# Supplementary material for: Inactivation of SREBP-1a Phosphorylation Prevents Fatty Liver Disease in Mice: Identification of Related Signaling Pathways by Gene Expression Profiles in Liver and Proteomes of Peroxisomes
Source: Int J Mol Sci. 2018 Mar 25;19(4):980. doi: 10.3390/ijms19040980 (PMC5979561; doi:10.3390/ijms19040980)
Supplement: Supplementary file 1 [file ijms-19-00980-s001.zip]

Archive with 24 entries (22 files):
- ijms-280452 supplementary/
- ijms-280452 supplementary/Knebel et al., Supplement Table 1.xlsx
- ijms-280452 supplementary/Knebel et al., Supplement Table 10.xls
- ijms-280452 supplementary/Knebel et al., Supplement Table 11.xls
- ijms-280452 supplementary/Knebel et al., Supplement Table 2.xlsx
- ijms-280452 supplementary/Knebel et al., Supplement Table 3.xls
- ijms-280452 supplementary/Knebel et al., Supplement table 4.xls
- ijms-280452 supplementary/Knebel et al., Supplement table 5.xls
- ijms-280452 supplementary/Knebel et al., Supplement Table 6.xlsx
- ijms-280452 supplementary/Knebel et al., Supplement Table 7.xlsx
- ijms-280452 supplementary/Knebel et al., Supplement Table 8.xls
- ijms-280452 supplementary/Knebel et al., Supplement Table 9.xls
- ijms-280452 supplementary/__MACOSX/
- ijms-280452 supplementary/__MACOSX/._Knebel et al., Supplement Table 1.xlsx
- ijms-280452 supplementary/__MACOSX/._Knebel et al., Supplement Table 10.xls
- ijms-280452 supplementary/__MACOSX/._Knebel et al., Supplement Table 11.xls
- ijms-280452 supplementary/__MACOSX/._Knebel et al., Supplement Table 2.xlsx
- ijms-280452 supplementary/__MACOSX/._Knebel et al., Supplement Table 3.xls
- ijms-280452 supplementary/__MACOSX/._Knebel et al., Supplement table 4.xls
- ijms-280452 supplementary/__MACOSX/._Knebel et al., Supplement table 5.xls
- ijms-280452 supplementary/__MACOSX/._Knebel et al., Supplement Table 6.xlsx
- ijms-280452 supplementary/__MACOSX/._Knebel et al., Supplement Table 7.xlsx
- ijms-280452 supplementary/__MACOSX/._Knebel et al., Supplement Table 8.xls
- ijms-280452 supplementary/__MACOSX/._Knebel et al., Supplement Table 9.xls
