# Supplementary material for: Inactivation of SREBP-1a Phosphorylation Prevents Fatty Liver Disease in Mice: Identification of Related Signaling Pathways by Gene Expression Profiles in Liver and Proteomes of Peroxisomes
Source: Int J Mol Sci. 2018 Mar 25;19(4):980. doi: 10.3390/ijms19040980 (PMC5979561; doi:10.3390/ijms19040980)
Supplement: Supplementary file 1 [file ijms-19-00980-s001.zip › ijms-280452 supplementary/Knebel et al., Supplement Table 1.xlsx]

## Sheet: Pearson correlation 
Pearson Correlation
	c57Bl6	BG	BG	HOMA-ß (AR)	HOMA-ß (AR)	HOMA-IR (AR)	HOMA-IR (AR)	insulin (µU/ml)	insulin (µU/ml)	leptin (ng/ml)	leptin (ng/ml)	visc. WAT (g)	visc. WAT (g)	weight (g)	weight (g)	SDH (µmol/mg min)	SDH (µmol/mg min)	SDH (µmol/min)	SDH (µmol/min)	catalase (µmol/mg min)	catalase (µmol/mg min)	catalase (µmol/min)	catalase (µmol/min)	GLDH	GLDH	GOT	GOT	GPT	GPT	cholesterol (mg/dl)	cholesterol (mg/dl)	FFA (mg/ml)	FFA (mg/ml)	liver weight (g)	liver weight (g)	TFA (mg/ml)	TFA (mg/ml)	TG (mg/dl)	TG (mg/dl)
	parameter	Pearson-correlation	significance (2-sided)	Pearson-correlation	significance (2-sided)	Pearson-correlation	significance (2-sided)	Pearson-correlation	significance (2-sided)	Pearson-correlation	significance (2-sided)	Pearson-correlation	significance (2-sided)	Pearson-correlation	significance (2-sided)	Pearson-correlation	significance (2-sided)	Pearson-correlation	significance (2-sided)	Pearson-correlation	significance (2-sided)	Pearson-correlation	significance (2-sided)	Pearson-correlation	significance (2-sided)	Pearson-correlation	significance (2-sided)	Pearson-correlation	significance (2-sided)	Pearson-correlation	significance (2-sided)	Pearson-correlation	significance (2-sided)	Pearson-correlation	significance (2-sided)	Pearson-correlation	significance (2-sided)	r	p-value
	weight (g)	0.267748	0.52145	-0.0760072	0.858034	0.630567	0.0937064	0.702749	0.0518931	0.45465	0.25772	0.5463	0.16124	1		0.526796	0.179785	-0.413395	0.308666	-0.41462	0.307089	-0.698361	0.0540265	0.213203	0.612194	-0.411598	0.310987	-0.347409	0.399122	0.267337	0.522114	0.198885	0.636808	0.310727	0.453802	-0.28466	0.494395	0.6296	0.0943657
	liver weight (g)	-0.177037	0.674926	0.368056	0.369686	0.205081	0.626119	0.421995	0.297677	-0.454611	0.257766	0.567447	0.142369	0.310727	0.453802	0.899**	0.00238383	0.235102	0.575158	-0.260531	0.533159	-0.415605	0.305824	-0.146211	0.729737	0.23897	0.568698	0.248321	0.553184	0.444371	0.269992	-0.035454	0.933579	1		0.347518	0.398964	0.414971	0.306638
	visc. WAT (g)	0.187098	0.657293	-0.111481	0.792698	0.321805	0.436979	0.385118	0.346125	-0.0396355	0.925761	1		0.5463	0.16124	0.696009	0.0551915	0.363093	0.37667	-0.662752	0.0732742	-0.660115	0.0748388	0.223982	0.593868	0.138776	0.743116	0.533394	0.17339	0.315865	0.445967	0.242158	0.563391	0.567447	0.142369	0.329937	0.424798	0.420205	0.299949
	TG (mg/dl)	0.119545	0.77798	-0.0826473	0.84574	0.529051	0.177585	0.698776	0.0538227	-0.180541	0.668769	0.420205	0.299949	0.6296	0.0943657	0.396838	0.330355	-0.0776233	0.85504	-0.126858	0.764681	-0.202467	0.630621	0.425237	0.293584	-0.542306	0.164949	-0.055624	0.89592	0.214626	0.609764	0.135719	0.748634	0.414971	0.306638	0.160426	0.704322	1
	cholesterol (mg/dl)	-0.733*	0.0384703	0.804*	0.0162008	-0.249918	0.55055	0.19276	0.647429	-0.446969	0.266863	0.315865	0.445967	0.267337	0.522114	0.391719	0.337202	0.281696	0.499097	-0.792*	0.0191651	-0.709*	0.0491224	0.292352	0.482273	0.099366	0.814911	0.247716	0.554184	1		-0.459151	0.252437	0.444371	0.269992	-0.163133	0.69951	0.214626	0.609764
	FFA (mg/ml)	0.880**	0.00396345	-0.628528	0.095099	0.807*	0.0155771	0.557984	0.150655	0.416785	0.304312	0.242158	0.563391	0.198885	0.636808	0.101004	0.811902	-0.0778375	0.854643	0.077328	0.855587	-0.0248566	0.953413	-0.571076	0.13926	0.360837	0.379864	-0.0490582	0.908163	-0.459151	0.252437	1		-0.035454	0.933579	0.473914	0.235495	0.135719	0.748634
	TFA (mg/ml)	0.248714	0.552536	-0.382228	0.350067	0.1293	0.760251	0.0542784	0.898428	-0.507628	0.199068	0.329937	0.424798	-0.28466	0.494395	0.360062	0.380965	0.737*	0.036947	0.0514024	0.90379	0.241183	0.565012	-0.283121	0.496834	0.433767	0.282948	0.669115	0.0695789	-0.163133	0.69951	0.473914	0.235495	0.347518	0.398964	1		0.160426	0.704322
	GPT (U/l)	-0.229439	0.584661	-0.0194614	0.963519	-0.390711	0.338558	-0.320095	0.439558	-0.618087	0.102419	0.533394	0.17339	-0.347409	0.399122	0.236915	0.572126	0.949**	0.000327934	-0.434018	0.282636	-0.0638698	0.880569	0.218858	0.602557	0.409857	0.313242	1		0.247716	0.554184	-0.0490582	0.908163	0.248321	0.553184	0.669115	0.0695789	-0.055624	0.89592
	GOT (U/l)	0.0532606	0.900325	0.184646	0.661578	-0.0189477	0.964481	-0.0331709	0.93785	-0.16058	0.704049	0.138776	0.743116	-0.411598	0.310987	0.177738	0.673694	0.408897	0.314489	-0.23703	0.571935	-0.167515	0.691735	-0.714*	0.0465899	1		0.409857	0.313242	0.099366	0.814911	0.360837	0.379864	0.23897	0.568698	0.433767	0.282948	-0.542306	0.164949
	GLDH (U/l)	-0.392901	0.335615	0.0754545	0.859059	-0.347034	0.399666	-0.186203	0.658856	-0.199244	0.636187	0.223982	0.593868	0.213203	0.612194	-0.148162	0.726234	0.122545	0.772517	-0.277801	0.505302	-0.0811704	0.848473	1		-0.714*	0.0465899	0.218858	0.602557	0.292352	0.482273	-0.571076	0.13926	-0.146211	0.729737	-0.283121	0.496834	0.425237	0.293584
	leptin (ng/ml)	0.649533	0.0813127	-0.446094	0.267914	0.491088	0.216542	0.205689	0.625072	1		-0.0396355	0.925761	0.45465	0.25772	-0.21423	0.610439	-0.714*	0.0468124	0.0883909	0.835128	-0.18826	0.655265	-0.199244	0.636187	-0.16058	0.704049	-0.618087	0.102419	-0.446969	0.266863	0.416785	0.304312	-0.454611	0.257766	-0.507628	0.199068	-0.180541	0.668769
	insulin (µU/ml)	0.407132	0.316789	0.0077154	0.985534	0.886**	0.0033882	1		0.205689	0.625072	0.385118	0.346125	0.702749	0.0518931	0.422438	0.297117	-0.36001	0.381038	-0.232074	0.580232	-0.48019	0.228474	-0.186203	0.658856	-0.0331709	0.93785	-0.320095	0.439558	0.19276	0.647429	0.557984	0.150655	0.421995	0.297677	0.0542784	0.898428	0.698776	0.0538227
	BG (mg/dl)	1		-0.822*	0.01227	0.778*	0.0228779	0.407132	0.316789	0.649533	0.0813127	0.187098	0.657293	0.267748	0.52145	-0.0117861	0.977903	-0.32091	0.438328	0.31088	0.453568	0.129198	0.760435	-0.392901	0.335615	0.0532606	0.900325	-0.229439	0.584661	-0.733*	0.0384703	0.880**	0.00396345	-0.177037	0.674926	0.248714	0.552536	0.119545	0.77798
	HOMA-IR (AR)	0.778*	0.0228779	-0.401818	0.323759	1		0.886**	0.0033882	0.491088	0.216542	0.321805	0.436979	0.630567	0.0937064	0.293841	0.47994	-0.453059	0.259601	0.0342475	0.935836	-0.254246	0.543434	-0.347034	0.399666	-0.0189477	0.964481	-0.390711	0.338558	-0.249918	0.55055	0.807*	0.0155771	0.205081	0.626119	0.1293	0.760251	0.529051	0.177585
	HOMA-ß (AR)	-0.822*	0.01227	1		-0.401818	0.323759	0.0077154	0.985534	-0.446094	0.267914	-0.111481	0.792698	-0.0760072	0.858034	0.125391	0.767345	0.0107223	0.979897	-0.393925	0.334244	-0.389964	0.339563	0.0754545	0.859059	0.184646	0.661578	-0.0194614	0.963519	0.804*	0.0162008	-0.628528	0.095099	0.368056	0.369686	-0.382228	0.350067	-0.0826473	0.84574
	SDH (µmol/mg min)	-0.0117861	0.977903	0.125391	0.767345	0.293841	0.47994	0.422438	0.297117	-0.21423	0.610439	0.696009	0.0551915	0.526796	0.179785	1		0.248635	0.552666	-0.378121	0.355702	-0.56052	0.148409	-0.148162	0.726234	0.177738	0.673694	0.236915	0.572126	0.391719	0.337202	0.101004	0.811902	0.899**	0.00238383	0.360062	0.380965	0.396838	0.330355
	SDH (µmol/min)	-0.32091	0.438328	0.0107223	0.979897	-0.453059	0.259601	-0.36001	0.381038	-0.714*	0.0468124	0.363093	0.37667	-0.413395	0.308666	0.248635	0.552666	1		-0.35668	0.385781	0.0215001	0.9597	0.122545	0.772517	0.408897	0.314489	0.949**	0.000327934	0.281696	0.499097	-0.0778375	0.854643	0.235102	0.575158	0.737*	0.036947	-0.0776233	0.85504
	catalase (µmol/mg min)	0.31088	0.453568	-0.393925	0.334244	0.0342475	0.935836	-0.232074	0.580232	0.0883909	0.835128	-0.662752	0.0732742	-0.41462	0.307089	-0.378121	0.355702	-0.35668	0.385781	1		0.880**	0.00389425	-0.277801	0.505302	-0.23703	0.571935	-0.434018	0.282636	-0.792*	0.0191651	0.077328	0.855587	-0.260531	0.533159	0.0514024	0.90379	-0.126858	0.764681
	catalase (µmol/min)	0.129198	0.760435	-0.389964	0.339563	-0.254246	0.543434	-0.48019	0.228474	-0.18826	0.655265	-0.660115	0.0748388	-0.698361	0.0540265	-0.56052	0.148409	0.0215001	0.9597	0.880**	0.00389425	1		-0.0811704	0.848473	-0.167515	0.691735	-0.0638698	0.880569	-0.709*	0.0491224	-0.0248566	0.953413	-0.415605	0.305824	0.241183	0.565012	-0.202467	0.630621
	alb-SRREBP- 1a	BG	BG	HOMA-ß (AR)	HOMA-ß (AR)	HOMA-IR (AR)	HOMA-IR (AR)	insulin (µU/ml)	insulin (µU/ml)	leptin (ng/ml)	leptin (ng/ml)	visc. WAT (g)	visc. WAT (g)	weight (g)	weight (g)	SDH (µmol/mg min)	SDH (µmol/mg min)	SDH (µmol/min)	SDH (µmol/min)	catalase (µmol/mg min)	catalase (µmol/mg min)	catalase (µmol/min)	catalase (µmol/min)	GLDH	GLDH	GOT	GOT	GPT	GPT	cholesterol (mg/dl)	cholesterol (mg/dl)	FFA (mg/ml)	FFA (mg/ml)	liver weight (g)	liver weight (g)	TFA (mg/ml)	TFA (mg/ml)	TG (mg/dl)	TG (mg/dl)
	parameter	Pearson-correlation	significance (2-sided)	Pearson-correlation	significance (2-sided)	Pearson-correlation	significance (2-sided)	Pearson-correlation	significance (2-sided)	Pearson-correlation	significance (2-sided)	Pearson-correlation	significance (2-sided)	Pearson-correlation	significance (2-sided)	Pearson-correlation	significance (2-sided)	Pearson-correlation	significance (2-sided)	Pearson-correlation	significance (2-sided)	Pearson-correlation	significance (2-sided)	Pearson-correlation	significance (2-sided)	Pearson-correlation	significance (2-sided)	Pearson-correlation	significance (2-sided)	Pearson-correlation	significance (2-sided)	Pearson-correlation	significance (2-sided)	Pearson-correlation	significance (2-sided)	Pearson-correlation	significance (2-sided)	r	p-value
	weight (g)	-0.406639	0.317432	0.100059	0.813637	-0.232093	0.580201	-0.125207	0.767679	0.611774	0.106997	0.00898773	0.983149	1		-0.173362	0.6814	0.0696557	0.869817	0.0342172	0.935893	0.0499759	0.906451	0.386714	0.343958	-0.656623	0.0769404	-0.211209	0.615604	-0.311484	0.452644	0.311479	0.452652	-0.0312217	0.941497	0.394479	0.333503	-0.571751	0.138686
	liver weight (g)	-0.0444397	0.916785	0.030721	0.942434	-0.0332549	0.937693	-0.00792058	0.98515	0.210284	0.617186	-0.842**	0.00873639	-0.0312217	0.941497	0.907**	0.00188695	0.534981	0.17187	0.0325208	0.939066	-0.0041829	0.992157	0.0751387	0.859644	0.612915	0.106161	0.111829	0.792062	-0.455531	0.256682	0.323414	0.434557	1		-0.369225	0.36805	-0.53673	0.170204
	visc. WAT (g)	0.211097	0.615794	-0.114667	0.786877	0.176496	0.675878	0.0862395	0.839101	0.0345832	0.935208	1		0.00898773	0.983149	-0.893**	0.00279655	-0.331483	0.422497	0.200316	0.634334	0.364587	0.374562	0.205718	0.625022	-0.447284	0.266485	-0.0915613	0.82928	0.193471	0.646192	0.0455409	0.914729	-0.842**	0.00873639	0.39178	0.33712	0.357462	0.384665
	TG (mg/dl)	0.370102	0.366823	-0.335857	0.416021	0.0369241	0.93083	-0.109313	0.796665	-0.360468	0.380388	0.357462	0.384665	-0.571751	0.138686	-0.365956	0.372634	-0.348414	0.397667	0.119194	0.778619	0.0271114	0.949191	-0.693967	0.0562148	-0.0384031	0.928065	-0.152409	0.718628	0.896**	0.00259757	-0.229241	0.584994	-0.53673	0.170204	-0.459778	0.251705	1
	cholesterol (mg/dl)	0.212932	0.612656	-0.584238	0.128303	-0.266891	0.522835	-0.428027	0.290084	-0.345942	0.401252	0.193471	0.646192	-0.311484	0.452644	-0.278957	0.503457	-0.494737	0.212621	0.306563	0.460193	-0.0560084	0.895204	-0.818*	0.0131056	-0.125742	0.766706	-0.415452	0.30602	1		-0.169838	0.687625	-0.455531	0.256682	-0.585627	0.127176	0.896**	0.00259757
	FFA (mg/ml)	0.492612	0.2149	-0.214262	0.610386	0.333661	0.419268	0.169764	0.687756	0.810*	0.0147564	0.0455409	0.914729	0.311479	0.452652	0.0663188	0.876016	0.614283	0.105164	0.327651	0.428207	0.745*	0.0337494	0.311503	0.452615	-0.0353495	0.933775	-0.376421	0.358047	-0.169838	0.687625	1		0.323414	0.434557	-0.203921	0.628116	-0.229241	0.584994
	TFA (mg/ml)	-0.116946	0.782718	0.588114	0.125172	0.333841	0.419002	0.474655	0.23466	0.135012	0.749911	0.39178	0.33712	0.394479	0.333503	-0.330113	0.424536	-0.0234927	0.955967	-0.54391	0.163454	-0.250732	0.54921	0.809*	0.0151199	-0.560334	0.148573	0.506778	0.199947	-0.585627	0.127176	-0.203921	0.628116	-0.369225	0.36805	1		-0.459778	0.251705
	GPT	0.0410771	0.923067	0.559671	0.149158	0.381609	0.350914	0.499991	0.207041	-0.0669037	0.874929	-0.0915613	0.82928	-0.211209	0.615604	0.309132	0.456245	0.102039	0.81	-0.653739	0.0787019	-0.549908	0.157929	0.437777	0.278012	-0.061193	0.885549	1		-0.415452	0.30602	-0.376421	0.358047	0.111829	0.792062	0.506778	0.199947	-0.152409	0.718628
	GOT	-0.0152646	0.971383	-0.154543	0.714812	-0.122406	0.772771	-0.151755	0.719798	-0.389859	0.339705	-0.447284	0.266485	-0.656623	0.0769404	0.521719	0.18479	0.173004	0.682033	0.288248	0.488726	0.160817	0.703627	-0.298799	0.472206	1		-0.061193	0.885549	-0.125742	0.766706	-0.0353495	0.933775	0.612915	0.106161	-0.560334	0.148573	-0.0384031	0.928065
		Table 1: Pearson correlation analyses of clinical parameters
	GLDH	0.162387	0.700834	0.481158	0.227401	0.52454	0.182001	0.577959	0.133468	0.473866	0.235549	0.205718	0.625022	0.386714	0.343958	-0.0127837	0.976033	0.387557	0.342816	-0.379731	0.353488	0.0798513	0.850914	1		-0.298799	0.472206	0.437777	0.278012	-0.818*	0.0131056	0.311503	0.452615	0.0751387	0.859644	0.809*	0.0151199	-0.693967	0.0562148
	leptin (ng/ml)	0.221238	0.598515	0.227718	0.58756	0.387892	0.342363	0.381845	0.35059	1		0.0345832	0.935208	0.611774	0.106997	-0.0291002	0.945468	0.694405	0.0559944	-0.0416477	0.922001	0.538667	0.168368	0.473866	0.235549	-0.389859	0.339705	-0.0669037	0.874929	-0.345942	0.401252	0.810*	0.0147564	0.210284	0.617186	0.135012	0.749911	-0.360468	0.380388
	insulin (µU/ml)	0.511429	0.195162	0.791*	0.0193916	0.947**	0.000353897	1		0.381845	0.35059	0.0862395	0.839101	-0.125207	0.767679	-0.0161493	0.969725	0.70356	0.0515045	-0.779*	0.0226732	0.138103	0.74433	0.577959	0.133468	-0.151755	0.719798	0.499991	0.207041	-0.428027	0.290084	0.169764	0.687756	-0.00792058	0.98515	0.474655	0.23466	-0.109313	0.796665
	BG	1		-0.110925	0.793716	0.756*	0.029871	0.511429	0.195162	0.221238	0.598515	0.211097	0.615794	-0.406639	0.317432	0.0369274	0.930824	0.368715	0.368763	-0.162424	0.700768	0.297337	0.474481	0.162387	0.700834	-0.0152646	0.971383	0.0410771	0.923067	0.212932	0.612656	0.492612	0.2149	-0.0444397	0.916785	-0.116946	0.782718	0.370102	0.366823
	HOMA-IR (AR)	0.756*	0.029871	0.553406	0.154756	1		0.947**	0.000353897	0.387892	0.342363	0.176496	0.675878	-0.232093	0.580201	-0.0252089	0.952753	0.672251	0.0677993	-0.626558	0.0964565	0.249458	0.551308	0.52454	0.182001	-0.122406	0.772771	0.381609	0.350914	-0.266891	0.522835	0.333661	0.419268	-0.0332549	0.937693	0.333841	0.419002	0.0369241	0.93083
	HOMA-ß (AR)	-0.110925	0.793716	1		0.553406	0.154756	0.791*	0.0193916	0.227718	0.58756	-0.114667	0.786877	0.100059	0.813637	-1.73959e-05	0.999967	0.53621	0.170698	-0.837**	0.00953187	-0.124529	0.768912	0.481158	0.227401	-0.154543	0.714812	0.559671	0.149158	-0.584238	0.128303	-0.214262	0.610386	0.030721	0.942434	0.588114	0.125172	-0.335857	0.416021
	SDH (µmol/mg min)	0.0369274	0.930824	-1.73959e-05	0.999967	-0.0252089	0.952753	-0.0161493	0.969725	-0.0291002	0.945468	-0.893**	0.00279655	-0.173362	0.6814	1		0.325787	0.430996	-0.154183	0.715456	-0.367994	0.369773	-0.0127837	0.976033	0.521719	0.18479	0.309132	0.456245	-0.278957	0.503457	0.0663188	0.876016	0.907**	0.00188695	-0.330113	0.424536	-0.365956	0.372634
	SDH (µmol/min)	0.368715	0.368763	0.53621	0.170698	0.672251	0.0677993	0.70356	0.0515045	0.694405	0.0559944	-0.331483	0.422497	0.0696557	0.869817	0.325787	0.430996	1		-0.358128	0.383715	0.479358	0.229399	0.387557	0.342816	0.173004	0.682033	0.102039	0.81	-0.494737	0.212621	0.614283	0.105164	0.534981	0.17187	-0.0234927	0.955967	-0.348414	0.397667
	catalase (µmol/mg min)	-0.162424	0.700768	-0.837**	0.00953187	-0.626558	0.0964565	-0.779*	0.0226732	-0.0416477	0.922001	0.200316	0.634334	0.0342172	0.935893	-0.154183	0.715456	-0.358128	0.383715	1		0.466028	0.24447	-0.379731	0.353488	0.288248	0.488726	-0.653739	0.0787019	0.306563	0.460193	0.327651	0.428207	0.0325208	0.939066	-0.54391	0.163454	0.119194	0.778619
	catalase(µmol/min)	0.297337	0.474481	-0.124529	0.768912	0.249458	0.551308	0.138103	0.74433	0.538667	0.168368	0.364587	0.374562	0.0499759	0.906451	-0.367994	0.369773	0.479358	0.229399	0.466028	0.24447	1		0.0798513	0.850914	0.160817	0.703627	-0.549908	0.157929	-0.0560084	0.895204	0.745*	0.0337494	-0.0041829	0.992157	-0.250732	0.54921	0.0271114	0.949191
	alb-SREBP-1aΔP	BG	BG	HOMA-ß (AR)	HOMA-ß (AR)	HOMA-IR (AR)	HOMA-IR (AR)	insulin (µU/ml)	insulin (µU/ml)	leptin (ng/ml)	leptin (ng/ml)	visc. WAT (g)	visc. WAT (g)	weight (g)	weight (g)	SDH (µmol/mg min)	SDH (µmol/mg min)	SDH (µmol/min)	SDH (µmol/min)	catalase (µmol/mg min)	catalase (µmol/mg min)	catalase (µmol/min)	catalase (µmol/min)	GLDH	GLDH	GOT	GOT	GPT	GPT	cholesterol (mg/dl)	cholesterol (mg/dl)	FFA (mg/ml)	FFA (mg/ml)	liver weight (g)	liver weight (g)	TFA (mg/ml)	TFA (mg/ml)	TG (mg/dl)	TG (mg/dl)
	parameter	Pearson-correlation	significance (2-sided)	Pearson-correlation	significance (2-sided)	Pearson-correlation	significance (2-sided)	Pearson-correlation	significance (2-sided)	Pearson-correlation	significance (2-sided)	Pearson-correlation	significance (2-sided)	Pearson-correlation	significance (2-sided)	Pearson-correlation	significance (2-sided)	Pearson-correlation	significance (2-sided)	Pearson-correlation	significance (2-sided)	Pearson-correlation	significance (2-sided)	Pearson-correlation	significance (2-sided)	Pearson-correlation	significance (2-sided)	Pearson-correlation	significance (2-sided)	Pearson-correlation	significance (2-sided)	Pearson-correlation	significance (2-sided)	Pearson-correlation	significance (2-sided)	Pearson-correlation	significance (2-sided)	r	p-value
	weight (g)	0.660278	0.0747414	0.373387	0.362249	0.572472	0.138074	0.520575	0.185929	0.921**	0.00114405	-0.339156	0.411165	1		-0.453664	0.258885	-0.683343	0.0617214	0.360962	0.379688	-0.641576	0.0863881	-0.206491	0.623694	0.128231	0.76219	-0.737*	0.0368637	0.273835	0.511649	0.372917	0.362901	-0.481929	0.226548	0.525219	0.181332	-0.212435	0.613506
	liver weight (g)	-0.308086	0.457851	-0.364801	0.374261	-0.463066	0.247886	-0.433897	0.282786	-0.435311	0.281042	-0.223678	0.594383	-0.481929	0.226548	0.956**	0.000206932	0.688879	0.0588138	-0.000592649	0.998889	0.505212	0.201572	0.117508	0.781692	0.175221	0.678123	0.474854	0.234436	0.0362038	0.932177	-0.517065	0.189444	1		-0.0371595	0.93039	0.0443276	0.916995
	visc. WAT (g)	-0.172456	0.683	-0.188524	0.654804	-0.26004	0.53396	-0.242539	0.56276	-0.597203	0.117999	1		-0.339156	0.411165	-0.105536	0.803584	0.310865	0.453591	-0.862**	0.00594584	0.266916	0.522795	-0.2493	0.551569	0.00254428	0.995229	0.186715	0.65796	0.320423	0.439062	0.117322	0.782032	-0.223678	0.594383	0.0286104	0.946385	0.173336	0.681446
	TG (mg/dl)	-0.407419	0.316415	-0.396566	0.330718	-0.500085	0.206941	-0.473016	0.236508	-0.174736	0.678978	0.173336	0.681446	-0.212435	0.613506	0.0219376	0.95888	-0.233437	0.577946	-0.389293	0.340469	-0.48472	0.223474	-0.487364	0.220582	0.749*	0.0324388	0.23382	0.577305	0.248085	0.553574	-0.361398	0.379069	0.0443276	0.916995	0.527231	0.179359	1
	cholesterol (mg/dl)	-0.128488	0.761723	0.107682	0.799651	0.011468	0.978499	0.0440113	0.917585	0.101594	0.810818	0.320423	0.439062	0.273835	0.511649	0.14914	0.724481	0.0393213	0.926349	-0.565345	0.144187	-0.102122	0.809848	-0.595217	0.119546	0.424788	0.29415	-0.495112	0.21222	1		-0.192217	0.648372	0.0362038	0.932177	0.572492	0.138057	0.248085	0.553574
	FFA (mg/ml)	0.185251	0.66052	0.325177	0.43191	0.381004	0.351741	0.373383	0.362254	0.162181	0.701202	0.117322	0.782032	0.372917	0.362901	-0.323888	0.433844	-0.115975	0.784488	-0.0832734	0.844583	-0.00809273	0.984827	0.295843	0.476811	-0.509029	0.197624	0.0377716	0.929246	-0.192217	0.648372	1		-0.517065	0.189444	-0.229467	0.584614	-0.361398	0.379069
	TFA (mg/ml)	0.392735	0.335838	-0.015247	0.971416	0.0629719	0.882239	0.0430393	0.919401	0.444425	0.269926	0.0286104	0.946385	0.525219	0.181332	-0.0264575	0.950415	-0.392922	0.335587	-0.155715	0.712719	-0.624252	0.0980595	-0.466497	0.243932	0.879**	0.00406856	-0.310067	0.454813	0.572492	0.138057	-0.229467	0.584614	-0.0371595	0.93039	1		0.527231	0.179359
	GPT	-0.34003	0.409882	-0.305341	0.462075	-0.422578	0.296939	-0.388144	0.342022	-0.739*	0.0362873	0.186715	0.65796	-0.737*	0.0368637	0.520349	0.186154	0.604705	0.112259	-0.256439	0.539841	0.47988	0.228818	0.472719	0.236844	-0.00546314	0.989757	1		-0.495112	0.21222	0.0377716	0.929246	0.474854	0.234436	-0.310067	0.454813	0.23382	0.577305
	GOT	0.146296	0.729584	-0.0802165	0.850238	-0.0994937	0.814677	-0.092974	0.826676	0.171168	0.685273	0.00254428	0.995229	0.128231	0.76219	0.148445	0.725727	-0.209748	0.618104	-0.191412	0.649772	-0.47615	0.232981	-0.32613	0.430482	1		-0.00546314	0.989757	0.424788	0.29415	-0.509029	0.197624	0.175221	0.678123	0.879**	0.00406856	0.749*	0.0324388
	GLDH	0.277433	0.505889	0.565346	0.144186	0.526881	0.179702	0.545479	0.161999	-0.093937	0.824902	-0.2493	0.551569	-0.206491	0.623694	0.18911	0.653782	0.408064	0.315574	0.282358	0.498044	0.535475	0.171398	1		-0.32613	0.430482	0.472719	0.236844	-0.595217	0.119546	0.295843	0.476811	0.117508	0.781692	-0.466497	0.243932	-0.487364	0.220582
	leptin (ng/ml)	0.640279	0.0872323	0.435933	0.280277	0.622399	0.0993586	0.572511	0.138042	1		-0.597203	0.117999	0.921**	0.00114405	-0.481443	0.227085	-0.767*	0.026272	0.615696	0.10414	-0.689361	0.0585644	-0.093937	0.824902	0.171168	0.685273	-0.739*	0.0362873	0.101594	0.810818	0.162181	0.701202	-0.435311	0.281042	0.444425	0.269926	-0.174736	0.678978
	insulin (µU/ml)	0.589733	0.123877	0.975**	3.79549e-05	0.995**	3.00328e-07	1		0.572511	0.138042	-0.242539	0.56276	0.520575	0.185929	-0.318275	0.44231	-0.16477	0.696603	0.245426	0.557972	0.00732908	0.986258	0.545479	0.161999	-0.092974	0.826676	-0.388144	0.342022	0.0440113	0.917585	0.373383	0.362254	-0.433897	0.282786	0.0430393	0.919401	-0.473016	0.236508
	BG	1		0.416492	0.304687	0.656685	0.0769028	0.589733	0.123877	0.640279	0.0872323	-0.172456	0.683	0.660278	0.0747414	-0.330755	0.42358	-0.348195	0.397984	0.429157	0.288673	-0.272883	0.513177	0.277433	0.505889	0.146296	0.729584	-0.34003	0.409882	-0.128488	0.761723	0.185251	0.66052	-0.308086	0.457851	0.392735	0.335838	-0.407419	0.316415
	HOMA-IR (AR)	0.656685	0.0769028	0.949**	0.000327239	1		0.995**	3.00328e-07	0.622399	0.0993586	-0.26004	0.53396	0.572472	0.138074	-0.363599	0.375956	-0.220848	0.599177	0.300862	0.469	-0.0410274	0.92316	0.526881	0.179702	-0.0994937	0.814677	-0.422578	0.296939	0.011468	0.978499	0.381004	0.351741	-0.463066	0.247886	0.0629719	0.882239	-0.500085	0.206941
	HOMA-ß (AR)	0.416492	0.304687	1		0.949**	0.000327239	0.975**	3.79549e-05	0.435933	0.280277	-0.188524	0.654804	0.373387	0.362249	-0.223447	0.594773	-0.0397663	0.925517	0.117649	0.781436	0.11615	0.78417	0.565346	0.144186	-0.0802165	0.850238	-0.305341	0.462075	0.107682	0.799651	0.325177	0.43191	-0.364801	0.374261	-0.015247	0.971416	-0.396566	0.330718
	SDH (µmol/mg min)	-0.330755	0.42358	-0.223447	0.594773	-0.363599	0.375956	-0.318275	0.44231	-0.481443	0.227085	-0.105536	0.803584	-0.453664	0.258885	1		0.794*	0.0187205	-0.18741	0.656748	0.596524	0.118527	0.18911	0.653782	0.148445	0.725727	0.520349	0.186154	0.14914	0.724481	-0.323888	0.433844	0.956**	0.000206932	-0.0264575	0.950415	0.0219376	0.95888
	SDH (µmol/min)	-0.348195	0.397984	-0.0397663	0.925517	-0.220848	0.599177	-0.16477	0.696603	-0.767*	0.026272	0.310865	0.453591	-0.683343	0.0617214	0.794*	0.0187205	1		-0.432101	0.28501	0.939**	0.000551597	0.408064	0.315574	-0.209748	0.618104	0.604705	0.112259	0.0393213	0.926349	-0.115975	0.784488	0.688879	0.0588138	-0.392922	0.335587	-0.233437	0.577946
	catalase (µmol/mg min)	0.429157	0.288673	0.117649	0.781436	0.300862	0.469	0.245426	0.557972	0.615696	0.10414	-0.862**	0.00594584	0.360962	0.379688	-0.18741	0.656748	-0.432101	0.28501	1		-0.283726	0.495875	0.282358	0.498044	-0.191412	0.649772	-0.256439	0.539841	-0.565345	0.144187	-0.0832734	0.844583	-0.000592649	0.998889	-0.155715	0.712719	-0.389293	0.340469
	catalase(µmol/min)	-0.272883	0.513177	0.11615	0.78417	-0.0410274	0.92316	0.00732908	0.986258	-0.689361	0.0585644	0.266916	0.522795	-0.641576	0.0863881	0.596524	0.118527	0.939**	0.000551597	-0.283726	0.495875	1		0.535475	0.171398	-0.47615	0.232981	0.47988	0.228818	-0.102122	0.809848	-0.00809273	0.984827	0.505212	0.201572	-0.624252	0.0980595	-0.48472	0.223474
Pearson correlation analyses
**. Correlation is significant with p< 0.01 (2-sided)
*. Correlation is significant with p< 0.05 (2-sided)
a. can not be determined, at least one variable is constant.
