# Supplementary material for: Inactivation of SREBP-1a Phosphorylation Prevents Fatty Liver Disease in Mice: Identification of Related Signaling Pathways by Gene Expression Profiles in Liver and Proteomes of Peroxisomes
Source: Int J Mol Sci. 2018 Mar 25;19(4):980. doi: 10.3390/ijms19040980 (PMC5979561; doi:10.3390/ijms19040980)
Supplement: Supplementary file 1 [file ijms-19-00980-s001.zip › ijms-280452 supplementary/Knebel et al., Supplement Table 10.xls]

## Sheet: IPA analyses
Table S10: IPA Core analyses peroxisomal proteome C57Bl6 vs alb-SREBP-1a∆P
Analysis Settings
Cutoff before duplicate resolution	true
Resolve duplicate on	Expression foldchange
Color using	Expression foldchange
Cutoff for Expression foldchange	--
Reference set	Ingenuity Knowledge Base (Genes Only)
Relationship to include	Direct and Indirect
Includes Endogenous Chemicals	Yes
Optional Analyses	My Pathways My List
Filter Summary
Consider only molecules and/or relationships where
(species = Mouse OR Human) AND
(mol. types = biologic drug OR chemical - endogenous mammalian OR chemical - endogenous non-mammalian OR chemical - kinase inhibitor OR chemical - other OR chemical - protease inhibitor OR chemical drug OR chemical reagent OR chemical toxicant OR complex OR cytokine OR disease OR enzyme OR function OR G-protein coupled receptor OR group OR growth factor OR ion channel OR kinase OR ligand-dependen…
(data sources = An Open Access Database of Genome-wide Association Results OR BIND OR BioGRID OR Catalogue Of Somatic Mutations In Cancer (COSMIC) OR Chemical Carcinogenesis Research Information System (CCRIS) OR ClinicalTrials.gov OR ClinVar OR Cognia OR DIP OR DrugBank OR Gene Ontology (GO) OR GVK Biosciences OR Hazardous Substances Data Bank (HSDB) OR HumanCyc OR Ingenuity Expert Findings OR I…
Canonical Pathways for My Projects->MW5 und 6 oranelles->merge C57 MW6 - 2017-10-24 10:21 AM

## Sheet: IPA molecules
Analysis Ready Molecules for C57Bl6 vs alb-SREBP-1a∆P
ID	Symbol	Expr Fold Change
AASS_MOUSE	AASS	3.04
THIKA_MOUSE	ACAA1	-1.85185
THIKB_MOUSE	Acaa1b	-2.04082
THIM_MOUSE	ACAA2	2.54
ACAD9_MOUSE	ACAD9	-1.96078
ACADL_MOUSE	ACADL	-1.66667
ACADS_MOUSE	ACADS	1.88
ACADV_MOUSE	ACADVL	2.34
ACON_MOUSE	ACO2	2.73
ACOT4_MOUSE	ACOT4	1.71
ACOX1_MOUSE	ACOX1	-1.78571
ACOX2_MOUSE	ACOX2	-1.75439
ACSF2_MOUSE	ACSF2	1.75
ACSL1_MOUSE	ACSL1	1.7
ACSM1_MOUSE	ACSM1	2.17
ACTN4_MOUSE	ACTN4	-1.5873
SPYA_MOUSE	AGXT	-2.08333
AGT2_MOUSE	AGXT2	1.92
ALBU_MOUSE	ALB	-1.63934
ALDH2_MOUSE	ALDH2	2.58
SSDH_MOUSE	ALDH5A1	2.09
MMSA_MOUSE	ALDH6A1	3.84
AL7A1_MOUSE	ALDH7A1	2.57
AMACR_MOUSE	AMACR	-1.53846
ASSY_MOUSE	ASS1	1.97
ATPB_MOUSE	ATP5B	2.95
ATP5H_MOUSE	ATP5H	2.02
BAAT_MOUSE	BAAT	-1.72414
BDH_MOUSE	BDH1	2.17
BHMT1_MOUSE	BHMT	1.95
CATA_MOUSE	CAT	-1.75439
CCS_MOUSE	CCS	1.9
CES1D_MOUSE	CES1	-2.38095
EST1C_MOUSE	Ces1b/Ces1c	-2.12766
CHDH_MOUSE	CHDH	1.69
CHP1_MOUSE	CHP1	-1.78571
CLPP_MOUSE	CLPP	2.3
CPSM_MOUSE	CPS1	6.06
CPT2_MOUSE	CPT2	2.22
OCTC_MOUSE	CROT	2.44
CATB_MOUSE	CTSB	-2.32558
CATZ_MOUSE	CTSZ	-1.69492
CY1_MOUSE	CYC1	1.77
ODB2_MOUSE	DBT	1.7
DECR_MOUSE	DECR1	1.52
DECR2_MOUSE	DECR2	1.73
DLDH_MOUSE	DLD	2.42
M2GD_MOUSE	DMGDH	4.45
DPP2_MOUSE	DPP7	-1.51515
ECHD3_MOUSE	ECHDC3	-1.85185
ECHM_MOUSE	ECHS1	-1.53846
ECI1_MOUSE	ECI1	2.39
EF1A1_MOUSE	EEF1A1	1.76
ECHP_MOUSE	EHHADH	-2.08333
IF4A1_MOUSE	EIF4A1	-1.51515
HYES_MOUSE	EPHX2	-1.6129
ERP44_MOUSE	ERP44	-2.08333
ETFD_MOUSE	ETFDH	1.77
DHE3_MOUSE	GLUD1	2.88
AATM_MOUSE	GOT2	2.84
GPDA_MOUSE	GPD1	-1.72414
GPDM_MOUSE	GPD2	2.28
GSTK1_MOUSE	GSTK1	-1.66667
HACL1_MOUSE	HACL1	-1.51515
3HIDH_MOUSE	HIBADH	1.97
HPPD_MOUSE	HPD	1.61
DHB4_MOUSE	HSD17B4	-1.53846
HSDL2_MOUSE	Hsdl2	-1.66667
HS90B_MOUSE	HSP90AB1	1.59
GRP78_MOUSE	HSPA5	-1.5873
GRP75_MOUSE	HSPA9	2.44
CH60_MOUSE	HSPD1	2.4
IDE_MOUSE	IDE	5.77
IDHC_MOUSE	IDH1	-1.69492
INMT_MOUSE	INMT	-1.49254
IVD_MOUSE	IVD	2.41
K2C8_MOUSE	KRT8	2.39
MCCA_MOUSE	MCCC1	1.59
MDHC_MOUSE	MDH1	-2.12766
MDHM_MOUSE	MDH2	1.92
NDUB9_MOUSE	NDUFB9	2.09
NDUS1_MOUSE	NDUFS1	2.21
NDUS3_MOUSE	NDUFS3	2
NDUV2_MOUSE	NDUFV2	1.95
NUD12_MOUSE	NUDT12	-1.69492
NUDT7_MOUSE	NUDT7	-2.43902
OAT_MOUSE	OAT	1.5
ODO1_MOUSE	OGDH	3.41
OTC_MOUSE	OTC	2.68
PBLD1_MOUSE	PBLD	-1.51515
PYC_MOUSE	PC	3.36
PCCA_MOUSE	PCCA	2.66
ODPB_MOUSE	PDHB	2.1
PHB_MOUSE	PHB	2.03
PAHX_MOUSE	PHYH	-1.96078
SARDH_MOUSE	SARDH	2.16
NLTP_MOUSE	SCP2	-1.81818
SDHA_MOUSE	SDHA	2.33
SBP2_MOUSE	SELENBP1	1.9
SODM_MOUSE	SOD2	2.8
SUCB1_MOUSE	SUCLA2	2.6
SUCB2_MOUSE	SUCLG2	1.8
SUOX_MOUSE	SUOX	2.17
TRAP1_MOUSE	TRAP1	2.43
TRXR1_MOUSE	TXNRD1	-1.66667
QCR1_MOUSE	UQCRC1	2.25
PTGR3_MOUSE	ZADH2	-1.75439

## Sheet: IPA cannonical pathways
Canonical Pathways for C57Bl6 vs alb-SREBP-1a∆P
Ingenuity Canonical Pathways	-log(p-value)	p-value	zScore	Ratio	Molecules
Fatty Acid β-oxidation I	15.4	3.98107e-16		0.312	ECI1,ACAA2,ACSL1,HSD17B4,Acaa1b,EHHADH,ACAA1,SCP2,IVD,ECHS1
Mitochondrial Dysfunction	12.8	1.58489e-13		0.0828	UQCRC1,NDUFB9,OGDH,SDHA,ACO2,CYC1,NDUFS1,SOD2,NDUFS3,CAT,ATP5H,ATP5B,NDUFV2,GPD2
TCA Cycle II (Eukaryotic)	10.8	1.58489e-11		0.304	DLD,OGDH,SDHA,ACO2,MDH2,SUCLA2,MDH1
Valine Degradation I	9.61	2.45471e-10		0.333	HIBADH,DLD,ALDH6A1,DBT,EHHADH,ECHS1
Sirtuin Signaling Pathway	8.7	1.99526e-09	-0.301511	0.0455	NDUFB9,ACADL,CPS1,GOT2,SDHA,CYC1,NDUFS1,SOD2,OTC,GLUD1,NDUFS3,ATP5B,NDUFV2
Oxidative Phosphorylation	8.43	3.71535e-09		0.0833	UQCRC1,NDUFB9,NDUFS3,SDHA,ATP5H,ATP5B,NDUFV2,CYC1,NDUFS1
Arginine Biosynthesis IV	8.05	8.91251e-09		0.667	OAT,OTC,GLUD1,ASS1
LPS/IL-1 Mediated Inhibition of RXR Function	6.83	1.47911e-07	1	0.0459	ACSL1,ACOX1,ALDH7A1,CAT,ALDH6A1,ALDH5A1,ALDH2,ACOX2,CPT2,GSTK1
Superpathway of Citrulline Metabolism	6.11	7.76247e-07		0.267	OAT,OTC,CPS1,ASS1
Superpathway of Methionine Degradation	6.02	9.54993e-07		0.139	DLD,GOT2,PCCA,BHMT,SUOX
Urea Cycle	5.62	2.39883e-06		0.5	OTC,CPS1,ASS1
Acetyl-CoA Biosynthesis I (Pyruvate Dehydrogenase Complex)	5.37	4.2658e-06		0.429	PDHB,DLD,DBT
Aspartate Degradation II	5.37	4.2658e-06		0.429	GOT2,MDH2,MDH1
Ethanol Degradation IV	5.31	4.89779e-06		0.174	ACSL1,ALDH7A1,CAT,ALDH2
Glycine Betaine Degradation	4.84	1.44544e-05		0.3	SARDH,BHMT,DMGDH
Choline Degradation I	4.6	2.51189e-05		1	CHDH,ALDH7A1
Glycine Biosynthesis III	4.6	2.51189e-05		1	AGXT,AGXT2
PPARα/RXRα Activation	4.52	3.01995e-05	-1.13389	0.0398	ACADL,ACOX1,GOT2,GPD1,HSP90AB1,ACAA1,GPD2
Bile Acid Biosynthesis, Neutral Pathway	4.47	3.38844e-05		0.231	AMACR,BAAT,SCP2
Isoleucine Degradation I	4.37	4.2658e-05		0.214	DLD,EHHADH,ECHS1
Phenylalanine Degradation IV (Mammalian, via Side Chain)	4.37	4.2658e-05		0.214	GOT2,ALDH2,HPD
Stearate Biosynthesis I (Animals)	4.2	6.30957e-05		0.093	ZADH2,ACSL1,DBT,ACOT4
4-aminobutyrate Degradation I	4.13	7.4131e-05		0.667	ALDH5A1,SUCLG2
Aryl Hydrocarbon Receptor Signaling	4.12	7.58578e-05		0.0429	ALDH7A1,ALDH6A1,ALDH5A1,ALDH2,HSP90AB1,GSTK1
Xenobiotic Metabolism Signaling	4.01	9.77237e-05		0.028	ALDH7A1,CAT,ALDH6A1,ALDH5A1,ALDH2,HSP90AB1,GSTK1,CES1
Oxidative Ethanol Degradation III	3.95	0.000112202		0.158	ACSL1,ALDH7A1,ALDH2
2-ketoglutarate Dehydrogenase Complex	3.83	0.000147911		0.5	DLD,OGDH
Branched-chain α-keto acid Dehydrogenase Complex	3.83	0.000147911		0.5	DLD,DBT
Fatty Acid β-oxidation III (Unsaturated, Odd Number)	3.83	0.000147911		0.5	ECI1,EHHADH
Glycerol-3-phosphate Shuttle	3.83	0.000147911		0.5	GPD1,GPD2
2-oxobutanoate Degradation I	3.61	0.000245471		0.4	DLD,PCCA
Glutamate Degradation III (via 4-aminobutyrate)	3.61	0.000245471		0.4	ALDH5A1,SUCLG2
Lysine Degradation II	3.61	0.000245471		0.4	AASS,ALDH7A1
Glycerol Degradation I	3.43	0.000371535		0.333	GPD1,GPD2
Proline Biosynthesis II (from Arginine)	3.43	0.000371535		0.333	OAT,OTC
Superoxide Radicals Degradation	3.16	0.000691831		0.25	SOD2,CAT
Ethanol Degradation II	3.15	0.000707946		0.0857	ACSL1,ALDH7A1,ALDH2
Citrulline Biosynthesis	3.06	0.000870964		0.222	OAT,OTC
Leucine Degradation I	3.06	0.000870964		0.222	IVD,MCCC1
Aldosterone Signaling in Epithelial Cells	2.8	0.00158489		0.0298	HSPA9,HSPA5,HSPD1,TRAP1,HSP90AB1
Glutaryl-CoA Degradation	2.6	0.00251189		0.133	HSD17B4,EHHADH
NRF2-mediated Oxidative Stress Response	2.55	0.00281838		0.026	SOD2,CLPP,CAT,TXNRD1,GSTK1
Histamine Degradation	2.49	0.00323594		0.118	ALDH7A1,ALDH2
Mitochondrial L-carnitine Shuttle Pathway	2.49	0.00323594		0.118	ACSL1,CPT2
Fatty Acid α-oxidation	2.35	0.00446684		0.1	ALDH7A1,ALDH2
Putrescine Degradation III	2.31	0.00489779		0.0952	ALDH7A1,ALDH2
Citrulline Degradation	2.3	0.00501187		1	OTC,
Sulfite Oxidation IV	2.3	0.00501187		1	SUOX,
Tryptophan Degradation X (Mammalian, via Tryptamine)	2.23	0.00588844		0.087	ALDH7A1,ALDH2
Tryptophan Degradation III (Eukaryotic)	2.19	0.00645654		0.0833	HSD17B4,EHHADH
Gluconeogenesis I	2.16	0.00691831		0.08	MDH2,MDH1
Glutamate Biosynthesis II	2	0.01		0.5	GLUD1,
Glutamate Degradation X	2	0.01		0.5	GLUD1,
β-alanine Degradation I	2	0.01		0.5	ALDH6A1,
Protein Ubiquitination Pathway	1.97	0.0107152		0.0189	HSPA9,HSPA5,HSPD1,TRAP1,HSP90AB1
Dopamine Degradation	1.9	0.0125893		0.0588	ALDH7A1,ALDH2
4-hydroxyproline Degradation I	1.82	0.0151356		0.333	GOT2,
Aspartate Biosynthesis	1.82	0.0151356		0.333	GOT2,
Glutamate Degradation II	1.82	0.0151356		0.333	GOT2,
Methionine Salvage II (Mammalian)	1.82	0.0151356		0.333	BHMT,
Noradrenaline and Adrenaline Degradation	1.81	0.0154882		0.0526	ALDH7A1,ALDH2
Acetate Conversion to Acetyl-CoA	1.7	0.0199526		0.25	ACSL1,
Arginine Degradation I (Arginase Pathway)	1.7	0.0199526		0.25	OAT,
L-cysteine Degradation I	1.7	0.0199526		0.25	GOT2,
Methylmalonyl Pathway	1.7	0.0199526		0.25	PCCA,
Phenylethylamine Degradation I	1.7	0.0199526		0.25	ALDH2,
Citrulline-Nitric Oxide Cycle	1.61	0.0245471		0.2	ASS1,
Lysine Degradation V	1.61	0.0245471		0.2	ALDH7A1,
Tyrosine Degradation I	1.61	0.0245471		0.2	HPD,
Triacylglycerol Degradation	1.57	0.0269153		0.0392	CES1,Ces1b/Ces1c
Glucocorticoid Receptor Signaling	1.55	0.0281838		0.0147	KRT8,HSPA9,HSPA5,CHP1,HSP90AB1
Arginine Degradation VI (Arginase 2 Pathway)	1.53	0.0295121		0.167	OAT,
Glycine Cleavage Complex	1.53	0.0295121		0.167	DLD,
Unfolded protein response	1.51	0.030903		0.0364	HSPA9,HSPA5
Thioredoxin Pathway	1.46	0.0346737		0.143	TXNRD1,
Huntington's Disease Signaling	1.43	0.0371535		0.0161	HSPA9,HSPA5,SDHA,ATP5B
autophagy	1.41	0.0389045		0.0323	CTSB,CTSZ
Ketolysis	1.35	0.0446684		0.111	BDH1,
Serotonin Degradation	1.32	0.047863		0.0286	ALDH7A1,ALDH2
Ketogenesis	1.31	0.0489779		0.1	BDH1,
eNOS Signaling	1.26	0.0549541		0.0175	HSPA9,HSPA5,HSP90AB1
Acyl-CoA Hydrolysis	1.23	0.0588844		0.0833	ACOT4,
Oleate Biosynthesis II (Animals)	1.23	0.0588844		0.0833	ALDH6A1,
Fatty Acid Activation	1.2	0.0630957		0.0769	ACSL1,
Vitamin-C Transport	1.14	0.0724436		0.0667	TXNRD1,
γ-linolenate Biosynthesis II (Animals)	1.09	0.0812831		0.0588	ACSL1,
Methylglyoxal Degradation III	1.06	0.0870964		0.0556	ZADH2,
Inflammasome pathway	1.02	0.0954993		0.05	CTSB,
Endoplasmic Reticulum Stress Pathway	0.999	0.100231		0.0476	HSPA5,
Amyotrophic Lateral Sclerosis Signaling	0.97	0.107152		0.018	CAT,CCS
Glutathione Redox Reactions I	0.962	0.109144		0.0435	GSTK1,
NAD Salvage Pathway II	0.944	0.113763		0.0417	NUDT12,
LXR/RXR Activation	0.908	0.123595		0.0165	ECHS1,ALB
Glutathione-mediated Detoxification	0.881	0.131522		0.0357	GSTK1,
FXR/RXR Activation	0.88	0.131826		0.0159	BAAT,ALB
Acetone Degradation I (to Methylglyoxal)	0.867	0.135831		0.0345	ZADH2,
D-myo-inositol (1,4,5,6)-Tetrakisphosphate Biosynthesis	0.797	0.159588		0.0141	NUDT12,EPHX2
D-myo-inositol (3,4,5,6)-tetrakisphosphate Biosynthesis	0.797	0.159588		0.0141	NUDT12,EPHX2
Phagosome Maturation	0.769	0.170216		0.0135	CTSB,CTSZ
Estrogen Biosynthesis	0.749	0.178238		0.0256	HSD17B4,
Netrin Signaling	0.749	0.178238		0.0256	CHP1,
3-phosphoinositide Degradation	0.734	0.184502		0.0128	NUDT12,EPHX2
Retinol Biosynthesis	0.729	0.186638		0.0244	CES1,
D-myo-inositol-5-phosphate Metabolism	0.718	0.191426		0.0125	NUDT12,EPHX2
Triacylglycerol Biosynthesis	0.693	0.202768		0.0222	DBT,
Neuroinflammation Signaling Pathway	0.693	0.202768		0.00971	SOD2,IDE,CHP1
Role of Oct4 in Mammalian Embryonic Stem Cell Pluripotency	0.685	0.206538		0.0217	PHB,
Acute Phase Response Signaling	0.678	0.209894		0.0118	SOD2,ALB
nNOS Signaling in Neurons	0.676	0.210863		0.0213	CHP1,
Nur77 Signaling in T Lymphocytes	0.61	0.245471		0.0179	CHP1,
Regulation of Cellular Mechanics by Calpain Protease	0.603	0.249459		0.0175	ACTN4,
Production of Nitric Oxide and Reactive Oxygen Species in Macrophages	0.595	0.254097		0.0103	CAT,ALB
3-phosphoinositide Biosynthesis	0.582	0.261818		0.0101	NUDT12,EPHX2
Clathrin-mediated Endocytosis Signaling	0.579	0.263633		0.0101	CHP1,ALB
Nicotine Degradation II	0.578	0.264241		0.0164	INMT,
Calcium-induced T Lymphocyte Apoptosis	0.566	0.271644		0.0159	CHP1,
Mitotic Roles of Polo-Like Kinase	0.549	0.282488		0.0152	HSP90AB1,
GABA Receptor Signaling	0.532	0.293765		0.0145	ALDH5A1,
Remodeling of Epithelial Adherens Junctions	0.532	0.293765		0.0145	ACTN4,
Caveolar-mediated Endocytosis Signaling	0.522	0.300608		0.0141	ALB,
Heparan Sulfate Biosynthesis (Late Stages)	0.522	0.300608		0.0141	Ces1b/Ces1c,
EIF2 Signaling	0.517	0.304089		0.00905	HSPA5,EIF4A1
Hypoxia Signaling in the Cardiovascular System	0.502	0.314775		0.0133	HSP90AB1,
Superpathway of Inositol Phosphate Compounds	0.489	0.32434		0.00862	NUDT12,EPHX2
Estrogen-Dependent Breast Cancer Signaling	0.488	0.325087		0.0128	HSD17B4,
Heparan Sulfate Biosynthesis	0.488	0.325087		0.0128	Ces1b/Ces1c,
Regulation of IL-2 Expression in Activated and Anergic T Lymphocytes	0.479	0.331894		0.0125	CHP1,
Macropinocytosis Signaling	0.475	0.334965		0.0123	ACTN4,
IL-3 Signaling	0.466	0.341979		0.012	CHP1,
PEDF Signaling	0.45	0.354813		0.0115	SOD2,
Neuregulin Signaling	0.446	0.358096		0.0114	HSP90AB1,
Acute Myeloid Leukemia Signaling	0.427	0.374111		0.0108	IDH1,
PPAR Signaling	0.42	0.380189		0.0105	HSP90AB1,
Prostate Cancer Signaling	0.413	0.386367		0.0103	HSP90AB1,
RANK Signaling in Osteoclasts	0.396	0.401791		0.0098	CHP1,
VEGF Signaling	0.396	0.401791		0.0098	ACTN4,
Antioxidant Action of Vitamin C	0.383	0.414		0.00943	TXNRD1,
Type I Diabetes Mellitus Signaling	0.374	0.422669		0.00917	HSPD1,
Telomerase Signaling	0.371	0.425598		0.00909	HSP90AB1,
Nitric Oxide Signaling in the Cardiovascular System	0.365	0.431519		0.00893	HSP90AB1,
Paxillin Signaling	0.365	0.431519		0.00893	ACTN4,
Glioma Signaling	0.359	0.437522		0.00877	IDH1,
Neuroprotective Role of THOP1 in Alzheimer's Disease	0.346	0.450817		0.0084	IDE,
iCOS-iCOSL Signaling in T Helper Cells	0.34	0.457088		0.00826	CHP1,
Synaptic Long Term Potentiation	0.338	0.459198		0.0082	CHP1,
fMLP Signaling in Neutrophils	0.335	0.462381		0.00813	CHP1,
Atherosclerosis Signaling	0.33	0.467735		0.008	ALB,
PI3K/AKT Signaling	0.33	0.467735		0.008	HSP90AB1,
Type II Diabetes Mellitus Signaling	0.323	0.475335		0.00781	ACSL1,
CD28 Signaling in T Helper Cells	0.318	0.480839		0.00769	CHP1,
PI3K Signaling in B Lymphocytes	0.318	0.480839		0.00769	CHP1,
PKCθ Signaling in T Lymphocytes	0.316	0.483059		0.00763	CHP1,
Epithelial Adherens Junction Signaling	0.283	0.521195		0.00685	ACTN4,
IL-12 Signaling and Production in Macrophages	0.283	0.521195		0.00685	ALB,
Regulation of eIF4 and p70S6K Signaling	0.262	0.547016		0.00637	EIF4A1,
Gαq Signaling	0.255	0.555904		0.00621	CHP1,
Dopamine-DARPP32 Feedback in cAMP Signaling	0.25	0.562341		0.0061	CHP1,
Germ Cell-Sertoli Cell Junction Signaling	0.236	0.580764		0.00581	ACTN4,
Calcium Signaling	0.229	0.590201		0.00565	CHP1,
Sertoli Cell-Sertoli Cell Junction Signaling	0.227	0.592925		0.00562	ACTN4,
Role of NFAT in Regulation of the Immune Response	0.218	0.605341		0.00543	CHP1,
Role of NFAT in Cardiac Hypertrophy	0.207	0.620869		0.00521	CHP1,
ILK Signaling	0.2	0.630957		0.00508	ACTN4,
AMPK Signaling	0	1		0.00463	CPT2,
Actin Cytoskeleton Signaling	0	1		0.00444	ACTN4,
Axonal Guidance Signaling	0	1		0.00222	CHP1,
Cardiac Hypertrophy Signaling	0	1		0.00424	CHP1,
Integrin Signaling	0	1		0.00461	ACTN4,
Leukocyte Extravasation Signaling	0	1		0.00474	ACTN4,
Phospholipase C Signaling	0	1		0.00418	CHP1,
Protein Kinase A Signaling	0	1		0.00254	CHP1,
Role of Macrophages, Fibroblasts and Endothelial Cells in Rheumatoid Arthritis	0	1		0.00322	CHP1,
Role of Osteoblasts, Osteoclasts and Chondrocytes in Rheumatoid Arthritis	0	1		0.00431	CHP1,
mTOR Signaling	0	1		0.00498	EIF4A1,

## Sheet: IPA upstream regulators
Upstream Regulators for C57Bl6 vs alb-SREBP-1a∆P
Upstream Regulator	Expr Fold Change	Molecule Type	Predicted Activation State	Activation z-score	Notes	Bias Term	Bias-corrected z-score	p-value of overlap	Target molecules in dataset	Mechanistic Network
PPARA		ligand-dependent nuclear receptor		-1.282		0.071	-1.656	2.67e-34	ACAA1,Acaa1b,ACAA2,ACADL,ACADS,ACADVL,ACOX1,ACSL1,AGXT,ALDH2,ASS1,ATP5B,CAT,CPS1,CPT2,CROT,DECR1,DECR2,ECI1,EHHADH,GLUD1,GOT2,GPD1,GPD2,GSTK1,HACL1,HPD,HSD17B4,KRT8,OTC,PBLD,PC,SARDH,SCP2,SELENBP1,UQCRC1	PPARA,PPARG,RXRA,thyroid hormone receptor
INSR		kinase	Activated	3.773		0.176	2.904	9.63e-30	ACAA2,ACADL,ACADS,ACADVL,ACO2,ACSL1,ACTN4,ALB,ALDH2,ALDH6A1,ATP5B,ATP5H,CPT2,CTSB,CYC1,DECR1,ECHS1,ECI1,ETFDH,GOT2,HSD17B4,HSPD1,IDH1,MDH2,NDUFB9,NDUFV2,OGDH,PDHB,SCP2,SUCLA2,UQCRC1
ACOX1	-1.786	enzyme		1.034		-0.048	1.213	1.64e-14	ACAA1,ACADL,ACADVL,ACOX1,ACSL1,BAAT,CAT,EHHADH,HPD,HSPA5,KRT8,OAT,OTC,SELENBP1	ACOX1,PPARA,PPARG,RXRA
HNF4A		transcription regulator		0.557		0.082	0.256	3.67e-13	AASS,ACAA2,ACO2,ACOX1,ACOX2,ACSL1,AGXT2,ALB,ALDH2,ALDH5A1,AMACR,BAAT,BDH1,BHMT,CAT,CHP1,CPT2,CROT,CTSB,CTSZ,DBT,ETFDH,GSTK1,HPD,HSD17B4,HSPA5,KRT8,MCCC1,MDH1,MDH2,NDUFS1,NDUFS3,OGDH,OTC,PHB,SCP2,SUCLA2,TXNRD1
MAP4K4		kinase	Inhibited	-2.309	bias	-0.252	-1.435	7.86e-13	ACAA2,ACADS,ACADVL,ACO2,CYC1,DLD,IVD,NDUFS1,OGDH,PHYH,SCP2,UQCRC1
PPARG		ligand-dependent nuclear receptor		-0.231		0.078	-0.53	1.64e-12	ACAA1,Acaa1b,ACAA2,ACADL,ACADS,ACOX1,ACSL1,BDH1,CAT,CES1,CPT2,EHHADH,GPD1,IDH1,IVD,MDH1,PC,PDHB,SCP2	PPARA,PPARG,RXRA,thyroid hormone receptor
PPARGC1A		transcription regulator		1.388		0.182	0.719	2.05e-11	ACADL,ACADVL,ACOX1,ATP5B,ATP5H,BDH1,CAT,GOT2,MDH2,NDUFS1,NDUFV2,PHYH,SDHA,SOD2	Esrra,PPARGC1A
LONP1		peptidase						4.36e-11	ACADS,DLD,ECI1,GLUD1,HSPA9,HSPD1,MDH2,SOD2,TRAP1
KLF15		transcription regulator		0.528		0.166	0.064	4.89e-11	ACADL,ACADS,ACADVL,ACOX1,ACSL1,CPT2,DECR1,EHHADH
PNPLA2		enzyme		0.116		0.13	-0.218	6.18e-10	ACAA2,ACADL,ACADVL,ACOX1,ACSL1,GSTK1,HSPA5	PNPLA2,PPARA,PPARG,RXRA
PDX1		transcription regulator		0		0.047	-0.133	1.14e-09	ALB,ATP5H,CAT,CPT2,CROT,IDH1,KRT8,MDH1,NDUFB9,PC,SDHA
PTEN		phosphatase		1.99		-0.022	2.067	8.43e-09	ACAA1,ACAA2,ACO2,ACOX1,ACSL1,CTSB,CTSZ,DLD,EHHADH,MDH1,NDUFS3,PDHB,SDHA,SUCLA2,SUCLG2
FOXO1		transcription regulator		0.742		0.162	0.354	9.33e-09	AGXT,ALB,ATP5B,CAT,CPT2,GPD1,GPD2,GSTK1,HPD,HSP90AB1,HSPA5,HSPD1,PDHB,SOD2
IGF1R		transmembrane receptor	Activated	2.333		0.147	1.891	2.27e-08	ACADS,ACSL1,ACTN4,ATP5B,ATP5H,CPT2,HSPA5,NDUFB9,NDUFV2,SCP2,UQCRC1
LEP		growth factor		-0.264		0.094	-0.598	3.6e-08	ACADL,ACADVL,ACOX1,ASS1,CPS1,CROT,EHHADH,EPHX2,ETFDH,GOT2,HSPA5,IDH1,SCP2,SOD2
TFAM		transcription regulator		-0.447		0.126	-0.729	4.33e-08	ACADL,ACADS,ACOX1,CPT2,ECHS1
PCGEM1		other		0.492		0.188	0.077	4.77e-08	ACOX1,GLUD1,IDH1,OGDH,PDHB,SDHA
Ins1		other		1.663		0.097	1.332	5.3e-08	ALB,BDH1,ECI1,EHHADH,GPD1,HSD17B4,IDE,IVD,NDUFB9,PDHB,SOD2,UQCRC1
PPARD		ligand-dependent nuclear receptor		0.049		0.106	-0.279	8.07e-08	ACAA1,ACAA2,ACADL,ACADVL,ACOX1,ALDH2,CPT2,GOT2,GPD1,GPD2	PPARA,PPARD,PPARG,RXRA
PLIN5		other		-0.277		-0.018	-0.237	2.66e-07	ACAA2,ACADL,ACADVL,ACOX1,TXNRD1	PLIN5,PNPLA2,PPARA
PCK1		kinase		1		-0.161	1.321	2.93e-07	ACADL,ACADVL,ACOX1,EHHADH
TCR		complex		-1.976		0.151	-2.471	3.02e-07	ATP5B,ATP5H,CTSB,GLUD1,HSPA5,HSPA9,HSPD1,MDH1,MDH2,PHB,SDHA,UQCRC1
Esrra		transcription regulator		1.016		0.076	0.834	5.22e-07	ACADL,ACOX1,ATP5B,BDH1,CPT2,CYC1,NDUFS3	Esrra,PPARGC1A
EHHADH	-2.083	enzyme		1.067	bias	-0.252	1.568	7.99e-07	ACAA1,ACOX1,ACSL1,SCP2
SERTAD2		transcription regulator		1	bias	-0.252	1.505	7.99e-07	ACOX1,CAT,CYC1,PHYH
MYC		transcription regulator		1.519		0.106	1.094	1.06e-06	ACTN4,ALB,ASS1,CHP1,CPT2,CTSB,EIF4A1,GLUD1,GOT2,HSPA9,HSPD1,IDH1,OAT,PHB,SARDH,SOD2,SUCLA2,TRAP1,TXNRD1	MYC,TP53
HTT		transcription regulator						2.32e-06	AMACR,ATP5B,CYC1,ECI1,EEF1A1,HSP90AB1,HSPA5,HSPA9,HSPD1,MDH2,NDUFS3,PC,SDHA,SOD2,TRAP1
TP53		transcription regulator		1.278		0.059	1.024	2.93e-06	ACAA2,ACADVL,ACO2,ACTN4,ALB,ASS1,CAT,CCS,Ces1b/Ces1c,CLPP,CTSB,DLD,HSP90AB1,HSPD1,IDH1,KRT8,MDH2,OAT,PCCA,SCP2,SOD2,TRAP1	MYC,NFE2L2,PRKAA1,TP53
POR		enzyme						3.66e-06	ACADL,ACADVL,ACSL1,BDH1,CPT2,ECI1,EHHADH,Hsdl2
PSEN1		peptidase						3.78e-06	ACO2,ACSL1,ALB,ATP5B,ATP5H,CCS,CTSZ,GOT2,HSPA5,HSPD1,IDE	APP,FOXO1,PSEN1,TP53
CFTR		ion channel		-1.633		-0.02	-1.584	3.93e-06	ACAA1,Acaa1b,ACAA2,EPHX2,HSD17B4,SCP2
HSD17B4	-1.538	enzyme		1.067		-0.23	1.524	6.01e-06	ACAA1,ACOX1,ACSL1,SCP2
MAPT		other						6.22e-06	ACO2,ALB,ATP5B,ATP5H,GOT2,HSPA5,HSPD1,MDH1,NDUFS3	APP,FOXO1,MAPT,TP53
RXRA		ligand-dependent nuclear receptor		-1.103		0.114	-1.35	7.05e-06	ACOX1,ACSL1,BAAT,CAT,CPT2,EHHADH,GPD1,HSD17B4,PC	ACOX1,PPARA,PPARG,RXRA,thyroid hormone receptor
NFE2L2		transcription regulator		0.789		0.168	0.271	7.21e-06	BHMT,CAT,CLPP,HSP90AB1,HSPA9,IDE,IDH1,INMT,OAT,SOD2,TXNRD1
RICTOR		other	Inhibited	-3		-0.185	-2.446	7.49e-06	ATP5B,ATP5H,CYC1,NDUFB9,NDUFS1,NDUFS3,NDUFV2,SDHA,UQCRC1
FANCD2		other						1.02e-05	CAT,SOD2,TXNRD1
ERBB2		kinase						2.34e-05	Acaa1b,ACAA2,CES1,CHDH,CPS1,CPT2,CTSB,DECR1,EHHADH,EPHX2,GPD2,IDH1,MCCC1,PHYH
E2F1		transcription regulator		0		0.146	-0.358	2.52e-05	ACADL,Ces1b/Ces1c,CTSB,HSPD1,INMT,MDH1,PHB,SDHA,SOD2,TRAP1,TXNRD1
AMPK		complex		0.842		0.038	0.752	2.57e-05	ACO2,CAT,GSTK1,OAT,PDHB,SDHA
NOTCH1		transcription regulator		-1.652		0.033	-1.743	3.24e-05	DLD,ECHS1,GLUD1,KRT8,NDUFS1,NDUFV2,OAT,SDHA
PML		transcription regulator		1.4		-0.035	1.478	5.59e-05	ACADL,ACADS,ACOX1,ACSM1,CAT,TXNRD1
UBD		other						6.66e-05	ACOX1,ACSL1,EEF1A1
UPP1		enzyme						7.53e-05	ACOX1,EHHADH
VEGFA		growth factor		0.563		0.194	0.017	7.55e-05	ACSL1,ALDH2,CTSB,DBT,DECR1,HSPA5,MDH2,SOD2
ABCC8		transporter						8.05e-05	ACADVL,CAT,SOD2
ADIPOQ		other		-0.218		0.024	-0.277	0.000101	Acaa1b,ACOX1,ACSL1,GPD1,PDHB,SOD2
SCP2	-1.818	transporter						0.000114	ACAA1,ACOX1,SCP2
Growth hormone		group						0.000117	ACAA1,ACSL1,ALB,CAT,CROT,DECR1,GLUD1
MAT1A		enzyme						0.000155	ACADL,ALB,PHB
APOE		transporter						0.000181	ACOX1,ACSL1,CAT,CTSB,HSP90AB1,HSPD1,PC,SOD2	APOE,APP,FOXO1,PPARD,RXRA,TNF,TP53
HDAC5		transcription regulator						0.000197	ACADL,ACSL1,ATP5B,CPT2
SCD		enzyme		1.044		-0.071	1.184	0.000197	ACADL,ACADVL,ACOX1,HSPA5
ESRRA		ligand-dependent nuclear receptor		0.766		0.23	0.213	0.000246	ACADVL,ACOX1,ACSL1,ATP5B,ETFDH,HSD17B4	ESRRA,PPARGC1B
NUBPL		other						0.000249	NDUFS1,NDUFS3
TNF		cytokine		0.432		0.092	0.038	0.000329	ACADS,ACADVL,ACOX1,ACSL1,ALB,ALDH2,ASS1,CAT,CPT2,CTSB,CTSZ,DBT,GPD1,GPD2,HSP90AB1,HSPD1,IDE,PC,SOD2,TXNRD1	APP,FOXO1,PPARA,PPARD,PPARG,RXRA,TNF,TP53,thyroid hormone receptor
LIPE		enzyme						0.0004	ACSL1,AMACR,INMT,PC,SUCLA2
Ubiquitin		group						0.000414	HSPA5,HSPA9,HSPD1	HTT,Ubiquitin
RIPK2		kinase		0.283		0.157	-0.029	0.000434	ACADL,ACOX1,ACSL1,SOD2
RXRG		ligand-dependent nuclear receptor						0.000506	ACAA2,ACSL1,EHHADH
SREBF1		transcription regulator						0.000548	ACADS,ACSL1,EHHADH,HSPA5,IDH1,OAT	SCAP,SREBF1,SREBF2
MGEA5		enzyme	Inhibited	-2.828		-0.024	-2.76	0.000556	ACO2,ACTN4,ASS1,HSP90AB1,NDUFB9,NDUFS1,OGDH,SUCLG2
MTOR		kinase		-1		0.063	-1.126	0.000572	ACADL,ACOX1,CPT2,GLUD1,HSP90AB1,MDH1,MDH2
BCKDK		kinase						0.000692	CAT,SOD2
TRIB1		kinase						0.000692	ACOX1,CPT2
FBXO32		enzyme		0		0.058	-0.116	0.000827	ERP44,HSPA5,OAT,SOD2
STK17A		kinase						0.000886	CCS,SOD2
MED1		transcription regulator	Inhibited	-2.216		0.198	-2.653	0.00107	ACAA1,ACOX1,EHHADH,HSD17B4,SCP2	MED1,PPARA,PPARG,RXRA
METRNL		other						0.0011	ACOX1,ACSL1
KLF11		transcription regulator						0.00124	CAT,CPT2,SOD2
OGT		enzyme						0.00124	ACO2,NDUFS1,OGDH
CEBPA		transcription regulator		1.029		0.084	0.846	0.00128	ACSL1,ALB,ASS1,BHMT,CPS1,HSPA5,OTC,SOD2
Fcor		enzyme						0.00135	CAT,SOD2
APP		other						0.00148	ACO2,ALB,ATP5B,ATP5H,CAT,CTSB,GOT2,HSP90AB1,HSPA5,HSPD1,IDE,SOD2	APP,FOXO1,MYC,PPARD,RXRA,TNF,TP53
PRKAA1		kinase		0		-0.153	0.305	0.00153	ALB,CAT,OAT,SOD2	MYC,NFE2L2,PRKAA1,TP53
IL3		cytokine						0.00158	ACOX1,ALDH2,CAT,Ces1b/Ces1c,EEF1A1,HSPA5,HSPA9
SP1		transcription regulator		0.708		0.217	0.187	0.00185	ACSL1,ASS1,ATP5B,CAT,CES1,CYC1,HSPA5,SOD2,TXNRD1
AK1		kinase						0.00189	ACADL,GLUD1
SURF1		enzyme						0.0022	CPT2,SDHA
SCAP		other						0.00243	ACAA2,ACSL1,EHHADH	SCAP,SREBF1,SREBF2
CBS/CBSL		enzyme						0.00253	EEF1A1,GOT2
PLIN1		other						0.00253	ACADL,ACADVL
PRL		cytokine		-0.25		0.166	-0.646	0.00258	ATP5H,CTSB,HSPD1,IDE,PC,SCP2
MYCN		transcription regulator		1.342		0.052	1.226	0.00282	ACTN4,EEF1A1,EIF4A1,HSP90AB1,HSPD1,PHB
ANGPT2		growth factor		-0.392		0.185	-0.791	0.00284	CAT,EPHX2,HSPA5,HSPD1,SOD2
PPARGC1B		transcription regulator						0.00285	ACADL,ACADVL,ATP5B	ESRRA,PPARGC1B
GTF2I		transcription regulator						0.00289	CAT,HSPA5
Srebp		group						0.00289	ACSL1,IDH1
TOR1A		enzyme						0.00289	ALB,HSPA5
ONECUT1		transcription regulator						0.00292	AASS,ALDH5A1,EIF4A1,HSD17B4,MDH1,OAT
ATF6		transcription regulator						0.00299	ACOX1,CPT2,HSPA5
DDIT3		transcription regulator						0.00315	CLPP,HSPA5,HSPD1
POU2F1		transcription regulator						0.0033	ACSL1,DECR1,GSTK1,IDH1
NRIP1		transcription regulator						0.00363	ACAA2,ACO2,SUOX
FMO3		enzyme						0.00366	ACADL,EHHADH
MDM4		enzyme						0.00366	KRT8,SOD2
MED30		transcription regulator						0.00407	SDHA,SOD2
KDM5A		transcription regulator		-1		-0.221	-0.557	0.00427	ACO2,MDH1,SOD2,UQCRC1
BSCL2		other						0.00434	ACSL1,GPD1,PC
ADIPOR1		transmembrane receptor						0.00451	CAT,SOD2
SP3		transcription regulator						0.00452	ACSL1,CES1,HSPA5,SOD2,TXNRD1
ACOT8		enzyme						0.00504	CAT
ADH5		enzyme						0.00504	SDHA
CDC42BPB		kinase						0.00504	CTSB
COL10A1		other						0.00504	HSPA5
IVNS1ABP		other						0.00504	SOD2
KDELR1		transporter						0.00504	HSPA5
SRI		transporter						0.00504	HSPA5
SYNPO		other						0.00504	ACTN4
UBA2		enzyme						0.00504	ALB
TGFB1		growth factor		-0.557		0.082	-0.838	0.00532	AASS,ACAA2,ALB,ALDH2,ALDH5A1,ASS1,BDH1,CAT,CTSB,CYC1,EEF1A1,HSPA5,KRT8,PDHB,SELENBP1,SOD2,TXNRD1	SP1,TGFB1
GCG		other						0.00534	ACADL,ACADS,IVD
Pkg		group						0.00545	CAT,SOD2
BTG2		transcription regulator						0.00595	CAT,SOD2
SREBF2		transcription regulator						0.006	ACAA2,ACSL1,IDH1	SREBF1,SREBF2
CYP19A1		enzyme						0.00623	ACADL,ACADVL,ACOX1
INS		other		-0.152		0.047	-0.246	0.00642	ACADL,ACADVL,CAT,HSPA5
thyroid hormone receptor		group						0.00647	ACOX1,EHHADH
TCF7L2		transcription regulator		-0.816		0.222	-1.36	0.00657	ACAA1,ACADL,ACOT4,ACSL1,EHHADH,IDH1
NR1I2		ligand-dependent nuclear receptor		-1		0.063	-1.125	0.00705	ACOX1,BHMT,CES1,GLUD1
IL4		cytokine		-0.128		0.145	-0.481	0.00718	ACOX1,ACSL1,ALDH2,ASS1,CAT,DECR1,EIF4A1,IDE,PHB,UQCRC1	FOXO1,IL4,PPARD,RXRA,TNF
SGPP2		phosphatase						0.00757	HSPA5,HSPA9
NFYA		transcription regulator						0.00827	ALB,CAT,HSPA5
CIDEC		other						0.00874	ACADL,ACADS
ELOVL5		enzyme						0.00874	ACADL,EHHADH
EIF2AK4		kinase						0.00936	CAT,SOD2
GCK		kinase						0.00999	CPT2,ECHS1
Alpha 1 antitrypsin		group						0.0101	CTSB
DST		other						0.0101	HSPA5
NCEH1		enzyme						0.0101	HSPA5
NDUFAB1		enzyme						0.0101	DBT
NOXO1		other						0.0101	SOD2
PACS2		other						0.0101	HSPA5
PDIA6		enzyme						0.0101	HSPA5
SFTPA2		other						0.0101	HSPA5
TXNDC5		enzyme						0.0101	CTSB
PSEN2		peptidase						0.0103	ACSL1,CCS,CTSZ
ICMT		enzyme						0.0113	ACTN4,ATP5B
ELANE		peptidase						0.012	CTSB,HSPA5
IL4R		transmembrane receptor						0.012	ACOX1,ACSL1
TRAP1	2.43	enzyme						0.0127	HIBADH,HSPD1
SOD2	2.8	enzyme						0.013	ACADL,CAT,SOD2
Cdc42		enzyme						0.0134	CTSB,CTSZ
PRKN		enzyme						0.0134	NDUFS3,NDUFV2
NR2F1		ligand-dependent nuclear receptor						0.0142	ALDH2,CPT2
CTH		enzyme						0.0151	HSPA5
EDEM1		enzyme						0.0151	HSPA5
Eif2		complex						0.0151	HSPA5
GIMAP1-GIMAP5		other						0.0151	HSPD1
GTF2F2		transcription regulator						0.0151	CYC1
HAO1		enzyme						0.0151	HSPA5
HSPA4		other						0.0151	IDE
NCF2		enzyme						0.0151	SOD2
PPP1R1A		phosphatase						0.0151	HSPA5
SDF4		other						0.0151	HSPA5
TAOK2		kinase						0.0151	SOD2
CD3		complex	Inhibited	-2.19		-0.17	-1.817	0.0152	ACADS,ACTN4,CYC1,HSPA5,MDH2,OGDH,PHB,TXNRD1
CEBPB		transcription regulator						0.0155	ALB,BHMT,CLPP,HSD17B4,HSPD1,INMT
FASN		enzyme						0.0157	Acaa1b,ACOX1
KRT14		other						0.0157	HSPA5,KRT8
MED13		transcription regulator						0.0157	GPD1,GPD2
NR1D1		ligand-dependent nuclear receptor						0.0157	EHHADH,MDH1
STAT6		transcription regulator		-0.254		0.045	-0.343	0.0158	ACOX1,ACSL1,ALDH2,CTSB,SELENBP1
KAT5		transcription regulator						0.0161	ALB,HSPD1,SOD2
SIRT3		enzyme						0.0173	CAT,SOD2
APC		enzyme						0.0178	MDH2,OGDH,SUCLG2
PRKAA2		kinase						0.0178	ALB,HSPA5,OAT
OSM		cytokine		-0.456		0.086	-0.674	0.018	ACAA1,ALB,AMACR,CAT,CLPP,HSPA5,OGDH
RCE1		peptidase						0.0182	ACTN4,ATP5B
FOS		transcription regulator		-1.4		0.079	-1.573	0.019	ACOX1,CAT,CTSB,EPHX2,HSPA5,KRT8,SELENBP1
RET		kinase						0.0191	CTSB,HSPA9,HSPD1
TSC2		other						0.0191	DPP7,HSPA5,SOD2
EPAS1		transcription regulator		-0.036		0.199	-0.431	0.0192	CAT,DECR2,HSPA5,SOD2
ALB	-1.639	transporter						0.0199	ALB,HSPA5
GPX1		enzyme						0.0199	CAT,SOD2
RXRB		ligand-dependent nuclear receptor						0.0199	ACOX1,ACSL1
SRSF2		transcription regulator						0.0199	BAAT,CES1
ATF6B		transcription regulator						0.02	HSPA5
ATP2A1		transporter						0.02	HSPA5
G0S2		other						0.02	HSPD1
GJB6		transporter						0.02	BHMT
PAK4		kinase						0.02	CTSB
RPRD1A		other						0.02	CTSB
SLC22A2		transporter						0.02	CPT2
SLC37A4		transporter						0.02	HSPA5
USE1		other						0.02	HSPA5
IL10RA		transmembrane receptor		0.555		0.008	0.536	0.0205	ACSL1,ALDH2,ASS1,SELENBP1,SUCLG2
THRB		ligand-dependent nuclear receptor						0.0212	ACOX1,EHHADH,NUDT7,PHYH
MECP2		transcription regulator						0.0214	HSPA5,IVD,UQCRC1
HSPA5	-1.587	enzyme						0.0217	ACADVL,HSPA5
CD36		transmembrane receptor						0.0244	ATP5B,HSPA5
NRF1		transcription regulator						0.0244	IDE,SDHA
HNF1A		transcription regulator						0.0245	ALB,CTSZ,HACL1,HSPA5,MCCC1,OGDH
APAF1		other						0.025	HSPA5
DCX		other						0.025	ACTN4
ERN2		kinase						0.025	HSPA5
MYCL		transcription regulator						0.025	HSPD1
WFS1		enzyme						0.025	HSPA5
FST		other						0.0264	ACSL1,CPS1
VHL		transcription regulator						0.0265	CPT2,DECR1,SOD2
APOA1		transporter						0.0274	HSPA5,SOD2
LMNB1		other						0.0274	ACTN4,ATP5B
NKX3-1		transcription regulator						0.0284	CTSB,CTSZ
AHR		ligand-dependent nuclear receptor		1		0.021	0.957	0.0287	ACOX1,ALB,ALDH2,HSPA5,SOD2
ATP2B2		transporter						0.0299	HSPA5
CNGB3		ion channel						0.0299	HSPA5
EIF2A		translation regulator						0.0299	HSPA5
G6PC		phosphatase						0.0299	HSPA5
GRM5		g-protein coupled receptor						0.0299	SOD2
H6PD		enzyme						0.0299	HSPA5
KRIT1		other						0.0299	SOD2
KRT19		other						0.0299	HSPA5
SFTPC		other						0.0299	HSPA5
SSPN		other						0.0299	CTSB
Sik1		kinase						0.0299	GPD1
WDFY2		other						0.0299	ACO2
IFNG		cytokine		1.519		0.114	1.168	0.0326	ALDH7A1,ASS1,CAT,CTSB,CTSZ,DECR1,EEF1A1,HSD17B4,HSP90AB1,HSPD1,IDE,SOD2
CHGA		other						0.0348	HSPA5
COL4A1		other						0.0348	HSPA5
CTSE		peptidase						0.0348	CTSB
E4F1		transcription regulator						0.0348	DLD
LRP2		transporter						0.0348	CTSB
PDE6B		enzyme						0.0348	CAT
PDK1		kinase						0.0348	GSTK1
QRFP		other						0.0348	ACSL1
SLC22A1		transporter						0.0348	CPT2
SLC25A4		transporter						0.0348	SOD2
TSPO		transmembrane receptor						0.0348	SOD2
ZNF746		transcription regulator						0.0348	SDHA
MUC1		other						0.0369	CAT,SOD2
TFAP2C		transcription regulator						0.0369	KRT8,SOD2
HOXD10		transcription regulator						0.038	AGXT2,ERP44
Pro-inflammatory Cytokine		group						0.038	ASS1,HSPA5
NR0B2		ligand-dependent nuclear receptor						0.0392	ACOX1,BAAT
ATXN3		peptidase						0.0396	SOD2
HBP1		transcription regulator						0.0396	CTSB
MEDAG		other						0.0396	ACOX1
PNPLA8		enzyme						0.0396	HSPA5
TRPC4AP		transporter						0.0396	HSPD1
NR1H4		ligand-dependent nuclear receptor						0.0438	BAAT,CPT2,SDHA
ADIPOR2		transmembrane receptor						0.0445	ACOX1
ATG16L1		enzyme						0.0445	SOD2
IFT88		other						0.0445	ALB
KCNJ11		ion channel						0.0445	ACADVL
LOC102724428/SIK1		kinase						0.0445	GPD1
NCK1		kinase						0.0445	HSPA5
PDGF (family)		group						0.0445	HSPD1
S100P		other						0.0445	KRT8
STK25		kinase						0.0445	ACOX1
UACA		other						0.0445	HSPA5
AKT1		kinase		1		0.109	0.782	0.0463	ASS1,Ces1b/Ces1c,GOT2,MDH1
PRNP		other						0.0487	HSPA5,HSPA9
CNGA3		ion channel						0.0493	HSPA5
CREB3L2		transcription regulator						0.0493	HSPA5
CYBA		enzyme						0.0493	SOD2
DDB2		other						0.0493	SOD2
DYRK1B		kinase						0.0493	SOD2
IREB2		translation regulator						0.0493	ACO2
MAFF		transcription regulator						0.0493	TXNRD1
MAPKAPK3		kinase						0.0493	HSPA5
NAP1L1		other						0.0493	ALB
NCOA6		transcription regulator						0.0493	HSPA5

## Sheet: IPA tox lists
Tox Lists for for C57Bl6 vs alb-SREBP-1a∆P
Ingenuity Toxicity Lists	-log(p-value)	p-value	Ratio	Molecules
Fatty Acid Metabolism	23.1	7.94328e-24	0.164	ACADL,ACAA2,ACADVL,ACADS,ALDH7A1,EHHADH,ACAA1,ACAD9,ECI1,ACSL1,ACOX1,HSD17B4,ALDH5A1,ALDH2,ACOX2,CPT2,Acaa1b,IVD,ECHS1
Mitochondrial Dysfunction	12.7	1.99526e-13	0.0809	UQCRC1,NDUFB9,OGDH,SDHA,ACO2,CYC1,NDUFS1,SOD2,NDUFS3,CAT,ATP5H,ATP5B,NDUFV2,GPD2
LPS/IL-1 Mediated Inhibition of RXR Function	6.31	4.89779e-07	0.0403	ACSL1,ACOX1,ALDH7A1,CAT,ALDH6A1,ALDH5A1,ALDH2,ACOX2,CPT2,GSTK1
Decreases Permeability Transition of Mitochondria and Mitochondrial Membrane	5.37	4.2658e-06	0.429	KRT8,OGDH,HSPA5
PPARα/RXRα Activation	4.48	3.31131e-05	0.0391	ACADL,ACOX1,GOT2,GPD1,HSP90AB1,ACAA1,GPD2
Xenobiotic Metabolism Signaling	4.18	6.60693e-05	0.0258	ALDH7A1,CAT,ALDH6A1,ALDH5A1,ALDH2,HSP90AB1,GSTK1,CES1,EPHX2
Aryl Hydrocarbon Receptor Signaling	3.83	0.000147911	0.038	ALDH7A1,ALDH6A1,ALDH5A1,ALDH2,HSP90AB1,GSTK1
Liver Necrosis/Cell Death	3.07	0.000851138	0.0231	KRT8,SOD2,AMACR,CAT,CTSB,HSPD1,ALDH2
Mechanism of Gene Regulation by Peroxisome Proliferators via PPARα	2.87	0.00134896	0.0421	ACOX1,HSD17B4,HSP90AB1,EHHADH
NRF2-mediated Oxidative Stress Response	2.87	0.00134896	0.0249	SOD2,CLPP,CAT,TXNRD1,HSP90AB1,GSTK1
Increases Transmembrane Potential of Mitochondria and Mitochondrial Membrane	2.69	0.00204174	0.06	SOD2,CAT,PHB
Long-term Renal Injury Anti-oxidative Response Panel (Rat)	2.49	0.00323594	0.118	SOD2,CAT
Renal Safety Biomarker Panel (PSTC)	1.53	0.0295121	0.167	ALB
Oxidative Stress	1.48	0.0331131	0.0351	SOD2,CAT
Negative Acute Phase Response Proteins	1.4	0.0398107	0.125	ALB
Cardiac Necrosis/Cell Death	1.26	0.0549541	0.014	SOD2,CAT,PHB,HSPD1
Cardiac Fibrosis	1.06	0.0870964	0.0144	SOD2,ACADL,ACSL1
Cardiac Hypertrophy	1.03	0.0933254	0.0117	CTSB,AGXT,CPT2,ACAD9
Glutathione Depletion - Phase II Reactions	1.02	0.0954993	0.05	GSTK1
LXR/RXR Activation	0.897	0.126765	0.0163	ECHS1,ALB
Decreases Transmembrane Potential of Mitochondria and Mitochondrial Membrane	0.886	0.130017	0.016	SOD2,CAT
FXR/RXR Activation	0.88	0.131826	0.0159	BAAT,ALB
CAR/RXR Activation	0.867	0.135831	0.0345	CES1
Renal Necrosis/Cell Death	0.854	0.139959	0.00916	SOD2,EEF1A1,CAT,HSPA5,ALB
Positive Acute Phase Response Proteins	0.854	0.139959	0.0333	SOD2
Decreases Depolarization of Mitochondria and Mitochondrial Membrane	0.84	0.144544	0.0323	CAT
Increases Cardiac Dilation	0.749	0.178238	0.0256	ACSL1
Hypoxia-Inducible Factor Signaling	0.532	0.293765	0.0145	HSP90AB1
Liver Proliferation	0.477	0.333426	0.00844	CTSB,SCP2
Increases Liver Hyperplasia/Hyperproliferation	0.357	0.439542	0.0087	HSPA5
Increases Liver Damage	0.306	0.494311	0.00741	CTSB
Increases Renal Proliferation	0.283	0.521195	0.00685	HSPD1

## Sheet: IPA tox functions
Tox Functions for for C57Bl6 vs alb-SREBP-1a∆P
Categories	Functions	Diseases or Functions Annotation	p-Value	Predicted Activation State	Activation z-score	Notes	Bias-corrected z-score	Molecules	# Molecules
Liver Steatosis	microvesicular hepatic steatosis	Microvesicular hepatic steatosis	1.21e-17					ACADL,PDHB,ACAA2,ACSL1,ACADVL,ACADS,ACOX1,CPT2,DECR1,PC	10
Liver Steatosis	hepatic steatosis	Hepatic steatosis	1.2e-16		-0.102		0.202	ACADL,KRT8,ACAA2,PDHB,ACADVL,ACADS,GPD1,EHHADH,BHMT,PC,PHYH,SOD2,ACSL1,ACOX1,CAT,HSD17B4,ACOX2,DECR1,PCCA,CPT2,GPD2	21
Liver Hyperplasia/Hyperproliferation	liver tumor	Liver tumor	5.33e-05					PBLD,AASS,ASS1,EPHX2,ZADH2,GLUD1,SARDH,HACL1,AGXT2,SCP2,ATP5B,MDH1,IVD,EEF1A1,ALDH7A1,BDH1,ACO2,SUOX,DECR1,CPS1,OGDH,HSPD1,PC,CCS,ACSL1,ACOX1,ALDH2,PCCA,CPT2,EIF4A1,NDUFV2,ALB,ACAA2,ACADVL,SDHA,TXNRD1,HPD,GSTK1,CES1,ACAA1,BHMT,ACAD9,NDUFS1,IDE,CHDH,CROT,HSPA5,CTSB,IDH1,HSP90AB1,NUDT12,GPD2	52
Liver Hyperplasia/Hyperproliferation	cancer	Liver cancer	5.56e-05					PBLD,AASS,ASS1,EPHX2,ZADH2,GLUD1,SARDH,HACL1,AGXT2,SCP2,ATP5B,MDH1,IVD,EEF1A1,ALDH7A1,BDH1,ACO2,SUOX,DECR1,CPS1,OGDH,HSPD1,PC,CCS,ACSL1,ACOX1,ALDH2,PCCA,EIF4A1,NDUFV2,ALB,ACAA2,ACADVL,SDHA,TXNRD1,HPD,GSTK1,CES1,ACAA1,BHMT,ACAD9,NDUFS1,IDE,CHDH,CROT,HSPA5,CTSB,IDH1,HSP90AB1,NUDT12,GPD2	51
Liver Steatosis	nonalcoholic fatty liver disease	Nonalcoholic fatty liver disease	0.000106					ACADL,ACOX1,CAT,ACOX2	4
Liver Hyperplasia/Hyperproliferation	liver carcinoma	Liver carcinoma	0.000292					PBLD,CPS1,AASS,OGDH,HSPD1,ASS1,PC,EPHX2,CCS,ZADH2,ACSL1,GLUD1,ACOX1,SARDH,ALDH2,PCCA,EIF4A1,HACL1,AGXT2,ATP5B,MDH1,IVD,NDUFV2,ALB,ACAA2,EEF1A1,ACADVL,ALDH7A1,SDHA,BDH1,TXNRD1,HPD,ACO2,GSTK1,ACAA1,BHMT,ACAD9,SUOX,NDUFS1,IDE,CHDH,CROT,HSPA5,DECR1,IDH1,HSP90AB1,NUDT12,GPD2	48
Hepatocellular Carcinoma, Liver Hyperplasia/Hyperproliferation	hepatocellular carcinoma	Hepatocellular carcinoma	0.000381					CPS1,EEF1A1,OGDH,TXNRD1,HPD,BHMT,GLUD1,ACOX1,HSPA5,ALDH2,IDH1,HSP90AB1,AGXT2,ALB	14
Hepatocellular Carcinoma, Liver Hyperplasia/Hyperproliferation	tumorigenesis	Tumorigenesis of hepatocellular carcinoma	0.0006					ACOX1,ALDH2,BHMT	3
Liver Necrosis/Cell Death	necrosis	Necrosis of liver	0.000751		-1.135		-0.992	SOD2,KRT8,AMACR,CAT,CTSB,HSPD1,ALDH2	7
Liver Necrosis/Cell Death	apoptosis	Apoptosis of hepatocytes	0.00111		-1.192		-1.142	KRT8,SOD2,CAT,CTSB,ALDH2	5
Liver Necrosis/Cell Death	cell death	Cell death of liver cells	0.00133		-1.491		-1.451	SOD2,KRT8,CAT,CTSB,HSPD1,ALDH2	6
Liver Cholestasis	cholestasis	Cholestasis	0.00168					ACSL1,BAAT,SCP2,ALB	4
Renal Necrosis/Cell Death	cell death	Cell death of proximal tubule cells	0.00187					CAT,ALB	2
Liver Cholestasis	progressive familial intrahepatic cholestasis type 1	Progressive familial intrahepatic cholestasis type 1	0.00325					ACSL1,BAAT,SCP2	3
Liver Inflammation/Hepatitis	inflammation	Inflammation of liver	0.00468		1.067		1.267	SOD2,KRT8,ACOX1,HSPA5,SCP2,PHYH,ALB	7
Nephrosis	minimal change nephrotic syndrome	Minimal change nephrotic syndrome	0.00492					ALDH5A1,ACTN4	2
Liver Damage	chronic liver disease	Advanced chronic liver disease	0.00502					ALB	1
Glomerular Injury	focal segmental glomerulosclerosis	Autosomal dominant focal segmental glomerulosclerosis	0.00502					ACTN4	1
Glomerular Injury	Fanconi renotubular syndrome type 3	Fanconi renotubular syndrome type 3	0.00502					EHHADH	1
Glomerular Injury	focal segmental glomerulosclerosis 1	Focal segmental glomerulosclerosis 1	0.00502					ACTN4	1
Renal Inflammation, Renal Nephritis	idiopathic interstitial nephritis	Idiopathic interstitial nephritis	0.00502					ALB	1
Renal Damage, Renal Tubule Injury	injury	Injury of proximal tubule cells	0.00502					CAT	1
Cardiac Dilation	nonfamilial idiopathic dialated cardiomyopathy	Nonfamilial idiopathic dialated cardiomyopathy	0.00502					SOD2	1
Liver Steatosis	microvesicular hepatic steatosis	Severe microvesicular hepatic steatosis	0.00502					ACOX1	1
Pulmonary Hypertension	susceptibility to neonatal pulmonary hypertension	Susceptibility to neonatal pulmonary hypertension	0.00502					CPS1	1
Glomerular Injury	effacement	Effacement of pedicels	0.00806					ACTN4,GSTK1	2
Renal Inflammation, Renal Nephritis	membranous glomerulonephritis	Membranous glomerulonephritis	0.00806					ACTN4,ALB	2
Cardiac Dilation	idiopathic dilated cardiomyopathy	Idiopathic dilated cardiomyopathy	0.00989					SOD2,SDHA	2
Liver Cirrhosis	cryptogenic cirrhosis	Cryptogenic cirrhosis	0.01					KRT8	1
Liver Fibrosis, Liver Proliferation	proliferation	Proliferation of hepatic stellate cells/myofibroblasts	0.01					CTSB	1
Liver Cirrhosis	susceptibility to noncryptogenic cirrhosis	Susceptibility to noncryptogenic cirrhosis	0.01					KRT8	1
Renal Damage, Renal Tubule Injury	proximal tubular toxicity	Proximal tubular toxicity	0.0102					TXNRD1,ACAA1,ALB	3
Glomerular Injury	focal segmental glomerulosclerosis	Focal segmental glomerulosclerosis	0.014					ALDH5A1,ACTN4	2
Liver Cholestasis	obstructive jaundice	Obstructive jaundice	0.015					CAT	1
Liver Damage, Liver Inflammation/Hepatitis	susceptibility to hepatitis C virus	Susceptibility to hepatitis C virus	0.015					KRT8	1
Liver Damage	injury	Injury of liver	0.0172					KRT8,HSPA5,CTSB,ALDH2,ALB	5
Nephrosis	nephrosis	Nephrosis	0.0193					ALDH5A1,ACTN4,ALB	3
Cardiac Damage	cardiotoxicity	Cardiotoxicity	0.0197					CAT,HSP90AB1	2
Liver Damage, Liver Inflammation/Hepatitis	infection	Infection by Hepatitis C virus	0.0197					KRT8,HSPA5,ALB	3
Liver Cirrhosis	cirrhosis	Advanced stage cirrhosis	0.0199					ALB	1
Decreased Levels of Albumin	synthesis	Decreased synthesis of albumin	0.0199					ALB	1
Nephrosis	familial steroid-resistant nephrotic syndrome	Familial steroid-resistant nephrotic syndrome	0.0199					ALDH5A1	1
Liver Damage, Liver Inflammation/Hepatitis	HIV-HCV co-infection	HIV-HCV co-infection	0.0199					ALB	1
Renal Inflammation, Renal Nephritis	crescentic glomerulonephritis	Progressive crescentic glomerulonephritis	0.0199					ACTN4	1
Hepatocellular Peroxisome Proliferation	proliferation	Proliferation of peroxisomes in liver	0.0199					ACOX1	1
Cardiac Necrosis/Cell Death	apoptosis	Apoptosis of cardiomyocytes	0.0221		-0.895		-0.789	SOD2,CAT,PHB,HSPD1	4
Liver Adhesion	adhesion	Adhesion of hepatocytes	0.0297					KRT8	1
Decreased Levels of Albumin	activation	Decreased activation of albumin	0.0297					ALB	1
Renal Inflammation, Renal Nephritis	diffuse proliferative lupus nephritis	Diffuse proliferative lupus nephritis	0.0297					ACTN4	1
Cardiac Dysfunction	dysfunction	Dysfunction of cardiomyocytes	0.0297					ALDH2	1
Hepatocellular Carcinoma, Liver Hyperplasia/Hyperproliferation	incidence	Incidence of hepatocellular carcinoma	0.0333					ACOX1,BHMT	2
Liver Inflammation/Hepatitis, Liver Steatosis	steatohepatitis	Steatohepatitis	0.0343					SOD2,ACOX1	2
Renal Inflammation, Renal Nephritis	crescentic glomerulonephritis	Acute phase crescentic glomerulonephritis	0.0394					ACTN4	1
Hepatocellular Peroxisome Proliferation	quantity	Quantity of peroxisomes	0.0443					ACOX1	1
Liver Cholestasis	secretion	Secretion of bile acid	0.0443					CES1	1
Liver Hyperplasia/Hyperproliferation	liver cholangiocarcinoma	Stage III liver cholangiocarcinoma	0.0443					HSP90AB1	1
Liver Hyperplasia/Hyperproliferation	liver cholangiocarcinoma	Stage IVA liver cholangiocarcinoma	0.0443					HSP90AB1	1
Liver Hyperplasia/Hyperproliferation	liver cholangiocarcinoma	Unresectable liver cholangiocarcinoma	0.0443					HSP90AB1	1
Cardiac Dilation	dilated cardiomyopathy	Dilated cardiomyopathy	0.0466					SOD2,ACSL1,ACADVL,SDHA	4
Glomerular Injury	glomerulosclerosis	Glomerulosclerosis	0.0467					PHB,ALDH5A1,ACTN4	3
Renal Necrosis/Cell Death	apoptosis	Apoptosis of proximal tubule cells	0.049					ALB	1
Glomerular Injury	cortical renal glomerulopathies	Cortical renal glomerulopathies	0.0586					ACTN4	1
Liver Hyperplasia/Hyperproliferation	liver cholangiocarcinoma	Metastatic liver cholangiocarcinoma	0.0586					HSP90AB1	1
Renal Necrosis/Cell Death	apoptosis	Apoptosis of kidney cell lines	0.0601		0		-0.13	SOD2,EEF1A1,CAT,HSPA5	4
Kidney Failure	failure	Failure of kidney	0.0619					AGXT,PHB,ACTN4,ALB	4
Glutathione Depletion In Liver, Liver Fibrosis	production	Production of reactive oxygen species in liver	0.0633					CAT	1
Renal Enlargement	hypertrophy	Hypertrophy of mesangial cells	0.068					CAT	1
Increased Levels of Creatinine	clearance	Increased clearance of creatinine	0.068					AGXT	1
Cardiac Fibrosis	fibrosis	Fibrosis of heart	0.0741					ACADL,SOD2,ACSL1	3
Hepatocellular Carcinoma, Liver Hyperplasia/Hyperproliferation	hepatocellular carcinoma	Unresectable hepatocellular carcinoma	0.0773					HSP90AB1	1
Renal Necrosis/Cell Death	apoptosis	Apoptosis of kidney cells	0.078					SOD2,ALB	2
Renal Necrosis/Cell Death	cell death	Cell death of kidney cells	0.0801		0.064		-0.055	SOD2,EEF1A1,CAT,HSPA5,ALB	5
Liver Enlargement	hepatomegaly	Hepatomegaly	0.0809					AMACR,SCP2	2
Liver Proliferation	quantity	Quantity of hepatocytes	0.0866					SCP2	1
Kidney Failure, Liver Failure	hepatorenal syndrome	Hepatorenal syndrome	0.0911					ALB	1
Renal Proliferation	cell proliferation	Cell proliferation of kidney cell lines	0.0929					HSPD1,TXNRD1,HSP90AB1	3
Renal Inflammation, Renal Nephritis	glomerulonephritis	Glomerulonephritis	0.107					ACTN4,GSTK1,ALB	3
Glomerular Injury, Renal Necrosis/Cell Death	apoptosis	Apoptosis of mesangial cells	0.109					SOD2	1
Glomerular Injury	abnormal morphology	Abnormal morphology of glomerular capillary	0.118					ACTN4	1
Liver Hyperplasia/Hyperproliferation	hepatoblastoma	Hepatoblastoma	0.123					HSP90AB1	1
Cardiac Fibrosis	interstitial fibrosis	Interstitial fibrosis of heart	0.123					ACSL1	1
Hepatocellular Carcinoma, Liver Hyperplasia/Hyperproliferation	development	Development of hepatocellular carcinoma	0.131					ACOX1	1
Cardiac Necrosis/Cell Death	cell viability	Cell viability of cardiomyocytes	0.14					HSPD1	1
Liver Hemorrhaging	bleeding	Bleeding of liver	0.144					KRT8	1
Liver Degeneration	degeneration	Degeneration of liver	0.149					PHYH	1
Cardiac Necrosis/Cell Death	apoptosis	Apoptosis of ventricular myocytes	0.157					CAT	1
Liver Hyperplasia/Hyperproliferation	liver adenoma	Liver adenoma	0.157					BHMT	1
Renal Inflammation, Renal Nephritis	IgA nephropathy	IgA nephropathy	0.166					ACTN4	1
Cardiac Damage	injury	Injury of heart	0.178					ALDH2	1
Liver Inflammation/Hepatitis, Liver Steatosis	nonalcoholic steatohepatitis	Nonalcoholic steatohepatitis	0.182					ACOX1	1
Cardiac Dilation	familial dilated cardiomyopathy	Familial dilated cardiomyopathy	0.186					SDHA	1
Cardiac Dysfunction	dysfunction	Dysfunction of heart	0.245					ALDH2,CPT2	2
Glomerular Injury, Kidney Failure, Renal Fibrosis	interstitial fibrosis	Interstitial fibrosis of kidney	0.253					PHB	1
Cardiac Dilation	primary dilated cardiomyopthy	Primary dilated cardiomyopthy	0.257					ACADVL	1
Cardiac Arteriopathy	coronary artery disease	Coronary artery disease	0.285					OGDH,ALDH5A1,ACAA1	3
Liver Cirrhosis	cirrhosis	Cirrhosis of liver	0.29					KRT8,ALB	2
Liver Damage, Liver Inflammation/Hepatitis	chronic hepatitis C	Chronic hepatitis C	0.308					HSPA5	1
Liver Regeneration	regeneration	Regeneration of liver	0.345					ACOX1	1
Cardiac Enlargement	hypertrophy	Hypertrophy of heart	0.361					SOD2,CTSB,CPT2	3
Increased Levels of Hematocrit	hematocrit	Increased Levels of Hematocrit	0.374					SOD2	1
Cardiac Dysfunction, Cardiac Enlargement	hypertrophy	Hypertrophy of left ventricle	0.393					CPT2	1
Liver Fibrosis	fibrosis	Fibrosis of liver	0.533					CTSB	1
Cardiac Enlargement	hypertrophy	Hypertrophy of heart cells	0.561					CTSB	1
Congenital Heart Anomaly	congenital heart disease	Congenital heart disease	1					ALB	1
QCR1_MOUSE	UQCRC1	2.25
PTGR3_MOUSE	ZADH2	-1.75439

## Sheet: IPA disease
Diseases and Bio Functions for for C57Bl6 vs alb-SREBP-1a∆P
Categories	Functions	Diseases or Functions Annotation	p-Value	Predicted Activation State	Activation z-score	Notes	Bias-corrected z-score	Molecules	# Molecules
Metabolic Disease	enzymopathy	Enzymopathy	2.08e-30					ACADL,NDUFB9,CPS1,PDHB,DLD,AMACR,ASS1,PC,ETFDH,OTC,SARDH,DBT,CPT2,PCCA,NDUFV2,IVD,ALB,ACADVL,AGXT,SDHA,HPD,CES1,DMGDH,PHYH,ACAD9,SUOX,NDUFS1,CYC1,NDUFS3,ALDH5A1,MCCC1	31
Developmental Disorder, Hereditary Disorder, Metabolic Disease, Organismal Injury and Abnormalities	inborn error of amino acid metabolism	Inborn error of amino acid metabolism	1.19e-21					CPS1,DLD,AASS,OGDH,ASS1,ALDH6A1,HPD,SUOX,ETFDH,OTC,GLUD1,SARDH,ALDH5A1,DBT,PCCA,SUCLA2,IVD,MCCC1	18
Amino Acid Metabolism, Small Molecule Biochemistry	metabolism	Metabolism of amino acids	3.83e-21		0.849		0.521	CPS1,HIBADH,AASS,GOT2,ALDH6A1,AGXT,ASS1,HPD,BHMT,OAT,OTC,GLUD1,SARDH,BAAT,ALDH5A1,PCCA,IDH1,AGXT2,MCCC1,IVD	20
Lipid Metabolism, Small Molecule Biochemistry	metabolism	Fatty acid metabolism	2.38e-19		-0.581		-1.051	ACADL,PDHB,DLD,NUDT7,ACSM1,OGDH,GOT2,DECR2,EHHADH,EPHX2,ACSL1,ACOX1,BAAT,CPT2,PCCA,MDH2,SUCLA2,ACOT4,SCP2,MDH1,ALB,ACAA2,ACADVL,SDHA,ACAA1,CES1,CROT,HSD17B4,ALDH5A1,DECR1,SUCLG2	31
Energy Production, Lipid Metabolism, Small Molecule Biochemistry	oxidation	Oxidation of fatty acid	2.91e-19		-0.937		-1.21	ACADL,ACAA2,ACADVL,ACADS,GOT2,EHHADH,ACAA1,PHYH,ECI1,ACSL1,IDE,ACOX1,CROT,HSD17B4,ACOX2,DECR1,CPT2,HACL1,ECHS1	19
Energy Production, Lipid Metabolism, Small Molecule Biochemistry	oxidation	Oxidation of lipid	1.44e-18		-0.649		-0.978	ACADL,ACAA2,ACADVL,ACADS,GOT2,EHHADH,ACAA1,PHYH,ECI1,ACSL1,IDE,ACOX1,CROT,CAT,HSD17B4,ACOX2,DECR1,CPT2,HACL1,ECHS1	20
Energy Production, Lipid Metabolism, Small Molecule Biochemistry	beta-oxidation	Beta-oxidation of fatty acid	5.21e-18	Decreased	-2.191		-2.355	ACADL,ACAA2,ACADVL,ACADS,EHHADH,ACAA1,ECI1,ACOX1,CROT,HSD17B4,ACOX2,DECR1,CPT2,ECHS1	14
Gastrointestinal Disease, Hepatic System Disease, Metabolic Disease, Organismal Injury and Abnormalities	microvesicular hepatic steatosis	Microvesicular hepatic steatosis	1.21e-17					ACADL,PDHB,ACAA2,ACSL1,ACADVL,ACADS,ACOX1,CPT2,DECR1,PC	10
Gastrointestinal Disease, Hepatic System Disease, Metabolic Disease, Organismal Injury and Abnormalities	hepatic steatosis	Hepatic steatosis	1.2e-16		-0.102		0.202	ACADL,KRT8,ACAA2,PDHB,ACADVL,ACADS,GPD1,EHHADH,BHMT,PC,PHYH,SOD2,ACSL1,ACOX1,CAT,HSD17B4,ACOX2,DECR1,PCCA,CPT2,GPD2	21
Metabolic Disease, Organismal Injury and Abnormalities, Renal and Urological Disease	aciduria	Aciduria	6.37e-16		-0.762	bias	-0.262	ACADL,SOD2,CPS1,DLD,AASS,OGDH,DBT,PCCA,SUCLA2,IVD,MCCC1,ETFDH	12
Lipid Metabolism, Nucleic Acid Metabolism, Small Molecule Biochemistry	metabolism	Metabolism of acyl-coenzyme A	2.74e-15					ACAA2,NUDT7,OGDH,BAAT,EHHADH,SUCLA2,ACOT4,CES1,SCP2,SUCLG2	10
Small Molecule Biochemistry	metabolism	Metabolism of dicarboxylic acid	2.61e-14					GOT2,SDHA,ALDH5A1,MDH2,SUCLA2,ACOT4,PC,MDH1,SUCLG2	9
Metabolic Disease, Organismal Injury and Abnormalities, Renal and Urological Disease	organic aciduria	Organic aciduria	4.55e-14					SOD2,CPS1,DLD,OGDH,DBT,PCCA,SUCLA2,IVD,MCCC1,ETFDH	10
Amino Acid Metabolism, Small Molecule Biochemistry	catabolism	Catabolism of amino acids	2.7e-12					GLUD1,HIBADH,AASS,GOT2,ALDH6A1,ALDH5A1,PCCA,HPD,IVD,MCCC1	10
Metabolic Disease	mitochondrial disorder	Mitochondrial disorder	5.56e-12					NDUFB9,PDHB,DLD,AMACR,SDHA,PC,ACAD9,CYC1,NDUFS1,ETFDH,NDUFS3,NDUFV2,ECHS1	13
Developmental Disorder, Hereditary Disorder, Metabolic Disease, Organismal Injury and Abnormalities	fatty acid oxidation disorder	Fatty acid oxidation disorder	9.31e-11					ACADL,ACADVL,ACADS,OGDH,CPT2,ACAD9,ETFDH	7
Lipid Metabolism, Small Molecule Biochemistry	metabolism	Metabolism of medium chain dicarboxylic acid	1.06e-10					SDHA,ALDH5A1,MDH2,SUCLA2,SUCLG2,MDH1	6
Nucleic Acid Metabolism	metabolism	Metabolism of nucleic acid component or derivative	1.73e-10		1.732		1.529	ACAA2,NUDT7,OGDH,ALDH6A1,HSPD1,GPD1,EHHADH,CES1,NDUFS1,SOD2,CROT,BAAT,ALDH2,ATP5H,MDH2,ACOT4,SUCLA2,SCP2,ATP5B,SUCLG2	20
Amino Acid Metabolism, Small Molecule Biochemistry	metabolism	Metabolism of alpha-amino acid	2.45e-10					GLUD1,AASS,GOT2,ASS1,ALDH5A1,BAAT,AGXT,HPD,BHMT	9
Developmental Disorder, Hereditary Disorder, Metabolic Disease, Organismal Injury and Abnormalities	mitochondrial respiratory chain deficiency	Mitochondrial respiratory chain deficiency	2.45e-10					NDUFB9,AMACR,NDUFS3,SDHA,NDUFV2,ACAD9,CYC1,ETFDH,NDUFS1	9
Organismal Injury and Abnormalities, Renal and Urological Disease	urination disorder	Urination disorder	8.24e-10		-0.239		0.159	ACADL,CPS1,DLD,AASS,OGDH,AGXT,ETFDH,SOD2,DBT,PCCA,ACTN4,SUCLA2,IVD,MCCC1,ALB	15
Metabolic Disease	disorder of lipid metabolism	Disorder of lipid metabolism	2.19e-09		0.152		0.356	ACADL,ACADVL,ACADS,OGDH,GPD1,CES1,ACAD9,ETFDH,SOD2,ACOX1,CPT2,IDH1,SCP2	13
Metabolic Disease	urea cycle disorder	Urea cycle disorder	2.22e-09					CPS1,OTC,GLUD1,ASS1,GPD1	5
Developmental Disorder, Hereditary Disorder, Metabolic Disease, Organismal Injury and Abnormalities	peroxisomal disorder	Peroxisomal disorder	2.26e-09					SOD2,AMACR,CAT,HSD17B4,AGXT,SCP2	6
Amino Acid Metabolism, Small Molecule Biochemistry	metabolism	Metabolism of L-amino acid	3.91e-09					GLUD1,AASS,GOT2,ASS1,ALDH5A1,AGXT,HPD,BHMT	8
Lipid Metabolism, Molecular Transport, Small Molecule Biochemistry	concentration	Concentration of fatty acid	4.73e-09		0.107		-0.006	ACADL,AMACR,EHHADH,CES1,EPHX2,PHYH,ECI1,ACSL1,HSD17B4,HSPA5,DECR1,IDH1,SCP2,GPD2	14
Amino Acid Metabolism, Small Molecule Biochemistry	synthesis	Synthesis of amino acids	5.37e-09					GLUD1,SARDH,GOT2,ASS1,AGXT,IDH1,AGXT2,BHMT	8
Neurological Disease, Organismal Injury and Abnormalities	leukoencephalopathy	Leukoencephalopathy	6.43e-09					SOD2,DLD,NDUFS3,HSPD1,SDHA,SCP2,PHYH,ECHS1,NDUFS1	9
Lipid Metabolism, Nucleic Acid Metabolism, Small Molecule Biochemistry	metabolism	Metabolism of succinyl-coenzyme A	8.9e-09					OGDH,ACOT4,SUCLA2,SUCLG2	4
Amino Acid Metabolism	abnormal quantity	Abnormal quantity of amino acids	2.03e-08					OAT,ACADVL,ASS1,ALDH5A1,DBT,BHMT,GPD2	7
Developmental Disorder, Hereditary Disorder, Metabolic Disease, Organismal Injury and Abnormalities	Mitochondrial complex I deficiency	Mitochondrial complex I deficiency	3.34e-08					NDUFB9,AMACR,NDUFS3,NDUFV2,ACAD9,NDUFS1	6
Amino Acid Metabolism, Small Molecule Biochemistry	metabolism	Metabolism of neutral amino acid	4.21e-08					HIBADH,ALDH6A1,BAAT,IVD,MCCC1	5
Nucleic Acid Metabolism, Small Molecule Biochemistry	metabolism	Metabolism of purine nucleotide	5.71e-08					CROT,NUDT7,OGDH,GPD1,MDH2,ATP5H,ATP5B,NDUFS1	8
Lipid Metabolism, Molecular Transport, Small Molecule Biochemistry	transport	Transport of fatty acid	8.11e-08		-0.334		-0.822	ACSL1,CROT,GOT2,CPT2,CES1,SCP2,ALB	7
Lipid Metabolism, Small Molecule Biochemistry	catabolism	Catabolism of fatty acid	9.04e-08					ACADL,ACADVL,NUDT7,ALDH5A1,PCCA	5
Amino Acid Metabolism, Small Molecule Biochemistry	synthesis	Synthesis of alpha-amino acid	9.59e-08					GLUD1,SARDH,GOT2,AGXT,AGXT2,BHMT	6
Post-Translational Modification, Protein Synthesis, Protein Trafficking	tetramerization	Tetramerization of protein	9.72e-08					ACADL,SOD2,IDE,ACADS,AASS,CAT,ALDH5A1,TXNRD1,DECR1	9
Metabolic Disease	hyperammonemia	Hyperammonemia	1.23e-07					OTC,CPS1,GLUD1,GPD1	4
Lipid Metabolism, Small Molecule Biochemistry	metabolism	Metabolism of succinic acid	1.23e-07					ALDH5A1,SDHA,SUCLA2,SUCLG2	4
Protein Trafficking	interaction	Interaction of protein	1.36e-07					ACADL,SOD2,KRT8,IDE,ACADS,AASS,CAT,HSPA5,ALDH5A1,TXNRD1,DECR1,ALB	12
Post-Translational Modification, Protein Synthesis, Protein Trafficking	homotetramerization	Homotetramerization of protein	1.41e-07					ACADL,SOD2,IDE,ACADS,CAT,ALDH5A1,DECR1	7
Lipid Metabolism, Small Molecule Biochemistry	conversion	Conversion of fatty acid	1.43e-07		-0.831		-1.249	AMACR,ACOX1,CROT,HSD17B4,DECR2,ALB	6
Lipid Metabolism, Molecular Transport, Small Molecule Biochemistry	transport	Transport of long chain fatty acid	1.75e-07					ACSL1,CROT,GOT2,CPT2,ALB	5
Lipid Metabolism, Molecular Transport, Small Molecule Biochemistry	abnormal quantity	Abnormal quantity of lipid	1.92e-07					ECI1,AMACR,HSD17B4,EHHADH,CES1,SCP2,BHMT,EPHX2,PHYH	9
Neurological Disease, Organismal Injury and Abnormalities	Reye syndrome	Reye syndrome	1.92e-07					OTC,GLUD1,MDH2,IDH1	4
Amino Acid Metabolism, Small Molecule Biochemistry	catabolism	Catabolism of branched chain amino acids	2.87e-07					HIBADH,ALDH6A1,IVD,MCCC1	4
Amino Acid Metabolism, Small Molecule Biochemistry	catabolism	Catabolism of neutral amino acid	2.87e-07					HIBADH,ALDH6A1,IVD,MCCC1	4
Lipid Metabolism, Small Molecule Biochemistry	synthesis	Synthesis of lipid	3.51e-07		-0.53		-0.97	ACADL,EEF1A1,PDHB,DLD,ACADVL,AMACR,ACSM1,DECR2,PHB,CES1,BHMT,EPHX2,ACSL1,BAAT,ACOX2,DECR1,IDH1,SCP2,ALB	19
Hereditary Disorder, Organismal Injury and Abnormalities	autosomal recessive disease	Autosomal recessive disease	3.81e-07					CPS1,ACADS,AMACR,AASS,OGDH,HSPD1,ASS1,GPD1,ETFDH,ACOX1,SUCLA2,ECHS1,ALB,CLPP,ALDH7A1,ALDH6A1,HPD,ACO2,ACAD9,PHYH,CYC1,HSPA9,HSPA5,HSD17B4,MCCC1	25
Small Molecule Biochemistry	metabolism	Metabolism of oxalacetic acid	4.13e-07					GOT2,MDH2,PC,MDH1	4
Protein Synthesis	polymerization	Polymerization of protein	4.58e-07					ACADL,EEF1A1,CLPP,ACADS,AASS,CHP1,TXNRD1,SOD2,IDE,CAT,ALDH5A1,DECR1,HACL1,IVD	14
Lipid Metabolism, Small Molecule Biochemistry	catabolism	Catabolism of lipid	5.59e-07					ACADL,CPS1,ACADVL,AMACR,NUDT7,ALDH5A1,PCCA,CES1	8
Small Molecule Biochemistry	quantity	Quantity of ammonia in blood	5.76e-07	Decreased	-2	bias	-1.495	OAT,CPS1,ASS1,GPD2	4
Hematological Disease, Metabolic Disease	acidemia	Acidemia	7.82e-07					CPS1,AASS,PCCA,IVD	4
Amino Acid Metabolism, Small Molecule Biochemistry	synthesis	Synthesis of sulfur amino acid	7.82e-07					SARDH,AGXT,BHMT,AGXT2	4
Amino Acid Metabolism, Small Molecule Biochemistry	synthesis	Synthesis of glycine	1.22e-06					SARDH,AGXT,AGXT2	3
Hereditary Disorder, Metabolic Disease, Neurological Disease, Organismal Injury and Abnormalities, Skeletal and Muscular Disorders	Leigh syndrome	Leigh syndrome	1.27e-06					DLD,NDUFS3,SDHA,ECHS1,NDUFS1	5
Lipid Metabolism, Small Molecule Biochemistry	metabolism	Metabolism of very long chain fatty acid	1.35e-06					ACOX1,HSD17B4,ACAA1,ACOT4	4
Cellular Movement, Hematological Disease, Immunological Disease, Inflammatory Disease, Inflammatory Response, Organismal Injury and Abnormalities, Respiratory Disease	allergic pulmonary eosinophilia	Allergic pulmonary eosinophilia	1.45e-06					HSPA5,ALDH2,ACO2,SELENBP1,ALB	5
Endocrine System Disorders, Organismal Injury and Abnormalities	benign thyroid nodule	Benign thyroid nodule	1.45e-06					HIBADH,HSPA5,CTSB,HSP90AB1,SELENBP1	5
Amino Acid Metabolism	quantity	Quantity of amino acids	1.49e-06					OAT,CPS1,GLUD1,ACADVL,ASS1,ALDH5A1,DBT,BHMT,GPD2	9
Cancer, Organismal Injury and Abnormalities	tumorigenesis	Tumorigenesis of tissue	2.09e-06		0.492		0.52	PBLD,ACADL,KRT8,DECR2,GPD1,EPHX2,OTC,ZADH2,SARDH,MDH2,AGXT2,SCP2,MDH1,EEF1A1,ACO2,CYC1,OAT,SOD2,ECI1,DPP7,DECR1,CTSZ,CPS1,EHHADH,CCS,BAAT,CPT2,EIF4A1,NDUFV2,ACSF2,TXNRD1,CES1,DMGDH,PHYH,NDUFS1,HSPA9,CHDH,CROT,HSD17B4,IDH1,SELENBP1,HSP90AB1,NUDT12,AMACR,AASS,NUDT7,ASS1,PHB,GLUD1,CAT,DBT,HACL1,ECHDC3,INMT,ACOT4,ACTN4,ATP5B,IVD,UQCRC1,ALDH7A1,BDH1,ALDH6A1,SUOX,ALDH5A1,PDHB,DLD,ACADS,ACSM1,OGDH,GOT2,…	98
Developmental Disorder, Hereditary Disorder, Metabolic Disease, Organismal Injury and Abnormalities	acyl-coa dehydrogenase deficiency	Acyl-coa dehydrogenase deficiency	2.43e-06					ACADL,ACADVL,ACAD9	3
Lipid Metabolism, Nucleic Acid Metabolism, Small Molecule Biochemistry	cleavage	Cleavage of acyl-coenzyme A	2.43e-06					ACAA2,CROT,SCP2	3
Lipid Metabolism, Small Molecule Biochemistry	conversion	Conversion of lipid	2.73e-06		-0.606		-0.872	SOD2,AMACR,ACOX1,CROT,CAT,HSD17B4,DECR2,ALB	8
Gastrointestinal Disease, Hepatic System Disease, Organismal Injury and Abnormalities	liver lesion	Liver lesion	2.99e-06		-0.585		-0.389	PBLD,KRT8,AMACR,AASS,ASS1,EPHX2,ZADH2,GLUD1,SARDH,CAT,HACL1,AGXT2,SCP2,ATP5B,MDH1,IVD,EEF1A1,ALDH7A1,BDH1,ACO2,SUOX,SOD2,DECR1,CPS1,OGDH,HSPD1,PC,CCS,ACSL1,ACOX1,ALDH2,PCCA,CPT2,EIF4A1,NDUFV2,ALB,ACAA2,ACADVL,SDHA,TXNRD1,HPD,GSTK1,CES1,ACAA1,BHMT,ACAD9,PHYH,NDUFS1,IDE,CHDH,CROT,HSPA5,CTSB,IDH1,HSP90AB1,NUDT12,GPD2	57
Amino Acid Metabolism, Cell Signaling	urea cycle	Urea cycle	4.23e-06					OTC,CPS1,ASS1	3
Lipid Metabolism, Molecular Transport, Small Molecule Biochemistry	concentration	Concentration of lipid	4.55e-06		-0.139		-0.231	ACADL,EEF1A1,AMACR,EHHADH,CES1,GSTK1,BHMT,EPHX2,PHYH,SOD2,ECI1,ACSL1,HSPA5,HSD17B4,DECR1,IDH1,SCP2,ALB,GPD2	19
Lipid Metabolism, Small Molecule Biochemistry	synthesis	Synthesis of fatty acid	5.04e-06		0		-0.355	ACADL,PDHB,ACSL1,ACADVL,DLD,ACSM1,DECR2,DECR1,SCP2,EPHX2,ALB	11
Free Radical Scavenging, Molecular Transport	accumulation	Accumulation of hydrogen peroxide	6.74e-06					SOD2,CAT,NDUFS1	3
Cancer, Organismal Injury and Abnormalities	cancer	Cancer	7.03e-06		0.156		0.146	PBLD,ACADL,KRT8,DECR2,GPD1,EPHX2,OTC,ZADH2,SARDH,ACOX2,MDH2,AGXT2,SCP2,MDH1,EEF1A1,ACO2,CYC1,OAT,SOD2,ECI1,DPP7,DECR1,CTSZ,CPS1,EHHADH,CCS,BAAT,CPT2,EIF4A1,NDUFV2,ACSF2,TXNRD1,CES1,DMGDH,PHYH,NDUFS1,HSPA9,CHDH,CROT,HSD17B4,ATP5H,IDH1,SELENBP1,HSP90AB1,NUDT12,AMACR,AASS,NUDT7,ASS1,PHB,GLUD1,CAT,DBT,HACL1,ECHDC3,INMT,ACOT4,ACTN4,ATP5B,IVD,UQCRC1,HIBADH,ALDH7A1,BDH1,ALDH6A1,SUOX,ALDH5A1,PDHB,DLD,ACA…	101
Lipid Metabolism, Molecular Transport, Small Molecule Biochemistry	concentration	Concentration of triacylglycerol	8.01e-06	Decreased	-2.463		-2.457	SOD2,ECI1,ACSL1,AMACR,IDH1,CES1,GSTK1,BHMT,SCP2,PHYH,GPD2	11
Amino Acid Metabolism, Small Molecule Biochemistry	metabolism	Metabolism of acidic amino acid	8.21e-06					GLUD1,GOT2,ASS1,ALDH5A1	4
Connective Tissue Development and Function, Tissue Morphology	quantity	Quantity of adipose tissue	8.92e-06		-0.508		-0.764	ACADL,SOD2,ACADVL,ACADS,AMACR,HSPA5,CES1,SCP2,PHYH,GPD2	10
Protein Degradation, Protein Synthesis	damage	Damage of protein	1.01e-05					SOD2,HSPA5,CAT	3
Lipid Metabolism, Molecular Transport, Small Molecule Biochemistry	export	Export of fatty acid	1.01e-05					ACSL1,CROT,CES1	3
Cancer, Gastrointestinal Disease, Organismal Injury and Abnormalities	digestive organ tumor	Digestive organ tumor	1.01e-05		-1.184		-1.091	PBLD,KRT8,AMACR,AASS,NUDT7,DECR2,ASS1,PHB,GPD1,EPHX2,OTC,ZADH2,GLUD1,SARDH,CAT,DBT,ACOX2,MDH2,HACL1,ECHDC3,INMT,ACOT4,AGXT2,SCP2,ATP5B,MDH1,IVD,EEF1A1,ALDH7A1,BDH1,ALDH6A1,ACO2,SUOX,CYC1,OAT,SOD2,ECI1,DPP7,DECR1,CTSZ,CPS1,PDHB,DLD,ACADS,OGDH,HSPD1,EHHADH,PC,CCS,ETFDH,ACSL1,ACOX1,BAAT,ALDH2,PCCA,CPT2,EIF4A1,TRAP1,NDUFV2,ECHS1,ALB,ACAA2,CLPP,ACADVL,ACSF2,SDHA,AGXT,TXNRD1,HPD,GSTK1,CES1,ACAA1,BHMT,D…	91
Cellular Compromise	dysfunction	Dysfunction of mitochondria	1.27e-05		-1.408		-1.487	KRT8,HSPA9,OGDH,HSPA5,SDHA	5
Nucleic Acid Metabolism, Small Molecule Biochemistry	metabolism	Metabolism of NADH	1.43e-05					OGDH,GPD1,MDH2	3
Cancer, Organismal Injury and Abnormalities	abdominal neoplasm	Abdominal neoplasm	1.44e-05		-0.841		-0.774	PBLD,KRT8,AMACR,AASS,NUDT7,DECR2,ASS1,PHB,GPD1,EPHX2,OTC,ZADH2,GLUD1,SARDH,CAT,DBT,ACOX2,MDH2,HACL1,ECHDC3,INMT,ACOT4,ACTN4,AGXT2,SCP2,ATP5B,MDH1,IVD,EEF1A1,ALDH7A1,BDH1,ALDH6A1,ACO2,SUOX,CYC1,OAT,SOD2,ECI1,DPP7,ALDH5A1,DECR1,CTSZ,CPS1,PDHB,DLD,ACADS,ACSM1,OGDH,GOT2,HSPD1,EHHADH,PC,CCS,ETFDH,ACSL1,ACOX1,BAAT,ALDH2,PCCA,CPT2,EIF4A1,TRAP1,NDUFV2,ECHS1,ALB,ACAA2,CLPP,ACADVL,ACSF2,SDHA,AGXT,TXNRD1,HP…	95
Cancer, Organismal Injury and Abnormalities	malignant solid tumor	Malignant solid tumor	1.48e-05		0.132		0.141	PBLD,ACADL,KRT8,DECR2,GPD1,EPHX2,OTC,ZADH2,SARDH,ACOX2,MDH2,AGXT2,SCP2,MDH1,EEF1A1,ACO2,CYC1,OAT,SOD2,ECI1,DPP7,DECR1,CTSZ,CPS1,EHHADH,CCS,BAAT,CPT2,EIF4A1,NDUFV2,ACSF2,TXNRD1,CES1,DMGDH,PHYH,NDUFS1,HSPA9,CHDH,CROT,HSD17B4,ATP5H,IDH1,SELENBP1,HSP90AB1,NUDT12,AMACR,AASS,NUDT7,ASS1,PHB,GLUD1,CAT,DBT,HACL1,ECHDC3,INMT,ACOT4,ACTN4,ATP5B,IVD,UQCRC1,HIBADH,ALDH7A1,BDH1,ALDH6A1,SUOX,ALDH5A1,PDHB,DLD,ACA…	100
Free Radical Scavenging	synthesis	Synthesis of reactive oxygen species	1.86e-05		-0.197		-0.417	OGDH,PHB,TXNRD1,NDUFS1,SOD2,HSPA9,CAT,ALDH2,DECR1,TRAP1,IDH1,HSP90AB1,ALB	13
Endocrine System Disorders, Gastrointestinal Disease, Metabolic Disease, Organismal Injury and Abnormalities	non-insulin-dependent diabetes mellitus	Non-insulin-dependent diabetes mellitus	2.12e-05					ACAA2,IDE,HSPA5,CHP1,ALDH2,DECR1,ACAA1,ECHS1,ALB,ETFDH,GPD2	11
Energy Production, Lipid Metabolism, Small Molecule Biochemistry	beta-oxidation	Beta-oxidation of docosahexaenoic acid	2.49e-05					ACOX1,HSD17B4	2
Energy Production, Lipid Metabolism, Small Molecule Biochemistry	beta-oxidation	Beta-oxidation of tetracosahexaenoic acid	2.49e-05					ACOX1,HSD17B4	2
Small Molecule Biochemistry	catabolism	Catabolism of choline	2.49e-05					SARDH,DMGDH	2
Amino Acid Metabolism, Small Molecule Biochemistry	catabolism	Catabolism of valine	2.49e-05					HIBADH,ALDH6A1	2
Developmental Disorder, Hereditary Disorder, Metabolic Disease, Organismal Injury and Abnormalities	ornithine carbamoyltransferase deficiency	Ornithine carbamoyltransferase deficiency	2.49e-05					OTC,CPS1	2
Developmental Disorder, Hereditary Disorder, Metabolic Disease, Organismal Injury and Abnormalities	very long chain acyl-CoA dehydrogenase deficiency	Very long chain acyl-CoA dehydrogenase deficiency	2.49e-05					ACADL,ACADVL	2
Energy Production, Lipid Metabolism, Small Molecule Biochemistry	oxidation	Oxidation of long chain fatty acid	2.51e-05		0.391		0.199	ACADL,ACSL1,ACOX1,GOT2,HSD17B4	5
Lipid Metabolism, Nucleic Acid Metabolism, Small Molecule Biochemistry	conversion	Conversion of acyl-coenzyme A	2.61e-05					AMACR,CROT,DECR2	3
Lipid Metabolism, Small Molecule Biochemistry, Vitamin and Mineral Metabolism	synthesis	Synthesis of bile acid	2.78e-05					AMACR,BAAT,ACOX2,CES1	4
Neurological Disease	movement disorder	Movement Disorders	2.97e-05		-0.051		0.409	UQCRC1,EEF1A1,ALDH6A1,SDHA,GPD1,EPHX2,PHYH,CYC1,SOD2,NDUFS3,HSPA5,CTSB,HSD17B4,ALDH5A1,ALDH2,DECR1,SUCLA2,SCP2,MDH1,NDUFV2,ALB	21
Amino Acid Metabolism, Small Molecule Biochemistry	catabolism	Catabolism of L-amino acid	3.11e-05					GLUD1,AASS,GOT2,HPD	4
Cancer, Organismal Injury and Abnormalities	nonhematologic malignant neoplasm	Nonhematologic malignant neoplasm	3.45e-05		0.486		0.481	PBLD,ACADL,KRT8,DECR2,GPD1,EPHX2,OTC,ZADH2,SARDH,ACOX2,MDH2,AGXT2,SCP2,MDH1,EEF1A1,ACO2,CYC1,OAT,SOD2,ECI1,DPP7,DECR1,CTSZ,CPS1,EHHADH,CCS,BAAT,CPT2,EIF4A1,NDUFV2,ACSF2,TXNRD1,CES1,DMGDH,PHYH,NDUFS1,HSPA9,CHDH,CROT,HSD17B4,ATP5H,IDH1,SELENBP1,HSP90AB1,NUDT12,AMACR,AASS,NUDT7,ASS1,PHB,GLUD1,CAT,DBT,HACL1,ECHDC3,INMT,ACOT4,ACTN4,ATP5B,IVD,HIBADH,ALDH7A1,BDH1,ALDH6A1,SUOX,ALDH5A1,PDHB,DLD,ACADS,ACSM…	99
Cancer, Organismal Injury and Abnormalities	epithelial cancer	Carcinoma	3.69e-05		0.651		0.677	PBLD,ACADL,KRT8,AMACR,AASS,NUDT7,DECR2,ASS1,PHB,GPD1,EPHX2,OTC,ZADH2,GLUD1,SARDH,CAT,DBT,MDH2,HACL1,INMT,ACOT4,ACTN4,AGXT2,SCP2,ATP5B,MDH1,IVD,EEF1A1,ALDH7A1,BDH1,ALDH6A1,ACO2,SUOX,CYC1,OAT,SOD2,ECI1,DPP7,ALDH5A1,DECR1,CTSZ,CPS1,PDHB,DLD,ACADS,ACSM1,OGDH,GOT2,HSPD1,EHHADH,PC,CCS,ETFDH,ACSL1,ACOX1,BAAT,ALDH2,PCCA,CPT2,EIF4A1,TRAP1,NDUFV2,ECHS1,ALB,ACAA2,CLPP,ACADVL,ACSF2,SDHA,AGXT,TXNRD1,HPD,GSTK1…	95
Cancer, Organismal Injury and Abnormalities	non-melanoma solid tumor	Non-melanoma solid tumor	4.26e-05		0.436		0.467	PBLD,ACADL,KRT8,AMACR,AASS,NUDT7,DECR2,ASS1,PHB,GPD1,EPHX2,OTC,ZADH2,GLUD1,SARDH,CAT,DBT,MDH2,HACL1,INMT,ACOT4,ACTN4,AGXT2,SCP2,ATP5B,MDH1,IVD,UQCRC1,EEF1A1,ALDH7A1,BDH1,ALDH6A1,ACO2,SUOX,CYC1,OAT,SOD2,ECI1,DPP7,ALDH5A1,DECR1,CTSZ,CPS1,PDHB,DLD,ACADS,ACSM1,OGDH,GOT2,HSPD1,EHHADH,PC,CCS,ETFDH,ACSL1,ACOX1,BAAT,ALDH2,PCCA,CPT2,EIF4A1,TRAP1,NDUFV2,ECHS1,ALB,ACAA2,CLPP,ACADVL,ACSF2,SDHA,AGXT,TXNRD1,HP…	96
Lipid Metabolism, Molecular Transport, Small Molecule Biochemistry	abnormal quantity	Abnormal quantity of bile salt	4.29e-05					HSD17B4,EHHADH,SCP2	3
Free Radical Scavenging	generation	Generation of reactive oxygen species	4.5e-05		0.064		-0.116	SOD2,CAT,OGDH,ALDH2,TXNRD1,DECR1,TRAP1,ALB	8
Cancer, Gastrointestinal Disease, Hepatic System Disease, Organismal Injury and Abnormalities	liver tumor	Liver tumor	5.33e-05					PBLD,AASS,ASS1,EPHX2,ZADH2,GLUD1,SARDH,HACL1,AGXT2,SCP2,ATP5B,MDH1,IVD,EEF1A1,ALDH7A1,BDH1,ACO2,SUOX,DECR1,CPS1,OGDH,HSPD1,PC,CCS,ACSL1,ACOX1,ALDH2,PCCA,CPT2,EIF4A1,NDUFV2,ALB,ACAA2,ACADVL,SDHA,TXNRD1,HPD,GSTK1,CES1,ACAA1,BHMT,ACAD9,NDUFS1,IDE,CHDH,CROT,HSPA5,CTSB,IDH1,HSP90AB1,NUDT12,GPD2	52
Lipid Metabolism, Small Molecule Biochemistry, Vitamin and Mineral Metabolism	metabolism	Metabolism of bile acid	5.34e-05					AMACR,BAAT,ACAA1	3
Cancer, Gastrointestinal Disease, Hepatic System Disease, Organismal Injury and Abnormalities	cancer	Liver cancer	5.56e-05					PBLD,AASS,ASS1,EPHX2,ZADH2,GLUD1,SARDH,HACL1,AGXT2,SCP2,ATP5B,MDH1,IVD,EEF1A1,ALDH7A1,BDH1,ACO2,SUOX,DECR1,CPS1,OGDH,HSPD1,PC,CCS,ACSL1,ACOX1,ALDH2,PCCA,EIF4A1,NDUFV2,ALB,ACAA2,ACADVL,SDHA,TXNRD1,HPD,GSTK1,CES1,ACAA1,BHMT,ACAD9,NDUFS1,IDE,CHDH,CROT,HSPA5,CTSB,IDH1,HSP90AB1,NUDT12,GPD2	51
Drug Metabolism, Protein Synthesis	metabolism	Metabolism of glutathione	5.78e-05					SOD2,ALDH5A1,GSTK1,IDH1	4
Protein Synthesis	quantity	Quantity of enzyme	6.14e-05		-0.128		0.238	SOD2,AMACR,BHMT,PHYH,ALB,GPD2	6
Metabolic Disease	glucose metabolism disorder	Glucose metabolism disorder	6.24e-05		-0.537		-0.307	ACADL,KRT8,ACAA2,ACADVL,CHP1,GPD1,ACAA1,ETFDH,SOD2,ACSL1,IDE,GLUD1,ACOX1,HSPA5,CAT,CTSB,ALDH2,ACOX2,DECR1,ECHS1,ALB,GPD2	22
Cancer, Neurological Disease, Organismal Injury and Abnormalities	glioma cancer	Grade 3-4 glioma cancer	6.55e-05					ALDH5A1,IDH1,ACTN4	3
Hematological Disease, Immunological Disease, Inflammatory Disease	eosinophilic inflammation	Eosinophilic inflammation	7.22e-05					HSPA5,ALDH2,ACO2,CES1,SELENBP1,ALB	6
Free Radical Scavenging, Molecular Transport	accumulation	Accumulation of superoxide	7.45e-05					SOD2,NDUFS1	2
Connective Tissue Disorders, Gastrointestinal Disease, Hepatic System Disease, Metabolic Disease, Organismal Injury and Abnormalities	adiposis	Adiposis of liver	7.45e-05					SOD2,ACOX1	2
Cancer, Organismal Injury and Abnormalities, Reproductive System Disease	formation	Delay in formation of breast carcinoma	7.45e-05					CTSB,CTSZ	2
Lipid Metabolism, Small Molecule Biochemistry	metabolism	Metabolism of short chain fatty acid	7.45e-05					ALDH5A1,ACOT4	2
Developmental Disorder, Hematological Disease, Hereditary Disorder, Metabolic Disease, Organismal Injury and Abnormalities, Renal and Urological Disease	propionic acidemia	Propionic acidemia	7.45e-05					CPS1,PCCA	2
Carbohydrate Metabolism	quantity	Quantity of carbohydrate	7.83e-05		0.039		-0.082	EEF1A1,ACADVL,CES1,BHMT,EPHX2,SOD2,ACSL1,HSPA5,DECR1,PCCA,SCP2,ALB,GPD2	13
Cell Death and Survival	cell death	Cell death of skin cell lines	7.92e-05					SOD2,CAT,HSPD1	3
Inflammatory Response, Organismal Injury and Abnormalities	inflammation	Inflammation of organ	9.31e-05		1.584		1.792	PBLD,KRT8,EEF1A1,ACADVL,AMACR,PHB,GPD1,ACO2,GSTK1,PHYH,SOD2,IDE,ACOX1,HSPA5,CAT,CTSB,ALDH2,SELENBP1,ACTN4,SCP2,ALB	21
Amino Acid Metabolism, Small Molecule Biochemistry	metabolism	Metabolism of basic amino acid	9.47e-05					OAT,OTC,AASS	3
Amino Acid Metabolism, Small Molecule Biochemistry	metabolism	Metabolism of glutamine	9.47e-05					GLUD1,ALDH5A1,IDH1	3
Energy Production, Molecular Transport, Nucleic Acid Metabolism, Small Molecule Biochemistry	concentration	Concentration of ATP	9.48e-05		1.518		1.333	KRT8,SOD2,CAT,ATP5B,NDUFS1,GPD2	6
Endocrine System Disorders, Gastrointestinal Disease, Hepatic System Disease, Metabolic Disease, Organismal Injury and Abnormalities	nonalcoholic fatty liver disease	Nonalcoholic fatty liver disease	0.000106					ACADL,ACOX1,CAT,ACOX2	4
Cancer, Neurological Disease, Organismal Injury and Abnormalities	high grade astrocytoma	High grade astrocytoma	0.000112					ALDH5A1,IDH1,ACTN4	3
Digestive System Development and Function, Hepatic System Development and Function, Organ Morphology, Organismal Development	mass	Mass of liver	0.000114					SOD2,ACOX1,DECR1,CES1,SELENBP1,BHMT	6
Neurological Disease, Psychological Disorders	bipolar disorder	Bipolar disorder	0.000118					IDE,CROT,ALDH5A1,MCCC1,NDUFV2,EPHX2,NDUFS1,ETFDH	8
Cell Morphology, Cellular Assembly and Organization	morphology	Morphology of mitochondria	0.000123					KRT8,SOD2,HSD17B4,HSPD1,EHHADH,NDUFS1	6
Free Radical Scavenging	production	Production of reactive oxygen species	0.000123		0.043		-0.125	SOD2,HSPA9,CAT,PHB,TXNRD1,DECR1,TRAP1,IDH1,HSP90AB1,NDUFS1	10
Nucleic Acid Metabolism, Small Molecule Biochemistry	metabolism	Metabolism of nucleotide	0.000137		1.732		1.544	SOD2,CROT,NUDT7,OGDH,HSPD1,ALDH2,GPD1,ATP5H,MDH2,ATP5B,NDUFS1	11
Amino Acid Metabolism, Small Molecule Biochemistry	catabolism	Catabolism of leucine	0.000149					IVD,MCCC1	2
Lipid Metabolism, Nucleic Acid Metabolism, Small Molecule Biochemistry	cleavage	Cleavage of acetyl-coenzyme A	0.000149					ACAA2,CROT	2
Free Radical Scavenging, Small Molecule Biochemistry	conversion	Conversion of hydrogen peroxide	0.000149					SOD2,CAT	2
Cancer, Endocrine System Disorders, Gastrointestinal Disease, Organismal Injury and Abnormalities, Tumor Morphology	invasion	Invasion of pancreatic endocrine tumor	0.000149					CTSB,CTSZ	2
Amino Acid Metabolism, Small Molecule Biochemistry	metabolism	Metabolism of L-ornithine	0.000149					OAT,OTC	2
Lipid Metabolism, Molecular Transport, Nucleic Acid Metabolism, Small Molecule Biochemistry	transport	Transport of acyl-coenzyme A	0.000149					CROT,SCP2	2
Endocrine System Disorders, Organismal Injury and Abnormalities	benign thyroid disease	Benign thyroid disease	0.000151					HIBADH,HSPA5,CTSB,HSP90AB1,SELENBP1,ALB	6
Cellular Compromise	stress response	Stress response of tumor cell lines	0.000167					HSPA9,CAT,HSPA5,EPHX2	4
Cellular Function and Maintenance	respiration	Aerobic respiration of cells	0.000176					UQCRC1,CAT,MDH2	3
Cancer, Gastrointestinal Disease, Organismal Injury and Abnormalities	digestive system cancer	Digestive system cancer	0.000177					PBLD,KRT8,AMACR,AASS,NUDT7,DECR2,ASS1,PHB,GPD1,EPHX2,OTC,ZADH2,GLUD1,SARDH,CAT,DBT,ACOX2,MDH2,HACL1,INMT,AGXT2,SCP2,ATP5B,MDH1,IVD,EEF1A1,ALDH7A1,BDH1,ALDH6A1,ACO2,SUOX,CYC1,SOD2,ECI1,DPP7,DECR1,CPS1,PDHB,DLD,ACADS,OGDH,HSPD1,EHHADH,PC,CCS,ETFDH,ACSL1,ACOX1,BAAT,ALDH2,PCCA,CPT2,EIF4A1,TRAP1,NDUFV2,ECHS1,ALB,ACAA2,CLPP,ACADVL,ACSF2,SDHA,AGXT,TXNRD1,HPD,GSTK1,CES1,ACAA1,BHMT,DMGDH,ACAD9,NDUFS1,HSPA…	87
Respiratory Disease	respiration	Abnormal respiration	0.00018					SOD2,ACADVL,CAT,ALDH2	4
Organismal Functions	lethargy	Lethargy	0.000192					OAT,HSD17B4,DBT,DECR1	4
Cancer, Organismal Injury and Abnormalities	abdominal cancer	Abdominal cancer	0.0002					PBLD,KRT8,AMACR,AASS,NUDT7,DECR2,ASS1,PHB,GPD1,EPHX2,OTC,ZADH2,GLUD1,SARDH,CAT,DBT,ACOX2,MDH2,HACL1,INMT,ACTN4,AGXT2,SCP2,ATP5B,MDH1,IVD,EEF1A1,ALDH7A1,BDH1,ALDH6A1,ACO2,SUOX,CYC1,OAT,SOD2,ECI1,DPP7,ALDH5A1,DECR1,CPS1,PDHB,DLD,ACADS,ACSM1,OGDH,GOT2,HSPD1,EHHADH,PC,CCS,ETFDH,ACSL1,ACOX1,BAAT,ALDH2,PCCA,CPT2,EIF4A1,TRAP1,NDUFV2,ECHS1,ALB,ACAA2,CLPP,ACADVL,ACSF2,SDHA,AGXT,TXNRD1,HPD,GSTK1,CES1,ACAA1…	92
Cellular Compromise	permeability transition	Permeability transition of mitochondria	0.000202					KRT8,OGDH,HSPA5	3
Energy Production, Lipid Metabolism, Small Molecule Biochemistry	alpha-oxidation	Alpha-oxidation of fatty acid	0.000247					HACL1,PHYH	2
Amino Acid Metabolism, Post-Translational Modification, Small Molecule Biochemistry	conversion	Conversion of L-ornithine	0.000247					OAT,OTC	2
Lipid Metabolism, Small Molecule Biochemistry	conversion	Conversion of docosahexaenoic acid	0.000247					ACOX1,HSD17B4	2
Auditory Disease, Developmental Disorder, Endocrine System Disorders, Hereditary Disorder, Neurological Disease, Organismal Injury and Abnormalities, Reproductive System Disease	gonadal dysgenesis with auditory dysfunction, autosomal recessive inheritance	Gonadal dysgenesis with auditory dysfunction, autosomal recessive inheritance	0.000247					CLPP,HSD17B4	2
Cell Cycle	interphase	Interphase of astrocytes	0.000247					SOD2,IDH1	2
Developmental Disorder, Hereditary Disorder, Metabolic Disease, Organismal Injury and Abnormalities, Renal and Urological Disease	maple syrup urine disease	Maple syrup urine disease	0.000247					DLD,DBT	2
Carbohydrate Metabolism	metabolism	Metabolism of isocitric acid	0.000247					ACO2,IDH1	2
Developmental Disorder, Hereditary Disorder, Metabolic Disease, Neurological Disease, Organismal Injury and Abnormalities	pyruvate decarboxylase deficiency	Pyruvate decarboxylase deficiency	0.000247					PDHB,DLD	2
Renal and Urological System Development and Function	homeostasis	Homeostasis of urine	0.00025					SOD2,ECI1,ALDH5A1,BHMT	4
Neurological Disease, Organismal Injury and Abnormalities	syndromic encephalopathy	Syndromic encephalopathy	0.000265					OTC,ACSL1,GLUD1,ALDH5A1,MDH2,SUCLA2,IDH1,NDUFS1	8
Cancer, Gastrointestinal Disease, Hepatic System Disease, Organismal Injury and Abnormalities	liver carcinoma	Liver carcinoma	0.000292					PBLD,CPS1,AASS,OGDH,HSPD1,ASS1,PC,EPHX2,CCS,ZADH2,ACSL1,GLUD1,ACOX1,SARDH,ALDH2,PCCA,EIF4A1,HACL1,AGXT2,ATP5B,MDH1,IVD,NDUFV2,ALB,ACAA2,EEF1A1,ACADVL,ALDH7A1,SDHA,BDH1,TXNRD1,HPD,ACO2,GSTK1,ACAA1,BHMT,ACAD9,SUOX,NDUFS1,IDE,CHDH,CROT,HSPA5,DECR1,IDH1,HSP90AB1,NUDT12,GPD2	48
Cancer, Neurological Disease, Organismal Injury and Abnormalities	astrocytoma	Grade 1-4 astrocytoma	0.000293					ALDH5A1,ACTN4,IDH1	3
Cancer, Gastrointestinal Disease, Organismal Injury and Abnormalities	neoplasia	Gastrointestinal neoplasia	0.000296					PBLD,KRT8,AMACR,AASS,NUDT7,DECR2,ASS1,PHB,GPD1,EPHX2,OTC,SARDH,CAT,DBT,ACOX2,MDH2,HACL1,ECHDC3,INMT,AGXT2,SCP2,IVD,EEF1A1,BDH1,ALDH6A1,SUOX,CYC1,OAT,SOD2,ECI1,DPP7,DECR1,CPS1,PDHB,DLD,ACADS,OGDH,HSPD1,EHHADH,PC,CCS,ETFDH,ACOX1,BAAT,ALDH2,PCCA,CPT2,EIF4A1,TRAP1,NDUFV2,ECHS1,ALB,ACAA2,CLPP,ACADVL,ACSF2,SDHA,AGXT,TXNRD1,HPD,GSTK1,CES1,ACAA1,BHMT,DMGDH,ACAD9,NDUFS1,HSPA9,IDE,ERP44,CHDH,CROT,NDUFS3,CT…	80
Neurological Disease, Organismal Injury and Abnormalities, Psychological Disorders	disorder of basal ganglia	Disorder of basal ganglia	0.00032					UQCRC1,EEF1A1,ALDH6A1,SDHA,GPD1,EPHX2,CYC1,SOD2,NDUFS3,HSPA5,ALDH2,SUCLA2,MDH1,NDUFV2,ALB	15
Lipid Metabolism, Molecular Transport, Small Molecule Biochemistry	quantity	Quantity of steroid	0.00032		-0.494		-0.49	AMACR,HSD17B4,EHHADH,IDH1,CES1,BHMT,SCP2,EPHX2,PHYH,ALB,GPD2	11
Metabolic Disease	metabolism	Abnormal metabolism	0.000323					ACADL,ACADVL,ALDH5A1,ALDH2,EPHX2,CCS	6
Amino Acid Metabolism, Small Molecule Biochemistry	synthesis	Synthesis of glutamine family amino acid	0.000329					GLUD1,ASS1,IDH1	3
Digestive System Development and Function, Hepatic System Development and Function, Organ Morphology, Organismal Development	morphology	Morphology of liver	0.000339					SOD2,KRT8,ACOX1,AMACR,DECR1,SELENBP1,CES1,BHMT,SCP2	9
Metabolic Disease	acidosis	Acidosis	0.000339					SOD2,PDHB,DLD,PCCA	4
Inflammatory Response	inflammation	Inflammation of body cavity	0.000366		1.486		1.776	PBLD,KRT8,PHB,ACO2,GSTK1,PHYH,SOD2,IDE,ACOX1,CTSB,HSPA5,ALDH2,ACTN4,SELENBP1,SCP2,ALB	16
Amino Acid Metabolism, Post-Translational Modification, Small Molecule Biochemistry	acetylation	Acetylation of amino acids	0.000369					MDH2,EHHADH	2
Cellular Growth and Proliferation	colony formation	Colony formation of lung cell lines	0.000369					SOD2,CAT	2
Developmental Disorder, Gastrointestinal Disease, Hepatic System Disease, Metabolic Disease, Organismal Injury and Abnormalities	congenital bile acid synthesis defect	Congenital bile acid synthesis defect	0.000369					AMACR,ACOX2	2
Cancer, Neurological Disease, Organismal Injury and Abnormalities	gliomatosis cerebri cancer	Gliomatosis cerebri	0.000369					ALDH5A1,IDH1	2
Cellular Compromise	injury	Injury of mitochondria	0.000369					SOD2,ACOX1	2
Small Molecule Biochemistry	metabolism	Metabolism of SN-38	0.000369					CES1,Ces1b/Ces1c	2
Cellular Function and Maintenance, Energy Production, Lipid Metabolism, Small Molecule Biochemistry	metabolism	Metabolism of malic acid	0.000369					MDH2,MDH1	2
Cancer, Gastrointestinal Disease, Hepatic System Disease, Organismal Injury and Abnormalities	hepatocellular carcinoma	Hepatocellular carcinoma	0.000381					CPS1,EEF1A1,OGDH,TXNRD1,HPD,BHMT,GLUD1,ACOX1,HSPA5,ALDH2,IDH1,HSP90AB1,AGXT2,ALB	14
Psychological Disorders	mood disorder	Mood Disorders	0.000398					SOD2,IDE,CROT,ALDH5A1,MCCC1,NDUFV2,EPHX2,NDUFS1,ALB,ETFDH	10
Cellular Compromise, Cellular Function and Maintenance	endoplasmic reticulum stress response	Endoplasmic reticulum stress response	0.000418					ERP44,HSPA5,CTSB,HSPD1,HSP90AB1,EPHX2	6
Free Radical Scavenging, Small Molecule Biochemistry	metabolism	Metabolism of hydrogen peroxide	0.000436		1.814		1.644	SOD2,CAT,TXNRD1,HSP90AB1,ALB	5
Carbohydrate Metabolism, Molecular Transport, Small Molecule Biochemistry	concentration	Concentration of glycerol	0.000451					CES1,BHMT,GPD2	3
Lipid Metabolism, Small Molecule Biochemistry	conversion	Conversion of polyunsaturated fatty acids	0.000451					ACOX1,HSD17B4,ALB	3
Free Radical Scavenging, Molecular Transport	quantity	Quantity of hydrogen peroxide	0.000498					SOD2,ACOX1,CAT	3
Lipid Metabolism, Small Molecule Biochemistry, Vitamin and Mineral Metabolism	metabolism	Metabolism of terpenoid	0.000499					AMACR,CAT,HSD17B4,BAAT,ACAA1,CES1,SCP2,PHYH	8
Organismal Functions	thermoregulation	Thermoregulation	0.000505		0.555		0.347	ACADL,ACADVL,DECR1,BHMT,Ces1b/Ces1c,GPD2	6
Amino Acid Metabolism, Small Molecule Biochemistry	catabolism	Catabolism of acidic amino acid	0.000515					GLUD1,GOT2	2
Lipid Metabolism, Molecular Transport, Small Molecule Biochemistry	efflux	Efflux of fatty acid	0.000515					ACSL1,CES1	2
Cellular Compromise, Cellular Function and Maintenance	endoplasmic reticulum stress response	Endoplasmic reticulum stress response of hepatoma cell lines	0.000515					HSPA5,EPHX2	2
Cardiovascular Disease, Developmental Disorder, Hematological Disease, Hereditary Disorder, Metabolic Disease, Organismal Injury and Abnormalities, Skeletal and Muscular Disorders	Fanconi anemia group I	Fanconi anemia group I	0.000515					CAT,TXNRD1	2
Cardiovascular Disease, Developmental Disorder, Hematological Disease, Hereditary Disorder, Metabolic Disease, Organismal Injury and Abnormalities, Skeletal and Muscular Disorders	Fanconi anemia group J	Fanconi anemia group J	0.000515					CAT,TXNRD1	2
Cardiovascular Disease, Developmental Disorder, Hematological Disease, Hereditary Disorder, Metabolic Disease, Organismal Injury and Abnormalities, Skeletal and Muscular Disorders	Fanconi anemia, group C	Fanconi anemia, group C	0.000515					CAT,TXNRD1	2
Cardiovascular Disease, Developmental Disorder, Hematological Disease, Hereditary Disorder, Metabolic Disease, Organismal Injury and Abnormalities, Skeletal and Muscular Disorders	Fanconi anemia, group D1	Fanconi anemia, group D1	0.000515					CAT,TXNRD1	2
Developmental Disorder, Hereditary Disorder, Metabolic Disease, Organismal Injury and Abnormalities, Renal and Urological Disease	glutaric aciduria	Glutaric aciduria	0.000515					OGDH,ETFDH	2
Cancer, Neurological Disease, Organismal Injury and Abnormalities	malignant glioma	Grade 3 malignant glioma	0.000515					ACTN4,IDH1	2
Cardiovascular Disease, Developmental Disorder, Hematological Disease, Hereditary Disorder, Metabolic Disease, Organismal Injury and Abnormalities, Skeletal and Muscular Disorders	group B Fanconi anemia	Group B Fanconi anemia	0.000515					CAT,TXNRD1	2
Amino Acid Metabolism, Small Molecule Biochemistry	metabolism	Metabolism of L-aspartic acid	0.000515					GOT2,ASS1	2
Inflammatory Disease, Neurological Disease	neuritic dystrophy	Neuritic dystrophy	0.000515					SOD2,IDE	2
Energy Production, Lipid Metabolism, Nucleic Acid Metabolism, Small Molecule Biochemistry	oxidation	Oxidation of acyl-coenzyme A	0.000515					IDE,ACOX1	2
Immunological Disease	allergy	Allergy	0.000528					EEF1A1,ACADVL,IDE,CAT,HSPA5,ALDH2,GPD1,ACO2,SELENBP1,ALB	10
Psychological Disorders	major affective disorder	Major affective disorder	0.000557					SOD2,IDE,CROT,ALDH5A1,MCCC1,NDUFV2,EPHX2,NDUFS1,ETFDH	9
Cancer, Gastrointestinal Disease, Hepatic System Disease, Organismal Injury and Abnormalities	tumorigenesis	Tumorigenesis of hepatocellular carcinoma	0.0006					ACOX1,ALDH2,BHMT	3
Cellular Development, Cellular Function and Maintenance, Connective Tissue Development and Function	adipogenesis	Adipogenesis of tumor cell lines	0.000684					HSPA5,IDH1	2
Cardiovascular Disease, Developmental Disorder, Hematological Disease, Hereditary Disorder, Metabolic Disease, Organismal Injury and Abnormalities, Skeletal and Muscular Disorders	Fanconi anemia, group A	Fanconi anemia, group A	0.000684					CAT,TXNRD1	2
Lipid Metabolism, Small Molecule Biochemistry	internalization	Internalization of fatty acid	0.000684					ACSL1,SCP2	2
DNA Replication, Recombination, and Repair	oxidation	Oxidation of DNA	0.000684					SOD2,CAT	2
Cancer, Organismal Injury and Abnormalities, Respiratory Disease, Tissue Morphology	quantity	Quantity of pulmonary metastasis	0.000684					CTSB,CTSZ	2
Lipid Metabolism, Molecular Transport, Small Molecule Biochemistry	concentration	Concentration of cholesterol	0.000684		-1.249		-1.181	AMACR,IDH1,CES1,BHMT,SCP2,EPHX2,PHYH,GPD2	8
Lipid Metabolism, Molecular Transport, Small Molecule Biochemistry	export	Export of lipid	0.000704		-0.555		-0.806	ACSL1,CROT,CES1,SCP2,ALB	5
Cancer, Organismal Injury and Abnormalities	tumorigenesis	Tumorigenesis of malignant tumor	0.000744					AMACR,AASS,NUDT7,PHB,ASS1,OTC,SARDH,CAT,DBT,MDH2,HACL1,ACTN4,AGXT2,SCP2,MDH1,EEF1A1,ALDH7A1,BDH1,ALDH6A1,CYC1,OAT,SOD2,ECI1,DPP7,ALDH5A1,CTSZ,CPS1,ACADS,ACSM1,GOT2,OGDH,HSPD1,EHHADH,PC,CCS,ETFDH,ACSL1,ACOX1,BAAT,ALDH2,PCCA,EIF4A1,TRAP1,ECHS1,ALB,CLPP,ACADVL,AGXT,SDHA,TXNRD1,HPD,GSTK1,CES1,BHMT,DMGDH,ACAD9,NDUFS1,HSPA9,IDE,ERP44,NDUFS3,CTSB,HSD17B4,IDH1,HSP90AB1,SELENBP1,MCCC1,GPD2	68
Inflammatory Response	inflammation	Inflammation of absolute anatomical region	0.000745		1.584		1.798	PBLD,KRT8,AMACR,PHB,ACO2,GSTK1,PHYH,SOD2,IDE,ACOX1,CTSB,HSPA5,ALDH2,ACTN4,SELENBP1,SCP2,ALB	17
Endocrine System Disorders, Hematological Disease, Metabolic Disease	hypoglycemia	Hypoglycemia	0.00075		-0.152		0.302	ACADL,GLUD1,ACADVL,GPD1,GPD2	5
Cell Death and Survival, Gastrointestinal Disease, Hepatic System Disease, Organismal Injury and Abnormalities	necrosis	Necrosis of liver	0.000751		-1.135		-0.992	SOD2,KRT8,AMACR,CAT,CTSB,HSPD1,ALDH2	7
Gastrointestinal Disease	gastroesophageal reflux	Gastroesophageal reflux	0.000776					DPP7,CTSB,BDH1	3
Neurological Disease, Organismal Injury and Abnormalities, Psychological Disorders	dementia	Dementia	0.000783					SOD2,HSPA9,IDE,CTSB,HSPA5,ALDH5A1,HSPD1,ALDH2,SELENBP1,SCP2,NDUFS1,ALB	12
Cancer, Endocrine System Disorders, Organismal Injury and Abnormalities	neuroendocrine tumor	Neuroendocrine tumor	0.000817					ASS1,HSPD1,SDHA,PC,CHDH,CTSB,ALDH2,EIF4A1,MDH2,ECHDC3,HSP90AB1,ACTN4,CTSZ	13
Lipid Metabolism, Nucleic Acid Metabolism, Small Molecule Biochemistry	metabolism	Metabolism of acetyl-coenzyme A	0.000877					ACAA2,NUDT7	2
Cancer, Gastrointestinal Disease, Organismal Injury and Abnormalities	gastrointestinal tract cancer	Gastrointestinal tract cancer	0.00088					PBLD,KRT8,AMACR,AASS,NUDT7,PHB,DECR2,ASS1,GPD1,EPHX2,OTC,SARDH,CAT,DBT,ACOX2,MDH2,HACL1,INMT,AGXT2,SCP2,IVD,EEF1A1,BDH1,ALDH6A1,SUOX,CYC1,SOD2,ECI1,DPP7,DECR1,PDHB,CPS1,DLD,ACADS,OGDH,HSPD1,EHHADH,PC,CCS,ETFDH,ACOX1,BAAT,ALDH2,PCCA,CPT2,EIF4A1,TRAP1,NDUFV2,ECHS1,ALB,ACAA2,CLPP,ACADVL,ACSF2,AGXT,TXNRD1,HPD,GSTK1,CES1,ACAA1,BHMT,DMGDH,ACAD9,NDUFS1,HSPA9,IDE,ERP44,CHDH,CROT,NDUFS3,CTSB,HSD17B4,IDH1,…	77
Lipid Metabolism, Molecular Transport, Small Molecule Biochemistry	accumulation	Accumulation of lipid	0.000892		-0.329		-0.356	ACADL,ECI1,ACSL1,ACADVL,ACOX1,IDH1,BHMT,SCP2	8
Lipid Metabolism, Small Molecule Biochemistry, Vitamin and Mineral Metabolism	metabolism	Steroid metabolism	0.000894					AMACR,CAT,HSD17B4,BAAT,CES1,ACAA1,SCP2	7
Cancer, Organismal Injury and Abnormalities	tumorigenesis	Tumorigenesis of epithelial neoplasm	0.000894					PBLD,AMACR,AASS,NUDT7,PHB,ASS1,OTC,SARDH,CAT,DBT,MDH2,HACL1,ACTN4,AGXT2,SCP2,MDH1,EEF1A1,ALDH7A1,BDH1,ALDH6A1,CYC1,OAT,SOD2,ECI1,DPP7,ALDH5A1,CTSZ,CPS1,ACADS,ACSM1,GOT2,OGDH,HSPD1,EHHADH,PC,CCS,ACSL1,ACOX1,BAAT,ALDH2,PCCA,EIF4A1,TRAP1,ECHS1,ALB,CLPP,ACADVL,AGXT,SDHA,TXNRD1,HPD,GSTK1,CES1,BHMT,DMGDH,ACAD9,NDUFS1,HSPA9,IDE,ERP44,NDUFS3,CTSB,HSD17B4,IDH1,HSP90AB1,SELENBP1,MCCC1,GPD2	68
Protein Synthesis	quantity	Quantity of alkaline phosphatase in blood	0.00091					SOD2,AMACR,GPD2	3
Post-Translational Modification, Protein Folding	folding	Folding of protein	0.000926					ERP44,HSPA5,HSPD1,HSP90AB1	4
Lipid Metabolism, Small Molecule Biochemistry	homeostasis	Homeostasis of lipid	0.000959					ACADL,SOD2,ACADVL,HSD17B4,EHHADH,EPHX2	6
Cellular Development, Connective Tissue Development and Function, Tissue Development	differentiation	Differentiation of brown adipocytes	0.000983					NUDT7,ALDH6A1,SELENBP1	3
Neurological Disease, Skeletal and Muscular Disorders	hypotonia	Hypotonia	0.000983					SOD2,HSD17B4,EHHADH	3
Amino Acid Metabolism, Small Molecule Biochemistry	synthesis	Synthesis of L-amino acid	0.000983					GLUD1,GOT2,BHMT	3
Cancer, Organismal Injury and Abnormalities	tumorigenesis	Tumorigenesis of carcinoma	0.000986					AMACR,AASS,NUDT7,PHB,ASS1,OTC,SARDH,CAT,DBT,MDH2,HACL1,ACTN4,AGXT2,SCP2,MDH1,EEF1A1,ALDH7A1,BDH1,ALDH6A1,CYC1,OAT,SOD2,ECI1,DPP7,ALDH5A1,CTSZ,CPS1,ACADS,ACSM1,GOT2,OGDH,HSPD1,EHHADH,PC,CCS,ACSL1,ACOX1,BAAT,ALDH2,PCCA,EIF4A1,TRAP1,ECHS1,ALB,CLPP,ACADVL,AGXT,SDHA,TXNRD1,HPD,GSTK1,CES1,BHMT,DMGDH,ACAD9,NDUFS1,HSPA9,IDE,ERP44,NDUFS3,CTSB,HSD17B4,IDH1,HSP90AB1,SELENBP1,MCCC1,GPD2	67
Cellular Assembly and Organization	binding	Binding of ribosome	0.00109					EEF1A1,HSPA5	2
Amino Acid Metabolism, Small Molecule Biochemistry	biosynthesis	Biosynthesis of aspartate family amino acids	0.00109					GOT2,BHMT	2
Cell Death and Survival, Gastrointestinal Disease, Hepatic System Disease, Organismal Injury and Abnormalities	apoptosis	Apoptosis of hepatocytes	0.00111		-1.192		-1.142	KRT8,SOD2,CAT,CTSB,ALDH2	5
Free Radical Scavenging, Molecular Transport	accumulation	Accumulation of reactive oxygen species	0.00114					SOD2,CAT,TRAP1,NDUFS1	4
Cellular Compromise	stress response	Stress response of cells	0.00114					HSPA9,CAT,HSPA5,CTSB,EPHX2	5
Drug Metabolism, Molecular Transport, Small Molecule Biochemistry	concentration	Concentration of glutathione	0.00119					SOD2,CAT,ALDH2,NDUFS1	4
Connective Tissue Development and Function, Tissue Morphology	quantity	Quantity of white adipose tissue	0.00119		-0.218		-0.413	HSPA5,CES1,PHYH,GPD2	4
Neurological Disease, Organismal Injury and Abnormalities	gliosis	Gliosis	0.00121		-0.398		-0.115	SOD2,IDE,HSD17B4,CTSB,ALDH5A1	5
Endocrine System Disorders, Metabolic Disease	metabolic syndrome X	Metabolic syndrome X	0.00121					ACADL,ACSL1,ACOX1,CAT,ACOX2	5
Cell Death and Survival	apoptosis	Apoptosis of carcinoma cell lines	0.00122		-0.808		-0.755	HSPA5,CTSB,PHB,TXNRD1,ACO2,TRAP1,DMGDH	7
Metabolic Disease, Neurological Disease, Organismal Injury and Abnormalities, Psychological Disorders	Alzheimer disease	Alzheimer disease	0.00125					SOD2,HSPA9,IDE,CTSB,HSPA5,ALDH5A1,HSPD1,ALDH2,SELENBP1,SCP2,ALB	11
Metabolic Disease	abnormal activity	Abnormal activity of enzyme	0.00129					ACADL,ACADVL,ALDH2,CCS	4
Cancer, Gastrointestinal Disease, Organismal Injury and Abnormalities	malignant neoplasm of large intestine	Malignant neoplasm of large intestine	0.00131					PBLD,KRT8,AMACR,AASS,NUDT7,PHB,DECR2,ASS1,GPD1,EPHX2,OTC,SARDH,CAT,DBT,ACOX2,MDH2,HACL1,INMT,AGXT2,SCP2,IVD,EEF1A1,BDH1,ALDH6A1,SUOX,CYC1,SOD2,ECI1,DPP7,DECR1,PDHB,CPS1,DLD,ACADS,OGDH,HSPD1,EHHADH,PC,CCS,ETFDH,ACOX1,BAAT,ALDH2,CPT2,EIF4A1,TRAP1,NDUFV2,ECHS1,ALB,ACAA2,CLPP,ACADVL,AGXT,TXNRD1,HPD,GSTK1,CES1,ACAA1,DMGDH,ACAD9,NDUFS1,HSPA9,IDE,ERP44,CHDH,CROT,NDUFS3,CTSB,HSD17B4,IDH1,HSP90AB1,SELENBP…	74
Cancer, Neurological Disease, Organismal Injury and Abnormalities	diffuse glioma	Diffuse glioma	0.00133					ALDH5A1,IDH1	2
Cancer, Neurological Disease, Organismal Injury and Abnormalities	astrocytoma	Grade 3 astrocytoma	0.00133					ACTN4,IDH1	2
Cellular Movement	invasion	Invasion of lymphoma cell lines	0.00133					CTSB,CTSZ	2
Molecular Transport	quantity	Quantity of carnitine	0.00133					ACADL,ACADVL	2
Cell Death and Survival, Gastrointestinal Disease, Hepatic System Disease, Organismal Injury and Abnormalities	cell death	Cell death of liver cells	0.00133		-1.491		-1.451	SOD2,KRT8,CAT,CTSB,HSPD1,ALDH2	6
Energy Production, Nucleic Acid Metabolism, Small Molecule Biochemistry	metabolism	Metabolism of ATP	0.0014					ATP5H,ATP5B,NDUFS1	3
Free Radical Scavenging, Molecular Transport	quantity	Quantity of superoxide	0.00149					SOD2,CAT,ALB	3
Nucleic Acid Metabolism, Small Molecule Biochemistry	metabolism	Metabolism of nucleoside triphosphate	0.00151					SOD2,HSPD1,ATP5H,ATP5B,NDUFS1	5
Protein Synthesis	oligomerization	Oligomerization of protein	0.00156					SOD2,EEF1A1,CLPP,IDE,CHP1,HACL1,IVD	7
Endocrine System Development and Function, Molecular Transport, Small Molecule Biochemistry	abnormal quantity	Abnormal quantity of thyroid hormone	0.00159					CTSB,GPD2	2
Lipid Metabolism, Molecular Transport, Small Molecule Biochemistry	transport	Transport of palmitic acid	0.00159					GOT2,ALB	2
Gastrointestinal Disease, Hepatic System Disease	cholestasis	Cholestasis	0.00168					ACSL1,BAAT,SCP2,ALB	4
Neurological Disease, Organismal Injury and Abnormalities, Psychological Disorders	leukodystrophy	Leukodystrophy	0.00169					SOD2,HSPD1,PHYH	3
Cell Signaling, Small Molecule Biochemistry	synthesis	Synthesis of nitric oxide	0.00169		1.331		1.119	SOD2,CAT,ASS1,HSPD1,TXNRD1,AGXT2,ALB	7
Endocrine System Disorders, Gastrointestinal Disease, Inflammatory Disease, Inflammatory Response, Organismal Injury and Abnormalities	chronic pancreatitis	Chronic pancreatitis	0.0018					PBLD,HSPA5,ALB	3
Cell Morphology, Cellular Function and Maintenance	transmembrane potential	Transmembrane potential	0.00181		1.469		1.495	SOD2,DLD,CAT,PHB,HSPD1,NDUFS1,GPD2	7
Infectious Diseases	productive infection	Productive infection of cervical cancer cell lines	0.00185		1.633		1.034	UQCRC1,AASS,ATP5B,SUCLG2,CTSZ,GPD2	6
Cell Death and Survival, Organismal Injury and Abnormalities, Renal and Urological Disease	cell death	Cell death of proximal tubule cells	0.00187					CAT,ALB	2
Cancer, Neurological Disease, Organismal Injury and Abnormalities	malignant glioma	Grade 4 malignant glioma	0.00187					ALDH5A1,ACTN4	2
Nucleic Acid Metabolism, Small Molecule Biochemistry, Vitamin and Mineral Metabolism	metabolism	Metabolism of coenzyme A	0.00187					NUDT7,CROT	2
Cellular Compromise	oxidative stress response	Oxidative stress response of tumor cell lines	0.00187					HSPA9,CAT	2
Molecular Transport, Nucleic Acid Metabolism, Small Molecule Biochemistry	quantity	Quantity of NADPH	0.00187					MDH1,GPD2	2
Lipid Metabolism, Nucleic Acid Metabolism, Small Molecule Biochemistry	synthesis	Synthesis of acetyl-coenzyme A	0.00187					PDHB,DLD	2
Amino Acid Metabolism, Small Molecule Biochemistry	synthesis	Synthesis of acidic amino acid	0.00187					GLUD1,GOT2	2
Cancer, Neurological Disease, Organismal Injury and Abnormalities	anaplastic glioma	Anaplastic glioma	0.00191					ALDH5A1,IDH1,HSP90AB1	3
Free Radical Scavenging, Small Molecule Biochemistry	biosynthesis	Biosynthesis of hydrogen peroxide	0.00201		1.931		1.778	SOD2,CAT,HSP90AB1,ALB	4
Cell Morphology, Cellular Function and Maintenance	transmembrane potential	Transmembrane potential of mitochondria	0.00204		1.469		1.499	SOD2,CAT,PHB,HSPD1,NDUFS1,GPD2	6
Endocrine System Disorders, Gastrointestinal Disease, Metabolic Disease, Organismal Injury and Abnormalities	diabetes mellitus	Diabetes mellitus	0.00211					KRT8,ACAA2,CHP1,ACAA1,ETFDH,SOD2,ACSL1,IDE,CTSB,HSPA5,CAT,ALDH2,DECR1,ECHS1,ALB,GPD2	16
Cancer, Organismal Injury and Abnormalities, Respiratory Disease	advanced lung cancer	Advanced lung cancer	0.00212					KRT8,EEF1A1,CTSB,EIF4A1,HSP90AB1,CTSZ	6
Cancer, Gastrointestinal Disease, Organismal Injury and Abnormalities, Tumor Morphology	invasion	Invasion of digestive organ tumor	0.00214					CTSB,HSPA5,CTSZ	3
Cancer, Organismal Injury and Abnormalities	adenoid cystic carcinoma	Adenoid cystic carcinoma	0.00218					HSP90AB1,IDH1	2
Developmental Disorder, Hereditary Disorder, Metabolic Disease, Organismal Injury and Abnormalities, Renal and Urological Disease	methylmalonic acidemia	Methylmalonic acidemia	0.00218					CPS1,SUCLA2	2
Molecular Transport	export	Export of molecule	0.00219		-0.243		-0.545	HSPA9,ACSL1,CROT,CHP1,CES1,SCP2,ALB	7
Protein Synthesis	homo-oligomerization	Homo-oligomerization of protein	0.0022					SOD2,EEF1A1,CLPP,IDE,IVD	5
Hereditary Disorder, Organismal Injury and Abnormalities, Skeletal and Muscular Disorders	hereditary myopathy	Hereditary myopathy	0.00221					ACADVL,DLD,NDUFS3,HSPA5,HSPD1,SDHA,SUCLA2,ECHS1,NDUFS1	9
Cell Death and Survival	apoptosis	Apoptosis of lung cancer cell lines	0.00224		-1.264		-1.235	HSPA5,PHB,TXNRD1,ACO2,TRAP1,DMGDH	6
Lipid Metabolism, Small Molecule Biochemistry	metabolism	Metabolism of triacylglycerol	0.0023					CPS1,ACSL1,CAT,BHMT	4
Cell Death and Survival, Organismal Injury and Abnormalities	apoptosis	Apoptosis of vascular endothelial cells	0.00237		-1.103		-1.123	CAT,HSPA5,HSPD1,ALDH2	4
Protein Degradation, Protein Synthesis	catabolism	Catabolism of protein	0.00244		-0.422		-0.667	SOD2,DPP7,DLD,IDE,CTSB,HSPA5,CAT,CHP1,HSPD1,PHB,CTSZ	11
Cell Death and Survival	apoptosis	Apoptosis of skin cell lines	0.00251					SOD2,HSPD1	2
Lipid Metabolism, Small Molecule Biochemistry	incorporation	Incorporation of oleic acid	0.00251					ACSL1,SCP2	2
Cancer, Organismal Injury and Abnormalities, Respiratory Disease, Tissue Morphology, Tumor Morphology	size	Size of lung tumor	0.00251					CTSB,CTSZ	2
Cancer, Gastrointestinal Disease, Hepatic System Disease, Organismal Injury and Abnormalities	bile duct adenocarcinoma	Bile duct adenocarcinoma	0.00261					HPD,IDH1,HSP90AB1,ALB	4
Amino Acid Metabolism, Small Molecule Biochemistry	metabolism	Metabolism of amino acid analogs	0.00266					ASS1,ALDH5A1,BAAT	3
Cellular Movement	cell movement	Cell movement of sarcoma cell lines	0.00278		-0.13		-0.415	SOD2,CAT,CTSB,ACTN4	4
Endocrine System Disorders, Organismal Injury and Abnormalities	cold thyroid nodule	Benign cold thyroid nodule	0.00286					CTSB,HSP90AB1	2
Cell Death and Survival, Nervous System Development and Function, Tissue Morphology	loss	Loss of Purkinje cells	0.00286					CTSB,PHYH	2
Cellular Assembly and Organization	proliferation	Proliferation of peroxisomes	0.00286					ACOX1,SCP2	2
Free Radical Scavenging	removal	Removal of reactive oxygen species	0.00286					SOD2,CAT	2
Lipid Metabolism, Molecular Transport, Small Molecule Biochemistry	efflux	Efflux of cholesterol	0.00287					ACSL1,CES1,SCP2,ALB	4
Cell Death and Survival	cell death	Neuronal cell death	0.003		-0.573		-0.56	SOD2,IDE,GLUD1,CTSB,HSPA5,CAT,HSPD1,SDHA,PHB,HSP90AB1,EPHX2,CTSZ	12
Cancer, Neurological Disease, Organismal Injury and Abnormalities	astrocytoma	Grade 4 astrocytoma	0.00323					ALDH5A1,ACTN4	2
Developmental Disorder, Hereditary Disorder, Metabolic Disease, Organismal Injury and Abnormalities	lipidosis	Lipidosis	0.00323					ACADL,PHYH	2
Gastrointestinal Disease, Hepatic System Disease, Hereditary Disorder, Organismal Injury and Abnormalities	progressive familial intrahepatic cholestasis type 1	Progressive familial intrahepatic cholestasis type 1	0.00325					ACSL1,BAAT,SCP2	3
Cancer, Organismal Injury and Abnormalities	adenocarcinoma	Adenocarcinoma	0.00327					KRT8,AMACR,AASS,NUDT7,DECR2,ASS1,PHB,GPD1,EPHX2,OTC,ZADH2,SARDH,CAT,DBT,MDH2,HACL1,INMT,ACTN4,AGXT2,SCP2,MDH1,EEF1A1,ALDH7A1,BDH1,ALDH6A1,SUOX,CYC1,OAT,SOD2,ECI1,DPP7,ALDH5A1,DECR1,CPS1,DLD,ACADS,ACSM1,OGDH,GOT2,HSPD1,EHHADH,PC,CCS,ETFDH,ACSL1,ACOX1,BAAT,ALDH2,PCCA,CPT2,EIF4A1,NDUFV2,ECHS1,ALB,ACAA2,CLPP,ACADVL,ACSF2,SDHA,AGXT,TXNRD1,HPD,GSTK1,CES1,ACAA1,BHMT,DMGDH,ACAD9,NDUFS1,HSPA9,IDE,ERP44,CH…	84
Cell Death and Survival	apoptosis	Apoptosis of fibrosarcoma cell lines	0.00341					SOD2,HSPA5,CTSB	3
Endocrine System Disorders, Gastrointestinal Disease, Inflammatory Disease, Inflammatory Response, Organismal Injury and Abnormalities	inflammation	Inflammation of pancreas	0.00345					PBLD,KRT8,HSPA5,CTSB,ALB	5
Cancer, Endocrine System Disorders, Organismal Injury and Abnormalities	tumorigenesis	Tumorigenesis of endocrine gland tumor	0.00354					CTSB,SDHA,MDH2,HSP90AB1	4
Neurological Disease, Skeletal and Muscular Disorders	neuromuscular disease	Neuromuscular disease	0.00359					UQCRC1,EEF1A1,ALDH6A1,SDHA,GPD1,EPHX2,CYC1,NDUFS3,HSPA5,ALDH2,SUCLA2,MDH1,NDUFV2,ALB	14
Gastrointestinal Disease, Hepatic System Disease	composition	Abnormal composition of bile	0.00362					ACADL,AMACR	2
Cell Death and Survival, Skeletal and Muscular System Development and Function	cell viability	Cell viability of muscle cell lines	0.00362					CTSB,CAT	2
Neurological Disease, Organismal Injury and Abnormalities	damage	Damage of hippocampus	0.00362					CTSB,PHB	2
Amino Acid Metabolism, Small Molecule Biochemistry	metabolism	Metabolism of L-glutamic acid	0.00362					GLUD1,ALDH5A1	2
Cancer, Organismal Injury and Abnormalities, Respiratory Disease	lung tumor	Lung tumor	0.00369					KRT8,CPS1,EEF1A1,AMACR,HSPD1,PHB,EHHADH,PHYH,SOD2,ACOX1,CAT,CTSB,HSD17B4,PCCA,EIF4A1,IDH1,SELENBP1,HSP90AB1,ACTN4,ATP5B,CTSZ	21
Cancer, Organismal Injury and Abnormalities	abdominal carcinoma	Abdominal carcinoma	0.0037					AMACR,AASS,NUDT7,PHB,ASS1,OTC,ZADH2,SARDH,DBT,MDH2,HACL1,ACTN4,AGXT2,SCP2,MDH1,EEF1A1,ALDH7A1,BDH1,ALDH6A1,CYC1,OAT,SOD2,ECI1,DPP7,ALDH5A1,CPS1,DLD,ACADS,ACSM1,GOT2,OGDH,HSPD1,EHHADH,PC,CCS,ETFDH,ACSL1,ACOX1,BAAT,ALDH2,PCCA,EIF4A1,NDUFV2,ECHS1,ALB,CLPP,ACADVL,ACSF2,AGXT,SDHA,TXNRD1,HPD,GSTK1,CES1,DMGDH,ACAD9,NDUFS1,HSPA9,IDE,ERP44,NDUFS3,CTSB,HSD17B4,IDH1,HSP90AB1,SELENBP1,MCCC1,GPD2	68
Cancer, Organismal Injury and Abnormalities, Respiratory Disease	respiratory system tumor	Respiratory system tumor	0.00371					PBLD,KRT8,CPS1,AMACR,HSPD1,PHB,EHHADH,ACOX1,CAT,BAAT,PCCA,HACL1,EIF4A1,ACTN4,ATP5B,ALB,EEF1A1,PHYH,SOD2,CTSB,HSD17B4,IDH1,SELENBP1,HSP90AB1,CTSZ	25
Cellular Movement	cellular infiltration	Cellular infiltration	0.00379		-0.246		-0.323	CTSB,HSPA5,HSPD1,ALDH2,ACO2,SELENBP1,CES1,EPHX2,ALB	9
Hematological Disease, Metabolic Disease	dysglycemia	Dysglycemia	0.0038		0.391		0.786	ACADL,GLUD1,ACADVL,CTSB,GPD1,GPD2	6
Cell Death and Survival	cell death	Cell death of thymoma cell lines	0.00403					SOD2,CAT	2
Cellular Movement	invasion	Invasion of bladder cancer cell lines	0.00403					SOD2,CAT	2
Energy Production, Lipid Metabolism, Small Molecule Biochemistry	oxidation	Oxidation of oleic acid	0.00403					ACADL,ACSL1	2
Cardiovascular Disease, Hematological Disease, Metabolic Disease	hyperlipidemia	Hyperlipidemia	0.00407					ACOX1,GPD1,CES1,IDH1	4
Cancer, Organismal Injury and Abnormalities, Reproductive System Disease, Skeletal and Muscular Disorders	uterine leiomyoma	Uterine leiomyoma	0.00426					SOD2,BDH1,PCCA,HSP90AB1,MDH1,NDUFV2	6
Cell Death and Survival, Organismal Injury and Abnormalities, Renal and Urological Disease	necrosis	Necrosis of nephron	0.00427					SOD2,CAT,ALB	3
Cellular Development, Connective Tissue Development and Function	adipogenesis	Adipogenesis of cells	0.00442		-0.831		-0.88	ZADH2,HSPA5,IDH1,MDH1	4
Free Radical Scavenging, Small Molecule Biochemistry	catabolism	Catabolism of hydrogen peroxide	0.00446					CAT,TXNRD1	2
Cancer, Hematological Disease, Immunological Disease, Organismal Injury and Abnormalities	intermediate-risk acute myeloid leukemia	Intermediate-risk acute myeloid leukemia	0.00446					TXNRD1,IDH1	2
Cancer, Endocrine System Disorders, Organismal Injury and Abnormalities	thyroid follicular adenoma	Thyroid follicular adenoma	0.00446					CTSB,HSP90AB1	2
Cancer, Organismal Injury and Abnormalities, Respiratory Disease	lung cancer	Stage III-IV lung cancer	0.00466					EEF1A1,PHB,EIF4A1,HSP90AB1	4
Digestive System Development and Function, Gastrointestinal Disease, Hepatic System Development and Function, Hepatic System Disease, Inflammatory Disease, Inflammatory Response, Organ Development, Organismal Injury and Abnormalities	inflammation	Inflammation of liver	0.00468		1.067		1.267	SOD2,KRT8,ACOX1,HSPA5,SCP2,PHYH,ALB	7
Organ Morphology, Organismal Development, Organismal Injury and Abnormalities, Renal and Urological Disease, Renal and Urological System Development and Function	formation	Formation of cast in kidney	0.00492					PCCA,ACTN4	2
Hematological Disease, Infectious Diseases	infection	Infection by Zaire ebolavirus	0.00492					CTSB,HSPA5	2
Organismal Injury and Abnormalities, Renal and Urological Disease	minimal change nephrotic syndrome	Minimal change nephrotic syndrome	0.00492					ALDH5A1,ACTN4	2
Lipid Metabolism, Small Molecule Biochemistry, Vitamin and Mineral Metabolism	synthesis	Synthesis of steroid	0.00498					AMACR,BAAT,PHB,ACOX2,CES1,SCP2	6
Cancer, Organismal Injury and Abnormalities, Respiratory Disease	lung cancer	Lung cancer	0.00501					KRT8,CPS1,EEF1A1,AMACR,HSPD1,PHB,EHHADH,PHYH,SOD2,ACOX1,CAT,CTSB,HSD17B4,PCCA,EIF4A1,IDH1,SELENBP1,HSP90AB1,ATP5B,CTSZ	20
Developmental Disorder, Hereditary Disorder, Metabolic Disease, Organismal Injury and Abnormalities, Renal and Urological Disease	3-methylcrotonyl-CoA carboxylase 1 deficiency	3-methylcrotonyl-CoA carboxylase 1 deficiency	0.00502					MCCC1	1
Developmental Disorder, Hereditary Disorder, Metabolic Disease, Organismal Injury and Abnormalities	ACAD9 deficiency	ACAD9 deficiency	0.00502					ACAD9	1
Developmental Disorder, Hereditary Disorder, Metabolic Disease, Organismal Injury and Abnormalities	acatalasemia	Acatalasemia	0.00502					CAT	1
Lipid Metabolism, Molecular Transport, Small Molecule Biochemistry	accumulation	Accumulation of tetracosahexaenoic acid	0.00502					ACOX1	1
Hereditary Disorder, Metabolic Disease, Organismal Injury and Abnormalities, Psychological Disorders	acute alcohol sensitivity	Acute alcohol sensitivity	0.00502					ALDH2	1
Gastrointestinal Disease, Hepatic System Disease, Organismal Injury and Abnormalities	chronic liver disease	Advanced chronic liver disease	0.00502					ALB	1
Developmental Disorder, Hematological Disease, Hereditary Disorder, Metabolic Disease, Organismal Injury and Abnormalities	alpha-aminoadipic semialdehyde deficiency	Alpha-aminoadipic semialdehyde deficiency	0.00502					AASS	1
Developmental Disorder, Hereditary Disorder, Metabolic Disease, Organismal Injury and Abnormalities, Renal and Urological Disease	alpha-ketoglutarate dehydrogenase deficiency	Alpha-ketoglutarate dehydrogenase deficiency	0.00502					OGDH	1
Developmental Disorder, Hereditary Disorder, Metabolic Disease, Organismal Injury and Abnormalities	alpha-methylacyl-CoA racemase deficiency	Alpha-methylacyl-CoA racemase deficiency	0.00502					AMACR	1
Hematological Disease, Hereditary Disorder, Metabolic Disease, Organismal Injury and Abnormalities	analbuminemia	Analbuminemia	0.00502					ALB	1
Amino Acid Metabolism, Energy Production, Post-Translational Modification, Small Molecule Biochemistry	auto-oxidation	Auto-oxidation of homocysteine	0.00502					ALB	1
Hereditary Disorder, Organismal Injury and Abnormalities, Renal and Urological Disease	focal segmental glomerulosclerosis	Autosomal dominant focal segmental glomerulosclerosis	0.00502					ACTN4	1
Developmental Disorder, Hereditary Disorder, Metabolic Disease, Neurological Disease, Ophthalmic Disease, Organismal Injury and Abnormalities, Psychological Disorders	Refsum disease	Autosomal recessive Refsum disease	0.00502					PHYH	1
Developmental Disorder, Hereditary Disorder, Metabolic Disease, Organismal Injury and Abnormalities	bifunctional peroxisomal enzyme deficiency	Bifunctional peroxisomal enzyme deficiency	0.00502					HSD17B4	1
Drug Metabolism, Small Molecule Biochemistry	binding	Binding of ketoprofen	0.00502					ALB	1
Lipid Metabolism, Nucleic Acid Metabolism, Small Molecule Biochemistry	binding	Binding of palmitoyl-coenzyme A	0.00502					ACADL	1
Small Molecule Biochemistry	biosynthesis	Biosynthesis of carbamoyl phosphate	0.00502					CPS1	1
Developmental Disorder, Hereditary Disorder, Metabolic Disease, Organismal Injury and Abnormalities	carbamoyl-phosphate synthase i deficiency	Carbamoyl-phosphate synthase i deficiency	0.00502					CPS1	1
Carbohydrate Metabolism	carboxylation	Carboxylation of isocitric acid	0.00502					IDH1	1
Hereditary Disorder, Metabolic Disease, Organismal Injury and Abnormalities	carboxylesterase 1 deficiency	Carboxylesterase 1 deficiency	0.00502					CES1	1
Cardiovascular System Development and Function, Organ Development	cardioprotection	Cardioprotection of heart cells	0.00502					SOD2	1
Amino Acid Metabolism, Small Molecule Biochemistry	catabolism	Catabolism of L-lysine	0.00502					AASS	1
Amino Acid Metabolism, Small Molecule Biochemistry	catabolism	Catabolism of beta-alanine	0.00502					ALDH6A1	1
Nucleic Acid Metabolism, Small Molecule Biochemistry, Vitamin and Mineral Metabolism	catabolism	Catabolism of coenzyme A	0.00502					NUDT7	1
Cell Death and Survival	cell death	Cell death of type 1 macrophages	0.00502					CTSB	1
Cell Death and Survival, Hematological System Development and Function, Nervous System Development and Function	cell viability	Cell viability of microglia	0.00502					SOD2	1
DNA Replication, Recombination, and Repair, Nucleic Acid Metabolism, Small Molecule Biochemistry	chlorination	Chlorination of deoxycytidine	0.00502					CAT	1
Lipid Metabolism, Nucleic Acid Metabolism, Small Molecule Biochemistry	cleavage	Cleavage of 3-ketopristanoyl-coenzyme A	0.00502					SCP2	1
Lipid Metabolism, Molecular Transport, Small Molecule Biochemistry	co-localization	Co-localization of NBD-stearic acid	0.00502					SCP2	1
Cellular Growth and Proliferation, Hematological System Development and Function, Hematopoiesis	colony formation	Colony formation of LSK cells	0.00502					HSPA9	1
Lipid Metabolism, Molecular Transport, Small Molecule Biochemistry	concentration	Concentration of linoleic acid	0.00502					HSPA5	1
Developmental Disorder, Gastrointestinal Disease, Hepatic System Disease, Hereditary Disorder, Metabolic Disease, Organismal Injury and Abnormalities	congenital bile acid synthesis defect type 4	Congenital bile acid synthesis defect type 4	0.00502					AMACR	1
Amino Acid Metabolism, Post-Translational Modification, Small Molecule Biochemistry	conjugation	Conjugation of taurine	0.00502					BAAT	1
Lipid Metabolism, Nucleic Acid Metabolism, Small Molecule Biochemistry	conversion	Conversion of (2R,6)-dimethylheptanoyl-coenzyme A	0.00502					AMACR	1
Lipid Metabolism, Small Molecule Biochemistry	conversion	Conversion of 5(S)-HETE	0.00502					ALB	1
Amino Acid Metabolism, Post-Translational Modification, Small Molecule Biochemistry	conversion	Conversion of L-proline	0.00502					OAT	1
Small Molecule Biochemistry	conversion	Conversion of choline	0.00502					CHDH	1
Lipid Metabolism, Nucleic Acid Metabolism, Small Molecule Biochemistry	conversion	Conversion of delta2-trans,delta4-trans-decadienoyl coenzyme A	0.00502					DECR2	1
Lipid Metabolism, Small Molecule Biochemistry	crystallization	Crystallization of cholesterol	0.00502					ALB	1
Small Molecule Biochemistry	damage	Damage of heme	0.00502					CAT	1
Amino Acid Metabolism, Post-Translational Modification, Small Molecule Biochemistry	deamination	Deamination of L-glutamic acid	0.00502					GLUD1	1
Carbohydrate Metabolism, Energy Production	decarboxylation	Decarboxylation of pyruvic acid	0.00502					PC	1
Cancer, Organismal Injury and Abnormalities	dedifferentiated chondrosarcoma	Dedifferentiated chondrosarcoma	0.00502					IDH1	1
Developmental Disorder, Hereditary Disorder, Metabolic Disease, Organismal Injury and Abnormalities	deficiency of butyryl-coa dehydrogenase	Deficiency of butyryl-coa dehydrogenase	0.00502					ACADS	1
Hereditary Disorder, Metabolic Disease, Organismal Injury and Abnormalities	deficiency of pyruvate dehydrogenase e1-beta	Deficiency of pyruvate dehydrogenase e1-beta	0.00502					PDHB	1
Small Molecule Biochemistry	degradation	Degradation of acetaldehyde	0.00502					ALDH2	1
Developmental Disorder, Hereditary Disorder, Metabolic Disease, Organismal Injury and Abnormalities, Renal and Urological Disease	dihydrolipoamide dehydrogenase deficiency	Dihydrolipoamide dehydrogenase deficiency	0.00502					DLD	1
Hereditary Disorder, Metabolic Disease, Organismal Injury and Abnormalities	dimethylglycine dehydrogenase deficiency	Dimethylglycine dehydrogenase deficiency	0.00502					DMGDH	1
Developmental Disorder, Endocrine System Disorders, Hereditary Disorder, Metabolic Disease, Organismal Injury and Abnormalities	dysalbuminemic hyperthyroxinemia	Dysalbuminemic hyperthyroxinemia	0.00502					ALB	1
Endocrine System Disorders, Gastrointestinal Disease, Organismal Injury and Abnormalities	dysplasia	Dysplasia of exocrine region of pancreas	0.00502					KRT8	1
Developmental Disorder, Hereditary Disorder, Organismal Injury and Abnormalities	EVEN-plus syndrome	EVEN-plus syndrome	0.00502					HSPA9	1
Immunological Disease, Inflammatory Disease, Inflammatory Response, Neurological Disease, Organismal Injury and Abnormalities	experimental autoimmune encephalomyelitis	Early stage experimental autoimmune encephalomyelitis	0.00502					AMACR	1
Renal and Urological System Development and Function	effacement	Effacement of kidney	0.00502					ACTN4	1
Lipid Metabolism, Molecular Transport, Small Molecule Biochemistry	efflux	Efflux of long chain fatty acid	0.00502					ACSL1	1
Nucleic Acid Metabolism, Small Molecule Biochemistry	elevation	Elevation of cyclic GMP	0.00502					CAT	1
Cell Cycle, Nervous System Development and Function	S phase	Entry into S phase of astrocytes	0.00502					SOD2	1
Cellular Development	epithelial-mesenchymal transition	Epithelial-mesenchymal transition of cervical cancer cell lines	0.00502					PHB	1
Hereditary Disorder, Metabolic Disease, Organismal Injury and Abnormalities, Renal and Urological Disease	Fanconi renotubular syndrome type 3	Fanconi renotubular syndrome type 3	0.00502					EHHADH	1
Endocrine System Disorders, Gastrointestinal Disease, Organismal Injury and Abnormalities	fibrosis	Fibrosis of exocrine region of pancreas	0.00502					KRT8	1
Hereditary Disorder, Organismal Injury and Abnormalities, Renal and Urological Disease	focal segmental glomerulosclerosis 1	Focal segmental glomerulosclerosis 1	0.00502					ACTN4	1
Cancer, Neurological Disease, Organismal Injury and Abnormalities	frontal lobe glioblastoma	Frontal lobe glioblastoma	0.00502					IDH1	1
Infectious Diseases, Organismal Development	growth	Growth of Reoviridae	0.00502					CTSB	1
Hereditary Disorder, Ophthalmic Disease, Organismal Injury and Abnormalities	gyrate atrophy	Gyrate atrophy	0.00502					OAT	1
Developmental Disorder, Hereditary Disorder, Metabolic Disease, Organismal Injury and Abnormalities	hawkinsinuria	Hawkinsinuria	0.00502					HPD	1
Hereditary Disorder, Neurological Disease, Organismal Injury and Abnormalities, Skeletal and Muscular Disorders	hereditary spastic paraplegia autosomal dominant 13	Hereditary spastic paraplegia autosomal dominant 13	0.00502					HSPD1	1
Cancer, Endocrine System Disorders, Organismal Injury and Abnormalities, Respiratory Disease	neuroendocrine lung tumor	High grade neuroendocrine lung tumor	0.00502					ACTN4	1
Drug Metabolism	hydrolysis	Hydrolysis of D-methylphenidate	0.00502					CES1	1
Small Molecule Biochemistry	hydrolysis	Hydrolysis of olmesartan medoxomil	0.00502					ALB	1
Lipid Metabolism, Nucleic Acid Metabolism, Small Molecule Biochemistry	hydroxylation	Hydroxylation of (R)-3-methylhexadecanoyl coenzyme A	0.00502					PHYH	1
Lipid Metabolism, Nucleic Acid Metabolism, Small Molecule Biochemistry	hydroxylation	Hydroxylation of (S)-3-methylhexadecanoyl coenzyme A	0.00502					PHYH	1
Lipid Metabolism, Nucleic Acid Metabolism, Small Molecule Biochemistry	hydroxylation	Hydroxylation of (±)-3-methylhexadecanoyl-coenzyme A	0.00502					PHYH	1
Lipid Metabolism, Nucleic Acid Metabolism, Small Molecule Biochemistry	hydroxylation	Hydroxylation of phytanoyl-coenzyme A	0.00502					PHYH	1
Developmental Disorder, Endocrine System Disorders, Gastrointestinal Disease, Hematological Disease, Hereditary Disorder, Metabolic Disease, Organismal Injury and Abnormalities	hyperinsulinism-hyperammonemia syndrome	Hyperinsulinism-hyperammonemia syndrome	0.00502					GLUD1	1
Hereditary Disorder, Neurological Disease, Organismal Injury and Abnormalities, Psychological Disorders	hypomyelinating leukodystrophy type 4	Hypomyelinating leukodystrophy type 4	0.00502					HSPD1	1
Inflammatory Disease, Inflammatory Response, Organismal Injury and Abnormalities, Renal and Urological Disease	idiopathic interstitial nephritis	Idiopathic interstitial nephritis	0.00502					ALB	1
Lipid Metabolism, Molecular Transport, Nucleic Acid Metabolism, Small Molecule Biochemistry, Vitamin and Mineral Metabolism	import	Import of phytanoyl-coenzyme A	0.00502					SCP2	1
Developmental Disorder, Hereditary Disorder, Metabolic Disease, Organismal Injury and Abnormalities	infantile carnitine palmitoyltransferase II deficiency	Infantile carnitine palmitoyltransferase II deficiency	0.00502					CPT2	1
Hereditary Disorder, Neurological Disease, Ophthalmic Disease, Organismal Injury and Abnormalities	infantile cerebellar-retinal degeneration	Infantile cerebellar-retinal degeneration	0.00502					ACO2	1
Cellular Assembly and Organization	inhibition	Inhibition of micronuclei	0.00502					CAT	1
Cellular Compromise, Embryonic Development	injury	Injury of embryonic cell lines	0.00502					SOD2	1
Cellular Compromise	injury	Injury of epithelial cell lines	0.00502					SOD2	1
Cellular Compromise, Organismal Injury and Abnormalities, Renal and Urological Disease	injury	Injury of proximal tubule cells	0.00502					CAT	1
Cancer, Hematological Disease, Immunological Disease, Organismal Injury and Abnormalities	intermediate-risk normal karyotype acute myeloid leukemia	Intermediate-risk normal karyotype acute myeloid leukemia	0.00502					IDH1	1
Cancer, Cellular Movement, Organismal Injury and Abnormalities, Tumor Morphology	invasion	Invasion of pancreatic neuroendocrine tumor cells	0.00502					CTSZ	1
Developmental Disorder, Hematological Disease, Hereditary Disorder, Metabolic Disease, Organismal Injury and Abnormalities, Renal and Urological Disease	isovaleryl-coa dehydrogenase deficiency	Isovaleryl-coa dehydrogenase deficiency	0.00502					IVD	1
Developmental Disorder, Hereditary Disorder, Metabolic Disease, Organismal Injury and Abnormalities	late-onset carnitine palmitoyltransferase II deficiency	Late-onset carnitine palmitoyltransferase II deficiency	0.00502					CPT2	1
Developmental Disorder, Hereditary Disorder, Metabolic Disease, Organismal Injury and Abnormalities, Renal and Urological Disease	late-onset glutaric acidemia type 2C	Late-onset glutaric acidemia type 2C	0.00502					ETFDH	1
Developmental Disorder, Hereditary Disorder, Metabolic Disease, Organismal Injury and Abnormalities	lethal neonatal carnitine palmitoyltransferase II deficiency	Lethal neonatal carnitine palmitoyltransferase II deficiency	0.00502					CPT2	1
Carbohydrate Metabolism, Lipid Metabolism, Molecular Transport, Small Molecule Biochemistry	localization	Localization of phosphatidylinositol 4,5-diphosphate	0.00502					EEF1A1	1
Cell Death and Survival	loss	Loss of spermatogonia	0.00502					PHYH	1
Developmental Disorder, Hereditary Disorder, Metabolic Disease, Organismal Injury and Abnormalities	methylmalonate semialdehyde dehydrogenase deficiency	Methylmalonate semialdehyde dehydrogenase deficiency	0.00502					ALDH6A1	1
Developmental Disorder, Hereditary Disorder, Metabolic Disease, Organismal Injury and Abnormalities	mild citrullinemia type I	Mild citrullinemia type I	0.00502					ASS1	1
Developmental Disorder, Hereditary Disorder, Metabolic Disease, Neurological Disease, Organismal Injury and Abnormalities, Renal and Urological Disease, Skeletal and Muscular Disorders	mitochondrial DNA depletion syndrome 5 with methylmalonic aciduria	Mitochondrial DNA depletion syndrome 5 with methylmalonic aciduria	0.00502					SUCLA2	1
Developmental Disorder, Hereditary Disorder, Metabolic Disease, Neurological Disease, Organismal Injury and Abnormalities, Skeletal and Muscular Disorders	mitochondrial DNA depletion syndrome 5 without methylmalonic aciduria	Mitochondrial DNA depletion syndrome 5 without methylmalonic aciduria	0.00502					SUCLA2	1
Developmental Disorder, Hereditary Disorder, Metabolic Disease, Organismal Injury and Abnormalities	mitochondrial short-chain enoyl-CoA hydratase 1 deficiency	Mitochondrial short-chain enoyl-CoA hydratase 1 deficiency	0.00502					ECHS1	1
Cell Death and Survival, Endocrine System Disorders, Gastrointestinal Disease, Organismal Injury and Abnormalities	necrosis	Necrosis of pancreatic acinus	0.00502					CTSB	1
Cardiovascular Disease, Organismal Injury and Abnormalities, Skeletal and Muscular Disorders	nonfamilial idiopathic dialated cardiomyopathy	Nonfamilial idiopathic dialated cardiomyopathy	0.00502					SOD2	1
Developmental Disorder, Hereditary Disorder, Metabolic Disease, Organismal Injury and Abnormalities	nuclear type 6 mitochondrial complex III deficiency	Nuclear type 6 mitochondrial complex III deficiency	0.00502					CYC1	1
Hereditary Disorder, Neurological Disease, Ophthalmic Disease, Organismal Injury and Abnormalities	optic atrophy type 9	Optic atrophy type 9	0.00502					ACO2	1
Metabolic Disease, Organismal Injury and Abnormalities, Renal and Urological Disease	organic aciduria	Organic aciduria of urine	0.00502					SOD2	1
Energy Production, Lipid Metabolism, Small Molecule Biochemistry	oxidation	Oxidation of 2-methyl-branched fatty acids	0.00502					HSD17B4	1
Energy Production, Small Molecule Biochemistry	oxidation	Oxidation of choline	0.00502					CHDH	1
Energy Production, Lipid Metabolism, Small Molecule Biochemistry	oxidation	Oxidation of long straight chain fatty acid	0.00502					HSD17B4	1
Carbohydrate Metabolism, Cellular Compromise, Lipid Metabolism, Small Molecule Biochemistry	peroxidation	Peroxidation of phosphatidylcholine	0.00502					CAT	1
Carbohydrate Metabolism, Cellular Compromise, Lipid Metabolism, Small Molecule Biochemistry	peroxidation	Peroxidation of phosphatidylethanolamine	0.00502					CAT	1
Carbohydrate Metabolism, Cellular Compromise, Lipid Metabolism, Small Molecule Biochemistry	peroxidation	Peroxidation of phosphatidylserine	0.00502					CAT	1
Auditory Disease, Developmental Disorder, Endocrine System Disorders, Hereditary Disorder, Neurological Disease, Organismal Injury and Abnormalities, Reproductive System Disease	Perrault syndrome type 1	Perrault syndrome type 1	0.00502					HSD17B4	1
Auditory Disease, Developmental Disorder, Endocrine System Disorders, Hereditary Disorder, Neurological Disease, Organismal Injury and Abnormalities, Reproductive System Disease	Perrault syndrome type 3	Perrault syndrome type 3	0.00502					CLPP	1
Immunological Disease, Inflammatory Disease, Inflammatory Response, Neurological Disease, Organismal Injury and Abnormalities	experimental autoimmune encephalomyelitis	Preclinical stage experimental autoimmune encephalomyelitis	0.00502					AMACR	1
Organismal Injury and Abnormalities, Renal and Urological Disease	prerenal proteinuria	Prerenal proteinuria	0.00502					ALB	1
Developmental Disorder, Hereditary Disorder, Metabolic Disease, Organismal Injury and Abnormalities, Renal and Urological Disease	primary hyperoxaluria type i	Primary hyperoxaluria type i	0.00502					AGXT	1
Cancer, Cellular Development, Cellular Growth and Proliferation, Organismal Injury and Abnormalities, Tumor Morphology	proliferation	Proliferation of pancreatic neuroendocrine tumor cells	0.00502					CTSZ	1
Hereditary Disorder, Neurological Disease, Organismal Injury and Abnormalities	pyridoxine-dependent epilepsy	Pyridoxine-dependent epilepsy	0.00502					ALDH7A1	1
Developmental Disorder, Hereditary Disorder, Metabolic Disease, Organismal Injury and Abnormalities	pyruvate carboxylase deficiency	Pyruvate carboxylase deficiency	0.00502					PC	1
Lipid Metabolism, Molecular Transport, Small Molecule Biochemistry	quantity	Quantity of 11,12-epoxyeicosatrienoic acid	0.00502					EPHX2	1
Lipid Metabolism, Molecular Transport, Small Molecule Biochemistry	quantity	Quantity of 14,15-epoxyeicosatrienoic acid	0.00502					EPHX2	1
Lipid Metabolism, Molecular Transport, Small Molecule Biochemistry	quantity	Quantity of 8,9-epoxyeicosatrienoic acid	0.00502					EPHX2	1
Cellular Development, Cellular Growth and Proliferation, Embryonic Development, Organismal Development, Tissue Morphology	quantity	Quantity of embryoblast cells	0.00502					BHMT	1
Drug Metabolism, Molecular Transport	quantity	Quantity of midazolam	0.00502					ALB	1
Cancer, Cellular Development, Cellular Growth and Proliferation, Organismal Injury and Abnormalities, Tissue Morphology, Tumor Morphology	quantity	Quantity of non-small-cell lung cancer cells	0.00502					CTSB	1
Cell Death and Survival, Cellular Function and Maintenance	reconstitution	Reconstitution of LSK cells	0.00502					HSPA9	1
Lipid Metabolism, Nucleic Acid Metabolism, Small Molecule Biochemistry	reduction	Reduction of 2,4,7,10,13,16,19-docosaheptaenoyl-coenzyme A	0.00502					DECR2	1
Lipid Metabolism, Nucleic Acid Metabolism, Small Molecule Biochemistry	reduction	Reduction of delta2-trans,delta4-trans-decadienoyl coenzyme A	0.00502					DECR2	1
Tissue Morphology	remodeling	Remodeling of collateral vessel	0.00502					CAT	1
Developmental Disorder, Hereditary Disorder, Metabolic Disease, Neurological Disease, Organismal Injury and Abnormalities	SCPx deficiency	SCPx deficiency	0.00502					SCP2	1
Developmental Disorder, Hereditary Disorder, Metabolic Disease, Organismal Injury and Abnormalities, Renal and Urological Disease	saccharopinuria	Saccharopinuria	0.00502					AASS	1
Developmental Disorder, Hereditary Disorder, Metabolic Disease, Organismal Injury and Abnormalities	sarcosine dehydrogenase deficiency	Sarcosine dehydrogenase deficiency	0.00502					SARDH	1
Cancer, Connective Tissue Disorders, Organismal Injury and Abnormalities, Skeletal and Muscular Disorders	scapular chondrosarcoma	Scapular chondrosarcoma	0.00502					IDH1	1
Tissue Morphology	separation	Separation of thyroid cells	0.00502					ACSL1	1
Hematological Disease, Metabolic Disease	hypoalbuminemia	Severe hypoalbuminemia	0.00502					ALB	1
Gastrointestinal Disease, Hepatic System Disease, Metabolic Disease, Organismal Injury and Abnormalities	microvesicular hepatic steatosis	Severe microvesicular hepatic steatosis	0.00502					ACOX1	1
Cardiovascular Disease, Developmental Disorder, Hematological Disease, Hereditary Disorder, Organismal Injury and Abnormalities	sideroblastic anemia type 4	Sideroblastic anemia type 4	0.00502					HSPA9	1
Cell Morphology, Digestive System Development and Function, Organ Morphology, Organismal Development, Tissue Morphology	size	Size of goblet cells	0.00502					KRT8	1
Cancer, Cardiovascular Disease, Organismal Injury and Abnormalities	spindle cell hemangioma	Spindle cell hemangioma	0.00502					IDH1	1
Cell Morphology, Cellular Assembly and Organization	structure	Structure of plasma membrane	0.00502					SCP2	1
Endocrine System Development and Function	substitution	Substitution of acinar gland cells	0.00502					KRT8	1
Connective Tissue Development and Function, Tissue Development	substitution	Substitution of adipose tissue	0.00502					KRT8	1
Developmental Disorder, Hereditary Disorder, Metabolic Disease, Organismal Injury and Abnormalities	succinic semialdehyde dehydrogenase deficiency	Succinic semialdehyde dehydrogenase deficiency	0.00502					ALDH5A1	1
Metabolic Disease	sulfite oxidase deficiency	Sulfite oxidase deficiency	0.00502					SUOX	1
Developmental Disorder, Hereditary Disorder, Metabolic Disease, Organismal Injury and Abnormalities	sulfocysteinuria	Sulfocysteinuria	0.00502					SUOX	1
Cancer, Gastrointestinal Disease, Organismal Injury and Abnormalities	susceptibility to alcohol-related esophageal cancer	Susceptibility to alcohol-related esophageal cancer	0.00502					ALDH2	1
Organismal Injury and Abnormalities	susceptibility to hangover	Susceptibility to hangover	0.00502					ALDH2	1
Hereditary Disorder, Neurological Disease, Organismal Injury and Abnormalities	susceptibility to infection-induced acute encephalopathy type 4	Susceptibility to infection-induced acute encephalopathy type 4	0.00502					CPT2	1
Cardiovascular Disease, Endocrine System Disorders, Gastrointestinal Disease, Hereditary Disorder, Metabolic Disease, Organismal Injury and Abnormalities	susceptibility to microvascular complications of diabetes type 6	Susceptibility to microvascular complications of diabetes type 6	0.00502					SOD2	1
Cardiovascular Disease, Organismal Injury and Abnormalities, Respiratory Disease	susceptibility to neonatal pulmonary hypertension	Susceptibility to neonatal pulmonary hypertension	0.00502					CPS1	1
Lipid Metabolism, Small Molecule Biochemistry	targeting	Targeting of cholesterol	0.00502					SCP2	1
Cellular Assembly and Organization	targeting	Targeting of liposome	0.00502					ALB	1
Developmental Disorder, Hereditary Disorder, Metabolic Disease, Organismal Injury and Abnormalities, Renal and Urological Disease	thiamine responsive maple syrup urine disease	Thiamine responsive maple syrup urine disease	0.00502					DBT	1
Cardiovascular Disease, Hematological Disease, Hereditary Disorder, Metabolic Disease, Organismal Injury and Abnormalities	transient infantile hypertriglyceridemia	Transient infantile hypertriglyceridemia	0.00502					GPD1	1
Developmental Disorder, Hereditary Disorder, Metabolic Disease, Organismal Injury and Abnormalities, Renal and Urological Disease	type 2 maple syrup urine disease	Type 2 maple syrup urine disease	0.00502					DBT	1
Developmental Disorder, Hereditary Disorder, Metabolic Disease, Organismal Injury and Abnormalities	type III tyrosinemia	Type III tyrosinemia	0.00502					HPD	1
Cardiovascular System Development and Function, Organismal Development	vascularization	Vascularization of islets of Langerhans	0.00502					EPHX2	1
Cardiovascular System Development and Function, Nervous System Development and Function, Organ Morphology, Organismal Development, Tissue Morphology	vasodilation	Vasodilation of middle cerebral artery	0.00502					CAT	1
Cardiovascular Disease, Organismal Injury and Abnormalities	venoocclusive disease after bone marrow transplantation	Venoocclusive disease after bone marrow transplantation	0.00502					CPS1	1
Cancer, Neurological Disease, Organismal Injury and Abnormalities	diffuse astrocytoma	WHO grade II diffuse astrocytoma	0.00502					IDH1	1
Cancer, Neurological Disease, Organismal Injury and Abnormalities	oligoastrocytoma	WHO grade II oligoastrocytoma	0.00502					IDH1	1
Cancer, Neurological Disease, Organismal Injury and Abnormalities	oligodendroglioma	WHO grade II oligodendroglioma	0.00502					IDH1	1
Cancer, Neurological Disease, Organismal Injury and Abnormalities	oligoastrocytoma	WHO grade III oligoastrocytoma	0.00502					IDH1	1
Cancer, Neurological Disease, Organismal Injury and Abnormalities	oligodendroglioma	WHO grade III oligodendroglioma	0.00502					IDH1	1
Organismal Development	growth	Growth of organism	0.00503		-0.396		-0.735	KRT8,DLD,TXNRD1,EHHADH,BHMT,SOD2,ACOX1,CTSB,HSPA5,HSD17B4,EIF4A1,HSP90AB1,GPD2	13
Developmental Disorder, Endocrine System Disorders, Hereditary Disorder, Organismal Injury and Abnormalities, Reproductive System Disease	gonadal dysgenesis	Gonadal dysgenesis	0.00505					CLPP,ACOX1,HSD17B4	3
Cell Death and Survival, Organismal Injury and Abnormalities	apoptosis	Apoptosis of endothelial cells	0.00506		-1.103		-1.092	CAT,HSPA5,ASS1,HSPD1,ALDH2	5
Cancer, Organismal Injury and Abnormalities	abdominal adenocarcinoma	Abdominal adenocarcinoma	0.0052					AMACR,AASS,NUDT7,PHB,ASS1,OTC,ZADH2,SARDH,DBT,MDH2,HACL1,ACTN4,AGXT2,SCP2,MDH1,EEF1A1,ALDH7A1,BDH1,ALDH6A1,CYC1,OAT,SOD2,ECI1,DPP7,ALDH5A1,CPS1,DLD,ACADS,ACSM1,GOT2,OGDH,HSPD1,EHHADH,PC,CCS,ETFDH,ACSL1,ACOX1,BAAT,ALDH2,PCCA,EIF4A1,NDUFV2,ECHS1,ALB,CLPP,ACADVL,ACSF2,AGXT,SDHA,TXNRD1,HPD,GSTK1,CES1,DMGDH,ACAD9,NDUFS1,HSPA9,IDE,ERP44,NDUFS3,HSD17B4,IDH1,HSP90AB1,SELENBP1,MCCC1,GPD2	67
Cellular Development, Connective Tissue Development and Function	adipogenesis	Adipogenesis of fibroblast cell lines	0.00526					ZADH2,IDH1,MDH1	3
Cell Death and Survival, Skeletal and Muscular Disorders	apoptosis	Apoptosis of muscle cells	0.00529		-0.586		-0.437	SOD2,CAT,PHB,HSPD1,MDH1,NDUFV2	6
Cell Death and Survival, Skeletal and Muscular Disorders	cell death	Cell death of muscle cells	0.00533		0.06		0.208	SOD2,EEF1A1,CAT,HSPD1,PHB,MDH1,NDUFV2	7
Organismal Development	growth	Delay in growth of organism	0.00539					HSD17B4,EHHADH	2
Small Molecule Biochemistry	metabolism	Metabolism of aldehyde	0.00539					AGXT,ALDH2	2
Lipid Metabolism, Small Molecule Biochemistry	transmission	Transmission of lipid	0.00539					CES1,SCP2	2
Hereditary Disorder, Neurological Disease, Organismal Injury and Abnormalities, Psychological Disorders, Skeletal and Muscular Disorders	Huntington disease	Huntington's Disease	0.00547					UQCRC1,NDUFS3,HSPA5,ALDH6A1,SDHA,ALDH2,GPD1,SUCLA2,EPHX2,CYC1	10
Cancer, Organismal Injury and Abnormalities, Respiratory Disease	non-small cell lung carcinoma	Stage I non-small cell lung carcinoma	0.00547					EEF1A1,EIF4A1,HSP90AB1	3
Organismal Functions	thermogenesis	Thermogenesis	0.00547					ACADVL,DECR1,GPD2	3
Cancer, Organismal Injury and Abnormalities	breast or colorectal cancer	Breast or colorectal cancer	0.00549					PBLD,KRT8,AMACR,AASS,NUDT7,PHB,ASS1,EPHX2,OTC,GLUD1,CAT,ACOX2,MDH2,HACL1,SCP2,IVD,EEF1A1,HIBADH,ALDH6A1,CYC1,SOD2,ECI1,DPP7,CTSZ,PDHB,ACADS,OGDH,HSPD1,EHHADH,PC,CCS,ACOX1,BAAT,ALDH2,EIF4A1,TRAP1,ECHS1,ALB,CLPP,ACADVL,TXNRD1,CES1,ACAA1,DMGDH,ACAD9,HSPA9,IDE,ERP44,NDUFS3,HSPA5,CTSB,IDH1,HSP90AB1,SELENBP1	54
Protein Synthesis	metabolism	Metabolism of peptide	0.00555					SOD2,IDE,ALDH5A1,GSTK1,IDH1	5
Free Radical Scavenging, Small Molecule Biochemistry	production	Production of hydrogen peroxide	0.00569					SOD2,CAT,HSP90AB1	3
Lipid Metabolism, Molecular Transport, Small Molecule Biochemistry	secretion	Secretion of lipid	0.00576		-0.305		-0.525	ACADL,SOD2,ACADS,PHB,CES1	5
Endocrine System Disorders, Gastrointestinal Disease, Immunological Disease, Inflammatory Disease, Inflammatory Response, Organismal Injury and Abnormalities	autoimmune pancreatitis	Autoimmune pancreatitis	0.00589					PBLD,ALB	2
Free Radical Scavenging	induction	Induction of reactive oxygen species	0.00589					CAT,ALB	2
Cancer, Neurological Disease, Organismal Injury and Abnormalities	pediatric ependymoma	Pediatric ependymoma	0.00589					ALDH5A1,HSP90AB1	2
Free Radical Scavenging, Molecular Transport	quantity	Quantity of reactive oxygen species	0.00598		0.399		0.465	SOD2,HSPA9,ACOX1,CAT,ALB	5
Organismal Functions	energy homeostasis	Energy homeostasis	0.00619		0.44		0.406	ACADL,ACADVL,DECR1,BHMT,GPD2	5
Cell Death and Survival	cell death	Cell death of neuroblastoma cell lines	0.00665		-0.579		-0.531	SOD2,HSPA9,IDE,CAT,HSPA5	5
Cell Death and Survival, Organismal Injury and Abnormalities	cell death	Cell death of epithelial cells	0.00682		-0.569		-0.615	SOD2,KRT8,EEF1A1,CAT,CTSB,HSPA5,HSPD1,ALDH2,DECR1	9
Infectious Diseases	infection	Infection of cervical cancer cell lines	0.00692		1.294		0.617	UQCRC1,HSPA9,AASS,IDH1,ATP5B,SUCLG2,CTSZ,GPD2	8
Amino Acid Metabolism, Molecular Transport, Small Molecule Biochemistry	quantity	Quantity of homocysteine	0.00693					CPS1,BHMT	2

## Sheet: IPA causal networks
Causal Networks for for C57Bl6 vs alb-SREBP-1a∆P
Master Regulator	Molecule Type	Expr Fold Change	Depth	Predicted Activation State	Notes	Activation z-score	p-value of overlap	Network bias-corrected p-value	Participating regulators	Target molecules in dataset	Causal network	Target-connected regulators	Relationships Between Master Regulators(Increases/Downstream)	Relationships Between Master Regulators(Decreases/Downstream)	Relationships Between Master Regulators(Affects/Downstream)	Relationships Between Master Regulators(Increases/Upstream)	Relationships Between Master Regulators(Decreases/Upstream)	Relationships Between Master Regulators(Affects/Upstream)	Relationships Between Master Regulators(Increases/Both)	Relationships Between Master Regulators(Decreases/Both)	Relationships Between Master Regulators(Affects/Both)
ABHD5	enzyme		2			-0.16	3.53e-32	0.0001	ABHD5,AMPK,LPL,PNPLA2,PPARA,PPARG	ACAA1,Acaa1b,ACAA2,ACADL,ACADS,ACADVL,ACO2,ACOX1,ACSL1,ALDH2,ASS1,ATP5B,BDH1,CAT,CES1,CPS1,CPT2,CROT,DECR2,ECI1,EHHADH,GPD1,GPD2,GSTK1,HACL1,HPD,HSD17B4,HSPA5,IVD,MDH1,OAT,PBLD,PC,PDHB,SARDH,SCP2,SDHA,SELENBP1,UQCRC1	39 (6)	5				AMPK,PNPLA2,PPARA,PPARG	MTORC1
INSR	kinase		1	Activated		3.8	7.31e-32	0.0001	INSR	ACAA2,ACADL,ACADS,ACADVL,ACO2,ACSL1,ALDH6A1,ATP5B,ATP5H,CPT2,CYC1,DECR1,ECHS1,ECI1,ETFDH,GOT2,HSPD1,MDH2,NDUFB9,NDUFV2,OGDH,PDHB,SCP2,SUCLA2,UQCRC1	25 (1)	1	AMPK,FOXC2,OGT	GPX1,PPARG,Presenilin,PSEN1,SCD,SURF1		CYCS,Esrra,MYC,NFE2L2,PDX1,PLAGL1,PPARA,PPARGC1B,PTK2,PTPN11,RPS6KB1,SCP2,TFAM	ADAM17,IGF1R,MMP9
ACOX1	enzyme	-1.786	2			1.029	1.18e-31	0.0001	ACOX1,PPARA	ACAA1,Acaa1b,ACAA2,ACADL,ACADS,ACADVL,ACSL1,ALDH2,ASS1,ATP5B,BAAT,CAT,CPS1,CPT2,CROT,DECR2,ECI1,EHHADH,GPD1,GPD2,GSTK1,HACL1,HPD,HSD17B4,HSPA5,KRT8,OAT,OTC,PBLD,PC,SARDH,SCP2,SELENBP1,UQCRC1	34 (2)	2	ADIPOQ,ADIPOR2,ATF6,CLOCK,CYP19A1,Esrra,ESRRA,KLF15,LEP,MED1,METRNL,PCGEM1,PNPLA2,PPARD,PPARG,PPARGC1A,RIPK2,RXRA,TFAM,TRIB1,UPP1	HSD17B4,KLF5,NR1H2,NR1I2,PCK1,PLIN5,PTEN,SCD,SCP2,SERTAD2,STK25,thyroid hormone receptor,UBD			FABP2,LCN2,LONP1,NFE2L2,TP53
PPARA	ligand-dependent nuclear receptor		1			-1.095	1.24e-29	0.0001	PPARA	ACAA1,Acaa1b,ACAA2,ACADL,ACADS,ACADVL,ACOX1,ACSL1,ALDH2,ASS1,ATP5B,CAT,CPS1,CPT2,CROT,DECR2,ECI1,EHHADH,GPD1,GPD2,GSTK1,HACL1,HPD,HSD17B4,PBLD,PC,SARDH,SCP2,SELENBP1,UQCRC1	30 (1)	1	ABHD5,ADIPOR2,ATF6,CLOCK,EP300,ESRRA,FABP2,FMO3,FOXC2,INSR,LEP,LPIN1,PNPLA2,RIPK2,RXRA,SOX2,TFAM	MLXIPL,NR2F1,NR2F2,RHOA,SURF1,thyroid hormone receptor,UBD,Ubiquitin		ACOT8,CDKN2A,CTH,cytochrome C,FASN,G0S2,HSD17B4,INSIG1,NCF2,NFE2L2,RB1,SCD,SCP2,VEGFA	APOC2,BCKDK,CYBA,CYCS,CYP19A1,EDN1,Gsta4,MMP9,PCK1,POU1F1,TSPO
Ctbp	group		3			0.911	5.91e-18	0.0001	Akt,AKT1,CCND1,CDH1,CEBPA,Ctbp,CTBP2,CTNNB1,EIF2AK3,ERBB2,HNF4A,IGF1R,NFkB (complex),NOTCH1,NRIP1,P38 MAPK,PPARG,PTEN,RB1,SP1,SREBF1,TP53,TSC2	ACAA1,Acaa1b,ACAA2,ACADVL,ACO2,ACOX2,ACSL1,ACTN4,ALB,ALDH2,ALDH7A1,ASS1,ATP5B,ATP5H,BDH1,BHMT,CAT,Ces1b/Ces1c,CHDH,CLPP,CPS1,CTSB,CTSZ,CYC1,DLD,DPP7,ECHS1,EHHADH,ETFDH,GLUD1,GOT2,GPD1,GSTK1,HACL1,HPD,HSP90AB1,HSPA9,HSPD1,IDH1,IVD,KRT8,MDH2,NDUFB9,NDUFS1,NDUFS3,NUDT7,OAT,OGDH,OTC,PC,PCCA,PDHB,SELENBP1,SOD2,SUCLA2,SUCLG2,SUOX,TRAP1,UQCRC1	59 (23)	20				TP53	CDKN2A,NRIP1
ERVW-1	other		3			1.069	9.53e-17	0.0001	Akt,CCND1,CEBPB,CTNNB1,EIF2AK3,ERBB2,ERVW-1,HNF4A,IGF1R,JUN,NOTCH1,NR4A3,PPARG,PTEN,RAF1,RB1,SP1,TP53,TSC2	AASS,ACAA1,Acaa1b,ACAA2,ACADVL,ACO2,ACOX2,ACTN4,ALB,ALDH2,ATP5B,ATP5H,BDH1,CAT,Ces1b/Ces1c,CHDH,CLPP,CTSB,CTSZ,DLD,DPP7,ECHS1,EHHADH,EIF4A1,EPHX2,ETFDH,GLUD1,GPD1,GSTK1,HACL1,HPD,HSD17B4,HSP90AB1,HSPA5,HSPA9,HSPD1,IDH1,IVD,KRT8,MDH1,MDH2,NDUFB9,NDUFS1,NDUFS3,NUDT7,OAT,OGDH,OTC,PCCA,PDHB,SELENBP1,SOD2,SUCLA2,SUCLG2,TRAP1,UQCRC1	56 (19)	19				CDKN2A,RB1,TP53
STK17A	kinase		3			0.674	4.64e-16	0.0001	Akt,AKT1,CCND1,CEBPA,CTNNB1,EIF2AK3,ERBB2,ERK1/2,HNF4A,IGF1R,JUN,NOTCH1,NR3C1,P38 MAPK,PPARG,RB1,SP1,STK17A,TP53,TSC2	ACAA1,Acaa1b,ACAA2,ACADVL,ACO2,ACOX2,ACTN4,ALB,ALDH2,ASS1,ATP5B,ATP5H,BDH1,BHMT,CAT,CCS,Ces1b/Ces1c,CHDH,CLPP,CPS1,CTSB,CTSZ,CYC1,DLD,DPP7,ECHS1,EHHADH,EIF4A1,EPHX2,ETFDH,GLUD1,GOT2,GPD1,GSTK1,HACL1,HPD,HSP90AB1,HSPA9,HSPD1,IDH1,IVD,KRT8,MDH2,NDUFB9,NDUFS1,NUDT7,OAT,OGDH,OTC,PC,PCCA,SELENBP1,SOD2,TRAP1,UQCRC1	55 (20)	20
JINK1/2	group		2			-1.183	4.84e-16	0.0001	AKT1,CTNNB1,HNF4A,JINK1/2,JUN,NFE2L2,RPTOR,RXRA,SMAD3	ACADL,ACOX1,ACOX2,ACSL1,ALB,ALDH2,ASS1,BAAT,BDH1,BHMT,Ces1b/Ces1c,CLPP,CTSB,CTSZ,EHHADH,EIF4A1,EPHX2,ETFDH,GOT2,HPD,HSD17B4,HSP90AB1,HSPA5,HSPA9,IDE,IDH1,INMT,MDH1,NUDT7,OAT,OGDH,OTC,PC,SCP2,TXNRD1	35 (9)	8	EDN1,LEP,MTORC1,RIPK2,TCR			CTNNB1,FASN,MLXIPL,NFE2L2,RPTOR,RXRA,SCD	HNF4A
SIVA1	other		3	Inhibited		-2.429	4.88e-16	0.0001	AHR,Akt,AKT1,BID,CASP3,CASP8,CASP9,CCND1,CEBPA,HNF4A,IL6,JUN,NFkB (complex),NOS2,NR1I2,PPARG,PRKN,PTEN,SIVA1,SP1,STAT4,TP53	ACAA1,Acaa1b,ACADL,ACADS,ACADVL,ACO2,ACOX2,ACTN4,ALDH2,ALDH7A1,ATP5B,BDH1,CLPP,CPS1,CPT2,CTSB,CYC1,DLD,EHHADH,EIF4A1,EPHX2,ETFDH,GLUD1,GOT2,GPD1,GSTK1,HACL1,HPD,HSP90AB1,HSPA9,HSPD1,IDH1,IVD,MDH2,NDUFV2,OAT,OGDH,OTC,PC,PCCA,PDHB,PHB,SCP2,SDHA,SELENBP1,SOD2,SUCLA2,SUCLG2,TRAP1	49 (22)	18	TP53				NFkB (complex)
KRIT1	other		3			1.043	1.54e-15	0.0002	Akt,AKT1,calpain,Cdc42,CHUK,Creb,CTNNB1,ERK1/2,Focal adhesion kinase,HRAS,Jnk,JUN,KRIT1,MAP2K1/2,MAPK1,NFkB (complex),P38 MAPK,PIK3R1,PPARG,PRKCA,RAF1,Ras homolog,RHOA,STAT3,TP53	AASS,ACAA1,Acaa1b,ACAA2,ACADS,ACADVL,ACO2,ACOX1,ACSL1,ACTN4,ALB,ALDH7A1,ASS1,ATP5B,BDH1,BHMT,CES1,Ces1b/Ces1c,CLPP,CPT2,CTSB,CTSZ,DLD,EHHADH,EIF4A1,EPHX2,GOT2,GPD1,GSTK1,HSP90AB1,HSPA5,HSPA9,HSPD1,IDH1,IVD,KRT8,MDH2,NUDT7,PCCA,PHB,SDHA,SELENBP1,SOD2,SUOX,TRAP1	45 (25)	23	SRF				RHOA
UBR5	enzyme		3			-1.089	1.99e-15	0.0007	Akt,AKT1,CCND1,CEBPA,CTNNB1,EIF2AK3,ERBB2,ERK1/2,HNF4A,IGF1R,JUN,NOTCH1,NR3C1,P38 MAPK,PCK1,PPARG,RB1,SP1,TP53,TSC2,UBR5	ACAA1,Acaa1b,ACAA2,ACADL,ACO2,ACOX1,ACOX2,ACTN4,ALB,ALDH2,ASS1,ATP5B,ATP5H,BDH1,BHMT,CAT,Ces1b/Ces1c,CHDH,CLPP,CPS1,CTSB,CTSZ,CYC1,DLD,DPP7,ECHS1,EHHADH,EIF4A1,EPHX2,ETFDH,GLUD1,GOT2,GPD1,GSTK1,HACL1,HPD,HSP90AB1,HSPA9,HSPD1,IDH1,IVD,KRT8,MDH2,NDUFB9,NDUFS1,NUDT7,OAT,OGDH,OTC,PC,PCCA,SELENBP1,TRAP1,UQCRC1	54 (21)	20					death receptor,PCK1,TOPBP1,TP53
PHF1	transcription regulator		3			1.089	2.16e-15	0.0003	Akt,AKT1,CCND1,CEBPA,CTNNB1,EED,EIF2AK3,ERBB2,ERK1/2,EZH2,HNF4A,IGF1R,JUN,NOTCH1,NR3C1,PHF1,PPARG,RB1,SP1,TP53,TSC2	ACAA1,Acaa1b,ACAA2,ACADVL,ACO2,ACOX2,ACTN4,ALB,ALDH2,AMACR,ATP5B,ATP5H,BDH1,BHMT,CAT,Ces1b/Ces1c,CHDH,CLPP,CPS1,CTSB,CTSZ,CYC1,DLD,DPP7,ECHS1,EHHADH,EIF4A1,EPHX2,ETFDH,GLUD1,GOT2,GPD1,GSTK1,HACL1,HPD,HSP90AB1,HSPA9,HSPD1,IDH1,IVD,KRT8,MDH2,NDUFB9,NDUFS1,NUDT7,OAT,OGDH,OTC,PC,PCCA,SCP2,SELENBP1,TRAP1,UQCRC1	54 (21)	19				TP53
SRSF2	transcription regulator		3			-1.089	2.3e-15	0.0008	Akt,AKT1,CCND1,CEBPA,CTNNB1,EIF2AK3,ERBB2,ERK1/2,HNF4A,IGF1R,JUN,NOTCH1,NR3C1,P38 MAPK,PPARG,RB1,SP1,SRSF2,TP53,TSC2	ACAA1,Acaa1b,ACAA2,ACADVL,ACO2,ACOX2,ACTN4,ALB,ALDH2,ASS1,ATP5B,ATP5H,BDH1,BHMT,CAT,CES1,Ces1b/Ces1c,CHDH,CLPP,CPS1,CTSB,CTSZ,CYC1,DLD,DPP7,ECHS1,EHHADH,EIF4A1,EPHX2,ETFDH,GLUD1,GOT2,GPD1,GSTK1,HACL1,HPD,HSP90AB1,HSPA9,HSPD1,IDH1,IVD,KRT8,MDH2,NDUFB9,NDUFS1,NUDT7,OAT,OGDH,OTC,PC,PCCA,SELENBP1,TRAP1,UQCRC1	54 (20)	20	CDK6,CSNK2A1,MYC				EP300,TP53
CASP8AP2	transcription regulator		3	Activated		2.021	2.76e-15	0.0001	AHR,Akt,CASP3,CASP8,CASP8AP2,CCND1,CEBPA,HNF4A,IL6,JUN,NFkB (complex),NOS2,NR1I2,PPARG,PRKN,PTEN,SP1,STAT4,TP53	ACAA1,Acaa1b,ACADL,ACADS,ACADVL,ACO2,ACOX2,ACTN4,ALDH2,ALDH7A1,ATP5B,BDH1,Ces1b/Ces1c,CLPP,CPS1,CPT2,CYC1,DLD,EHHADH,EIF4A1,EPHX2,ETFDH,GLUD1,GPD1,GSTK1,HACL1,HPD,HSP90AB1,HSPA9,HSPD1,IDH1,IVD,MDH2,NDUFV2,OAT,OGDH,OTC,PC,PCCA,PDHB,PHB,SCP2,SDHA,SELENBP1,SOD2,SUCLA2,SUCLG2,TRAP1	48 (19)	16				NFkB (complex)
TERC	other		3			-0.962	3.41e-15	0.0004	Akt,AKT1,CCND1,CEBPA,EIF2AK3,ERBB2,ERK1/2,HNF4A,IGF1R,JUN,NOTCH1,NR3C1,P38 MAPK,PPARG,RB1,SP1,TERC,TERT,TP53,TSC2	ACAA1,Acaa1b,ACAA2,ACADVL,ACO2,ACOX2,ACTN4,ALB,ALDH2,ASS1,ATP5B,ATP5H,BDH1,BHMT,CAT,Ces1b/Ces1c,CHDH,CLPP,CPS1,CTSB,CTSZ,CYC1,DLD,DPP7,ECHS1,EHHADH,EIF4A1,EPHX2,ETFDH,GLUD1,GOT2,GPD1,GSTK1,HACL1,HPD,HSP90AB1,HSPA9,HSPD1,IDH1,IVD,KRT8,MDH2,NDUFB9,NDUFS1,OAT,OGDH,OTC,PC,PCCA,SELENBP1,SOD2,TRAP1,UQCRC1	53 (20)	19	HIF1A,LEP				TP53
SUV39H1	enzyme		3			-0.816	3.5e-15	0.0005	Akt,AKT1,CCND1,CEBPA,CTNNB1,E2f,EIF2AK3,ERBB2,ERK1/2,HNF4A,IGF1R,JUN,MAPK1,NOTCH1,NR3C1,P38 MAPK,PPARG,RB1,SP1,SUV39H1,TP53,TSC2	ACAA1,Acaa1b,ACAA2,ACADVL,ACO2,ACOX2,ACTN4,ALB,ALDH2,ASS1,ATP5B,ATP5H,BDH1,BHMT,CAT,Ces1b/Ces1c,CHDH,CLPP,CPS1,CTSB,CTSZ,CYC1,DLD,DPP7,ECHS1,EHHADH,EIF4A1,EPHX2,ETFDH,GLUD1,GOT2,GPD1,GSTK1,HACL1,HPD,HSP90AB1,HSPA9,HSPD1,IDH1,IVD,KRT8,MDH2,NDUFB9,NDUFS1,NUDT7,OAT,OGDH,OTC,PC,PCCA,SELENBP1,SUOX,TRAP1,UQCRC1	54 (22)	20					TP53
MELK	kinase		3			1.089	3.84e-15	0.001	Akt,AKT1,BCL2L14,CCND1,CEBPA,CTNNB1,EIF2AK3,ERBB2,ERK1/2,HNF4A,IGF1R,JUN,MAPK1,MELK,NOTCH1,NR3C1,P38 MAPK,PPARG,RB1,SP1,TP53,TSC2	ACAA1,Acaa1b,ACAA2,ACADVL,ACO2,ACOX2,ACTN4,ALB,ALDH2,ASS1,ATP5B,ATP5H,BDH1,BHMT,CAT,Ces1b/Ces1c,CHDH,CLPP,CPS1,CTSB,CTSZ,CYC1,DLD,DPP7,ECHS1,EHHADH,EIF4A1,EPHX2,ETFDH,GLUD1,GOT2,GPD1,GSTK1,HACL1,HPD,HSP90AB1,HSPA9,HSPD1,IDH1,IVD,KRT8,MDH2,NDUFB9,NDUFS1,NUDT7,OAT,OGDH,OTC,PC,PCCA,SELENBP1,SUOX,TRAP1,UQCRC1	54 (22)	20	CAB39	CDKN2A
YY1	transcription regulator		3			-1.089	3.98e-15	0.0004	AMPK,CDKN1B,CEBPA,CEBPB,CTNNB1,ERBB2,HNF4A,IGF1R,JUN,MYC,NFkB (complex),NR3C1,PPARG,PTEN,RUNX2,SMAD7,TP53,TSC2,YY1	ACAA1,Acaa1b,ACAA2,ACADVL,ACO2,ACOX2,ACTN4,ALB,ALDH2,ALDH7A1,ASS1,ATP5H,BDH1,CAT,Ces1b/Ces1c,CHDH,CLPP,CPS1,CPT2,CTSB,CTSZ,DLD,DPP7,EHHADH,EIF4A1,EPHX2,ETFDH,GLUD1,GOT2,GPD1,HPD,HSD17B4,HSP90AB1,HSPA5,HSPA9,IDH1,IVD,MDH2,NDUFB9,NDUFS3,NUDT12,NUDT7,OAT,OGDH,OTC,PC,PCCA,PDHB,PHB,SARDH,SOD2,SUCLA2,SUCLG2,TXNRD1	54 (19)	17		RB1		VEGFA	CDKN2A,CFTR,TP53
GMNN	transcription regulator		3			-0.832	4.14e-15	0.0006	Akt,AKT1,CCND1,CEBPA,CHEK1,CTNNB1,EIF2AK3,ERBB2,GMNN,HNF4A,IGF1R,JUN,NOTCH1,NR3C1,P38 MAPK,PPARG,SP1,TP53,TSC2	ACAA1,Acaa1b,ACAA2,ACADVL,ACO2,ACOX2,ACTN4,ALB,ALDH2,ASS1,ATP5B,ATP5H,BDH1,CAT,Ces1b/Ces1c,CHDH,CLPP,CPS1,CTSB,CTSZ,CYC1,DLD,DPP7,ECHS1,EHHADH,EIF4A1,EPHX2,ETFDH,GLUD1,GOT2,GPD1,GSTK1,HACL1,HPD,HSP90AB1,HSPA9,HSPD1,IDH1,IVD,KRT8,MDH2,NDUFB9,NDUFS1,NUDT7,OAT,OGDH,OTC,PC,PCCA,SELENBP1,TRAP1,TXNRD1	52 (19)	18	CSNK2A1,KRAS	RB1,SMARCB1		SOX2	BMPR1A,CDT1,CTNNB1,DSP,FABP2,SMAD1,TP53,VEGFA
CDT1	other		3			1.236	4.39e-15	0.0004	AKT1,CCND1,CDT1,CEBPA,CTNNB1,EIF2AK3,ERBB2,ERK1/2,HNF4A,IGF1R,JUN,NBN,NFkB (complex),NOTCH1,NR3C1,P38 MAPK,PPARG,RB1,SP1,TP53,TSC2	ACAA1,Acaa1b,ACAA2,ACADVL,ACO2,ACOX2,ACTN4,ALB,ALDH2,ALDH7A1,ASS1,ATP5B,ATP5H,BDH1,BHMT,CAT,Ces1b/Ces1c,CHDH,CLPP,CPS1,CTSB,CTSZ,CYC1,DLD,DPP7,ECHS1,EHHADH,EIF4A1,EPHX2,ETFDH,GLUD1,GOT2,GPD1,HACL1,HPD,HSP90AB1,HSPA9,HSPD1,IDH1,IVD,KRT8,MDH2,NDUFB9,NDUFS1,NUDT7,OAT,OGDH,OTC,PC,PCCA,SELENBP1,TRAP1,UQCRC1	53 (21)	19	Cyclin A,KLF5,KRAS,MYC	GMNN,SMARCB1
FHL1	other		3			-0.429	5.15e-15	0.0002	AKT1,AMPK,CTNNB1,EP300,ERK1/2,FHL1,FOS,HIF1A,JUN,MAPK1,MTOR,NFkB (complex),NOTCH1,p70 S6k,PPARG,PRKAA,PTEN,RBPJ,RUNX2,STAT3,TCF3,TP53,VEGFA	ACAA1,Acaa1b,ACADL,ACADS,ACADVL,ACOX1,ACTN4,ALB,ALDH2,ALDH7A1,ASS1,BDH1,BHMT,CCS,CES1,Ces1b/Ces1c,CLPP,DBT,DECR1,DLD,ECHS1,EEF1A1,EHHADH,EIF4A1,GLUD1,GOT2,GPD1,HSPA5,HSPA9,HSPD1,IDH1,IVD,KRT8,NDUFS1,NDUFS3,NDUFV2,NUDT12,NUDT7,OAT,PCCA,PDHB,PHB,SDHA,SELENBP1,SOD2,SUCLA2,SUCLG2,SUOX,TRAP1	49 (23)	22	EPAS1,HNF4A,SRF,TP53				NOTCH1
SYVN1	transporter		3			-0.927	5.51e-15	0.0006	AKT1,BDNF,CCND1,CEBPA,CTNNB1,EIF2AK3,ERBB2,ERN1,HMGCR,HNF4A,HTT,IGF1R,JUN,MYC,NFkB (complex),NOTCH1,NR3C1,P38 MAPK,PPARG,RB1,SP1,SYVN1,TP53,TSC2,XBP1	ACAA1,Acaa1b,ACAA2,ACADVL,ACO2,ACOX2,ACTN4,ALB,ALDH2,ALDH7A1,ASS1,ATP5B,ATP5H,BDH1,CAT,Ces1b/Ces1c,CHDH,CLPP,CPS1,CTSB,CTSZ,CYC1,DLD,DPP7,ECHS1,EHHADH,EPHX2,ERP44,ETFDH,GOT2,GPD1,HACL1,HPD,HSD17B4,HSP90AB1,HSPA5,HSPA9,HSPD1,IDH1,IVD,KRT8,MDH2,NDUFB9,NDUFS1,NUDT7,OAT,OGDH,OTC,PC,PCCA,SARDH,SDHA,SELENBP1,SUCLA2,TRAP1,TXNRD1,UQCRC1	57 (25)	23				FANCG,FASN,IGF1R,ITGA6,PNPLA2,PPP1R15B,SLC7A5,TFRC	NFE2L2,TP53
ZNF346	other		3			0.816	5.61e-15	0.0008	Akt,AKT1,CCND1,CEBPA,CTNNB1,EIF2AK3,ERBB2,ERK1/2,HNF4A,IGF1R,JUN,NOTCH1,NR3C1,P38 MAPK,PPARG,Rb,RB1,RUNX2,SP1,TP53,TSC2,ZNF346	ACAA1,Acaa1b,ACAA2,ACADVL,ACO2,ACOX2,ACTN4,ALB,ALDH2,ASS1,ATP5B,ATP5H,BDH1,BHMT,CAT,Ces1b/Ces1c,CHDH,CLPP,CPS1,CTSB,CTSZ,DLD,DPP7,ECHS1,EHHADH,EIF4A1,EPHX2,ETFDH,GLUD1,GOT2,GPD1,GSTK1,HACL1,HPD,HSP90AB1,HSPA9,HSPD1,IDH1,IVD,KRT8,MDH2,NDUFB9,NDUFS1,NUDT12,NUDT7,OAT,OGDH,OTC,PC,PCCA,SELENBP1,SOD2,TRAP1,UQCRC1	54 (22)	21				TP53	Cyclin A
PIDD1	other		3			1.896	5.99e-15	0.0001	AHR,CCND1,CEBPA,EPAS1,HNF4A,HTT,IKBKG,IL6,JUN,NFkB (complex),NOS2,NR1I2,PIDD1,PPARG,SP1,STAT4,TP53	ACAA1,Acaa1b,ACADL,ACADS,ACADVL,ACO2,ACOX2,ACTN4,ALDH2,ALDH7A1,ATP5B,BDH1,Ces1b/Ces1c,CLPP,CPS1,CPT2,CTSB,CTSZ,CYC1,DECR2,DLD,EHHADH,EIF4A1,EPHX2,ETFDH,GLUD1,GPD1,HACL1,HPD,HSP90AB1,HSPA9,HSPD1,IDH1,IVD,MDH1,MDH2,OAT,OGDH,OTC,PC,PCCA,PHB,SCP2,SDHA,SELENBP1,SOD2,TRAP1	47 (17)	16	ATM,TP53			NFkB (complex)
RAD17	enzyme		3			1.26	6.03e-15	0.0003	AKT1,CCND1,CEBPA,CHEK1,CTNNB1,EIF2AK3,ERBB2,HNF4A,IGF1R,JUN,NBN,NFkB (complex),NOTCH1,NR3C1,P38 MAPK,PPARG,RAD17,SP1,TP53,TSC2	ACAA1,Acaa1b,ACAA2,ACADVL,ACO2,ACOX2,ACTN4,ALB,ALDH2,ALDH7A1,ASS1,ATP5B,ATP5H,BDH1,CAT,Ces1b/Ces1c,CHDH,CLPP,CPS1,CTSB,CTSZ,CYC1,DLD,DPP7,ECHS1,EHHADH,EIF4A1,EPHX2,ETFDH,GLUD1,GOT2,GPD1,HACL1,HPD,HSP90AB1,HSPA9,HSPD1,IDH1,IVD,KRT8,MDH2,NDUFB9,NDUFS1,NUDT7,OAT,OGDH,OTC,PC,PCCA,SELENBP1,TRAP1	51 (20)	17	ATM,CDKN2A,PPP5C
XAF1	other		3			0.687	6.45e-15	0.0002	Akt,AKT1,caspase,CCND1,CEBPA,CTNNB1,ERBB2,HIPK2,HNF4A,IGF1R,IKBKB,NFKBIA,NOTCH1,NR3C1,P38 MAPK,PPARG,PTEN,SP1,TP53,TSC2,XAF1,XIAP	ACAA1,Acaa1b,ACAA2,ACADVL,ACO2,ACOX2,ACTN4,ALB,ALDH2,ASS1,ATP5B,ATP5H,BDH1,CAT,Ces1b/Ces1c,CHDH,CLPP,CPS1,CTSB,CTSZ,CYC1,DLD,DPP7,ECHS1,EHHADH,ETFDH,GLUD1,GOT2,GPD1,GSTK1,HACL1,HPD,HSP90AB1,HSPD1,IDH1,IVD,KRT8,MDH2,NDUFB9,NDUFS1,NDUFS3,NUDT7,OAT,OGDH,OTC,PC,PCCA,PDHB,SELENBP1,SOD2,SUCLA2,SUCLG2,TRAP1	53 (22)	19					BIRC5
FFAR3	G-protein coupled receptor		3			1.089	7.17e-15	0.0007	Akt,AKT1,CCND1,CEBPA,CTNNB1,EIF2AK3,ERBB2,FFAR3,G protein alphai,HNF4A,IGF1R,JUN,MAPK1,NFkB (complex),NOTCH1,NR3C1,P38 MAPK,PPARG,RB1,SP1,TP53,TSC2	ACAA1,Acaa1b,ACAA2,ACADVL,ACO2,ACOX2,ACTN4,ALB,ALDH2,ALDH7A1,ASS1,ATP5B,ATP5H,BDH1,CAT,Ces1b/Ces1c,CHDH,CLPP,CPS1,CTSB,CTSZ,CYC1,DLD,DPP7,ECHS1,EHHADH,EIF4A1,EPHX2,ETFDH,GLUD1,GOT2,GPD1,GSTK1,HACL1,HPD,HSP90AB1,HSPA9,HSPD1,IDH1,IVD,KRT8,MDH2,NDUFB9,NDUFS1,NUDT7,OAT,OGDH,OTC,PC,PCCA,SELENBP1,SUOX,TRAP1,UQCRC1	54 (22)	20				LEP,TP53	Ins1
ING1	transcription regulator		3			0.272	8.84e-15	0.0008	Akt,AKT1,CASP3,CCND1,CEBPA,CTNNB1,EIF2AK3,ERBB2,ERK1/2,HNF4A,IGF1R,ING1,JUN,NOTCH1,NR3C1,P38 MAPK,PPARG,PTEN,RB1,SP1,TP53,TSC2	Acaa1b,ACAA2,ACADVL,ACO2,ACOX2,ACTN4,ALB,ALDH2,ASS1,ATP5B,ATP5H,BDH1,BHMT,CAT,Ces1b/Ces1c,CHDH,CLPP,CPS1,CTSB,CTSZ,CYC1,DLD,DPP7,ECHS1,EIF4A1,EPHX2,ETFDH,GLUD1,GOT2,GPD1,GSTK1,HACL1,HPD,HSP90AB1,HSPA9,HSPD1,IDH1,IVD,KRT8,MDH2,NDUFB9,NDUFS1,NUDT7,OAT,OGDH,OTC,PC,PCCA,PDHB,SELENBP1,SUCLA2,SUCLG2,TRAP1,UQCRC1	54 (22)	20				CDKN2A,TP53
NEUROG3	transcription regulator		3			1.26	9.07e-15	0.0004	Akt,EP300,ESR1,HNF4A,INSM1,JUN,MYOD1,NEUROG3,NFE2L2,NFkB (complex),PDX1,PPARG,SP1,SP3,STAT3,TP53,XBP1	AASS,ACAA1,Acaa1b,ACAA2,ACADL,ACADS,ACADVL,ACO2,ACOX1,ACOX2,ACSL1,ACTN4,ALDH2,ALDH7A1,ASS1,ATP5B,ATP5H,BDH1,BHMT,CAT,CES1,Ces1b/Ces1c,CLPP,CPT2,CTSZ,DLD,EHHADH,EIF4A1,EPHX2,ERP44,ETFDH,GPD1,GSTK1,HPD,HSPA9,IDE,IDH1,INMT,IVD,MDH1,MDH2,OAT,OGDH,OTC,PC,PCCA,SCP2,SDHA,SOD2,TRAP1,TXNRD1	51 (17)	15		HIF1A		ABCC8,EP300,ERBB3,GIP,INS,Ins1,NR2F1,PSEN1	ZBTB16
TRIM39	other		3			-0.137	9.32e-15	0.0001	Akt,AKT1,CDKN1A,CEBPA,CTNNB1,ERBB2,ERK1/2,FOS,HNF4A,IGF1R,JUN,MYC,NFE2L2,NFkB (complex),NOTCH1,NR3C1,P38 MAPK,PPARG,SP1,TP53,TRIM39,TSC2	ACAA1,Acaa1b,ACAA2,ACADVL,ACO2,ACOX2,ACTN4,ALB,ALDH2,ALDH7A1,ASS1,ATP5B,ATP5H,BDH1,BHMT,CAT,Ces1b/Ces1c,CHDH,CLPP,CPS1,CTSZ,CYC1,DLD,DPP7,ECHS1,EHHADH,EPHX2,ETFDH,GOT2,GPD1,GSTK1,HPD,HSP90AB1,HSPA5,HSPD1,IDE,IDH1,INMT,IVD,KRT8,MDH2,NDUFB9,NDUFS1,NUDT7,OAT,OGDH,OTC,PC,PCCA,SARDH,SOD2,SUCLA2,TRAP1	53 (22)	21
NR2F2	ligand-dependent nuclear receptor		3			0.272	9.58e-15	0.001	Akt,CCND1,CEBPA,CTNNB1,EIF2AK3,ERBB2,HNF4A,IGF1R,JUN,NOTCH1,NR2F2,POU5F1,PPARG,RB1,SP1,SREBF1,TP53,TSC2	ACAA1,Acaa1b,ACAA2,ACADVL,ACO2,ACOX2,ACSL1,ACTN4,ALDH2,ATP5B,ATP5H,BDH1,BHMT,CAT,Ces1b/Ces1c,CHDH,CLPP,CPS1,CTSB,CTSZ,CYC1,DLD,DPP7,ECHS1,EHHADH,EIF4A1,EPHX2,ETFDH,GLUD1,GPD1,GSTK1,HACL1,HPD,HSP90AB1,HSPA9,HSPD1,IDH1,IVD,KRT8,MDH2,NDUFB9,NDUFS1,NUDT7,OAT,OGDH,OTC,PC,PCCA,PHB,SELENBP1,SOD2,TRAP1,TXNRD1,UQCRC1	54 (18)	18		JAG1,NOTCH1,PPARG,VEGFA		TP53	PCK1,PPARA
APH1B	peptidase		3			-0.272	9.92e-15	0.0009	Akt,AKT1,APH1B,CASP3,CCND1,CEBPA,CTNNB1,EIF2AK3,ERBB2,ERK1/2,HNF4A,IGF1R,JUN,NOTCH1,NR3C1,P38 MAPK,PPARG,PTEN,RB1,SP1,TP53,TSC2	Acaa1b,ACAA2,ACADVL,ACO2,ACOX2,ACTN4,ALB,ALDH2,ASS1,ATP5B,ATP5H,BDH1,BHMT,CAT,Ces1b/Ces1c,CHDH,CLPP,CPS1,CTSB,CTSZ,CYC1,DLD,DPP7,ECHS1,EIF4A1,EPHX2,ETFDH,GLUD1,GOT2,GPD1,GSTK1,HACL1,HPD,HSP90AB1,HSPA9,HSPD1,IDH1,IVD,KRT8,MDH2,NDUFB9,NDUFS1,NUDT7,OAT,OGDH,OTC,PC,PCCA,PDHB,SELENBP1,SUCLA2,SUCLG2,TRAP1,UQCRC1	54 (22)	20		PPARG,SOX2			TP53
SOX2	transcription regulator		3			1.089	1.02e-14	0.0013	Akt,AKT1,CCND1,CEBPA,CTNNB1,EIF2AK3,ERBB2,ERK1/2,HNF4A,IGF1R,JUN,NOTCH1,NR3C1,P38 MAPK,PPARG,RB1,SOX2,SP1,TP53,TSC2	ACAA1,Acaa1b,ACAA2,ACADVL,ACO2,ACOX2,ACTN4,ALB,ALDH2,ASS1,ATP5B,ATP5H,BDH1,BHMT,CAT,Ces1b/Ces1c,CHDH,CLPP,CPS1,CTSB,CTSZ,CYC1,DLD,DPP7,ECHS1,EHHADH,EIF4A1,EPHX2,ETFDH,GLUD1,GOT2,GPD1,GSTK1,HACL1,HPD,HSP90AB1,HSPA9,HSPD1,IDH1,IVD,KRT8,MDH2,NDUFB9,NDUFS1,NUDT7,OAT,OGDH,OTC,PC,PCCA,SELENBP1,TRAP1,TXNRD1,UQCRC1	54 (20)	20	CAV1,EP300,EPAS1,GMNN,MYC,ST8SIA1,TCF7L2	KLF5		BIRC5,BMI1,NR5A2,PPARA	APH1B,BMPR1A,DSP,FABP2,FGF3,NOTCH1,PPARG,SMAD1,TWIST1,VEGFA,WISP1
TP53	transcription regulator		2			0.962	1.05e-14	0.0013	Akt,AKT1,CCND1,CEBPA,CTNNB1,EIF2AK3,ERBB2,ERK1/2,HNF4A,IGF1R,JUN,NOTCH1,NR3C1,P38 MAPK,PPARG,RB1,SP1,TP53,TSC2	ACAA1,Acaa1b,ACAA2,ACADVL,ACO2,ACOX2,ACTN4,ALB,ALDH2,ASS1,ATP5B,ATP5H,BDH1,BHMT,CAT,Ces1b/Ces1c,CHDH,CLPP,CPS1,CTSB,CTSZ,CYC1,DLD,DPP7,ECHS1,EHHADH,EIF4A1,EPHX2,ETFDH,GLUD1,GOT2,GPD1,GSTK1,HACL1,HPD,HSP90AB1,HSPA9,HSPD1,IDH1,IVD,KRT8,MDH2,NDUFB9,NDUFS1,NUDT7,OAT,OGDH,OTC,PC,PCCA,SELENBP1,TRAP1,UQCRC1	53 (19)	19	ADIPOQ,ANGPT2,ARRB2,CAST,CCNA1,CDK5,CDK6,CDK9,COPS2,Ctbp,ERVW-1,FFAR3,GZMB,HES1,ING1,IP6K2,ITGB3,JAG1,KDM2B,LCN2,MAPK13,MCRS1,MGEA5,Mir122a,b,NR2F2,NTRK3,NUAK1,PAK4,PAXIP1,PHF1,PIM2,PLAGL1,PLK3,POU1F1,PPARGC1A,PRKAA1,RPL11,RPS14,SMAD1,TADA3,TAF1,USP7,ZNF346	ACOX1,APH1B,BMI1,CDC42,ELL,FGF3,FOXC2,GAL,GMNN,HUWE1,INS,ITGA6,MAPK7,MED1,MLXIPL,NFE2L2,NOP53,NR3C2,PA2G4,PAX3,PDCD4,RALA,RPL23A,SIRT7,SRSF2,SUV39H1,SVIL,SYVN1,TERC,TOPBP1,UBE4B,Ubiquitin,UBR5,UGCG,WISP1,YY1		ADH5,BTG2,CASP6,Cdc42,CREB3,FHL1,GLIPR1,GPX1,LPIN1,PDIA6,PIDD1,PRDX3,RBL1,SESN2,SIVA1,TFAM,TMSB10/TMSB4X,TSPO	FASN,HNF4A,MMP9,PCK1,PRKD1,PTGS1,TCF7L2,TGFB3,TRAP1,UPP1
CTSC	peptidase		3			1.067	1.7e-14	0.0002	Akt,CTSC,CTSG,ELANE,ERK1/2,F7,GZMB,MAPK1,NFkB (complex),NOTCH1,P38 MAPK,PRTN3,PTEN,RARRES2,TLR4,TNF,TP53	ACAA1,ACAA2,ACADS,ACADVL,ACO2,ACTN4,ALDH2,ALDH7A1,BHMT,Ces1b/Ces1c,CLPP,CPT2,CTSB,CTSZ,DBT,DLD,ECHS1,EEF1A1,EHHADH,GLUD1,GPD1,GPD2,GSTK1,HSPA5,HSPA9,HSPD1,IDE,IDH1,KRT8,MDH1,MDH2,NDUFS1,NDUFS3,NDUFV2,PC,PCCA,PDHB,PHB,SUCLA2,SUCLG2,SUOX,TRAP1,TXNRD1	43 (17)	13		PSEN1		CELA2A,CTSG,GZMB
TFRC	transporter		3	Inhibited		-2.263	2.02e-14	0.0002	AHR,Akt,CASP3,CCND1,CEBPA,HNF4A,IL1B,IL6,JUN,NFkB (complex),NOS2,NR1I2,PPARG,PRKN,PTEN,SP1,STAT4,TFRC,TP53	ACAA1,Acaa1b,ACADL,ACADS,ACADVL,ACO2,ACOX2,ACTN4,ALDH2,ALDH7A1,ASS1,ATP5B,BDH1,BHMT,Ces1b/Ces1c,CLPP,CPS1,CPT2,CYC1,DLD,EHHADH,EIF4A1,EPHX2,ETFDH,GLUD1,GPD1,GSTK1,HACL1,HPD,HSP90AB1,HSPA9,HSPD1,IDH1,IVD,MDH2,NDUFV2,OAT,OGDH,OTC,PC,PCCA,PDHB,PHB,SCP2,SDHA,SELENBP1,SOD2,SUCLA2,SUCLG2,TRAP1	50 (19)	17	HIF1A,MYC,SYVN1	ABCB7,HNF4A			PPARG,PTN,TGFB3
mediator	complex		2			-0.447	2.05e-14	0.0001	HNF4A,MED1,MED13,mediator	ACAA1,ACOX1,ACOX2,ACSL1,ALB,ALDH2,BDH1,CAT,CTSB,CTSZ,EHHADH,ETFDH,GPD1,GPD2,HPD,HSD17B4,HSPA5,OGDH,OTC,SCP2	20 (4)	3				HNF4A
EP300	transcription regulator		2			1.131	2.34e-14	0.0004	EP300,ESR1,HNF4A,JUN,MYOD1,NFE2L2,NFkB (complex),PDX1,PPARG,SP1,SP3,STAT3,TP53,XBP1	AASS,ACAA1,Acaa1b,ACAA2,ACADL,ACADS,ACADVL,ACO2,ACOX1,ACOX2,ACSL1,ACTN4,ALDH2,ALDH7A1,ASS1,ATP5B,ATP5H,BDH1,BHMT,CAT,CES1,Ces1b/Ces1c,CLPP,CPT2,CTSZ,DLD,EHHADH,EIF4A1,EPHX2,ERP44,ETFDH,GPD1,HPD,HSPA9,IDE,IDH1,INMT,IVD,MDH1,MDH2,OAT,OGDH,OTC,PC,PCCA,SCP2,SDHA,SOD2,TRAP1,TXNRD1	50 (14)	14	AMPK,BIRC5,DDX25,MAML1,NEUROG3	SRSF2,TWIST1		CDKN2A,Cyclin A,CYP19A1,EDN1,Esrra,GCG,HNF4A,HSD11B2,INS,LEP,MME,NFE2L2,NFkB (complex),PPARA,PPARG,PPARGC1A,PSEN1,RB1,RHOA,SOX2,SRF,TFAM	ATM,MYC
MAPK7	kinase		2			1.406	2.42e-14	0.0001	AKT1,Creb,ETS1,FOS,JUN,MAPK7,MYC,NFE2L2,NFkB (complex),PPARG,RB1	AASS,ACAA1,Acaa1b,ACAA2,ACADS,ACO2,ACOX1,ACSL1,ACTN4,ALB,ALDH7A1,ASS1,BDH1,BHMT,CES1,Ces1b/Ces1c,CLPP,EHHADH,EIF4A1,EPHX2,GLUD1,GOT2,GPD1,HSP90AB1,HSPA5,HSPA9,HSPD1,IDE,IDH1,INMT,IVD,KRT8,OAT,PC,PHB,SARDH,SELENBP1,SUCLA2,TRAP1,TXNRD1,UQCRC1	41 (11)	10	CSF1,TCR			Cyclin A,MYC,NFE2L2,NFkB (complex),PPARG	EDN1,RB1,RHOA,TP53,VEGFA
RND1	enzyme		3			0.617	2.98e-14	0.0002	Akt,ARHGAP1,calpain,Cdc42,CHUK,ERBB2,ERK1/2,Focal adhesion kinase,HRAS,Jnk,MAP2K1/2,MAPK1,NFkB (complex),P38 MAPK,PLXNB1,PPARG,PRKCA,RHOA,RND1,STAT3,TP53	ACAA1,Acaa1b,ACAA2,ACADS,ACADVL,ACO2,ACOX1,ACSL1,ACTN4,ALB,ALDH7A1,ASS1,ATP5B,BDH1,BHMT,CES1,Ces1b/Ces1c,CHDH,CLPP,CPS1,CPT2,CTSB,CTSZ,DLD,EHHADH,GPD1,GSTK1,HSP90AB1,HSPA5,HSPA9,HSPD1,IDH1,IVD,KRT8,MDH1,MDH2,OAT,PCCA,PHB,SDHA,SUOX,TRAP1	42 (21)	17					RHOA
MTORC1	complex		2			-0.557	3.78e-14	0.0001	Akt,AKT1,AMPK,Creb,FASN,MTOR,MTORC1,p70 S6k,RICTOR,RPTOR,SREBF1,SREBF2	AASS,Acaa1b,ACAA2,ACADL,ACO2,ACOX1,ACSL1,ASS1,ATP5B,ATP5H,CAT,Ces1b/Ces1c,CYC1,EEF1A1,EHHADH,GOT2,GSTK1,HSP90AB1,IDH1,MDH1,MDH2,NDUFB9,NDUFS1,NDUFS3,NDUFV2,OAT,PDHB,SOD2,UQCRC1	29 (12)	11	EPAS1,INS,NR5A2,PIM2,PRKAA1,RALA,SLC7A5,TCR	ABHD5,DDIT4,FLCN,HIF1A,PTEN,RPTOR,SESN2		Gsk3,INSIG1,JINK1/2,MOG,MYC,PPARGC1A,RHOA,RICTOR,SCD	MTORC2
LTK	kinase		3			-0.146	5.43e-14	0.0002	Akt,AKT1,AR,CBL,CDC42,Cdc42,ERBB2,IGF1R,JUN,LTK,MTOR,MYC,NFkB (complex),NOTCH1,PPARG,PRKAA,Rac,RAF1,RB1,RET,RUNX2,TGFB1,TP53	ACAA1,Acaa1b,ACAA2,ACADL,ACADS,ACADVL,ACO2,ACOX1,ACSL1,ALDH2,ALDH7A1,ATP5B,ATP5H,CES1,Ces1b/Ces1c,CHDH,CLPP,CPS1,CPT2,CTSB,CTSZ,CYC1,DLD,ECHS1,EHHADH,EIF4A1,EPHX2,GLUD1,GOT2,GPD1,GSTK1,HSPA9,IDH1,IVD,NDUFB9,NDUFS1,NUDT12,PCCA,PDHB,SARDH,SCP2,SDHA,SELENBP1,SUCLA2,TRAP1,TXNRD1,UQCRC1	47 (23)	19				CBL,CDC42,Cdc42
ARHGEF1/12	group		3			-0.649	6.97e-14	0.0001	Akt,ARHGEF1,ARHGEF1/12,ARHGEF12,Cdc42,CHUK,ERK1/2,Focal adhesion kinase,GNA12,HRAS,JUN,P38 MAPK,PPARG,RHOA,STAT3,TP53	ACAA1,Acaa1b,ACAA2,ACADS,ACADVL,ACO2,ACOX1,ACSL1,ACTN4,ALB,ASS1,ATP5B,BDH1,BHMT,CES1,Ces1b/Ces1c,CLPP,CPT2,CTSZ,DLD,EHHADH,EIF4A1,EPHX2,GPD1,GSTK1,HSP90AB1,HSPD1,IDH1,IVD,KRT8,MDH1,MDH2,OAT,PCCA,PHB,SDHA,TRAP1,TXNRD1	38 (16)	12				RHOA
TLE1	transcription regulator		3	Inhibited		-2.021	7.65e-14	0.0003	AR,CEBPB,CTNNB1,EIF2A,ESRRA,EZH2,HIF1A,JUN,MYC,N-cor,NFkB (complex),NOTCH1,P38 MAPK,RAF1,RB1,RUNX2,TCF7L2,TLE1,TP53,VDR	ACAA1,ACAA2,ACADL,ACADVL,ACO2,ACOT4,ACOX1,ACSL1,ACTN4,ALDH7A1,AMACR,ASS1,ATP5B,BHMT,CAT,Ces1b/Ces1c,CLPP,CPT2,CTSB,CYC1,ECHS1,EHHADH,EPHX2,ETFDH,GLUD1,GOT2,HSD17B4,HSP90AB1,HSPA5,HSPA9,IDH1,MDH1,MDH2,NDUFS1,NDUFV2,NUDT12,NUDT7,OAT,PC,PCCA,PHB,SARDH,SCP2,SDHA,SELENBP1,SUCLA2,TXNRD1,UQCRC1	48 (20)	19					CTNNB1
TNIP1	other		3			-0.866	8.13e-14	0.0005	AHR,Akt,CCND1,CEBPA,EPAS1,ERK1/2,HNF4A,HTT,IKBKG,IL1B,IL6,NFkB (complex),NOS2,NR1I2,P38 MAPK,PPARG,Rar,RARA,RXRA,SP1,STAT4,TNIP1,TP53	AASS,ACAA1,Acaa1b,ACADL,ACADS,ACADVL,ACO2,ACOX2,ACTN4,ALDH2,ALDH7A1,ASS1,ATP5B,BAAT,BDH1,BHMT,Ces1b/Ces1c,CLPP,CPS1,CPT2,CTSB,CTSZ,CYC1,DECR2,DLD,ETFDH,GLUD1,GPD1,GSTK1,HACL1,HPD,HSD17B4,HSP90AB1,HSPA9,HSPD1,IDH1,IVD,MDH1,MDH2,OAT,OGDH,OTC,PCCA,PHB,SCP2,SDHA,SOD2,TRAP1	48 (23)	21
OPTN	other		3			-1.605	9.46e-14	0.0004	AHR,Akt,AKT1,CCND1,CEBPA,ERK1/2,HNF4A,IL6,JUN,mGluR,NFkB (complex),NOS2,NR1I2,OPTN,PPARG,REL,SP1,STAT4,TBK1,TP53	ACAA1,Acaa1b,ACAD9,ACADL,ACADS,ACADVL,ACO2,ACOX2,ACTN4,ALDH2,ALDH7A1,ATP5B,BDH1,BHMT,Ces1b/Ces1c,CLPP,CPS1,CPT2,CYC1,DLD,EHHADH,EIF4A1,EPHX2,ETFDH,GLUD1,GOT2,GPD1,GSTK1,HACL1,HPD,HSP90AB1,HSPA9,HSPD1,IDH1,IVD,MDH1,MDH2,OAT,OGDH,OTC,PC,PCCA,PHB,SCP2,SELENBP1,SOD2,TRAP1	47 (20)	17	Ubiquitin				NFkB (complex)
CDK6	kinase		2			0.949	1.27e-13	0.0001	AR,CDK6,CDKN1B,CDKN2A,CEBPA,DDIT3,E2F1,EZH2,HSF1,MYC,PPARG,PPARGC1A,RB1,SIRT1,TSC2	ACAA1,Acaa1b,ACAA2,ACADL,ACADS,ACADVL,ACO2,ACTN4,AMACR,ATP5B,ATP5H,BHMT,CPS1,CPT2,CTSB,CYC1,DPP7,EEF1A1,EHHADH,EIF4A1,GLUD1,GOT2,GPD1,HSPA5,HSPA9,HSPD1,IVD,MDH1,MDH2,NDUFS1,NDUFV2,OAT,PC,PHYH,SARDH,SCP2,SDHA,SUCLA2,TXNRD1,UQCRC1	40 (15)	14	PRKN	HAVCR1,MGEA5		Cyclin A,LPIN1,PPARGC1A,RPS6KB1,SRSF2,TP53,ZEB1	PPARG,RB1,RBL1,TFDP1
RHOA	enzyme		2			-0.469	1.46e-13	0.0003	Akt,calpain,Cdc42,CHUK,ERK1/2,Focal adhesion kinase,HRAS,Jnk,MAP2K1/2,MAPK1,NFkB (complex),P38 MAPK,PPARG,PRKCA,RAF1,RHOA,STAT3,TP53	ACAA1,Acaa1b,ACAA2,ACADS,ACADVL,ACO2,ACOX1,ACSL1,ACTN4,ALB,ALDH7A1,ASS1,ATP5B,BDH1,BHMT,CES1,Ces1b/Ces1c,CLPP,CPT2,CTSB,CTSZ,DLD,EHHADH,GPD1,GSTK1,HSP90AB1,HSPA5,HSPA9,HSPD1,IDH1,IVD,KRT8,MDH1,MDH2,OAT,PCCA,PHB,SDHA,SELENBP1,SUOX,TRAP1	41 (18)	17	ADIPOQ,ARHGEF1/12,ARRB2,CAV1,CDC42,CSF1,EDN1,EP300,IGF1R,Ins1,ITGA6,ITGB3,LEP,MAGI2,MTORC1,MTORC2,MYC,OGT,RICTOR,RPTOR,TCF7L2,TWIST1,VEGFA	KRIT1,MAPK7,Pkg,PNPLA2,RND1,SMARCB1		Cdc42,Gsk3,NFkB (complex),SCNN1G,SRF	PPARA,SMAD1
PPP5C	phosphatase		2			-0.845	1.65e-13	0.0001	ERK1/2,FASN,Jnk,JUN,NR3C1,PPARG,PPP5C,RAF1,TP53	ACAA1,Acaa1b,ACADS,ACADVL,ACO2,ACOX1,ACSL1,ACTN4,ALB,BDH1,BHMT,CES1,Ces1b/Ces1c,CLPP,CPS1,CPT2,DLD,EHHADH,EIF4A1,EPHX2,GPD1,HSP90AB1,HSPA5,HSPD1,IDH1,IVD,KRT8,MDH1,MDH2,OAT,PC,PCCA,SELENBP1,SOD2,TRAP1	35 (9)	8				ATM,FASN,PPARG,RAD17
PDCD5	other		3			0.143	2.21e-13	0.0012	AHR,Akt,AKT1,CASP3,CASP9,caspase,CCND1,CEBPA,ERK1/2,FOXP3,HNF4A,IL17A,IL6,JUN,NFkB (complex),NOS2,NR1I2,PDCD5,PPARG,PRKN,PTEN,RB1,SP1,STAT4,TP53	Acaa1b,ACADL,ACADS,ACADVL,ACOX2,ACTN4,ALDH2,ALDH7A1,ATP5B,BDH1,BHMT,Ces1b/Ces1c,CLPP,CPS1,CPT2,CYC1,ECHS1,EIF4A1,EPHX2,ETFDH,GLUD1,GOT2,GPD1,GSTK1,HACL1,HPD,HSP90AB1,HSPA9,HSPD1,IDH1,IVD,MDH1,MDH2,NDUFV2,OAT,OGDH,OTC,PC,PCCA,PDHB,PHB,SCP2,SDHA,SELENBP1,SOD2,SUCLA2,SUCLG2,TRAP1,UQCRC1	49 (25)	20				NFkB (complex)
IRAK1BP1	other		3			1.896	2.46e-13	0.0008	AHR,Akt,CCND1,CEBPA,ERK1/2,HNF4A,IL1B,IL6,IRAK1,IRAK1BP1,JUN,MAPK1,NFkB (complex),NOS2,NR1I2,P38 MAPK,PPARG,SP1,STAT3,STAT4,TP53	ACAA1,Acaa1b,ACADL,ACADS,ACADVL,ACO2,ACOX2,ACTN4,ALDH2,ALDH7A1,ASS1,ATP5B,BDH1,BHMT,Ces1b/Ces1c,CLPP,CPS1,CPT2,CYC1,DLD,EHHADH,EIF4A1,EPHX2,ETFDH,GLUD1,GPD1,GSTK1,HACL1,HPD,HSP90AB1,HSPA9,HSPD1,IDH1,IVD,MDH1,MDH2,OAT,OGDH,OTC,PC,PCCA,PHB,SCP2,SELENBP1,SOD2,SUOX,TRAP1	47 (21)	19				NFkB (complex)
Serine Protease	group		3			0.866	2.58e-13	0.0005	AKT1,BMP2,CMA1,Creb,CTSG,DPP4,EIF4E,ERBB2,F2R,F2RL1,F7,FAP,GCG,GNA12,GZMB,IGF1,IGF1R,JUN,LONP1,MTOR,NFkB (complex),NOTCH1,NR1I2,Par,PLG,PTEN,RARRES2,Serine Protease,ST14,STAT3,TGFB1,TNF,TP53,TPSD1	AASS,ACAA1,ACAA2,ACADVL,ACO2,ACTN4,ALDH2,ALDH7A1,ATP5B,ATP5H,BDH1,CES1,CHDH,CLPP,CPS1,CPT2,CYC1,DBT,DLD,ECHS1,EEF1A1,EHHADH,EIF4A1,EPHX2,GLUD1,GOT2,GPD2,HSPA9,HSPD1,IDE,IDH1,IVD,MDH1,MDH2,NDUFB9,NDUFS1,NDUFS3,PC,PCCA,PDHB,PHB,SCP2,SELENBP1,SUCLA2,SUCLG2,TRAP1,TXNRD1,UQCRC1	48 (34)	22	MYC
death receptor	group		3			0.289	2.7e-13	0.0007	AHR,AKT1,CASP3,CASP8,CASP9,caspase,CCND1,CEBPA,CFLAR,death receptor,ERK1/2,HNF4A,IL6,JUN,MAPK1,NFkB (complex),NOS2,NR1I2,PPARG,PRKN,PTEN,RB1,SP1,STAT4,TP53	Acaa1b,ACADL,ACADS,ACADVL,ACOX2,ACTN4,ALDH2,ALDH7A1,ATP5B,BDH1,BHMT,Ces1b/Ces1c,CLPP,CPS1,CPT2,CYC1,EIF4A1,EPHX2,ETFDH,GLUD1,GOT2,GPD1,HACL1,HPD,HSP90AB1,HSPA9,HSPD1,IDH1,IVD,MDH1,MDH2,NDUFV2,OAT,OGDH,OTC,PC,PCCA,PDHB,PHB,SCP2,SDHA,SELENBP1,SOD2,SUCLA2,SUCLG2,SUOX,TRAP1,UQCRC1	48 (25)	19		UBR5		CASP10,NFkB (complex)
ACOX1	enzyme	-1.786	1			1.387	2.72e-13	0.0001	ACOX1	ACAA1,ACADL,ACADVL,ACSL1,BAAT,CAT,EHHADH,HPD,HSPA5,KRT8,OAT,OTC,SELENBP1	13 (1)	1	ADIPOQ,ADIPOR2,ATF6,CLOCK,CYP19A1,Esrra,ESRRA,KLF15,LEP,MED1,METRNL,PCGEM1,PNPLA2,PPARD,PPARG,PPARGC1A,RIPK2,RXRA,TFAM,TRIB1,UPP1	HSD17B4,KLF5,NR1H2,NR1I2,PCK1,PLIN5,PTEN,SCD,SCP2,SERTAD2,STK25,thyroid hormone receptor,UBD			FABP2,LCN2,LONP1,NFE2L2,TP53
USP7	peptidase		2			0.686	2.73e-13	0.0001	AR,FOXO4,PPARG,RELA,TP53,USP7	ACAA1,Acaa1b,ACAA2,ACADS,ACADVL,ACO2,ACOX1,ACSL1,ACTN4,ALB,BDH1,CAT,CES1,Ces1b/Ces1c,CLPP,CPT2,CTSB,CYC1,DLD,EHHADH,GPD1,HSP90AB1,HSPA5,HSPD1,IDH1,IVD,KRT8,MDH1,MDH2,OAT,PC,PCCA,SOD2,TRAP1	34 (6)	5	CSNK2A1,ZEB1			BMI1,PPARG,SVIL,TP53	CDKN2A,NFkB (complex)
SCNN1G	ion channel		3	Activated		2.744	2.83e-13	0.0002	ADRB2,Akt,AKT1,CFTR,ERK1/2,IGF1R,Mapk,NEDD4,NFkB (complex),NFKBIA,NR3C1,PGR,PTEN,SCNN1G	ACAA1,Acaa1b,ACAA2,ACADS,ACO2,ACOX1,ALDH7A1,ASS1,ATP5B,ATP5H,BHMT,CAT,Ces1b/Ces1c,CPS1,CTSZ,DLD,EHHADH,EPHX2,GOT2,GSTK1,HSD17B4,HSPA9,IDE,KRT8,MDH1,NDUFB9,NDUFS3,NDUFV2,PDHB,SCP2,SDHA,SUCLA2,SUCLG2,UQCRC1	34 (14)	12	KRAS,RHOA	EDN1
PI3	other		3			-1.155	3.84e-13	0.0012	AHR,Akt,caspase,CCND1,CEBPA,ELANE,ERK1/2,HNF4A,IL1B,IL6,JUN,MAPK1,NFkB (complex),NOS2,NR1I2,P38 MAPK,PI3,PPARG,PRTN3,RARRES2,RB1,SP1,STAT4,TP53	ACAA1,Acaa1b,ACADL,ACADS,ACADVL,ACOX2,ACTN4,ALDH2,ALDH7A1,ASS1,ATP5B,BDH1,BHMT,Ces1b/Ces1c,CLPP,CPS1,CPT2,CTSB,CYC1,DLD,EHHADH,EIF4A1,EPHX2,ETFDH,GLUD1,GPD1,GSTK1,HACL1,HPD,HSP90AB1,HSPA9,HSPD1,IDH1,IVD,MDH1,MDH2,OAT,OGDH,OTC,PC,PCCA,PHB,SCP2,SELENBP1,SOD2,SUOX,TRAP1,UQCRC1	48 (24)	21					NFkB (complex)
CLOCK	transcription regulator		3			1.131	4.28e-13	0.0018	AHR,Akt,ARNTL,CCND1,CEBPA,CLOCK,HNF4A,ICAM1,IL1B,IL6,JUN,MAPK1,NFkB (complex),NOS2,NOTCH1,NR1I2,P38 MAPK,PPARG,RAF1,SP1,STAT4,TP53	ACAA1,Acaa1b,ACADL,ACADS,ACADVL,ACO2,ACOX1,ACOX2,ACTN4,ALDH2,ALDH7A1,ASS1,ATP5B,BDH1,BHMT,Ces1b/Ces1c,CLPP,CPS1,CPT2,CYC1,DLD,ECHS1,EHHADH,EIF4A1,EPHX2,ETFDH,GPD1,GSTK1,HACL1,HPD,HSP90AB1,HSPA9,HSPD1,IDH1,IVD,MDH1,MDH2,NDUFS1,NDUFV2,OGDH,OTC,PC,PCCA,PHB,SCP2,SDHA,SELENBP1,SOD2,SUOX,TRAP1	50 (22)	20	CDK5	RXRA		ACOX1,NFkB (complex),PPARA
MAP4K4	kinase		1	Inhibited	biased	-2.309	4.65e-13	0.0001	MAP4K4	ACAA2,ACADS,ACADVL,ACO2,CYC1,DLD,IVD,NDUFS1,OGDH,PHYH,SCP2,UQCRC1	12 (1)	1	TCF7L2			RPTOR	COX10,FASN,MLXIPL,NDUFAB1,PPARG,RPS6KB1,SCD,SCP2
CASP10	peptidase		3			0.577	4.95e-13	0.0016	AHR,Akt,CASP10,CASP3,CASP7,caspase,CCND1,CEBPA,ERK1/2,HNF4A,IL1B,IL6,JUN,NFkB (complex),NOS2,NR1I2,P38 MAPK,PPARG,PRKN,PTEN,RB1,SP1,STAT4,TP53	Acaa1b,ACADL,ACADS,ACADVL,ACOX2,ACTN4,ALDH2,ALDH7A1,ASS1,ATP5B,BDH1,BHMT,Ces1b/Ces1c,CLPP,CPS1,CPT2,CYC1,EIF4A1,EPHX2,ETFDH,GLUD1,GPD1,GSTK1,HACL1,HPD,HSP90AB1,HSPA9,HSPD1,IDH1,IVD,MDH1,MDH2,NDUFV2,OAT,OGDH,OTC,PC,PCCA,PDHB,PHB,SCP2,SDHA,SELENBP1,SOD2,SUCLA2,SUCLG2,TRAP1,UQCRC1	48 (24)	20	death receptor	LEP,MYC		CASP6,NFkB (complex)
PRDX3	enzyme		3			1.896	5.28e-13	0.0011	AHR,CCND1,CEBPA,cytochrome-c oxidase,HNF4A,IL1B,IL6,JUN,Mitochondrial complex 1,NDUFAB1,NFkB (complex),NOS2,NR1I2,PPARG,PRDX3,SP1,STAT4,SURF1,TP53	ACAA1,Acaa1b,ACADL,ACADS,ACADVL,ACO2,ACOX2,ACTN4,ALDH2,ALDH7A1,ASS1,ATP5B,BDH1,BHMT,Ces1b/Ces1c,CLPP,CPS1,CPT2,CYC1,DBT,DLD,EHHADH,EIF4A1,EPHX2,ETFDH,GLUD1,GPD1,HACL1,HPD,HSP90AB1,HSPA9,HSPD1,IDH1,IVD,MDH1,MDH2,OAT,OGDH,OTC,PC,PCCA,PHB,SCP2,SDHA,SELENBP1,SOD2,TRAP1	47 (19)	16	MYC,PPARGC1A,TP53			cytochrome-c oxidase,NFkB (complex)	Ins1
EIF2AK1	kinase		3			1.605	5.93e-13	0.0013	AHR,CCND1,CEBPA,Eif2,EIF2AK1,EIF2S1,HNF4A,IL1B,IL6,JUN,NFkB (complex),NOS2,NR1I2,PPARG,SP1,STAT4,TP53	ACAA1,Acaa1b,ACADL,ACADS,ACADVL,ACO2,ACOX2,ACTN4,ALDH2,ALDH7A1,ASS1,ATP5B,BDH1,BHMT,CAT,Ces1b/Ces1c,CLPP,CPS1,CPT2,CYC1,DLD,EHHADH,EIF4A1,EPHX2,ETFDH,GLUD1,GPD1,HACL1,HPD,HSP90AB1,HSPA5,HSPA9,HSPD1,IDH1,IVD,MDH1,MDH2,OAT,OGDH,OTC,PC,PCCA,PHB,SCP2,SELENBP1,SOD2,TRAP1	47 (17)	16				Eif2,NFkB (complex)
TRAPPC9	other		3			1.697	6.95e-13	0.0019	AHR,Akt,CCND1,CEBPA,HNF4A,IL1B,IL6,JUN,MTOR,NFkB (complex),NFKBIA,NOS2,NR1I2,PPARG,REL,RELA,RXRA,SP1,STAT4,TP53,TRAPPC9	ACAA1,Acaa1b,ACAD9,ACADS,ACADVL,ACO2,ACOX2,ACTN4,ALDH2,ALDH7A1,ASS1,ATP5B,BAAT,BDH1,BHMT,Ces1b/Ces1c,CLPP,CPT2,CTSB,CTSZ,CYC1,DLD,EHHADH,EIF4A1,EPHX2,ETFDH,GLUD1,GPD1,GSTK1,HACL1,HPD,HSD17B4,HSP90AB1,HSPA5,HSPA9,HSPD1,IDH1,IVD,KRT8,MDH2,OAT,OGDH,OTC,PC,PCCA,PHB,SCP2,SELENBP1,SOD2,TRAP1	50 (21)	20				NFkB (complex)
CARD14	other		3			1.605	7.4e-13	0.0006	AHR,Akt,BCL10,CARD14,CCND1,CEBPA,HNF4A,IL1B,IL6,JUN,NFkB (complex),NOS2,NR1I2,P38 MAPK,PPARG,REL,SP1,STAT4,TP53	ACAA1,Acaa1b,ACAD9,ACADL,ACADS,ACADVL,ACO2,ACOX2,ACTN4,ALDH2,ALDH7A1,ASS1,ATP5B,BDH1,BHMT,Ces1b/Ces1c,CLPP,CPS1,CPT2,CYC1,DLD,EHHADH,EIF4A1,EPHX2,ETFDH,GLUD1,GPD1,GSTK1,HACL1,HPD,HSP90AB1,HSPA9,HSPD1,IDH1,IVD,MDH1,MDH2,OAT,OGDH,OTC,PC,PCCA,PHB,SCP2,SELENBP1,SOD2,TRAP1	47 (19)	17				NFkB (complex)
FAAH	enzyme		2			0	7.79e-13	0.0001	FAAH,PPARG,PRKCE	ACAA1,Acaa1b,ACAA2,ACADS,ACOX1,ACSL1,ATP5H,BDH1,CAT,CES1,CPT2,EHHADH,GPD1,HSP90AB1,HSPA5,IVD,MDH1,PC	18 (3)	3	CFTR,LEP				PPARG
FLCN	other		2			-1.698	7.91e-13	0.0001	Esrra,FLCN,PPARGC1A,PRKAA	ACADL,ACADVL,ACOX1,ATP5B,ATP5H,BDH1,CAT,CPT2,CYC1,GOT2,MDH2,NDUFS1,NDUFS3,NDUFV2,PHYH,SDHA,SOD2	17 (4)	3	PRKAA1				Esrra,MTORC1,PPARGC1A,TFAM
CARD8	other		3			-1.605	9.22e-13	0.0013	AHR,AKT1,CARD8,CASP8,CASP9,CCND1,CEBPA,ERK1/2,HNF4A,IL6,JUN,NFkB (complex),NOS2,NR1I2,PPARG,PRKN,SP1,STAT4,TP53	ACAA1,Acaa1b,ACADL,ACADS,ACADVL,ACO2,ACOX2,ACTN4,ALDH2,ALDH7A1,ATP5B,BDH1,BHMT,Ces1b/Ces1c,CLPP,CPS1,CPT2,CYC1,DLD,EHHADH,EIF4A1,EPHX2,ETFDH,GLUD1,GOT2,GPD1,HACL1,HPD,HSP90AB1,HSPA9,HSPD1,IDH1,IVD,MDH1,MDH2,NDUFS3,NDUFV2,OAT,OGDH,OTC,PC,PCCA,PHB,SCP2,SELENBP1,SOD2,TRAP1	47 (19)	16					NFkB (complex)
KDM2B	enzyme		3			0.603	1.02e-12	0.0011	AKT1,CCND1,CEBPA,CEBPB,E2F1,FOS,JUN,KDM2B,NFE2L2,NFkB (complex),NR4A3,PPARG,PTEN,RB1,SP1,TP53	AASS,ACAA1,Acaa1b,ACADL,ACADS,ACADVL,ACO2,ACTN4,ALDH7A1,ATP5B,BDH1,CES1,CLPP,CPS1,CPT2,CTSB,EHHADH,EIF4A1,EPHX2,GOT2,GPD1,HACL1,HSD17B4,HSPA5,HSPD1,IDE,IDH1,INMT,IVD,KRT8,MDH1,MDH2,NDUFS3,OAT,PCCA,PDHB,PHB,SDHA,SELENBP1,SOD2,SUCLA2,SUCLG2,TXNRD1,UQCRC1	44 (16)	15				TP53	RB1
KLF5	transcription regulator		2			-0.6	1.04e-12	0.0001	Cdc42,CTNNB1,DUSP1,KLF5,NOTCH1,PPARG	ACAA1,Acaa1b,ACAA2,ACADS,ACOX1,ACSL1,BDH1,CAT,CES1,CPT2,CTSZ,DLD,ECHS1,EHHADH,GLUD1,GPD1,IVD,KRT8,MDH1,NDUFS1,NDUFV2,NUDT7,PC,SDHA,SOD2	25 (6)	6	ANGPT2,F7,PTEN	FBXO32		BIRC5,Cdc42,CDT1,Cyclin A,EPAS1,HIF1A,MMP9,MYC,NOTCH1,PPARG	ACOX1,SOX2
CLCN5	ion channel		3	Inhibited		-2.064	1.07e-12	0.0013	AHR,CCND1,CEBPA,CLCN5,HNF4A,IL1B,IL6,JUN,NFkB (complex),NOS2,NR1I2,PPARG,SP1,STAT4,TP53	ACAA1,Acaa1b,ACADL,ACADS,ACADVL,ACO2,ACOX2,ACTN4,ALDH2,ALDH7A1,ASS1,ATP5B,BDH1,BHMT,Ces1b/Ces1c,CLPP,CPS1,CPT2,CTSB,CYC1,DLD,EHHADH,EIF4A1,EPHX2,ETFDH,GLUD1,GPD1,HACL1,HPD,HSP90AB1,HSPA9,HSPD1,IDH1,IVD,MDH1,MDH2,OAT,OGDH,OTC,PC,PCCA,PHB,SCP2,SELENBP1,SOD2,TRAP1	46 (15)	15					NFkB (complex)
RORA	ligand-dependent nuclear receptor		3			-1.131	1.11e-12	0.0024	AHR,Akt,CCND1,CEBPA,Creb,CTNNB1,CYP19A1,FOXP3,HNF4A,IL17A,IL1B,IL6,JUN,MAPK1,NFkB (complex),NOS2,NR1I2,PPARG,RELA,RORA,RXRA,SP1,STAT3,STAT4,STAT6,TP53	AASS,ACAA1,Acaa1b,ACADL,ACADS,ACADVL,ACO2,ACOX1,ACOX2,ACTN4,ALDH2,ALDH7A1,ASS1,ATP5B,BAAT,BDH1,BHMT,Ces1b/Ces1c,CLPP,CPT2,CYC1,DLD,ECHS1,EHHADH,EIF4A1,EPHX2,ETFDH,GLUD1,GSTK1,HACL1,HPD,HSD17B4,HSP90AB1,HSPA9,HSPD1,IDH1,IVD,MDH1,MDH2,NUDT7,OGDH,OTC,PC,PCCA,PHB,SCP2,SELENBP1,SOD2,SUOX,TRAP1	50 (26)	24	ZBTB16			ADIPOR1,ADIPOR2,CYP19A1,FASN,GPX1,NR1D1,PPARGC1A,SCD	CDKN2A,NFkB (complex)
NEK6	kinase		3			-1.021	1.12e-12	0.002	AKT1,AR,CEBPA,CFTR,CHUK,Creb,CTNNB1,EP300,FOS,FOXO1,HTT,IKBKB,JUN,MTOR,NEK6,NFkB (complex),NR3C1,p70 S6k,RAF1,RICTOR,RPS6KB1,SGK1,STAT3,TP53,TP63	AASS,ACAA1,Acaa1b,ACAA2,ACADL,ACADVL,ACO2,ACSL1,ACTN4,ALDH7A1,ASS1,ATP5B,ATP5H,CAT,CLPP,CPS1,CPT2,CTSZ,CYC1,DLD,EEF1A1,EIF4A1,EPHX2,GOT2,GPD1,HSD17B4,HSP90AB1,HSPA9,HSPD1,IDH1,KRT8,MDH1,MDH2,NDUFB9,NDUFS1,NDUFS3,NDUFV2,NUDT7,PC,PCCA,PHB,SCP2,SDHA,SELENBP1,SOD2,TRAP1,UQCRC1	47 (25)	22	Ins1			RPS6KB1
RTKN	other		3			1.443	1.16e-12	0.002	AHR,CCND1,CEBPA,HNF4A,IL1B,IL6,JUN,MTOR,NFkB (complex),NFKBIA,NOS2,NR1I2,PPARG,REL,RTKN,SP1,STAT4,TP53	ACAA1,Acaa1b,ACAD9,ACADS,ACADVL,ACO2,ACOX2,ACTN4,ALDH2,ALDH7A1,ASS1,ATP5B,BDH1,BHMT,Ces1b/Ces1c,CLPP,CPS1,CPT2,CTSB,CTSZ,CYC1,DLD,EHHADH,EIF4A1,EPHX2,ETFDH,GLUD1,GPD1,HACL1,HPD,HSP90AB1,HSPA5,HSPA9,HSPD1,IDH1,IVD,KRT8,MDH2,OAT,OGDH,OTC,PC,PCCA,PHB,SCP2,SELENBP1,SOD2,TRAP1	48 (18)	17	PRKD1,TCF7L2			NFkB (complex)
AIM2	other		3	Inhibited		-2.064	1.2e-12	0.0013	AHR,AIM2,Akt,CASP1,CCND1,CEBPA,HNF4A,JUN,NFkB (complex),NOS2,NR1I2,PPARG,RELA,RXRA,SP1,STAT4,TP53	ACAA1,Acaa1b,ACADL,ACADS,ACADVL,ACO2,ACOX1,ACOX2,ACTN4,ALDH2,ALDH7A1,ATP5B,BAAT,BDH1,BHMT,Ces1b/Ces1c,CLPP,CPT2,CYC1,DLD,EHHADH,EIF4A1,EPHX2,ETFDH,GLUD1,GPD1,GSTK1,HACL1,HPD,HSD17B4,HSP90AB1,HSPA9,HSPD1,IDH1,IVD,MDH1,MDH2,OAT,OGDH,OTC,PC,PCCA,SCP2,SELENBP1,SOD2,TRAP1	46 (17)	16					NFkB (complex)
INSIG1	other		3			-1.061	1.31e-12	0.0002	Akt,ERK1/2,HMGCR,INSIG1,MYC,PPARG,Ras,SREBF1,SREBF2	ACAA1,Acaa1b,ACAA2,ACADS,ACOX1,ACSL1,ACTN4,ALB,ASS1,BDH1,BHMT,CES1,EHHADH,EIF4A1,GLUD1,GOT2,GPD1,GSTK1,HSPA5,HSPA9,HSPD1,IDH1,IVD,MDH1,OAT,PC,PHB,SARDH,SOD2,SUCLA2,TRAP1,TXNRD1	32 (9)	7	CREB3,MTORC1,NR1I2,PDX1,PPARA,PPARGC1A,RXRA				ALOX5AP,FASN,LCN2,LPIN1,MLXIPL,PTGS1,SCD
MGP	other		3			-0.447	1.39e-12	0.0012	Akt,Alp,ATF4,ATF6,BMP,BMP2,BMP6,C5,calpain,CASP3,CEBPB,Creb,CREB1,CTNNB1,elastase,ERK1/2,ERN1,FN1,FOXO1,HIF1A,HSPA5,MAPK1,MGP,MTOR,NFkB (complex),NOTCH1,P38 MAPK,PRKN,PRL,PTEN,RB1,RUNX2,SPP1,STAT3	AASS,ACAA1,ACAA2,ACADL,ACADVL,ACOX1,ACSL1,ACTN4,ALB,ALDH7A1,ASS1,ATP5B,ATP5H,BHMT,CCS,CPT2,DLD,ECHS1,EHHADH,EPHX2,GLUD1,GPD1,GSTK1,HSD17B4,HSP90AB1,HSPA5,HSPA9,HSPD1,IDE,MDH2,NDUFB9,NDUFS1,NDUFV2,NUDT12,NUDT7,OAT,PC,PDHB,PHB,SCP2,SUCLA2,SUCLG2,SUOX,TXNRD1,UQCRC1	45 (34)	29	MYC,NR1I2,TGFB3	RXRA			JAG1
DOCK9	other		3			-0.632	1.45e-12	0.001	Akt,CDC42,Cdc42,DOCK9,ERK1/2,Jnk,JUN,MAPK1,NFkB (complex),P38 MAPK,PAK4,PPARG,PRKCA,RAC2,RAF1,RB1,TP53	ACAA1,Acaa1b,ACAA2,ACADS,ACADVL,ACO2,ACOX1,ACSL1,ACTN4,ALB,ALDH7A1,ASS1,BDH1,BHMT,CES1,Ces1b/Ces1c,CLPP,CPT2,CTSB,CTSZ,DLD,EHHADH,EIF4A1,EPHX2,GPD1,GSTK1,HSP90AB1,HSPA5,HSPA9,HSPD1,IDH1,IVD,MDH1,MDH2,OAT,PCCA,SELENBP1,SUOX,TRAP1,UQCRC1	40 (17)	14	TCF7L2			CDC42
Presenilin	group		3			0.522	1.46e-12	0.0002	AKT1,AMPK,Creb,EP300,ERK1/2,HIF1A,JUN,NOTCH1,PPARG,Presenilin,PSEN1,PSEN2,PTEN,VEGFA	AASS,ACAA1,Acaa1b,ACADL,ACADS,ACOX1,ACSL1,ALDH2,ASS1,BDH1,BHMT,CCS,CES1,CTSZ,DBT,DECR1,ECHS1,EHHADH,EIF4A1,EPHX2,GLUD1,GOT2,GPD1,HSPA5,IVD,NDUFS1,NDUFS3,NDUFV2,PC,PDHB,SOD2,SUCLA2,SUCLG2	33 (14)	13				HIF1A	INSR
LGALS9	other		3	Activated		2.359	1.47e-12	0.0012	AHR,Alp,CCND1,CEBPA,Creb,HNF4A,IL1B,IL6,JUN,LGALS9,NFkB (complex),NOS2,NR1I2,PPARG,PRL,SP1,STAT4,TP53	AASS,ACAA1,Acaa1b,ACADL,ACADS,ACADVL,ACO2,ACOX2,ACTN4,ALDH2,ALDH7A1,ASS1,ATP5B,ATP5H,BDH1,BHMT,Ces1b/Ces1c,CLPP,CPS1,CPT2,CYC1,DLD,EHHADH,EIF4A1,EPHX2,ETFDH,GLUD1,GPD1,HACL1,HPD,HSP90AB1,HSPA9,IDE,IDH1,IVD,MDH1,MDH2,OAT,OGDH,OTC,PC,PCCA,PHB,SELENBP1,SOD2,TRAP1	46 (18)	16	SOX11			NFkB (complex)
CYCS	transporter		3			-0.146	1.58e-12	0.0019	AHR,Akt,AKT1,BAX,CASP3,CASP7,CASP8,CASP9,caspase,CCND1,CEBPA,CYCS,ERK1/2,HNF4A,IL6,NFkB (complex),NOS2,NR1I2,OMA1,PPARG,PRKN,PTEN,RB1,SP1,STAT4,TP53	Acaa1b,ACADL,ACADS,ACADVL,ACOX2,ACTN4,ALDH2,ALDH7A1,ATP5B,BDH1,BHMT,Ces1b/Ces1c,CLPP,CPS1,CPT2,CTSB,CYC1,ETFDH,GLUD1,GOT2,GPD1,GSTK1,HACL1,HPD,HSP90AB1,HSPA9,HSPD1,IDH1,IVD,MDH1,MDH2,NDUFV2,OAT,OGDH,OTC,PC,PCCA,PDHB,PHB,SCP2,SDHA,SELENBP1,SOD2,SUCLA2,SUCLG2,TRAP1,UQCRC1	47 (26)	20	ADIPOR1,ESRRA,IGF1R,INSR,MYC,PPARGC1A,PPARGC1B	CIDEC,PPARA,Ren2		CASP6,NFkB (complex)
CCDC6	other		3			0.289	1.63e-12	0.0044	AKT1,CCDC6,Cdc42,CREB1,CTNNB1,EIF4E,ERK1/2,estrogen receptor,FASN,Focal adhesion kinase,FOXO1,HRAS,IGF1R,MAPK1,MTOR,NFkB (complex),P38 MAPK,p70 S6k,PTEN,RPTOR,SP1,SRC,STAT3,STAT6,TP53,TSC2	ACAA1,Acaa1b,ACAA2,ACADL,ACADS,ACADVL,ACO2,ACOX1,ACSL1,ACTN4,ALDH2,ALDH7A1,ASS1,ATP5H,BHMT,CES1,Ces1b/Ces1c,CLPP,CPT2,CTSB,CTSZ,CYC1,DLD,DPP7,EEF1A1,EHHADH,GOT2,GPD1,HSPA5,HSPA9,HSPD1,IDH1,KRT8,MDH1,NDUFB9,NDUFS3,NDUFV2,NUDT7,PCCA,PDHB,PHB,SCP2,SDHA,SOD2,SUCLA2,SUCLG2,SUOX,TRAP1	48 (26)	25	CSNK2A1			PTEN
TMSB10/TMSB4X	other		3			-0.729	1.65e-12	0.0021	AHR,AKT1,CCND1,CEBPA,HNF4A,IGF1R,IL6,JUN,MMP7,NFkB (complex),NOS2,NR1I2,PPARG,SP1,STAT4,TMSB10/TMSB4X,TP53	ACAA1,Acaa1b,ACADL,ACADS,ACADVL,ACO2,ACOX2,ACTN4,ALDH2,ALDH7A1,ATP5H,BDH1,Ces1b/Ces1c,CLPP,CPS1,CPT2,CYC1,DLD,EHHADH,EIF4A1,EPHX2,ETFDH,GLUD1,GOT2,GPD1,HACL1,HPD,HSP90AB1,HSPA9,HSPD1,IDH1,IVD,MDH1,MDH2,NDUFB9,NDUFV2,OAT,OGDH,OTC,PC,PCCA,PHB,SCP2,SELENBP1,SOD2,TRAP1,UQCRC1	47 (17)	15	TP53	MYC			NFkB (complex)
Type I BMP receptor	group		3			-0.87	1.7e-12	0.0002	Alp,Creb,P38 MAPK,PPARG,PRL,SMAD1,Smad1/5/8,TP53,Type I BMP receptor	AASS,ACAA1,Acaa1b,ACADS,ACADVL,ACO2,ACOX1,ACSL1,ACTN4,ALB,ASS1,ATP5H,BDH1,CES1,Ces1b/Ces1c,CLPP,CPT2,DLD,EHHADH,GPD1,HSP90AB1,HSPA5,HSPD1,IDE,IDH1,IVD,KRT8,MDH1,MDH2,OAT,PCCA,SCP2,TRAP1	33 (9)	5					SMAD1
MOG	other		3			1.474	1.91e-12	0.0017	AHR,Akt,AKT1,CCND1,CEBPA,GNB1,HNF4A,IL6,JUN,MOG,NFkB (complex),NOS2,NR1I2,PPARG,SP1,STAT4,TP53	ACAA1,Acaa1b,ACADL,ACADS,ACADVL,ACO2,ACOX2,ACTN4,ALDH2,ALDH7A1,ATP5B,BDH1,BHMT,Ces1b/Ces1c,CLPP,CPS1,CPT2,CYC1,DLD,EHHADH,EIF4A1,EPHX2,ETFDH,GLUD1,GOT2,GPD1,GSTK1,HACL1,HPD,HSP90AB1,HSPA9,HSPD1,IDH1,IVD,MDH1,MDH2,OAT,OGDH,OTC,PC,PCCA,PHB,SCP2,SELENBP1,SOD2,TRAP1	46 (17)	15	BCKDK,EIF2AK4,MTORC1,PPARD,TCF7L2			LEP,MMP9,NFkB (complex)
PNKD	other		3	Activated		2.188	2.02e-12	0.0022	AHR,Akt,CCND1,CEBPA,HNF4A,IL1B,IL6,JUN,NFkB (complex),NOS2,NR1I2,PNKD,PPARG,RELA,RXRA,SP1,STAT4,TP53	ACAA1,Acaa1b,ACADL,ACADS,ACADVL,ACO2,ACOX2,ACTN4,ALDH2,ALDH7A1,ASS1,ATP5B,BAAT,BDH1,BHMT,Ces1b/Ces1c,CLPP,CPT2,CYC1,DLD,EHHADH,EIF4A1,EPHX2,ETFDH,GLUD1,GPD1,GSTK1,HACL1,HPD,HSD17B4,HSP90AB1,HSPA9,HSPD1,IDH1,IVD,MDH1,MDH2,OAT,OGDH,OTC,PC,PCCA,PHB,SCP2,SELENBP1,SOD2,TRAP1	47 (18)	17				NFkB (complex)
MEFV	other		3			-1.809	2.08e-12	0.0012	AHR,CASP1,CCND1,CEBPA,HNF4A,JUN,MEFV,NFkB (complex),NOS2,NR1I2,PPARG,SP1,STAT4,TP53	ACAA1,Acaa1b,ACADL,ACADS,ACADVL,ACO2,ACOX1,ACOX2,ACTN4,ALDH2,ALDH7A1,ATP5B,BDH1,BHMT,Ces1b/Ces1c,CLPP,CPS1,CPT2,CYC1,DLD,EHHADH,EIF4A1,EPHX2,ETFDH,GLUD1,GPD1,HACL1,HPD,HSP90AB1,HSPA9,HSPD1,IDH1,IVD,MDH1,MDH2,OAT,OGDH,OTC,PC,PCCA,SCP2,SELENBP1,SOD2,TRAP1	44 (14)	13	RIPK2				NFkB (complex)
NLRC3	other		3			-1.809	2.08e-12	0.0012	AHR,CASP1,CCND1,CEBPA,HNF4A,JUN,NFkB (complex),NLRC3,NOS2,NR1I2,PPARG,SP1,STAT4,TP53	ACAA1,Acaa1b,ACADL,ACADS,ACADVL,ACO2,ACOX1,ACOX2,ACTN4,ALDH2,ALDH7A1,ATP5B,BDH1,BHMT,Ces1b/Ces1c,CLPP,CPS1,CPT2,CYC1,DLD,EHHADH,EIF4A1,EPHX2,ETFDH,GLUD1,GPD1,HACL1,HPD,HSP90AB1,HSPA9,HSPD1,IDH1,IVD,MDH1,MDH2,OAT,OGDH,OTC,PC,PCCA,SCP2,SELENBP1,SOD2,TRAP1	44 (14)	13					NFkB (complex)
TERF2IP	other		3	Activated		2.188	2.23e-12	0.0022	AHR,Akt,CCND1,CEBPA,HNF4A,IL1B,IL6,JUN,NFkB (complex),NOS2,NR1I2,PPARG,RELA,RXRA,SP1,STAT4,TERF2IP,TP53	ACAA1,Acaa1b,ACADL,ACADS,ACADVL,ACO2,ACOX2,ACTN4,ALDH2,ALDH7A1,ASS1,ATP5B,BAAT,BDH1,BHMT,Ces1b/Ces1c,CLPP,CPT2,CYC1,DLD,EHHADH,EIF4A1,EPHX2,ETFDH,GLUD1,GPD1,GSTK1,HACL1,HPD,HSD17B4,HSP90AB1,HSPA9,HSPD1,IDH1,IVD,MDH1,MDH2,OAT,OGDH,OTC,PC,PCCA,PHB,SCP2,SELENBP1,SOD2,TRAP1	47 (18)	17				NFkB (complex)	Ins1
IL34	other		3			1.677	2.33e-12	0.0016	Akt,AKT1,CCND1,Cdc42,CSF1R,CTNNB1,ERK1/2,IGF1R,IL34,IL6,JUN,MAPK1,MYD88,NFkB (complex),PTEN,PTK2,PXN,SRC,STAT3,TP53,TSC2	ACAA1,ACADS,ACADVL,ACTN4,ALDH7A1,ATP5B,ATP5H,BHMT,CES1,Ces1b/Ces1c,CLPP,CPT2,CTSB,CTSZ,DPP7,EHHADH,EIF4A1,EPHX2,GOT2,GSTK1,HACL1,HSP90AB1,HSPA9,HSPD1,IDE,IDH1,MDH1,MDH2,NDUFB9,NDUFS3,NDUFV2,NUDT7,PCCA,PDHB,PHB,SCP2,SDHA,SELENBP1,SUCLA2,SUCLG2,SUOX,TRAP1,UQCRC1	43 (21)	18				PTK2
FANCD2	other		3			-1.769	2.37e-12	0.0024	AHR,CCND1,CEBPA,FANCD2,HNF4A,IL1B,IL6,JUN,NFkB (complex),NOS2,NR1I2,PPARG,SP1,STAT4,TP53	ACAA1,Acaa1b,ACADL,ACADS,ACADVL,ACO2,ACOX2,ACTN4,ALDH2,ALDH7A1,ASS1,ATP5B,BDH1,BHMT,CAT,Ces1b/Ces1c,CLPP,CPS1,CPT2,CYC1,DLD,EHHADH,EIF4A1,EPHX2,ETFDH,GLUD1,GPD1,HACL1,HPD,HSP90AB1,HSPA9,HSPD1,IDH1,IVD,MDH1,MDH2,OAT,OGDH,OTC,PC,PCCA,PHB,SCP2,SELENBP1,SOD2,TRAP1	46 (15)	15	ATM	PML,RAD18		GPX1	NFkB (complex)
ITGA6	transmembrane receptor		2			-0.707	2.51e-12	0.0002	Akt,ERK1/2,HIF1A,IGF1R,ITGA6,MTOR,MYC	ACADL,ACADS,ACSL1,ACTN4,ALB,ASS1,ATP5B,ATP5H,BHMT,CAT,CPT2,CTSB,EIF4A1,GLUD1,GOT2,GSTK1,HSP90AB1,HSPA5,HSPA9,HSPD1,MDH1,MDH2,NDUFB9,NDUFV2,OAT,PHB,SARDH,SCP2,SUCLA2,TRAP1,TXNRD1,UQCRC1	32 (7)	6	Ins1,SYVN1			ADAM17,BIRC5,CTNNB1,HIF1A,IGF1R,RHOA,VEGFA	PTK2,TP53
RB1	transcription regulator		2			0.469	2.53e-12	0.0016	AKT1,AR,CCND1,CEBPA,CEBPB,E2F1,JUN,NR4A3,PPARG,PTEN,RAF1,RB1,TP53	AASS,ACAA1,Acaa1b,ACADL,ACADS,ACADVL,ACO2,ACOX1,ACTN4,BDH1,BHMT,CES1,CLPP,CPS1,CPT2,CYC1,EHHADH,EIF4A1,EPHX2,GOT2,GPD1,HACL1,HSD17B4,HSP90AB1,HSPD1,IDH1,IVD,KRT8,MDH1,MDH2,NDUFS3,OAT,PCCA,PDHB,PHB,SDHA,SELENBP1,SOD2,SUCLA2,SUCLG2,UQCRC1	41 (13)	13	BTG2,CAV1,EP300,ERVW-1,LIPE,MCRS1,PML,PPARA,RPL23A	AMPK,BIRC5,CDC42,CDK6,CDK9,CYP19A1,Fcor,IGF1R,INS,Ins1,KDM2B,MAPK7,NOTCH1,NR1H2		NUMB,PARK7,VEGFA	ANGPT2,AURKB,CCNA1,cytochrome C,Esrra,GMNN,OGT,PPARG,PPARGC1A,PPARGC1B,PTGS1,TAF1,TFDP1,TOPBP1,YY1,ZEB1
SELENOS	other		3			-1.769	2.54e-12	0.0023	AHR,CCND1,CEBPA,HNF4A,IL1B,IL6,JUN,NFkB (complex),NOS2,NR1I2,PPARG,SELENOS,SP1,STAT4,TP53	ACAA1,Acaa1b,ACADL,ACADS,ACADVL,ACO2,ACOX2,ACTN4,ALDH2,ALDH7A1,ASS1,ATP5B,BDH1,BHMT,Ces1b/Ces1c,CLPP,CPS1,CPT2,CYC1,DLD,EHHADH,EIF4A1,EPHX2,ETFDH,GLUD1,GPD1,HACL1,HPD,HSP90AB1,HSPA5,HSPA9,HSPD1,IDH1,IVD,MDH1,MDH2,OAT,OGDH,OTC,PC,PCCA,PHB,SCP2,SELENBP1,SOD2,TRAP1	46 (15)	15	FBXO32				ADIPOQ,ATF6,CAV1,FASN,NFkB (complex),PPARG
CD300LF	other		3			-1.571	2.54e-12	0.0028	Akt,CCND1,CD300LF,CEBPA,HNF4A,IFNG,IL4,IL6,JUN,MAPK1,NFkB (complex),NOS2,NR1I2,PPARG,SP1,STAT4,STAT6,TP53	ACAA1,Acaa1b,ACADL,ACADS,ACADVL,ACO2,ACOX1,ACOX2,ACSL1,ACTN4,ALDH2,ALDH7A1,ATP5B,BDH1,BHMT,Ces1b/Ces1c,CLPP,CPS1,CPT2,CTSB,CYC1,DLD,EHHADH,EIF4A1,EPHX2,ETFDH,GLUD1,GPD1,GSTK1,HACL1,HPD,HSD17B4,HSPA9,IDE,IDH1,IVD,MDH1,MDH2,OAT,OGDH,OTC,PC,PCCA,PHB,SCP2,SELENBP1,SOD2,SUOX,TRAP1	49 (18)	17				MMP9	NFkB (complex)
ARHGEF16	other		3			-0.632	2.72e-12	0.0014	Akt,AKT1,ARHGEF16,CDC42,Cdc42,ERK1/2,Jnk,JUN,MAPK1,NFkB (complex),P38 MAPK,PAK4,PPARG,PRKCA,RAF1,RB1,RHOG,TP53	ACAA1,Acaa1b,ACAA2,ACADS,ACADVL,ACO2,ACOX1,ACSL1,ACTN4,ALB,ALDH7A1,ASS1,BDH1,BHMT,CES1,Ces1b/Ces1c,CLPP,CPT2,CTSB,CTSZ,DLD,EHHADH,EIF4A1,EPHX2,GOT2,GPD1,GSTK1,HSP90AB1,HSPA5,HSPA9,HSPD1,IDH1,IVD,MDH2,OAT,PCCA,SELENBP1,SUOX,TRAP1,UQCRC1	40 (18)	15				CDC42
TNFSF4	cytokine		3	Activated		2.064	3.37e-12	0.0028	AHR,Akt,CCND1,CEBPA,HNF4A,IL1B,IL6,JUN,NFkB (complex),NOS2,NR1I2,PPARG,SP1,STAT4,TNFRSF4,TNFSF4,TP53	ACAA1,Acaa1b,ACADL,ACADS,ACADVL,ACO2,ACOX2,ACTN4,ALDH2,ALDH7A1,ASS1,ATP5B,BDH1,BHMT,Ces1b/Ces1c,CLPP,CPS1,CPT2,CYC1,DLD,EHHADH,EIF4A1,EPHX2,ETFDH,GLUD1,GPD1,GSTK1,HACL1,HPD,HSP90AB1,HSPA9,HSPD1,IDH1,IVD,MDH1,MDH2,OAT,OGDH,OTC,PC,PCCA,PHB,SCP2,SELENBP1,SOD2,TRAP1	46 (17)	15	NRIP1
BEX3	other		3			0.729	3.71e-12	0.0037	AHR,Akt,BEX3,CASP2,CASP3,CCND1,CEBPA,HNF4A,IL1B,IL6,JUN,NFkB (complex),NOS2,NR1I2,P38 MAPK,PPARG,PRKN,PTEN,SP1,STAT4,TP53	Acaa1b,ACADL,ACADS,ACADVL,ACOX2,ACTN4,ALDH2,ALDH7A1,ASS1,ATP5B,BDH1,BHMT,Ces1b/Ces1c,CLPP,CPS1,CPT2,CYC1,EIF4A1,EPHX2,ETFDH,GLUD1,GPD1,GSTK1,HACL1,HPD,HSP90AB1,HSPA9,HSPD1,IDH1,IVD,MDH1,MDH2,NDUFV2,OAT,OGDH,OTC,PC,PCCA,PDHB,PHB,SCP2,SDHA,SELENBP1,SOD2,SUCLA2,SUCLG2,TRAP1	47 (21)	18				NFkB (complex)
NEDD4	enzyme		2	Inhibited		-3.651	4.32e-12	0.0002	ADRB2,Akt,AKT1,ERK1/2,IGF1R,NEDD4,NFkB (complex),NR3C1,PGR,PTEN	ACAA1,ACAA2,ACADS,ACO2,ACOX1,ALDH7A1,ASS1,ATP5B,ATP5H,BHMT,CAT,Ces1b/Ces1c,CPS1,DLD,EHHADH,GOT2,GSTK1,HSPA5,HSPA9,IDE,MDH1,NDUFB9,NDUFS3,NDUFV2,PDHB,SCP2,SDHA,SUCLA2,SUCLG2,UQCRC1	30 (10)	9				MMP9	IGF1R,NFkB (complex),PTEN
CDC42	enzyme		2			-0.801	4.72e-12	0.0015	CDC42,Cdc42,ERK1/2,Jnk,JUN,MAPK1,NFkB (complex),P38 MAPK,PAK4,PPARG,PRKCA,RAF1,RB1,TP53	ACAA1,Acaa1b,ACAA2,ACADS,ACADVL,ACO2,ACOX1,ACSL1,ACTN4,ALB,ALDH7A1,ASS1,BDH1,BHMT,CES1,Ces1b/Ces1c,CLPP,CPT2,CTSB,CTSZ,DLD,EHHADH,EIF4A1,EPHX2,GPD1,HSP90AB1,HSPA5,HSPA9,HSPD1,IDH1,IVD,MDH1,MDH2,OAT,PCCA,SELENBP1,SUOX,TRAP1,UQCRC1	39 (14)	13	ARHGEF16,DOCK9,EDN1,F7,IGF1R,Ins1,LTK,PTEN,PTK2,PTPN11,RELN,RICTOR,TCR,TGFB3,VEGFA	ITGB1BP1		Cdc42,NFkB (complex),PAK4,PARD6A,RALA,RHOA,RPS6KB1,SRF	PPARG,RB1,TP53
UBE2E2	enzyme		3			-0.729	4.87e-12	0.0045	AHR,Akt,CASP3,CCND1,CEBPA,HNF4A,IL1B,IL6,JUN,NFkB (complex),NOS2,NR1I2,PPARG,PRKN,PTEN,SP1,STAT4,TP53,UBE2E2	Acaa1b,ACADL,ACADS,ACADVL,ACOX2,ACTN4,ALDH2,ALDH7A1,ASS1,ATP5B,BDH1,BHMT,Ces1b/Ces1c,CLPP,CPS1,CPT2,CYC1,EIF4A1,EPHX2,ETFDH,GLUD1,GPD1,GSTK1,HACL1,HPD,HSP90AB1,HSPA9,HSPD1,IDH1,IVD,MDH1,MDH2,NDUFV2,OAT,OGDH,OTC,PC,PCCA,PDHB,PHB,SCP2,SDHA,SELENBP1,SOD2,SUCLA2,SUCLG2,TRAP1	47 (19)	17					NFkB (complex)
IFRD1	other		3			-1.677	4.97e-12	0.0016	AR,CTNNB1,EIF2A,ESRRA,EZH2,IFRD1,JUN,MYC,N-cor,NFkB (complex),P38 MAPK,RAF1,TCF7L2,TP53,VDR	ACAA1,ACAA2,ACADL,ACADVL,ACO2,ACOT4,ACOX1,ACSL1,ACTN4,ALDH7A1,AMACR,ASS1,ATP5B,CAT,Ces1b/Ces1c,CLPP,CPT2,CTSB,CTSZ,CYC1,DLD,EHHADH,EPHX2,ETFDH,GLUD1,GOT2,HSD17B4,HSP90AB1,HSPA5,HSPA9,IDH1,KRT8,MDH2,NUDT7,OAT,PC,PCCA,PHB,SARDH,SCP2,SELENBP1,SUCLA2,TXNRD1	43 (15)	15	NFE2L2,PTEN				CTH,CTNNB1,MYC
PKN3	kinase		3	Activated		2.309	5.13e-12	0.0043	AHR,Akt,CCND1,CEBPA,ERK1/2,HNF4A,IL1B,IL6,JUN,MAPK1,MMP14,NFkB (complex),NOS2,NR1I2,P38 MAPK,PKN3,PPARG,SP1,STAT3,STAT4,TGFB1,TP53	ACAA1,Acaa1b,ACADL,ACADS,ACADVL,ACO2,ACOX2,ACTN4,ALDH2,ALDH7A1,ASS1,ATP5B,BDH1,BHMT,Ces1b/Ces1c,CLPP,CPS1,CPT2,CYC1,DLD,EHHADH,EIF4A1,EPHX2,ETFDH,GLUD1,GPD1,GSTK1,HACL1,HPD,HSP90AB1,HSPA9,HSPD1,IDH1,IVD,MDH1,MDH2,OAT,OGDH,OTC,PC,PCCA,PDHB,PHB,SCP2,SELENBP1,SOD2,SUOX,TRAP1	48 (22)	20				NFkB (complex)
NLRP2	other		3			-1.809	5.33e-12	0.0024	AHR,Akt,CASP1,caspase,CCND1,CEBPA,HNF4A,JUN,NFkB (complex),NLRP2,NOS2,NR1I2,PPARG,RB1,SP1,STAT4,TP53	ACAA1,Acaa1b,ACADL,ACADS,ACADVL,ACO2,ACOX1,ACOX2,ACTN4,ALDH2,ALDH7A1,ATP5B,BDH1,Ces1b/Ces1c,CLPP,CPS1,CPT2,CYC1,DLD,EHHADH,EIF4A1,EPHX2,ETFDH,GLUD1,GPD1,GSTK1,HACL1,HPD,HSP90AB1,HSPA9,HSPD1,IDH1,IVD,MDH2,OAT,OGDH,OTC,PC,PCCA,SCP2,SELENBP1,SOD2,TRAP1,UQCRC1	44 (17)	15
CTNNBIP1	other		3			-1.982	5.6e-12	0.0018	AR,CTNNB1,CTNNBIP1,EIF2A,ESRRA,EZH2,JUN,LEF1,MYC,N-cor,NFkB (complex),P38 MAPK,RAF1,RUNX2,TCF7L2,TP53,VDR	ACAA1,ACAA2,ACADL,ACADVL,ACO2,ACOT4,ACOX1,ACSL1,ACTN4,ALDH7A1,AMACR,ASS1,ATP5B,CAT,Ces1b/Ces1c,CLPP,CPT2,CTSB,CYC1,DLD,EHHADH,EPHX2,ETFDH,GLUD1,GOT2,HSD17B4,HSP90AB1,HSPA5,HSPA9,IDH1,KRT8,MDH2,NUDT12,NUDT7,OAT,PC,PCCA,PHB,SARDH,SCP2,SELENBP1,SUCLA2,TXNRD1	43 (17)	15					CTNNB1
Vacuolar H+ ATPase	complex		3			-1.443	6.02e-12	0.002	AHR,Akt,AKT1,CASP8,CCND1,CEBPA,CTNNB1,ESR1,HNF4A,HRAS,JUN,MAPK1,NFkB (complex),NOS2,NR1I2,NR3C2,PLA2G4A,PPARG,PRKN,RAC1,SP1,STAT4,TP53,Vacuolar H+ ATPase	AASS,ACAA1,Acaa1b,ACADL,ACADS,ACADVL,ACO2,ACOX2,ACTN4,ALDH2,ALDH7A1,BDH1,Ces1b/Ces1c,CLPP,CPS1,CPT2,CYC1,DLD,EHHADH,EIF4A1,EPHX2,ETFDH,GLUD1,GOT2,GPD1,GSTK1,HACL1,HPD,HSP90AB1,HSPA9,HSPD1,IDH1,IVD,MDH1,MDH2,NDUFS3,NDUFV2,NUDT7,OGDH,OTC,PC,PCCA,PDHB,SCP2,SDHA,SELENBP1,SUOX,TRAP1	48 (24)	21					NFkB (complex)
LPIN1	phosphatase		2			-0.6	6.15e-12	0.0001	ERK1/2,Jnk,JUN,LPIN1,P38 MAPK,Pkc(s),PPARG,PRKCA,PRKCE,SREBF1	ACAA1,Acaa1b,ACAA2,ACADS,ACOX1,ACSL1,ASS1,BDH1,BHMT,CAT,CES1,CPT2,CTSB,EHHADH,EIF4A1,EPHX2,GPD1,HSP90AB1,HSPA5,IDH1,IVD,KRT8,MDH1,PC,SOD2	25 (10)	9	ATM,CDK6,GCG,Ins1,PPARGC1A,TP53	AMPK,INSIG1		FASN,PPARA,SCD	PPARG
ARRB2	other		2			-0.801	6.23e-12	0.0018	ADRB2,Akt,AKT1,ARRB2,CTNNB1,EGFR,EIF4E,ERK1/2,IGF1R,Jnk,Mapk,MAPK1,MKNK1,NFkB (complex),NOS2,P38 MAPK,TP53	ACAA2,ACADS,ACADVL,ACO2,ACSL1,ACTN4,ALB,ALDH7A1,ATP5B,BHMT,CAT,Ces1b/Ces1c,CLPP,CPT2,DLD,GOT2,GPD1,GSTK1,HSD17B4,HSP90AB1,HSPA5,HSPA9,HSPD1,IDE,IDH1,KRT8,MDH1,MDH2,NDUFB9,NDUFV2,NUDT7,OAT,PC,PCCA,PHB,SCP2,SUOX,TRAP1,UQCRC1	39 (17)	16		ANGPT2		ARRB1,CTNNB1,HIF1A,RHOA,TP53	IGF1R,NFkB (complex),VEGFA
PPARGC1A	transcription regulator		1			1.604	6.43e-12	0.0001	PPARGC1A	ACADL,ACADVL,ACOX1,ATP5B,ATP5H,BDH1,CAT,GOT2,MDH2,NDUFS1,NDUFV2,PHYH,SDHA,SOD2	14 (1)	1	ADIPOQ,ADIPOR1,CDK6,EP300,FMO3,FOXC2,GCG,KLF11,LEP,LIPE,MAPK13,METRNL,MTORC1,NFE2L2,OGT,PIM2,PML,PRKAA1,RIPK2,RORA,TGFB3	ABCC8,CDK9,CIDEC,FLCN,FNIP1,HAO1,KLF15,PTEN,RB1,RBL1,RFWD2,SERTAD2,SURF1,TCF7L2,UBD		ACOX1,APOC2,CYCS,cytochrome C,EPAS1,FASN,GPX1,Ins1,INSIG1,ITGB1BP1,LPIN1,NCEH1,NR5A2,PCK1,PPARD,PPARGC1B,PRDX3,RXRA,SESN2,SIRT3,ST8SIA1,TFAM,TP53	FBXO32
SOX11	transcription regulator		3			-1.982	7.08e-12	0.0017	AR,CTNNB1,EIF2A,ESRRA,EZH2,JUN,MYC,N-cor,NFkB (complex),P38 MAPK,RAF1,SOX11,TCF7L2,TP53,VDR	ACAA1,ACAA2,ACADL,ACADVL,ACO2,ACOT4,ACOX1,ACSL1,ACTN4,ALDH7A1,AMACR,ASS1,ATP5B,CAT,Ces1b/Ces1c,CLPP,CPT2,CTSB,CYC1,DLD,EHHADH,EPHX2,ETFDH,GLUD1,GOT2,HSD17B4,HSP90AB1,HSPA5,HSPA9,HSPD1,IDH1,KRT8,MDH2,NUDT7,OAT,PC,PCCA,PHB,SARDH,SCP2,SELENBP1,SUCLA2,TXNRD1	43 (15)	15				BMPR1A,CASP6,LGALS9,SMAD1	CAV1,CTNNB1
PCGEM1	other		3			0.469	7.65e-12	0.0032	AMPK,CCND1,CDKN2A,CTNNB1,G6PD,GCK,GLI1,MYC,NFkB (complex),PCGEM1,Pkc(s),PTEN,RB1,SP1	ACAA1,ACAA2,ACADVL,ACOX1,ACSL1,ACTN4,ALB,ALDH7A1,ASS1,ATP5B,CES1,CPT2,CTSB,CYC1,DLD,ECHS1,EEF1A1,EHHADH,EIF4A1,GLUD1,GOT2,GSTK1,HACL1,HSPA9,HSPD1,IDH1,KRT8,NDUFS3,NUDT7,OAT,PDHB,PHB,SARDH,SDHA,SELENBP1,SOD2,SUCLA2,SUCLG2,TRAP1,TXNRD1,UQCRC1	41 (14)	13				ACOX1,FASN,MYC
GLIPR1	other		3	Activated		2.021	7.9e-12	0.007	AMPK,AR,CCND1,CDKN2A,CTNNB1,ESRRA,EZH2,GCK,GLI1,GLIPR1,JUN,MAPK14,MYC,NFkB (complex),PTEN,RAF1,RB1,SP1,TCF7L2,TP53	ACAA2,ACADL,ACOT4,ACTN4,ALB,ALDH7A1,AMACR,ASS1,CAT,CES1,Ces1b/Ces1c,CLPP,CPT2,CTSB,CYC1,DLD,ECHS1,EEF1A1,EIF4A1,EPHX2,ETFDH,GLUD1,GOT2,GSTK1,HACL1,HSD17B4,HSP90AB1,HSPA9,HSPD1,IDH1,KRT8,MDH2,NDUFS3,NUDT7,OAT,PC,PCCA,PDHB,PHB,SARDH,SCP2,SDHA,SOD2,SUCLA2,SUCLG2,TRAP1,TXNRD1,UQCRC1	48 (20)	19	SRF,TP53			CTNNB1	MYC
NFkB (complex)	complex		2			1.938	9.83e-12	0.0038	AHR,CCND1,CEBPA,HNF4A,IL1B,IL6,JUN,NFkB (complex),NOS2,NR1I2,PPARG,SP1,STAT4,TP53	ACAA1,Acaa1b,ACADL,ACADS,ACADVL,ACO2,ACOX2,ACTN4,ALDH2,ALDH7A1,ASS1,ATP5B,BDH1,BHMT,Ces1b/Ces1c,CLPP,CPS1,CPT2,CYC1,DLD,EHHADH,EIF4A1,EPHX2,ETFDH,GLUD1,GPD1,HACL1,HPD,HSP90AB1,HSPA9,HSPD1,IDH1,IVD,MDH1,MDH2,OAT,OGDH,OTC,PC,PCCA,PHB,SCP2,SELENBP1,SOD2,TRAP1	45 (14)	14	ADIPOQ,ANGPT2,ATF6,ATM,BEX3,CARD14,CASP10,CASP8AP2,CDC42,CLOCK,CSNK2A1,CTH,CYCS,DDIT4,death receptor,EIF2AK1,EP300,F7,INS,Ins1,IRAK1BP1,ITGB3,KRAS,LEP,LGALS9,MAPK7,MOG,NFE2L2,OGT,PAK4,PDCD5,PIDD1,PKN3,PNKD,PPARD,PRDX3,PRKAA1,PRKD1,PRKN,PTK2,PTPN11,RHOA,RICTOR,RIPK2,RTKN,TCR,TERF2IP,TRAPPC9,VEGFA	AIM2,ARRB1,ARRB2,CARD8,CAV1,CD300LF,CDKN2A,CLCN5,FANCD2,FASN,GPX1,HSPE1,MEFV,NEDD4,NLRC3,OPTN,PI3,PML,PTEN,RORA,SELENOS,SFTPD,SIVA1,TMSB10/TMSB4X,UBE2E2,USP7,Vacuolar H+ ATPase		BIRC5,CDC25B,Cpla2,EPAS1,G0S2,HIF1A,JAG1,LCN2,NR1D1,PDX1,PLK3,SLC7A5,TWIST1	CFTR
HIF1A	transcription regulator		2			0.164	1.01e-11	0.0012	AMPK,CDKN1A,CTNNB1,EP300,ERK1/2,HIF1A,JUN,PPARG,PTEN,TP53,VEGFA	ACAA1,Acaa1b,ACADL,ACADS,ACADVL,ACOX1,ACTN4,ALB,ALDH2,BDH1,BHMT,CES1,Ces1b/Ces1c,CLPP,CTSB,DBT,DECR1,EHHADH,EIF4A1,EPHX2,GPD1,HSP90AB1,HSPA5,HSPD1,IDH1,IVD,KRT8,NDUFS3,NUDT7,PC,PCCA,PDHB,SDHA,SOD2,SUCLA2,SUCLG2,TRAP1	37 (11)	11	ANGPT2,ARRB2,CSNK2A1,ERBB3,IGF1R,INS,ITGA6,KLF5,KRAS,LCN2,MLXIPL,NFkB (complex),PARK7,Presenilin,RICTOR,RPS6KB1,RPTOR,RXRA,TCR	HNF4A,SIRT7,TRPM2		ABCC8,ADAM17,ALOX5AP,BIRC5,Cpla2,CYP19A1,DDIT4,HUWE1,ITGB3,LEP,MMP9,NEK8,NOTCH1,PIM2,SESN2,TERC,TFRC,TGFB3	ADIPOQ,CTNNB1,MTORC1,NEUROG3,PHLPP2,PPARG,TFAM
BMPR1A	kinase		3			1.121	1.13e-11	0.0024	Alp,BMPR1A,CASP1,Creb,EIF2AK2,ERK1/2,JUN,MAPK1,NFkB (complex),P38 MAPK,PPARG,PRL,RUNX2,SMAD1,Smad1/5/8,STAT1,STAT3,TP53	AASS,ACAA1,Acaa1b,ACAA2,ACADS,ACADVL,ACO2,ACOX1,ACSL1,ACTN4,ALDH7A1,ASS1,ATP5H,BDH1,BHMT,CES1,Ces1b/Ces1c,CLPP,CPT2,DLD,EHHADH,EIF4A1,EPHX2,HSP90AB1,HSPA9,IDE,IDH1,IVD,KRT8,MDH1,MDH2,NUDT12,OAT,PCCA,PHB,SCP2,SOD2,SUOX,TRAP1	39 (18)	13	MYC,SOX11	GMNN,SOX2		SMAD1,SMAD1/5
NR3C2	ligand-dependent nuclear receptor		3			0.745	1.15e-11	0.005	AHR,AR,CASP3,Creb,CTNNB1,ERK1/2,FOS,JUN,MED1,Nfat (family),NFKBIA,NR1H4,NR3C1,NR3C2,p70 S6k,PPARG,PRKN,PTEN,RELA,RXRA,T-type Calcium Channel,TP53	AASS,ACAA1,Acaa1b,ACADS,ACADVL,ACO2,ACOX1,ACSL1,ACTN4,ALDH2,BAAT,BDH1,BHMT,CES1,Ces1b/Ces1c,CLPP,CPS1,CTSB,CTSZ,CYC1,DLD,EEF1A1,EHHADH,EIF4A1,EPHX2,GPD1,HSD17B4,HSP90AB1,HSPA9,HSPD1,IDH1,IVD,KRT8,MDH2,NDUFV2,NUDT7,PC,PCCA,PDHB,SCP2,SELENBP1,SOD2,SUCLA2,SUCLG2,TRAP1	45 (22)	20	ANGPT2,CAV1,CDK5,ELL,PML	HSD11B2		GPX1,Gsta4,IGF1R	TP53,VEGFA
SRF	transcription regulator		3			1.342	1.16e-11	0.0035	Akt,AKT1,CCND1,Cdc42,CEBPB,FOS,IGF1R,IL6,ITGAM,NFE2L2,NFKBIA,NOTCH1,P38 MAPK,PTEN,PTK2,RB1,RUNX2,SP1,SRF,STAT6,TP53,TSC2	ACAA1,ACADS,ACADVL,ACTN4,ALDH2,ASS1,ATP5H,CES1,Ces1b/Ces1c,CLPP,CPT2,CTSB,CTSZ,DPP7,ECHS1,EHHADH,EPHX2,GLUD1,GOT2,GSTK1,HACL1,HSD17B4,HSPA5,HSPD1,IDE,IDH1,INMT,KRT8,MDH1,MDH2,NDUFB9,NDUFS1,NDUFS3,NDUFV2,NUDT12,PCCA,PDHB,SCP2,SDHA,SELENBP1,SUCLA2,SUCLG2,TRAP1,TXNRD1,UQCRC1	45 (22)	19	CDC42,EP300,Gsk3,RHOA,TCR			FHL1,GLIPR1,KRIT1,PTK2,TLN1	CTSG,G0S2,LCN2,MAPK13
USP15	peptidase		3			1.342	1.22e-11	0.0041	AR,CTNNB1,ESRRA,EZH2,JUN,MTOR,MYC,N-cor,NFkB (complex),NFKBIA,P38 MAPK,RAF1,REL,TCF7L2,TP53,USP15,VDR	ACAA1,ACAA2,ACAD9,ACADL,ACADVL,ACO2,ACOT4,ACOX1,ACSL1,ACTN4,ALDH7A1,AMACR,ASS1,ATP5B,CAT,Ces1b/Ces1c,CLPP,CPT2,CTSB,CTSZ,CYC1,DLD,EHHADH,EPHX2,ETFDH,GLUD1,GOT2,HSD17B4,HSP90AB1,HSPA5,HSPA9,IDH1,KRT8,MDH1,MDH2,NUDT7,OAT,PC,PCCA,PHB,SARDH,SCP2,SELENBP1,SUCLA2,TXNRD1	45 (17)	16				CTNNB1
PTK2	kinase		2	Activated		2.03	1.45e-11	0.0033	Akt,AKT1,CCND1,Cdc42,CREB1,ERK1/2,IGF1R,IL6,Jnk,MAP2K1/2,MYD88,NFkB (complex),P38 MAPK,PIK3R1,PTEN,PTK2,SRC,STAT3,TP53,TSC2	ACAA1,ACADS,ACADVL,ACTN4,ALDH7A1,ASS1,ATP5B,ATP5H,BHMT,CES1,Ces1b/Ces1c,CLPP,CPT2,CTSB,CTSZ,DPP7,EHHADH,GOT2,GSTK1,HACL1,HSP90AB1,HSPA5,HSPA9,HSPD1,IDH1,MDH1,MDH2,NDUFB9,NDUFS3,NDUFV2,OAT,PCCA,PDHB,PHB,SCP2,SDHA,SELENBP1,SUCLA2,SUCLG2,TRAP1,UQCRC1	41 (20)	19	CAV1,CSF1,EDN1,F7,IL34,INS,INSR,ITGB3,PTN,SRF,TCR,VEGFA	ADIPOQ,CTSG,CYP19A1,Ins1,ITGA6,PTPN11		CDC42,Cdc42,MMP9,NFkB (complex),RPS6KB1
DCP1A	other		3			1.151	1.79e-11	0.0015	Akt,AKT1,CHUK,DCP1A,EIF2A,EIF2AK2,EIF2S1,IKBKB,NFkB (complex),NFKBIA,P38 MAPK,PPARG,Srebp,STAT3,TP53	ACAA1,Acaa1b,ACAA2,ACADS,ACADVL,ACO2,ACOX1,ACSL1,ACTN4,ALB,ALDH7A1,ASS1,BDH1,CAT,CES1,CLPP,CPT2,CTSZ,DLD,EHHADH,GOT2,GPD1,GSTK1,HSP90AB1,HSPA5,HSPA9,HSPD1,IDH1,IVD,MDH1,MDH2,OAT,PC,PCCA,PHB,SOD2,TRAP1	37 (15)	14				EIF2A
CTNNB1	transcription regulator		2			1.852	1.83e-11	0.0027	AR,CTNNB1,EIF2A,ESRRA,EZH2,JUN,MYC,N-cor,NFkB (complex),P38 MAPK,RAF1,TCF7L2,TP53,VDR	ACAA1,ACAA2,ACADL,ACADVL,ACO2,ACOT4,ACOX1,ACSL1,ACTN4,ALDH7A1,AMACR,ASS1,ATP5B,CAT,Ces1b/Ces1c,CLPP,CPT2,CTSB,CYC1,DLD,EHHADH,EPHX2,ETFDH,GLUD1,GOT2,HSD17B4,HSP90AB1,HSPA5,HSPA9,IDH1,KRT8,MDH2,NUDT7,OAT,PC,PCCA,PHB,SARDH,SCP2,SELENBP1,SUCLA2,TXNRD1	42 (14)	14	AMPK,ARRB1,ARRB2,CDK5,CSF1,CSNK1D,EPAS1,FGF3,GLIPR1,Gsk3,INS,ITGA6,ITGB3,JINK1/2,LEP,MGEA5,PTN,RALA,RPTOR,UBD,USP15	ADIPOQ,ANGPT2,CAV1,CTNNBIP1,CYP19A1,DSP,GMNN,HIF1A,HNF4A,IFRD1,IGF1R,Pkg,PPARD,PRKN,PSEN1,PTEN,RXRA,SOX11,TLE1		CCNA1,CDH16,CDKN2A,EIF2A,FOXC2,Ins1,PAX3,PML,TCF/LEF,TCF7L2,TGFB3,TWIST1,ZEB1	BIRC5,HES1,RBL1
MNK1/2	group		3			0.762	1.9e-11	0.0063	AMPK,CCND1,CDKN2A,Cpla2,CTNNB1,EIF4E,ERK1/2,GCK,GLI1,MAPK14,MKNK1,MKNK2,MNK1/2,MYC,PLA2G4A,PPARG,PTEN,RB1,SP1	Acaa1b,ACAA2,ACADS,ACADVL,ACTN4,ALB,ASS1,ATP5B,BDH1,BHMT,CAT,CPT2,CTSB,CYC1,DLD,ECHS1,EEF1A1,EIF4A1,GLUD1,GOT2,GPD1,GSTK1,HACL1,HSD17B4,HSPA9,HSPD1,IVD,NDUFS3,NUDT7,OAT,PC,PDHB,PHB,SARDH,SCP2,SDHA,SELENBP1,SOD2,SUCLA2,SUCLG2,TRAP1,TXNRD1,UQCRC1	43 (19)	16	TCR			Cpla2,MYC
EIF2A	translation regulator		2			-0.471	2.03e-11	0.0001	ATF4,EIF2A,PPARG,Srebp	ACAA1,Acaa1b,ACAA2,ACADS,ACOX1,ACSL1,BDH1,CAT,CES1,CPT2,EHHADH,GPD1,HSPA5,IDH1,IVD,MDH1,PC,SOD2	18 (4)	4	CTNNB1,DCP1A,TRPM2	CNGA3,LEP,MGEA5,PA2G4,PPP1R15B		PPARG,Srebp
PLK3	kinase		2			1.414	2.05e-11	0.0003	AKT1,ATF2,JUN,PLK3,PTEN,SNCA,TP53	ACAA1,ACAA2,ACADVL,ACO2,ACOX1,ACSL1,ACTN4,ALB,ASS1,CAT,Ces1b/Ces1c,CLPP,CTSB,DLD,EHHADH,EIF4A1,EPHX2,GOT2,HSP90AB1,HSPD1,IDH1,KRT8,MDH2,NDUFS3,OAT,PCCA,PDHB,SDHA,SOD2,SUCLA2,SUCLG2,TRAP1	32 (7)	6	ATM,GCG,NFkB (complex),NR5A2			PTEN,TP53
LILRA2	other		3			0.16	2.09e-11	0.003	Akt,AKT1,AR,CBL,ERBB2,ERK1/2,FLT1,IGF1R,IL6ST,LILRA2,MAPK1,MTOR,NFkB (complex),NOTCH1,PRKAA,RET,RUNX2,SRC,STAT3,TGFB1,TYRO3	ACADL,ACADS,ACOX1,ACSL1,ACTN4,ALB,ALDH2,ALDH7A1,ATP5B,ATP5H,BDH1,BHMT,Ces1b/Ces1c,CHDH,CPS1,CPT2,CTSB,CYC1,DLD,ECHS1,GLUD1,GOT2,GSTK1,HSP90AB1,HSPA9,HSPD1,MDH1,MDH2,NDUFB9,NDUFS1,NUDT12,OAT,PDHB,PHB,SCP2,SDHA,SELENBP1,SUOX,UQCRC1	39 (21)	18				CBL
ASXL1	transcription regulator		2			0	2.48e-11	0.0001	ASXL1,PPARG	ACAA1,Acaa1b,ACAA2,ACADS,ACOX1,ACSL1,BDH1,CAT,CES1,CPT2,EHHADH,GPD1,GPD2,IVD,MDH1,PC	16 (2)	2				PDCD4	G0S2,KLF15,LIPE,PPARG,PPARGC1B,SCD,VEGFA
G0S2	other		2			-0.707	2.67e-11	0.0001	G0S2,PNPLA2	ACAA2,ACADL,ACADVL,ACOX1,ACSL1,GSTK1,HSPA5,HSPD1	8 (2)	2	ASXL2,NFkB (complex),PPARA,PTEN	ASXL1,SRF			MYC,PNPLA2
KLF15	transcription regulator		1			0.707	2.67e-11	0.0001	KLF15	ACADL,ACADS,ACADVL,ACOX1,ACSL1,CPT2,DECR1,EHHADH	8 (1)	1	ASXL2	ASXL1		ACOX1,EHHADH,FASN,PPARG,SCD	PPARGC1A
TRRAP	transcription regulator		3			0.885	2.81e-11	0.0126	AMPK,AR,CCND1,CDK1,CDKN2A,CTNNB1,EZH2,FOS,FOXO1,GCK,GLI1,JUN,MDM4,MYC,PTEN,RB1,SP1,TP53,TRRAP	ACAA1,ACAA2,ACSL1,ACTN4,ALB,AMACR,ASS1,ATP5B,CES1,Ces1b/Ces1c,CLPP,CPT2,CTSB,CYC1,DLD,ECHS1,EEF1A1,EHHADH,EIF4A1,EPHX2,GLUD1,GOT2,GPD1,HACL1,HSP90AB1,HSPA9,HSPD1,IDH1,KRT8,MDH2,NDUFS3,NUDT7,OAT,PCCA,PDHB,PHB,SARDH,SCP2,SDHA,SELENBP1,SOD2,SUCLA2,SUCLG2,TRAP1,TXNRD1,UQCRC1	46 (19)	17				MYC
STXBP1	transporter		3			-1.093	2.98e-11	0.0022	AR,CDK5,CDK5R1,Creb,CTNNB1,ERBB2,ERK1/2,FOXO1,HTT,IGF1,JUN,MAPK1,MECP2,MTOR,NFkB (complex),NR3C1,NR3C2,p70 S6k,PLD1,PLD2,PPARG,PRKN,STXBP1,TP53	AASS,ACAA1,Acaa1b,ACADL,ACADS,ACADVL,ACO2,ACSL1,ALDH7A1,ATP5B,BDH1,BHMT,CES1,CHDH,CLPP,CPS1,CPT2,CYC1,DLD,EEF1A1,EHHADH,EIF4A1,EPHX2,GPD2,HSP90AB1,HSPA9,HSPD1,IDH1,IVD,MDH2,NDUFS3,NDUFV2,NUDT7,OAT,PC,PCCA,PDHB,SDHA,SUOX,TRAP1,UQCRC1	41 (24)	19
CDK5	kinase		2			-0.316	3.39e-11	0.0046	Akt,AKT1,AR,CDK5,CTNNB1,ERBB2,ERK1/2,FOXO1,HTT,JUN,MAPK1,MECP2,MTOR,NR3C1,NR3C2,PPARG,PRKN,TP53	ACAA1,Acaa1b,ACADL,ACADS,ACADVL,ACO2,ACSL1,ASS1,ATP5B,BDH1,BHMT,CES1,CHDH,CLPP,CPS1,CPT2,CYC1,DLD,EHHADH,EIF4A1,EPHX2,GOT2,GSTK1,HSP90AB1,HSPA9,HSPD1,IDH1,IVD,MDH2,NDUFS3,NDUFV2,NUDT7,OAT,PC,PCCA,PDHB,SDHA,SUOX,TRAP1,UQCRC1	40 (18)	17		CAST,MGEA5,RELN		Cdk,CLOCK,CTNNB1,ERBB3,Ins1,NR3C2,RALA,RPS6KB1,SH3GLB1,TP53	Gsk3,PPARG
Mir122a,b	group		2			0	3.77e-11	0.0003	IGF1R,Mir122a,b,RELA,TP53	ACAA2,ACADS,ACADVL,ACO2,ACSL1,ACTN4,ALB,ATP5B,ATP5H,CAT,Ces1b/Ces1c,CLPP,CPT2,CTSB,DLD,HSP90AB1,HSPD1,IDH1,KRT8,MDH2,NDUFB9,NDUFV2,OAT,PCCA,SCP2,SOD2,TRAP1,UQCRC1	28 (4)	3		MYC		TP53	ADAM17,IGF1R
PTEN	phosphatase		2			0.149	3.92e-11	0.01	AKT1,Cdc42,CTNNB1,EIF4E,ERK1/2,estrogen receptor,Focal adhesion kinase,FOXO1,HRAS,IGF1R,MAPK1,MTOR,NFkB (complex),P38 MAPK,p70 S6k,PTEN,RPTOR,SP1,SRC,STAT3,STAT6,TP53,TSC2	ACAA1,ACAA2,ACADL,ACADS,ACADVL,ACO2,ACOX1,ACSL1,ACTN4,ALDH2,ALDH7A1,ASS1,ATP5H,BHMT,CES1,Ces1b/Ces1c,CLPP,CPT2,CTSB,CTSZ,CYC1,DLD,DPP7,EEF1A1,EHHADH,GOT2,GPD1,HSPA9,HSPD1,IDH1,KRT8,MDH1,NDUFB9,NDUFS3,NDUFV2,NUDT7,PCCA,PDHB,PHB,SCP2,SDHA,SUCLA2,SUCLG2,SUOX,TRAP1	45 (23)	23	CCDC6,CSF1,CTSG,LCN2,LEP,MAGI2,NOP53,NOX3,PLAGL1,PLK3,PPARD,PRKD1,RICTOR	CSNK2A1,LETM1,MAPK13,NEDD4,NOTCH1,P110,PARK7,TCR,TGFB3,TRPM2		CCNC,CDC42,CDK9,G0S2,GTF2I,HAVCR1,IFRD1,JAG1,KLF5,NR5A2,PDCD4,SFTPD	ACOX1,ALOX5AP,AMPK,ANGPT2,AURKB,BIRC5,Cdc42,CTNNB1,Cyclin A,EDN1,EHHADH,EPAS1,Esrra,FASN,Gsk3,IGF1R,MCRS1,MMP9,MTORC1,MTORC2,NFkB (complex),PA2G4,PPARGC1A,PTGS1,RPS6KB1,SCD,VEGFA
FBXO32	enzyme		3			-1.18	4.37e-11	0.0142	AKT1,AMPK,Calcineurin A,Calcineurin protein(s),CDKN2A,Creb,CTNNB1,DMD,ERK1/2,FBXO32,GCK,GLI1,HTT,MAPK1,MYC,MYD88,MYOD1,NFkB (complex),NFKBIA,PTEN,RAF1,RB1,SP1	AASS,ACAA1,ACAA2,ACADVL,ACSL1,ACTN4,ALB,ALDH7A1,ASS1,ATP5B,BHMT,CES1,Ces1b/Ces1c,CPT2,CTSB,CTSZ,CYC1,DLD,ECHS1,EEF1A1,EHHADH,EIF4A1,ERP44,GLUD1,GOT2,GPD1,HSP90AB1,HSPA5,HSPA9,HSPD1,KRT8,NDUFS3,NUDT7,OAT,PC,PDHB,PHB,SARDH,SDHA,SOD2,SUCLA2,SUCLG2,SUOX,TRAP1,TXNRD1,UQCRC1	46 (23)	21	AMPK,TCF7L2	PPARGC1A,PPARGC1B		DNAJC3,SELENOS	KLF5
CREB3	transcription regulator		3			-0.59	5.52e-11	0.0098	Akt,AKT1,AR,CDKN2A,Creb,CREB3,EIF4E,ERK1/2,HDAC1,HDAC2,HDAC6,MMP9,MTOR,NFkB (complex),NOTCH1,PPARG,RB1,STAT3,TGFB1,TNF,TP53,VEGFA	AASS,ACAA1,Acaa1b,ACAA2,ACADL,ACADS,ACADVL,ACO2,ACOX1,ACTN4,ALDH7A1,BDH1,BHMT,CES1,Ces1b/Ces1c,CLPP,CPT2,CTSB,CTSZ,CYC1,DECR1,ECHS1,EEF1A1,EHHADH,GLUD1,GOT2,GPD1,GPD2,GSTK1,HSPA5,HSPA9,IDE,IDH1,IVD,NDUFS1,NDUFV2,OAT,PC,PCCA,PDHB,PHB,SDHA,SELENBP1,TRAP1,TXNRD1,UQCRC1	46 (22)	19	TP53			INSIG1,MMP9
PIAS2	transcription regulator		2			-0.493	5.66e-11	0.0026	AR,Jnk,MYC,NR3C1,PIAS2,PPARG,STAT4,TP53	ACAA1,Acaa1b,ACADL,ACADS,ACADVL,ACO2,ACOX1,ACSL1,ASS1,BDH1,CES1,Ces1b/Ces1c,CLPP,CPS1,CYC1,DLD,EHHADH,EIF4A1,GLUD1,GOT2,GPD1,HSP90AB1,HSPA5,HSPA9,HSPD1,IDH1,IVD,KRT8,MDH1,MDH2,PC,PCCA,SARDH,SELENBP1,SUCLA2,TRAP1,TXNRD1	37 (8)	7				PPARG
ASXL2	other		2			-0.243	6.49e-11	0.0001	ASXL2,Nr1h,PPARG	ACAA1,Acaa1b,ACAA2,ACADL,ACADS,ACOX1,ACSL1,BDH1,CAT,CES1,CPT2,EHHADH,GPD1,GPD2,IVD,MDH1,PC	17 (3)	3				G0S2,KLF15,LIPE,PPARG,PPARGC1B,SCD,VEGFA
CTSG	peptidase		2			1.414	6.89e-11	0.0017	Akt,CTSG,ERK1/2,F7,P38 MAPK,PTEN,RARRES2,TNF	ACAA1,ACAA2,ACADS,ACADVL,ACO2,ALB,ALDH2,BHMT,CAT,CPT2,CTSZ,DBT,DLD,EEF1A1,EHHADH,GPD1,GPD2,GSTK1,HSP90AB1,HSPA5,HSPD1,IDE,MDH1,NDUFS3,PC,PDHB,PHB,SDHA,SOD2,SUCLA2,SUCLG2,TXNRD1	32 (8)	7	CTSC	Alpha 1 antitrypsin,NOTCH1,SRF		CBL,PTEN,PTPN11	F7,PTK2
NPC2	other		3	Inhibited		-2.064	8.48e-11	0.0071	AKT1,AMPK,CEBPB,ERK1/2,FOS,JUN,MAPK1,MKNK1,MTOR,NFE2L2,NFkB (complex),NPC2,NR3C1,PLA2G4A,POU5F1,PPARG,RICTOR,RXRA,SMAD3,SP1,SREBF1,SREBF2,TP53	ACAA1,Acaa1b,ACADL,ACADS,ACADVL,ACO2,ACTN4,ALB,ALDH7A1,ATP5B,ATP5H,BAAT,BDH1,BHMT,Ces1b/Ces1c,CLPP,CPS1,CTSB,CYC1,DLD,EIF4A1,EPHX2,GOT2,GPD1,HSD17B4,HSP90AB1,HSPA9,IDE,IDH1,INMT,IVD,MDH1,MDH2,NDUFB9,NDUFS1,NDUFS3,NDUFV2,OAT,PCCA,PDHB,SCP2,SDHA,SUOX,TRAP1,TXNRD1,UQCRC1	46 (23)	22	Cdc42,TCF7L2				PPARG,PTGS1
ACTL6A	other		3			1.313	8.49e-11	0.0113	ACTL6A,AMPK,AR,CCND1,CDKN2A,CTNNB1,E2F1,ESR1,GCK,GLI1,MAPK14,MYC,PTEN,SMARCA4,SP1,TP53	AASS,ACAA1,ACAA2,ACADL,ACSL1,ACTN4,ALB,ALDH2,ASS1,ATP5B,CAT,CES1,Ces1b/Ces1c,CLPP,CPS1,CPT2,CTSB,CYC1,DLD,ECHS1,EEF1A1,EHHADH,EIF4A1,GLUD1,GOT2,GSTK1,HACL1,HSP90AB1,HSPA9,HSPD1,IDH1,KRT8,MDH2,NDUFS3,NUDT7,OAT,PCCA,PDHB,PHB,SARDH,SDHA,SELENBP1,SOD2,SUCLA2,SUCLG2,TRAP1,TXNRD1	47 (16)	15	LCN2			MYC
GCG	other		2			0	9.64e-11	0.0009	AMPK,CBS/CBSL,Creb,ERK1/2,FOS,FOXO1,GCG,Ins1,MAPK1,MTOR,P38 MAPK,PDX1,SRC,STK11	AASS,ACADL,ACADS,ACO2,ALB,ASS1,ATP5B,ATP5H,BDH1,BHMT,CPT2,CTSB,ECI1,EHHADH,EPHX2,GOT2,GPD1,HSD17B4,HSP90AB1,IDE,IDH1,IVD,KRT8,MDH2,NDUFB9,OAT,PC,PDHB,SARDH,SELENBP1,SUOX,UQCRC1	32 (14)	14	EP300,GAL	PAXIP1		ADIPOQ,AMPK,BTG2,CBS/CBSL,CTH,IGF1R,LPIN1,PCK1,PDX1,PLK3,PPARGC1A	cytochrome C,FASN,PPARGC1B,RPS6KB1
FOXC2	transcription regulator		2			-0.655	9.95e-11	0.0001	Akt,ERK1/2,FOXC2,MTOR,PPARG	ACAA1,Acaa1b,ACAA2,ACADL,ACADS,ACOX1,ACSL1,BDH1,BHMT,CES1,CPT2,CTSB,EHHADH,GPD1,GSTK1,HSP90AB1,HSPA5,IVD,MDH2,PC,SOD2	21 (5)	4	CTNNB1,Ins1,TWIST1	CIDEC		INSR,ITGB3,LIPE,MMP9,NOTCH1,PPARA,PPARGC1A	ADIPOQ,TP53
RPS14	translation regulator		3			-0.447	9.96e-11	0.0135	AMPK,CCND1,CTNNB1,E2F1,FOXO1,GCK,GLI1,IGF1R,MDM2,MYC,MYCN,NR3C1,PTEN,RB1,RPS14,SP1,TP53	ACAA1,ACADL,ACADS,ACADVL,ACSL1,ACTN4,ALB,ASS1,ATP5B,ATP5H,CES1,Ces1b/Ces1c,CLPP,CPS1,CPT2,CTSB,ECHS1,EHHADH,EIF4A1,GLUD1,GOT2,GPD1,HACL1,HSP90AB1,HSPA9,HSPD1,IDH1,MDH2,NDUFB9,NDUFS3,NDUFV2,NUDT7,OAT,PCCA,PDHB,PHB,SARDH,SCP2,SELENBP1,SOD2,SUCLA2,SUCLG2,TRAP1,TXNRD1,UQCRC1	45 (17)	15	Ins1,NR1H2			TP53	MYC
Pde3	group		3			-1.715	1.11e-10	0.0014	ATP2A2,Creb,ERK1/2,HRAS,Lh,LHCGR,MAPK1,Pde3,PDE3A,PPARG,RAF1,Rb,RYR2,TP53	AASS,ACAA1,Acaa1b,ACADS,ACADVL,ACO2,ACOX1,ACSL1,ACTN4,ALB,ATP5B,BDH1,BHMT,CES1,Ces1b/Ces1c,CLPP,CPT2,DLD,EHHADH,GPD1,HSP90AB1,HSPD1,IDH1,IVD,KRT8,MDH1,MDH2,OAT,PCCA,SDHA,SELENBP1,SOD2,SUOX,TRAP1	34 (14)	9	Ins1
GSTA1	enzyme		2			0.688	1.12e-10	0.0001	GSTA1,Jnk,JUN,PPARG	ACAA1,Acaa1b,ACAA2,ACADS,ACOX1,ACSL1,BDH1,CAT,CES1,CPT2,EHHADH,EIF4A1,EPHX2,GPD1,HSPA5,IVD,MDH1,PC,SOD2	19 (4)	3	NFE2L2,NR1I2				PPARG
Cpla2	group		2			-0.5	1.14e-10	0.0001	Cpla2,PLA2G4A,PPARG	ACAA1,Acaa1b,ACAA2,ACADS,ACOX1,ACSL1,BDH1,CAT,CES1,CPT2,EHHADH,GPD1,IVD,MDH1,PC,SCP2	16 (3)	2	HIF1A,LEP,MNK1/2,NFkB (complex),PPARD			PPARG	MYC
PPARG	ligand-dependent nuclear receptor		1			-0.258	1.14e-10	0.0001	PPARG	ACAA1,Acaa1b,ACAA2,ACADS,ACOX1,ACSL1,BDH1,CAT,CES1,CPT2,EHHADH,GPD1,IVD,MDH1,PC	15 (1)	1	ABHD5,ADIPOR2,ASXL2,CDK9,Cpla2,CSF1,EIF2A,EIF2AK4,EP300,EPAS1,Gsk3,KLF15,KLF5,KRAS,MAPK7,MED1,NOTCH1,NR1I2,PIAS2,PLAGL1,PNPLA2,PPP5C,SMARCB1,USP7	ANGPT2,ASXL1,CDC42,CDK5,CDK6,DSP,FAAH,GFPT1,GSTA1,HIF1A,KEAP1,LPIN1,MAP4K4,MED13,NPC2,RB1,SELENOS,SOX2,TFRC		ACOX1,ADAM17,CAV1,EHHADH,ESRRA,FASN,KLB,NR1D1,PCK1,PDX1,PLIN5,PPARGC1B,SCD,VEGFA	APH-1,APH1B,BIRC5,CYBA,EDN1,INSR,MMP9,NR1H2,NR2F2,TFDP1
P110	group		2			-1.789	1.24e-10	0.0001	Akt,ERK1/2,P110,PIK3CA,PTEN	ACAA1,ACAA2,ACO2,ACOX1,ACSL1,BHMT,CAT,CTSB,DLD,EHHADH,GSTK1,HSP90AB1,HSPA5,MDH1,NDUFS3,PDHB,SDHA,SOD2,SUCLA2,SUCLG2	20 (5)	4		MYC		PRKD1	PTEN
CBL	transcription regulator		2			-0.164	1.34e-10	0.0047	AKT1,AR,CBL,ERBB2,ERK1/2,FLT1,IGF1R,IL6ST,MAPK1,MTOR,NOTCH1,PRKAA,RET,RUNX2,SRC,STAT3,TGFB1	ACADL,ACADS,ACOX1,ACSL1,ACTN4,ALB,ALDH2,ATP5B,ATP5H,BDH1,BHMT,Ces1b/Ces1c,CHDH,CPS1,CPT2,CTSB,CYC1,DLD,ECHS1,GLUD1,GOT2,HSP90AB1,HSPA9,HSPD1,MDH1,MDH2,NDUFB9,NDUFS1,NUDT12,OAT,PDHB,PHB,SCP2,SDHA,SELENBP1,SUOX,UQCRC1	37 (17)	16	CSF1,CTSG,INS,LILRA2,LTK			LEP,PTPN11	CFTR,IGF1R,NOTCH1
TLN1	other		3	Activated		2.469	1.37e-10	0.0111	Akt,AKT1,Cdc42,Creb,CTNNB1,FN1,GPIIB-IIIA,HRAS,IGF1R,Integrin,ITGB3,JUN,Lfa-1,MAPK1,MTOR,NFkB (complex),P38 MAPK,RAF1,REL,RUNX2,STAT3,TGFB1,TLN1,TP53,Vla-4	AASS,ACAA2,ACAD9,ACADL,ACADS,ACADVL,ACO2,ACSL1,ACTN4,ALB,ALDH2,ALDH7A1,ASS1,ATP5B,ATP5H,BDH1,CLPP,CPT2,CTSZ,CYC1,DLD,EIF4A1,EPHX2,GOT2,GSTK1,HSPA9,HSPD1,IDH1,NDUFB9,NDUFV2,NUDT12,NUDT7,OAT,PC,PCCA,PDHB,PHB,SCP2,SDHA,SUOX,TRAP1,UQCRC1	42 (25)	19	Pkg,SRF	ERBB3,MYC		ITGB3
APH-1	group		3			-0.928	1.88e-10	0.0003	Akt,AKT1,APH-1,APH1A,APH1B,HES1,NOTCH1,PSEN1,PSEN2,Secretase gamma,TP53	ACAA2,ACADVL,ACO2,ACSL1,ACTN4,ALB,ASS1,CAT,CCS,Ces1b/Ces1c,CLPP,CTSB,CTSZ,ECHS1,GLUD1,GOT2,GSTK1,HSP90AB1,HSPD1,IDH1,MDH1,MDH2,NDUFS1,NDUFV2,OAT,PCCA,SDHA,SOD2,TRAP1	29 (11)	7		PPARG		PSEN1,Secretase gamma
DNAJC3	other		3			-1.947	1.91e-10	0.0086	AKT1,AMPK,CFTR,CHUK,DNAJC3,EIF2AK2,EIF2AK3,EIF2S1,FOXO1,HSPA8,IKBKB,NFE2L2,NFkB (complex),NFKBIA,P38 MAPK,STAT3,STK11,TP53,TSC2	ACAA1,Acaa1b,ACAA2,ACADVL,ACO2,ACTN4,ALB,ALDH7A1,ASS1,ATP5B,BHMT,CAT,CLPP,CTSZ,DLD,DPP7,EPHX2,GOT2,GPD1,HSD17B4,HSPA5,HSPA9,HSPD1,IDE,IDH1,INMT,MDH1,MDH2,OAT,PCCA,PDHB,PHB,SARDH,SCP2,SDHA,SOD2,TRAP1,TXNRD1	38 (19)	17	FBXO32,NFE2L2				Ins1
KEAP1	transcription regulator		3			0.949	2.26e-10	0.01	Akt,AMPK,CDKN1A,CEBPA,CHUK,Creb,CTNNB1,Gsk3,HSF1,IGF1R,IKBKG,IKK (complex),KEAP1,MYC,NFE2L2,NFkB (complex),NFKBIA,P38 MAPK,PDX1,Pkc(s),PSEN1,SREBF1,STAT3	AASS,ACADS,ACO2,ACSL1,ACTN4,ALDH7A1,ASS1,ATP5B,BHMT,CAT,CCS,CLPP,CPS1,CTSZ,EHHADH,GLUD1,GOT2,GSTK1,HSP90AB1,HSPA5,HSPA9,HSPD1,IDE,IDH1,INMT,KRT8,MDH1,NDUFB9,NDUFV2,NUDT7,PC,PDHB,PHB,SARDH,SCP2,SOD2,SUCLA2,TRAP1,TXNRD1,UQCRC1	40 (23)	20				Gsk3,MMP9	PPARG
NEK8	kinase		3			-1.151	2.81e-10	0.0062	Cdk,CDKN2A,CEBPB,CTNNB1,Cyclin A,E2F1,estrogen receptor,MYC,NEK8,PGR,RB1,SP1,TP53	ACAA2,ACADL,ACADVL,ACOX1,ACSL1,ACTN4,ALB,ASS1,ATP5B,BHMT,CAT,CES1,Ces1b/Ces1c,CLPP,CTSB,CYC1,DLD,EEF1A1,EIF4A1,GLUD1,GOT2,HSD17B4,HSP90AB1,HSPA5,HSPA9,IDH1,KRT8,MDH1,MDH2,NUDT7,OAT,PCCA,SARDH,SDHA,SUCLA2,TXNRD1,UQCRC1	37 (13)	10	EPAS1,HIF1A				Cdk,Cyclin A
RICTOR	other		2			-0.784	2.95e-10	0.0004	Akt,AKT1,ERK1/2,FOXO1,FOXO3,p70 S6k,Pkc(s),RICTOR,SREBF1,SREBF2	ACAA2,ACSL1,ALB,ASS1,ATP5B,ATP5H,BHMT,CAT,Ces1b/Ces1c,CTSB,CYC1,EEF1A1,EHHADH,GOT2,GPD1,GSTK1,HSPA5,IDH1,KRT8,MDH1,NDUFB9,NDUFS1,NDUFS3,NDUFV2,SDHA,UQCRC1	26 (10)	10	ERBB3,MTORC1			CDC42,HIF1A,MTORC2,NFkB (complex),PTEN,RHOA	COX10,NDUFAB1,RPL11
PRKAA1	kinase		2			1.768	2.97e-10	0.0036	Akt,AKT1,AMPK,HRAS,MAPK1,NFE2L2,NFkB (complex),NFKBIA,p70 S6k,PNPLA2,PRKAA,PRKAA1,SIRT1,STAT3,TSC2	ACAA2,ACADL,ACADVL,ACO2,ACOX1,ACSL1,ALB,ALDH7A1,ATP5B,CAT,Ces1b/Ces1c,CLPP,CTSZ,DPP7,EEF1A1,GOT2,GSTK1,HSP90AB1,HSPA9,IDE,IDH1,INMT,KRT8,MDH1,OAT,PC,PDHB,PHB,SDHA,SOD2,SUOX,TXNRD1	32 (15)	15	ADIPOQ,GFPT1,IGF1R,LEP,SESN2	CYP19A1,Esrra,Ins1,Pp2c		AMPK,BIRC5,cytochrome C,FLCN,GPX1,MTORC1,NFE2L2,NFkB (complex),PNPLA2,PPARGC1A,RPS6KB1,TFAM,TP53	CAMKK1,CAV1,Gsta4,MMP9,NCF2
ZBTB16	transcription regulator		3			-0.174	3.09e-10	0.0022	Akt,DDIT4,FOS,JUN,MTOR,NFkB (complex),p70 S6k,Rar,RARA,RXRA,TP53,ZBTB16	AASS,ACAA2,ACADL,ACADVL,ACO2,ACOX1,ACTN4,ALB,ALDH7A1,BAAT,CAT,Ces1b/Ces1c,CLPP,CTSB,DLD,EEF1A1,EHHADH,EIF4A1,EPHX2,GSTK1,HSD17B4,HSP90AB1,HSPA5,HSPA9,HSPD1,IDH1,MDH1,MDH2,OAT,PC,PCCA,SELENBP1,TRAP1	33 (12)	9		FNIP1,NEUROG3		DDIT4,RORA	Cyclin A,ITGB3,MYC
PFDN5	transcription regulator		3			-1.543	3.29e-10	0.0248	Akt,AMPK,CCND1,CDKN2A,CTNNB1,GCK,GLI1,MYC,PFDN5,PTEN,SP1,TP53,TP73	ACAA1,ACAA2,ACSL1,ACTN4,ALB,ASS1,ATP5B,CES1,Ces1b/Ces1c,CLPP,CPT2,CTSB,CYC1,DLD,ECHS1,EEF1A1,EHHADH,EIF4A1,GLUD1,GOT2,GSTK1,HACL1,HSP90AB1,HSPA9,HSPD1,IDH1,KRT8,MDH2,NDUFS3,NUDT7,OAT,PCCA,PDHB,PHB,SARDH,SDHA,SELENBP1,SOD2,SUCLA2,SUCLG2,TRAP1,TXNRD1	42 (13)	11					MYC
AGA	enzyme		3	Inhibited		-2.596	3.54e-10	0.0086	AGA,Akt,Alp,AR,CASP3,Creb,ERK1/2,NFkB (complex),NOS2,P38 MAPK,PARP1,PRKN,PRL,PTEN,TP53	AASS,ACAA1,ACAA2,ACADVL,ACO2,ACOX1,ACSL1,ACTN4,ALB,ALDH7A1,ASS1,ATP5H,BHMT,CAT,Ces1b/Ces1c,CLPP,CYC1,DLD,EHHADH,GPD1,GSTK1,HSP90AB1,HSPA9,IDE,IDH1,KRT8,MDH1,MDH2,NDUFV2,OAT,PC,PCCA,PDHB,SCP2,SDHA,SUCLA2,SUCLG2,TRAP1	38 (15)	11
ADORA1	G-protein coupled receptor		3			-0.617	3.83e-10	0.0122	ADORA1,ADORA2A,ADORA2B,AGT,AKT1,BDNF,CASP1,Cdc42,CTNNB1,EGFR,ERBB2,FOS,FOXO1,JUN,KLF11,KRAS,LIPE,NFkB (complex),NFKBIA,NOTCH1,PGR,PLC,PLCB3,PRKCE,PTEN,RB1,SP1,STAT3,STAT5B,TP53	ACAA1,ACADVL,ACOX1,ACTN4,ALDH7A1,BDH1,CES1,Ces1b/Ces1c,CHDH,CLPP,CPS1,CPT2,CTSZ,CYC1,ECHS1,EEF1A1,EHHADH,EIF4A1,EPHX2,GLUD1,GOT2,GPD1,HSD17B4,HSP90AB1,HSPA5,HSPA9,HSPD1,IDH1,MDH2,NDUFS1,NDUFS3,NDUFV2,NUDT7,PC,PCCA,PDHB,PHB,SELENBP1,SUCLA2,SUCLG2,TRAP1,UQCRC1	42 (30)	25	PPARD				MMP9
MYC	transcription regulator		2			0.973	3.92e-10	0.0142	AMPK,CCND1,CDKN2A,CTNNB1,GCK,GLI1,MAPK14,MYC,PTEN,RB1,SP1	ACAA1,ACAA2,ACADVL,ACSL1,ACTN4,ALB,ASS1,ATP5B,CAT,CES1,CPT2,CTSB,CYC1,DLD,ECHS1,EEF1A1,EHHADH,EIF4A1,GLUD1,GOT2,GSTK1,HACL1,HSPA9,HSPD1,NDUFS3,NUDT7,OAT,PDHB,PHB,SARDH,SDHA,SELENBP1,SOD2,SUCLA2,SUCLG2,TRAP1,TXNRD1,UQCRC1	38 (11)	11	ACTL6A,CDK9,CSF1,EPAS1,F7,IGF1R,INSR,JAG1,KLF5,MAPK7,MED1,MNK1/2,MTORC1,NOTCH1,NR5A2,PCGEM1,PIM2,Pkg,Secretase gamma,STK38,TCF/LEF,TCR,TRRAP,ZEB1	Cpla2,EP300,G0S2,GLIPR1,Gsk3,GTF2I,HNF4A,HUWE1,IFRD1,PDX1,PFDN5,PRKN,PSEN1,RPL11,RPL23A,RPS14,SIRT7,SMARCB1,ZBTB16		ANGPT2,AURKB,BMI1,BMPR1A,CCNA1,CDT1,Cyclin A,CYCS,DSP,FABP2,FASN,GFPT1,HSD11B2,HSPE1,KRAS,MGP,NFE2L2,PA2G4,PRDX3,PTN,RHOA,Serine Protease,SLC7A5,SOX2,SRSF2,TFDP1,TFRC,TRAP1,UBA2,Ubiquitin,VEGFA,WISP1	ADIPOR1,CASP10,CAST,CAV1,CIDEC,INS,Mir122a,b,P110,TLN1,TMSB10/TMSB4X,TSPO
FANCG	other		3	Inhibited		-2.722	4.34e-10	0.0118	AKT1,AMPK,ATM,CHUK,Creb,E2F1,EIF2AK2,ERK1/2,FANCG,IGF1R,IKBKB,IKBKG,MAPK1,NFkB (complex),NFKBIA,P38 MAPK,SP1,STK11,TP53,TSC2	AASS,ACAA2,ACADL,ACADS,ACADVL,ACO2,ACSL1,ACTN4,ALDH7A1,ASS1,ATP5B,ATP5H,BHMT,CES1,CLPP,CPT2,CTSZ,CYC1,DLD,DPP7,GOT2,HSP90AB1,HSPA9,HSPD1,IDH1,MDH1,MDH2,NDUFB9,NDUFV2,OAT,PCCA,PDHB,SARDH,SCP2,SDHA,SOD2,SUOX,TRAP1,UQCRC1	39 (20)	18	SYVN1			HES1	ATM
CELA2A	peptidase		3			-0.48	4.79e-10	0.0148	Akt,AKT1,CELA2A,Creb,EIF4E,ERK1/2,F2RL1,JUN,MMP9,MTOR,NFkB (complex),NOTCH1,P38 MAPK,TGFB1,TNF,VEGFA	AASS,ACADL,ACADS,ACADVL,ACOX1,ALDH7A1,ASS1,BDH1,BHMT,Ces1b/Ces1c,CPT2,CTSB,CTSZ,CYC1,DECR1,DLD,ECHS1,EIF4A1,EPHX2,GLUD1,GOT2,GPD1,GPD2,GSTK1,HSP90AB1,HSPA9,HSPD1,IDE,MDH1,MDH2,NDUFS1,NDUFV2,OAT,PC,PDHB,PHB,SDHA,SELENBP1,TXNRD1	39 (16)	14	CTSC			CDKN2A,MMP9
RELN	peptidase		2			-0.218	4.86e-10	0.0002	Akt,AKT1,NOTCH1,RELN,SP1,SRC,SUMO1	ACSL1,ALB,ASS1,ATP5B,CES1,Ces1b/Ces1c,CTSB,CYC1,DLD,ECHS1,GLUD1,GOT2,GSTK1,HSPA5,KRT8,MDH1,NDUFS1,NDUFV2,OAT,SDHA,SOD2	21 (7)	6	NFE2L2	PSEN1,Secretase gamma		CDC42,NOTCH1	CDK5
VEGFA	growth factor		2	Activated		2.596	5.17e-10	0.0149	AKT1,AMPK,Creb,CTNNB1,ERK1/2,FLT1,FOXO1,IGF1R,MAPK1,NFkB (complex),P38 MAPK,p70 S6k,PLA2G4A,PRKAA,PRKCE,RAF1,STAT3,VEGFA	AASS,ACADS,ACO2,ACOX1,ACSL1,ACTN4,ALB,ALDH2,ALDH7A1,ASS1,ATP5H,BHMT,Ces1b/Ces1c,CPT2,CTSB,DBT,DECR1,EEF1A1,GOT2,GPD1,HSP90AB1,HSPA5,HSPA9,MDH1,MDH2,NDUFB9,NDUFV2,NUDT7,OAT,PC,PDHB,PHB,SCP2,SDHA,SELENBP1,SOD2,SUOX,UQCRC1	38 (18)	18	ASXL2,CCNA1,CSF1,CYBA,CYP19A1,EPAS1,ERBB3,F7,INS,Ins1,ITGA6,LEP,MAPK13,MYC,NFE2L2,NR1H2,PPARA,PPARD,PPARG,PPARGC1B,RB1,Ren2,TGFB3,TWIST1,WSB1,YY1	ARRB2,ASXL1,GMNN,MAPK7,NR3C2,PTEN,SIRT3,SMAD1,SOX2,TRPM2		ADAM17,ADH5,ANGPT2,CDC42,Cyclin A,HES1,ITGB3,NFkB (complex),PSEN1,PTK2,RHOA,RPS6KB1,SNCG,TSPO	CAV1,NR2F2
NR1I2	ligand-dependent nuclear receptor		2			-1.043	5.26e-10	0.0005	CD36,FOXO3,HNF4A,NFkB (complex),NR1I2,P38 MAPK	ACOX1,ACOX2,ACSL1,ALB,ALDH2,ALDH7A1,ASS1,ATP5B,BDH1,BHMT,CAT,CES1,CTSB,CTSZ,ETFDH,GLUD1,HPD,HSPA5,HSPA9,OGDH,OTC,SCP2,SOD2	23 (6)	6				CTH,FASN,GSTA1,Gsta4,INSIG1,LCN2,MGP,PPARG,SCD	ACOX1,APOC2
DSP	other		3			0.928	6.16e-10	0.0015	DSP,HNF4A,LEF1,MYC,NFkB (complex),RUNX2	ACOX2,ACSL1,ACTN4,ALB,ALDH2,ALDH7A1,ASS1,BDH1,CAT,CPT2,CTSB,CTSZ,EIF4A1,ETFDH,GLUD1,GOT2,HPD,HSPA5,HSPD1,NUDT12,OGDH,OTC,PHB,SARDH,SCP2,SOD2,SUCLA2,TRAP1,TXNRD1	29 (6)	4	Gsk3,MYC	GMNN,SOX2		HNF4A	ADIPOQ,CTNNB1,PPARG
PNPLA2	enzyme		1			0.378	6.18e-10	0.0001	PNPLA2	ACAA2,ACADL,ACADVL,ACOX1,ACSL1,GSTK1,HSPA5	7 (1)	1	ABHD5,PPARD,PRKAA1,RIPK2,SYVN1	CIDEC,G0S2		ACOX1,FASN,Ins1,PCK1,PPARA,PPARG,PPARGC1B	LEP,LIPE,RHOA
HSD11B2	enzyme		3			0.822	6.79e-10	0.0128	Akt,AR,Creb,ERK1/2,FOS,HSD11B2,JUN,MED1,NFkB (complex),Nr1h,NR1H4,NR3C1,NR3C2,p70 S6k,TP53	AASS,ACAA1,ACAA2,ACADL,ACADVL,ACO2,ACOX1,ACTN4,ALDH7A1,BAAT,BHMT,CAT,Ces1b/Ces1c,CLPP,CPS1,CPT2,CYC1,DLD,EEF1A1,EHHADH,EIF4A1,EPHX2,GSTK1,HSD17B4,HSP90AB1,HSPA9,HSPD1,IDH1,KRT8,MDH2,OAT,PCCA,PDHB,SCP2,SDHA,SELENBP1,TRAP1	37 (15)	14	CYP19A1,EP300,Ins1,MYC				NR3C2
BIRC5	other		2			0.522	7.52e-10	0.0062	BIRC5,EP300,MYC,RB1,SP1,TP53,VEGFA	ACAA2,ACADL,ACADVL,ACO2,ACSL1,ALDH2,ASS1,ATP5B,CAT,CES1,Ces1b/Ces1c,CLPP,CYC1,DBT,DECR1,DLD,EIF4A1,GLUD1,GOT2,HSP90AB1,HSPA5,HSPA9,HSPD1,IDH1,KRT8,MDH1,PCCA,PHB,SARDH,SUCLA2,TRAP1,TXNRD1,UQCRC1	33 (7)	6	CSF1,Gsk3,HIF1A,ITGA6,KLF5,KRAS,LEP,MED1,NFkB (complex),OGT,PPARD,PRKAA1,PRKD1,SOX2,TCF/LEF,TCF7L2	ADIPOQ,CDKN2A,CTNNB1,PML,PPARG,PTEN,XAF1		EP300	CASP6,RB1
HNF4A	transcription regulator		1			0.535	8.17e-10	0.0001	HNF4A	ACOX2,ACSL1,ALB,ALDH2,BDH1,CAT,CTSB,CTSZ,ETFDH,HPD,HSPA5,OGDH,OTC,SCP2	14 (1)	1	DSP,EP300,mediator,PDX1,PPARGC1B	AMPK,JINK1/2,TP53		Alpha 1 antitrypsin,APOC2,CIDEC,F7,FABP2,FHL1,GPX1,Ins1,MLXIPL,NFE2L2,NR1H2,PCK1,SCP2	CTNNB1,FMO3,HIF1A,MYC,TCF7L2,TFRC
AVEN	other		3	Activated		2.271	8.83e-10	0.0102	AMPK,ATM,AVEN,BCL2L1,CASP1,Creb,E2F1,ERK1/2,IGF1R,IKBKB,IKBKG,MAPK1,NFkB (complex),NFKBIA,SP1,STK11,TP53,TSC2	AASS,ACAA2,ACADL,ACADS,ACADVL,ACO2,ACOX1,ACSL1,ACTN4,ALDH7A1,ATP5B,ATP5H,BHMT,CES1,Ces1b/Ces1c,CLPP,CPT2,CTSZ,CYC1,DLD,DPP7,HSP90AB1,HSPA9,HSPD1,IDH1,MDH2,NDUFB9,NDUFV2,OAT,PCCA,PDHB,PHB,SARDH,SCP2,SDHA,SUOX,TRAP1,UQCRC1	38 (18)	15	MGEA5			ATM
GAL	other		2	Inhibited		-2.117	1.16e-09	0.0015	GAL,Ins1,TP53	ACAA2,ACADVL,ACO2,ACTN4,BDH1,CAT,Ces1b/Ces1c,CLPP,DLD,ECI1,EHHADH,GPD1,HSD17B4,HSP90AB1,HSPD1,IDE,IDH1,IVD,KRT8,MDH2,NDUFB9,OAT,PCCA,PDHB,SOD2,TRAP1,UQCRC1	27 (3)	2				GCG	Ins1,TP53
ATM	kinase		2	Activated		2.271	1.2e-09	0.0161	AMPK,ATM,Creb,E2F1,ERK1/2,IGF1R,IKBKB,IKBKG,MAPK1,NFkB (complex),NFKBIA,P38 MAPK,SP1,STK11,TP53,TSC2	AASS,ACAA2,ACADL,ACADS,ACADVL,ACO2,ACSL1,ACTN4,ALDH7A1,ASS1,ATP5B,ATP5H,BHMT,CES1,Ces1b/Ces1c,CLPP,CPT2,CTSZ,CYC1,DLD,DPP7,HSP90AB1,HSPA9,HSPD1,IDH1,MDH2,NDUFB9,NDUFV2,OAT,PCCA,PDHB,PHB,SARDH,SCP2,SDHA,SUOX,TRAP1,UQCRC1	38 (16)	15	AURKB,AVEN,CDC25B,CDKN2A,CYBA,GZMB,Ins1,MCRS1,NUAK1,PIM2,PPP5C,TFDP1	EP300,FANCG,KRAS,RALA		ADIPOQ,AMPK,FANCD2,LEP,LPIN1,NFkB (complex),PIDD1,PLK3,RAD17,SMAD1,TOPBP1,ZEB1	MDM4
EDN1	cytokine		2	Activated		2.655	1.21e-09	0.0312	AKT1,AMPK,Creb,CREB1,EDN1,EGFR,ERBB2,ERK1/2,GATA4,HRAS,IGF1R,Jnk,JUN,MAP2K1,Mapk,MAPK1,MAPK14,MITF,MYC,NFkB (complex),P38 MAPK,p70 S6k,PIK3CA,PLA2G4A,RAF1,SP1,STAT3	AASS,ACADS,ACO2,ACSL1,ACTN4,ALB,ALDH7A1,ASS1,ATP5B,ATP5H,BHMT,CAT,CES1,Ces1b/Ces1c,CHDH,CPS1,CYC1,EEF1A1,EIF4A1,EPHX2,GLUD1,GOT2,HSP90AB1,HSPA5,HSPA9,HSPD1,MDH1,NDUFB9,NDUFV2,OAT,PC,PDHB,PHB,SARDH,SCP2,SELENBP1,SUCLA2,SUOX,TRAP1,TXNRD1,UQCRC1	41 (27)	26	ANGPT2,EP300,EPAS1,Ins1	MAPK7,Pkg,PPARA,PPARG,PTEN		AMPK,ATF6,CDC42,CDK9,ITGB3,JINK1/2,MMP9,PRKD1,PTGS1,PTK2,RHOA,RPS6KB1	ADIPOQ,Gsk3,SCNN1G
PCGEM1	other		2			1.528	1.22e-09	0.0002	MYC,PCGEM1	ACOX1,ACTN4,ALB,ASS1,CPT2,CTSB,EIF4A1,GLUD1,GOT2,HSPA9,HSPD1,IDH1,OAT,PDHB,PHB,SARDH,SDHA,SOD2,SUCLA2,TRAP1,TXNRD1	21 (2)	2				ACOX1,FASN,MYC
HSPE1	enzyme		2			0.894	1.23e-09	0.0005	AKT1,ERK1/2,HSPE1,IGF1R,MAP2K1/2,NFkB (complex)	ACADS,ACSL1,ALDH7A1,ASS1,ATP5B,ATP5H,BHMT,CAT,Ces1b/Ces1c,CPT2,CTSB,GOT2,HSPA5,HSPA9,MDH1,NDUFB9,NDUFV2,SCP2,SOD2,UQCRC1	20 (6)	5	MYC	LONP1,TRAP1		cytochrome-c oxidase,IGF1R	NFkB (complex)
GFPT1	enzyme		2			0	1.26e-09	0.0001	GFPT1,PDX1,PRKAA,PRKAA1	ACOX1,ALB,ATP5H,CAT,CPT2,IDH1,KRT8,MDH1,OAT,PC,SDHA,SOD2	12 (4)	3	MYC			LEP,PRKAA1	PDX1,PPARG
KRAS	enzyme		2			1.333	1.4e-09	0.0197	Akt,CHUK,ERK1/2,KRAS,Mapk,MAPK1,MAPK14,NFkB (complex),NFKBIA,PPARD,RAF1,STAT3,TP53	ACAA1,ACAA2,ACADL,ACADVL,ACO2,ACOX1,ACTN4,ALB,ALDH2,ALDH7A1,BDH1,BHMT,CAT,Ces1b/Ces1c,CLPP,CPT2,CTSZ,DLD,EEF1A1,GOT2,GPD1,GPD2,GSTK1,HSP90AB1,HSPA5,HSPA9,HSPD1,IDH1,MDH2,OAT,PC,PCCA,PHB,SELENBP1,SUOX,TRAP1	36 (13)	13	Ins1,MYC,RBBP4	CDKN2A		BIRC5,CDT1,Cyclin A,GMNN,HIF1A,IGF1R,MMP9,NFE2L2,NFkB (complex),PPARD,PPARG,RALA,SCNN1G	ATM,GTF2I,IP6K2,PLAGL1
TIMP4	other		3			-0.48	1.6e-09	0.0196	AGT,AKT1,Creb,EIF4E,ERK1/2,IGF1R,Mmp,MMP1,MMP14,MMP2,MMP3,MMP7,MMP9,MTOR,NFkB (complex),NOTCH1,P38 MAPK,STAT3,TGFB1,TIMP4,TNF,VEGFA	AASS,ACADL,ACADVL,ACOX1,ALDH7A1,ASS1,ATP5B,ATP5H,BDH1,BHMT,Ces1b/Ces1c,CTSB,CTSZ,CYC1,DECR1,DLD,ECHS1,GLUD1,GOT2,GPD1,GPD2,HSP90AB1,HSPA9,HSPD1,IDE,IDH1,MDH1,MDH2,NDUFB9,NDUFS1,OAT,PC,PDHB,PHB,SCP2,SDHA,SELENBP1,TXNRD1,UQCRC1	39 (22)	15					MMP9
NOX3	enzyme		2			1.528	1.73e-09	0.0004	AKT1,FOXO1,Jnk,NOX3,P38 MAPK,PTEN	ACAA1,ACAA2,ACO2,ACOX1,ACSL1,ALB,ATP5B,CAT,Ces1b/Ces1c,DLD,EHHADH,GOT2,GPD1,GSTK1,HSPA5,NDUFS3,PDHB,SDHA,SOD2,SUCLA2,SUCLG2	21 (6)	5	CYBA,NOXO1	NCF2		Gsk3,HAVCR1,PTEN
MAPK13	kinase		2	Inhibited		-2.646	1.78e-09	0.0019	DDIT3,ERK1/2,FOS,JUN,MAPK13,MKNK1,NFE2L2,PTEN,STAT3	ACAA1,ACAA2,ACO2,ACOX1,ACSL1,CLPP,CTSB,DLD,EHHADH,EIF4A1,EPHX2,HSD17B4,HSP90AB1,HSPA5,HSPA9,IDE,IDH1,INMT,KRT8,MDH1,NDUFS3,PDHB,PHB,SDHA,SELENBP1,SUCLA2,SUCLG2,TXNRD1	28 (9)	8	PAK4,TCR	SRF		PPARGC1A,TP53,VEGFA	Ins1,NFE2L2,PTEN
ADAM17	peptidase		2			0.784	1.83e-09	0.0026	ADAM17,Akt,AKT1,EGFR,ERK1/2,IGF1R,MAPK1,NOTCH1,STAT3	ACADS,ACSL1,ASS1,ATP5B,ATP5H,BHMT,CAT,Ces1b/Ces1c,CPT2,CTSB,DLD,ECHS1,GLUD1,GOT2,GSTK1,HSPA5,KRT8,MDH1,NDUFB9,NDUFS1,OAT,PHB,SCP2,SDHA,SUOX,UQCRC1	26 (9)	8	CAV1,HIF1A,ITGA6,Pkg,PPARG,VEGFA	INSR,Mir122a,b		ERBB3,IGF1R,NOTCH1
MME	peptidase		2			-1.807	1.85e-09	0.0001	AKT1,Focal adhesion kinase,IGF1R,MME,SRC	ACADS,ACSL1,ASS1,ATP5B,ATP5H,Ces1b/Ces1c,CPT2,CTSB,GOT2,KRT8,MDH1,NDUFB9,NDUFV2,SCP2,UQCRC1	15 (5)	4	EP300,Secretase gamma,TWIST1	CYP19A1			IGF1R
Atf	group		3			1.183	1.91e-09	0.0112	Akt,AR,Atf,ATF2,ATF3,ATF4,ATF6,Creb,EIF2S1,FOS,JUN,MTOR,NFE2L2,RB1,RUNX2,STAT3,TP53	AASS,ACAA2,ACADL,ACADVL,ACO2,ACOX1,ACTN4,ALB,BHMT,CAT,Ces1b/Ces1c,CLPP,CPT2,CYC1,DLD,EIF4A1,EPHX2,GSTK1,HSPA5,HSPD1,IDE,IDH1,INMT,KRT8,MDH1,MDH2,NUDT12,OAT,PCCA,PHB,SELENBP1,SOD2,TRAP1,TXNRD1,UQCRC1	35 (17)	15
DDX25	enzyme		3			1.521	1.95e-09	0.0129	Akt,BAD,CASP3,DDX25,MTOR,NFKBIA,PRKN,PTEN,RAF1,REL,TP53	ACAA1,ACAA2,ACAD9,ACADL,ACADVL,ACO2,ACOX1,ACSL1,ACTN4,ALB,CAT,Ces1b/Ces1c,CLPP,CTSB,CTSZ,DLD,EHHADH,GSTK1,HSP90AB1,HSPA5,HSPD1,IDH1,KRT8,MDH1,MDH2,NDUFV2,OAT,PC,PCCA,PDHB,SDHA,SELENBP1,SUCLA2,SUCLG2,TRAP1	35 (11)	8				EP300
PSEN1	peptidase		2			1.095	2.09e-09	0.0057	Akt,AKT1,Creb,ERK1/2,Jnk,Mapk,NOTCH1,PSEN1,TP53	AASS,ACAA2,ACADVL,ACO2,ACSL1,ACTN4,ALB,ASS1,BHMT,CAT,CCS,CLPP,CTSZ,DLD,ECHS1,GLUD1,GOT2,GSTK1,HSP90AB1,HSPD1,IDH1,KRT8,MDH1,MDH2,NDUFS1,NDUFV2,PCCA,SDHA,SOD2,TRAP1	30 (9)	9	APH-1,EIF2AK4,EP300,Gsk3,NEUROG3,VEGFA			HES1,NOTCH1,Secretase gamma	CTNNB1,CTSC,INSR,MYC,RELN
MAML1	transcription regulator		2	Inhibited		-2.236	2.19e-09	0.0004	AKT1,EP300,MAML1,NFKBIA,NOTCH1,p70 S6k,PRKAA,RUNX2	ACADL,ACOX1,ASS1,Ces1b/Ces1c,CPT2,CTSB,CTSZ,DLD,ECHS1,EEF1A1,GLUD1,GOT2,HSPA5,MDH1,NDUFS1,NDUFV2,NUDT12,OAT,SDHA,SOD2	20 (8)	7				EP300,HES1,NOTCH1
Cyclin A	group		2			0.707	2.44e-09	0.0108	CEBPB,CTNNB1,Cyclin A,E2F1,E2F3,estrogen receptor,PGR,RB1,SP1,TP53	ACAA2,ACADL,ACADVL,ACOX1,ACSL1,ACTN4,ALB,ATP5B,BHMT,CAT,CES1,Ces1b/Ces1c,CLPP,CPT2,CTSB,CYC1,DLD,HSD17B4,HSP90AB1,HSPA5,HSPD1,IDH1,KRT8,MDH1,MDH2,NUDT7,OAT,PCCA,PHB,SDHA,TRAP1,UQCRC1	32 (10)	9	BMI1,CDH16,CDK6,EP300,Ins1,KLF5,KRAS,MAPK7,MYC,PPARD,VEGFA	AMPK,CDKN2A,CSF1,NEK8,NOTCH1,PTEN,RBL1,SMARCB1,ZBTB16,ZNF346		CDT1
PIM2	kinase		2			0.6	2.73e-09	0.0019	AMPK,CDKN1A,MYC,PIM2,STAT6,TSC2	ACO2,ACOX1,ACSL1,ACTN4,ALB,ALDH2,ASS1,CAT,CPT2,CTSB,DPP7,EIF4A1,GLUD1,GOT2,GSTK1,HSPA5,HSPA9,HSPD1,PDHB,PHB,SARDH,SDHA,SUCLA2,TRAP1,TXNRD1	25 (6)	5	ERBB3,HIF1A			ATM,MTORC1,MYC,PPARGC1A,TP53	AMPK
SFTPD	other		3			0.324	3.16e-09	0.0286	Akt,AKT1,Creb,EIF4E,ERK1/2,MAPK1,MMP2,MMP9,MTOR,NFkB (complex),NOTCH1,P38 MAPK,SFTPD,STAT3,TGFB1,TNF,VEGFA	AASS,ACADL,ACADS,ACADVL,ACOX1,ALDH7A1,ASS1,BDH1,BHMT,Ces1b/Ces1c,CPT2,CTSB,CTSZ,CYC1,DECR1,DLD,ECHS1,GLUD1,GOT2,GPD1,GPD2,GSTK1,HSP90AB1,HSPA9,HSPD1,IDE,MDH1,MDH2,NDUFS1,NDUFV2,OAT,PC,PDHB,PHB,SDHA,SELENBP1,SUOX,TXNRD1	38 (17)	15	EPAS1,PTEN				MMP9,NFkB (complex)
PML	transcription regulator		2			0.845	3.26e-09	0.0206	AMPK,AR,NFkB (complex),NR3C1,NR3C2,PGR,PML,RARA,RB1,STAT3,TP53	AASS,ACAA2,ACADL,ACADS,ACADVL,ACOX1,ACSL1,ACSM1,ACTN4,ALB,ALDH7A1,CAT,Ces1b/Ces1c,CLPP,CPS1,CPT2,CTSB,CYC1,DLD,GSTK1,HSP90AB1,HSPA5,HSPA9,HSPD1,IDH1,KRT8,MDH1,MDH2,PCCA,PDHB,PHB,SDHA,TRAP1,TXNRD1,UQCRC1	35 (11)	11	CSNK2A1,CTNNB1			CCNA1,NR3C2,PAX3,PPARGC1A,RB1,RXRA,TOPBP1	ADIPOQ,AMPK,BIRC5,FANCD2,FASN,LEP,NFE2L2,NFkB (complex),SCD
PTGS1	enzyme		3			-0.324	3.29e-09	0.0306	Akt,AKT1,Creb,EIF4E,ERK1/2,MAPK1,MMP2,MMP9,MTOR,NFkB (complex),NOTCH1,P38 MAPK,PTGS1,STAT3,TGFB1,TNF,VEGFA	AASS,ACADL,ACADS,ACADVL,ACOX1,ALDH7A1,ASS1,BDH1,BHMT,Ces1b/Ces1c,CPT2,CTSB,CTSZ,CYC1,DECR1,DLD,ECHS1,GLUD1,GOT2,GPD1,GPD2,GSTK1,HSP90AB1,HSPA9,HSPD1,IDE,MDH1,MDH2,NDUFS1,NDUFV2,OAT,PC,PDHB,PHB,SDHA,SELENBP1,SUOX,TXNRD1	38 (17)	15	EDN1	ERBB3,INS,INSIG1,NPC2,PTEN,RB1,TP53		ANGPT2,MMP9
ADIPOR2	transmembrane receptor		2			0.302	3.44e-09	0.0001	ADIPOQ,ADIPOR2,AMPK	Acaa1b,ACO2,ACOX1,ACSL1,CAT,GPD1,GSTK1,OAT,PDHB,SDHA,SOD2	11 (3)	3	RORA,TCF7L2			ACOX1,AMPK,PPARA,PPARG
ITGB3	transmembrane receptor		2	Activated		2.874	3.8e-09	0.0286	Akt,CTNNB1,EGFR,ERK1/2,Focal adhesion kinase,IGF1R,ITGB3,Jnk,MAPK1,MTOR,NFkB (complex),P38 MAPK,Pkc(s),REL,TP53	ACAA2,ACAD9,ACADL,ACADS,ACADVL,ACO2,ACSL1,ACTN4,ALB,ALDH7A1,ASS1,ATP5B,ATP5H,BHMT,CAT,Ces1b/Ces1c,CLPP,CPT2,DLD,GSTK1,HSPA5,HSPA9,HSPD1,IDH1,KRT8,MDH1,NDUFB9,NDUFV2,NUDT7,OAT,PCCA,SCP2,SUOX,TRAP1,UQCRC1	35 (15)	14	EDN1,EPAS1,FOXC2,HIF1A,JAG1,PTN,TGFB3,TLN1,VEGFA	CDKN2A,TWIST1,ZBTB16		CTNNB1,MMP9,NFkB (complex),PTK2,RHOA,TP53
CAV1	transmembrane receptor		2			0.507	3.84e-09	0.0252	AMPK,AR,CAV1,Cdc42,Creb,F7,IGF1R,Jnk,MAPK1,MYD88,NFkB (complex),NFKBIA,NOS2,P38 MAPK,RB1,SMAD3,TP53	AASS,ACAA2,ACADS,ACADVL,ACSL1,ACTN4,ALB,ALDH7A1,ASS1,ATP5B,ATP5H,Ces1b/Ces1c,CLPP,CPT2,CTSZ,CYC1,DLD,EEF1A1,GPD1,HSP90AB1,HSPA5,HSPA9,HSPD1,IDH1,MDH1,MDH2,NDUFB9,NDUFV2,PC,PCCA,PDHB,SDHA,SUOX,TRAP1,UQCRC1	35 (17)	16	ANGPT2,EPAS1,PPARG	KLF11,MGEA5,MYC,PRKAA1,SELENOS,SOX11,VEGFA		ADAM17,ADIPOQ,NR3C2,PTK2,RALA,RB1,RHOA,SOX2	Cdc42,CTNNB1,F7,Gsk3,MMP9,NFkB (complex)
Ren2	peptidase		3			-0.822	3.99e-09	0.0209	ADCY,AKT1,AMPK,EIF4E,ERK1/2,MAPK1,MMP2,MMP9,MTOR,NFkB (complex),NOTCH1,P38 MAPK,Ren2,STAT3,STK11,TGFB1,TNF,VEGFA	ACADL,ACADS,ACADVL,ACO2,ACOX1,ALDH7A1,ASS1,BDH1,BHMT,Ces1b/Ces1c,CPT2,CTSB,CTSZ,CYC1,DECR1,DLD,ECHS1,GLUD1,GOT2,GPD1,GPD2,HSP90AB1,HSPA9,HSPD1,IDE,MDH1,MDH2,NDUFS1,NDUFV2,OAT,PC,PHB,SARDH,SDHA,SELENBP1,SUOX,TXNRD1	37 (18)	15				CYBA,MMP9,VEGFA	CYCS,TFAM
Gsk3	group		2			0.667	4.17e-09	0.0262	Akt,AMPK,CDKN1A,CEBPA,Creb,CTNNB1,Gsk3,HSF1,IGF1R,JUN,MYC,NFE2L2,PDX1,PSEN1,SREBF1,STAT3	AASS,ACADS,ACO2,ACSL1,ACTN4,ASS1,ATP5B,CCS,CLPP,CPS1,CTSZ,EHHADH,EIF4A1,EPHX2,GLUD1,GOT2,GSTK1,HSP90AB1,HSPA5,HSPD1,IDE,INMT,KRT8,MDH1,NDUFB9,NDUFV2,NUDT7,PC,PDHB,PHB,SARDH,SCP2,SDHA,SUCLA2,TRAP1,UQCRC1	36 (16)	15	CYP19A1,KEAP1,MTORC1,NOX3,RHOA	CAV1,CDK5,EDN1,ERBB3,INS,Ins1,LEP,MTORC2,Pkg,PRKD1,PTEN		BIRC5,CTNNB1,DSP,FASN,PDX1,PPARG,PSEN1,SRF	AMPK,MMP9,MYC,NFE2L2,TWIST1
MMP9	peptidase		2			-0.164	4.24e-09	0.0311	Akt,AKT1,Creb,EIF4E,ERK1/2,MMP9,MTOR,NFkB (complex),NOTCH1,P38 MAPK,TGFB1,TNF,VEGFA	AASS,ACADL,ACADS,ACADVL,ACOX1,ALDH7A1,ASS1,BDH1,BHMT,Ces1b/Ces1c,CPT2,CTSB,CTSZ,CYC1,DECR1,DLD,ECHS1,GLUD1,GOT2,GPD1,GPD2,GSTK1,HSP90AB1,HSPA9,HSPD1,IDE,MDH1,MDH2,NDUFS1,NDUFV2,OAT,PC,PDHB,PHB,SDHA,SELENBP1,TXNRD1	37 (13)	13	ANGPT2,CD300LF,Cdc42,CDK9,CELA2A,CREB3,CSF1,EDN1,FGF3,FOXC2,HIF1A,ITGB3,KEAP1,KLF5,KRAS,LCN2,MOG,NEDD4,NUAK1,PPARD,PRKD1,PTGS1,PTK2,RALA,Ren2,TGFB3,TXNDC5	ADIPOQ,ADORA1,AMPK,CAST,CAV1,GPX1,Gsk3,HDAC10,INSR,NFE2L2,NR1H2,PPARA,PPARG,PRKAA1,PTEN,SFTPD,ST8SIA1,TIMP4,TP53		JAG1,NOTCH1,NTRK3	Alpha 1 antitrypsin
WNK3	kinase		3			-0.522	4.55e-09	0.014	CFTR,CHUK,CREB1,EP300,FOXO1,HTT,IKBKB,NFkB (complex),NR3C1,OXSR1,RAF1,SGK1,TP53,WNK3	ACAA1,Acaa1b,ACAA2,ACADL,ACADVL,ACO2,ACTN4,ALDH7A1,ATP5B,Ces1b/Ces1c,CLPP,CPS1,CPT2,CTSZ,DLD,EPHX2,GPD1,GSTK1,HSD17B4,HSP90AB1,HSPA5,HSPA9,HSPD1,IDH1,KRT8,MDH2,OAT,PC,PCCA,SCP2,SDHA,SELENBP1,TRAP1	33 (14)	11
CSF1	cytokine		2			1.298	5.58e-09	0.0462	Akt,AKT1,CCND1,CSF1,CTNNB1,ERK1/2,HRAS,MAP2K1,MAPK1,MITF,NFkB (complex),PTEN,RAF1,SMPD1,SRC,STAT3,TNF	ACAA1,ACAA2,ACADS,ACADVL,ACO2,ACOX1,ALB,ALDH2,ALDH7A1,ATP5B,BHMT,Ces1b/Ces1c,CPT2,CTSB,CTSZ,DBT,DLD,EHHADH,GOT2,GPD1,GPD2,GSTK1,HACL1,HSP90AB1,HSPA5,HSPA9,HSPD1,MDH1,NDUFS3,NUDT7,OAT,PDHB,PHB,SELENBP1,SUCLA2,SUCLG2,SUOX,TXNRD1	38 (17)	17	SMAD1,SMARCB1	Cdc42,PTPN11		BIRC5,CBL,CTNNB1,MAPK7,MMP9,MYC,PPARG,PTEN,PTK2,RHOA,RPS6KB1,VEGFA	Cyclin A,IGF1R
HUWE1	transcription regulator		2	Inhibited		-2.043	5.62e-09	0.0058	AR,HUWE1,MYC,TP53	ACAA2,ACADVL,ACO2,ACTN4,ALB,ASS1,CAT,Ces1b/Ces1c,CLPP,CPT2,CTSB,CYC1,DLD,EIF4A1,GLUD1,GOT2,HSP90AB1,HSPA5,HSPA9,IDH1,KRT8,MDH2,OAT,PCCA,PHB,SARDH,SOD2,SUCLA2,TXNRD1	29 (4)	3	HIF1A	CDKN2A			MYC,TP53
LETM1	other		2			-1.698	5.82e-09	0.0002	Akt,AMPK,LETM1,PTEN	ACAA1,ACAA2,ACO2,ACOX1,ACSL1,CAT,DLD,EHHADH,GSTK1,MDH1,NDUFS3,OAT,PDHB,SDHA,SOD2,SUCLA2,SUCLG2	17 (4)	3				cytochrome-c oxidase	AMPK,PTEN
GIP	other		2			0.898	5.88e-09	0.0077	Akt,AKT1,AMPK,Creb,CREB1,ERK1/2,FOXO1,GIP,IKBKB,Ins1,Jnk,LPL,MAPK1,P38 MAPK,p70 S6k,PIK3CA,PIK3R1,RAF1,SPP1,STK11	AASS,ACO2,ACOX1,ASS1,ATP5B,BDH1,BHMT,CCS,Ces1b/Ces1c,CTSB,CTSZ,ECI1,EEF1A1,EHHADH,GOT2,GPD1,GSTK1,HSD17B4,HSP90AB1,HSPA5,IDE,IVD,MDH1,NDUFB9,OAT,PC,SARDH,SDHA,SELENBP1,SUOX,UQCRC1	31 (20)	19	NEUROG3,PDX1	HES1		ADIPOQ,Ins1	AMPK
NOP53	other		2			0.2	6.46e-09	0.0026	NOP53,PTEN,TP53	ACAA1,ACADVL,ACOX1,ACSL1,ACTN4,ALB,CAT,Ces1b/Ces1c,CLPP,CTSB,EHHADH,HSP90AB1,HSPD1,IDH1,KRT8,MDH1,MDH2,NDUFS3,OAT,PCCA,PDHB,SDHA,SUCLA2,SUCLG2,TRAP1	25 (3)	2				PTEN	TP53
PARD6A	other		3			1.298	7.19e-09	0.0394	AKT1,AMPK,Creb,CTNNB1,ERK1/2,HSF1,IKBKB,MAPK1,MAPT,MTOR,NFkB (complex),NR1H4,P38 MAPK,p70 S6k,PARD6A,PRKCZ,RAF1,REL,RUNX2,SMURF1,SP1,STAT6,STK11,TP53	AASS,ACAA2,ACAD9,ACADL,ACADVL,ACO2,ACOX1,ACSL1,ACTN4,ALDH2,ALDH7A1,ASS1,ATP5B,BAAT,BHMT,CES1,CLPP,CTSZ,DLD,EEF1A1,GOT2,HSP90AB1,HSPA9,HSPD1,IDH1,MDH1,MDH2,NUDT12,NUDT7,OAT,PC,PCCA,PDHB,SARDH,SDHA,SELENBP1,SUOX,TRAP1	38 (24)	20	CDC42
TWIST1	transcription regulator		2			0.192	7.28e-09	0.0054	EP300,Fgfr,KAT2B,MYOD1,NOTCH1,TP53,TWIST1	ACAA2,ACADL,ACADVL,ACO2,ACTN4,ALB,ASS1,CAT,Ces1b/Ces1c,CLPP,CPT2,CTSB,DLD,ECHS1,GLUD1,HSP90AB1,HSPA5,HSPD1,IDH1,KRT8,MDH2,NDUFS1,NDUFV2,PCCA,SDHA,SOD2,TRAP1	27 (7)	6	CTNNB1,NFkB (complex)	Gsk3,IGF1R,LCN2,SOX2		BMI1,FOXC2,MME,RHOA,VEGFA,WISP1,ZEB1	CDKN2A,EP300,ITGB3,NOTCH1
HES1	transcription regulator		2			0.962	7.8e-09	0.0055	AKT1,GATA1,HES1,p70 S6k,PRKAA,RUNX2,STAT3,TP53	ACAA2,ACADVL,ACO2,ACOX1,ACTN4,ALB,ASS1,CAT,Ces1b/Ces1c,CLPP,CTSB,DLD,EEF1A1,GOT2,HSP90AB1,HSPA9,HSPD1,IDH1,KRT8,MDH1,MDH2,NUDT12,OAT,PCCA,PHB,SOD2,TRAP1	27 (8)	8	FANCG,JAG1,MAML1,PSEN1,Secretase gamma,VEGFA	CTNNB1,NUMB,RBL1		TP53	GIP
SH3GLB1	enzyme		3			0.447	8.29e-09	0.0391	AKT1,AMPK,BAX,CASP3,caspase,CCND1,CEBPB,Creb,CSF1R,CTNNB1,ERK1/2,ESR1,FGFR1,FOXO1,JUN,KRAS,MAPK1,MTOR,MYC,NFE2L2,NFkB (complex),NOS2,OMA1,p70 S6k,PI3K (complex),PRKN,PTEN,RB1,REL,RPTOR,SH3GLB1,SP1,TSC2	AASS,ACAA1,ACAA2,ACAD9,ACADL,ACADVL,ACSL1,ACTN4,ALDH7A1,ASS1,BDH1,BHMT,CES1,Ces1b/Ces1c,CLPP,CPT2,CTSB,DLD,DPP7,EEF1A1,EHHADH,EPHX2,GLUD1,GOT2,GPD1,HACL1,HSD17B4,HSPA9,HSPD1,IDE,IDH1,INMT,MDH2,NDUFV2,NUDT7,OAT,PC,SARDH,SELENBP1,SUCLA2,SUCLG2,SUOX,TRAP1,TXNRD1,UQCRC1	45 (33)	29	CDK5
CDKN2A	transcription regulator		2			0.169	8.53e-09	0.0332	Akt,AR,CCND1,CDKN1A,CDKN2A,E2F1,JUN,KRAS,Mapk,MDM4,NFkB (complex),NR3C1,RB1,TP53,TP63	ACAA2,ACADL,ACADVL,ACO2,ACTN4,ALB,ALDH7A1,BDH1,CAT,Ces1b/Ces1c,CLPP,CPS1,CPT2,CTSB,CYC1,DLD,EEF1A1,EIF4A1,EPHX2,GSTK1,HACL1,HSP90AB1,HSPA9,HSPD1,IDH1,KRT8,MDH1,MDH2,OAT,PCCA,PHB,SDHA,SELENBP1,TRAP1,UQCRC1	35 (15)	15	CELA2A,CTNNB1,EP300,ERVW-1,ING1,PPARA,SMARCB1,TCF7L2,TGFB3	ADIPOQ,Ctbp,NRIP1,RORA,TWIST1,USP7,YY1,ZEB1		ATM,BTG2,Esrra,PLAGL1,RAD17	AURKB,BIRC5,CCNA1,CDC25B,Cyclin A,FBXO5,GSPT1,HUWE1,ITGB3,KRAS,MDM4,MELK,NFkB (complex)
PTN	growth factor		2	Inhibited		-2.132	9.08e-09	0.0011	Akt,CTNNB1,ERK1/2,Focal adhesion kinase,Mapk,PTEN,PTN,SHC1,SRC	ACAA1,ACAA2,ACO2,ACOX1,ACSL1,BHMT,CAT,CTSB,DLD,EHHADH,GSTK1,HSPA5,KRT8,MDH1,NDUFS3,NUDT7,OAT,PDHB,SDHA,SOD2,SUCLA2,SUCLG2	22 (9)	8	MYC,SMARCB1	TFRC		CTNNB1,ITGB3,PTK2
IL-1R/TLR	group		3	Inhibited		-3.244	9.24e-09	0.0173	AKT1,CEBPB,CHUK,Creb,ERK1/2,IKBKB,IL-1R/TLR,IL10RA,IL1R1,IL6,IRAK4,JUN,MAPK1,MYC,MYD88,NFKBIA,OSM,p70 S6k,PLA2G4A,PTEN,REL,SP1,TIRAP,TLR2,TLR3,TLR4,TLR6,TLR7,TLR8,TLR9,XBP1	AASS,ACAA2,ACAD9,ACO2,ACSL1,ACTN4,ALDH2,AMACR,ATP5B,BHMT,CES1,Ces1b/Ces1c,CLPP,CPT2,CTSZ,DLD,EEF1A1,EHHADH,EPHX2,ERP44,GLUD1,HSD17B4,HSP90AB1,HSPA5,HSPD1,IDE,NDUFS3,OAT,OGDH,PDHB,SARDH,SCP2,SDHA,SELENBP1,SUCLG2,SUOX,TRAP1,TXNRD1	38 (31)	21
JAG1	growth factor		3			0.493	9.28e-09	0.0271	AGT,Alp,Cdc42,Creb,EGFR,ERBB2,FOS,FOXO1,JAG1,JUN,KLF11,KRAS,MTOR,NFKBIA,NOTCH1,p70 S6k,PGR,PRKAA,PRL,RB1,RUNX2,SP1,STAT5B,TCF3	AASS,ACADL,ACO2,ACOX1,ACSL1,ALB,ATP5H,BDH1,CCS,CES1,CHDH,CPS1,CPT2,CTSZ,CYC1,DLD,ECHS1,EEF1A1,EIF4A1,EPHX2,GLUD1,GPD1,HSP90AB1,HSPA5,HSPD1,IDE,IDH1,KRT8,MDH2,NDUFS1,NDUFV2,NUDT12,OAT,SCP2,SDHA,SELENBP1,UQCRC1	37 (24)	22	F7,MMP9,NFkB (complex),PTEN,TCF7L2	MGP		HES1,ITGB3,MYC,NOTCH1,TP53	NR2F2
PARK7	enzyme		2			0	1.04e-08	0.0084	Akt,AKT1,ERK1/2,HIF1A,PARK7,PTEN,TP53	ACAA1,ACADVL,ACOX1,ACSL1,ACTN4,ALB,ASS1,BHMT,CAT,CLPP,EHHADH,GOT2,GSTK1,HSP90AB1,HSPA5,HSPD1,IDH1,KRT8,MDH2,NDUFS3,OAT,PCCA,PDHB,SDHA,SOD2,SUCLA2,SUCLG2,TRAP1	28 (7)	7	RB1			HIF1A	PTEN
PRKD1	kinase		2			1.183	1.05e-08	0.0331	Akt,EPAS1,ERK1/2,FOS,IL13,JUN,NFkB (complex),P38 MAPK,PRKAA2,PRKD1,PTEN,TNF	ACAA1,ACAA2,ACADS,ACO2,ALB,ALDH2,ALDH7A1,ASS1,BHMT,CPT2,CTSB,CTSZ,DBT,DECR2,DLD,EHHADH,EIF4A1,EPHX2,GPD1,GPD2,GSTK1,HSP90AB1,HSPA9,HSPD1,IDE,MDH1,NDUFS3,OAT,PC,PDHB,SDHA,SELENBP1,SUCLA2,SUCLG2,TXNRD1	35 (12)	11	EDN1,P110,TCR	TP53,YWHAQ		BIRC5,EPAS1,MMP9,NFkB (complex),PTEN,RTKN	ADIPOQ,Gsk3
HAVCR1	other		3	Inhibited		-2.197	1.08e-08	0.0496	Akt,AKT1,Cdc42,ERK1/2,HAVCR1,ITK,JUN,JUN/JUNB/JUND,MAPK1,MTOR,NFATC2,NFE2L2,NFkB (complex),P38 MAPK,SRC,TCR,TP53,ZAP70	ACAA2,ACADL,ACADVL,ACO2,ACTN4,ALB,ALDH7A1,ASS1,ATP5B,ATP5H,BHMT,Ces1b/Ces1c,CTSB,CTSZ,DLD,EIF4A1,EPHX2,GLUD1,GOT2,GSTK1,HSPA5,HSPA9,HSPD1,IDE,INMT,KRT8,MDH1,OAT,PCCA,PHB,SDHA,SUOX,TRAP1,TXNRD1,UQCRC1	35 (18)	13	NOX3,PTEN				CDK6
LRRC4	other		3			0.343	1.1e-08	0.0314	AKT1,AMPK,Creb,CTNNB1,EGFR,ERK1/2,Focal adhesion kinase,HSF1,IKBKB,Jnk,LRRC4,MAP2K1,MAP2K1/2,MAPK1,MAPT,MTOR,NFkB (complex),NR1H4,P38 MAPK,p70 S6k,PRKCZ,RAF1,REL,SP1,STAT6,STK11	AASS,ACAD9,ACADL,ACO2,ACOX1,ACSL1,ALB,ALDH2,ALDH7A1,ASS1,ATP5B,BAAT,BHMT,CES1,Ces1b/Ces1c,CTSZ,CYC1,EEF1A1,GOT2,HSP90AB1,HSPA5,HSPA9,HSPD1,KRT8,MDH1,MDH2,NUDT7,OAT,PC,PDHB,SARDH,SDHA,SELENBP1,SUOX	34 (26)	23
GSPT1	translation regulator		3			-1.616	1.14e-08	0.0086	Creb,CREB1,EIF4E,EIF4EBP1,GSPT1,MTOR,RICTOR,RPS6KB1,TP53	AASS,ACAA2,ACADL,ACADVL,ACO2,ACTN4,ALB,ATP5B,ATP5H,CAT,Ces1b/Ces1c,CLPP,CYC1,DLD,HSP90AB1,HSPA5,HSPD1,IDH1,KRT8,MDH1,MDH2,NDUFB9,NDUFS1,NDUFS3,NDUFV2,OAT,PCCA,PHB,SDHA,TRAP1,UQCRC1	31 (9)	6	NFE2L2	CDKN2A		RPS6KB1
LCN2	transporter		2			0.962	1.24e-08	0.0074	Akt,AKT1,ERK1/2,LCN2,MET,MMP9,RELA,STAT6,TP53	ACAA2,ACADVL,ACO2,ACOX1,ACSL1,ACTN4,ALB,ALDH2,ASS1,BHMT,Ces1b/Ces1c,CLPP,CTSB,DLD,GOT2,GSTK1,HSP90AB1,HSPA5,HSPD1,IDH1,KRT8,MDH1,MDH2,OAT,PCCA,SOD2,TRAP1	27 (9)	8	NFkB (complex),NR1I2	ACOX1,INSIG1,SRF		ACTL6A,CYP19A1,HIF1A,IVNS1ABP,MMP9,NR1H2,PTEN,TP53	TWIST1
POU1F1	transcription regulator		3			1.622	1.35e-08	0.0159	CBX5,CEBPB,ERBB2,ESR2,GCK,GH1,Growth hormone,HRAS,IGF1,IGF1R,JUN,KRAS,LIPE,LPL,MYC,POU1F1,PRL,RAF1,Ras,SP1,STAT5B,TP53	ACAA2,ACADS,ACADVL,ACOX1,ACSL1,ALB,ATP5H,BDH1,CAT,CES1,CHDH,CLPP,CPT2,CTSB,DLD,ECHS1,EEF1A1,EIF4A1,EPHX2,GLUD1,GPD1,GPD2,HSD17B4,HSPD1,IDE,IDH1,NDUFB9,NDUFV2,PC,PCCA,SARDH,SCP2,SDHA,SELENBP1,SOD2,SUCLA2,TRAP1,TXNRD1	38 (22)	20	CYP19A1	PPARA		TP53
RPS6KB1	kinase		2			-1.616	1.42e-08	0.0123	Akt,Creb,CREB1,MTOR,RICTOR,RPS6KB1,TP53	AASS,ACAA2,ACADL,ACADVL,ACO2,ACTN4,ALB,ATP5B,ATP5H,CAT,Ces1b/Ces1c,CLPP,CYC1,DLD,GSTK1,HSP90AB1,HSPA5,HSPD1,IDH1,KRT8,MDH1,MDH2,NDUFB9,NDUFS1,NDUFS3,NDUFV2,OAT,PCCA,SDHA,TRAP1,UQCRC1	31 (7)	6	ANGPT2,Cdc2,CDC42,CDK5,CDK6,CSF1,DDIT4,EDN1,ERBB3,F7,GSPT1,INS,INSR,LEP,NEK6,Pkg,PRKAA1,PTK2,RPTOR,VEGFA	AMPK,GCG,MAP4K4,PHLPP2,PTEN,PTPN11,RBL1		HIF1A
CSNK2A1	kinase		2			-0.343	1.43e-08	0.0356	Akt,Creb,CSNK2A1,GMNN,NFkB (complex),NFKBIA,P38 MAPK,PML,PTEN,SIRT1,SRSF2,TP53,VDR	AASS,ACAA1,ACADL,ACADS,ACADVL,ACOX1,ACSM1,ACTN4,ALB,ALDH7A1,ASS1,CES1,Ces1b/Ces1c,CLPP,CPT2,CTSZ,EHHADH,GSTK1,HSP90AB1,HSPA9,HSPD1,IDH1,MDH1,MDH2,NDUFS3,OAT,PC,PCCA,PDHB,SDHA,SUCLA2,SUCLG2,TRAP1,TXNRD1	34 (13)	12				CCDC6,GMNN,HIF1A,NFkB (complex),PDCD4,PDIA6,PML,SRSF2,USP7	PTEN
CNGA3	ion channel		3			-0.928	1.45e-08	0.0167	Akt,CFTR,CNGA3,Creb,F2,ITPR1,JUN,MAPK1,MYC,Pkg,RAF1	AASS,ACAA1,Acaa1b,ACAA2,ACTN4,ALB,ASS1,CAT,CPT2,EIF4A1,EPHX2,GLUD1,GOT2,GSTK1,HSD17B4,HSPA5,HSPA9,HSPD1,OAT,PC,PHB,SARDH,SCP2,SELENBP1,SOD2,SUCLA2,SUOX,TRAP1,TXNRD1	29 (11)	10					EIF2A,Pkg
TGFB3	growth factor		2			-1.043	1.45e-08	0.0031	Cdc42,ERK1/2,HRAS,NFkB (complex),PTEN,SMAD3,TGFB3	ACAA1,ACAA2,ACO2,ACOX1,ACSL1,ALB,ALDH7A1,ATP5B,BHMT,CAT,CTSB,CTSZ,DLD,EHHADH,HSPA5,HSPA9,MDH1,NDUFS3,PDHB,SDHA,SOD2,SUCLA2,SUCLG2	23 (7)	6	CTNNB1,EPAS1,HIF1A	TFRC,TP53		CDC42,Cdc42,CDKN2A,CYP19A1,ITGB3,MGP,MMP9,PPARGC1A,SCD,VEGFA	Cdc2,PTEN
WSB1	enzyme		3			0.522	1.77e-08	0.0345	ACO1,AMPK,AR,CTNNB1,DIO2,EP300,EPAS1,ERK1/2,FGFR1,HIPK2,IREB2,NFkB (complex),NOTCH1,PRKAA,TP53,TP63,VEGFA,VHL,WSB1	ACAA2,ACADL,ACADVL,ACO2,ACOX1,ACSL1,ACTN4,ALB,ALDH2,ALDH7A1,BHMT,Ces1b/Ces1c,CLPP,CPT2,CYC1,DBT,DECR1,DECR2,DLD,ECHS1,EEF1A1,GLUD1,HSP90AB1,HSPA9,HSPD1,IDH1,NDUFS1,NDUFV2,NUDT7,PCCA,PDHB,SOD2,TRAP1	33 (19)	16				VEGFA
LEP	growth factor		1			-0.277	1.83e-08	0.0001	LEP	ACADVL,ACOX1,ASS1,CPS1,CROT,EHHADH,EPHX2,ETFDH,GOT2,HSPA5,IDH1,SCP2,SOD2	13 (1)	1	ATM,CBL,CIDEC,EP300,FFAR3,GFPT1,HIF1A,MOG	FABP2,PML,PNPLA2		ACOX1,AMPK,BIRC5,Cpla2,CTNNB1,CYBA,EHHADH,FAAH,GPX1,JINK1/2,NCF2,NFkB (complex),NOTCH1,PPARA,PPARGC1A,PRKAA1,PTEN,PTPN11,RHOA,RPS6KB1,TERC,VEGFA	CASP10,CASP6,EIF2A,FASN,Gsk3,LIPE,MLXIPL,PCK1,SCD,SCP2,TSPO
YY1	transcription regulator		2			-1.512	1.94e-08	0.0112	MYC,RUNX2,TP53,YY1	ACAA2,ACADVL,ACO2,ACTN4,ALB,ASS1,CAT,Ces1b/Ces1c,CLPP,CPT2,CTSB,DLD,EIF4A1,GLUD1,GOT2,HSP90AB1,HSPA5,HSPA9,IDH1,MDH2,NUDT12,OAT,PCCA,PHB,SARDH,SOD2,SUCLA2,TXNRD1	28 (4)	4		RB1		VEGFA	CDKN2A,CFTR,TP53
MMP19	peptidase		2	Activated		2.53	1.98e-08	0.0001	Focal adhesion kinase,IGF1R,MMP19	ACADS,ACSL1,ATP5B,ATP5H,CPT2,KRT8,NDUFB9,NDUFV2,SCP2,UQCRC1	10 (3)	2				IGF1R
Pkg	group		2			0.928	2.08e-08	0.0238	Akt,CFTR,ERK1/2,F2,JUN,MAPK1,MYC,Pkg,RAF1	ACAA1,Acaa1b,ACAA2,ACTN4,ALB,ASS1,BHMT,CAT,CPT2,EIF4A1,EPHX2,GLUD1,GOT2,GSTK1,HSD17B4,HSPA5,HSPA9,HSPD1,OAT,PC,PHB,SARDH,SCP2,SELENBP1,SOD2,SUCLA2,SUOX,TRAP1,TXNRD1	29 (9)	9		CNGA3		ADAM17,CFTR,MYC,RPS6KB1,TLN1	CTNNB1,EDN1,Gsk3,RHOA
SNCG	other		2			0.447	2.17e-08	0.0011	Akt,ERK1/2,IGF1R,MAPK1,MTOR,SNCG	ACADL,ACADS,ACSL1,ATP5B,ATP5H,BHMT,CAT,CPT2,CTSB,GSTK1,HSP90AB1,HSPA5,MDH1,MDH2,NDUFB9,NDUFV2,SCP2,SOD2,SUOX,UQCRC1	20 (6)	5	VEGFA
Ins1	other		1			1.732	2.18e-08	0.0002	Ins1	ALB,BDH1,ECI1,EHHADH,GPD1,HSD17B4,IDE,IVD,NDUFB9,PDHB,SOD2,UQCRC1	12 (1)	1	CDK5,CTNNB1,GIP,HNF4A,KLB,MAPK8IP1,NEUROG3,PDX1,PNPLA2,PPARGC1A,TCF7L2	DNAJC3,FFAR3,GAL,MAPK13,MLXIPL,PRDX3,TERF2IP		ATM,CDC42,Cyclin A,EDN1,FASN,FOXC2,HSD11B2,IGF1R,INS,ITGA6,KRAS,LPIN1,NEK6,NFkB (complex),Pde3,RALA,RHOA,RPS14,VEGFA	AMPK,EHHADH,Gsk3,HSD17B4,PCK1,PPARD,PRKAA1,PTK2,RB1,RBL1,RXRA
F7	peptidase		2	Activated		2.294	2.22e-08	0.0043	Akt,AKT1,EIF4E,ERK1/2,F7,IGF1R,MAPK14,NFkB (complex),SRC	ACADS,ACSL1,ALDH7A1,ASS1,ATP5B,ATP5H,BHMT,CAT,Ces1b/Ces1c,CPT2,CTSB,EEF1A1,GOT2,GSTK1,HSPA5,HSPA9,MDH1,NDUFB9,NDUFV2,PHB,SCP2,SOD2,UQCRC1	23 (9)	9	HNF4A	CAV1,CTSG,INS		CDC42,IGF1R,JAG1,KLF5,MYC,NFkB (complex),PTK2,RPS6KB1,VEGFA
MFNG	enzyme		3			0.756	2.37e-08	0.0169	Akt,AKT1,EGFR,ERK1/2,Jnk,MAPK1,MFNG,MTOR,NOTCH1,NOTCH3,NOTCH4,p70 S6k,PRKAA,RUNX2,STAT3,STAT5B,TCF3,Vegf	ACADL,ACOX1,ASS1,BHMT,CAT,CCS,Ces1b/Ces1c,CTSB,DLD,ECHS1,EEF1A1,GLUD1,GOT2,GPD1,GSTK1,HSP90AB1,HSPA5,KRT8,MDH1,MDH2,NDUFS1,NDUFV2,NUDT12,OAT,PC,PHB,SDHA,SUOX	28 (18)	15					NOTCH1
MAGI2	kinase		2			1.213	2.39e-08	0.0003	Akt,AKT1,MAGI2,PTEN	ACAA1,ACAA2,ACO2,ACOX1,ACSL1,ASS1,Ces1b/Ces1c,DLD,EHHADH,GOT2,GSTK1,NDUFS3,PDHB,SDHA,SOD2,SUCLA2,SUCLG2	17 (4)	3				PTEN,RHOA
GZMB	peptidase		2			0	2.39e-08	0.0051	CASP1,GZMB,MAPK14,NOTCH1,TP53	ACAA2,ACADVL,ACO2,ACOX1,ACTN4,ALB,CAT,Ces1b/Ces1c,CLPP,CTSB,DLD,ECHS1,GLUD1,HSP90AB1,HSPD1,IDH1,KRT8,MDH2,NDUFS1,NDUFV2,PCCA,SDHA,SOD2,TRAP1	24 (5)	4	CTSC			ATM,NOTCH1,TP53
RBBP4	enzyme		2			1	2.47e-08	0.0067	AKT1,KRAS,Ras,RBBP4,TP53	ACAA2,ACADVL,ACO2,ACTN4,ALB,ASS1,BDH1,CAT,Ces1b/Ces1c,CLPP,CTSB,DLD,EEF1A1,GOT2,HSP90AB1,HSPA5,HSPD1,IDH1,KRT8,MDH1,MDH2,OAT,PCCA,SOD2,TRAP1	25 (5)	4				KRAS
SESN2	enzyme		2	Activated		2.183	2.73e-08	0.0002	26s Proteasome,AMPK,NFE2L2,PRKAA1,PRKAA2,SESN2	ACO2,ALB,BHMT,CAT,CLPP,CTSB,GSTK1,HSP90AB1,HSPA5,HSPA9,IDE,IDH1,INMT,PDHB,SDHA,SOD2,TXNRD1	17 (6)	5	HIF1A,PPARGC1A,TP53			AMPK,NFE2L2,PRKAA1	MTORC1
TCF/LEF	group		3			0	2.84e-08	0.0311	Akt,Alp,AR,Creb,CTNNB1,HNF1A,LEF1,MYC,PRL,RUNX2,TCF/LEF,TCF3,TCF4,TCF7L1,TCF7L2	AASS,ACAA1,ACADL,ACOT4,ACSL1,ACTN4,ALB,ATP5H,CCS,CPT2,CYC1,EHHADH,EIF4A1,GLUD1,GOT2,GSTK1,HSPA5,HSPA9,IDE,IDH1,NUDT12,NUDT7,OAT,OGDH,PC,PHB,SARDH,SCP2,SOD2,SUCLA2,TRAP1,TXNRD1	32 (15)	10	CTNNB1			BIRC5,MYC
CASP6	peptidase		3			-1.826	3.41e-08	0.0261	calpain,CASP1,CASP3,CASP6,CASP8,ERK1/2,IL1B,LMNA,P38 MAPK,PRKN,PTEN,SIRT1,TP53	ACAA1,ACAA2,ACADVL,ACO2,ACOX1,ACSL1,ACTN4,ALB,ASS1,BHMT,Ces1b/Ces1c,CLPP,DLD,EHHADH,HSP90AB1,HSPA5,HSPD1,IDH1,KRT8,MDH1,MDH2,NDUFV2,OAT,PC,PCCA,PDHB,SDHA,SUCLA2,SUCLG2,TRAP1	30 (13)	9	CASP10,CYCS,SOX11,TP53	ADIPOQ,BIRC5,LEP,NUAK1
C1GALT1	enzyme		3			0.962	3.53e-08	0.0175	Akt,AKT1,C1GALT1,Cdc42,CSF1R,CTNNB1,ERK1/2,Focal adhesion kinase,FOXO1,IGF1R,ITGB2,MAPK1,MET,NGF,P38 MAPK,Sfk,STAT6,TCR	ACADS,ACOX1,ALB,ALDH2,ASS1,BHMT,Ces1b/Ces1c,CPT2,CTSZ,EEF1A1,GLUD1,GOT2,GPD1,GSTK1,HSPD1,IDE,KRT8,MDH1,MDH2,NDUFB9,NDUFV2,NUDT7,OAT,SCP2,SDHA,SOD2,SUOX	27 (18)	15
APOC2	transporter		3			0.354	3.69e-08	0.0398	Akt,AKT1,AMPK,APOC2,CHUK,Creb,ERBB2,ERK1/2,IKBKB,JUN,LPL,MAP2K1,MAP2K2,MAPK1,NFE2L2,RUNX2,SP1,STK11	AASS,ACO2,ACOX1,ACSL1,ALB,ATP5B,BHMT,CES1,Ces1b/Ces1c,CHDH,CLPP,CPS1,CTSB,CTSZ,CYC1,EIF4A1,EPHX2,GOT2,GSTK1,HSP90AB1,HSPA5,IDE,IDH1,INMT,MDH1,NUDT12,OAT,PDHB,SARDH,SDHA,SUOX,TXNRD1	32 (18)	16	HNF4A,MGEA5,PPARGC1A	NR1I2,PPARA
PPARD	ligand-dependent nuclear receptor		1			0	3.72e-08	0.0001	PPARD	ACAA1,ACAA2,ACADL,ACADVL,ACOX1,ALDH2,CPT2,GOT2,GPD1,GPD2	10 (1)	1	ADIPOQ,KRAS,PPARGC1A,RIPK2	Ins1,SERTAD2		ACOX1,ADORA1,AMPK,BIRC5,Cdc42,Cpla2,Cyclin A,LIPE,MMP9,MOG,NFkB (complex),PNPLA2,PPARGC1B,PTEN,VEGFA	CTNNB1
PTPN11	phosphatase		2	Activated		2.335	3.73e-08	0.0425	AKT1,ERBB2,ERK1/2,FASN,HRAS,IGF1R,MAPK1,MTOR,NFkB (complex),NFKBIA,PRKAA2,PTPN11,STAT3,STAT5B,TSC2	Acaa1b,ACADL,ACADS,ACOX1,ACSL1,ALB,ALDH7A1,ASS1,ATP5B,ATP5H,BHMT,Ces1b/Ces1c,CHDH,CPS1,CPT2,CTSB,CTSZ,DPP7,GOT2,GPD1,HSP90AB1,HSPA9,MDH2,NDUFB9,NDUFV2,OAT,PHB,SCP2,SDHA,SUOX,UQCRC1	31 (15)	14	CBL,CTSG,INSR,LEP,TCF7L2	TCR		CDC42,NFkB (complex)	CSF1,FASN,PTK2,RPS6KB1
Secretase gamma	complex		2			0.243	3.97e-08	0.0005	Akt,AKT1,HES1,NOTCH1,PSEN1,PSEN2,Secretase gamma	ACSL1,ASS1,CCS,Ces1b/Ces1c,CTSZ,DLD,ECHS1,GLUD1,GOT2,GSTK1,KRT8,MDH1,NDUFS1,NDUFV2,OAT,SDHA,SOD2	17 (7)	6	APH-1,PSEN1			HES1,MME,MYC,NOTCH1	RELN
cytochrome C	group		3			-0.87	4e-08	0.0374	Akt,AKT1,AR,calpain,CASP1,CASP3,CASP9,caspase,Creb,CREB1,cytochrome C,EIF2S1,ERK1/2,ITPR,Jnk,NOS2,P38 MAPK,PARP1,PRKN,PTEN,RB1,TP53	AASS,ACAA1,ACADVL,ACOX1,ACSL1,ACTN4,ALB,BHMT,CAT,Ces1b/Ces1c,CLPP,CYC1,EHHADH,GOT2,GPD1,GSTK1,HSP90AB1,HSPA5,HSPD1,IDH1,KRT8,MDH1,MDH2,NDUFV2,OAT,PC,PCCA,PDHB,SDHA,SUCLA2,SUCLG2,TRAP1,UQCRC1	33 (22)	16	PPARA,PPARGC1A,PPARGC1B,PRKAA1	ABCC8,GCG,RB1
TFAM	transcription regulator		1			-0.447	4.33e-08	0.0001	TFAM	ACADL,ACADS,ACOX1,CPT2,ECHS1	5 (1)	1	ADIPOR1,AMPK,EP300,ESRRA,Esrra,INSR,PDX1,PPARGC1A,PRKAA1,TP53	FLCN,HIF1A,INS,LONP1,Ren2,SERTAD2,SURF1		ACOX1,cytochrome-c oxidase,PPARA
NOTCH1	transcription regulator		2			-0.186	4.83e-08	0.0294	Akt,AKT1,EGFR,ERK1/2,Jnk,MAPK1,MTOR,NFkB (complex),NOTCH1,p70 S6k,PRKAA,RUNX2,STAT3,TCF3,Vegf	ACADL,ACOX1,ALDH7A1,ASS1,BHMT,CAT,CCS,Ces1b/Ces1c,CTSB,DLD,ECHS1,EEF1A1,GLUD1,GOT2,GSTK1,HSP90AB1,HSPA5,HSPA9,KRT8,MDH1,MDH2,NDUFS1,NDUFV2,NUDT12,OAT,PC,PHB,SDHA,SUOX	29 (15)	15	ADAM17,FOXC2,GZMB,HIF1A,ITGB1BP1,JAG1,KLF5,LEP,MAML1,MMP9,PSEN1,RELN,Secretase gamma	CBL,EPAS1,FHL1,MFNG,NUMB,RBL1,SOX2,TWIST1		IGF1R,MYC,PPARG,TCR	CTSG,Cyclin A,ERBB3,NR2F2,PTEN,RB1
TCR	complex		1	Inhibited		-2.111	5.14e-08	0.0002	TCR	ATP5B,ATP5H,CTSB,GLUD1,HSPA5,HSPD1,MDH1,MDH2,PHB,SDHA,UQCRC1	11 (1)	1	NOTCH1			CDC42,Cdc42,CDK9,HIF1A,JINK1/2,MAPK13,MAPK7,MNK1/2,MTORC1,MTORC2,MYC,NFkB (complex),PRKD1,PTK2,RPL23A,SRF	AMPK,PTEN,PTPN11
ARRB1	other		2			-1.569	6.71e-08	0.0253	ADRB2,Akt,AKT1,ARRB1,CTNNB1,EGFR,ERK1/2,IGF1R,Jnk,MAP2K1/2,Mapk,MAPK1,MAPK14,NFkB (complex),PIK3CA,SRC,STAT3	ACADS,ACSL1,ALDH7A1,ASS1,ATP5B,ATP5H,BHMT,CAT,Ces1b/Ces1c,CPT2,CTSB,GOT2,GSTK1,HSP90AB1,HSPA5,HSPA9,IDE,MDH1,NDUFB9,NDUFV2,NUDT7,OAT,PHB,SCP2,SUOX,UQCRC1	26 (17)	16	ARRB2			CTNNB1	FASN,NFkB (complex)
PTEN	phosphatase		1			1.941	6.9e-08	0.0004	PTEN	ACAA1,ACAA2,ACO2,ACOX1,ACSL1,DLD,EHHADH,MDH1,NDUFS3,PDHB,SDHA,SUCLA2,SUCLG2	13 (1)	1	CCDC6,CSF1,CTSG,LCN2,LEP,MAGI2,NOP53,NOX3,PLAGL1,PLK3,PPARD,PRKD1,RICTOR	CSNK2A1,LETM1,MAPK13,NEDD4,NOTCH1,P110,PARK7,TCR,TGFB3,TRPM2		CCNC,CDC42,CDK9,G0S2,GTF2I,HAVCR1,IFRD1,JAG1,KLF5,NR5A2,PDCD4,SFTPD	ACOX1,ALOX5AP,AMPK,ANGPT2,AURKB,BIRC5,Cdc42,CTNNB1,Cyclin A,EDN1,EHHADH,EPAS1,Esrra,FASN,Gsk3,IGF1R,MCRS1,MMP9,MTORC1,MTORC2,NFkB (complex),PA2G4,PPARGC1A,PTGS1,RPS6KB1,SCD,VEGFA
IGF1R	transmembrane receptor		1	Activated		2.333	7.3e-08	0.0001	IGF1R	ACADS,ACSL1,ATP5B,ATP5H,CPT2,NDUFB9,NDUFV2,SCP2,UQCRC1	9 (1)	1	ADAM17,ADIPOQ,F7,GCG,HSPE1,INS,Ins1,ITGA6,KRAS,MMP19,NOTCH1,NR3C2,PDX1,SYVN1	ARRB2,CBL,CSF1,ERBB3,INSR,Mir122a,b,MME,NEDD4,PTEN		CDC42,CYCS,FASN,HIF1A,MTORC2,MYC,PRKAA1,RHOA,SCP2	CTNNB1,RB1,TWIST1
PLAGL1	transcription regulator		2			1.877	8.13e-08	0.0097	PLAGL1,SP1,TP53	ACAA2,ACADVL,ACO2,ACSL1,ACTN4,ALB,ATP5B,CES1,Ces1b/Ces1c,CLPP,CTSB,CYC1,DLD,HSP90AB1,HSPA5,HSPD1,IDH1,KRT8,MDH2,OAT,PCCA,SOD2,TRAP1	23 (3)	2	CDKN2A,INSR	KRAS		PPARG,PTEN,TP53
ERBB3	kinase		2			-1.89	8.33e-08	0.0215	Akt,EGFR,ERBB2,ERBB3,ERK1/2,MAP2K1,Mapk,MAPK1,MTOR,p70 S6k,PGR,PI3K (family),RAF1,RICTOR,TSC2	ACADL,ACOX1,ACSL1,ATP5B,ATP5H,BHMT,CAT,CHDH,CPS1,CPT2,CTSB,CYC1,DPP7,EEF1A1,GSTK1,HSP90AB1,HSPA5,MDH1,MDH2,NDUFB9,NDUFS1,NDUFS3,NDUFV2,PC,SDHA,SELENBP1,SUOX,UQCRC1	28 (15)	14	ADAM17,CDK5,NEUROG3,TCF7L2	BTG2,INS,MGEA5,NOTCH1		HIF1A,PDCD4,PIM2,RICTOR,RPS6KB1,VEGFA	Gsk3,IGF1R,PTGS1,TLN1
SIRT7	enzyme		2	Inhibited		-2.268	8.92e-08	0.0299	EPAS1,HIF1A,MTOR,MYC,SIRT7,TP53	ACAA2,ACADL,ACADVL,ACO2,ACTN4,ALB,ASS1,CAT,Ces1b/Ces1c,CLPP,CPT2,CTSB,DECR2,DLD,EIF4A1,GLUD1,GOT2,HSPA5,HSPA9,IDH1,KRT8,MDH1,OAT,PCCA,PHB,SARDH,SUCLA2,TXNRD1	28 (6)	5					EPAS1,HIF1A,MYC,TP53
Esrra	transcription regulator		2			-0.535	9.19e-08	0.0003	AMPK,Esrra,PRKAA1,PRKAA2,RELA	ACO2,ACOX1,ALB,ATP5B,BDH1,CAT,CPT2,CYC1,GSTK1,HSPA5,NDUFS3,PDHB,SDHA,SOD2	14 (5)	5	ADIPOR1,CDKN2A,EP300,INSR,METRNL	FLCN,PTEN,RB1		ACOX1,cytochrome-c oxidase,EPAS1,FABP2,SIRT3,TFAM	PRKAA1
PDX1	transcription regulator		1			0	9.88e-08	0.0001	PDX1	ATP5H,CAT,CPT2,IDH1,KRT8,MDH1,PC,SDHA	8 (1)	1	BTG2,GCG,Gsk3,INSR,KLF11,NFkB (complex),NR1H2,PPARG,SIRT3,TCF7L2	GFPT1		GIP,HNF4A,IGF1R,INS,Ins1,INSIG1,NR5A2,TFAM	MYC
NUMB	other		2			1.877	1e-07	0.0109	Akt,NOTCH1,NUMB,TP53	ACAA2,ACADVL,ACO2,ACTN4,ALB,CAT,Ces1b/Ces1c,CLPP,CTSB,ECHS1,GLUD1,GSTK1,HSP90AB1,HSPD1,IDH1,MDH2,NDUFS1,NDUFV2,OAT,PCCA,SDHA,SOD2,TRAP1	23 (4)	3	RB1				HES1,NOTCH1
MOB1A	other		3			1.961	1.08e-07	0.023	LATS,MOB1A,MYC,STK38,TP53	ACAA2,ACADVL,ACO2,ACTN4,ALB,ASS1,Ces1b/Ces1c,CLPP,CPT2,CTSB,DLD,EIF4A1,GLUD1,GOT2,HSP90AB1,HSPA9,IDH1,KRT8,MDH2,OAT,PCCA,PHB,SARDH,SOD2,SUCLA2,TXNRD1	26 (5)	2				STK38
SMARCB1	transcription regulator		2			1.633	1.09e-07	0.0133	CDKN1A,CDKN2A,PRKAA,Rb,SMARCB1,TP53	ACAA2,ACADVL,ACO2,ACOX1,ACSL1,ACTN4,ALB,CAT,Ces1b/Ces1c,CLPP,CTSB,DLD,EEF1A1,HSP90AB1,HSPA5,HSPD1,IDH1,KRT8,MDH2,OAT,PC,PCCA,SOD2,TRAP1	24 (6)	6				CDKN2A,CSF1,PCK1,PPARG,PTN	CDT1,Cyclin A,GMNN,MYC,RHOA,TFDP1
CDK9	kinase		2			0.784	1.15e-07	0.0246	AR,BRD4,CDK9,EP300,GATA4,MYOD1,RB1,TP53	ACAA2,ACADL,ACADVL,ACTN4,ALB,ASS1,BDH1,CAT,Ces1b/Ces1c,CLPP,CPT2,CTSB,CYC1,DLD,HSP90AB1,HSPA5,HSPD1,IDH1,KRT8,MDH1,MDH2,OAT,PCCA,SOD2,TRAP1,UQCRC1	26 (8)	7	EDN1,PTEN,TCR	TRAP1		MMP9,MYC,PPARG,TP53	PPARGC1A,RB1
cytochrome-c oxidase	complex		3			-1.414	1.21e-07	0.0001	AMPK,COX6A2,COX7A2,cytochrome-c oxidase,p70 S6k,SURF1	ACO2,CAT,CPT2,EEF1A1,GSTK1,OAT,PDHB,SDHA	8 (6)	3	ADIPOR1,COX10,Esrra,HSPE1,INS,LETM1,LONP1,Mff,MUT,NUAK1,PRDX3,TFAM	CYP19A1
PCK1	kinase		1			1	1.25e-07	0.0001	PCK1	ACADL,ACADVL,ACOX1,EHHADH	4 (1)	1	FASN,GCG,HNF4A,LIPE,PNPLA2,PPARG,PPARGC1A,PPARGC1B,RXRA,SCD,SCP2,SMARCB1	ADIPOQ,AMPK,ATF6,INS,Ins1,LEP,NR2F2,PPARA,TCF7L2,TP53,UBR5,UGCG			ACOX1,EHHADH
UBE4B	enzyme		2			-1.279	1.32e-07	0.0081	ATXN3,TP53,TP63,UBE4B,Ubiquitin	ACAA2,ACADVL,ACO2,ACTN4,ALB,CAT,Ces1b/Ces1c,CLPP,CPT2,CTSB,DLD,HSP90AB1,HSPA5,HSPA9,HSPD1,IDH1,KRT8,MDH2,OAT,PCCA,SOD2,TRAP1	22 (5)	4					ATXN3,TP53,Ubiquitin
MTORC2	complex		2			-1.147	1.34e-07	0.0016	Akt,AKT1,MTOR,MTORC2,Pkc(s),RICTOR	ACADL,ASS1,ATP5B,ATP5H,Ces1b/Ces1c,CTSB,CYC1,GOT2,GSTK1,HSP90AB1,KRT8,MDH1,MDH2,NDUFB9,NDUFS1,NDUFS3,NDUFV2,SDHA,UQCRC1	19 (6)	5	IGF1R,INS,RICTOR,TCR	MTORC1,PTEN,RPTOR		RHOA	Gsk3
NR2F2	ligand-dependent nuclear receptor		2			0	1.94e-07	0.0209	CEBPA,NR2F2,POU5F1,TP53	ACAA2,ACADVL,ACO2,ACSL1,ACTN4,ALDH2,BHMT,CAT,Ces1b/Ces1c,CLPP,CPS1,CTSB,DLD,HSP90AB1,HSPD1,IDH1,KRT8,MDH2,OAT,PCCA,PHB,SOD2,TRAP1,TXNRD1	24 (4)	4		JAG1,NOTCH1,PPARG,VEGFA		TP53	PCK1,PPARA
HDAC10	transcription regulator		3			1.89	1.98e-07	0.0472	E2F1,HDAC10,Jnk,MYC,PAX3,STAT3,TP53,TRIM28	ACAA2,ACADL,ACADVL,ACO2,ACTN4,ALB,ASS1,CAT,Ces1b/Ces1c,CLPP,CPT2,CTSB,DLD,EIF4A1,GLUD1,GOT2,HSP90AB1,HSPA5,HSPA9,IDH1,KRT8,MDH2,OAT,PCCA,SARDH,SDHA,SUCLA2,TXNRD1	28 (8)	5					MMP9,PAX3
PLIN5	other		1			-0.447	2.66e-07	0.0001	PLIN5	ACAA2,ACADL,ACADVL,ACOX1,TXNRD1	5 (1)	1	PPARG			NFE2L2	ACOX1,PPARGC1B
ERVW-1	other		2			1.279	2.77e-07	0.0126	ERVW-1,RB1,TP53	ACAA2,ACADVL,ACO2,ACTN4,ALB,CAT,Ces1b/Ces1c,CLPP,CTSB,DLD,HSP90AB1,HSPA5,HSPD1,IDH1,KRT8,MDH1,MDH2,OAT,PCCA,SOD2,TRAP1,UQCRC1	22 (3)	3				CDKN2A,RB1,TP53
RPTOR	other		2			-1.213	2.9e-07	0.0026	Akt,AKT1,EIF4E,ERK1/2,p70 S6k,RAC1,RPTOR,SREBF1,SREBF2,Srebp,TFEB	ACAA2,ACADL,ACSL1,ASS1,BHMT,CAT,Ces1b/Ces1c,CTSB,EEF1A1,EHHADH,GOT2,GSTK1,HSPA5,IDH1,MDH1,PHB,SOD2	17 (11)	11	AMPK,INS,JINK1/2,MAP4K4			CTNNB1,HIF1A,RHOA,RPS6KB1,Srebp	MTORC1,MTORC2
ZEB1	transcription regulator		2			-0.192	2.91e-07	0.0429	CCND1,MYC,TP53,ZEB1	ACAA2,ACADVL,ACO2,ASS1,CAT,Ces1b/Ces1c,CLPP,CPT2,DLD,EIF4A1,GLUD1,GOT2,HACL1,HSP90AB1,HSPA9,HSPD1,IDH1,KRT8,MDH2,PCCA,PHB,SARDH,SELENBP1,SOD2,SUCLA2,TRAP1,TXNRD1	27 (4)	3	ATM,CDK6,CTNNB1,TWIST1	RB1,RBL1		MYC,USP7	CDKN2A
BMI1	transcription regulator		2			-0.2	2.95e-07	0.0307	AKT1,BMI1,CDKN2A,NFkB (complex),TERT,TP53	ACAA2,ACADVL,ACO2,ACTN4,ALB,ALDH7A1,ASS1,CAT,Ces1b/Ces1c,CLPP,CTSB,DLD,EEF1A1,GOT2,HSP90AB1,HSPA9,HSPD1,IDH1,KRT8,MDH1,MDH2,OAT,PCCA,SOD2,TRAP1	25 (6)	5	MYC,SOX2,TWIST1,USP7			Cyclin A	TP53
FGF3	growth factor		2			-0.816	3.08e-07	0.017	FGF3,Fgfr,FGFR1,MAPK1,RAF1,Ras,TP53	ACAA2,ACADVL,ACO2,ACTN4,ALB,CAT,Ces1b/Ces1c,CLPP,CTSB,DLD,EEF1A1,HSP90AB1,HSPA5,HSPD1,IDH1,KRT8,MDH2,OAT,PC,PCCA,SELENBP1,SOD2,SUOX,TRAP1	24 (7)	6		SOX2		CTNNB1,MMP9	TP53
Ctbp	group		2			0.626	3.24e-07	0.0181	CEBPA,Ctbp,NRIP1,TP53	ACAA2,ACADVL,ACO2,ACSL1,ACTN4,ALB,BHMT,CAT,Ces1b/Ces1c,CLPP,CPS1,CTSB,DLD,HSP90AB1,HSPD1,IDH1,KRT8,MDH2,OAT,PCCA,SOD2,SUOX,TRAP1	23 (4)	3				TP53	CDKN2A,NRIP1
RASA3	ion channel		3			1.877	3.32e-07	0.0198	JUN,PLAU,RAF1,RALA,RASA3,RRAS2,SRC,TP53	ACAA2,ACADVL,ACO2,ACTN4,ALB,CAT,Ces1b/Ces1c,CLPP,CTSB,DLD,EIF4A1,EPHX2,HSP90AB1,HSPA5,HSPD1,IDH1,KRT8,MDH2,OAT,PC,PCCA,SELENBP1,TRAP1	23 (8)	5		MGEA5			RALA
RBL1	transcription regulator		2			-1.706	3.67e-07	0.0166	Akt,AKT1,FOXO3,MYC,RAF1,RBL1	ACTN4,ALB,ASS1,CAT,Ces1b/Ces1c,CPT2,CTSB,EIF4A1,GLUD1,GOT2,GSTK1,HSPA9,HSPD1,MDH1,OAT,PC,PHB,SARDH,SELENBP1,SUCLA2,TRAP1,TXNRD1	22 (6)	5	CAST,TFDP1,TP53	CDK6,CTNNB1,Ins1			Cyclin A,HES1,NOTCH1,PPARGC1A,RPS6KB1,TAF1,ZEB1
TFDP1	transcription regulator		2			-1.46	3.96e-07	0.022	E2F1,E2F3,ERK1/2,TFDP1,TP53	ACAA2,ACADL,ACADVL,ACO2,ACTN4,ALB,BHMT,Ces1b/Ces1c,CLPP,CTSB,DLD,HSP90AB1,HSPA5,HSPD1,IDH1,KRT8,MDH2,OAT,PCCA,PHB,SDHA,SOD2,TRAP1	23 (5)	4	MYC,SERTAD2	CDK6,MGEA5,PPARG,RB1,SMARCB1		ATM,CCNA1,RBL1
STK38	kinase		2			1.886	3.97e-07	0.0064	Mapk,MYC,STK38	ACTN4,ALB,ASS1,CAT,CPT2,CTSB,EIF4A1,GLUD1,GOT2,HSPA9,HSPD1,OAT,PHB,SARDH,SOD2,SUCLA2,TRAP1,TXNRD1	18 (3)	2	MOB1A			MYC
CSNK1D	kinase		2			1.633	4.21e-07	0.0319	CSNK1D,CTNNB1,PRKN,PSEN2,TP53	ACAA2,ACADVL,ACO2,ACSL1,ACTN4,ALB,CAT,CCS,Ces1b/Ces1c,CLPP,CTSB,CTSZ,DLD,HSP90AB1,HSPD1,IDH1,KRT8,MDH2,NDUFS3,NDUFV2,NUDT7,OAT,PCCA,TRAP1	24 (5)	4				CTNNB1	PRKN
Cdk	group		2			1.091	4.39e-07	0.0125	Cdk,CDKN2A,MYC,Rb,RB1	ACO2,ACTN4,ALB,ASS1,CPT2,CTSB,EEF1A1,EIF4A1,GLUD1,GOT2,HSPA9,HSPD1,MDH1,OAT,PHB,SARDH,SOD2,SUCLA2,TRAP1,TXNRD1,UQCRC1	21 (5)	4	CDC25B,CDK5	NEK8
PDCD4	other		2			-0.853	4.52e-07	0.0176	Jnk,JUN,PDCD4,TP53	ACAA2,ACADVL,ACO2,ACTN4,ALB,CAT,Ces1b/Ces1c,CLPP,CTSB,DLD,EIF4A1,EPHX2,HSP90AB1,HSPA5,HSPD1,IDH1,KRT8,MDH2,OAT,PCCA,SOD2,TRAP1	22 (4)	3	ASXL1,CSNK2A1,ERBB3,PTEN	ANGPT2,RPL11			TP53
CCNA1	other		2			1.706	4.95e-07	0.0211	CCNA1,NPM1,PGR,TP53	ACAA2,ACADVL,ACO2,ACOX1,ACSL1,ACTN4,ALB,CAT,Ces1b/Ces1c,CLPP,CPT2,CTSB,DLD,HSP90AB1,HSPD1,IDH1,KRT8,MDH2,OAT,PCCA,SOD2,TRAP1	22 (4)	3	CDC25B,CTNNB1,MYC,PAK4,PML,TFDP1	CDKN2A,RB1		TP53,VEGFA
GDF7	growth factor		3			0.816	4.97e-07	0.0375	Alp,Creb,GDF7,P38 MAPK,PRL,SMAD1,TP53	AASS,ACAA2,ACADVL,ACO2,ACTN4,ALB,ASS1,ATP5H,CAT,Ces1b/Ces1c,CLPP,DLD,HSP90AB1,HSPA5,HSPD1,IDE,IDH1,KRT8,MDH2,OAT,PC,PCCA,SCP2,TRAP1	24 (7)	4				SMAD1
ITGB1BP1	transporter		2			-0.535	5.14e-07	0.0013	Akt,ERK1/2,ITGB1BP1,NOTCH1,RAC1	BHMT,CAT,CTSB,DLD,ECHS1,GLUD1,GSTK1,HSPA5,KRT8,NDUFS1,NDUFV2,OAT,SDHA,SOD2	14 (5)	4	PPARGC1A			NOTCH1	CDC42
DDIT4	other		2			-0.408	5.66e-07	0.0339	Akt,DDIT4,MTOR,NFkB (complex),p70 S6k,TP53	ACAA2,ACADL,ACADVL,ACO2,ACTN4,ALB,ALDH7A1,CAT,Ces1b/Ces1c,CLPP,CTSB,DLD,EEF1A1,GSTK1,HSP90AB1,HSPA9,HSPD1,IDH1,KRT8,MDH1,MDH2,OAT,PCCA,TRAP1	24 (6)	5	HIF1A,ZBTB16			NFkB (complex),RPS6KB1	MTORC1
RPL11	other		2			0.2	5.8e-07	0.0444	MYC,RPL11,TP53	ACAA2,ACADVL,ACO2,ASS1,CAT,Ces1b/Ces1c,CLPP,CPT2,DLD,EIF4A1,GLUD1,GOT2,HSP90AB1,HSPA9,HSPD1,IDH1,KRT8,MDH2,PCCA,PHB,SARDH,SOD2,SUCLA2,TRAP1,TXNRD1	25 (3)	2		RICTOR		TP53	MYC,PDCD4
IP6K2	kinase		2			0.626	5.95e-07	0.0284	Akt,AKT1,IP6K2,STK11,TP53	ACAA2,ACADVL,ACO2,ACTN4,ASS1,CAT,Ces1b/Ces1c,CLPP,CTSB,DLD,GOT2,GSTK1,HSP90AB1,HSPD1,IDH1,KRT8,MDH1,MDH2,OAT,PCCA,SARDH,SOD2,TRAP1	23 (5)	4		KRAS		TP53
STK17A	kinase		2			0.894	6.62e-07	0.0126	STK17A,TP53	ACAA2,ACADVL,ACO2,ACTN4,ALB,CAT,CCS,Ces1b/Ces1c,CLPP,CTSB,DLD,HSP90AB1,HSPD1,IDH1,KRT8,MDH2,OAT,PCCA,SOD2,TRAP1	20 (2)	2
PA2G4	transcription regulator		2			-1.091	6.85e-07	0.0191	Akt,EIF2A,PA2G4,TP53	ACAA2,ACADVL,ACO2,ACTN4,ALB,CAT,Ces1b/Ces1c,CLPP,CTSB,DLD,GSTK1,HSP90AB1,HSPA5,HSPD1,IDH1,KRT8,MDH2,OAT,PCCA,SOD2,TRAP1	21 (4)	3	MYC	PTEN			EIF2A,TP53
FABP2	transporter		3			0.447	6.9e-07	0.02	AKT1,DGAT1,FABP2,FASN,HMGCR,LIPE,MYC,Ras	Acaa1b,ACOX1,ACSL1,ACTN4,ALB,Ces1b/Ces1c,CPT2,EIF4A1,GLUD1,HSPA9,HSPD1,MDH1,OAT,PC,PHB,SARDH,SOD2,SUCLA2,TRAP1,TXNRD1	20 (8)	6	CFTR,EPAS1,Esrra,HNF4A,MYC	ACOX1,GMNN,SOX2		LIPE,PPARA	FASN,LEP
FBXO5	enzyme		3			-1.46	6.96e-07	0.0305	APC (complex),CDC20,FBXO5,FZR1,GMNN,Jnk,JUN,TP53	ACAA2,ACADVL,ACO2,ACTN4,ALB,CAT,Ces1b/Ces1c,CLPP,CTSB,DLD,EIF4A1,EPHX2,HSP90AB1,HSPA5,HSPD1,IDH1,KRT8,MDH2,OAT,PCCA,SOD2,TRAP1,TXNRD1	23 (8)	4		CDKN2A
COPS2	other		2			1.091	7.13e-07	0.0191	COPS2,JUN,TP53	ACAA2,ACADVL,ACO2,ACTN4,ALB,CAT,Ces1b/Ces1c,CLPP,CTSB,DLD,EIF4A1,EPHX2,HSP90AB1,HSPD1,IDH1,KRT8,MDH2,OAT,PCCA,SOD2,TRAP1	21 (3)	2				TP53
RECQL5	enzyme		3			-1.528	7.13e-07	0.0199	EP300,H2AFX,PCNA,RECQL5,TP53	ACAA2,ACADL,ACADVL,ACO2,ACTN4,ALB,CAT,Ces1b/Ces1c,CLPP,CPT2,CTSB,DLD,HSP90AB1,HSPD1,IDH1,KRT8,MDH2,OAT,PCCA,SOD2,TRAP1	21 (5)	2
MYC	transcription regulator		1			1.698	7.34e-07	0.0075	MYC	ACTN4,ALB,ASS1,CPT2,CTSB,EIF4A1,GLUD1,GOT2,HSPA9,HSPD1,OAT,PHB,SARDH,SOD2,SUCLA2,TRAP1,TXNRD1	17 (1)	1	ACTL6A,CDK9,CSF1,EPAS1,F7,IGF1R,INSR,JAG1,KLF5,MAPK7,MED1,MNK1/2,MTORC1,NOTCH1,NR5A2,PCGEM1,PIM2,Pkg,Secretase gamma,STK38,TCF/LEF,TCR,TRRAP,ZEB1	Cpla2,EP300,G0S2,GLIPR1,Gsk3,GTF2I,HNF4A,HUWE1,IFRD1,PDX1,PFDN5,PRKN,PSEN1,RPL11,RPL23A,RPS14,SIRT7,SMARCB1,ZBTB16		ANGPT2,AURKB,BMI1,BMPR1A,CCNA1,CDT1,Cyclin A,CYCS,DSP,FABP2,FASN,GFPT1,HSD11B2,HSPE1,KRAS,MGP,NFE2L2,PA2G4,PRDX3,PTN,RHOA,Serine Protease,SLC7A5,SOX2,SRSF2,TFDP1,TFRC,TRAP1,UBA2,Ubiquitin,VEGFA,WISP1	ADIPOR1,CASP10,CAST,CAV1,CIDEC,INS,Mir122a,b,P110,TLN1,TMSB10/TMSB4X,TSPO
EHHADH	enzyme	-2.083	1		biased	1	7.99e-07	0.0002	EHHADH	ACAA1,ACOX1,ACSL1,SCP2	4 (1)	1	FMO3,KLF15,LEP,MED1,PPARG,RXRA,SCAP,TCF7L2	Ins1,NR1D1,PCK1,PTEN,thyroid hormone receptor,UPP1			FASN,SCP2
SERTAD2	transcription regulator		1		biased	1	7.99e-07	0.0002	SERTAD2	ACOX1,CAT,CYC1,PHYH	4 (1)	1				TFDP1	ACOX1,LIPE,PPARD,PPARGC1A,TFAM
STX1A	transporter		3			1.46	8.94e-07	0.0421	CFTR,H2AFX,Mapk,NFKBIA,PLAU,STX1A,TP53	ACAA1,Acaa1b,ACAA2,ACADVL,ACO2,ACTN4,ALB,CAT,Ces1b/Ces1c,CLPP,CTSZ,DLD,EPHX2,HSD17B4,HSP90AB1,HSPA5,HSPD1,IDH1,MDH2,OAT,PCCA,SCP2,TRAP1	23 (7)	5					CFTR
CAMKK1	kinase		2			0.905	9.21e-07	0.0006	AKT1,AMPK,CAMKK1,PRKAA	ACO2,ACOX1,ASS1,CAT,Ces1b/Ces1c,GOT2,GSTK1,MDH1,OAT,PDHB,SDHA	11 (4)	3		PRKAA1		AMPK
CDC25B	phosphatase		2			1.706	9.42e-07	0.0308	Akt,AR,CDC25B,TP53	ACAA2,ACADVL,ACO2,ACTN4,ALB,CAT,Ces1b/Ces1c,CLPP,CTSB,CYC1,DLD,GSTK1,HSP90AB1,HSPA5,HSPD1,IDH1,KRT8,MDH2,OAT,PCCA,SOD2,TRAP1	22 (4)	3	NFkB (complex)	CDKN2A		ATM,CCNA1,Cdc2,Cdk
RAD18	other		3			-1.043	9.93e-07	0.0402	EP300,FANCD2,NFkB (complex),PCNA,POLH,RAD18,TP53	ACAA2,ACADL,ACADVL,ACO2,ACTN4,ALB,ALDH7A1,CAT,Ces1b/Ces1c,CLPP,CPT2,CTSB,DLD,HSP90AB1,HSPA9,HSPD1,IDH1,KRT8,MDH2,OAT,PCCA,SOD2,TRAP1	23 (7)	4		Ubiquitin			FANCD2
WISP1	other		2			-1.46	1.13e-06	0.0433	Akt,Focal adhesion kinase,Jnk,MTOR,P38 MAPK,p70 S6k,TP53,WISP1	ACAA2,ACADL,ACADVL,ACO2,ACTN4,ALB,ASS1,CAT,Ces1b/Ces1c,CLPP,CTSB,DLD,EEF1A1,GSTK1,HSPA5,HSPD1,IDH1,KRT8,MDH1,OAT,PCCA,SOD2,TRAP1	23 (8)	7	MYC,TWIST1	SOX2			TP53
MCRS1	other		2			1.528	1.15e-06	0.025	MCRS1,RB1,TP53	ACAA2,ACADVL,ACO2,ACTN4,ALB,CAT,Ces1b/Ces1c,CLPP,CTSB,DLD,HSP90AB1,HSPD1,IDH1,KRT8,MDH1,MDH2,OAT,PCCA,SOD2,TRAP1,UQCRC1	21 (3)	2		PTEN		ATM,RB1,TP53
SMAD1/5	group		3			1.528	1.18e-06	0.0273	P38 MAPK,Rb,SMAD1,SMAD1/5,SMAD5,TP53	ACAA2,ACADVL,ACO2,ACTN4,ALB,ASS1,CAT,Ces1b/Ces1c,CLPP,CTSB,DLD,HSP90AB1,HSPA5,HSPD1,IDH1,KRT8,MDH2,OAT,PCCA,SOD2,TRAP1	21 (6)	3	BMPR1A	TCF7L2
RFWD2	enzyme		2			-0.853	1.19e-06	0.0435	Akt,JUN,RFWD2,TP53	ACAA2,ACADVL,ACO2,ACTN4,ALB,CAT,Ces1b/Ces1c,CLPP,CTSB,DLD,EIF4A1,EPHX2,GSTK1,HSP90AB1,HSPD1,IDH1,KRT8,MDH2,OAT,PCCA,SOD2,TRAP1	22 (4)	3					PPARGC1A
NTRK3	kinase		2			0.853	1.23e-06	0.0437	Akt,AKT1,MAP2K1,Mapk,NTRK3,TP53	ACAA2,ACADVL,ACO2,ACTN4,ALB,ASS1,CAT,Ces1b/Ces1c,CLPP,DLD,GOT2,GSTK1,HSP90AB1,HSPA5,HSPD1,IDH1,KRT8,MDH1,MDH2,OAT,PCCA,TRAP1	22 (6)	5	MMP9			TP53	SMAD1
Cdc2	group		2			0.853	1.25e-06	0.0333	Cdc2,JUN,KAT5,RUNX2,TP53	ACAA2,ACADVL,ACO2,ACTN4,ALB,CAT,Ces1b/Ces1c,CLPP,CTSB,DLD,EIF4A1,EPHX2,HSP90AB1,HSPD1,IDH1,KRT8,MDH2,NUDT12,OAT,PCCA,SOD2,TRAP1	22 (5)	4	CDC25B,CDH16,RXRA	TGFB3		RPS6KB1
FNIP1	other		2			0	1.32e-06	0.0007	AMPK,FNIP1,MTOR	ACADL,ACO2,CAT,GSTK1,HSP90AB1,MDH1,MDH2,OAT,PDHB,SDHA	10 (3)	2					AMPK,PPARGC1A,ZBTB16
NUAK1	kinase		2			1.091	1.37e-06	0.0315	Akt,MMP9,NUAK1,PRKAA,TP53	ACAA2,ACADVL,ACO2,ACOX1,ACTN4,ALB,CAT,Ces1b/Ces1c,CLPP,CTSB,DLD,GSTK1,HSP90AB1,HSPD1,IDH1,KRT8,MDH2,OAT,PCCA,SOD2,TRAP1	21 (5)	4	CAB39			ATM,cytochrome-c oxidase,MMP9,TP53	CASP6
PCGEM1	other		1			0.447	1.49e-06	0.0001	PCGEM1	ACOX1,GLUD1,IDH1,PDHB,SDHA	5 (1)	1				ACOX1,FASN,MYC
ALOX5AP	other		2			-1.134	1.69e-06	0.0002	ALOX5,ALOX5AP,AMPK	ACO2,ACOX1,CAT,GSTK1,OAT,PDHB,SDHA	7 (3)	2	HIF1A,MGEA5	INSIG1,PTEN			AMPK
ELL	transcription regulator		2			-1.789	1.74e-06	0.0258	ELL,NR3C2,TP53	ACAA2,ACADVL,ACO2,ACTN4,ALB,CAT,Ces1b/Ces1c,CLPP,CTSB,DLD,HSP90AB1,HSPA9,HSPD1,IDH1,KRT8,MDH2,OAT,PCCA,PDHB,TRAP1	20 (3)	2				NR3C2	TP53
SIRT3	enzyme		2			0.447	1.91e-06	0.0199	Akt,AMPK,Creb,ERK1/2,Jnk,MTOR,p70 S6k,PRKAA,RAF1,SIRT3,STK11	AASS,ACADL,ACO2,ACOX1,ALB,BHMT,CAT,EEF1A1,GSTK1,HSP90AB1,HSPA5,MDH1,MDH2,OAT,PC,PDHB,SARDH,SDHA,SELENBP1,SOD2	20 (11)	11	ESRRA,Esrra,PPARGC1A			AMPK,PDX1	SCD,VEGFA
PAX3	transcription regulator		2			-1.342	1.93e-06	0.027	Jnk,PAX3,TP53	ACAA2,ACADVL,ACO2,ACTN4,ALB,CAT,Ces1b/Ces1c,CLPP,CTSB,DLD,HSP90AB1,HSPA5,HSPD1,IDH1,KRT8,MDH2,OAT,PCCA,SOD2,TRAP1	20 (3)	2	CTNNB1,PML	AMPK,HDAC10			TP53
RALA	enzyme		2			-1.528	2.24e-06	0.0398	JUN,PLAU,RALA,SRC,TP53	ACAA2,ACADVL,ACO2,ACTN4,ALB,CAT,Ces1b/Ces1c,CLPP,CTSB,DLD,EIF4A1,EPHX2,HSP90AB1,HSPA5,HSPD1,IDH1,KRT8,MDH2,OAT,PCCA,TRAP1	21 (5)	4	CAV1,CDC42,CDK5,Ins1,KRAS	RASA3		CTNNB1,MMP9,MTORC1	ATM,TP53
HAO1	enzyme		2			0.378	2.26e-06	0.0002	AMPK,HAO1	ACO2,CAT,GSTK1,HSPA5,OAT,PDHB,SDHA	7 (2)	2				AMPK	PPARGC1A
CFTR	ion channel		1			-1.633	2.34e-06	0.0003	CFTR	ACAA1,Acaa1b,ACAA2,EPHX2,HSD17B4,SCP2	6 (1)	1	Pkg	CBL,NFkB (complex),STX1A,YY1		FAAH,FABP2,HSD17B4,SCD,SCP2
Camkk	group		2			1.387	2.49e-06	0.0042	Akt,AKT1,AMPK,Camkk,IKBKB,PRKAA	ACO2,ACOX1,ASS1,CAT,Ces1b/Ces1c,CTSB,CTSZ,GOT2,GSTK1,MDH1,OAT,PDHB,SDHA	13 (6)	5		ADIPOR1		AMPK
PHF1	transcription regulator		2			1.789	2.52e-06	0.0302	EZH2,PHF1,TP53	ACAA2,ACADVL,ACO2,ACTN4,ALB,AMACR,CAT,Ces1b/Ces1c,CLPP,CTSB,DLD,HSP90AB1,HSPD1,IDH1,KRT8,MDH2,OAT,PCCA,SCP2,TRAP1	20 (3)	2				TP53
CAB39	enzyme		2			1.897	2.56e-06	0.001	AMPK,CAB39,LOC102724428/SIK1,STK11,STK25	ACO2,ACOX1,ALB,CAT,GPD1,GSTK1,OAT,PDHB,SARDH,SDHA	10 (5)	4				AMPK,MELK,NUAK1,STK25
TRIM39	other		2			-1.147	2.76e-06	0.0295	CDKN1A,TP53,TRIM39	ACAA2,ACADVL,ACO2,ACTN4,ALB,CAT,Ces1b/Ces1c,CLPP,DLD,HSP90AB1,HSPA5,HSPD1,IDH1,KRT8,MDH2,OAT,PCCA,SOD2,TRAP1	19 (3)	2
PAXIP1	other		2			1.964	2.78e-06	0.0483	CEBPA,PAXIP1,TP53	ACAA2,ACADVL,ACO2,ACSL1,ACTN4,BHMT,CAT,Ces1b/Ces1c,CLPP,CPS1,CTSB,DLD,HSP90AB1,HSPD1,IDH1,KRT8,MDH2,OAT,PCCA,SOD2,TRAP1	21 (3)	2				TP53	GCG
SRSF2	transcription regulator		2			-1.606	2.87e-06	0.0268	SRSF2,TP53	ACAA2,ACADVL,ACO2,ACTN4,ALB,CAT,CES1,Ces1b/Ces1c,CLPP,CTSB,DLD,HSP90AB1,HSPD1,IDH1,KRT8,MDH2,OAT,PCCA,TRAP1	19 (2)	2	CDK6,CSNK2A1,MYC				EP300,TP53
RPL23A	other		2			-0.894	2.93e-06	0.0402	RB1,RPL23A,TP53	ACAA2,ACADVL,ACTN4,ALB,CAT,Ces1b/Ces1c,CLPP,CTSB,DLD,HSP90AB1,HSPD1,IDH1,KRT8,MDH1,MDH2,OAT,PCCA,SOD2,TRAP1,UQCRC1	20 (3)	2	TCR			RB1	MYC,TP53
TERC	other		2			-1.147	3.1e-06	0.0272	TERC,TERT,TP53	ACAA2,ACADVL,ACO2,ACTN4,ALB,CAT,Ces1b/Ces1c,CLPP,CTSB,DLD,HSP90AB1,HSPD1,IDH1,KRT8,MDH2,OAT,PCCA,SOD2,TRAP1	19 (3)	2	HIF1A,LEP				TP53
ZNF346	other		2			1.606	3.1e-06	0.0276	Rb,TP53,ZNF346	ACAA2,ACADVL,ACO2,ACTN4,ALB,CAT,Ces1b/Ces1c,CLPP,CTSB,DLD,HSP90AB1,HSPD1,IDH1,KRT8,MDH2,OAT,PCCA,SOD2,TRAP1	19 (3)	2				TP53	Cyclin A
TADA3	transcription regulator		2			1.606	3.14e-06	0.0278	KAT2A,TADA3,TP53	ACAA2,ACADVL,ACO2,ACTN4,ALB,CAT,Ces1b/Ces1c,CLPP,CTSB,DLD,HSP90AB1,HSPA5,HSPD1,IDH1,KRT8,MDH2,OAT,PCCA,TRAP1	19 (3)	2				TP53
Esrra	transcription regulator		1			0.816	3.17e-06	0.0002	Esrra	ACOX1,ATP5B,BDH1,CPT2,CYC1,NDUFS3	6 (1)	1	ADIPOR1,CDKN2A,EP300,INSR,METRNL	FLCN,PTEN,RB1		ACOX1,cytochrome-c oxidase,EPAS1,FABP2,SIRT3,TFAM	PRKAA1
TOPBP1	other		2			-1.342	3.39e-06	0.0397	E2F1,TOPBP1,TP53	ACAA2,ACADL,ACADVL,ACO2,ACTN4,ALB,CAT,Ces1b/Ces1c,CLPP,DLD,HSP90AB1,HSPD1,IDH1,KRT8,MDH2,OAT,PCCA,PHB,SDHA,SOD2	20 (3)	2	ATM,PML	RB1,UBR5			TP53
MLXIPL	transcription regulator		2			-1.606	3.53e-06	0.0321	MLXIPL,TP53	ACAA2,ACADVL,ACO2,ACTN4,ALB,CAT,Ces1b/Ces1c,CLPP,CTSB,DLD,GPD1,HSP90AB1,HSPD1,IDH1,KRT8,MDH2,OAT,PCCA,TRAP1	19 (2)	2	HNF4A,JINK1/2	AMPK,INSIG1,LEP,MAP4K4		FASN,HIF1A,SCD	Ins1,PPARA,TP53
INCENP	other		3			1.789	3.87e-06	0.0494	APC (complex),AURKB,GMNN,INCENP,NPM1,TP53	ACAA2,ACADVL,ACO2,ACTN4,ALB,CAT,Ces1b/Ces1c,CLPP,CTSB,DLD,HSP90AB1,HSPD1,IDH1,KRT8,MDH2,OAT,PCCA,SOD2,TRAP1,TXNRD1	20 (6)	3
Gsta4	enzyme		3			-1.147	4.06e-06	0.0378	Gsta4,H2AFX,Mitochondrial complex 1,NDUFAB1,TP53	ACAA2,ACADVL,ACO2,ACTN4,ALB,CAT,Ces1b/Ces1c,CLPP,CTSB,DBT,DLD,HSP90AB1,HSPD1,IDH1,KRT8,MDH2,OAT,PCCA,TRAP1	19 (5)	2	NFE2L2,NR1I2,NR3C2	PPARA,PRKAA1
Pp2c	group		2			0.707	4.14e-06	0.0007	AMPK,Pp2c,PRKAA,PRKAA1	ACO2,ACOX1,ALB,GSTK1,OAT,PDHB,SDHA,SOD2	8 (4)	3				AMPK	PRKAA1
SVIL	other		2			-1.147	4.22e-06	0.0322	RAC1,SVIL,TP53	ACAA2,ACADVL,ACO2,ACTN4,ALB,CAT,Ces1b/Ces1c,CLPP,CTSB,DLD,HSP90AB1,HSPD1,IDH1,KRT8,MDH2,OAT,PCCA,SOD2,TRAP1	19 (3)	2	USP7				TP53
TAF1	transcription regulator		2			0.894	4.63e-06	0.0473	AR,TAF1,TP53	ACAA2,ACADVL,ACO2,ACTN4,ALB,CAT,Ces1b/Ces1c,CLPP,CTSB,CYC1,DLD,HSP90AB1,HSPA5,HSPD1,IDH1,KRT8,MDH2,OAT,PCCA,TRAP1	20 (3)	2		RB1,RBL1		TP53
UGCG	enzyme		2			-1.147	4.78e-06	0.0363	TERT,TP53,UGCG	ACAA2,ACADVL,ACO2,ACTN4,ALB,CAT,Ces1b/Ces1c,CLPP,CTSB,DLD,HSP90AB1,HSPD1,IDH1,KRT8,MDH2,OAT,PCCA,SOD2,TRAP1	19 (3)	2		INS			PCK1,TP53
SMAD1	transcription regulator		2			1.342	4.8e-06	0.0451	P38 MAPK,SMAD1,TP53	ACAA2,ACADVL,ACO2,ACTN4,ALB,ASS1,CAT,Ces1b/Ces1c,CLPP,CTSB,DLD,HSP90AB1,HSPA5,HSPD1,IDH1,KRT8,MDH2,OAT,PCCA,TRAP1	20 (3)	2	ATM,BMPR1A,GDF7,SOX11	GMNN,NTRK3,RHOA,SOX2,Type I BMP receptor		CSF1,TP53	VEGFA
XAF1	other		2			1.147	4.9e-06	0.0371	TP53,XAF1,XIAP	ACAA2,ACADVL,ACO2,ACTN4,ALB,CAT,Ces1b/Ces1c,CLPP,CTSB,DLD,HSP90AB1,HSPD1,IDH1,KRT8,MDH2,OAT,PCCA,SOD2,TRAP1	19 (3)	2					BIRC5
HSD17B4	enzyme	-1.538	1			1	5.03e-06	0.0004	HSD17B4	ACAA1,ACOX1,ACSL1,SCP2	4 (1)	1	CFTR,ESRRA,MED1,NR1H2,PPARA,RXRA	Ins1			ACOX1,FASN,SCP2
GMNN	transcription regulator		2			-1.147	5.15e-06	0.044	GMNN,TP53	ACAA2,ACADVL,ACO2,ACTN4,ALB,CAT,Ces1b/Ces1c,CLPP,CTSB,DLD,HSP90AB1,HSPD1,IDH1,KRT8,MDH2,OAT,PCCA,TRAP1,TXNRD1	19 (2)	2	CSNK2A1,KRAS	RB1,SMARCB1		SOX2	BMPR1A,CDT1,CTNNB1,DSP,FABP2,SMAD1,TP53,VEGFA
AURKB	kinase		2			1.606	6.04e-06	0.0491	AURKB,NPM1,TP53	ACAA2,ACADVL,ACO2,ACTN4,ALB,CAT,Ces1b/Ces1c,CLPP,CTSB,DLD,HSP90AB1,HSPD1,IDH1,KRT8,MDH2,OAT,PCCA,SOD2,TRAP1	19 (3)	2	MED1,MYC	CDKN2A,PTEN,RB1		ATM
MLH1	enzyme		2			1.606	6.26e-06	0.0493	MAPK14,MLH1,TP53	ACAA2,ACADVL,ACO2,ACTN4,ALB,CAT,Ces1b/Ces1c,CLPP,CTSB,DLD,HSP90AB1,HSPD1,IDH1,KRT8,MDH2,OAT,PCCA,SOD2,TRAP1	19 (3)	2
CAST	peptidase		2			1.606	6.42e-06	0.042	BID,calpain,CAST,TP53	ACAA2,ACADVL,ACO2,ACTN4,ALB,CAT,Ces1b/Ces1c,CLPP,CTSB,DLD,HSP90AB1,HSPA5,HSPD1,IDH1,KRT8,MDH2,OAT,PCCA,TRAP1	19 (4)	3		MYC		AMPK,RBL1,TP53	CDK5,MMP9
ESRRA	ligand-dependent nuclear receptor		1			0.816	6.72e-06	0.0007	ESRRA	ACADVL,ACOX1,ACSL1,ATP5B,ETFDH,HSD17B4	6 (1)	1	PPARG			ACOX1,CYCS,CYP19A1,EPAS1,HSD17B4,MED1,NR1D1,PPARA,SIRT3,TFAM
MAPK8IP1	other		2			1.5	6.81e-06	0.027	AKT1,APP,JUN,MAPK8IP1,NOTCH1	ALB,ASS1,Ces1b/Ces1c,CTSB,DLD,ECHS1,EIF4A1,EPHX2,GLUD1,GOT2,KRT8,MDH1,NDUFS1,NDUFV2,OAT,SDHA	16 (5)	4				Ins1
RICTOR	other		1	Inhibited		-3	7.05e-06	0.001	RICTOR	ATP5B,ATP5H,CYC1,NDUFB9,NDUFS1,NDUFS3,NDUFV2,SDHA,UQCRC1	9 (1)	1	ERBB3,MTORC1			CDC42,HIF1A,MTORC2,NFkB (complex),PTEN,RHOA	COX10,NDUFAB1,RPL11
AMPK	complex		1			0.816	7.62e-06	0.0002	AMPK	ACO2,CAT,GSTK1,OAT,PDHB,SDHA	6 (1)	1	ABHD5,ADIPOR1,ADIPOR2,ANGPT2,ATM,CAB39,Camkk,CAMKK1,CAST,EDN1,GCG,HAO1,LEP,Pp2c,PPARD,PRKAA1,SESN2,SIRT3	ALOX5AP,FNIP1,GIP,Gsk3,Ins1,LETM1,PIM2,PML,PTEN,SCD,TCR		CTNNB1,EP300,FBXO32,INSR,MED1,RPTOR,TFAM	Cyclin A,FASN,HNF4A,LPIN1,MLXIPL,MMP9,PAX3,PCK1,RB1,RPS6KB1
NRIP1	transcription regulator		3			-0.5	9.72e-06	0.0219	Akt,FOS,JUN,NRIP1,Rar,RARA,RXRA	AASS,ACAA2,ACO2,ACOX1,BAAT,CTSB,EHHADH,EIF4A1,EPHX2,GSTK1,HSD17B4,HSPA5,KRT8,PC,SELENBP1,SUOX	16 (7)	6	LIPE	Ctbp		FASN,SCD,TNFSF4	CDKN2A
NOTCH1	transcription regulator		1			-1.414	9.86e-06	0.0007	NOTCH1	DLD,ECHS1,GLUD1,KRT8,NDUFS1,NDUFV2,OAT,SDHA	8 (1)	1	ADAM17,FOXC2,GZMB,HIF1A,ITGB1BP1,JAG1,KLF5,LEP,MAML1,MMP9,PSEN1,RELN,Secretase gamma	CBL,EPAS1,FHL1,MFNG,NUMB,RBL1,SOX2,TWIST1		IGF1R,MYC,PPARG,TCR	CTSG,Cyclin A,ERBB3,NR2F2,PTEN,RB1
TP53	transcription regulator		1			1.414	1.01e-05	0.0478	TP53	ACAA2,ACADVL,ACO2,ACTN4,ALB,CAT,Ces1b/Ces1c,CLPP,CTSB,DLD,HSP90AB1,HSPD1,IDH1,KRT8,MDH2,OAT,PCCA,TRAP1	18 (1)	1	ADIPOQ,ANGPT2,ARRB2,CAST,CCNA1,CDK5,CDK6,CDK9,COPS2,Ctbp,ERVW-1,FFAR3,GZMB,HES1,ING1,IP6K2,ITGB3,JAG1,KDM2B,LCN2,MAPK13,MCRS1,MGEA5,Mir122a,b,NR2F2,NTRK3,NUAK1,PAK4,PAXIP1,PHF1,PIM2,PLAGL1,PLK3,POU1F1,PPARGC1A,PRKAA1,RPL11,RPS14,SMAD1,TADA3,TAF1,USP7,ZNF346	ACOX1,APH1B,BMI1,CDC42,ELL,FGF3,FOXC2,GAL,GMNN,HUWE1,INS,ITGA6,MAPK7,MED1,MLXIPL,NFE2L2,NOP53,NR3C2,PA2G4,PAX3,PDCD4,RALA,RPL23A,SIRT7,SRSF2,SUV39H1,SVIL,SYVN1,TERC,TOPBP1,UBE4B,Ubiquitin,UBR5,UGCG,WISP1,YY1		ADH5,BTG2,CASP6,Cdc42,CREB3,FHL1,GLIPR1,GPX1,LPIN1,PDIA6,PIDD1,PRDX3,RBL1,SESN2,SIVA1,TFAM,TMSB10/TMSB4X,TSPO	FASN,HNF4A,MMP9,PCK1,PRKD1,PTGS1,TCF7L2,TGFB3,TRAP1,UPP1
PHLPP2	enzyme		2			-1.807	1.03e-05	0.0185	Akt,AKT1,IKBKG,NFE2L2,PHLPP2	ASS1,BHMT,CAT,Ces1b/Ces1c,CLPP,CTSZ,GOT2,GSTK1,HSP90AB1,HSPA9,IDE,IDH1,INMT,MDH1,TXNRD1	15 (5)	4		HIF1A			NFE2L2,RPS6KB1
Coup-Tf	group		2			0.302	1.03e-05	0.0051	Coup-Tf,JUN,NR2F1,NR2F2,RXRA	ACOX1,ALDH2,BAAT,CPT2,EHHADH,EIF4A1,EPHX2,HSD17B4,OTC,PC,SOD2	11 (5)	5					RXRA
YWHAQ	other		2			-0.277	1.97e-05	0.0151	CDKN1B,E2F1,FOXO1,PIK3CA,YWHAQ	ACADL,ALB,ATP5B,CAT,CTSB,GPD1,GSTK1,HSP90AB1,HSPA5,PHB,SDHA,SOD2,TRAP1	13 (5)	4					PRKD1
NFE2L2	transcription regulator		1			1.265	2.89e-05	0.0074	NFE2L2	BHMT,CAT,CLPP,HSP90AB1,HSPA9,IDE,IDH1,INMT,SOD2,TXNRD1	10 (1)	1	BTG2,EP300,HNF4A,INSR,JINK1/2,KRAS,MAPK7,MYC,PLIN5,PPARA,PRKAA1,SESN2	ACOX1,Gsk3,MAPK13,PHLPP2,PML,SYVN1		DNAJC3,EPAS1,GSPT1,GSTA1,Gsta4,IFRD1,NFkB (complex),PDIA6,PPARGC1A,RELN,VEGFA	MMP9,NCF2,TP53
ADIPOQ	other		1			0	3.43e-05	0.0008	ADIPOQ	Acaa1b,ACOX1,ACSL1,GPD1,PDHB,SOD2	6 (1)	1	ATM,CAV1,GCG,GIP,LIPE	DSP,EDN1,FOXC2,HIF1A,PML,PRKD1,SELENOS		ACOX1,IGF1R,NFkB (complex),PPARD,PPARGC1A,PRKAA1,RHOA,SCD,TP53	BIRC5,CASP6,CDKN2A,CTNNB1,CYBA,CYP19A1,MMP9,NCF2,PCK1,PTK2
LIPE	enzyme		2			-0.577	3.45e-05	0.019	AKT1,DGAT1,ERK1/2,FASN,H6PD,LIPE	Acaa1b,ACOX1,ACSL1,ASS1,BHMT,CAT,Ces1b/Ces1c,CTSB,GOT2,HSPA5,MDH1,PC	12 (6)	6	ASXL2,FABP2,FOXC2,PPARD	ASXL1,CIDEC,INS,LEP,PNPLA2,SCD,SERTAD2		ADIPOQ,NRIP1,PCK1,PPARGC1A,RB1,RXRA
MAT1A	enzyme		2			1	4.86e-05	0.0006	CYP2E1,MAT1A	ACADL,ALB,CAT,PHB	4 (2)	2
UBD	other		1			0.577	5.43e-05	0.0006	UBD	ACOX1,ACSL1,EEF1A1	3 (1)	1				CTNNB1	ACOX1,PPARA,PPARGC1A,Ubiquitin
CDH16	enzyme		2			0.277	5.77e-05	0.027	AKT1,CDH16,ERK1/2,MAP2K1/2,MTOR,RAF1	ACADL,ASS1,BHMT,CAT,Ces1b/Ces1c,CTSB,GOT2,HSP90AB1,HSPA5,MDH1,MDH2,PC,SELENBP1	13 (6)	5	CTNNB1			Cdc2,Cyclin A
VEGFA	growth factor		1			0.707	5.98e-05	0.0052	VEGFA	ACSL1,ALDH2,CTSB,DBT,DECR1,HSPA5,MDH2,SOD2	8 (1)	1	ASXL2,CCNA1,CSF1,CYBA,CYP19A1,EPAS1,ERBB3,F7,INS,Ins1,ITGA6,LEP,MAPK13,MYC,NFE2L2,NR1H2,PPARA,PPARD,PPARG,PPARGC1B,RB1,Ren2,TGFB3,TWIST1,WSB1,YY1	ARRB2,ASXL1,GMNN,MAPK7,NR3C2,PTEN,SIRT3,SMAD1,SOX2,TRPM2		ADAM17,ADH5,ANGPT2,CDC42,Cyclin A,HES1,ITGB3,NFkB (complex),PSEN1,PTK2,RHOA,RPS6KB1,SNCG,TSPO	CAV1,NR2F2
MED1	transcription regulator		1	Inhibited		-2.236	6.3e-05	0.0015	MED1	ACAA1,ACOX1,EHHADH,HSD17B4,SCP2	5 (1)	1	AMPK,ESRRA			ACOX1,AURKB,BIRC5,EHHADH,FASN,HSD17B4,MYC,PPARG,SCP2	TP53
UPP1	enzyme		1			0	7.53e-05	0.0007	UPP1	ACOX1,EHHADH	2 (1)	1		TP53		ACOX1	EHHADH
ABCC8	transporter		1			-0.577	8.05e-05	0.0005	ABCC8	ACADVL,CAT,SOD2	3 (1)	1	HIF1A,NEUROG3				cytochrome C,PPARGC1A
AATF	transcription regulator		2			0.632	8.85e-05	0.0195	AATF,AKT1,E2F1	ACADL,ASS1,Ces1b/Ces1c,CTSB,GOT2,MDH1,PHB,SDHA,SOD2,TRAP1	10 (3)	2
NR1D1	ligand-dependent nuclear receptor		2			0.816	0.000101	0.0065	ARNTL,NR1D1,PRKAA2	ACOX1,ALB,EHHADH,HSPA5,MDH1,OAT	6 (3)	3	ESRRA,NFkB (complex),PPARG,RORA			FASN	EHHADH
MAT1A	enzyme		1			0.577	0.000134	0.0014	MAT1A	ACADL,ALB,PHB	3 (1)	1
POU1F1	transcription regulator		2			0	0.000148	0.0428	Growth hormone,POU1F1,PRL,Ras	ALB,ATP5H,CAT,CTSB,GLUD1,HSPD1,IDE,PC,SCP2,SOD2	10 (4)	3	CYP19A1	PPARA		TP53
SCD	enzyme		1			1	0.000148	0.0019	SCD	ACADL,ACADVL,ACOX1,HSPA5	4 (1)	1	ADIPOQ,ASXL2,CFTR,FMO3,JINK1/2,KLF15,LPIN1,MLXIPL,MTORC1,NR1H2,NR1I2,NRIP1,PPARA,PPARG,PPARGC1B,RORA,SCAP,TGFB3	ASXL1,INS,INSIG1,LEP,MAP4K4,PML,PTEN,RIPK2,SIRT3,TRIB1		PCK1	ACOX1,AMPK,INSR,LIPE
Ubiquitin	group		1			-0.577	0.000205	0.0026	Ubiquitin	HSPA5,HSPA9,HSPD1	3 (1)	1	MYC,UBA2	UBD,UBE4B		OPTN,PRKN	HSPA4,PPARA,RAD18,TP53
KLF11	transcription regulator		1			0.577	0.000234	0.0028	KLF11	CAT,CPT2,SOD2	3 (1)	1				INS,PDX1,PPARGC1A	CAV1
NUBPL	other		1		biased	1.414	0.000249	0.0018	NUBPL	NDUFS1,NDUFS3	2 (1)	1
NR1H2	ligand-dependent nuclear receptor		2			0	0.000266	0.0429	AKT1,ERK1/2,NR1H2	ACOX1,ASS1,BHMT,CAT,Ces1b/Ces1c,CTSB,GOT2,HSD17B4,HSPA5,MDH1	10 (3)	3	HNF4A,LCN2	PPARG		FASN,HSD17B4,INS,PDX1,RPS14,SCD,VEGFA	ACOX1,MMP9,RB1
KLB	enzyme		2			0	0.000283	0.0437	Akt,ERK1/2,KLB,MTOR	ACADL,BHMT,CAT,CTSB,GSTK1,HSP90AB1,HSPA5,MDH1,MDH2,SOD2	10 (4)	3	PPARG			Ins1
TRPM2	ion channel		2			0.333	0.000298	0.0324	AKT1,ERK1/2,TRPM2	ASS1,BHMT,CAT,Ces1b/Ces1c,CTSB,GOT2,HSPA5,MDH1,SOD2	9 (3)	3				EIF2A	EPAS1,HIF1A,PTEN,VEGFA
CCNC	kinase		2			0	0.000349	0.0268	CCNC,E2F1,MED13	ACADL,CTSB,GPD1,GPD2,PHB,SDHA,SOD2,TRAP1	8 (3)	2	PTEN			MED13
PML	transcription regulator		1			1.342	0.000371	0.01	PML	ACADL,ACADS,ACSM1,CAT,TXNRD1	5 (1)	1	CSNK2A1,CTNNB1			CCNA1,NR3C2,PAX3,PPARGC1A,RB1,RXRA,TOPBP1	ADIPOQ,AMPK,BIRC5,FANCD2,FASN,LEP,NFE2L2,NFkB (complex),SCD
RIPK2	kinase		1			0	0.000411	0.0028	RIPK2	ACADL,ACOX1,ACSL1,SOD2	4 (1)	1				ACOX1,JINK1/2,MEFV,NFkB (complex),PNPLA2,PPARA,PPARD,PPARGC1A	FASN,SCAP,SCD
LONP1	peptidase		1			-0.577	0.000506	0.0049	LONP1	HSPA9,HSPD1,MDH2	3 (1)	1		ACOX1		cytochrome-c oxidase	HSPE1,TFAM
MGEA5	enzyme		1	Inhibited		-2.828	0.000508	0.0346	MGEA5	ACO2,ACTN4,ASS1,HSP90AB1,NDUFB9,NDUFS1,OGDH,SUCLG2	8 (1)	1				ALOX5AP,APOC2,AVEN,CTNNB1,GTF2F2,TP53	CAV1,CDK5,CDK6,DST,EIF2A,ERBB3,RASA3,TFDP1
FANCD2	other		1			0	0.00052	0.0024	FANCD2	CAT,SOD2	2 (1)	1	ATM	PML,RAD18		GPX1	NFkB (complex)
NR5A2	ligand-dependent nuclear receptor		2			-0.378	0.00056	0.0315	CYP19A1,NR5A2,SREBF1,SREBF2	ACAA2,ACADL,ACADVL,ACOX1,ACSL1,EHHADH,IDH1	7 (4)	3	PDX1,PPARGC1A,PTEN,RXRA,SOX2			MTORC1,MYC,PLK3	FASN
BAG5	other		2			-0.577	0.000609	0.006	BAG5,HSPA4,PRKN	IDE,NDUFS3,NDUFV2	3 (3)	2					PRKN
RXRA	ligand-dependent nuclear receptor		1			-1.342	0.000633	0.016	RXRA	ACOX1,BAAT,EHHADH,HSD17B4,PC	5 (1)	1	JINK1/2,LIPE,PML,PPARGC1A	Coup-Tf,Ins1		ACOX1,Cdc2,EHHADH,FASN,GPX1,HIF1A,HSD17B4,INSIG1,NR5A2,PCK1,PPARA	CLOCK,CTNNB1,MGP
BCKDK	kinase		1			0	0.000692	0.0035	BCKDK	CAT,SOD2	2 (1)	1		PPARA		MOG
TRIB1	kinase		1			0	0.000692	0.004	TRIB1	ACOX1,CPT2	2 (1)	1				ACOX1	FASN,SCD
thyroid hormone receptor	group		1			1.414	0.000692	0.0045	thyroid hormone receptor	ACOX1,EHHADH	2 (1)	1					ACOX1,EHHADH,PPARA
Gcn5l	group		2			0.378	0.000716	0.0353	E2F1,Gcn5l,KAT2A	ACADL,CTSB,HSPA5,PHB,SDHA,SOD2,TRAP1	7 (3)	2
MUT	enzyme		3			-0.577	0.000789	0.0064	cytochrome-c oxidase,Mitochondrial complex 1,MUT,NDUFAB1,SURF1	CPT2,DBT,SDHA	3 (5)	2				cytochrome-c oxidase
Mff	other		3			-0.577	0.000789	0.0064	cytochrome-c oxidase,Mff,Mitochondrial complex 1,NDUFAB1,SURF1	CPT2,DBT,SDHA	3 (5)	2				cytochrome-c oxidase
OGT	enzyme		1			-0.577	0.000789	0.0029	OGT	ACO2,NDUFS1,OGDH	3 (1)	1		RB1		BIRC5,INSR,NFkB (complex),PPARGC1A,RHOA
FBXO32	enzyme		1			0	0.000827	0.0132	FBXO32	ERP44,HSPA5,OAT,SOD2	4 (1)	1	AMPK,TCF7L2	PPARGC1A,PPARGC1B		DNAJC3,SELENOS	KLF5
Fcor	enzyme		1		biased	0	0.000886	0.0031	Fcor	CAT,SOD2	2 (1)	1					RB1
STK17A	kinase		1		biased	-1.414	0.000886	0.0033	STK17A	CCS,SOD2	2 (1)	1
COX10	enzyme		3			-0.577	0.000925	0.0075	COX10,cytochrome-c oxidase,Mitochondrial complex 1,NDUFAB1,SURF1	CPT2,DBT,SDHA	3 (5)	2		MAP4K4,RICTOR		cytochrome-c oxidase
CNGA3	ion channel		2			0.577	0.000998	0.007	CNGA3,Pkg	CAT,HSPA5,SOD2	3 (2)	2					EIF2A,Pkg
METRNL	other		1		biased	0	0.0011	0.0042	METRNL	ACOX1,ACSL1	2 (1)	1				ACOX1,Esrra,PPARGC1A
SLC7A5	transporter		2			-0.816	0.00113	0.0258	EIF2AK4,MTOR,SLC7A5	ACADL,CAT,HSP90AB1,MDH1,MDH2,SOD2	6 (3)	2	EPAS1,MYC,NFkB (complex),SYVN1			MTORC1	EIF2AK4
PRKAA1	kinase		1			0	0.00117	0.0124	PRKAA1	ALB,CAT,OAT,SOD2	4 (1)	1	ADIPOQ,GFPT1,IGF1R,LEP,SESN2	CYP19A1,Esrra,Ins1,Pp2c		AMPK,BIRC5,cytochrome C,FLCN,GPX1,MTORC1,NFE2L2,NFkB (complex),PNPLA2,PPARGC1A,RPS6KB1,TFAM,TP53	CAMKK1,CAV1,Gsta4,MMP9,NCF2
ANGPT2	growth factor		1			-0.447	0.00121	0.0236	ANGPT2	CAT,EPHX2,HSPA5,HSPD1,SOD2	5 (1)	1	EPAS1,MYC,PTGS1,VEGFA	PTEN,RB1		AMPK,CAV1,CYBA,EDN1,HIF1A,HSPA4,KLF5,MMP9,NFkB (complex),NR3C2,PDIA6,RPS6KB1,TP53	ARRB2,CTNNB1,PDCD4,PPARG
ATF6	transcription regulator		1			-0.577	0.00142	0.0122	ATF6	ACOX1,CPT2,HSPA5	3 (1)	1	EDN1	SELENOS		ACOX1,NFkB (complex),PPARA	PCK1
NRIP1	transcription regulator		1			-1.732	0.00172	0.0128	NRIP1	ACAA2,ACO2,SUOX	3 (1)	1	LIPE	Ctbp		FASN,SCD,TNFSF4	CDKN2A
ST8SIA1	enzyme		2			0.447	0.00176	0.0407	NTRK1,SREBF1,SREBF2,ST8SIA1	ACAA2,ACSL1,EHHADH,IDH1,SOD2	5 (4)	3	PPARGC1A			SOX2	MMP9
Srebp	group		1		biased	0	0.00189	0.007	Srebp	ACSL1,IDH1	2 (1)	1	EIF2A,RPTOR			FASN
CBS/CBSL	enzyme		2			-1.732	0.00218	0.0147	CBS/CBSL,LCAT	EEF1A1,GOT2,HSPA5	3 (2)	2	GCG	INS
SURF1	enzyme		1		biased	-1.414	0.0022	0.0106	SURF1	CPT2,SDHA	2 (1)	1					INSR,PPARA,PPARGC1A,TFAM
PPARGC1B	transcription regulator		1			0.577	0.0023	0.0214	PPARGC1B	ACADL,ACADVL,ATP5B	3 (1)	1	ASXL2,INSR,PNPLA2,PPARD,PPARG,PPARGC1A	ASXL1,CIDEC,GCG,PLIN5,RB1		CYCS,cytochrome C,FASN,HNF4A,PCK1,SCD,VEGFA	FBXO32
ATP2B2	transporter		2			0.577	0.00243	0.0187	ATP2B2,EIF2AK3,EIF2S1	CAT,HSPA5,HSPA9	3 (3)	3
SCAP	other		1			0.577	0.00243	0.0323	SCAP	ACAA2,ACSL1,EHHADH	3 (1)	1		EPAS1,RIPK2		EHHADH,FASN,SCD
CBS/CBSL	enzyme		1			-1.414	0.00253	0.0132	CBS/CBSL	EEF1A1,GOT2	2 (1)	1	GCG	INS
MDM4	enzyme		1			-1.414	0.00253	0.0129	MDM4	KRT8,SOD2	2 (1)	1		ATM,CDKN2A
NR1D1	ligand-dependent nuclear receptor		1			0	0.00253	0.0134	NR1D1	EHHADH,MDH1	2 (1)	1	ESRRA,NFkB (complex),PPARG,RORA			FASN	EHHADH
EPAS1	transcription regulator		1			0	0.0035	0.0478	EPAS1	CAT,DECR2,HSPA5,SOD2	4 (1)	1	CYBA,ESRRA,Esrra,KLF5,NFE2L2,NFkB (complex),PPARGC1A,PRKD1,TCF7L2	PTEN,SIRT7,TRPM2		ANGPT2,CAV1,CTNNB1,EDN1,FABP2,FHL1,GPX1,ITGB3,MTORC1,MYC,NEK8,PPARG,SFTPD,SLC7A5,SOX2,TGFB3,VEGFA	FASN,NOTCH1,SCAP
DNAJC3	other		2			0	0.00361	0.0395	DNAJC3,EIF2AK2,EIF2AK3,EIF2S1	CAT,HSPA5,HSPA9,SOD2	4 (4)	3	FBXO32,NFE2L2				Ins1
BTG2	transcription regulator		1			0	0.00366	0.0142	BTG2	CAT,SOD2	2 (1)	1	CDKN2A,GCG,TP53			NFE2L2,PDX1,RB1	ERBB3
FMO3	enzyme		1		biased	-1.414	0.00366	0.0196	FMO3	ACADL,EHHADH	2 (1)	1		HNF4A		EHHADH,FASN,PPARA,PPARGC1A,SCD
SCP2	transporter	-1.818	1			1.414	0.00366	0.0184	SCP2	ACAA1,ACOX1	2 (1)	1	CFTR,HNF4A,IGF1R,INSR,MED1,PPARA	EHHADH,HSD17B4,LEP,MAP4K4		PCK1	ACOX1
INS	other		1			0	0.00382	0.0379	INS	ACADL,ACADVL,CAT,HSPA5	4 (1)	1	EP300,Ins1,KLF11,NEUROG3,NR1H2,PDX1,TCF7L2	MYC		CBL,CIDEC,CTNNB1,cytochrome-c oxidase,FASN,HIF1A,IGF1R,MTORC1,MTORC2,NFkB (complex),PTK2,RPS6KB1,RPTOR,VEGFA	ADIPOR1,CBS/CBSL,ERBB3,F7,Gsk3,LIPE,PCK1,PTGS1,RB1,SCD,TFAM,TP53,UGCG
PPP1R15B	phosphatase		2			1.414	0.00407	0.0241	EIF2A,EIF2S1,PPP1R15B	CAT,HSPA5	2 (3)	2	SYVN1				EIF2A
ADIPOR1	transmembrane receptor		1			0	0.00451	0.0149	ADIPOR1	CAT,SOD2	2 (1)	1	RORA	INS,MYC		AMPK,CYCS,cytochrome-c oxidase,Esrra,PPARGC1A,TFAM	Camkk
CYP19A1	enzyme		1			-0.577	0.00493	0.0308	CYP19A1	ACADL,ACADVL,ACOX1	3 (1)	1	EP300,ESRRA,HIF1A,LCN2,RORA,TGFB3	ADIPOQ,NR2F1,PPARA		ACOX1,Gsk3,HSD11B2,POU1F1,VEGFA	CTNNB1,cytochrome-c oxidase,FASN,MME,PRKAA1,PTK2,RB1
NR2F1	ligand-dependent nuclear receptor		1			-1.414	0.00497	0.0253	NR2F1	ALDH2,CPT2	2 (1)	1	NEUROG3				CYP19A1,PPARA
Pkg	group		1			0	0.00497	0.0153	Pkg	CAT,SOD2	2 (1)	1		CNGA3		ADAM17,CFTR,MYC,RPS6KB1,TLN1	CTNNB1,EDN1,Gsk3,RHOA
ACOT8	enzyme		1		biased	-1	0.00504	0.0116	ACOT8	CAT	1 (1)	1	PPARA
ADH5	enzyme		1		biased	-1	0.00504	0.0178	ADH5	SDHA	1 (1)	1	TP53,VEGFA
CDC42BPB	kinase		1		biased	-1	0.00504	0.0105	CDC42BPB	CTSB	1 (1)	1
IVNS1ABP	other		1		biased	1	0.00504	0.0174	IVNS1ABP	SOD2	1 (1)	1	LCN2
SRI	transporter		1		biased	1	0.00504	0.0176	SRI	HSPA5	1 (1)	1
UBA2	enzyme		1		biased	1	0.00504	0.0091	UBA2	ALB	1 (1)	1	MYC			Ubiquitin
GCG	other		1			0.577	0.00534	0.0365	GCG	ACADL,ACADS,IVD	3 (1)	1	EP300,GAL	PAXIP1		ADIPOQ,AMPK,BTG2,CBS/CBSL,CTH,IGF1R,LPIN1,PCK1,PDX1,PLK3,PPARGC1A	cytochrome C,FASN,PPARGC1B,RPS6KB1
TCF7L2	transcription regulator		1			-0.816	0.00535	0.0438	TCF7L2	ACAA1,ACADL,ACOT4,ACSL1,EHHADH,IDH1	6 (1)	1	CTNNB1	HNF4A,TP53		ADIPOR2,BIRC5,CDKN2A,DOCK9,EHHADH,EPAS1,ERBB3,FBXO32,INS,Ins1,JAG1,MAP4K4,MOG,NPC2,PDX1,PTPN11,RHOA,RTKN,SOX2	PCK1,PPARGC1A,SMAD1/5
STK25	kinase		2			1.414	0.00545	0.0257	STK25,YWHAZ	ACOX1,HSPA5	2 (2)	2	CAB39			FASN	ACOX1
MED13	transcription regulator		1		biased	0	0.00595	0.0273	MED13	GPD1,GPD2	2 (1)	1	CCNC				CIDEC,PPARG
Eif2	complex		2			-1.414	0.00814	0.0412	Eif2,EIF2S1	CAT,HSPA5	2 (2)	2	EIF2AK1,EIF2AK4
CIDEC	other		1			0	0.00874	0.0311	CIDEC	ACADL,ACADS	2 (1)	1	HNF4A,INS	MED13,MYC		LEP	CYCS,FOXC2,LIPE,PNPLA2,PPARGC1A,PPARGC1B
EIF2AK4	kinase		1			0	0.00874	0.0354	EIF2AK4	CAT,SOD2	2 (1)	1		SLC7A5		Eif2,MOG,PPARG,PSEN1
PRKN	enzyme		1			0	0.00999	0.0457	PRKN	NDUFS3,NDUFV2	2 (1)	1	Ubiquitin	BAG5,CSNK1D		CDK6,NFkB (complex)	CTNNB1,MYC
Alpha 1 antitrypsin	group		1		biased	1	0.0101	0.0105	Alpha 1 antitrypsin	CTSB	1 (1)	1	HNF4A	MMP9			CTSG
DST	other		1		biased	1	0.0101	0.0341	DST	HSPA5	1 (1)	1		MGEA5
GTF2F2	transcription regulator		1		biased	1	0.0101	0.024	GTF2F2	CYC1	1 (1)	1	MGEA5
NCEH1	enzyme		1		biased	1	0.0101	0.0341	NCEH1	HSPA5	1 (1)	1	PPARGC1A
NDUFAB1	enzyme		1		biased	1	0.0101	0.0209	NDUFAB1	DBT	1 (1)	1		MAP4K4,RICTOR
NOXO1	other		1		biased	1	0.0101	0.0276	NOXO1	SOD2	1 (1)	1				NOX3
PACS2	other		1		biased	1	0.0101	0.0344	PACS2	HSPA5	1 (1)	1
PDIA6	enzyme		1		biased	1	0.0101	0.027	PDIA6	HSPA5	1 (1)	1	ANGPT2,CSNK2A1,NFE2L2,TP53
TXNDC5	enzyme		1		biased	-1	0.0101	0.0105	TXNDC5	CTSB	1 (1)	1				MMP9
Cdc42	enzyme		1			-1.414	0.0113	0.0484	Cdc42	CTSB,CTSZ	2 (1)	1	CDC42,KLF5,LTK,PPARD,PTK2,RHOA,TCR,TGFB3,TP53	CAV1,PTEN		MMP9,NPC2	CSF1
TRAP1	enzyme	2.43	1		biased	-1.414	0.0127	0.038	TRAP1	HIBADH,HSPD1	2 (1)	1	MYC	TP53			CDK9,HSPE1
FASN	enzyme		1			-1.414	0.0134	0.0422	FASN	Acaa1b,ACOX1	2 (1)	1	FMO3,Gsk3,IGF1R,INS,Ins1,JINK1/2,KLF15,LPIN1,MED1,MLXIPL,MYC,NR1D1,NR1H2,NR1I2,NRIP1,PCGEM1,PNPLA2,PPARA,PPARG,PPARGC1A,PPARGC1B,PPP5C,RORA,RXRA,SCAP,Srebp,STK25,SYVN1	AMPK,ARRB1,CYP19A1,EHHADH,EPAS1,FABP2,GCG,HSD17B4,INSIG1,LEP,MAP4K4,NR5A2,PML,PTEN,PTPN11,RIPK2,SELENOS,TP53,TRIB1		PCK1	NFkB (complex)
GPX1	enzyme		1			0	0.0134	0.048	GPX1	CAT,SOD2	2 (1)	1	EPAS1,FANCD2,HNF4A,LEP,NR3C2,PPARGC1A,PRKAA1,RORA,RXRA,TP53				INSR,MMP9,NFkB (complex)
ATXN3	peptidase		1		biased	1	0.0151	0.0353	ATXN3	SOD2	1 (1)	1		UBE4B
CTH	enzyme		1		biased	-1	0.0151	0.0341	CTH	HSPA5	1 (1)	1	GCG,NR1I2,PPARA	IFRD1		NFkB (complex)
Cebp	complex		1			-1	0.0151	0.0258	Cebp	ALB	1 (1)	1
EDEM1	enzyme		1		biased	1	0.0151	0.0437	EDEM1	HSPA5	1 (1)	1
Eif2	complex		1			-1	0.0151	0.0277	Eif2	HSPA5	1 (1)	1	EIF2AK1,EIF2AK4
GIMAP1-GIMAP5	other		1		biased	-1	0.0151	0.0205	GIMAP1-GIMAP5	HSPD1	1 (1)	1
GJB6	transporter		1			1	0.0151	0.0412	GJB6	BHMT	1 (1)	1
HAO1	enzyme		1			-1	0.0151	0.0433	HAO1	HSPA5	1 (1)	1				AMPK	PPARGC1A
HSPA4	other		1			1	0.0151	0.0275	HSPA4	IDE	1 (1)	1	ANGPT2	Ubiquitin
NCF2	enzyme		1		biased	1	0.0151	0.0323	NCF2	SOD2	1 (1)	1	LEP,PPARA	ADIPOQ,NFE2L2,PRKAA1			NOX3
SDF4	other		1			-1	0.0151	0.0273	SDF4	HSPA5	1 (1)	1
TAOK2	kinase		1			1	0.0151	0.0372	TAOK2	SOD2	1 (1)	1
ABCB7	transporter		2			-1.414	0.0173	0.0456	ABCB7,ACO1,SOD2	ACO2,CAT	2 (3)	2					TFRC
Coup-Tf	group		1			-1	0.02	0.0445	Coup-Tf	OTC	1 (1)	1					RXRA
G0S2	other		1		biased	-1	0.02	0.0358	G0S2	HSPD1	1 (1)	1	ASXL2,NFkB (complex),PPARA,PTEN	ASXL1,SRF			MYC,PNPLA2
PAK4	kinase		1		biased	-1	0.02	0.0282	PAK4	CTSB	1 (1)	1	CDC42			CCNA1,MAPK13,NFkB (complex),TP53
SLC22A1	transporter		1		biased	-1	0.02	0.035	SLC22A1	CPT2	1 (1)	1
SLC22A2	transporter		1		biased	-1	0.02	0.035	SLC22A2	CPT2	1 (1)	1
ZNF746	transcription regulator		1		biased	-1	0.02	0.0469	ZNF746	SDHA	1 (1)	1
TSPO	transmembrane receptor		1		biased	-1	0.025	0.0364	TSPO	SOD2	1 (1)	1	TP53,VEGFA	LEP,MYC,PPARA
GRM5	G-protein coupled receptor		1			1	0.0299	0.0267	GRM5	SOD2	1 (1)	1
CYBA	enzyme		1		biased	1	0.0445	0.048	CYBA	SOD2	1 (1)	1	ANGPT2,LEP,Ren2	ADIPOQ,PPARA,PPARG		ATM,EPAS1,NOX3,VEGFA
GTF2I	transcription regulator		1			-1	0.0445	0.0496	GTF2I	CAT	1 (1)	1	PTEN	KRAS			MYC
