# Supplementary material for: Inactivation of SREBP-1a Phosphorylation Prevents Fatty Liver Disease in Mice: Identification of Related Signaling Pathways by Gene Expression Profiles in Liver and Proteomes of Peroxisomes
Source: Int J Mol Sci. 2018 Mar 25;19(4):980. doi: 10.3390/ijms19040980 (PMC5979561; doi:10.3390/ijms19040980)
Supplement: Supplementary file 1 [file ijms-19-00980-s001.zip › ijms-280452 supplementary/Knebel et al., Supplement Table 11.xls]

## Sheet: IPA analyses
Table S11: IPA Core analyses peroxisomal proteome alb-SREBP-1a vs alb-SREBP-1a∆P
Analysis Settings
Cutoff before duplicate resolution	true
Resolve duplicate on	Expression foldchange
Color using	Expression foldchange
Cutoff for Expression foldchange	--
Reference set	Ingenuity Knowledge Base (Genes Only)
Relationship to include	Direct and Indirect
Includes Endogenous Chemicals	Yes
Optional Analyses	My Pathways My List
Filter Summary
Consider only molecules and/or relationships where
(species = Mouse OR Human) AND
(mol. types = biologic drug OR chemical - endogenous mammalian OR chemical - endogenous non-mammalian OR chemical - kinase inhibitor OR chemical - other OR chemical - protease inhibitor OR chemical drug OR chemical reagent OR chemical toxicant OR complex OR cytokine OR disease OR enzyme OR function OR G-protein coupled receptor OR group OR growth factor OR ion channel OR kinase OR ligand-dependen…
(data sources = An Open Access Database of Genome-wide Association Results OR BIND OR BioGRID OR Catalogue Of Somatic Mutations In Cancer (COSMIC) OR Chemical Carcinogenesis Research Information System (CCRIS) OR ClinicalTrials.gov OR ClinVar OR Cognia OR DIP OR DrugBank OR Gene Ontology (GO) OR GVK Biosciences OR Hazardous Substances Data Bank (HSDB) OR HumanCyc OR Ingenuity Expert Findings OR I…

## Sheet: IPA molecules
Analysis Ready Molecules for alb-SREBP-1a vs alb-SREBP-1a∆P
ID	Symbol	Expr Fold Change
AASS_MOUSE	AASS	2.62
THIKA_MOUSE	ACAA1	-1.75439
THIKB_MOUSE	Acaa1b	-1.72414
THIM_MOUSE	ACAA2	2.66
ACADL_MOUSE	ACADL	2.46
ACADV_MOUSE	ACADVL	1.73
THIL_MOUSE	ACAT1	2.12
ACON_MOUSE	ACO2	2.8
ACO12_MOUSE	ACOT12	1.59
ACOX1_MOUSE	ACOX1	-1.78571
ACSF2_MOUSE	ACSF2	2.48
ACSL1_MOUSE	ACSL1	-1.51515
ACSM1_MOUSE	ACSM1	2.54
ARP3_MOUSE	ACTR3	1.62
SPYA_MOUSE	AGXT	-1.69492
AGT2_MOUSE	AGXT2	1.71
AIFM1_MOUSE	AIFM1	1.52
AL1L1_MOUSE	ALDH1L1	1.54
ALDH2_MOUSE	ALDH2	2.27
SSDH_MOUSE	ALDH5A1	2.03
MMSA_MOUSE	ALDH6A1	1.53
AL7A1_MOUSE	ALDH7A1	2.19
ANXA7_MOUSE	ANXA7	1.57
ARGI1_MOUSE	ARG1	2.06
ASSY_MOUSE	ASS1	2.38
ATPA_MOUSE	ATP5A1	2.32
ATPB_MOUSE	ATP5B	2.07
AT5F1_MOUSE	ATP5F1	1.77
ATP5H_MOUSE	ATP5H	1.8
ATPO_MOUSE	ATP5O	1.93
BAAT_MOUSE	BAAT	-1.92308
ODBA_MOUSE	BCKDHA	-2.22222
BDH_MOUSE	BDH1	2.3
BHMT1_MOUSE	BHMT	1.85
BPHL_MOUSE	BPHL	1.92
CAH3_MOUSE	CA3	2.88
CATA_MOUSE	CAT	-2.04082
CCS_MOUSE	CCS	-2.5641
CES1D_MOUSE	CES1	2.52
CHDH_MOUSE	CHDH	1.64
CPSM_MOUSE	CPS1	4.11
CPT2_MOUSE	CPT2	2.19
OCTC_MOUSE	CROT	-2.32558
CY1_MOUSE	CYC1	1.56
ODB2_MOUSE	DBT	2.19
DECR_MOUSE	DECR1	1.53
DECR2_MOUSE	DECR2	2.02
DLDH_MOUSE	DLD	2.56
ODO2_MOUSE	DLST	1.73
M2GD_MOUSE	DMGDH	3.76
ECH1_MOUSE	ECH1	-1.75439
ECHM_MOUSE	ECHS1	2.48
ECI1_MOUSE	ECI1	2.45
IF4A1_MOUSE	EIF4A1	1.98
HYES_MOUSE	EPHX2	-1.75439
ETFA_MOUSE	ETFA	2.56
ETFB_MOUSE	ETFB	2.56
ETFD_MOUSE	ETFDH	2.3
GALK1_MOUSE	GALK1	1.53
VTDB_MOUSE	GC	4.85
DHE3_MOUSE	GLUD1	3.32
GNMT_MOUSE	GNMT	1.79
AATM_MOUSE	GOT2	2.7
GPDA_MOUSE	GPD1	-2.38095
GPDM_MOUSE	GPD2	2.06
GSTK1_MOUSE	GSTK1	-1.66667
GSTM1_MOUSE	GSTM5	1.82
HACL1_MOUSE	HACL1	-1.5625
HCDH_MOUSE	HADH	1.88
ECHB_MOUSE	HADHB	2.26
GLO2_MOUSE	HAGH	-1.6129
HAOX1_MOUSE	HAO1	-1.85185
3HIDH_MOUSE	HIBADH	-1.78571
HS90B_MOUSE	HSP90AB1	2.34
GRP75_MOUSE	HSPA9	2.18
CH60_MOUSE	HSPD1	7.17
IDHC_MOUSE	IDH1	-1.5625
MIC60_MOUSE	IMMT	1.61
IVD_MOUSE	IVD	2.15
LDHA_MOUSE	LDHA	-1.6129
LDHD_MOUSE	LDHD	2.85
LONP2_MOUSE	LONP2	1.77
METK1_MOUSE	MAT1A	1.62
MCCA_MOUSE	MCCC1	1.81
MDHC_MOUSE	MDH1	-2.04082
MUP3_MOUSE	Mup1 (includes others)	1.6
NDUAA_MOUSE	NDUFA10	1.65
NDUBA_MOUSE	NDUFB10	2.11
NDUB9_MOUSE	NDUFB9	1.99
NDUS1_MOUSE	NDUFS1	-1.85185
NDUS2_MOUSE	NDUFS2	1.68
NDUS3_MOUSE	NDUFS3	1.63
NDUV2_MOUSE	NDUFV2	1.55
NIPS1_MOUSE	NIPSNAP1	2.22
NUD12_MOUSE	NUDT12	2.16
NUD19_MOUSE	NUDT19	-2.17391
NUDT7_MOUSE	NUDT7	-2.5
OAT_MOUSE	OAT	1.7
ODO1_MOUSE	OGDH	2.59
OTC_MOUSE	OTC	3.05
PYC_MOUSE	PC	3.91
PCCA_MOUSE	PCCA	2.15
PCCB_MOUSE	PCCB	2.06
ODPB_MOUSE	PDHB	1.84
PEX16_MOUSE	PEX16	-1.92308
PHB_MOUSE	PHB	1.79
PAHX_MOUSE	PHYH	-3.125
SOX_MOUSE	PIPOX	-1.72414
PON1_MOUSE	PON1	1.74
2AAA_MOUSE	PPP2R1A	1.55
PRDX1_MOUSE	PRDX1	2.65
PRDX3_MOUSE	PRDX3	1.86
SARDH_MOUSE	SARDH	2.6
NLTP_MOUSE	SCP2	-2.32558
SDHA_MOUSE	SDHA	1.93
MCAT_MOUSE	SLC25A20	1.94
SODC_MOUSE	SOD1	-2.22222
SODM_MOUSE	SOD2	2.68
SUCB1_MOUSE	SUCLA2	2.25
SUCA_MOUSE	SUCLG1	2.26
SUCB2_MOUSE	SUCLG2	1.86
SUOX_MOUSE	SUOX	2.22
TRAP1_MOUSE	TRAP1	2.11
TRXR1_MOUSE	TXNRD1	-1.53846
QCR1_MOUSE	UQCRC1	1.86
QCR2_MOUSE	UQCRC2	1.86
UCRI_MOUSE	UQCRFS1	2.2
PTGR3_MOUSE	ZADH2	-1.78571

## Sheet: IPA cannonical pathway
Canonical Pathways for alb-SREBP-1a vs alb-SREBP-1a∆P
Ingenuity Canonical Pathways	-log(p-value)	p-value	zScore	Ratio	Molecules
Mitochondrial Dysfunction	25.6	2.51189e-26		0.142	NDUFA10,NDUFB9,UQCRC1,ATP5F1,OGDH,SDHA,ACO2,PRDX3,CYC1,NDUFB10,NDUFS1,UQCRC2,SOD2,NDUFS2,ATP5O,NDUFS3,CAT,ATP5A1,AIFM1,ATP5H,UQCRFS1,NDUFV2,ATP5B,GPD2
Oxidative Phosphorylation	18.9	1.25893e-19		0.157	NDUFA10,NDUFB9,UQCRC1,ATP5F1,SDHA,CYC1,NDUFB10,NDUFS1,UQCRC2,NDUFS2,ATP5O,NDUFS3,ATP5A1,ATP5H,UQCRFS1,ATP5B,NDUFV2
Sirtuin Signaling Pathway	18.8	1.58489e-19	-0.242536	0.0804	NDUFA10,ACADL,NDUFB9,CPS1,ATP5F1,GOT2,SDHA,SOD1,CYC1,NDUFB10,NDUFS1,UQCRC2,SOD2,OTC,NDUFS2,GLUD1,NDUFS3,LDHA,ATP5A1,LDHD,UQCRFS1,NDUFV2,ATP5B
Fatty Acid β-oxidation I	14.6	2.51189e-15		0.312	ECI1,ACAA2,ACSL1,HADH,Acaa1b,ACAA1,SCP2,IVD,ECHS1,HADHB
TCA Cycle II (Eukaryotic)	12.2	6.30957e-13		0.348	DLD,OGDH,DLST,SDHA,ACO2,SUCLA2,SUCLG1,MDH1
Valine Degradation I	11.1	7.94328e-12		0.389	BCKDHA,DLD,HIBADH,ALDH6A1,DBT,ECHS1,HADHB
Superpathway of Methionine Degradation	8.74	1.8197e-09		0.194	DLD,GOT2,PCCA,MAT1A,PCCB,BHMT,SUOX
Arginine Biosynthesis IV	7.72	1.90546e-08		0.667	OAT,OTC,GLUD1,ASS1
Urea Cycle	7.72	1.90546e-08		0.667	OTC,CPS1,ASS1,ARG1
Superpathway of Citrulline Metabolism	7.67	2.13796e-08		0.333	OAT,OTC,CPS1,ASS1,ARG1
LPS/IL-1 Mediated Inhibition of RXR Function	7.03	9.33254e-08		0.0505	ALDH1L1,ACSL1,ACOX1,GSTM5,ALDH7A1,CAT,ALDH6A1,ALDH5A1,ALDH2,CPT2,GSTK1
Ethanol Degradation IV	6.63	2.34423e-07		0.217	ALDH1L1,ACSL1,ALDH7A1,CAT,ALDH2
Glycine Betaine Degradation	6.58	2.63027e-07		0.4	PIPOX,SARDH,DMGDH,BHMT
2-ketoglutarate Dehydrogenase Complex	6.06	8.70964e-07		0.75	DLD,OGDH,DLST
Branched-chain α-keto acid Dehydrogenase Complex	6.06	8.70964e-07		0.75	BCKDHA,DLD,DBT
Isoleucine Degradation I	5.91	1.23027e-06		0.286	DLD,ACAT1,ECHS1,HADHB
Xenobiotic Metabolism Signaling	5.86	1.38038e-06		0.0385	ALDH1L1,GSTM5,ALDH7A1,CAT,ALDH6A1,ALDH5A1,ALDH2,PPP2R1A,CES1,HSP90AB1,GSTK1
2-oxobutanoate Degradation I	5.67	2.13796e-06		0.6	DLD,PCCA,PCCB
Aryl Hydrocarbon Receptor Signaling	5.65	2.23872e-06		0.0571	ALDH1L1,GSTM5,ALDH7A1,ALDH6A1,ALDH5A1,ALDH2,HSP90AB1,GSTK1
Oxidative Ethanol Degradation III	5.33	4.67735e-06		0.211	ALDH1L1,ACSL1,ALDH7A1,ALDH2
Acetyl-CoA Biosynthesis I (Pyruvate Dehydrogenase Complex)	5.13	7.4131e-06		0.429	PDHB,DLD,DBT
Superoxide Radicals Degradation	4.93	1.1749e-05		0.375	SOD2,CAT,SOD1
Citrulline Biosynthesis	4.75	1.77828e-05		0.333	OAT,OTC,ARG1
Ketolysis	4.75	1.77828e-05		0.333	BDH1,ACAT1,HADHB
Ketogenesis	4.6	2.51189e-05		0.3	BDH1,ACAT1,HADHB
Choline Degradation I	4.44	3.63078e-05		1	CHDH,ALDH7A1
Glycine Biosynthesis III	4.44	3.63078e-05		1	AGXT,AGXT2
Ethanol Degradation II	4.24	5.7544e-05		0.114	ALDH1L1,ACSL1,ALDH7A1,ALDH2
Glutaryl-CoA Degradation	4.03	9.33254e-05		0.2	ACAT1,HADH,HADHB
PPARα/RXRα Activation	4	0.0001	-0.377964	0.0398	ACADL,ACOX1,GOT2,GPD1,HSP90AB1,ACAA1,GPD2
4-aminobutyrate Degradation I	3.96	0.000109648		0.667	ALDH5A1,SUCLG2
Histamine Degradation	3.86	0.000138038		0.176	ALDH1L1,ALDH7A1,ALDH2
NRF2-mediated Oxidative Stress Response	3.77	0.000169824		0.0365	SOD2,GSTM5,CAT,SOD1,TXNRD1,GSTK1,PRDX1
Arginine Degradation I (Arginase Pathway)	3.66	0.000218776		0.5	OAT,ARG1
Glycerol-3-phosphate Shuttle	3.66	0.000218776		0.5	GPD1,GPD2
Methylmalonyl Pathway	3.66	0.000218776		0.5	PCCA,PCCB
Fatty Acid α-oxidation	3.64	0.000229087		0.15	ALDH1L1,ALDH7A1,ALDH2
Putrescine Degradation III	3.57	0.000269153		0.143	ALDH1L1,ALDH7A1,ALDH2
Tryptophan Degradation X (Mammalian, via Tryptamine)	3.45	0.000354813		0.13	ALDH1L1,ALDH7A1,ALDH2
Glutamate Degradation III (via 4-aminobutyrate)	3.44	0.000363078		0.4	ALDH5A1,SUCLG2
Lysine Degradation II	3.44	0.000363078		0.4	AASS,ALDH7A1
Lysine Degradation V	3.44	0.000363078		0.4	PIPOX,ALDH7A1
Tryptophan Degradation III (Eukaryotic)	3.4	0.000398107		0.125	ACAT1,HADH,HADHB
Arginine Degradation VI (Arginase 2 Pathway)	3.27	0.000537032		0.333	OAT,ARG1
Glycerol Degradation I	3.27	0.000537032		0.333	GPD1,GPD2
Proline Biosynthesis II (from Arginine)	3.27	0.000537032		0.333	OAT,OTC
Aspartate Degradation II	3.13	0.00074131		0.286	GOT2,MDH1
Dopamine Degradation	2.95	0.00112202		0.0882	ALDH1L1,ALDH7A1,ALDH2
Leucine Degradation I	2.89	0.00128825		0.222	IVD,MCCC1
Noradrenaline and Adrenaline Degradation	2.8	0.00158489		0.0789	ALDH1L1,ALDH7A1,ALDH2
Stearate Biosynthesis I (Animals)	2.65	0.00223872		0.0698	ZADH2,ACSL1,DBT
Bile Acid Biosynthesis, Neutral Pathway	2.57	0.00269153		0.154	BAAT,SCP2
Mevalonate Pathway I	2.57	0.00269153		0.154	ACAT1,HADHB
Phenylalanine Degradation IV (Mammalian, via Side Chain)	2.5	0.00316228		0.143	GOT2,ALDH2
Mitochondrial L-carnitine Shuttle Pathway	2.33	0.00467735		0.118	ACSL1,CPT2
Superpathway of Geranylgeranyldiphosphate Biosynthesis I (via Mevalonate)	2.33	0.00467735		0.118	ACAT1,HADHB
Citrulline Degradation	2.22	0.0060256		1	OTC,
Methylglyoxal Degradation VI	2.22	0.0060256		1	LDHD,
Sulfite Oxidation IV	2.22	0.0060256		1	SUOX,
LXR/RXR Activation	2.2	0.00630957		0.0331	PON1,GC,HADH,ECHS1
Serotonin Degradation	2.05	0.00891251		0.0429	ALDH1L1,ALDH7A1,ALDH2
Glutamate Biosynthesis II	1.92	0.0120226		0.5	GLUD1,
Glutamate Degradation X	1.92	0.0120226		0.5	GLUD1,
β-alanine Degradation I	1.92	0.0120226		0.5	ALDH6A1,
Glutathione-mediated Detoxification	1.91	0.0123027		0.0714	GSTM5,GSTK1
Superpathway of Cholesterol Biosynthesis	1.91	0.0123027		0.0714	ACAT1,HADHB
Huntington's Disease Signaling	1.75	0.0177828		0.0201	HSPA9,ATP5F1,SDHA,ATP5A1,ATP5B
4-hydroxyproline Degradation I	1.74	0.018197		0.333	GOT2,
Aspartate Biosynthesis	1.74	0.018197		0.333	GOT2,
Glutamate Degradation II	1.74	0.018197		0.333	GOT2,
Methionine Salvage II (Mammalian)	1.74	0.018197		0.333	BHMT,
Methylglyoxal Degradation I	1.74	0.018197		0.333	HAGH,
S-adenosyl-L-methionine Biosynthesis	1.74	0.018197		0.333	MAT1A,
Aldosterone Signaling in Epithelial Cells	1.72	0.0190546		0.0238	HSPA9,HSPD1,HSP90AB1,TRAP1
Acetate Conversion to Acetyl-CoA	1.62	0.0239883		0.25	ACSL1,
Fatty Acid β-oxidation III (Unsaturated, Odd Number)	1.62	0.0239883		0.25	ECI1,
L-cysteine Degradation I	1.62	0.0239883		0.25	GOT2,
Phenylethylamine Degradation I	1.62	0.0239883		0.25	ALDH2,
Amyotrophic Lateral Sclerosis Signaling	1.52	0.0301995		0.027	CAT,SOD1,CCS
Citrulline-Nitric Oxide Cycle	1.52	0.0301995		0.2	ASS1,
Galactose Degradation I (Leloir Pathway)	1.52	0.0301995		0.2	GALK1,
Pyruvate Fermentation to Lactate	1.52	0.0301995		0.2	LDHA,
Glycine Cleavage Complex	1.45	0.0354813		0.167	DLD,
Thioredoxin Pathway	1.38	0.0416869		0.143	TXNRD1,
FXR/RXR Activation	1.38	0.0416869		0.0238	PON1,GC,BAAT
D-myo-inositol (1,4,5,6)-Tetrakisphosphate Biosynthesis	1.26	0.0549541		0.0211	CA3,NUDT12,EPHX2
D-myo-inositol (3,4,5,6)-tetrakisphosphate Biosynthesis	1.26	0.0549541		0.0211	CA3,NUDT12,EPHX2
Mitotic Roles of Polo-Like Kinase	1.22	0.060256		0.0303	PPP2R1A,HSP90AB1
3-phosphoinositide Degradation	1.16	0.0691831		0.0192	CA3,NUDT12,EPHX2
Oleate Biosynthesis II (Animals)	1.15	0.0707946		0.0833	ALDH6A1,
D-myo-inositol-5-phosphate Metabolism	1.13	0.074131		0.0187	CA3,NUDT12,EPHX2
Fatty Acid Activation	1.12	0.0758578		0.0769	ACSL1,
Hypoxia Signaling in the Cardiovascular System	1.12	0.0758578		0.0267	LDHA,HSP90AB1
Protein Ubiquitination Pathway	1.11	0.0776247		0.0151	HSPA9,HSPD1,HSP90AB1,TRAP1
Colanic Acid Building Blocks Biosynthesis	1.09	0.0812831		0.0714	GALK1,
Vitamin-C Transport	1.06	0.0870964		0.0667	TXNRD1,
γ-linolenate Biosynthesis II (Animals)	1.01	0.0977237		0.0588	ACSL1,
Methylglyoxal Degradation III	0.985	0.103514		0.0556	ZADH2,
Ubiquinol-10 Biosynthesis (Eukaryotic)	0.962	0.109144		0.0526	BCKDHA,
Production of Nitric Oxide and Reactive Oxygen Species in Macrophages	0.944	0.113763		0.0155	PON1,CAT,PPP2R1A
3-phosphoinositide Biosynthesis	0.925	0.11885		0.0152	CA3,NUDT12,EPHX2
Methionine Degradation I (to Homocysteine)	0.921	0.11995		0.0476	MAT1A,
Cysteine Biosynthesis III (mammalia)	0.885	0.130317		0.0435	MAT1A,
Glutathione Redox Reactions I	0.885	0.130317		0.0435	GSTK1,
NAD Salvage Pathway II	0.867	0.135831		0.0417	NUDT12,
Tumoricidal Function of Hepatic Natural Killer Cells	0.867	0.135831		0.0417	AIFM1,
Gluconeogenesis I	0.851	0.140929		0.04	MDH1,
Telomerase Signaling	0.843	0.143549		0.0182	PPP2R1A,HSP90AB1
Acetone Degradation I (to Methylglyoxal)	0.792	0.161436		0.0345	ZADH2,
Superpathway of Inositol Phosphate Compounds	0.779	0.166341		0.0129	CA3,NUDT12,EPHX2
PI3K/AKT Signaling	0.756	0.175388		0.016	PPP2R1A,HSP90AB1
Cell Cycle Regulation by BTG Family Proteins	0.696	0.201372		0.027	PPP2R1A,
Retinol Biosynthesis	0.656	0.2208		0.0244	CES1,
Triacylglycerol Biosynthesis	0.621	0.239332		0.0222	DBT,
Role of Oct4 in Mammalian Embryonic Stem Cell Pluripotency	0.613	0.243781		0.0217	PHB,
Regulation of eIF4 and p70S6K Signaling	0.609	0.246037		0.0127	PPP2R1A,EIF4A1
Triacylglycerol Degradation	0.574	0.266686		0.0196	CES1,
eNOS Signaling	0.557	0.277332		0.0117	HSPA9,HSP90AB1
Unfolded protein response	0.546	0.284446		0.0182	HSPA9,
Actin Nucleation by ARP-WASP Complex	0.54	0.288403		0.0179	ACTR3,
Role of CHK Proteins in Cell Cycle Checkpoint Control	0.533	0.293089		0.0175	PPP2R1A,
Clathrin-mediated Endocytosis Signaling	0.469	0.339625		0.0101	PON1,ACTR3
GABA Receptor Signaling	0.465	0.342768		0.0145	ALDH5A1,
Remodeling of Epithelial Adherens Junctions	0.465	0.342768		0.0145	ACTR3,
mTOR Signaling	0.463	0.34435		0.00995	PPP2R1A,EIF4A1
Dopamine Receptor Signaling	0.427	0.374111		0.013	PPP2R1A,
AMPK Signaling	0.424	0.376704		0.00926	PPP2R1A,CPT2
Cyclins and Cell Cycle Regulation	0.418	0.381944		0.0127	PPP2R1A,
HIPPO signaling	0.386	0.41115		0.0115	PPP2R1A,
PEDF Signaling	0.386	0.41115		0.0115	SOD2,
Neuregulin Signaling	0.382	0.414954		0.0114	HSP90AB1,
Regulation of Actin-based Motility by Rho	0.382	0.414954		0.0114	ACTR3,
Apoptosis Signaling	0.375	0.421697		0.0111	AIFM1,
Acute Myeloid Leukemia Signaling	0.364	0.432514		0.0108	IDH1,
Ceramide Signaling	0.364	0.432514		0.0108	PPP2R1A,
Fcγ Receptor-mediated Phagocytosis in Macrophages and Monocytes	0.364	0.432514		0.0108	ACTR3,
PPAR Signaling	0.357	0.439542		0.0105	HSP90AB1,
Prostate Cancer Signaling	0.351	0.445656		0.0103	HSP90AB1,
ATM Signaling	0.347	0.44978		0.0102	PPP2R1A,
CDK5 Signaling	0.344	0.452898		0.0101	PPP2R1A,
CTLA4 Signaling in Cytotoxic T Lymphocytes	0.344	0.452898		0.0101	PPP2R1A,
Antioxidant Action of Vitamin C	0.323	0.475335		0.00943	TXNRD1,
Type I Diabetes Mellitus Signaling	0.314	0.485289		0.00917	HSPD1,
Nitric Oxide Signaling in the Cardiovascular System	0.306	0.494311		0.00893	HSP90AB1,
Glioma Signaling	0.3	0.501187		0.00877	IDH1,
Rac Signaling	0.295	0.506991		0.00862	ACTR3,
HIF1α Signaling	0.293	0.509331		0.00855	LDHA,
RhoA Signaling	0.278	0.52723		0.00813	ACTR3,
fMLP Signaling in Neutrophils	0.278	0.52723		0.00813	ACTR3,
Atherosclerosis Signaling	0.273	0.533335		0.008	PON1,
Type II Diabetes Mellitus Signaling	0.266	0.542001		0.00781	ACSL1,
CD28 Signaling in T Helper Cells	0.262	0.547016		0.00769	ACTR3,
p70S6K Signaling	0.258	0.552077		0.00758	PPP2R1A,
Cardiac β-adrenergic Signaling	0.241	0.574116		0.00714	PPP2R1A,
Epithelial Adherens Junction Signaling	0.23	0.588844		0.00685	ACTR3,
IL-12 Signaling and Production in Macrophages	0.23	0.588844		0.00685	PON1,
Synaptic Long Term Depression	0.228	0.591562		0.0068	PPP2R1A,
Phagosome Maturation	0.226	0.594292		0.00676	PRDX1,
Cdc42 Signaling	0.219	0.603949		0.00658	ACTR3,
Dopamine-DARPP32 Feedback in cAMP Signaling	0.199	0.632412		0.0061	PPP2R1A,
Actin Cytoskeleton Signaling	0	1		0.00444	ACTR3,
Acute Phase Response Signaling	0	1		0.00588	SOD2,
Axonal Guidance Signaling	0	1		0.00222	ACTR3,
Breast Cancer Regulation by Stathmin1	0	1		0.00488	PPP2R1A,
EIF2 Signaling	0	1		0.00452	EIF4A1,
ERK/MAPK Signaling	0	1		0.00503	PPP2R1A,
Ephrin Receptor Signaling	0	1		0.00575	ACTR3,
Glucocorticoid Receptor Signaling	0	1		0.0059	HSPA9,HSP90AB1
ILK Signaling	0	1		0.00508	PPP2R1A,
Integrin Signaling	0	1		0.00461	ACTR3,
Neuroinflammation Signaling Pathway	0	1		0.00324	SOD2,
RhoGDI Signaling	0	1		0.00568	ACTR3,
Signaling by Rho Family GTPases	0	1		0.00398	ACTR3,
Tight Junction Signaling	0	1		0.00599	PPP2R1A,
Wnt/β-catenin Signaling	0	1		0.00581	PPP2R1A,

## Sheet: IPA upstream regulators
Upstream Regulators for alb-SREBP-1a vs alb-SREBP-1a∆P
Analysis	Upstream Regulator	Expr Fold Change	Molecule Type	Predicted Activation State	Activation z-score	Notes	Bias Term	Bias-corrected z-score	p-value of overlap	Target molecules in dataset	Mechanistic Network
alb-SREBP-1a vs alb-SREBP-1a deltaP	PPARA		ligand-dependent nuclear receptor		-0.707		0.145	-1.517	8.36e-34	ACAA1,Acaa1b,ACAA2,ACADL,ACADVL,ACAT1,ACOX1,ACSL1,AGXT,ALDH2,ARG1,ASS1,ATP5B,CAT,CPS1,CPT2,CROT,DECR1,DECR2,ECH1,ECI1,GLUD1,GNMT,GOT2,GPD1,GPD2,GSTK1,HACL1,HADH,HADHB,Mup1 (includes others),OTC,PC,PON1,SARDH,SCP2,SLC25A20,UQCRC1	CEBPA,FOXO1,PPARA,PPARD,PPARG,RXRA,SP1,TNF
alb-SREBP-1a vs alb-SREBP-1a deltaP	INSR		kinase	Activated	4.656	bias	0.359	2.71	2.07e-28	ACAA2,ACADL,ACADVL,ACO2,ACSL1,ALDH2,ALDH6A1,ATP5A1,ATP5B,ATP5H,ATP5O,CPT2,CYC1,DECR1,ECHS1,ECI1,ETFA,ETFB,ETFDH,GOT2,HADHB,HSPD1,IDH1,NDUFB9,NDUFV2,OGDH,PDHB,SCP2,SLC25A20,SUCLA2,UQCRC1,UQCRC2
alb-SREBP-1a vs alb-SREBP-1a deltaP	MAP4K4		kinase	Inhibited	-2.183	bias	-0.516		5.2e-19	ACAA2,ACADVL,ACO2,CYC1,DLD,DLST,HADH,HADHB,IVD,NDUFS1,OGDH,PEX16,PHYH,SCP2,SUCLG1,UQCRC1,UQCRFS1
alb-SREBP-1a vs alb-SREBP-1a deltaP	PPARGC1A		transcription regulator		1.975	bias	0.372	0.315	1.38e-18	ACADL,ACADVL,ACAT1,ACOX1,ATP5A1,ATP5B,ATP5H,ATP5O,BDH1,CAT,GOT2,LDHA,NDUFS1,NDUFV2,PHYH,PRDX3,SDHA,SLC25A20,SOD1,SOD2,UQCRFS1	ESRRA,Esrra,PPARGC1A,PPARGC1B
alb-SREBP-1a vs alb-SREBP-1a deltaP	LONP1		peptidase		-0.899	bias	-0.349	-0.15	1.17e-16	ACAT1,ATP5A1,DLD,ECI1,ETFB,GLUD1,HSPA9,HSPD1,IMMT,SOD1,SOD2,TRAP1,UQCRFS1
alb-SREBP-1a vs alb-SREBP-1a deltaP	HNF4A		transcription regulator		0.517		0.168	-0.076	9.9e-14	AASS,ACAA2,ACAT1,ACO2,ACOX1,ACSL1,ACTR3,AGXT2,ALDH1L1,ALDH2,ALDH5A1,ARG1,BAAT,BCKDHA,BDH1,BHMT,BPHL,CAT,CPT2,CROT,DBT,DLST,ETFDH,GSTK1,HADHB,HAO1,IMMT,LDHA,MCCC1,MDH1,NDUFS1,NDUFS3,OGDH,OTC,PEX16,PHB,PON1,SCP2,SLC25A20,SOD1,SUCLA2,SUCLG1,TXNRD1
alb-SREBP-1a vs alb-SREBP-1a deltaP	RICTOR		other	Inhibited	-3.638	bias	-0.377	-2.082	4.13e-13	ATP5A1,ATP5B,ATP5F1,ATP5H,ATP5O,CYC1,NDUFA10,NDUFB10,NDUFB9,NDUFS1,NDUFS2,NDUFS3,NDUFV2,SDHA,UQCRC1,UQCRC2,UQCRFS1
alb-SREBP-1a vs alb-SREBP-1a deltaP	PPARG		ligand-dependent nuclear receptor		0.062		0.16	-0.589	5.48e-13	ACAA1,Acaa1b,ACAA2,ACADL,ACOX1,ACSL1,ATP5O,BDH1,CAT,CES1,CPT2,GPD1,HADHB,IDH1,IVD,MDH1,PC,PDHB,SCP2,SLC25A20,SOD1	PPARA,PPARG,RXRA
alb-SREBP-1a vs alb-SREBP-1a deltaP	KLF15		transcription regulator		1.725	bias	0.34	0.718	4.72e-12	ACADL,ACADVL,ACAT1,ACOX1,ACSL1,CPT2,DECR1,HADHB,SLC25A20
alb-SREBP-1a vs alb-SREBP-1a deltaP	Esrra		transcription regulator		1.762		0.155	1.306	1.26e-11	ACADL,ACAT1,ACOX1,ATP5B,ATP5F1,ATP5O,BDH1,CPT2,CYC1,ECH1,NDUFS3	ESRRA,Esrra,PPARGC1A
alb-SREBP-1a vs alb-SREBP-1a deltaP	LEP		growth factor		-0.42		0.193	-1.224	1.37e-11	ACADL,ACADVL,ACAT1,ACOX1,ASS1,ATP5A1,ATP5F1,CA3,CPS1,CROT,ECH1,EPHX2,ETFDH,GOT2,IDH1,PRDX1,SCP2,SOD1,SOD2
alb-SREBP-1a vs alb-SREBP-1a deltaP	Growth hormone		group		-1.432		0.233	-1.947	5.6e-11	ACAA1,ACSL1,BPHL,CA3,CAT,CROT,DECR1,GLUD1,GSTM5,HADH,HADHB,PON1,PRDX3,SOD1
alb-SREBP-1a vs alb-SREBP-1a deltaP	ACOX1	-1.786	enzyme		0.392		-0.099	0.73	7.26e-11	ACAA1,ACADL,ACADVL,ACOX1,ACSL1,BAAT,CAT,GNMT,Mup1 (includes others),OAT,OTC,PIPOX	ACOX1,PPARA,PPARG,RXRA
alb-SREBP-1a vs alb-SREBP-1a deltaP	PCGEM1		other		0.346	bias	0.383	-0.659	9.19e-11	ACOX1,GLUD1,IDH1,LDHA,OGDH,PDHB,SDHA,SUCLG1
alb-SREBP-1a vs alb-SREBP-1a deltaP	PPARD		ligand-dependent nuclear receptor		0.981		0.217	0.218	3.09e-10	ACAA1,ACAA2,ACADL,ACADVL,ACOX1,ALDH2,CPT2,ECH1,GOT2,GPD1,GPD2,LDHA,SLC25A20	PPARA,PPARD,PPARG,RXRA
alb-SREBP-1a vs alb-SREBP-1a deltaP	KDM5A		transcription regulator	Inhibited	-2.111	bias	-0.452	-0.611	3.94e-10	ACO2,ATP5A1,BCKDHA,DLST,MDH1,NDUFA10,NDUFB10,NDUFS2,SOD2,UQCRC1,UQCRFS1
alb-SREBP-1a vs alb-SREBP-1a deltaP	TFAM		transcription regulator		0.816	bias	0.258	0.185	1.55e-09	ACADL,ACOX1,CPT2,ECH1,ECHS1,SLC25A20
alb-SREBP-1a vs alb-SREBP-1a deltaP	PTEN		phosphatase	Activated	2.573		-0.044	2.752	2e-09	ACAA1,ACAA2,ACO2,ACOX1,ACSL1,ARG1,CA3,DLD,HADH,HADHB,MDH1,NDUFS3,PDHB,SDHA,SUCLA2,SUCLG1,SUCLG2
alb-SREBP-1a vs alb-SREBP-1a deltaP	IGF1R		transmembrane receptor	Activated	2.309	bias	0.301	1.266	1.48e-08	ACSL1,ATP5A1,ATP5B,ATP5H,ATP5O,CPT2,NDUFB9,NDUFV2,SCP2,SLC25A20,UQCRC1,UQCRC2
alb-SREBP-1a vs alb-SREBP-1a deltaP	MTOR		kinase		-1.414		0.129	-1.779	1.66e-08	ACADL,ACOX1,AIFM1,ATP5F1,CPT2,ETFA,GLUD1,GSTM5,HADHB,HSP90AB1,MDH1,SOD1,UQCRC2
alb-SREBP-1a vs alb-SREBP-1a deltaP	SERTAD2		transcription regulator		1.387	bias	-0.516		2.11e-08	ACOX1,CAT,CYC1,ECH1,PHYH
alb-SREBP-1a vs alb-SREBP-1a deltaP	MAPT		other						5.28e-08	ACO2,ATP5A1,ATP5B,ATP5H,GOT2,GSTM5,HSPD1,MDH1,NDUFS3,PRDX3,SOD1,SUCLG1	APP,MAPT,TP53
alb-SREBP-1a vs alb-SREBP-1a deltaP	PNPLA2		enzyme		-0.024	bias	0.265	-0.658	8.54e-08	ACAA2,ACADL,ACADVL,ACOX1,ACSL1,GSTK1	PNPLA2,PPARA,PPARG,RXRA
alb-SREBP-1a vs alb-SREBP-1a deltaP	PDX1		transcription regulator		0		0.096	-0.271	9.38e-08	ATP5H,CAT,CPT2,CROT,ECH1,IDH1,MDH1,NDUFB9,PC,SDHA
alb-SREBP-1a vs alb-SREBP-1a deltaP	FANCD2		other						1.55e-07	CAT,SOD1,SOD2,TXNRD1
alb-SREBP-1a vs alb-SREBP-1a deltaP	OGT		enzyme		1.633		0.086	1.422	1.88e-07	ACO2,DLST,ETFB,NDUFS1,OGDH,SUCLG1
alb-SREBP-1a vs alb-SREBP-1a deltaP	TCR		complex	Inhibited	-2.173	bias	0.308	-3.231	3.12e-07	ATP5B,ATP5F1,ATP5H,ECH1,GLUD1,HADH,HSPA9,HSPD1,MDH1,NDUFA10,PHB,SDHA,UQCRC1
alb-SREBP-1a vs alb-SREBP-1a deltaP	TP53		transcription regulator		1.214		0.121	0.643	4.88e-07	ACAA2,ACADVL,ACAT1,ACO2,ASS1,CAT,CCS,DLD,ECH1,ETFA,GC,GSTM5,HADH,HADHB,HSP90AB1,HSPD1,IDH1,LDHA,OAT,PCCA,PRDX3,SCP2,SOD1,SOD2,SUCLG1,TRAP1	FOXO1,MYC,NFE2L2,PPARA,PPARD,PRKAA1,RXRA,SP1,TNF,TP53
alb-SREBP-1a vs alb-SREBP-1a deltaP	PLIN5		other		-1.387		-0.037	-1.305	6.49e-07	ACAA2,ACADL,ACADVL,ACOX1,TXNRD1	PLIN5,PNPLA2,PPARA,PPARG
alb-SREBP-1a vs alb-SREBP-1a deltaP	HTT		transcription regulator						1.08e-06	ATP5A1,ATP5B,ATP5O,CYC1,DLST,ECI1,HSP90AB1,HSPA9,HSPD1,LDHA,Mup1 (includes others),NDUFS3,PC,SDHA,SOD1,SOD2,TRAP1	APOE,APP,HTT,SP1,TP53
alb-SREBP-1a vs alb-SREBP-1a deltaP	PML		transcription regulator		-0.174		-0.072	0.015	1.39e-06	ACADL,ACOX1,ACSM1,CAT,HADHB,PRDX1,SLC25A20,TXNRD1
alb-SREBP-1a vs alb-SREBP-1a deltaP	EHHADH		enzyme		1.982	bias	-0.516		1.64e-06	ACAA1,ACOX1,ACSL1,SCP2	EHHADH,PPARA,PPARG,RXRA
alb-SREBP-1a vs alb-SREBP-1a deltaP	Ins1		other		1.36		0.199	0.702	2.81e-06	BCKDHA,BDH1,ECI1,GPD1,IVD,LDHA,NDUFB9,PDHB,SOD2,UQCRC1,UQCRC2
alb-SREBP-1a vs alb-SREBP-1a deltaP	ABCC8		transporter		-0.152	bias	-0.273	0.389	2.83e-06	ACADVL,CAT,SOD1,SOD2
alb-SREBP-1a vs alb-SREBP-1a deltaP	ADIPOQ		other		-0.62		0.05	-0.757	3.11e-06	Acaa1b,ACOX1,ACSL1,ARG1,GPD1,PDHB,PRDX3,SOD2	ADIPOQ,FOXO1,PPARA,PPARD,RXRA,SP1,TNF
alb-SREBP-1a vs alb-SREBP-1a deltaP	FOXO1		transcription regulator		0.447	bias	0.331	-0.278	4.05e-06	AGXT,ATP5B,CAT,CPT2,GPD1,GPD2,GSTK1,HSP90AB1,HSPD1,PDHB,SLC25A20,SOD2
alb-SREBP-1a vs alb-SREBP-1a deltaP	MYC		transcription regulator		1.178		0.216	0.313	4.4e-06	ACAT1,ACOT12,ARG1,ASS1,CPT2,EIF4A1,GLUD1,GOT2,HSPA9,HSPD1,IDH1,LDHA,OAT,PHB,PRDX3,SARDH,SOD2,SUCLA2,TRAP1,TXNRD1	MYC,TP53
alb-SREBP-1a vs alb-SREBP-1a deltaP	MED30		transcription regulator						4.56e-06	NDUFA10,NDUFS2,SDHA,SOD2
alb-SREBP-1a vs alb-SREBP-1a deltaP	KLF11		transcription regulator		1.172	bias	0.301	0.506	5.25e-06	CAT,CPT2,HADHB,SLC25A20,SOD2
alb-SREBP-1a vs alb-SREBP-1a deltaP	MAT1A	1.62	enzyme		1.999		-0.123	2.244	6.98e-06	ACADL,MAT1A,PHB,SOD1
alb-SREBP-1a vs alb-SREBP-1a deltaP	CFTR		ion channel		-0.816		-0.041	-0.717	1.11e-05	ACAA1,Acaa1b,ACAA2,EPHX2,HADH,SCP2
alb-SREBP-1a vs alb-SREBP-1a deltaP	HSD17B4		enzyme		1.982	bias	-0.471	2.916	1.22e-05	ACAA1,ACOX1,ACSL1,SCP2
alb-SREBP-1a vs alb-SREBP-1a deltaP	POR		enzyme						1.38e-05	ACADL,ACADVL,ACSL1,BDH1,CPT2,ECI1,GSTM5,HADHB
alb-SREBP-1a vs alb-SREBP-1a deltaP	APP		other		1.091		0.166	0.764	1.98e-05	ACO2,AIFM1,ARG1,ATP5A1,ATP5B,ATP5H,CAT,ECH1,GALK1,GOT2,HSP90AB1,HSPD1,LDHA,PPP2R1A,SOD1,SOD2,SUCLG1	APOE,APP,FOXO1,MYC,PPARA,PPARD,RXRA,SP1,TNF,TP53
alb-SREBP-1a vs alb-SREBP-1a deltaP	RB1		transcription regulator	Activated	2.111		0.125	1.695	2.17e-05	ACO2,ATP5A1,BCKDHA,DLST,MDH1,NDUFA10,NDUFB10,NDUFS2,SOD2,UQCRC1,UQCRFS1
alb-SREBP-1a vs alb-SREBP-1a deltaP	GCK		kinase						3.07e-05	ATP5A1,CPT2,ECHS1,HADH
alb-SREBP-1a vs alb-SREBP-1a deltaP	NRIP1		transcription regulator	Inhibited	-2.236	bias	-0.296	-1.574	3.35e-05	ACAA2,ACO2,HADHB,SLC25A20,SUOX
alb-SREBP-1a vs alb-SREBP-1a deltaP	NR1I2		ligand-dependent nuclear receptor		0.57		0.128	0.234	3.55e-05	ACOX1,BHMT,CES1,GLUD1,GSTM5,Mup1 (includes others),PIPOX
alb-SREBP-1a vs alb-SREBP-1a deltaP	NFE2L2		transcription regulator		0.411	bias	0.342	-0.646	3.94e-05	BHMT,CAT,GSTM5,HSP90AB1,HSPA9,IDH1,OAT,PRDX1,SOD1,SOD2,TXNRD1
alb-SREBP-1a vs alb-SREBP-1a deltaP	PCK1		kinase						4.53e-05	ACADL,ACADVL,ACOX1
alb-SREBP-1a vs alb-SREBP-1a deltaP	AK1		kinase						5.87e-05	ACADL,GLUD1,LDHA
alb-SREBP-1a vs alb-SREBP-1a deltaP	AMPK		complex		0.842		0.077	0.657	7.04e-05	ACO2,CAT,GSTK1,OAT,PDHB,SDHA
alb-SREBP-1a vs alb-SREBP-1a deltaP	ESRRA		ligand-dependent nuclear receptor		0.019	bias	0.47	-1.2	8.76e-05	ACADVL,ACOX1,ACSL1,ATP5B,ETFDH,LDHA,SLC25A20	ESRRA,Esrra,PPARGC1A,PPARGC1B
alb-SREBP-1a vs alb-SREBP-1a deltaP	PLIN1		other						9.25e-05	ACADL,ACADVL,HADHB
alb-SREBP-1a vs alb-SREBP-1a deltaP	POU2F1		transcription regulator						9.34e-05	ACSL1,DECR1,GSTK1,GSTM5,IDH1,SOD1
alb-SREBP-1a vs alb-SREBP-1a deltaP	PSEN1		peptidase						0.000112	ACO2,ACSL1,ATP5A1,ATP5B,ATP5H,CCS,GOT2,HSPD1,SOD1,SUCLG1	APP,PSEN1,TP53
alb-SREBP-1a vs alb-SREBP-1a deltaP	APOE		transporter						0.000115	ACAT1,ACOX1,ACSL1,CAT,HSP90AB1,HSPD1,PC,SOD1,SOD2	APOE,APP,FOXO1,PPARA,PPARD,RXRA,SP1,TNF,TP53
alb-SREBP-1a vs alb-SREBP-1a deltaP	GPX1		enzyme		1.131	bias	-0.398	1.919	0.00013	CAT,SOD1,SOD2,UQCRC2
alb-SREBP-1a vs alb-SREBP-1a deltaP	ERBB2		kinase						0.00017	Acaa1b,ACAA2,CES1,CHDH,CPS1,CPT2,DECR1,EPHX2,ETFB,GPD2,HADHB,IDH1,MCCC1,PHYH
alb-SREBP-1a vs alb-SREBP-1a deltaP	RXRA		ligand-dependent nuclear receptor						0.000189	ACOX1,ACSL1,BAAT,CAT,CPT2,GPD1,HADHB,PC	ACOX1,PPARA,PPARG,RXRA
alb-SREBP-1a vs alb-SREBP-1a deltaP	SCP2	-2.326	transporter						0.000194	ACAA1,ACOX1,SCP2
alb-SREBP-1a vs alb-SREBP-1a deltaP	MCU		ion channel						0.000215	ATP5A1,UQCRC2
alb-SREBP-1a vs alb-SREBP-1a deltaP	SREBF1		transcription regulator						0.000222	ACSL1,IDH1,IMMT,MAT1A,OAT,SUCLG1,UQCRFS1	SREBF1,SREBF2
alb-SREBP-1a vs alb-SREBP-1a deltaP	ADIPOR1		transmembrane receptor						0.000227	ARG1,CAT,SOD2	ADIPOR1,FOXO1,PPARA,PPARD,RXRA,SP1,TNF
alb-SREBP-1a vs alb-SREBP-1a deltaP	BTG2		transcription regulator						0.000348	CAT,SOD1,SOD2	BTG2,NFE2L2
alb-SREBP-1a vs alb-SREBP-1a deltaP	NUBPL		other						0.000357	NDUFS1,NDUFS3
alb-SREBP-1a vs alb-SREBP-1a deltaP	HDAC5		transcription regulator						0.00039	ACADL,ACSL1,ATP5B,CPT2
alb-SREBP-1a vs alb-SREBP-1a deltaP	MGEA5		enzyme		-1.667		-0.05	-1.518	0.000401	ACO2,AIFM1,ASS1,DLST,HSP90AB1,NDUFB9,NDUFS1,OGDH,SUCLG2
alb-SREBP-1a vs alb-SREBP-1a deltaP	MUC1		other		-0.927	bias	0.291	-1.506	0.000474	ARG1,CAT,SOD1,SOD2	FOXO1,MUC1,PPARA,PPARD,RXRA,SP1,TNF
alb-SREBP-1a vs alb-SREBP-1a deltaP	NOTCH1		transcription regulator		-0.309		0.067	-0.484	0.000692	DLD,ECHS1,GLUD1,NDUFS1,NDUFV2,OAT,SDHA
alb-SREBP-1a vs alb-SREBP-1a deltaP	PDE6B		enzyme						0.000743	CAT,SOD1
alb-SREBP-1a vs alb-SREBP-1a deltaP	ARNT		transcription regulator						0.000779	ALDH7A1,ATP5O,LDHA,NDUFS2,NDUFS3
alb-SREBP-1a vs alb-SREBP-1a deltaP	PITX2		transcription regulator						0.00084	LDHA,NDUFS2,NDUFS3,SOD1,SOD2
alb-SREBP-1a vs alb-SREBP-1a deltaP	RIPK2		kinase		0	bias	0.321	-0.636	0.000852	ACADL,ACOX1,ACSL1,SOD2
alb-SREBP-1a vs alb-SREBP-1a deltaP	BCKDK		kinase						0.000987	CAT,SOD2
alb-SREBP-1a vs alb-SREBP-1a deltaP	TRIB1		kinase						0.000987	ACOX1,CPT2
alb-SREBP-1a vs alb-SREBP-1a deltaP	CEBPA		transcription regulator		0.671		0.172	0.257	0.00101	ACSL1,ARG1,ASS1,BHMT,CPS1,Mup1 (includes others),OTC,SOD1,SOD2
alb-SREBP-1a vs alb-SREBP-1a deltaP	IL4R		transmembrane receptor						0.00102	ACOX1,ACSL1,ARG1
alb-SREBP-1a vs alb-SREBP-1a deltaP	TRAP1	2.11	enzyme						0.00112	HIBADH,HSPD1,SOD1
alb-SREBP-1a vs alb-SREBP-1a deltaP	PRKN		enzyme						0.00122	NDUFS3,NDUFV2,PRDX1
alb-SREBP-1a vs alb-SREBP-1a deltaP	STK17A		kinase						0.00126	CCS,SOD2
alb-SREBP-1a vs alb-SREBP-1a deltaP	VEGFA		growth factor		1.134	bias	0.396	0.085	0.00139	ACSL1,ALDH2,ATP5O,DBT,DECR1,ETFA,SOD2
alb-SREBP-1a vs alb-SREBP-1a deltaP	EPAS1		transcription regulator		-0.028	bias	0.407	-1.016	0.00143	ARG1,CAT,DECR2,LDHA,SOD1,SOD2
alb-SREBP-1a vs alb-SREBP-1a deltaP	CUL4B		other						0.00143	HSPA9,PRDX3,SOD1
alb-SREBP-1a vs alb-SREBP-1a deltaP	ONECUT1		transcription regulator						0.00154	AASS,ALDH5A1,BCKDHA,EIF4A1,MDH1,OAT,PON1
alb-SREBP-1a vs alb-SREBP-1a deltaP	FASN		enzyme						0.00155	Acaa1b,ACOX1,PON1
alb-SREBP-1a vs alb-SREBP-1a deltaP	METRNL		other						0.00157	ACOX1,ACSL1
alb-SREBP-1a vs alb-SREBP-1a deltaP	SP1		transcription regulator		1.406	bias	0.444	0.434	0.00184	ACSL1,ASS1,ATP5B,CAT,CES1,CYC1,HADHB,SOD1,SOD2,TXNRD1
alb-SREBP-1a vs alb-SREBP-1a deltaP	Fcor		enzyme						0.00192	CAT,SOD2	FOXO1,Fcor
alb-SREBP-1a vs alb-SREBP-1a deltaP	INS		other		-0.6		0.097	-0.813	0.00193	ACADL,ACADVL,ATP5A1,CAT,SOD1
alb-SREBP-1a vs alb-SREBP-1a deltaP	E2F1		transcription regulator		-0.447	bias	0.298	-1.114	0.00219	ACADL,ACTR3,HSPD1,MDH1,PHB,SDHA,SOD2,TRAP1,TXNRD1
alb-SREBP-1a vs alb-SREBP-1a deltaP	NRG1		growth factor		-1.633		0.23	-2.196	0.00225	ACAT1,ETFB,IMMT,NDUFS1,PCCB,SDHA
alb-SREBP-1a vs alb-SREBP-1a deltaP	NR1H4		ligand-dependent nuclear receptor		0		-0.023	0.046	0.00251	BAAT,CPT2,LDHA,PON1,SDHA
alb-SREBP-1a vs alb-SREBP-1a deltaP	GPD1	-2.381	enzyme						0.00253	GPD2,HAO1,Mup1 (includes others),NUDT7
alb-SREBP-1a vs alb-SREBP-1a deltaP	SLC25A13		transporter						0.00274	GPD2,HAO1,Mup1 (includes others),NUDT7
alb-SREBP-1a vs alb-SREBP-1a deltaP	PRKAA1		kinase		0	bias	-0.312	0.623	0.00295	CAT,LDHA,OAT,SOD2	MYC,NFE2L2,PRKAA1,TP53
alb-SREBP-1a vs alb-SREBP-1a deltaP	PLA2G4A		enzyme						0.00313	GSTM5,SCP2
alb-SREBP-1a vs alb-SREBP-1a deltaP	SURF1		enzyme						0.00313	CPT2,SDHA
alb-SREBP-1a vs alb-SREBP-1a deltaP	TNF		cytokine		1.755		0.188	0.966	0.00325	ACADVL,ACOX1,ACSL1,ALDH2,ARG1,ASS1,BCKDHA,CAT,CPT2,DBT,ECH1,GPD1,GPD2,HSP90AB1,HSPD1,LDHA,PC,SOD1,SOD2,TXNRD1	APOE,FOXO1,PPARA,PPARD,PPARG,RXRA,SP1,TNF
alb-SREBP-1a vs alb-SREBP-1a deltaP	FST		other						0.00342	ACSL1,CPS1,Mup1 (includes others)
alb-SREBP-1a vs alb-SREBP-1a deltaP	CLCN5		ion channel						0.0036	CA3,SOD1
alb-SREBP-1a vs alb-SREBP-1a deltaP	OMA1		peptidase						0.0041	ACADVL,UQCRC2
alb-SREBP-1a vs alb-SREBP-1a deltaP	Srebp		group						0.0041	ACSL1,IDH1
alb-SREBP-1a vs alb-SREBP-1a deltaP	UBD		other						0.0041	ACOX1,ACSL1
alb-SREBP-1a vs alb-SREBP-1a deltaP	APC		enzyme						0.00431	HADHB,OGDH,SUCLG1,SUCLG2
alb-SREBP-1a vs alb-SREBP-1a deltaP	PPARGC1B		transcription regulator						0.00471	ACADL,ACADVL,ATP5B	ESRRA,PPARGC1A,PPARGC1B
alb-SREBP-1a vs alb-SREBP-1a deltaP	SCD		enzyme						0.00495	ACADL,ACADVL,ACOX1
alb-SREBP-1a vs alb-SREBP-1a deltaP	NR4A3		ligand-dependent nuclear receptor						0.00571	AASS,ATP5A1,UQCRC2
alb-SREBP-1a vs alb-SREBP-1a deltaP	ACOT8		enzyme						0.00603	CAT
alb-SREBP-1a vs alb-SREBP-1a deltaP	ADH5		enzyme						0.00603	SDHA
alb-SREBP-1a vs alb-SREBP-1a deltaP	CHCHD6		other						0.00603	IMMT
alb-SREBP-1a vs alb-SREBP-1a deltaP	IVNS1ABP		other						0.00603	SOD2
alb-SREBP-1a vs alb-SREBP-1a deltaP	T2		other						0.00603	ATP5O
alb-SREBP-1a vs alb-SREBP-1a deltaP	ANGPT2		growth factor		0.386	bias	0.378	-0.437	0.00608	CAT,EPHX2,HSPD1,SOD1,SOD2	ANGPT2,FOXO1,PPARA,PPARD,RXRA,SP1,TNF
alb-SREBP-1a vs alb-SREBP-1a deltaP	PRL		cytokine		0	bias	0.339	-0.823	0.0062	ACTR3,ATP5H,HSPD1,PC,SCP2,SOD1
alb-SREBP-1a vs alb-SREBP-1a deltaP	CYP2E1		enzyme						0.00639	CAT,PON1
alb-SREBP-1a vs alb-SREBP-1a deltaP	FUT8		enzyme						0.00703	ALDH2,GSTM5
alb-SREBP-1a vs alb-SREBP-1a deltaP	BSCL2		other						0.00713	ACSL1,GPD1,PC
alb-SREBP-1a vs alb-SREBP-1a deltaP	NR3C1		ligand-dependent nuclear receptor						0.00715	ACAT1,BCKDHA,CAT,CPS1,DBT,GNMT,HSP90AB1,IDH1,MAT1A,OAT
alb-SREBP-1a vs alb-SREBP-1a deltaP	Pkg		group						0.00771	CAT,SOD2
alb-SREBP-1a vs alb-SREBP-1a deltaP	TCOF1		transporter						0.00909	BPHL,GALK1,TXNRD1
alb-SREBP-1a vs alb-SREBP-1a deltaP	TRPM2		ion channel						0.00914	LDHA,SOD2
alb-SREBP-1a vs alb-SREBP-1a deltaP	UCP1		transporter		1		0.154	0.691	0.00958	BCKDHA,DBT,GNMT,NUDT19
alb-SREBP-1a vs alb-SREBP-1a deltaP	SREBF2		transcription regulator						0.00981	ACAA2,ACSL1,IDH1	SREBF1,SREBF2
alb-SREBP-1a vs alb-SREBP-1a deltaP	CYP19A1		enzyme						0.0102	ACADL,ACADVL,ACOX1
alb-SREBP-1a vs alb-SREBP-1a deltaP	PEBP1		other						0.0107	Acaa1b,PON1
alb-SREBP-1a vs alb-SREBP-1a deltaP	BNIP3		other						0.012	AIFM1
alb-SREBP-1a vs alb-SREBP-1a deltaP	NDUFAB1		enzyme						0.012	DBT
alb-SREBP-1a vs alb-SREBP-1a deltaP	NOXO1		other						0.012	SOD2
alb-SREBP-1a vs alb-SREBP-1a deltaP	GAST		other						0.0122	ANXA7,PHB,PRDX3
alb-SREBP-1a vs alb-SREBP-1a deltaP	HMGN1		transcription regulator						0.0123	Acaa1b,Mup1 (includes others)
alb-SREBP-1a vs alb-SREBP-1a deltaP	FOXA1		transcription regulator						0.013	ALDH6A1,CPS1,HADH,SOD1
alb-SREBP-1a vs alb-SREBP-1a deltaP	EIF2AK4		kinase						0.0132	CAT,SOD2
alb-SREBP-1a vs alb-SREBP-1a deltaP	Ubiquitin		group						0.0132	HSPA9,HSPD1
alb-SREBP-1a vs alb-SREBP-1a deltaP	Hmgn3		other						0.015	Acaa1b,Mup1 (includes others)
alb-SREBP-1a vs alb-SREBP-1a deltaP	RXRG		ligand-dependent nuclear receptor						0.015	ACAA2,ACSL1
alb-SREBP-1a vs alb-SREBP-1a deltaP	IL3		cytokine						0.0163	ACOX1,ALDH2,CAT,ECH1,HSPA9,SOD1
alb-SREBP-1a vs alb-SREBP-1a deltaP	SIRT1		transcription regulator		-1.387		0.006	-1.401	0.0174	CAT,PC,SOD2,UQCRC2,UQCRFS1
alb-SREBP-1a vs alb-SREBP-1a deltaP	HNF1A		transcription regulator						0.0178	GC,HACL1,HAO1,MCCC1,NDUFS2,OGDH,UQCRC2
alb-SREBP-1a vs alb-SREBP-1a deltaP	PKM		kinase						0.0179	LDHA,UQCRC2
alb-SREBP-1a vs alb-SREBP-1a deltaP	GIMAP1-GIMAP5		other						0.018	HSPD1
alb-SREBP-1a vs alb-SREBP-1a deltaP	GTF2F2		transcription regulator						0.018	CYC1
alb-SREBP-1a vs alb-SREBP-1a deltaP	NCF2		enzyme						0.018	SOD2
alb-SREBP-1a vs alb-SREBP-1a deltaP	TAOK2		kinase						0.018	SOD2
alb-SREBP-1a vs alb-SREBP-1a deltaP	TOR2A		other						0.018	ACAT1
alb-SREBP-1a vs alb-SREBP-1a deltaP	UPP1		enzyme						0.018	ACOX1
alb-SREBP-1a vs alb-SREBP-1a deltaP	SMARCB1		transcription regulator		1	bias	0.299	0.401	0.0193	ACAT1,ACSL1,Mup1 (includes others),PC
alb-SREBP-1a vs alb-SREBP-1a deltaP	NR2F1		ligand-dependent nuclear receptor						0.0199	ALDH2,CPT2
alb-SREBP-1a vs alb-SREBP-1a deltaP	SOD2	2.68	enzyme						0.021	ACADL,CAT,SOD2
alb-SREBP-1a vs alb-SREBP-1a deltaP	GATA6		transcription regulator	Inhibited	-2		-0.06	-1.88	0.0216	ARG1,DLD,DLST,SUCLA2
alb-SREBP-1a vs alb-SREBP-1a deltaP	ESRRG		ligand-dependent nuclear receptor						0.022	HADH,LDHA
alb-SREBP-1a vs alb-SREBP-1a deltaP	MED13		transcription regulator						0.022	GPD1,GPD2
alb-SREBP-1a vs alb-SREBP-1a deltaP	FOXO3		transcription regulator		0.404		0.228	-0.094	0.0224	CAT,GSTM5,PRDX3,SOD1,SOD2
alb-SREBP-1a vs alb-SREBP-1a deltaP	SPP1		cytokine		1	bias	0.329	0.343	0.0229	ARG1,CCS,NDUFB9,UQCRC2
alb-SREBP-1a vs alb-SREBP-1a deltaP	IL4		cytokine		0.704	bias	0.297	-0.051	0.0231	ACOX1,ACSL1,ALDH2,ARG1,ASS1,CAT,DECR1,EIF4A1,PHB,UQCRC1
alb-SREBP-1a vs alb-SREBP-1a deltaP	BBC3		other						0.0239	PRDX1
alb-SREBP-1a vs alb-SREBP-1a deltaP	G0S2		other						0.0239	HSPD1
alb-SREBP-1a vs alb-SREBP-1a deltaP	GJB6		transporter						0.0239	BHMT
alb-SREBP-1a vs alb-SREBP-1a deltaP	LETM1		other						0.0239	AIFM1
alb-SREBP-1a vs alb-SREBP-1a deltaP	PLAGL2		transcription regulator						0.0239	LDHA
alb-SREBP-1a vs alb-SREBP-1a deltaP	SLC22A2		transporter						0.0239	CPT2
alb-SREBP-1a vs alb-SREBP-1a deltaP	SIRT3		enzyme						0.0243	CAT,SOD2
alb-SREBP-1a vs alb-SREBP-1a deltaP	MAPK14		kinase		0.072	bias	0.299	-0.521	0.0246	CAT,PRDX1,SOD1,SOD2
alb-SREBP-1a vs alb-SREBP-1a deltaP	MYCN		transcription regulator		0.762		0.106	0.553	0.0265	EIF4A1,HSP90AB1,HSPD1,LDHA,PHB
alb-SREBP-1a vs alb-SREBP-1a deltaP	ABCB6		transporter						0.0278	CAT,HAGH
alb-SREBP-1a vs alb-SREBP-1a deltaP	HES3		other						0.0278	PC,SOD1
alb-SREBP-1a vs alb-SREBP-1a deltaP	RXRB		ligand-dependent nuclear receptor						0.0278	ACOX1,ACSL1
alb-SREBP-1a vs alb-SREBP-1a deltaP	SRSF2		transcription regulator						0.0278	BAAT,CES1
alb-SREBP-1a vs alb-SREBP-1a deltaP	GH1		growth factor						0.0283	DECR1,PRDX1,SOD1
alb-SREBP-1a vs alb-SREBP-1a deltaP	APLN		other						0.029	CAT,SOD1
alb-SREBP-1a vs alb-SREBP-1a deltaP	ALDH3A2		enzyme						0.0298	SOD1
alb-SREBP-1a vs alb-SREBP-1a deltaP	DCX		other						0.0298	ACTR3
alb-SREBP-1a vs alb-SREBP-1a deltaP	HK2		kinase						0.0298	UQCRC2
alb-SREBP-1a vs alb-SREBP-1a deltaP	MYCL		transcription regulator						0.0298	HSPD1
alb-SREBP-1a vs alb-SREBP-1a deltaP	Wfdc17		other						0.0298	ARG1
alb-SREBP-1a vs alb-SREBP-1a deltaP	arginase		group						0.0298	ARG1
alb-SREBP-1a vs alb-SREBP-1a deltaP	CD36		transmembrane receptor						0.034	ARG1,ATP5B
alb-SREBP-1a vs alb-SREBP-1a deltaP	SOD1	-2.222	enzyme						0.0347	ASS1,GSTM5,SOD1,SOD2
alb-SREBP-1a vs alb-SREBP-1a deltaP	FKBP5		enzyme						0.0357	ARG1
alb-SREBP-1a vs alb-SREBP-1a deltaP	GRM5		g-protein coupled receptor						0.0357	SOD2
alb-SREBP-1a vs alb-SREBP-1a deltaP	Hrg		other						0.0357	ARG1
alb-SREBP-1a vs alb-SREBP-1a deltaP	KRIT1		other						0.0357	SOD2
alb-SREBP-1a vs alb-SREBP-1a deltaP	Sik1		kinase						0.0357	GPD1
alb-SREBP-1a vs alb-SREBP-1a deltaP	WDFY2		other						0.0357	ACO2
alb-SREBP-1a vs alb-SREBP-1a deltaP	APOA1		transporter						0.038	PON1,SOD2
alb-SREBP-1a vs alb-SREBP-1a deltaP	IRS1		enzyme						0.0385	ACTR3,ATP5A1,PHB
alb-SREBP-1a vs alb-SREBP-1a deltaP	LIPE		enzyme						0.0385	ACSL1,PC,SUCLA2
alb-SREBP-1a vs alb-SREBP-1a deltaP	IL10RA		transmembrane receptor		1.342		0.017	1.304	0.04	ACSL1,ALDH2,ASS1,GSTM5,SUCLG2
alb-SREBP-1a vs alb-SREBP-1a deltaP	SP3		transcription regulator						0.0403	ACSL1,CES1,SOD2,TXNRD1
alb-SREBP-1a vs alb-SREBP-1a deltaP	SCAP		other						0.0407	ACAA2,ACSL1
alb-SREBP-1a vs alb-SREBP-1a deltaP	CAPN2		peptidase						0.0415	PPP2R1A
alb-SREBP-1a vs alb-SREBP-1a deltaP	E4F1		transcription regulator						0.0415	DLD
alb-SREBP-1a vs alb-SREBP-1a deltaP	LRP2		transporter						0.0415	CA3
alb-SREBP-1a vs alb-SREBP-1a deltaP	MYCBP		transcription regulator						0.0415	LDHA
alb-SREBP-1a vs alb-SREBP-1a deltaP	PDK1		kinase						0.0415	GSTK1
alb-SREBP-1a vs alb-SREBP-1a deltaP	QRFP		other						0.0415	ACSL1
alb-SREBP-1a vs alb-SREBP-1a deltaP	SLC22A1		transporter						0.0415	CPT2
alb-SREBP-1a vs alb-SREBP-1a deltaP	SLC25A4		transporter						0.0415	SOD2
alb-SREBP-1a vs alb-SREBP-1a deltaP	TH2 Cytokine		group						0.0415	ARG1
alb-SREBP-1a vs alb-SREBP-1a deltaP	TSPO		transmembrane receptor						0.0415	SOD2
alb-SREBP-1a vs alb-SREBP-1a deltaP	ZNF746		transcription regulator						0.0415	SDHA
alb-SREBP-1a vs alb-SREBP-1a deltaP	VHL		transcription regulator						0.0417	CPT2,DECR1,SOD2
alb-SREBP-1a vs alb-SREBP-1a deltaP	KLF5		transcription regulator						0.0421	ACOX1,ARG1
alb-SREBP-1a vs alb-SREBP-1a deltaP	EP300		transcription regulator						0.0454	ACADL,CPT2,HSP90AB1,LDHA,PIPOX,SOD2
alb-SREBP-1a vs alb-SREBP-1a deltaP	ATF6		transcription regulator						0.0465	ACOX1,CPT2
alb-SREBP-1a vs alb-SREBP-1a deltaP	ATXN3		peptidase						0.0473	SOD2
alb-SREBP-1a vs alb-SREBP-1a deltaP	CYSLTR1		g-protein coupled receptor						0.0473	SOD1
alb-SREBP-1a vs alb-SREBP-1a deltaP	MEDAG		other						0.0473	ACOX1
alb-SREBP-1a vs alb-SREBP-1a deltaP	TRPC4AP		transporter						0.0473	HSPD1
alb-SREBP-1a vs alb-SREBP-1a deltaP	KRAS		enzyme	Activated	2		0.009	1.981	0.0766	ACTR3,ARG1,BDH1,HADHB,LDHA,UQCRC2

## Sheet: IPA tox list
Tox Lists for alb-SREBP-1a vs alb-SREBP-1a∆P
Ingenuity Toxicity Lists	-log(p-value)	p-value	Ratio	Molecules
Mitochondrial Dysfunction	25.3	5.01187e-26	0.139	NDUFA10,NDUFB9,UQCRC1,ATP5F1,OGDH,SDHA,ACO2,PRDX3,CYC1,NDUFB10,NDUFS1,UQCRC2,SOD2,NDUFS2,ATP5O,NDUFS3,CAT,ATP5A1,AIFM1,ATP5H,UQCRFS1,NDUFV2,ATP5B,GPD2
Fatty Acid Metabolism	19.9	1.25893e-20	0.155	ACADL,ACAA2,ACADVL,ALDH7A1,HADH,ACAA1,HADHB,ECI1,ECH1,ACSL1,ACOX1,ALDH5A1,ACAT1,ALDH2,CPT2,Acaa1b,IVD,ECHS1
LPS/IL-1 Mediated Inhibition of RXR Function	6.47	3.38844e-07	0.0444	ALDH1L1,ACSL1,ACOX1,GSTM5,ALDH7A1,CAT,ALDH6A1,ALDH5A1,ALDH2,CPT2,GSTK1
Xenobiotic Metabolism Signaling	5.84	1.44544e-06	0.0344	ALDH1L1,GSTM5,ALDH7A1,CAT,ALDH6A1,ALDH5A1,ALDH2,PPP2R1A,CES1,HSP90AB1,GSTK1,EPHX2
Long-term Renal Injury Anti-oxidative Response Panel (Rat)	5.54	2.88403e-06	0.235	SOD2,GSTM5,CAT,SOD1
Aryl Hydrocarbon Receptor Signaling	5.26	5.49541e-06	0.0506	ALDH1L1,GSTM5,ALDH7A1,ALDH6A1,ALDH5A1,ALDH2,HSP90AB1,GSTK1
Oxidative Stress	4.61	2.45471e-05	0.0877	SOD2,CAT,SOD1,PRDX1,PRDX3
PPARα/RXRα Activation	3.95	0.000112202	0.0391	ACADL,ACOX1,GOT2,GPD1,HSP90AB1,ACAA1,GPD2
NRF2-mediated Oxidative Stress Response	3.95	0.000112202	0.0332	SOD2,GSTM5,CAT,SOD1,TXNRD1,HSP90AB1,GSTK1,PRDX1
Increases Transmembrane Potential of Mitochondria and Mitochondrial Membrane	3.62	0.000239883	0.08	SOD2,CAT,PHB,PRDX3
Swelling of Mitochondria	2.44	0.00363078	0.133	SOD1,AIFM1
Glutathione Depletion - Phase II Reactions	2.19	0.00645654	0.1	GSTM5,GSTK1
LXR/RXR Activation	2.17	0.00676083	0.0325	PON1,GC,HADH,ECHS1
Decreases Transmembrane Potential of Mitochondria and Mitochondrial Membrane	2.15	0.00707946	0.032	SOD2,IMMT,CAT,LDHA
Liver Necrosis/Cell Death	1.98	0.0104713	0.0198	SOD2,CAT,HSPD1,SOD1,ALDH2,GNMT
Cardiac Necrosis/Cell Death	1.53	0.0295121	0.0175	SOD2,CAT,PHB,HSPD1,AIFM1
Cardiac Fibrosis	1.42	0.0380189	0.0192	ACADL,SOD2,ACSL1,PRDX3
FXR/RXR Activation	1.38	0.0416869	0.0238	PON1,GC,BAAT
Decreases Permeability Transition of Mitochondria and Mitochondrial Membrane	1.38	0.0416869	0.143	OGDH
Renal Necrosis/Cell Death	1.31	0.0489779	0.0128	SOD2,GSTM5,CAT,DLST,SOD1,LDHA,PRDX3
Hypoxia-Inducible Factor Signaling	1.18	0.0660693	0.029	LDHA,HSP90AB1
Cholesterol Biosynthesis	1.03	0.0933254	0.0625	ACAT1
Mechanism of Gene Regulation by Peroxisome Proliferators via PPARα	0.946	0.11324	0.0211	ACOX1,HSP90AB1
Biogenesis of Mitochondria	0.941	0.114551	0.05	PRDX3
Nongenotoxic Hepatocarcinogenicity Biomarker Panel	0.903	0.125026	0.0455	MAT1A
CAR/RXR Activation	0.792	0.161436	0.0345	CES1
Positive Acute Phase Response Proteins	0.778	0.166725	0.0333	SOD2
Decreases Depolarization of Mitochondria and Mitochondrial Membrane	0.765	0.171791	0.0323	CAT
Increases Cardiac Dilation	0.675	0.211349	0.0256	ACSL1
Increases Renal Proliferation	0.655	0.221309	0.0137	HSPD1,PPP2R1A
Increases Renal Damage	0.371	0.425598	0.011	GC
Increases Liver Steatosis	0.341	0.456037	0.01	ATP5A1

## Sheet: IPA tox function
Tox Functions for alb-SREBP-1a vs alb-SREBP-1a∆P
Categories	Functions	Diseases or Functions Annotation	p-Value	Predicted Activation State	Activation z-score	Notes	Bias-corrected z-score	Molecules	# Molecules
Liver Steatosis	microvesicular hepatic steatosis	Microvesicular hepatic steatosis	9.98e-15					ACADL,PDHB,ACAA2,ACSL1,ACADVL,ACOX1,CPT2,DECR1,PC	9
Liver Steatosis	hepatic steatosis	Hepatic steatosis	7.65e-14		-0.956		-0.307	ACADL,ACAA2,PDHB,ACADVL,SOD1,GPD1,BHMT,PC,PHYH,SOD2,ACSL1,ACOX1,CAT,DECR1,PCCA,ATP5A1,CPT2,GNMT,MAT1A,GPD2	20
Hepatocellular Carcinoma, Liver Hyperplasia/Hyperproliferation	incidence	Incidence of hepatocellular carcinoma	1.24e-06		-0.896	bias	0.079	ANXA7,ACOX1,SOD1,GNMT,PRDX1,BHMT	6
Liver Steatosis	nonalcoholic fatty liver disease	Nonalcoholic fatty liver disease	1.16e-05					ACADL,ACOX1,CAT,SOD1,GNMT	5
Liver Inflammation/Hepatitis, Liver Steatosis	steatohepatitis	Steatohepatitis	2.67e-05		0.152	bias	0.934	SOD2,ACOX1,SOD1,MAT1A,GNMT	5
Liver Hyperplasia/Hyperproliferation	cancer	Liver cancer	7.28e-05		-0.728		-0.533	NDUFA10,AASS,ASS1,PRDX1,EPHX2,ZADH2,GLUD1,SARDH,ARG1,ATP5A1,HACL1,AGXT2,SCP2,ATP5B,MDH1,IVD,ALDH7A1,BDH1,SOD1,ACO2,SUOX,DECR1,AIFM1,GC,ANXA7,CPS1,OGDH,HSPD1,PC,PRDX3,CCS,ACSL1,ACOX1,ALDH2,PPP2R1A,PCCA,EIF4A1,GNMT,LONP2,NDUFV2,ACAA2,ACADVL,SDHA,TXNRD1,HAGH,PEX16,GSTK1,CES1,ACAA1,BHMT,ACTR3,NDUFS1,CHDH,CROT,LDHA,IDH1,HSP90AB1,NUDT12,GPD2	59
Liver Hyperplasia/Hyperproliferation	liver tumor	Liver tumor	8.04e-05		-0.768		-0.557	NDUFA10,AASS,ASS1,PRDX1,EPHX2,ZADH2,GLUD1,SARDH,ARG1,ATP5A1,HACL1,AGXT2,SCP2,ATP5B,MDH1,IVD,ALDH7A1,BDH1,SOD1,ACO2,SUOX,DECR1,AIFM1,GC,ANXA7,CPS1,OGDH,HSPD1,PC,PRDX3,CCS,ACSL1,ACOX1,ALDH2,PPP2R1A,PCCA,CPT2,EIF4A1,GNMT,LONP2,NDUFV2,ACAA2,ACADVL,SDHA,TXNRD1,HAGH,PEX16,GSTK1,CES1,ACAA1,BHMT,ACTR3,NDUFS1,CHDH,CROT,LDHA,IDH1,HSP90AB1,NUDT12,GPD2	60
Renal Damage	damage	Damage of renal cortex	0.000109					GC,CAT	2
Renal Damage, Renal Tubule Injury	proximal tubular toxicity	Proximal tubular toxicity	0.000208					TXNRD1,ACAT1,HADH,HAGH,ACAA1	5
Liver Hyperplasia/Hyperproliferation	tumorigenesis	Tumorigenesis of liver tumor	0.000238					ACOX1,ALDH2,GNMT,BHMT	4
Liver Hyperplasia/Hyperproliferation	liver carcinoma	Liver carcinoma	0.000291		-0.728		-0.521	NDUFA10,AASS,ASS1,PRDX1,EPHX2,ZADH2,GLUD1,SARDH,ARG1,ATP5A1,HACL1,AGXT2,ATP5B,MDH1,IVD,ALDH7A1,BDH1,SOD1,ACO2,SUOX,DECR1,AIFM1,GC,ANXA7,CPS1,OGDH,HSPD1,PC,CCS,ACSL1,ACOX1,ALDH2,PPP2R1A,PCCA,EIF4A1,GNMT,LONP2,NDUFV2,ACAA2,ACADVL,SDHA,TXNRD1,HAGH,PEX16,GSTK1,ACAA1,BHMT,ACTR3,NDUFS1,CHDH,CROT,LDHA,IDH1,HSP90AB1,NUDT12,GPD2	56
Liver Cholestasis	progressive familial intrahepatic cholestasis type 1	Progressive familial intrahepatic cholestasis type 1	0.000451					ACSL1,BAAT,SCP2,UQCRFS1	4
Cardiac Dilation	idiopathic dilated cardiomyopathy	Idiopathic dilated cardiomyopathy	0.000782					SOD2,SDHA,SUCLG1	3
Hepatocellular Carcinoma, Liver Hyperplasia/Hyperproliferation	hepatocellular carcinoma	Hepatocellular carcinoma	0.000866		-0.728		-0.559	ANXA7,CPS1,OGDH,SOD1,TXNRD1,BHMT,PRDX1,GLUD1,ACOX1,ALDH2,ARG1,GNMT,IDH1,HSP90AB1,AGXT2	15
Hepatocellular Carcinoma, Liver Hyperplasia/Hyperproliferation	tumorigenesis	Tumorigenesis of hepatocellular carcinoma	0.00104					ACOX1,ALDH2,BHMT	3
Cardiac Dilation	dilated cardiomyopathy	Dilated cardiomyopathy	0.00599					SOD2,ACSL1,ACADVL,SDHA,AIFM1,SUCLG1	6
Renal Damage, Renal Tubule Injury	injury	Injury of proximal tubule cells	0.00606					CAT	1
Liver Hyperplasia/Hyperproliferation	nodular hyperplasia	Nodular hyperplasia of liver	0.00606					SOD1	1
Cardiac Dilation	nonfamilial idiopathic dialated cardiomyopathy	Nonfamilial idiopathic dialated cardiomyopathy	0.00606					SOD2	1
Liver Steatosis	microvesicular hepatic steatosis	Severe microvesicular hepatic steatosis	0.00606					ACOX1	1
Pulmonary Hypertension	susceptibility to neonatal pulmonary hypertension	Susceptibility to neonatal pulmonary hypertension	0.00606					CPS1	1
Liver Necrosis/Cell Death	necrosis	Necrosis of liver	0.00952		-0.6		-0.332	SOD2,CAT,SOD1,HSPD1,ALDH2,GNMT	6
Renal Proliferation	cell proliferation	Cell proliferation of kidney cell lines	0.00984					DLST,HSPD1,PPP2R1A,TXNRD1,HSP90AB1	5
Renal Necrosis/Cell Death	cell death	Cell death of kidney cell lines	0.0102		-0.651		-0.976	SOD2,CAT,GSTM5,SOD1,DLST,LDHA,PRDX3	7
Cardiac Fibrosis	interstitial fibrosis	Interstitial fibrosis of heart	0.0108					ACSL1,PRDX3	2
Cardiac Dilation	dilated cardiomyopathy	Severe dilated cardiomyopathy	0.0121					AIFM1	1
Liver Inflammation/Hepatitis	inflammation	Inflammation of liver	0.0127		0.436		0.974	SOD2,ACOX1,SOD1,GNMT,MAT1A,SCP2,PHYH	7
Cardiac Necrosis/Cell Death	cell viability	Cell viability of cardiomyocytes	0.0142					HSPD1,AIFM1	2
Liver Degeneration	degeneration	Degeneration of liver	0.016					GNMT,PHYH	2
Liver Cholestasis	obstructive jaundice	Obstructive jaundice	0.0181					CAT	1
Liver Enlargement	hepatomegaly	Hepatomegaly	0.0195					ARG1,GNMT,SCP2	3
Nephrosis	familial steroid-resistant nephrotic syndrome	Familial steroid-resistant nephrotic syndrome	0.024					ALDH5A1	1
Hepatocellular Peroxisome Proliferation	formation	Formation of peroxisome membrane	0.024					PEX16	1
Hepatocellular Peroxisome Proliferation	proliferation	Proliferation of peroxisomes in liver	0.024					ACOX1	1
Liver Hyperplasia/Hyperproliferation	benign neoplasm of liver	Benign neoplasm of liver	0.0244					GNMT,BHMT	2
Cardiac Arteriopathy	coronary artery disease	Coronary artery disease	0.0256					PON1,OGDH,SOD1,ALDH5A1,CA3,ACAA1	6
Cardiac Damage	cardiotoxicity	Cardiotoxicity	0.028					CAT,HSP90AB1	2
Liver Hyperplasia/Hyperproliferation	hepatic hemangiomatosis	Hepatic hemangiomatosis	0.0299					GNMT	1
Cardiac Fibrosis	fibrosis	Fibrosis of heart	0.0305	Decreased	-2		-1.624	ACADL,SOD2,ACSL1,PRDX3	4
Cardiac Dysfunction	dysfunction	Dysfunction of cardiomyocytes	0.0358					ALDH2	1
Cardiac Arteriopathy	vasospasm	Vasospasm of coronary artery	0.0358					SOD1	1
Cardiac Necrosis/Cell Death	apoptosis	Apoptosis of cardiomyocytes	0.0402		-0.895		-0.679	SOD2,CAT,PHB,HSPD1	4
Cardiac Dysfunction, Cardiac Fibrosis	interstitial fibrosis	Interstitial fibrosis of left ventricle	0.0416					PRDX3	1
Hepatocellular Peroxisome Proliferation	quantity	Quantity of peroxisomes	0.0532					ACOX1	1
Liver Cholestasis	secretion	Secretion of bile acid	0.0532					CES1	1
Liver Hyperplasia/Hyperproliferation	liver cholangiocarcinoma	Stage III liver cholangiocarcinoma	0.0532					HSP90AB1	1
Liver Hyperplasia/Hyperproliferation	liver cholangiocarcinoma	Stage IVA liver cholangiocarcinoma	0.0532					HSP90AB1	1
Liver Hyperplasia/Hyperproliferation	liver cholangiocarcinoma	Unresectable liver cholangiocarcinoma	0.0532					HSP90AB1	1
Liver Necrosis/Cell Death	cell death	Cell death of liver cells	0.0583					SOD2,CAT,HSPD1,ALDH2	4
Increased Levels of LDH	activation	Increased activation of LDH	0.0647					LDHA	1
Renal Damage	damage	Damage of kidney	0.0671					GC,ANXA7,CAT	3
Liver Necrosis/Cell Death	apoptosis	Apoptosis of hepatocytes	0.0682					SOD2,CAT,ALDH2	3
Pulmonary Hypertension	pulmonary hypertension	Pulmonary Hypertension	0.0682					CPS1,CA3,ARG1	3
Liver Hyperplasia/Hyperproliferation	liver cholangiocarcinoma	Metastatic liver cholangiocarcinoma	0.0703					HSP90AB1	1
Renal Necrosis/Cell Death	cell death	Cell death of proximal tubule cells	0.076					CAT	1
Glutathione Depletion In Liver, Liver Fibrosis	production	Production of reactive oxygen species in liver	0.076					CAT	1
Renal Enlargement	hypertrophy	Hypertrophy of mesangial cells	0.0816					CAT	1
Increased Levels of Creatinine	clearance	Increased clearance of creatinine	0.0816					AGXT	1
Glutathione Depletion In Liver	quantity	Quantity of glutathione in liver	0.0927					MAT1A	1
Hepatocellular Carcinoma, Liver Hyperplasia/Hyperproliferation	hepatocellular carcinoma	Unresectable hepatocellular carcinoma	0.0927					HSP90AB1	1
Liver Proliferation	quantity	Quantity of hepatocytes	0.104					SCP2	1
Cardiac Dysfunction	dysfunction	Dysfunction of heart	0.107					ALDH2,CPT2,PRDX3	3
Glutathione Depletion In Liver	conjugation	Conjugation of glutathione	0.109					GSTM5	1
Increased Levels of Hematocrit	hematocrit	Increased Levels of Hematocrit	0.109					SOD2,PRDX1	2
Renal Damage	injury	Injury of kidney	0.115					ANXA7,CAT	2
Hepatocellular Carcinoma, Liver Hyperplasia/Hyperproliferation	growth	Growth of hepatocellular carcinoma	0.12					GNMT	1
Nephrosis	minimal change nephrotic syndrome	Minimal change nephrotic syndrome	0.12					ALDH5A1	1
Glomerular Injury, Renal Necrosis/Cell Death	apoptosis	Apoptosis of mesangial cells	0.13					SOD2	1
Heart Failure	cardiorenal syndrome	Cardiorenal syndrome	0.141					CA3	1
Liver Hyperplasia/Hyperproliferation	hepatoblastoma	Hepatoblastoma	0.146					HSP90AB1	1
Liver Hyperplasia/Hyperproliferation	quantity	Quantity of liver tumor	0.146					GNMT	1
Nephrosis	nephrosis	Nephrosis	0.15					ALDH5A1,CA3	2
Cardiac Dilation	dilation	Dilation of left ventricle	0.151					PRDX3	1
Glomerular Injury	effacement	Effacement of pedicels	0.151					GSTK1	1
Hepatocellular Carcinoma, Liver Hyperplasia/Hyperproliferation	development	Development of hepatocellular carcinoma	0.157					ACOX1	1
Cardiac Necrosis/Cell Death	apoptosis	Apoptosis of ventricular myocytes	0.187					CAT	1
Liver Hyperplasia/Hyperproliferation	liver adenoma	Liver adenoma	0.187					BHMT	1
Glomerular Injury	focal segmental glomerulosclerosis	Focal segmental glomerulosclerosis	0.197					ALDH5A1	1
Cardiac Dysfunction	left ventricular dysfunction	Left ventricular dysfunction	0.204					CPT2,PRDX3	2
Cardiac Damage	injury	Injury of heart	0.211					ALDH2	1
Liver Inflammation/Hepatitis, Liver Steatosis	nonalcoholic steatohepatitis	Nonalcoholic steatohepatitis	0.216					ACOX1	1
Cardiac Dilation	familial dilated cardiomyopathy	Familial dilated cardiomyopathy	0.221					SDHA	1
Heart Failure	chronic heart failure	Chronic heart failure	0.235					CA3	1
Glomerular Injury	glomerulosclerosis	Glomerulosclerosis	0.253					PHB,ALDH5A1	2
Renal Necrosis/Cell Death	apoptosis	Apoptosis of kidney cell lines	0.262					SOD2,CAT,PRDX3	3
Glomerular Injury, Kidney Failure, Renal Fibrosis	interstitial fibrosis	Interstitial fibrosis of kidney	0.297					PHB	1
Cardiac Dilation	primary dilated cardiomyopthy	Primary dilated cardiomyopthy	0.302					ACADVL	1
Heart Failure	failure	Failure of heart	0.338					CA3,PPP2R1A,AIFM1	3
Cardiac Arrythmia, Tachycardia	ventricular tachycardia	Ventricular tachycardia	0.37					ANXA7	1
Liver Regeneration	regeneration	Regeneration of liver	0.4					ACOX1	1
Cardiac Infarction	myocardial infarction	Myocardial infarction	0.452					PON1,SOD1	2
Cardiac Dysfunction, Cardiac Enlargement	hypertrophy	Hypertrophy of left ventricle	0.453					CPT2	1
Increased Levels of Red Blood Cells	quantity	Increased Levels of Red Blood Cells	0.456					SOD1	1
Cardiac Infarction	acute myocardial infarction	Acute myocardial infarction	0.519					PON1	1
Kidney Failure	failure	Failure of kidney	0.537					AGXT,PHB	2
Liver Damage	injury	Injury of liver	0.541					SOD1,ALDH2	2
Cardiac Arrythmia	atrial fibrillation	Atrial fibrillation	0.602					ANXA7	1
Cardiac Congestive Cardiac Failure, Heart Failure	congestive heart failure	Congestive heart failure	0.609					CA3	1
Renal Inflammation, Renal Nephritis	glomerulonephritis	Glomerulonephritis	1					GSTK1	1
Cardiac Enlargement	hypertrophy	Hypertrophy of heart	1					SOD2,CPT2	2

## Sheet: IPA disease
Diseases and Bio Functions for alb-SREBP-1a vs alb-SREBP-1a∆P
Categories	Functions	Diseases or Functions Annotation	p-Value	Predicted Activation State	Activation z-score	Notes	Bias-corrected z-score	Molecules	# Molecules
Metabolic Disease	enzymopathy	Enzymopathy	8e-39					NDUFA10,ACADL,NDUFB9,CPS1,PDHB,DLD,ASS1,ETFA,PC,ETFDH,OTC,GALK1,SARDH,DBT,ATP5A1,CPT2,PCCA,GNMT,NDUFV2,IVD,ACADVL,ETFB,AGXT,SDHA,HAGH,HADH,CES1,DMGDH,PHYH,SUOX,NDUFS1,CYC1,UQCRC2,BCKDHA,NDUFS2,NDUFS3,ALDH5A1,PCCB,MCCC1	39
Developmental Disorder, Hereditary Disorder, Metabolic Disease, Organismal Injury and Abnormalities	inborn error of amino acid metabolism	Inborn error of amino acid metabolism	9.72e-30					CPS1,DLD,AASS,OGDH,ETFB,ASS1,ALDH6A1,ETFA,SUCLG1,SUOX,ETFDH,BCKDHA,OTC,GLUD1,SARDH,ALDH5A1,ACAT1,DBT,ARG1,PCCA,PCCB,SUCLA2,IVD,MCCC1	24
Amino Acid Metabolism, Small Molecule Biochemistry	metabolism	Metabolism of amino acids	4.25e-28		1.231	bias	0.482	CPS1,AASS,GOT2,ASS1,OTC,GLUD1,SARDH,BAAT,ARG1,PCCA,GNMT,AGXT2,IVD,HIBADH,ALDH6A1,AGXT,BHMT,OAT,BCKDHA,BPHL,ALDH5A1,ACAT1,MAT1A,PCCB,IDH1,MCCC1	26
Metabolic Disease, Organismal Injury and Abnormalities, Renal and Urological Disease	aciduria	Aciduria	2.54e-25	Decreased	-2.219	bias		ACADL,CPS1,DLD,AASS,OGDH,ETFB,ETFA,HADH,SUCLG1,ETFDH,SOD2,BCKDHA,DBT,PCCA,SUCLA2,PCCB,IVD,MCCC1	18
Metabolic Disease, Organismal Injury and Abnormalities, Renal and Urological Disease	organic aciduria	Organic aciduria	3.08e-22					CPS1,DLD,OGDH,ETFB,ETFA,SUCLG1,ETFDH,SOD2,BCKDHA,DBT,PCCA,SUCLA2,PCCB,IVD,MCCC1	15
Lipid Metabolism, Small Molecule Biochemistry	metabolism	Fatty acid metabolism	1.2e-18		-0.461	bias	-1.539	GC,ACADL,PDHB,DLD,NUDT7,ACSM1,OGDH,GOT2,DECR2,SUCLG1,EPHX2,ACSL1,ACOX1,BAAT,CPT2,PCCA,SUCLA2,SCP2,MDH1,PON1,ACAA2,ACADVL,SOD1,SDHA,ACOT12,ACAA1,CES1,CROT,ALDH5A1,ACAT1,DECR1,PCCB,SUCLG2	33
Energy Production, Lipid Metabolism, Small Molecule Biochemistry	oxidation	Oxidation of lipid	4.06e-18		-1.122		-1.75	PON1,ACADL,ACAA2,ACADVL,GOT2,HADH,ACAA1,PHYH,HADHB,ECI1,IMMT,ACSL1,ACOX1,CROT,CAT,DECR1,CPT2,HAO1,HACL1,LONP2,ECHS1	21
Amino Acid Metabolism, Small Molecule Biochemistry	catabolism	Catabolism of amino acids	9.56e-18					HIBADH,AASS,GOT2,ALDH6A1,BCKDHA,GLUD1,ALDH5A1,ACAT1,ARG1,PCCA,MAT1A,PCCB,IVD,MCCC1	14
Energy Production, Lipid Metabolism, Small Molecule Biochemistry	oxidation	Oxidation of fatty acid	1.2e-17		-1.37		-1.862	ACADL,ACAA2,ACADVL,GOT2,HADH,ACAA1,PHYH,HADHB,ECI1,IMMT,ACSL1,ACOX1,CROT,DECR1,CPT2,HAO1,HACL1,LONP2,ECHS1	19
Metabolic Disease	mitochondrial disorder	Mitochondrial disorder	3.23e-17					NDUFA10,NDUFB9,PDHB,DLD,ETFB,SDHA,ETFA,PC,CYC1,NDUFS1,ETFDH,UQCRC2,NDUFS2,NDUFS3,ATP5A1,AIFM1,NDUFV2,ECHS1	18
Lipid Metabolism, Nucleic Acid Metabolism, Small Molecule Biochemistry	metabolism	Metabolism of acyl-coenzyme A	2.72e-16					ACAA2,NUDT7,OGDH,BAAT,ACOT12,ACAT1,SUCLA2,CES1,SCP2,SUCLG1,SUCLG2	11
Developmental Disorder, Hereditary Disorder, Metabolic Disease, Organismal Injury and Abnormalities	mitochondrial respiratory chain deficiency	Mitochondrial respiratory chain deficiency	1.77e-15					NDUFA10,NDUFB9,ETFB,SDHA,ETFA,CYC1,ETFDH,NDUFS1,UQCRC2,NDUFS2,NDUFS3,ATP5A1,NDUFV2	13
Energy Production, Lipid Metabolism, Small Molecule Biochemistry	beta-oxidation	Beta-oxidation of fatty acid	2.92e-15					ACADL,ACAA2,ACADVL,HADH,ACAA1,HADHB,ECI1,ACOX1,CROT,DECR1,CPT2,LONP2,ECHS1	13
Gastrointestinal Disease, Hepatic System Disease, Metabolic Disease, Organismal Injury and Abnormalities	microvesicular hepatic steatosis	Microvesicular hepatic steatosis	9.98e-15					ACADL,PDHB,ACAA2,ACSL1,ACADVL,ACOX1,CPT2,DECR1,PC	9
Metabolic Disease	disorder of lipid metabolism	Disorder of lipid metabolism	1.14e-14		0.128		0.637	PON1,ACADL,ACADVL,OGDH,ETFB,SOD1,GPD1,ETFA,CES1,HADHB,ETFDH,SOD2,ACOX1,ACAT1,CPT2,SLC25A20,GNMT,IDH1,SCP2	19
Nucleic Acid Metabolism	metabolism	Metabolism of nucleic acid component or derivative	5.09e-14		1.982		1.508	NUDT7,ATP5F1,OGDH,HSPD1,GPD1,SUCLG1,ATP5O,BAAT,ALDH2,ATP5A1,GNMT,SUCLA2,SCP2,ATP5B,ACAA2,SOD1,ALDH6A1,ACOT12,DLST,CES1,NDUFS1,SOD2,CROT,ACAT1,ATP5H,SUCLG2	26
Developmental Disorder, Hereditary Disorder, Metabolic Disease, Organismal Injury and Abnormalities	fatty acid oxidation disorder	Fatty acid oxidation disorder	7.45e-14					ACADL,ACADVL,OGDH,ETFB,ETFA,CPT2,SLC25A20,ETFDH,HADHB	9
Gastrointestinal Disease, Hepatic System Disease, Metabolic Disease, Organismal Injury and Abnormalities	hepatic steatosis	Hepatic steatosis	7.65e-14		-0.956		-0.307	ACADL,ACAA2,PDHB,ACADVL,SOD1,GPD1,BHMT,PC,PHYH,SOD2,ACSL1,ACOX1,CAT,DECR1,PCCA,ATP5A1,CPT2,GNMT,MAT1A,GPD2	20
Nucleic Acid Metabolism, Small Molecule Biochemistry	metabolism	Metabolism of purine nucleotide	1.75e-12					ATP5O,ATP5F1,CROT,NUDT7,OGDH,DLST,ACAT1,GPD1,ATP5A1,ATP5H,ATP5B,NDUFS1	12
Organismal Injury and Abnormalities, Renal and Urological Disease	urination disorder	Urination disorder	1.87e-12		-1.664	bias	-0.912	ACADL,CPS1,DLD,AASS,ETFB,OGDH,AGXT,ETFA,HADH,SUCLG1,ETFDH,SOD2,BCKDHA,DBT,PCCA,PCCB,SUCLA2,IVD,MCCC1	19
Amino Acid Metabolism	abnormal quantity	Abnormal quantity of amino acids	2.71e-12					OAT,ACADVL,ASS1,ALDH5A1,DBT,ARG1,MAT1A,GNMT,BHMT,GPD2	10
Small Molecule Biochemistry	metabolism	Metabolism of dicarboxylic acid	1.02e-11					GOT2,SDHA,ALDH5A1,SUCLA2,PC,SUCLG1,MDH1,SUCLG2	8
Amino Acid Metabolism, Small Molecule Biochemistry	catabolism	Catabolism of branched chain amino acids	3.93e-11					BCKDHA,HIBADH,ALDH6A1,ACAT1,IVD,MCCC1	6
Metabolic Disease	urea cycle disorder	Urea cycle disorder	3.93e-11					CPS1,OTC,GLUD1,ASS1,GPD1,ARG1	6
Amino Acid Metabolism, Small Molecule Biochemistry	metabolism	Metabolism of alpha-amino acid	5.35e-11					GLUD1,AASS,GOT2,ASS1,ALDH5A1,BAAT,AGXT,MAT1A,GNMT,BHMT	10
Lipid Metabolism, Small Molecule Biochemistry	catabolism	Catabolism of fatty acid	5.73e-11					ACADL,ACADVL,NUDT7,ALDH5A1,ACAT1,PCCA,PCCB	7
Amino Acid Metabolism	quantity	Quantity of amino acids	5.89e-11		-0.374		-0.627	PON1,CPS1,ACADVL,ASS1,HADH,BHMT,OAT,GLUD1,ALDH5A1,DBT,ARG1,GNMT,MAT1A,GPD2	14
Neurological Disease, Organismal Injury and Abnormalities	leukoencephalopathy	Leukoencephalopathy	1.09e-10					NDUFA10,SOD2,DLD,NDUFS3,HSPD1,SDHA,AIFM1,SCP2,PHYH,ECHS1,NDUFS1	11
Lipid Metabolism, Small Molecule Biochemistry	metabolism	Metabolism of medium chain dicarboxylic acid	3.34e-10					SDHA,ALDH5A1,SUCLA2,SUCLG1,SUCLG2,MDH1	6
Free Radical Scavenging	production	Production of reactive oxygen species	4.78e-10		0.792		0.328	SOD1,DLST,PHB,TXNRD1,PRDX1,NDUFS1,SOD2,HSPA9,IMMT,CAT,LDHA,DECR1,ARG1,AIFM1,TRAP1,IDH1,HSP90AB1,UQCRFS1	18
Free Radical Scavenging	metabolism	Metabolism of reactive oxygen species	5.04e-10		1.077		0.477	OGDH,DLST,SOD1,PHB,TXNRD1,PRDX1,PRDX3,NDUFS1,SOD2,HSPA9,IMMT,CAT,LDHA,ALDH2,DECR1,ARG1,AIFM1,IDH1,HSP90AB1,TRAP1,UQCRFS1	21
Amino Acid Metabolism, Small Molecule Biochemistry	metabolism	Metabolism of L-amino acid	7.4e-10					GLUD1,AASS,GOT2,ASS1,ALDH5A1,AGXT,MAT1A,GNMT,BHMT	9
Amino Acid Metabolism, Small Molecule Biochemistry	synthesis	Synthesis of amino acids	1.06e-09		0.927	bias	0.368	GLUD1,SARDH,GOT2,ASS1,AGXT,ARG1,IDH1,AGXT2,BHMT	9
Amino Acid Metabolism, Small Molecule Biochemistry	metabolism	Metabolism of neutral amino acid	1.59e-09					HIBADH,ALDH6A1,BAAT,ACAT1,IVD,MCCC1	6
Free Radical Scavenging	synthesis	Synthesis of reactive oxygen species	1.67e-09		0.828		0.278	OGDH,SOD1,DLST,PHB,TXNRD1,PRDX1,NDUFS1,SOD2,HSPA9,IMMT,CAT,LDHA,ALDH2,DECR1,ARG1,AIFM1,TRAP1,IDH1,HSP90AB1,UQCRFS1	20
Metabolic Disease	hyperammonemia	Hyperammonemia	1.85e-09					OTC,CPS1,GLUD1,ARG1,GPD1	5
Lipid Metabolism, Small Molecule Biochemistry	metabolism	Metabolism of succinic acid	1.85e-09					ALDH5A1,SDHA,SUCLA2,SUCLG1,SUCLG2	5
Drug Metabolism, Protein Synthesis	metabolism	Metabolism of glutathione	5.73e-09					SOD2,GSTM5,SOD1,ALDH5A1,HAGH,GSTK1,IDH1	7
Amino Acid Metabolism, Small Molecule Biochemistry	catabolism	Catabolism of neutral amino acid	5.77e-09					HIBADH,ALDH6A1,ACAT1,IVD,MCCC1	5
Lipid Metabolism, Molecular Transport, Small Molecule Biochemistry	concentration	Concentration of fatty acid	7.11e-09		-0.434		-0.678	PON1,ACADL,SOD1,HADH,CES1,PRDX3,EPHX2,PHYH,ECI1,ACSL1,DECR1,AIFM1,IDH1,SCP2,GPD2	15
Free Radical Scavenging	modification	Modification of hydrogen peroxide	9.32e-09		0.133	bias		SOD2,CAT,SOD1,PRDX1,PRDX3	5
Amino Acid Metabolism, Small Molecule Biochemistry	synthesis	Synthesis of alpha-amino acid	9.49e-09					GLUD1,SARDH,GOT2,AGXT,ARG1,AGXT2,BHMT	7
Small Molecule Biochemistry	quantity	Quantity of ammonia in blood	1.44e-08	Decreased	-2.219	bias		OAT,CPS1,ASS1,ARG1,GPD2	5
Lipid Metabolism, Nucleic Acid Metabolism, Small Molecule Biochemistry	metabolism	Metabolism of succinyl-coenzyme A	1.91e-08					OGDH,SUCLA2,SUCLG1,SUCLG2	4
Hematological Disease, Metabolic Disease	acidemia	Acidemia	2.15e-08					CPS1,AASS,PCCA,PCCB,IVD	5
Cardiovascular Disease, Developmental Disorder, Hematological Disease, Hereditary Disorder, Metabolic Disease, Organismal Injury and Abnormalities, Skeletal and Muscular Disorders	Fanconi anemia group I	Fanconi anemia group I	4.43e-08					CAT,SOD1,TXNRD1,PRDX3	4
Cardiovascular Disease, Developmental Disorder, Hematological Disease, Hereditary Disorder, Metabolic Disease, Organismal Injury and Abnormalities, Skeletal and Muscular Disorders	Fanconi anemia group J	Fanconi anemia group J	4.43e-08					CAT,SOD1,TXNRD1,PRDX3	4
Cardiovascular Disease, Developmental Disorder, Hematological Disease, Hereditary Disorder, Metabolic Disease, Organismal Injury and Abnormalities, Skeletal and Muscular Disorders	Fanconi anemia, group C	Fanconi anemia, group C	4.43e-08					CAT,SOD1,TXNRD1,PRDX3	4
Cardiovascular Disease, Developmental Disorder, Hematological Disease, Hereditary Disorder, Metabolic Disease, Organismal Injury and Abnormalities, Skeletal and Muscular Disorders	Fanconi anemia, group D1	Fanconi anemia, group D1	4.43e-08					CAT,SOD1,TXNRD1,PRDX3	4
Developmental Disorder, Hereditary Disorder, Metabolic Disease, Organismal Injury and Abnormalities, Renal and Urological Disease	glutaric aciduria	Glutaric aciduria	4.43e-08					ETFB,OGDH,ETFA,ETFDH	4
Cardiovascular Disease, Developmental Disorder, Hematological Disease, Hereditary Disorder, Metabolic Disease, Organismal Injury and Abnormalities, Skeletal and Muscular Disorders	group B Fanconi anemia	Group B Fanconi anemia	4.43e-08					CAT,SOD1,TXNRD1,PRDX3	4
Amino Acid Metabolism, Cell Signaling	urea cycle	Urea cycle	4.43e-08					OTC,CPS1,ASS1,ARG1	4
Nucleic Acid Metabolism, Small Molecule Biochemistry	metabolism	Metabolism of nucleotide	6.42e-08		1.982		1.544	NUDT7,ATP5F1,OGDH,SOD1,HSPD1,DLST,GPD1,NDUFS1,SOD2,ATP5O,CROT,ALDH2,ACAT1,ATP5A1,GNMT,ATP5H,ATP5B	17
Free Radical Scavenging, Molecular Transport	accumulation	Accumulation of hydrogen peroxide	8.82e-08					SOD2,CAT,SOD1,NDUFS1	4
Cardiovascular Disease, Developmental Disorder, Hematological Disease, Hereditary Disorder, Metabolic Disease, Organismal Injury and Abnormalities, Skeletal and Muscular Disorders	Fanconi anemia, group A	Fanconi anemia, group A	8.82e-08					CAT,SOD1,TXNRD1,PRDX3	4
Hereditary Disorder, Metabolic Disease, Neurological Disease, Organismal Injury and Abnormalities, Skeletal and Muscular Disorders	Leigh syndrome	Leigh syndrome	1.03e-07					NDUFA10,DLD,NDUFS3,SDHA,ECHS1,NDUFS1	6
Developmental Disorder, Hereditary Disorder, Metabolic Disease, Organismal Injury and Abnormalities	Mitochondrial complex I deficiency	Mitochondrial complex I deficiency	1.03e-07					NDUFA10,NDUFB9,NDUFS2,NDUFS3,NDUFV2,NDUFS1	6
Metabolic Disease, Neurological Disease, Organismal Injury and Abnormalities, Skeletal and Muscular Disorders	mitochondrial encephalomyopathy	Mitochondrial encephalomyopathy	1.32e-07					NDUFA10,DLD,NDUFS3,SDHA,AIFM1,ECHS1,NDUFS1	7
Lipid Metabolism, Nucleic Acid Metabolism, Small Molecule Biochemistry	metabolism	Metabolism of acetyl-coenzyme A	1.58e-07					ACAA2,NUDT7,ACOT12,ACAT1	4
Lipid Metabolism, Small Molecule Biochemistry	catabolism	Catabolism of lipid	1.97e-07					ACADL,CPS1,ACADVL,NUDT7,ALDH5A1,ACAT1,PCCA,CES1,PCCB	9
Developmental Disorder, Hematological Disease, Hereditary Disorder, Metabolic Disease, Organismal Injury and Abnormalities, Renal and Urological Disease	propionic acidemia	Propionic acidemia	2.17e-07					CPS1,PCCA,PCCB	3
Energy Production, Nucleic Acid Metabolism, Small Molecule Biochemistry	metabolism	Metabolism of ATP	2.56e-07					ATP5O,ATP5F1,ATP5A1,ATP5H,ATP5B,NDUFS1	6
Free Radical Scavenging, Small Molecule Biochemistry	degradation	Degradation of hydrogen peroxide	2.92e-07		-0.305	bias	-1.175	CAT,SOD1,TXNRD1,PRDX1,PRDX3	5
Developmental Disorder, Hereditary Disorder, Metabolic Disease, Organismal Injury and Abnormalities	peroxisomal disorder	Peroxisomal disorder	3.63e-07					SOD2,CAT,AGXT,PEX16,SCP2	5
Hereditary Disorder, Organismal Injury and Abnormalities	autosomal recessive disease	Autosomal recessive disease	4.15e-07					CPS1,AASS,OGDH,HSPD1,ASS1,GPD1,ETFA,SUCLG1,ETFDH,ACOX1,ARG1,ATP5A1,SLC25A20,SUCLA2,ECHS1,ALDH7A1,ETFB,ALDH6A1,SOD1,HADH,ACO2,PEX16,PHYH,CYC1,UQCRC2,HSPA9,MAT1A,MCCC1	28
Post-Translational Modification, Protein Synthesis, Protein Trafficking	tetramerization	Tetramerization of protein	4.91e-07					ACADL,SOD2,AASS,CAT,ALDH5A1,TXNRD1,DECR1,MAT1A,GNMT	9
Post-Translational Modification, Protein Synthesis, Protein Trafficking	homotetramerization	Homotetramerization of protein	5.11e-07					ACADL,SOD2,CAT,ALDH5A1,DECR1,MAT1A,GNMT	7
Neurological Disease, Organismal Injury and Abnormalities, Psychological Disorders	disorder of basal ganglia	Disorder of basal ganglia	5.32e-07					PON1,UQCRC1,ETFB,ALDH6A1,SOD1,SDHA,GPD1,HADH,EPHX2,CYC1,HADHB,SOD2,NDUFS2,ATP5O,NDUFS3,LDHA,ALDH2,ACAT1,AIFM1,SUCLA2,MDH1,NDUFV2	22
Neurological Disease	movement disorder	Movement Disorders	6.37e-07		-0.985	bias	-0.215	GPD1,EPHX2,ATP5O,ALDH2,SUCLA2,SCP2,MDH1,NDUFV2,PON1,UQCRC1,ETFB,ALDH6A1,SOD1,SDHA,HADH,PHYH,CYC1,HADHB,SOD2,NDUFS2,NDUFS3,ALDH5A1,LDHA,CA3,ACAT1,DECR1,AIFM1	27
Nucleic Acid Metabolism, Small Molecule Biochemistry	metabolism	Metabolism of nucleoside triphosphate	7.85e-07					SOD2,ATP5O,ATP5F1,SOD1,HSPD1,ATP5A1,ATP5H,ATP5B,NDUFS1	9
Free Radical Scavenging, Small Molecule Biochemistry	conversion	Conversion of hydrogen peroxide	8.64e-07					SOD2,CAT,SOD1	3
Developmental Disorder, Hereditary Disorder, Metabolic Disease, Organismal Injury and Abnormalities, Renal and Urological Disease	glutaric aciduria type 2	Glutaric aciduria type 2	8.64e-07					ETFB,ETFA,ETFDH	3
Lipid Metabolism, Molecular Transport, Small Molecule Biochemistry	accumulation	Accumulation of lipid	9.22e-07		-1.233		-1.302	PON1,ACADL,ACADVL,ALDH1L1,BHMT,Mup1 (includes others),ECI1,ACSL1,ACOX1,ACAT1,GNMT,IDH1,SCP2	13
Hereditary Disorder, Neurological Disease, Organismal Injury and Abnormalities, Psychological Disorders, Skeletal and Muscular Disorders	Huntington disease	Huntington's Disease	9.83e-07					PON1,UQCRC1,ETFB,ALDH6A1,SDHA,GPD1,HADH,EPHX2,CYC1,HADHB,NDUFS2,ATP5O,NDUFS3,LDHA,ALDH2,ACAT1,AIFM1,SUCLA2	18
Free Radical Scavenging, Small Molecule Biochemistry	metabolism	Metabolism of hydrogen peroxide	1e-06		1.063		0.633	SOD2,CAT,SOD1,TXNRD1,HSP90AB1,UQCRFS1,PRDX1,PRDX3	8
Free Radical Scavenging, Molecular Transport	quantity	Quantity of hydrogen peroxide	1.13e-06		1.226		1.598	SOD2,ACOX1,CAT,SOD1,PRDX1	5
Lipid Metabolism, Small Molecule Biochemistry	conversion	Conversion of lipid	1.16e-06		-1.058		-1.635	PON1,SOD2,ACOX1,CROT,CAT,DECR2,SOD1,HAO1,PRDX3	9
Cancer, Gastrointestinal Disease, Hepatic System Disease, Organismal Injury and Abnormalities	incidence	Incidence of hepatocellular carcinoma	1.24e-06		-0.896	bias	0.079	ANXA7,ACOX1,SOD1,GNMT,PRDX1,BHMT	6
Free Radical Scavenging, Molecular Transport	quantity	Quantity of reactive oxygen species	1.36e-06		-0.714		-0.533	PON1,SOD2,HSPA9,ACOX1,CAT,SOD1,CA3,AIFM1,PRDX1,PRDX3	10
Drug Metabolism, Molecular Transport, Small Molecule Biochemistry	concentration	Concentration of glutathione	1.45e-06		0		-0.269	SOD2,CAT,SOD1,ALDH2,MAT1A,AIFM1,NDUFS1	7
Lipid Metabolism, Molecular Transport, Small Molecule Biochemistry	concentration	Concentration of triacylglycerol	1.55e-06		-1.799		-1.786	PON1,SOD1,CES1,GSTK1,BHMT,PRDX3,PHYH,SOD2,ECI1,ACSL1,IDH1,SCP2,GPD2	13
Amino Acid Metabolism, Small Molecule Biochemistry	synthesis	Synthesis of sulfur amino acid	1.66e-06					SARDH,AGXT,BHMT,AGXT2	4
Neurological Disease, Psychological Disorders	bipolar disorder	Bipolar disorder	1.8e-06					UQCRC2,CROT,ALDH5A1,CA3,HADH,PRDX1,MCCC1,NDUFV2,EPHX2,NDUFS1,ETFDH	11
Energy Production, Lipid Metabolism, Small Molecule Biochemistry	alpha-oxidation	Alpha-oxidation of fatty acid	2.15e-06					HAO1,HACL1,PHYH	3
Amino Acid Metabolism, Post-Translational Modification, Small Molecule Biochemistry	conversion	Conversion of L-ornithine	2.15e-06					OAT,OTC,ARG1	3
Developmental Disorder, Hereditary Disorder, Metabolic Disease, Organismal Injury and Abnormalities, Renal and Urological Disease	maple syrup urine disease	Maple syrup urine disease	2.15e-06					BCKDHA,DLD,DBT	3
Amino Acid Metabolism, Small Molecule Biochemistry	synthesis	Synthesis of glycine	2.15e-06					SARDH,AGXT,AGXT2	3
Free Radical Scavenging	removal	Removal of reactive oxygen species	2.21e-06					SOD2,CAT,SOD1,PRDX1	4
Cellular Compromise, Lipid Metabolism, Small Molecule Biochemistry	peroxidation	Peroxidation of lipid	3.23e-06		-0.811		-0.464	PON1,SOD2,CAT,SOD1,HAO1,PRDX3	6
Neurological Disease	neurological signs	Neurological signs	3.46e-06					PON1,UQCRC1,ETFB,ALDH6A1,SOD1,SDHA,GPD1,HADH,EPHX2,CYC1,HADHB,NDUFS2,ATP5O,NDUFS3,LDHA,ALDH2,ACAT1,AIFM1,SUCLA2	19
Amino Acid Metabolism, Small Molecule Biochemistry	metabolism	Metabolism of basic amino acid	3.68e-06					OAT,OTC,AASS,ARG1	4
Cancer, Organismal Injury and Abnormalities	tumorigenesis	Tumorigenesis of tissue	3.76e-06		-0.548		-0.482	NDUFA10,ACADL,PIPOX,ATP5F1,DECR2,GPD1,EPHX2,OTC,ZADH2,SARDH,ATP5A1,HAO1,AGXT2,SCP2,MDH1,PON1,ACO2,NUDT19,CYC1,OAT,SOD2,UQCRC2,ECI1,BPHL,DECR1,AIFM1,GC,CPS1,CCS,IMMT,GALK1,GSTM5,BAAT,CPT2,GNMT,EIF4A1,LONP2,NDUFV2,ACSF2,ACOT12,DLST,TXNRD1,CES1,DMGDH,PHYH,NDUFS1,HADHB,HSPA9,NDUFS2,CHDH,CROT,ACAT1,CA3,LDHD,IDH1,PCCB,HSP90AB1,NUDT12,AASS,NUDT7,ASS1,PHB,PRDX1,SUCLG1,GLUD1,CAT,DBT,ARG1,HACL1,ATP5B,IVD,U…	116
Lipid Metabolism, Nucleic Acid Metabolism, Small Molecule Biochemistry	cleavage	Cleavage of acyl-coenzyme A	4.28e-06					ACAA2,CROT,SCP2	3
Cell Morphology, Cellular Function and Maintenance	transmembrane potential	Transmembrane potential of mitochondria	4.39e-06		1.659		1.735	SOD2,IMMT,CAT,SOD1,LDHA,PHB,HSPD1,PRDX3,NDUFS1,GPD2	10
Neurological Disease, Skeletal and Muscular Disorders	neuromuscular disease	Neuromuscular disease	5.06e-06					PON1,UQCRC1,ETFB,ALDH6A1,SOD1,SDHA,GPD1,HADH,EPHX2,CYC1,HADHB,NDUFS2,ATP5O,NDUFS3,LDHA,ALDH2,ACAT1,CA3,AIFM1,SUCLA2,MDH1,NDUFV2	22
Lipid Metabolism, Molecular Transport, Small Molecule Biochemistry	transport	Transport of fatty acid	5.36e-06		-0.415	bias	-1.321	ACSL1,CROT,GOT2,CPT2,CES1,SCP2	6
Lipid Metabolism, Small Molecule Biochemistry	synthesis	Synthesis of fatty acid	5.47e-06		-1.664	bias	-2.385	ACADL,PDHB,ACSL1,ACADVL,DLD,ACSM1,SOD1,DECR2,ACAT1,DECR1,SCP2,EPHX2	12
Free Radical Scavenging, Small Molecule Biochemistry	catabolism	Catabolism of hydrogen peroxide	5.77e-06					CAT,TXNRD1,PRDX1,PRDX3	4
Lipid Metabolism, Molecular Transport, Small Molecule Biochemistry	concentration	Concentration of sterol	6.05e-06	Decreased	-2.371		-2.19	PON1,GC,ACAT1,GNMT,IDH1,CES1,BHMT,SCP2,PRDX3,EPHX2,PHYH,GPD2	12
Lipid Metabolism, Molecular Transport, Small Molecule Biochemistry	concentration	Concentration of lipid	6.28e-06		-1.775		-1.964	PON1,GC,ACADL,SOD1,HADH,CES1,GSTK1,BHMT,PRDX3,EPHX2,PHYH,SOD2,ECI1,ACSL1,ACAT1,DECR1,AIFM1,GNMT,IDH1,SCP2,GPD2	21
Cell Morphology, Cellular Function and Maintenance	transmembrane potential	Transmembrane potential	8.54e-06		1.659		1.725	SOD2,IMMT,DLD,CAT,SOD1,LDHA,PHB,HSPD1,PRDX3,NDUFS1,GPD2	11
Neurological Disease, Organismal Injury and Abnormalities, Psychological Disorders	dementia	Dementia	8.57e-06					PON1,GC,ALDH1L1,ATP5F1,SOD1,HSPD1,PRDX1,NDUFS1,SOD2,HSPA9,ALDH5A1,ALDH2,CA3,ATP5A1,ARG1,AIFM1,SCP2	17
Cellular Function and Maintenance	respiration	Aerobic respiration of cells	8.63e-06					UQCRC1,UQCRC2,CAT,Mup1 (includes others)	4
Lipid Metabolism, Molecular Transport, Small Molecule Biochemistry	abnormal quantity	Abnormal quantity of lipid	9.36e-06					GC,ECI1,HADH,CES1,SCP2,BHMT,EPHX2,PHYH	8
Molecular Transport	transport	Transport of carboxylic acid	1.01e-05		0.074	bias	-0.954	ACSL1,CROT,GOT2,CPT2,SLC25A20,CES1,SCP2	7
Endocrine System Disorders, Gastrointestinal Disease, Hepatic System Disease, Metabolic Disease, Organismal Injury and Abnormalities	nonalcoholic fatty liver disease	Nonalcoholic fatty liver disease	1.16e-05					ACADL,ACOX1,CAT,SOD1,GNMT	5
Organismal Injury and Abnormalities	oxidative stress	Oxidative stress	1.21e-05		-0.336	bias	0.692	PON1,SOD2,OGDH,SOD1,PRDX3,GPD2	6
Cancer, Organismal Injury and Abnormalities	cancer	Cancer	1.25e-05		-0.702		-0.723	NDUFA10,ACADL,PIPOX,ATP5F1,DECR2,GPD1,EPHX2,OTC,ZADH2,SARDH,ATP5A1,HAO1,AGXT2,SCP2,MDH1,PON1,ACO2,NUDT19,CYC1,OAT,SOD2,UQCRC2,ECI1,BPHL,DECR1,AIFM1,GC,CPS1,CCS,IMMT,GALK1,GSTM5,BAAT,CPT2,GNMT,EIF4A1,LONP2,UQCRFS1,NDUFV2,ACSF2,ACOT12,DLST,TXNRD1,CES1,DMGDH,PHYH,NDUFS1,HADHB,HSPA9,NDUFS2,CHDH,CROT,ACAT1,CA3,LDHD,ATP5H,IDH1,PCCB,HSP90AB1,NUDT12,AASS,NUDT7,ASS1,PHB,PRDX1,SUCLG1,GLUD1,CAT,DBT,ARG1,HAC…	120
Amino Acid Metabolism, Small Molecule Biochemistry	metabolism	Metabolism of acidic amino acid	1.73e-05					GLUD1,GOT2,ASS1,ALDH5A1	4
Lipid Metabolism, Molecular Transport, Small Molecule Biochemistry	transport	Transport of long chain fatty acid	1.73e-05					ACSL1,CROT,GOT2,CPT2	4
Protein Degradation, Protein Synthesis	damage	Damage of protein	1.77e-05					SOD2,CAT,SOD1	3
Lipid Metabolism, Molecular Transport, Small Molecule Biochemistry	export	Export of fatty acid	1.77e-05					ACSL1,CROT,CES1	3
Cancer, Organismal Injury and Abnormalities	abdominal cancer	Abdominal cancer	1.8e-05		-0.728		-0.625	NDUFA10,PIPOX,ATP5F1,DECR2,GPD1,EPHX2,OTC,ZADH2,SARDH,ATP5A1,HAO1,AGXT2,SCP2,MDH1,PON1,ACO2,NUDT19,CYC1,OAT,SOD2,UQCRC2,ECI1,BPHL,DECR1,AIFM1,GC,CPS1,CCS,IMMT,GALK1,GSTM5,BAAT,CPT2,GNMT,EIF4A1,LONP2,NDUFV2,ACSF2,ACOT12,DLST,TXNRD1,CES1,DMGDH,NDUFS1,HADHB,HSPA9,NDUFS2,CHDH,CROT,ACAT1,CA3,LDHD,IDH1,PCCB,HSP90AB1,NUDT12,AASS,NUDT7,ASS1,PHB,PRDX1,GLUD1,CAT,DBT,ARG1,HACL1,ATP5B,IVD,ALDH7A1,BDH1,ALDH6A…	112
Gastrointestinal Disease, Hepatic System Disease, Organismal Injury and Abnormalities	liver lesion	Liver lesion	1.82e-05		-0.65		-0.229	NDUFA10,AASS,ASS1,PRDX1,EPHX2,ZADH2,GLUD1,SARDH,CAT,ARG1,ATP5A1,HACL1,AGXT2,SCP2,ATP5B,MDH1,IVD,ALDH7A1,BDH1,SOD1,ACO2,SUOX,SOD2,DECR1,MAT1A,AIFM1,GC,ANXA7,CPS1,OGDH,HSPD1,PC,PRDX3,CCS,ACSL1,ACOX1,ALDH2,PPP2R1A,PCCA,CPT2,EIF4A1,GNMT,LONP2,NDUFV2,ACAA2,ACADVL,SDHA,TXNRD1,HAGH,PEX16,GSTK1,CES1,ACAA1,BHMT,ACTR3,PHYH,NDUFS1,CHDH,CROT,LDHA,IDH1,HSP90AB1,NUDT12,GPD2	64
Free Radical Scavenging, Molecular Transport	accumulation	Accumulation of reactive oxygen species	1.92e-05		-1.154		-1.167	PON1,SOD2,CAT,SOD1,TRAP1,NDUFS1	6
Amino Acid Metabolism, Small Molecule Biochemistry	synthesis	Synthesis of glutamine family amino acid	2.02e-05					GLUD1,ASS1,ARG1,IDH1	4
Amino Acid Metabolism, Small Molecule Biochemistry	metabolism	Metabolism of amino acid analogs	2.06e-05					ALDH1L1,ASS1,ALDH5A1,BAAT,GNMT	5
Lipid Metabolism, Molecular Transport, Small Molecule Biochemistry	concentration	Concentration of cholesterol	2.14e-05	Decreased	-2.481		-2.304	PON1,ACAT1,GNMT,IDH1,CES1,BHMT,SCP2,PRDX3,EPHX2,PHYH,GPD2	11
Amino Acid Metabolism, Small Molecule Biochemistry	metabolism	Metabolism of sulfur amino acid	2.35e-05					BAAT,GNMT,MAT1A,BHMT	4
Lipid Metabolism, Small Molecule Biochemistry	synthesis	Synthesis of lipid	2.44e-05		-1.847	bias	-2.783	PON1,ACADL,PDHB,DLD,ACADVL,ACSM1,DECR2,SOD1,PHB,CES1,BHMT,EPHX2,ACSL1,BAAT,ACAT1,DECR1,IDH1,SCP2	18
Amino Acid Metabolism, Small Molecule Biochemistry	metabolism	Metabolism of L-methionine	2.52e-05					MAT1A,GNMT,BHMT	3
Nucleic Acid Metabolism, Small Molecule Biochemistry	metabolism	Metabolism of NADH	2.52e-05					OGDH,DLST,GPD1	3
Free Radical Scavenging, Small Molecule Biochemistry	reduction	Reduction of hydrogen peroxide	2.52e-05					CAT,PRDX1,PRDX3	3
Free Radical Scavenging	removal	Removal of superoxide	2.52e-05					SOD2,SOD1,PRDX1	3
Endocrine System Disorders, Hematological Disease, Metabolic Disease	hypoglycemia	Hypoglycemia	2.56e-05		-1.067	bias	-0.138	ACADL,GLUD1,ACADVL,GPD1,ARG1,HADH,GPD2	7
Psychological Disorders	major affective disorder	Major affective disorder	2.64e-05					SOD2,UQCRC2,CROT,ALDH5A1,CA3,HADH,PRDX1,MCCC1,NDUFV2,EPHX2,NDUFS1,ETFDH	12
Free Radical Scavenging	generation	Generation of reactive oxygen species	2.65e-05		0.832		0.455	SOD2,CAT,OGDH,SOD1,ALDH2,TXNRD1,DECR1,TRAP1,UQCRFS1	9
Digestive System Development and Function, Gastrointestinal Disease, Hepatic System Development and Function, Hepatic System Disease, Inflammatory Disease, Inflammatory Response, Metabolic Disease, Organ Development, Organismal Injury and Abnormalities	steatohepatitis	Steatohepatitis	2.67e-05		0.152	bias	0.934	SOD2,ACOX1,SOD1,MAT1A,GNMT	5
Neurological Disease, Organismal Injury and Abnormalities	Reye syndrome	Reye syndrome	3.46e-05					OTC,GLUD1,IDH1	3
Amino Acid Metabolism, Small Molecule Biochemistry	metabolism	Metabolism of essential amino acids	3.56e-05					AASS,GNMT,MAT1A,BHMT	4
Cancer, Organismal Injury and Abnormalities	epithelial cancer	Carcinoma	3.62e-05		-0.813		-0.756	NDUFA10,ACADL,PIPOX,ATP5F1,DECR2,GPD1,EPHX2,OTC,ZADH2,SARDH,ATP5A1,HAO1,AGXT2,SCP2,MDH1,PON1,ACO2,NUDT19,CYC1,OAT,SOD2,UQCRC2,ECI1,BPHL,DECR1,AIFM1,GC,CPS1,CCS,IMMT,GALK1,GSTM5,BAAT,CPT2,GNMT,EIF4A1,LONP2,NDUFV2,ACSF2,ACOT12,DLST,TXNRD1,CES1,DMGDH,PHYH,NDUFS1,HADHB,HSPA9,NDUFS2,CHDH,CROT,ACAT1,CA3,LDHD,IDH1,PCCB,HSP90AB1,NUDT12,AASS,NUDT7,ASS1,PHB,PRDX1,GLUD1,CAT,DBT,ARG1,HACL1,ATP5B,IVD,ALDH7A1,…	113
Lipid Metabolism, Nucleic Acid Metabolism, Small Molecule Biochemistry	catabolism	Catabolism of acetyl-coenzyme A	3.64e-05					NUDT7,ACAT1	2
Small Molecule Biochemistry	catabolism	Catabolism of choline	3.64e-05					SARDH,DMGDH	2
Amino Acid Metabolism, Small Molecule Biochemistry	catabolism	Catabolism of valine	3.64e-05					HIBADH,ALDH6A1	2
Free Radical Scavenging	conversion	Conversion of superoxide	3.64e-05					SOD2,SOD1	2
Developmental Disorder, Hereditary Disorder, Metabolic Disease, Organismal Injury and Abnormalities, Renal and Urological Disease	intermediate maple syrup urine disease	Intermediate maple syrup urine disease	3.64e-05					BCKDHA,DBT	2
Developmental Disorder, Hereditary Disorder, Metabolic Disease, Organismal Injury and Abnormalities	ornithine carbamoyltransferase deficiency	Ornithine carbamoyltransferase deficiency	3.64e-05					OTC,CPS1	2
Developmental Disorder, Hereditary Disorder, Metabolic Disease, Organismal Injury and Abnormalities	very long chain acyl-CoA dehydrogenase deficiency	Very long chain acyl-CoA dehydrogenase deficiency	3.64e-05					ACADL,ACADVL	2
Digestive System Development and Function, Hepatic System Development and Function, Organ Morphology, Organismal Development	mass	Mass of liver	3.8e-05					SOD2,ACOX1,DECR1,MAT1A,GNMT,CES1,BHMT	7
Metabolic Disease, Neurological Disease, Organismal Injury and Abnormalities, Psychological Disorders	Alzheimer disease	Alzheimer disease	4.39e-05					PON1,GC,ALDH1L1,ATP5F1,SOD1,HSPD1,PRDX1,SOD2,HSPA9,ALDH5A1,ALDH2,ATP5A1,ARG1,AIFM1,SCP2	15
Free Radical Scavenging, Small Molecule Biochemistry	biosynthesis	Biosynthesis of hydrogen peroxide	4.56e-05		0.761		0.378	SOD2,CAT,SOD1,HSP90AB1,UQCRFS1,PRDX1	6
Metabolic Disease	acidosis	Acidosis	5.01e-05					SOD2,PDHB,DLD,SOD1,PCCA	5
Endocrine System Disorders, Metabolic Disease	metabolic syndrome X	Metabolic syndrome X	5.07e-05					ACADL,ACSL1,ACOX1,CAT,SOD1,CA3,GNMT	7
Hematological Disease, Metabolic Disease	dyslipidemia	Dyslipidemia	5.49e-05					PON1,ACOX1,SOD1,GPD1,GNMT,CES1,IDH1	7
Cancer, Organismal Injury and Abnormalities	non-melanoma solid tumor	Non-melanoma solid tumor	5.51e-05		-0.671		-0.602	NDUFA10,ACADL,PIPOX,ATP5F1,DECR2,GPD1,EPHX2,OTC,ZADH2,SARDH,ATP5A1,HAO1,AGXT2,SCP2,MDH1,PON1,ACO2,NUDT19,CYC1,OAT,SOD2,UQCRC2,ECI1,BPHL,DECR1,AIFM1,GC,CPS1,CCS,IMMT,GALK1,GSTM5,BAAT,CPT2,GNMT,EIF4A1,LONP2,NDUFV2,ACSF2,ACOT12,DLST,TXNRD1,CES1,DMGDH,PHYH,NDUFS1,HADHB,HSPA9,NDUFS2,CHDH,CROT,ACAT1,CA3,LDHD,IDH1,PCCB,HSP90AB1,NUDT12,AASS,NUDT7,ASS1,PHB,PRDX1,GLUD1,CAT,DBT,ARG1,HACL1,ATP5B,IVD,UQCRC1,A…	114
Nucleic Acid Metabolism, Small Molecule Biochemistry, Vitamin and Mineral Metabolism	metabolism	Metabolism of coenzyme A	5.94e-05					NUDT7,CROT,ACAT1	3
Small Molecule Biochemistry	metabolism	Metabolism of oxalacetic acid	5.94e-05					GOT2,PC,MDH1	3
Lipid Metabolism, Nucleic Acid Metabolism, Small Molecule Biochemistry	synthesis	Synthesis of acetyl-coenzyme A	5.94e-05					PDHB,DLD,ACAT1	3
Energy Production, Lipid Metabolism, Small Molecule Biochemistry	oxidation	Oxidation of long chain fatty acid	6.21e-05		-0.391		-0.783	ACADL,IMMT,ACSL1,ACOX1,GOT2	5
Cancer, Organismal Injury and Abnormalities	malignant solid tumor	Malignant solid tumor	6.27e-05		-0.831		-0.813	NDUFA10,ACADL,PIPOX,ATP5F1,DECR2,GPD1,EPHX2,OTC,ZADH2,SARDH,ATP5A1,HAO1,AGXT2,SCP2,MDH1,PON1,ACO2,NUDT19,CYC1,OAT,SOD2,UQCRC2,ECI1,BPHL,DECR1,AIFM1,GC,CPS1,CCS,IMMT,GALK1,GSTM5,BAAT,CPT2,GNMT,EIF4A1,LONP2,UQCRFS1,NDUFV2,ACSF2,ACOT12,DLST,TXNRD1,CES1,DMGDH,PHYH,NDUFS1,HADHB,HSPA9,NDUFS2,CHDH,CROT,ACAT1,CA3,LDHD,ATP5H,IDH1,PCCB,HSP90AB1,NUDT12,AASS,NUDT7,ASS1,PHB,PRDX1,GLUD1,CAT,DBT,ARG1,HACL1,ATP5…	118
Lipid Metabolism, Molecular Transport, Small Molecule Biochemistry	transport	Transport of lipid	6.28e-05		1.359	bias	0.633	PON1,GC,ACSL1,CROT,GOT2,ACAT1,CPT2,CES1,SCP2	9
Amino Acid Metabolism, Small Molecule Biochemistry	catabolism	Catabolism of L-amino acid	6.51e-05					GLUD1,AASS,GOT2,MAT1A	4
Cancer, Gastrointestinal Disease, Hepatic System Disease, Organismal Injury and Abnormalities	hepatobiliary system cancer	Hepatobiliary system cancer	6.51e-05		-0.728		-0.564	NDUFA10,AASS,ASS1,PRDX1,EPHX2,ZADH2,GLUD1,SARDH,ARG1,ATP5A1,HACL1,AGXT2,SCP2,ATP5B,MDH1,IVD,ALDH7A1,BDH1,SOD1,ACO2,SUOX,DECR1,AIFM1,GC,ANXA7,CPS1,OGDH,HSPD1,PC,PRDX3,CCS,IMMT,ACSL1,ACOX1,ALDH2,PPP2R1A,PCCA,EIF4A1,GNMT,LONP2,NDUFV2,ACAA2,ACADVL,SDHA,TXNRD1,HAGH,PEX16,GSTK1,CES1,ACAA1,BHMT,ACTR3,NDUFS1,CHDH,CROT,LDHA,IDH1,HSP90AB1,NUDT12,GPD2	60
Cancer, Gastrointestinal Disease, Hepatic System Disease, Organismal Injury and Abnormalities	cancer	Liver cancer	7.28e-05		-0.728		-0.533	NDUFA10,AASS,ASS1,PRDX1,EPHX2,ZADH2,GLUD1,SARDH,ARG1,ATP5A1,HACL1,AGXT2,SCP2,ATP5B,MDH1,IVD,ALDH7A1,BDH1,SOD1,ACO2,SUOX,DECR1,AIFM1,GC,ANXA7,CPS1,OGDH,HSPD1,PC,PRDX3,CCS,ACSL1,ACOX1,ALDH2,PPP2R1A,PCCA,EIF4A1,GNMT,LONP2,NDUFV2,ACAA2,ACADVL,SDHA,TXNRD1,HAGH,PEX16,GSTK1,CES1,ACAA1,BHMT,ACTR3,NDUFS1,CHDH,CROT,LDHA,IDH1,HSP90AB1,NUDT12,GPD2	59
Developmental Disorder, Hereditary Disorder, Metabolic Disease, Organismal Injury and Abnormalities, Renal and Urological Disease	methylmalonic acidemia	Methylmalonic acidemia	7.52e-05					CPS1,SUCLA2,SUCLG1	3
Free Radical Scavenging, Small Molecule Biochemistry	production	Production of hydrogen peroxide	7.62e-05		0.611		0.214	SOD2,CAT,SOD1,HSP90AB1,PRDX1	5
Cancer, Gastrointestinal Disease, Hepatic System Disease, Organismal Injury and Abnormalities	liver tumor	Liver tumor	8.04e-05		-0.768		-0.557	NDUFA10,AASS,ASS1,PRDX1,EPHX2,ZADH2,GLUD1,SARDH,ARG1,ATP5A1,HACL1,AGXT2,SCP2,ATP5B,MDH1,IVD,ALDH7A1,BDH1,SOD1,ACO2,SUOX,DECR1,AIFM1,GC,ANXA7,CPS1,OGDH,HSPD1,PC,PRDX3,CCS,ACSL1,ACOX1,ALDH2,PPP2R1A,PCCA,CPT2,EIF4A1,GNMT,LONP2,NDUFV2,ACAA2,ACADVL,SDHA,TXNRD1,HAGH,PEX16,GSTK1,CES1,ACAA1,BHMT,ACTR3,NDUFS1,CHDH,CROT,LDHA,IDH1,HSP90AB1,NUDT12,GPD2	60
Cellular Function and Maintenance	respiration	Respiration of mitochondria	8.08e-05					DLD,ACSL1,SOD1,DLST	4
Cellular Movement, Hematological Disease, Immunological Disease, Inflammatory Disease, Inflammatory Response, Organismal Injury and Abnormalities, Respiratory Disease	allergic pulmonary eosinophilia	Allergic pulmonary eosinophilia	8.96e-05					ALDH2,ARG1,ACO2,PRDX1	4
Amino Acid Metabolism, Small Molecule Biochemistry	synthesis	Synthesis of L-amino acid	8.96e-05					GLUD1,GOT2,ARG1,BHMT	4
Cell Morphology, Cellular Function and Maintenance	mitochondrial membrane potential	Mitochondrial membrane potential	9.91e-05					SOD2,SOD1,PRDX3,NDUFS1	4
Protein Synthesis	polymerization	Polymerization of protein	9.96e-05					ACADL,SOD2,AASS,CAT,ALDH5A1,TXNRD1,ACAT1,DECR1,GNMT,HACL1,MAT1A,IVD	12
Cancer, Organismal Injury and Abnormalities	nonhematologic malignant neoplasm	Nonhematologic malignant neoplasm	0.000107		-0.481		-0.49	NDUFA10,ACADL,PIPOX,ATP5F1,DECR2,GPD1,EPHX2,OTC,ZADH2,SARDH,ATP5A1,HAO1,AGXT2,SCP2,MDH1,PON1,ACO2,NUDT19,CYC1,OAT,SOD2,UQCRC2,ECI1,BPHL,DECR1,AIFM1,GC,CPS1,CCS,IMMT,GALK1,GSTM5,BAAT,CPT2,GNMT,EIF4A1,LONP2,UQCRFS1,NDUFV2,ACSF2,ACOT12,DLST,TXNRD1,CES1,DMGDH,PHYH,NDUFS1,HADHB,HSPA9,NDUFS2,CHDH,CROT,ACAT1,CA3,LDHD,ATP5H,IDH1,PCCB,HSP90AB1,NUDT12,AASS,NUDT7,ASS1,PHB,PRDX1,GLUD1,CAT,DBT,ARG1,HACL1,ATP5…	117
Free Radical Scavenging, Molecular Transport	accumulation	Accumulation of superoxide	0.000109					SOD2,NDUFS1	2
Connective Tissue Disorders, Gastrointestinal Disease, Hepatic System Disease, Metabolic Disease, Organismal Injury and Abnormalities	adiposis	Adiposis of liver	0.000109					SOD2,ACOX1	2
Cell Signaling, Vitamin and Mineral Metabolism	buffering	Buffering of Ca2+	0.000109					CAT,SOD1	2
Organismal Injury and Abnormalities, Renal and Urological Disease	damage	Damage of renal cortex	0.000109					GC,CAT	2
Organismal Injury and Abnormalities	post-angioplasty restenosis	Post-angioplasty restenosis	0.000109					CAT,SOD1	2
Free Radical Scavenging	reduction	Reduction of superoxide	0.000109					SOD2,SOD1	2
Cardiovascular Disease, Organismal Injury and Abnormalities, Skeletal and Muscular Disorders	cardiomyopathy	Severe cardiomyopathy	0.000109					ACSL1,AIFM1	2
Hematological Disease	failure	Failure of bone marrow	0.000112					CAT,SOD1,ALDH2,TXNRD1,PRDX3	5
Cell Death and Survival	cell death	Cell death of lung cancer cell lines	0.000119		0.55		0.675	ALDH1L1,SOD1,PHB,TXNRD1,ACO2,AIFM1,TRAP1,DMGDH,UQCRFS1	9
Amino Acid Metabolism, Small Molecule Biochemistry	metabolism	Metabolism of glutamine family amino acid	0.00012					GLUD1,ALDH5A1,ARG1,IDH1	4
Metabolic Disease	metabolism	Abnormal metabolism	0.000127					PON1,ACADL,ACADVL,ALDH5A1,ALDH2,EPHX2,CCS	7
Digestive System Development and Function, Hepatic System Development and Function, Organ Morphology, Organismal Development	pale	Paleness of liver	0.000132					ACOX1,SOD1,ARG1,DECR1	4
Cardiovascular Disease, Hematological Disease, Metabolic Disease	hyperlipidemia	Hyperlipidemia	0.000136					ACOX1,SOD1,GPD1,GNMT,CES1,IDH1	6
Cell Death and Survival	cell death	Cell death of skin cell lines	0.000139					SOD2,CAT,HSPD1	3
Developmental Disorder, Hereditary Disorder, Metabolic Disease, Organismal Injury and Abnormalities	lipidosis	Lipidosis	0.000139					ACADL,ATP5A1,PHYH	3
Carbohydrate Metabolism	quantity	Quantity of carbohydrate	0.000147		0.879		0.62	PON1,ACADVL,SOD1,HADH,CES1,BHMT,EPHX2,SOD2,ACSL1,DECR1,PCCA,GNMT,SCP2,GPD2	14
DNA Replication, Recombination, and Repair	damage	DNA damage	0.000157		-0.26		0.092	SOD2,CAT,SOD1,ALDH2,ACO2,AIFM1,IDH1,PRDX1	8
Free Radical Scavenging, Molecular Transport	quantity	Quantity of superoxide	0.000158		-0.054		0.146	PON1,SOD2,CAT,SOD1	4
Metabolic Disease	glucose metabolism disorder	Glucose metabolism disorder	0.00016		-1.213		-0.661	PON1,ACADL,ACAA2,ACADVL,SOD1,GPD1,HADH,ACAA1,Mup1 (includes others),PRDX3,ETFDH,SOD2,IMMT,ACSL1,GLUD1,ACOX1,CAT,ALDH2,CA3,DECR1,ARG1,GNMT,ECHS1,GPD2	24
Amino Acid Metabolism, Small Molecule Biochemistry	metabolism	Metabolism of glutamine	0.000166					GLUD1,ALDH5A1,IDH1	3
Neurological Disease	sporadic amyotrophic lateral sclerosis	Sporadic amyotrophic lateral sclerosis	0.000166					PON1,SOD2,SOD1	3
Protein Synthesis	quantity	Quantity of enzyme	0.000174		-1.698	bias	-0.951	SOD2,GNMT,PRDX1,BHMT,PHYH,GPD2	6
Neurological Disease, Organismal Injury and Abnormalities, Psychological Disorders	leukodystrophy	Leukodystrophy	0.000187					SOD2,HSPD1,AIFM1,PHYH	4
Cancer, Organismal Injury and Abnormalities	adenocarcinoma	Adenocarcinoma	0.000196					NDUFA10,PIPOX,ATP5F1,DECR2,GPD1,EPHX2,OTC,ZADH2,SARDH,ATP5A1,HAO1,AGXT2,SCP2,MDH1,PON1,NUDT19,CYC1,OAT,SOD2,UQCRC2,ECI1,BPHL,DECR1,AIFM1,GC,CPS1,CCS,IMMT,GALK1,GSTM5,BAAT,CPT2,GNMT,EIF4A1,LONP2,NDUFV2,ACSF2,ACOT12,DLST,TXNRD1,CES1,DMGDH,NDUFS1,HADHB,HSPA9,NDUFS2,CHDH,CROT,ACAT1,CA3,LDHD,IDH1,PCCB,HSP90AB1,NUDT12,AASS,NUDT7,ASS1,PHB,PRDX1,CAT,DBT,ARG1,HACL1,ALDH7A1,BDH1,ALDH6A1,SUOX,ALDH5A1,ANXA7,…	104
Free Radical Scavenging, Lipid Metabolism, Molecular Transport, Small Molecule Biochemistry	quantity	Quantity of lipid peroxide	0.000196					SOD1,AIFM1,PRDX3	3
Lipid Metabolism, Molecular Transport, Small Molecule Biochemistry	export	Export of lipid	0.000212		1.446		0.937	PON1,ACSL1,CROT,ACAT1,CES1,SCP2	6
Amino Acid Metabolism, Small Molecule Biochemistry	catabolism	Catabolism of leucine	0.000217					IVD,MCCC1	2
Lipid Metabolism, Nucleic Acid Metabolism, Small Molecule Biochemistry	cleavage	Cleavage of acetyl-coenzyme A	0.000217					ACAA2,CROT	2
Amino Acid Metabolism, Small Molecule Biochemistry	metabolism	Metabolism of L-ornithine	0.000217					OAT,OTC	2
Small Molecule Biochemistry	production	Production of urea	0.000217					ASS1,ARG1	2
Lipid Metabolism, Molecular Transport, Nucleic Acid Metabolism, Small Molecule Biochemistry	transport	Transport of acyl-coenzyme A	0.000217					CROT,SCP2	2
Cardiovascular Disease, Hematological Disease, Organismal Injury and Abnormalities	aplastic anemia	Aplastic anemia	0.000219					CAT,SOD1,ALDH2,TXNRD1,PRDX3	5
Cancer, Gastrointestinal Disease, Hepatic System Disease, Organismal Injury and Abnormalities	tumorigenesis	Tumorigenesis of liver tumor	0.000238					ACOX1,ALDH2,GNMT,BHMT	4
Cell Signaling, Small Molecule Biochemistry	synthesis	Synthesis of nitric oxide	0.000241		1.751		1.257	SOD2,IMMT,CAT,SOD1,ASS1,HSPD1,TXNRD1,ARG1,AGXT2	9
Energy Production, Molecular Transport, Nucleic Acid Metabolism, Small Molecule Biochemistry	concentration	Concentration of ATP	0.000266		0.941		0.573	SOD2,CAT,LDHA,ATP5B,NDUFS1,GPD2	6
Metabolic Disease	abnormal activity	Abnormal activity of enzyme	0.000269					PON1,ACADL,ACADVL,ALDH2,CCS	5
Nucleic Acid Metabolism, Small Molecule Biochemistry	synthesis	Synthesis of purine nucleotide	0.00028		1.732	bias	1.161	SOD2,SOD1,HSPD1,ALDH2,ACAT1,ATP5A1,ATP5B	7
Cancer, Gastrointestinal Disease, Hepatic System Disease, Organismal Injury and Abnormalities	liver carcinoma	Liver carcinoma	0.000291		-0.728		-0.521	NDUFA10,AASS,ASS1,PRDX1,EPHX2,ZADH2,GLUD1,SARDH,ARG1,ATP5A1,HACL1,AGXT2,ATP5B,MDH1,IVD,ALDH7A1,BDH1,SOD1,ACO2,SUOX,DECR1,AIFM1,GC,ANXA7,CPS1,OGDH,HSPD1,PC,CCS,ACSL1,ACOX1,ALDH2,PPP2R1A,PCCA,EIF4A1,GNMT,LONP2,NDUFV2,ACAA2,ACADVL,SDHA,TXNRD1,HAGH,PEX16,GSTK1,ACAA1,BHMT,ACTR3,NDUFS1,CHDH,CROT,LDHA,IDH1,HSP90AB1,NUDT12,GPD2	56
Cancer, Gastrointestinal Disease, Organismal Injury and Abnormalities	digestive organ tumor	Digestive organ tumor	0.000292		-1.056		-0.832	NDUFA10,PIPOX,ATP5F1,DECR2,GPD1,EPHX2,OTC,ZADH2,SARDH,ATP5A1,HAO1,AGXT2,SCP2,MDH1,ACO2,NUDT19,CYC1,OAT,SOD2,UQCRC2,ECI1,BPHL,DECR1,AIFM1,GC,CPS1,CCS,IMMT,GALK1,BAAT,CPT2,GNMT,EIF4A1,LONP2,NDUFV2,ACSF2,ACOT12,TXNRD1,CES1,DMGDH,NDUFS1,HSPA9,NDUFS2,CHDH,CROT,ACAT1,LDHD,IDH1,PCCB,HSP90AB1,NUDT12,AASS,NUDT7,ASS1,PHB,PRDX1,GLUD1,CAT,DBT,ARG1,HACL1,ATP5B,IVD,ALDH7A1,BDH1,ALDH6A1,SOD1,SUOX,ANXA7,PDHB,DLD…	104
Digestive System Development and Function, Hepatic System Development and Function, Organ Morphology, Organismal Development	morphology	Morphology of liver	0.000316					SOD2,ACOX1,SOD1,DECR1,ARG1,GNMT,MAT1A,CES1,BHMT,SCP2	10
Amino Acid Metabolism	quantity	Quantity of L-amino acid	0.000321		0.749		0.67	GLUD1,ARG1,HADH,MAT1A	4
Cell Morphology, Cellular Assembly and Organization	morphology	Morphology of mitochondria	0.000342					SOD2,SOD1,HSPD1,AIFM1,PRDX3,NDUFS1	6
Cell Cycle	interphase	Interphase of astrocytes	0.00036					SOD2,IDH1	2
Carbohydrate Metabolism	metabolism	Metabolism of isocitric acid	0.00036					ACO2,IDH1	2
Cellular Compromise, Lipid Metabolism, Small Molecule Biochemistry	peroxidation	Peroxidation of phospholipid	0.00036					PON1,CAT	2
Developmental Disorder, Hereditary Disorder, Metabolic Disease, Neurological Disease, Organismal Injury and Abnormalities	pyruvate decarboxylase deficiency	Pyruvate decarboxylase deficiency	0.00036					PDHB,DLD	2
Amino Acid Metabolism, Nucleic Acid Metabolism, Small Molecule Biochemistry	synthesis	Synthesis of S-adenosylmethionine	0.00036					MAT1A,GNMT	2
Respiratory Disease	respiration	Abnormal respiration	0.000369					SOD2,ACADVL,CAT,ALDH2	4
Organismal Injury and Abnormalities, Tissue Morphology	area	Area of lesion	0.000423					PON1,ACAT1,CES1,EPHX2	4
Cell Death and Survival, Organismal Injury and Abnormalities	cell death	Cell death of epithelial cell lines	0.000437		0.059		-0.267	CAT,SOD1,HSPD1,DLST,LDHA,CA3,DECR1,AIFM1,PRDX3	9
Carbohydrate Metabolism	gluconeogenesis	Gluconeogenesis	0.000448					GPD1,GNMT,PC,Mup1 (includes others),GPD2	5
Energy Production, Nucleic Acid Metabolism, Small Molecule Biochemistry	synthesis	Synthesis of ATP	0.000448					SOD2,SOD1,HSPD1,ATP5A1,ATP5B	5
Hematological Disease, Metabolic Disease	dysglycemia	Dysglycemia	0.000451		-1.446	bias	-0.643	ACADL,GLUD1,ACADVL,GPD1,ARG1,HADH,Mup1 (includes others),GPD2	8
Gastrointestinal Disease, Hepatic System Disease, Hereditary Disorder, Organismal Injury and Abnormalities	progressive familial intrahepatic cholestasis type 1	Progressive familial intrahepatic cholestasis type 1	0.000451					ACSL1,BAAT,SCP2,UQCRFS1	4
Amino Acid Metabolism, Molecular Transport, Small Molecule Biochemistry	quantity	Quantity of homocysteine	0.000453					PON1,CPS1,BHMT	3
Cancer, Gastrointestinal Disease, Organismal Injury and Abnormalities	digestive system cancer	Digestive system cancer	0.000458		-0.728		-0.566	NDUFA10,PIPOX,ATP5F1,DECR2,GPD1,EPHX2,OTC,ZADH2,SARDH,ATP5A1,HAO1,AGXT2,SCP2,MDH1,ACO2,NUDT19,CYC1,SOD2,UQCRC2,ECI1,BPHL,DECR1,AIFM1,GC,CPS1,CCS,IMMT,GALK1,BAAT,CPT2,GNMT,EIF4A1,LONP2,NDUFV2,ACSF2,ACOT12,TXNRD1,CES1,DMGDH,NDUFS1,HSPA9,NDUFS2,CHDH,CROT,ACAT1,LDHD,IDH1,PCCB,HSP90AB1,NUDT12,AASS,NUDT7,ASS1,PHB,PRDX1,GLUD1,CAT,DBT,ARG1,HACL1,ATP5B,IVD,ALDH7A1,BDH1,ALDH6A1,SOD1,SUOX,ANXA7,PDHB,DLD,OGD…	102
Cancer, Organismal Injury and Abnormalities	incidence	Incidence of malignant tumor	0.000473		-1.314	bias	-0.151	SOD2,ANXA7,ACOX1,SOD1,GNMT,BHMT,PRDX1	7
Cellular Compromise	dysfunction	Dysfunction of mitochondria	0.000481					HSPA9,OGDH,SOD1,SDHA	4
Cell Death and Survival	cell viability	Cell viability of myeloma cell lines	0.00051					SOD2,CAT,SOD1,LDHA,EIF4A1	5
Renal and Urological System Development and Function	homeostasis	Homeostasis of urine	0.000513					SOD2,ECI1,ALDH5A1,BHMT	4
Cellular Compromise	oxidative stress response	Oxidative stress response of cells	0.000513					HSPA9,CAT,SOD1,PRDX1	4
Organismal Functions	energy homeostasis	Energy homeostasis	0.000525		1.706		1.629	ACADL,ACADVL,SOD1,DECR1,BHMT,Mup1 (includes others),GPD2	7
Cell Death and Survival, Cell Morphology, Cellular Function and Maintenance	autophagic cell death	Autophagic cell death of tumor cell lines	0.000537					SOD2,SOD1	2
Cellular Growth and Proliferation	colony formation	Colony formation of lung cell lines	0.000537					SOD2,CAT	2
Lipid Metabolism, Small Molecule Biochemistry	damage	Damage of lipid	0.000537					CAT,SOD1	2
Free Radical Scavenging	detoxification	Detoxification of reactive oxygen species	0.000537					SOD2,SOD1	2
Cancer, Neurological Disease, Organismal Injury and Abnormalities	gliomatosis cerebri cancer	Gliomatosis cerebri	0.000537					ALDH5A1,IDH1	2
Cellular Compromise	injury	Injury of mitochondria	0.000537					SOD2,ACOX1	2
Cell Morphology, Cellular Compromise	shrinkage	Shrinkage of blood cells	0.000537					ANXA7,AIFM1	2
Cell Death and Survival	cell death	Cell death of carcinoma cell lines	0.00056		0.659		0.822	ALDH1L1,SOD1,PHB,TXNRD1,ACO2,AIFM1,TRAP1,UQCRFS1,DMGDH	9
Digestive System Development and Function, Hepatic System Development and Function, Organ Development	function	Function of liver	0.000578					SOD2,ACOX1,SOD1,MAT1A,CES1	5
Carbohydrate Metabolism, Energy Production	metabolism	Metabolism of pyruvic acid	0.000636					AGXT,LDHA,PC	3
Hereditary Disorder, Organismal Injury and Abnormalities, Skeletal and Muscular Disorders	hereditary myopathy	Hereditary myopathy	0.000676					NDUFA10,ACADVL,DLD,NDUFS3,HSPD1,SDHA,AIFM1,SUCLA2,SUCLG1,ECHS1,NDUFS1	11
Cell Death and Survival, Skeletal and Muscular Disorders	apoptosis	Apoptosis of muscle cells	0.000707		-0.521		-0.164	SOD2,CAT,SOD1,PHB,HSPD1,MDH1,NDUFV2,PRDX3	8
Lipid Metabolism, Molecular Transport, Small Molecule Biochemistry	efflux	Efflux of cholesterol	0.000734					PON1,ACSL1,ACAT1,CES1,SCP2	5
Amino Acid Metabolism, Small Molecule Biochemistry	catabolism	Catabolism of acidic amino acid	0.000749					GLUD1,GOT2	2
Carbohydrate Metabolism, Energy Production	conversion	Conversion of pyruvic acid	0.000749					LDHA,PC	2
Lipid Metabolism, Molecular Transport, Small Molecule Biochemistry	efflux	Efflux of fatty acid	0.000749					ACSL1,CES1	2
Endocrine System Disorders, Gastrointestinal Disease, Hematological Disease, Hereditary Disorder, Metabolic Disease, Organismal Injury and Abnormalities	familial hyperinsulinemic hypoglycemia	Familial hyperinsulinemic hypoglycemia	0.000749					GLUD1,HADH	2
Amino Acid Metabolism, Small Molecule Biochemistry	metabolism	Metabolism of L-aspartic acid	0.000749					GOT2,ASS1	2
Cardiovascular Disease, Endocrine System Disorders, Gastrointestinal Disease, Hereditary Disorder, Metabolic Disease, Organismal Injury and Abnormalities	susceptibility to microvascular complications of diabetes	Susceptibility to microvascular complications of diabetes	0.000749					PON1,SOD2	2
Carbohydrate Metabolism, Molecular Transport, Small Molecule Biochemistry	concentration	Concentration of glycerol	0.000782					CES1,BHMT,GPD2	3
Cardiovascular Disease, Organismal Injury and Abnormalities, Skeletal and Muscular Disorders	idiopathic dilated cardiomyopathy	Idiopathic dilated cardiomyopathy	0.000782					SOD2,SDHA,SUCLG1	3
Endocrine System Disorders, Metabolic Disease	insulin resistance	Insulin resistance	0.000804					ACADL,ACSL1,ACOX1,CAT,SOD1,CA3,GNMT,Mup1 (includes others),PRDX3	9
Lipid Metabolism, Molecular Transport, Small Molecule Biochemistry	transport	Transport of steroid	0.000807		1.961	bias	1.434	PON1,GC,ACSL1,ACAT1,CES1,SCP2	6
Cancer, Gastrointestinal Disease, Hepatic System Disease, Organismal Injury and Abnormalities	hepatocellular carcinoma	Hepatocellular carcinoma	0.000866		-0.728		-0.559	ANXA7,CPS1,OGDH,SOD1,TXNRD1,BHMT,PRDX1,GLUD1,ACOX1,ALDH2,ARG1,GNMT,IDH1,HSP90AB1,AGXT2	15
Cancer, Organismal Injury and Abnormalities	incidence	Incidence of tumor	0.000892		-1.784	bias	-0.933	SOD2,ANXA7,ACADVL,ACOX1,SOD1,PPP2R1A,GNMT,BHMT,PRDX1	9
Organismal Functions	thermogenesis	Thermogenesis	0.000911					ACADVL,DECR1,Mup1 (includes others),GPD2	4
Neurological Disease, Organismal Injury and Abnormalities	syndromic encephalopathy	Syndromic encephalopathy	0.000935					OTC,ACSL1,GLUD1,ALDH5A1,SUCLA2,IDH1,SUCLG1,NDUFS1	8
Infectious Diseases	productive infection	Productive infection of cervical cancer cell lines	0.000961	Increased	2.646	bias	1.324	NDUFA10,UQCRC1,AASS,DLST,ATP5B,SUCLG2,GPD2	7
Lipid Metabolism, Small Molecule Biochemistry	internalization	Internalization of fatty acid	0.000995					ACSL1,SCP2	2
DNA Replication, Recombination, and Repair	oxidation	Oxidation of DNA	0.000995					SOD2,CAT	2
Amino Acid Metabolism, Molecular Transport, Nucleic Acid Metabolism, Small Molecule Biochemistry	quantity	Quantity of S-adenosylmethionine	0.000995					MAT1A,BHMT	2
Amino Acid Metabolism, Small Molecule Biochemistry	synthesis	Synthesis of basic amino acid	0.000995					ASS1,ARG1	2
Endocrine System Disorders, Gastrointestinal Disease, Hereditary Disorder, Metabolic Disease, Organismal Injury and Abnormalities	familial diabetes mellitus	Familial diabetes mellitus	0.00101					PON1,SOD2,HADH,GPD2	4
Endocrine System Development and Function, Molecular Transport, Small Molecule Biochemistry	quantity	Quantity of adiponectin	0.00104					CES1,GSTK1,PRDX3	3
Cancer, Gastrointestinal Disease, Hepatic System Disease, Organismal Injury and Abnormalities	tumorigenesis	Tumorigenesis of hepatocellular carcinoma	0.00104					ACOX1,ALDH2,BHMT	3
Free Radical Scavenging, Small Molecule Biochemistry	generation	Generation of hydrogen peroxide	0.00113					CAT,SOD1,UQCRFS1	3
Connective Tissue Development and Function, Tissue Morphology	quantity	Quantity of adipose tissue	0.00117		-1.414		-1.916	ACADL,SOD2,ACADVL,CES1,SCP2,PRDX3,PHYH,GPD2	8
Cell Death and Survival	apoptosis	Apoptosis of lung cancer cell lines	0.0012		-0.139		-0.069	ALDH1L1,PHB,TXNRD1,ACO2,AIFM1,TRAP1,DMGDH	7
Cardiovascular Disease, Organismal Injury and Abnormalities, Tissue Morphology	area	Area of atherosclerotic lesion	0.00123					PON1,ACAT1,EPHX2	3
Developmental Disorder, Hereditary Disorder, Metabolic Disease, Neurological Disease, Organismal Injury and Abnormalities, Skeletal and Muscular Disorders	Mitochondrial DNA depletion syndrome encephalomyopathic form	Mitochondrial DNA depletion syndrome encephalomyopathic form	0.00127					SUCLA2,SUCLG1	2
Developmental Disorder, Hereditary Disorder, Metabolic Disease, Organismal Injury and Abnormalities	mitochondrial complex III deficiency	Mitochondrial complex III deficiency	0.00127					UQCRC2,CYC1	2
Organismal Functions	thermoregulation	Thermoregulation	0.00135		1.982		1.602	ACADL,ACADVL,DECR1,BHMT,Mup1 (includes others),GPD2	6
Cellular Assembly and Organization, Cellular Function and Maintenance	function	Function of mitochondria	0.00142					SOD2,CAT,SOD1,PRDX3	4
Energy Production	consumption	Consumption of oxygen	0.00142		0.6		0.563	ACSL1,CAT,ETFB,LDHA,CES1,GPD2	6
Molecular Transport	export	Export of molecule	0.00154		1.446	bias	0.789	PON1,HSPA9,ACSL1,CROT,ACAT1,SLC25A20,CES1,SCP2	8
Hematological Disease, Immunological Disease, Inflammatory Disease	eosinophilic inflammation	Eosinophilic inflammation	0.00159					ALDH2,ACO2,ARG1,CES1,PRDX1	5
Amino Acid Metabolism, Small Molecule Biochemistry	biosynthesis	Biosynthesis of aspartate family amino acids	0.00159					GOT2,BHMT	2
Post-Translational Modification	carbonylation	Carbonylation of protein	0.00159					SOD1,PHB	2
Drug Metabolism	catabolism	Catabolism of xenobiotic	0.00159					ACSL1,GSTM5	2
Inflammatory Disease, Inflammatory Response, Neurological Disease, Organismal Injury and Abnormalities	inflammation	Inflammation of hippocampus	0.00159					SOD1,ARG1	2
Neurological Disease	amyotrophic lateral sclerosis	Amyotrophic lateral sclerosis	0.00164					PON1,SOD2,SOD1,ALDH5A1,AIFM1,EIF4A1,CCS	7
Endocrine System Disorders, Organismal Injury and Abnormalities	benign thyroid nodule	Benign thyroid nodule	0.00169					GC,HIBADH,HSP90AB1	3
Lipid Metabolism, Small Molecule Biochemistry, Vitamin and Mineral Metabolism	metabolism	Metabolism of terpenoid	0.00171					PON1,GC,CAT,BAAT,ACAA1,CES1,SCP2,PHYH	8
Cell Death and Survival	necrosis	Necrosis	0.00182	Decreased	-2.52		-2.165	HSPD1,ASS1,PHB,PRDX1,PRDX3,EPHX2,IMMT,GLUD1,GSTM5,CAT,ALDH2,PPP2R1A,ARG1,ATP5A1,GNMT,TRAP1,UQCRFS1,SCP2,MDH1,NDUFV2,PON1,ALDH1L1,SOD1,DLST,SDHA,TXNRD1,ACO2,CES1,DMGDH,SOD2,HSPA9,LDHA,ACAT1,CA3,DECR1,AIFM1,HSP90AB1	37
Lipid Metabolism, Small Molecule Biochemistry, Vitamin and Mineral Metabolism	synthesis	Synthesis of sterol	0.00186					PON1,ACAT1,CES1,SCP2	4
Cancer, Neurological Disease, Organismal Injury and Abnormalities	diffuse glioma	Diffuse glioma	0.00193					ALDH5A1,IDH1	2
Cellular Assembly and Organization, Neurological Disease, Organismal Development, Tissue Development	formation	Formation of amyloid-beta plaques	0.00193					SOD2,SOD1	2
Molecular Transport	quantity	Quantity of carnitine	0.00193					ACADL,ACADVL	2
Cellular Compromise	damage	Damage of mitochondria	0.00196					SOD2,ACOX1,SOD1	3
Endocrine System Disorders, Gastrointestinal Disease, Metabolic Disease, Organismal Injury and Abnormalities	non-insulin-dependent diabetes mellitus	Non-insulin-dependent diabetes mellitus	0.00206					IMMT,ACAA2,CA3,ALDH2,DECR1,ACAA1,ECHS1,ETFDH,GPD2	9
Protein Synthesis	quantity	Quantity of protein lipid complex in blood	0.00219		1.067		1.03	PON1,CES1,SCP2,BHMT	4
Cell Signaling, Post-Translational Modification, Protein Synthesis	assembly	Assembly of Respiratory chain complex I	0.00224					NDUFA10,NDUFB9,NDUFB10	3
Lipid Metabolism, Nucleic Acid Metabolism, Small Molecule Biochemistry	conversion	Conversion of acyl-coenzyme A	0.00231					CROT,DECR2	2
Cellular Function and Maintenance, Hematological System Development and Function	presence	Presence of red blood cells	0.00231					SOD1,PRDX1	2
Amino Acid Metabolism	quantity	Quantity of essential amino acids	0.00231					ARG1,MAT1A	2
Cell Death and Survival	apoptosis	Apoptosis of pheochromocytoma cell lines	0.00238		-0.118		-0.286	SOD2,CAT,SOD1,PPP2R1A	4
Connective Tissue Development and Function, Tissue Morphology	quantity	Quantity of white adipose tissue	0.00238		-1		-1.406	CES1,PRDX3,PHYH,GPD2	4
Lipid Metabolism, Small Molecule Biochemistry	homeostasis	Homeostasis of lipid	0.00251					ACADL,SOD2,ACADVL,SOD1,MAT1A,EPHX2	6
Dermatological Diseases and Conditions, Organismal Injury and Abnormalities	psoriasis	Chronic psoriasis	0.00262					SOD2,GOT2,PHB,ARG1,UQCRFS1	5
Cellular Compromise	stress response	Stress response of cells	0.00262		-0.042		-0.12	HSPA9,CAT,SOD1,PRDX1,EPHX2	5
Lipid Metabolism, Small Molecule Biochemistry, Vitamin and Mineral Metabolism	metabolism	Steroid metabolism	0.00265					PON1,GC,CAT,BAAT,CES1,ACAA1,SCP2	7
Cell Death and Survival, Organismal Injury and Abnormalities	cell death	Cell death of epithelial cells	0.00267		-0.168		-0.267	SOD2,CAT,SOD1,HSPD1,DLST,LDHA,CA3,ALDH2,DECR1,AIFM1,PRDX3	11
Post-Translational Modification	nitration	Nitration of protein	0.00272					SOD2,SOD1	2
Cellular Compromise	oxidative stress response	Oxidative stress response of tumor cell lines	0.00272					HSPA9,CAT	2
Molecular Transport, Nucleic Acid Metabolism, Small Molecule Biochemistry	quantity	Quantity of NADPH	0.00272					MDH1,GPD2	2
Amino Acid Metabolism, Small Molecule Biochemistry	synthesis	Synthesis of acidic amino acid	0.00272					GLUD1,GOT2	2
Lipid Metabolism, Molecular Transport, Small Molecule Biochemistry	accumulation	Accumulation of fatty acid	0.00272					PON1,ECI1,ACOX1	3
Inflammatory Response	inflammation	Inflammation of body cavity	0.00284		-0.41		0.248	PON1,GC,ANXA7,SOD1,PHB,ACO2,GSTK1,PRDX1,PHYH,SOD2,ACOX1,ALDH2,ARG1,GNMT,MAT1A,SCP2	16
Lipid Metabolism, Small Molecule Biochemistry	cleavage	Cleavage of lipid	0.00293					PON1,ACAA2,CROT,ACAT1,ACAA1,SCP2	6
Organismal Functions	energy expenditure	Energy expenditure	0.00301		1.067		1.16	ACADL,ACADVL,SOD1,BHMT,Mup1 (includes others)	5
Inflammatory Response, Organismal Injury and Abnormalities	inflammation	Inflammation of organ	0.00305		-0.643		-0.154	PON1,GC,ANXA7,ACADVL,SOD1,PHB,GPD1,ACO2,GSTK1,PRDX1,PHYH,SOD2,ACOX1,CAT,ALDH2,CA3,ARG1,MAT1A,GNMT,SCP2	20
Lipid Metabolism, Small Molecule Biochemistry	conversion	Conversion of fatty acid	0.00308					ACOX1,CROT,DECR2	3
Cell Death and Survival	cell death	Cell death of neuroblastoma cell lines	0.00312		-0.665		-0.566	SOD2,HSPA9,CAT,SOD1,ATP5A1,AIFM1	6
Cancer, Organismal Injury and Abnormalities	adenoid cystic carcinoma	Adenoid cystic carcinoma	0.00316					HSP90AB1,IDH1	2
Amino Acid Metabolism, Small Molecule Biochemistry	catabolism	Catabolism of basic amino acid	0.00316					AASS,ARG1	2
Cancer, Gastrointestinal Disease, Organismal Injury and Abnormalities	neoplasia	Gastrointestinal neoplasia	0.0032					NDUFA10,PIPOX,AASS,ATP5F1,NUDT7,DECR2,ASS1,PHB,GPD1,PRDX1,EPHX2,OTC,SARDH,CAT,DBT,ARG1,ATP5A1,HACL1,HAO1,AGXT2,SCP2,IVD,BDH1,ALDH6A1,NUDT19,SUOX,CYC1,OAT,SOD2,UQCRC2,ECI1,BPHL,DECR1,AIFM1,ANXA7,CPS1,PDHB,DLD,OGDH,HSPD1,ETFA,PC,CCS,ETFDH,NIPSNAP1,IMMT,ECH1,GALK1,ACOX1,BAAT,ALDH2,PPP2R1A,PCCA,CPT2,GNMT,EIF4A1,TRAP1,LONP2,NDUFV2,ECHS1,ACAA2,ACADVL,ALDH1L1,ACSF2,ETFB,ACOT12,SDHA,AGXT,TXNRD1,HADH,PEX1…	91
Protein Synthesis	quantity	Quantity of protein in blood	0.00323		-0.405		-0.246	PON1,SOD2,SOD1,HADH,GNMT,CES1,BHMT,SCP2,PRDX3,PHYH,GPD2	11
Cancer, Neurological Disease, Organismal Injury and Abnormalities	anaplastic glioma	Anaplastic glioma	0.00326					ALDH5A1,IDH1,HSP90AB1	3
Energy Production, Lipid Metabolism, Small Molecule Biochemistry	oxidation	Oxidation of palmitic acid	0.00326					ACADL,IMMT,GOT2	3
Hereditary Disorder, Organismal Injury and Abnormalities	X-linked hereditary disease	X-linked hereditary disease	0.00344					CPS1,OTC,CAT,SOD1,TXNRD1,CA3,AIFM1,PRDX3	8
Cell Death and Survival	apoptosis	Apoptosis of carcinoma cell lines	0.00357		-0.048		0.061	ALDH1L1,PHB,TXNRD1,ACO2,AIFM1,TRAP1,DMGDH	7
Cell Death and Survival	apoptosis	Apoptosis of skin cell lines	0.00363					SOD2,HSPD1	2
Cellular Function and Maintenance, Nervous System Development and Function	function	Function of astrocytes	0.00363					ANXA7,PHYH	2
Lipid Metabolism, Small Molecule Biochemistry	incorporation	Incorporation of oleic acid	0.00363					ACSL1,SCP2	2
Lipid Metabolism, Small Molecule Biochemistry, Vitamin and Mineral Metabolism	metabolism	Metabolism of bile acid	0.00363					BAAT,ACAA1	2
Carbohydrate Metabolism, Lipid Metabolism, Molecular Transport, Small Molecule Biochemistry	concentration	Concentration of phosphatidylcholine	0.00386					PON1,SCP2,BHMT	3
Cell Death and Survival, Organismal Injury and Abnormalities	necrosis	Necrosis of epithelial tissue	0.00389		-0.678		-0.72	SOD2,CAT,DLST,SOD1,ASS1,HSPD1,LDHA,ALDH2,CA3,DECR1,AIFM1,PRDX3	12
Organismal Functions	metabolism	Metabolism of mammalia	0.00408					SOD1,ALDH5A1,EPHX2	3
Lipid Metabolism, Molecular Transport, Small Molecule Biochemistry	accumulation	Accumulation of triacylglycerol	0.0041		-1.091		-1.132	ACADL,ACSL1,SCP2,Mup1 (includes others)	4
Amino Acid Metabolism, Small Molecule Biochemistry	catabolism	Catabolism of glutamine family amino acid	0.00413					GLUD1,ARG1	2
Cancer, Neurological Disease, Organismal Injury and Abnormalities	glioma cancer	Grade 3-4 glioma cancer	0.00413					ALDH5A1,IDH1	2
Developmental Disorder, Hereditary Disorder, Metabolic Disease, Neurological Disease, Organismal Injury and Abnormalities, Skeletal and Muscular Disorders	Leigh syndrome with complex I deficiency	Leigh syndrome with complex I deficiency	0.00413					NDUFA10,NDUFS3	2
Cellular Assembly and Organization	proliferation	Proliferation of peroxisomes	0.00413					ACOX1,SCP2	2
Lipid Metabolism, Small Molecule Biochemistry	metabolism	Metabolism of triacylglycerol	0.00452					CPS1,ACSL1,CAT,BHMT	4
Cellular Compromise	stress response	Stress response of tumor cell lines	0.00452					HSPA9,CAT,EPHX2	3
Organismal Injury and Abnormalities, Renal and Urological Disease	urolithiasis	Urolithiasis	0.00452					AGXT,CA3,HAO1	3
Lipid Metabolism, Small Molecule Biochemistry	metabolism	Metabolism of very long chain fatty acid	0.00466					ACOX1,ACAA1	2
Neurological Disease, Organismal Injury and Abnormalities	brainstem disorder	Brainstem disorder	0.00497					SOD2,SOD1,ALDH5A1,IDH1	4
Organismal Functions	lethargy	Lethargy	0.005					OAT,DBT,DECR1	3
Cardiovascular Disease	occlusion	Occlusion of blood vessel	0.00506		-1.067		-1.262	PON1,CPS1,OGDH,ALDH5A1,SOD1,HSPD1,ACAT1,CA3,ACAA1,CES1,EPHX2	11
Amino Acid Metabolism, Small Molecule Biochemistry	metabolism	Metabolism of L-glutamic acid	0.00523					GLUD1,ALDH5A1	2
Cell Death and Survival	cell death	Neuronal cell death	0.00528		-1.795		-1.769	SOD1,HSPD1,SDHA,PHB,PRDX3,EPHX2,SOD2,GLUD1,GSTM5,CAT,LDHA,AIFM1,HSP90AB1	13
Carbohydrate Metabolism, Molecular Transport, Small Molecule Biochemistry	concentration	Concentration of D-glucose	0.00533		1.516		1.434	PON1,SOD2,ACSL1,DECR1,HADH,GNMT,CES1,EPHX2	8
Lipid Metabolism, Small Molecule Biochemistry, Vitamin and Mineral Metabolism	metabolism	Metabolism of cholesterol	0.00562					PON1,CAT,CES1,SCP2	4
Cardiovascular Disease, Organismal Injury and Abnormalities	vaso-occlusion	Vaso-occlusion	0.0057		-1.067		-1.268	PON1,CPS1,OGDH,ALDH5A1,SOD1,HSPD1,ACAT1,CA3,ACAA1,CES1,EPHX2	11
Cell Death and Survival, DNA Replication, Recombination, and Repair	fragmentation	Fragmentation of DNA fragment	0.00577					SOD2,SOD1,AIFM1	3
Cardiovascular Disease, Hematological Disease, Organismal Injury and Abnormalities	anemia	Anemia	0.00578					SOD2,HSPA9,CAT,SOD1,BAAT,TXNRD1,ALDH2,PRDX1,PRDX3	9
Inflammatory Response	inflammation	Inflammation of absolute anatomical region	0.00579		-0.643		-0.14	PON1,GC,ANXA7,SOD1,PHB,ACO2,GSTK1,PRDX1,PHYH,SOD2,ACOX1,ALDH2,CA3,ARG1,GNMT,MAT1A,SCP2	17
Cell Death and Survival	cell death	Cell death of thymoma cell lines	0.00582					SOD2,CAT	2
Cancer, Neurological Disease, Organismal Injury and Abnormalities	high grade astrocytoma	High grade astrocytoma	0.00582					ALDH5A1,IDH1	2
Cellular Movement	invasion	Invasion of bladder cancer cell lines	0.00582					SOD2,CAT	2
Free Radical Scavenging	metabolism	Metabolism of superoxide	0.00582					SOD2,SOD1	2
Energy Production, Lipid Metabolism, Small Molecule Biochemistry	oxidation	Oxidation of oleic acid	0.00582					ACADL,ACSL1	2
Cardiovascular Disease, Organismal Injury and Abnormalities, Skeletal and Muscular Disorders	dilated cardiomyopathy	Dilated cardiomyopathy	0.00599					SOD2,ACSL1,ACADVL,SDHA,AIFM1,SUCLG1	6
Developmental Disorder, Hereditary Disorder, Metabolic Disease, Organismal Injury and Abnormalities, Renal and Urological Disease	3-methylcrotonyl-CoA carboxylase 1 deficiency	3-methylcrotonyl-CoA carboxylase 1 deficiency	0.00606					MCCC1	1
Ophthalmic Disease, Organ Morphology, Organismal Development, Organismal Injury and Abnormalities	abnormal morphology	Abnormal morphology of meibomian gland	0.00606					SOD1	1
Cellular Compromise	abnormality	Abnormality of mitochondria	0.00606					SOD1	1
Developmental Disorder, Hereditary Disorder, Metabolic Disease, Organismal Injury and Abnormalities	acatalasemia	Acatalasemia	0.00606					CAT	1
Lipid Metabolism, Molecular Transport, Small Molecule Biochemistry	accumulation	Accumulation of tetracosahexaenoic acid	0.00606					ACOX1	1
Cellular Compromise	acidification	Acidification by hepatoma cell lines	0.00606					CA3	1
Carbohydrate Metabolism, Lipid Metabolism, Small Molecule Biochemistry	activation	Activation of 1-palmitoyl-2-arachidonyl-sn-glycero-3-phosphorylcholine	0.00606					PON1	1
Carbohydrate Metabolism, Lipid Metabolism, Small Molecule Biochemistry	activation	Activation of 1-palmitoyl-2-glutaroyl-sn-glycero-3-phosphorylcholine	0.00606					PON1	1
Nervous System Development and Function	activation	Activation of ventral root	0.00606					SOD1	1
Hereditary Disorder, Metabolic Disease, Organismal Injury and Abnormalities, Psychological Disorders	acute alcohol sensitivity	Acute alcohol sensitivity	0.00606					ALDH2	1
Developmental Disorder, Hematological Disease, Hereditary Disorder, Metabolic Disease, Organismal Injury and Abnormalities	alpha-aminoadipic semialdehyde deficiency	Alpha-aminoadipic semialdehyde deficiency	0.00606					AASS	1
Developmental Disorder, Hereditary Disorder, Metabolic Disease, Organismal Injury and Abnormalities, Renal and Urological Disease	alpha-ketoglutarate dehydrogenase deficiency	Alpha-ketoglutarate dehydrogenase deficiency	0.00606					OGDH	1
Developmental Disorder, Hereditary Disorder, Metabolic Disease, Organismal Injury and Abnormalities	alpha-methylacetoacetic aciduria	Alpha-methylacetoacetic aciduria	0.00606					ACAT1	1
Cell Cycle	sub-G1 phase	Arrest in sub-G1 phase of vascular smooth muscle cells	0.00606					ARG1	1
Neurological Disease, Organismal Injury and Abnormalities	atrophy	Atrophy of anterior horn of the spinal cord	0.00606					SOD1	1
Hereditary Disorder, Neurological Disease, Organismal Injury and Abnormalities	familial amyotrophic lateral sclerosis	Autosomal dominant familial amyotrophic lateral sclerosis	0.00606					SOD1	1
Developmental Disorder, Hereditary Disorder, Neurological Disease, Organismal Injury and Abnormalities	autosomal dominant mental retardation type 36	Autosomal dominant mental retardation type 36	0.00606					PPP2R1A	1
Developmental Disorder, Hereditary Disorder, Metabolic Disease, Neurological Disease, Ophthalmic Disease, Organismal Injury and Abnormalities, Psychological Disorders	Refsum disease	Autosomal recessive Refsum disease	0.00606					PHYH	1
Hereditary Disorder, Neurological Disease, Organismal Injury and Abnormalities	autosomal recessive amyotrophic lateral sclerosis type 1	Autosomal recessive amyotrophic lateral sclerosis type 1	0.00606					SOD1	1
Developmental Disorder, Hereditary Disorder, Metabolic Disease, Organismal Injury and Abnormalities	autosomal recessive methionine adenosyltransferase deficiency	Autosomal recessive methionine adenosyltransferase deficiency	0.00606					MAT1A	1
Lipid Metabolism, Nucleic Acid Metabolism, Small Molecule Biochemistry	binding	Binding of palmitoyl-coenzyme A	0.00606					ACADL	1
Small Molecule Biochemistry	biosynthesis	Biosynthesis of carbamoyl phosphate	0.00606					CPS1	1
Developmental Disorder, Hereditary Disorder, Metabolic Disease, Organismal Injury and Abnormalities	carbamoyl-phosphate synthase i deficiency	Carbamoyl-phosphate synthase i deficiency	0.00606					CPS1	1
Carbohydrate Metabolism	carboxylation	Carboxylation of isocitric acid	0.00606					IDH1	1
Hereditary Disorder, Metabolic Disease, Organismal Injury and Abnormalities	carboxylesterase 1 deficiency	Carboxylesterase 1 deficiency	0.00606					CES1	1
Cardiovascular System Development and Function, Organ Development	cardioprotection	Cardioprotection of heart cells	0.00606					SOD2	1
Developmental Disorder, Hereditary Disorder, Metabolic Disease, Organismal Injury and Abnormalities	carnitine-acylcarnitine translocase deficiency	Carnitine-acylcarnitine translocase deficiency	0.00606					SLC25A20	1
Amino Acid Metabolism, Small Molecule Biochemistry	catabolism	Catabolism of L-lysine	0.00606					AASS	1
Amino Acid Metabolism, Small Molecule Biochemistry	catabolism	Catabolism of L-methionine	0.00606					MAT1A	1
Amino Acid Metabolism, Small Molecule Biochemistry	catabolism	Catabolism of beta-alanine	0.00606					ALDH6A1	1
Nucleic Acid Metabolism, Small Molecule Biochemistry, Vitamin and Mineral Metabolism	catabolism	Catabolism of coenzyme A	0.00606					NUDT7	1
Cell Death and Survival	cell death	Cell death of lower motor neuron	0.00606					SOD1	1
Cell Death and Survival, Hematological System Development and Function, Nervous System Development and Function	cell viability	Cell viability of microglia	0.00606					SOD2	1
DNA Replication, Recombination, and Repair, Nucleic Acid Metabolism, Small Molecule Biochemistry	chlorination	Chlorination of deoxycytidine	0.00606					CAT	1
Lipid Metabolism, Nucleic Acid Metabolism, Small Molecule Biochemistry	cleavage	Cleavage of 3-ketopristanoyl-coenzyme A	0.00606					SCP2	1
Lipid Metabolism, Molecular Transport, Small Molecule Biochemistry	co-localization	Co-localization of NBD-stearic acid	0.00606					SCP2	1
Cellular Growth and Proliferation, Hematological System Development and Function, Hematopoiesis	colony formation	Colony formation of LSK cells	0.00606					HSPA9	1
Hereditary Disorder, Metabolic Disease, Organismal Injury and Abnormalities	combined oxidative phosphorylation deficiency 22	Combined oxidative phosphorylation deficiency 22	0.00606					ATP5A1	1
Hereditary Disorder, Metabolic Disease, Neurological Disease, Organismal Injury and Abnormalities, Skeletal and Muscular Disorders	combined oxidative phosphorylation deficiency 6	Combined oxidative phosphorylation deficiency 6	0.00606					AIFM1	1
Amino Acid Metabolism, Post-Translational Modification, Small Molecule Biochemistry	conjugation	Conjugation of taurine	0.00606					BAAT	1
Cardiovascular System Development and Function	contractility	Contractility of carotid artery	0.00606					SOD1	1
Amino Acid Metabolism, Post-Translational Modification, Small Molecule Biochemistry	conversion	Conversion of L-proline	0.00606					OAT	1
Small Molecule Biochemistry	conversion	Conversion of choline	0.00606					CHDH	1
Lipid Metabolism, Nucleic Acid Metabolism, Small Molecule Biochemistry	conversion	Conversion of delta2-trans,delta4-trans-decadienoyl coenzyme A	0.00606					DECR2	1
Hereditary Disorder, Neurological Disease, Organismal Injury and Abnormalities, Skeletal and Muscular Disorders	Cowchock syndrome	Cowchock syndrome	0.00606					AIFM1	1
Cell Death and Survival, Cellular Compromise, Nervous System Development and Function	cytotoxicity	Cytotoxicity of motor neurons	0.00606					SOD1	1
Cellular Compromise, Neurological Disease, Ophthalmic Disease, Organismal Injury and Abnormalities	damage	Damage of RPE cells	0.00606					SOD1	1
Small Molecule Biochemistry	damage	Damage of heme	0.00606					CAT	1
Gastrointestinal Disease, Organismal Injury and Abnormalities	damage	Damage of intestinal tissue	0.00606					SOD1	1
Amino Acid Metabolism, Post-Translational Modification, Small Molecule Biochemistry	deamination	Deamination of L-glutamic acid	0.00606					GLUD1	1
Carbohydrate Metabolism, Energy Production	decarboxylation	Decarboxylation of pyruvic acid	0.00606					PC	1
Cancer, Organismal Injury and Abnormalities	dedifferentiated chondrosarcoma	Dedifferentiated chondrosarcoma	0.00606					IDH1	1
Hereditary Disorder, Metabolic Disease, Organismal Injury and Abnormalities	deficiency of 3-hydroxyacyl-coa dehydrogenase	Deficiency of 3-hydroxyacyl-coa dehydrogenase	0.00606					HADH	1
Hereditary Disorder, Metabolic Disease, Organismal Injury and Abnormalities	deficiency of galactokinase	Deficiency of galactokinase	0.00606					GALK1	1
Hereditary Disorder, Metabolic Disease, Organismal Injury and Abnormalities	deficiency of pyruvate dehydrogenase e1-beta	Deficiency of pyruvate dehydrogenase e1-beta	0.00606					PDHB	1
Cell Death and Survival, Cellular Compromise, Neurological Disease, Organismal Injury and Abnormalities, Tissue Morphology	degeneration	Degeneration of subcerebral projection neurons	0.00606					SOD1	1
Cellular Compromise	degeneration	Degeneration of vacuolar mitochondria	0.00606					SOD1	1
Small Molecule Biochemistry	degradation	Degradation of acetaldehyde	0.00606					ALDH2	1
Amino Acid Metabolism, Small Molecule Biochemistry	depletion	Depletion of L-arginine	0.00606					ARG1	1
Developmental Disorder, Hereditary Disorder, Metabolic Disease, Organismal Injury and Abnormalities, Renal and Urological Disease	dihydrolipoamide dehydrogenase deficiency	Dihydrolipoamide dehydrogenase deficiency	0.00606					DLD	1
Hereditary Disorder, Metabolic Disease, Organismal Injury and Abnormalities	dimethylglycine dehydrogenase deficiency	Dimethylglycine dehydrogenase deficiency	0.00606					DMGDH	1
Cell-To-Cell Signaling and Interaction, Cellular Assembly and Organization, Cellular Compromise	disruption	Disruption of neuromuscular junctions	0.00606					SOD1	1
Developmental Disorder, Hereditary Disorder, Organismal Injury and Abnormalities	EVEN-plus syndrome	EVEN-plus syndrome	0.00606					HSPA9	1
Lipid Metabolism, Molecular Transport, Small Molecule Biochemistry	efflux	Efflux of long chain fatty acid	0.00606					ACSL1	1
Nucleic Acid Metabolism, Small Molecule Biochemistry	elevation	Elevation of cyclic GMP	0.00606					CAT	1
Lipid Metabolism, Small Molecule Biochemistry	entrance	Entrance of calcifediol	0.00606					GC	1
Cell Cycle, Nervous System Development and Function	S phase	Entry into S phase of astrocytes	0.00606					SOD2	1
Cellular Development	epithelial-mesenchymal transition	Epithelial-mesenchymal transition of cervical cancer cell lines	0.00606					PHB	1
Neurological Disease	experimental amyotrophic lateral sclerosis-like disease	Experimental amyotrophic lateral sclerosis-like disease	0.00606					SOD1	1
Carbohydrate Metabolism, Molecular Transport	export	Export of acylcarnitine	0.00606					SLC25A20	1
Developmental Disorder, Endocrine System Disorders, Gastrointestinal Disease, Hematological Disease, Hereditary Disorder, Metabolic Disease, Organismal Injury and Abnormalities	familial hyperinsulinemic hypoglycemia type 4	Familial hyperinsulinemic hypoglycemia type 4	0.00606					HADH	1
Cancer, Neurological Disease, Organismal Injury and Abnormalities	frontal lobe glioblastoma	Frontal lobe glioblastoma	0.00606					IDH1	1
Organ Development, Skeletal and Muscular System Development and Function	function	Function of gastrocnemius	0.00606					SOD1	1
Cellular Assembly and Organization	fusion	Fusion of phospholipid vesicles	0.00606					ANXA7	1
Developmental Disorder, Hereditary Disorder, Metabolic Disease, Organismal Injury and Abnormalities, Renal and Urological Disease	glutaric acidemia type 2A	Glutaric acidemia type 2A	0.00606					ETFA	1
Developmental Disorder, Hereditary Disorder, Metabolic Disease, Organismal Injury and Abnormalities, Renal and Urological Disease	glutaric acidemia type 2B	Glutaric acidemia type 2B	0.00606					ETFB	1
Hereditary Disorder, Metabolic Disease, Organismal Injury and Abnormalities	glycine N-methyltransferase deficiency	Glycine N-methyltransferase deficiency	0.00606					GNMT	1
Hereditary Disorder, Metabolic Disease, Organismal Injury and Abnormalities	glyoxalase II deficiency	Glyoxalase II deficiency	0.00606					HAGH	1
Hereditary Disorder, Ophthalmic Disease, Organismal Injury and Abnormalities	gyrate atrophy	Gyrate atrophy	0.00606					OAT	1
Hereditary Disorder, Neurological Disease, Organismal Injury and Abnormalities, Skeletal and Muscular Disorders	hereditary spastic paraplegia autosomal dominant 13	Hereditary spastic paraplegia autosomal dominant 13	0.00606					HSPD1	1
Amino Acid Metabolism, Small Molecule Biochemistry	homeostasis	Homeostasis of L-arginine	0.00606					ARG1	1
Drug Metabolism	hydrolysis	Hydrolysis of D-methylphenidate	0.00606					CES1	1
Amino Acid Metabolism, Small Molecule Biochemistry	hydrolysis	Hydrolysis of L-arginine	0.00606					ARG1	1
Lipid Metabolism, Nucleic Acid Metabolism, Small Molecule Biochemistry	hydroxylation	Hydroxylation of (R)-3-methylhexadecanoyl coenzyme A	0.00606					PHYH	1
Lipid Metabolism, Nucleic Acid Metabolism, Small Molecule Biochemistry	hydroxylation	Hydroxylation of (S)-3-methylhexadecanoyl coenzyme A	0.00606					PHYH	1
Lipid Metabolism, Nucleic Acid Metabolism, Small Molecule Biochemistry	hydroxylation	Hydroxylation of (±)-3-methylhexadecanoyl-coenzyme A	0.00606					PHYH	1
Lipid Metabolism, Nucleic Acid Metabolism, Small Molecule Biochemistry	hydroxylation	Hydroxylation of phytanoyl-coenzyme A	0.00606					PHYH	1
Developmental Disorder, Gastrointestinal Disease, Hepatic System Disease, Hereditary Disorder, Metabolic Disease, Neurological Disease, Organismal Injury and Abnormalities	hyperargininemia	Hyperargininemia	0.00606					ARG1	1
Developmental Disorder, Endocrine System Disorders, Gastrointestinal Disease, Hematological Disease, Hereditary Disorder, Metabolic Disease, Organismal Injury and Abnormalities	hyperinsulinism-hyperammonemia syndrome	Hyperinsulinism-hyperammonemia syndrome	0.00606					GLUD1	1
Hereditary Disorder, Neurological Disease, Organismal Injury and Abnormalities, Psychological Disorders	hypomyelinating leukodystrophy type 4	Hypomyelinating leukodystrophy type 4	0.00606					HSPD1	1
Lipid Metabolism, Molecular Transport, Nucleic Acid Metabolism, Small Molecule Biochemistry, Vitamin and Mineral Metabolism	import	Import of phytanoyl-coenzyme A	0.00606					SCP2	1
Developmental Disorder, Hereditary Disorder, Metabolic Disease, Organismal Injury and Abnormalities	infantile carnitine palmitoyltransferase II deficiency	Infantile carnitine palmitoyltransferase II deficiency	0.00606					CPT2	1
Hereditary Disorder, Neurological Disease, Ophthalmic Disease, Organismal Injury and Abnormalities	infantile cerebellar-retinal degeneration	Infantile cerebellar-retinal degeneration	0.00606					ACO2	1
Cellular Assembly and Organization	inhibition	Inhibition of micronuclei	0.00606					CAT	1
Cellular Compromise, Embryonic Development	injury	Injury of embryonic cell lines	0.00606					SOD2	1
Cellular Compromise	injury	Injury of epithelial cell lines	0.00606					SOD2	1
Cellular Compromise, Organismal Injury and Abnormalities, Renal and Urological Disease	injury	Injury of proximal tubule cells	0.00606					CAT	1
Cancer, Hematological Disease, Immunological Disease, Organismal Injury and Abnormalities	intermediate-risk normal karyotype acute myeloid leukemia	Intermediate-risk normal karyotype acute myeloid leukemia	0.00606					IDH1	1
Developmental Disorder, Hematological Disease, Hereditary Disorder, Metabolic Disease, Organismal Injury and Abnormalities, Renal and Urological Disease	isovaleryl-coa dehydrogenase deficiency	Isovaleryl-coa dehydrogenase deficiency	0.00606					IVD	1
Developmental Disorder, Hereditary Disorder, Metabolic Disease, Organismal Injury and Abnormalities	late-onset carnitine palmitoyltransferase II deficiency	Late-onset carnitine palmitoyltransferase II deficiency	0.00606					CPT2	1
Developmental Disorder, Hereditary Disorder, Metabolic Disease, Organismal Injury and Abnormalities, Renal and Urological Disease	late-onset glutaric acidemia type 2C	Late-onset glutaric acidemia type 2C	0.00606					ETFDH	1
Developmental Disorder, Hereditary Disorder, Metabolic Disease, Organismal Injury and Abnormalities	lethal neonatal carnitine palmitoyltransferase II deficiency	Lethal neonatal carnitine palmitoyltransferase II deficiency	0.00606					CPT2	1
Free Radical Scavenging	localization	Localization of reactive oxygen species	0.00606					PRDX1	1
Cellular Compromise	loss	Loss of myonuclei	0.00606					SOD1	1
Cell Death and Survival	loss	Loss of spermatogonia	0.00606					PHYH	1
Cell-To-Cell Signaling and Interaction, Cellular Assembly and Organization, Cellular Function and Maintenance	maintenance	Maintenance of neuromuscular junctions	0.00606					SOD1	1
Carbohydrate Metabolism, Small Molecule Biochemistry	metabolism	Metabolism of galactitol	0.00606					GALK1	1
Developmental Disorder, Hereditary Disorder, Metabolic Disease, Organismal Injury and Abnormalities	methylmalonate semialdehyde dehydrogenase deficiency	Methylmalonate semialdehyde dehydrogenase deficiency	0.00606					ALDH6A1	1
Developmental Disorder, Hereditary Disorder, Metabolic Disease, Organismal Injury and Abnormalities	mild citrullinemia type I	Mild citrullinemia type I	0.00606					ASS1	1
Developmental Disorder, Hereditary Disorder, Metabolic Disease, Neurological Disease, Organismal Injury and Abnormalities, Renal and Urological Disease, Skeletal and Muscular Disorders	mitochondrial DNA depletion syndrome 5 with methylmalonic aciduria	Mitochondrial DNA depletion syndrome 5 with methylmalonic aciduria	0.00606					SUCLA2	1
Developmental Disorder, Hereditary Disorder, Metabolic Disease, Neurological Disease, Organismal Injury and Abnormalities, Skeletal and Muscular Disorders	mitochondrial DNA depletion syndrome 5 without methylmalonic aciduria	Mitochondrial DNA depletion syndrome 5 without methylmalonic aciduria	0.00606					SUCLA2	1
Developmental Disorder, Hereditary Disorder, Metabolic Disease, Neurological Disease, Organismal Injury and Abnormalities, Renal and Urological Disease, Skeletal and Muscular Disorders	mitochondrial DNA depletion syndrome 9 with methylmalonic aciduria	Mitochondrial DNA depletion syndrome 9 with methylmalonic aciduria	0.00606					SUCLG1	1
Cell Death and Survival	mitochondrial cell death	Mitochondrial cell death of lung cancer cell lines	0.00606					AIFM1	1
Developmental Disorder, Hereditary Disorder, Metabolic Disease, Organismal Injury and Abnormalities	mitochondrial complex V deficiency nuclear type 4	Mitochondrial complex V deficiency nuclear type 4	0.00606					ATP5A1	1
Developmental Disorder, Hereditary Disorder, Metabolic Disease, Organismal Injury and Abnormalities	mitochondrial short-chain enoyl-CoA hydratase 1 deficiency	Mitochondrial short-chain enoyl-CoA hydratase 1 deficiency	0.00606					ECHS1	1
Neurological Disease, Ophthalmic Disease, Organismal Injury and Abnormalities	neurodegeneration	Neurodegeneration of ommatidium	0.00606					SOD1	1
Cancer, Gastrointestinal Disease, Hepatic System Disease, Organismal Injury and Abnormalities	nodular hyperplasia	Nodular hyperplasia of liver	0.00606					SOD1	1
Cardiovascular Disease, Organismal Injury and Abnormalities, Skeletal and Muscular Disorders	nonfamilial idiopathic dialated cardiomyopathy	Nonfamilial idiopathic dialated cardiomyopathy	0.00606					SOD2	1
Developmental Disorder, Hereditary Disorder, Metabolic Disease, Organismal Injury and Abnormalities	nuclear type 5 mitochondrial complex III deficiency	Nuclear type 5 mitochondrial complex III deficiency	0.00606					UQCRC2	1
Developmental Disorder, Hereditary Disorder, Metabolic Disease, Organismal Injury and Abnormalities	nuclear type 6 mitochondrial complex III deficiency	Nuclear type 6 mitochondrial complex III deficiency	0.00606					CYC1	1
Cell Death and Survival	apoptosis	Onset of apoptosis of neurons	0.00606					SOD1	1
Hereditary Disorder, Neurological Disease, Ophthalmic Disease, Organismal Injury and Abnormalities	optic atrophy type 9	Optic atrophy type 9	0.00606					ACO2	1
Metabolic Disease, Organismal Injury and Abnormalities, Renal and Urological Disease	organic aciduria	Organic aciduria of urine	0.00606					SOD2	1
Amino Acid Metabolism, Energy Production, Post-Translational Modification, Small Molecule Biochemistry	oxidation	Oxidation of L-glutamine	0.00606					HADH	1
Energy Production, Small Molecule Biochemistry	oxidation	Oxidation of choline	0.00606					CHDH	1
Drug Metabolism, Energy Production, Protein Synthesis	oxidation	Oxidation of glutathione	0.00606					SOD1	1
Cellular Compromise, Neurological Disease, Organismal Injury and Abnormalities	oxidative stress response	Oxidative stress response of brain tissue	0.00606					AIFM1	1
Carbohydrate Metabolism, Cellular Compromise, Lipid Metabolism, Small Molecule Biochemistry	peroxidation	Peroxidation of phosphatidylcholine	0.00606					CAT	1
Carbohydrate Metabolism, Cellular Compromise, Lipid Metabolism, Small Molecule Biochemistry	peroxidation	Peroxidation of phosphatidylethanolamine	0.00606					CAT	1
Carbohydrate Metabolism, Cellular Compromise, Lipid Metabolism, Small Molecule Biochemistry	peroxidation	Peroxidation of phosphatidylserine	0.00606					CAT	1
Cellular Compromise, Free Radical Scavenging, Small Molecule Biochemistry	peroxidation	Peroxidation of superoxide	0.00606					SOD1	1
Developmental Disorder, Hereditary Disorder, Metabolic Disease, Organismal Injury and Abnormalities	peroxisome biogenesis disorder 8B	Peroxisome biogenesis disorder 8B	0.00606					PEX16	1
Developmental Disorder, Hereditary Disorder, Metabolic Disease, Organismal Injury and Abnormalities	peroxisome biogenesis disorder 8a (zellweger)	Peroxisome biogenesis disorder 8a (zellweger)	0.00606					PEX16	1
Cellular Function and Maintenance	preservation	Preservation of motor neurons	0.00606					SOD1	1
Developmental Disorder, Hereditary Disorder, Metabolic Disease, Organismal Injury and Abnormalities, Renal and Urological Disease	primary hyperoxaluria type i	Primary hyperoxaluria type i	0.00606					AGXT	1
Cellular Assembly and Organization	production	Production of cytoplasmic inclusions	0.00606					SOD1	1
Metabolic Disease	acidosis	Progressive acidosis	0.00606					SOD1	1
Hereditary Disorder, Neurological Disease, Organismal Injury and Abnormalities	pyridoxine-dependent epilepsy	Pyridoxine-dependent epilepsy	0.00606					ALDH7A1	1
Developmental Disorder, Hereditary Disorder, Metabolic Disease, Organismal Injury and Abnormalities	pyruvate carboxylase deficiency	Pyruvate carboxylase deficiency	0.00606					PC	1
Lipid Metabolism, Molecular Transport, Small Molecule Biochemistry	quantity	Quantity of 11,12-epoxyeicosatrienoic acid	0.00606					EPHX2	1
Lipid Metabolism, Molecular Transport, Small Molecule Biochemistry	quantity	Quantity of 14,15-epoxyeicosatrienoic acid	0.00606					EPHX2	1
Lipid Metabolism, Molecular Transport, Small Molecule Biochemistry	quantity	Quantity of 8,9-epoxyeicosatrienoic acid	0.00606					EPHX2	1
Cellular Development, Cellular Growth and Proliferation, Embryonic Development, Organismal Development, Tissue Morphology	quantity	Quantity of embryoblast cells	0.00606					BHMT	1
Cellular Assembly and Organization	quantity	Quantity of fibrillar inclusions	0.00606					SOD1	1
Nervous System Development and Function, Tissue Morphology	quantity	Quantity of lower motor neuron	0.00606					SOD1	1
Cell Death and Survival, Cellular Function and Maintenance	reconstitution	Reconstitution of LSK cells	0.00606					HSPA9	1
Lipid Metabolism, Nucleic Acid Metabolism, Small Molecule Biochemistry	reduction	Reduction of 2,4,7,10,13,16,19-docosaheptaenoyl-coenzyme A	0.00606					DECR2	1
Lipid Metabolism, Nucleic Acid Metabolism, Small Molecule Biochemistry	reduction	Reduction of delta2-trans,delta4-trans-decadienoyl coenzyme A	0.00606					DECR2	1
Tissue Morphology	remodeling	Remodeling of collateral vessel	0.00606					CAT	1
Developmental Disorder, Hereditary Disorder, Metabolic Disease, Neurological Disease, Organismal Injury and Abnormalities	SCPx deficiency	SCPx deficiency	0.00606					SCP2	1
Developmental Disorder, Hereditary Disorder, Metabolic Disease, Organismal Injury and Abnormalities, Renal and Urological Disease	saccharopinuria	Saccharopinuria	0.00606					AASS	1

## Sheet: IPA casual networks
Causal Networks for alb-SREBP-1a vs alb-SREBP-1a∆P
Master Regulator	Molecule Type	Expr Fold Change	Depth	Predicted Activation State	Notes	Activation z-score	p-value of overlap	Network bias-corrected p-value	Participating regulators	Target molecules in dataset	Causal network	Target-connected regulators	Relationships Between Master Regulators(Increases/Downstream)	Relationships Between Master Regulators(Decreases/Downstream)	Relationships Between Master Regulators(Affects/Downstream)	Relationships Between Master Regulators(Increases/Upstream)	Relationships Between Master Regulators(Decreases/Upstream)	Relationships Between Master Regulators(Affects/Upstream)	Relationships Between Master Regulators(Increases/Both)	Relationships Between Master Regulators(Decreases/Both)	Relationships Between Master Regulators(Affects/Both)
INSR	kinase		1	Activated	biased	4.747	3.25e-38	0.0001	INSR	ACAA2,ACADL,ACADVL,ACO2,ACSL1,ALDH6A1,ATP5A1,ATP5B,ATP5H,ATP5O,CPT2,CYC1,DECR1,ECHS1,ECI1,ETFA,ETFB,ETFDH,GOT2,HADHB,HSPD1,NDUFB9,NDUFV2,OGDH,PDHB,SCP2,SLC25A20,SUCLA2,UQCRC1,UQCRC2	30 (1)	1	AMPK,CALR,FOXC2,HMGA1,OGT,SLC30A7	GPX1,Growth hormone,PPARG,PSEN1,PSEN2,SCD,SURF1		CCND1,CYCS,Esrra,GCK,HMGCR,Mapk,MYC,NFE2L2,PDK4,PDX1,PLAGL1,PPARA,PPARGC1B,SCP2,SIRT1,TFAM	EGR1,IGF1R,UCP1
ABHD5	enzyme		2			0.302	7e-35	0.0001	ABHD5,AMPK,LPL,MTORC1,PNPLA2,PPARA,PPARG	ACAA1,Acaa1b,ACAA2,ACADL,ACADVL,ACAT1,ACO2,ACOX1,ACSL1,ALDH2,ARG1,ASS1,ATP5B,ATP5O,BDH1,CAT,CES1,CPS1,CPT2,CROT,DECR2,ECH1,ECI1,GNMT,GPD1,GPD2,GSTK1,HACL1,HADH,HADHB,IVD,LDHA,MDH1,Mup1 (includes others),OAT,PC,PDHB,PON1,SARDH,SCP2,SDHA,SLC25A20,SOD1,UQCRC1	44 (7)	6	ELOVL5,PLIN1			AMPK,PDK4,PNPLA2,PPARA,PPARG	MTORC1
ACOX1	enzyme	-1.786	2			0.667	2.57e-31	0.0001	ACOX1,PPARA	ACAA1,Acaa1b,ACAA2,ACADL,ACADVL,ACAT1,ACSL1,ALDH2,ARG1,ASS1,ATP5B,BAAT,CAT,CPS1,CPT2,CROT,DECR2,ECH1,ECI1,GNMT,GPD1,GPD2,GSTK1,HACL1,HADH,HADHB,Mup1 (includes others),OAT,OTC,PC,PIPOX,PON1,SARDH,SCP2,SLC25A20,UQCRC1	36 (2)	2	ADIPOQ,ADIPOR2,CLOCK,CYP19A1,Esrra,ESRRA,KLF15,LEP,METRNL,PCGEM1,PNPLA2,PPARD,PPARG,PPARGC1A,RIPK2,TFAM,TRIB1,UPP1	HSD17B4,KLF5,NR1I2,PCK1,PLIN5,PTEN,SCD,SCP2,SERTAD2,UBD			FABP2,GADD45A,HDAC1,KLF6,LCN2,LONP1,NFE2L2,PDK4,TP53
PPARA	ligand-dependent nuclear receptor		1			-0.87	3.6e-31	0.0001	PPARA	ACAA1,Acaa1b,ACAA2,ACADL,ACADVL,ACAT1,ACOX1,ACSL1,ALDH2,ARG1,ASS1,ATP5B,CAT,CPS1,CPT2,CROT,DECR2,ECH1,ECI1,GNMT,GPD1,GPD2,GSTK1,HACL1,HADH,HADHB,Mup1 (includes others),PC,PON1,SARDH,SCP2,SLC25A20,UQCRC1	33 (1)	1	ABHD5,ADIPOR2,CLOCK,EP300,ESRRA,FABP2,FOXC2,INSR,LEP,PNPLA2,RIPK2,RYR2,SIRT1,TFAM	KLF6,MLXIPL,NR2F1,NR2F2,RHOA,SURF1,UBD,Ubiquitin		ACOT8,CCNB1,CDK1,CDK2,CDK4,CDKN2A,ELOVL5,FASN,G0S2,HSD17B4,INSIG1,INSIG2,NCF2,NFE2L2,PDK4,PLIN1,PRL,RB1,SCD,SCP2,UCP1,VEGFA	arginase,BCKDK,CCNE1,CYBA,CYCS,CYP19A1,EDN1,GCK,Gsta4,HMGCR,JUN,PCK1,POU1F1,SMAD4,TSPO
Ctbp	group		3	Activated		2.194	1.12e-24	0.0001	Akt,AKT1,BCL2L1,CCND1,CDH1,CEBPA,Ctbp,CTBP2,CTNNB1,EIF2AK3,ERBB2,FAS,HNF4A,IGF1R,MAP2K1,MMP2,MTOR,NFkB (complex),NOTCH1,NRIP1,P38 MAPK,PPARG,PTEN,RB1,SP1,SREBF1,TP53,TP73	ACAA1,Acaa1b,ACAA2,ACADVL,ACAT1,ACO2,ACSL1,AIFM1,ALDH1L1,ALDH2,ALDH7A1,ARG1,ASS1,ATP5B,ATP5F1,ATP5H,BCKDHA,BDH1,BHMT,CA3,CAT,CHDH,CPS1,CYC1,DLD,DLST,ECH1,ECHS1,ETFA,ETFDH,GC,GLUD1,GNMT,GOT2,GPD1,GSTK1,GSTM5,HACL1,HADH,HADHB,HAGH,HSP90AB1,HSPA9,HSPD1,IDH1,IVD,LDHA,LDHD,MAT1A,Mup1 (includes others),NDUFA10,NDUFB9,NDUFS1,NDUFS2,NDUFS3,NUDT19,NUDT7,OAT,OGDH,OTC,PC,PCCA,PDHB,PPP2R1A,PRDX3,SLC25A20,SOD…	75 (28)	25		HIPK2		STAP2,TP53	CDKN2A,GADD45A,NRIP1
ERVW-1	other		3	Activated		2.63	5.04e-22	0.0001	Akt,AR,BCL2L1,CCND1,CTNNB1,EIF2AK3,ERBB2,ERVW-1,FAS,HNF4A,IGF1R,JUN,MAP2K1,MTOR,NOTCH1,NR4A3,PPARG,PTEN,RB1,SP1,TP53,TP73	AASS,ACAA1,Acaa1b,ACAA2,ACADVL,ACAT1,ACO2,ACTR3,AIFM1,ALDH1L1,ALDH2,ATP5A1,ATP5B,ATP5F1,ATP5H,BCKDHA,BDH1,CA3,CAT,CHDH,DLD,DLST,ECH1,ECHS1,EIF4A1,EPHX2,ETFA,ETFDH,GC,GLUD1,GNMT,GPD1,GSTK1,GSTM5,HACL1,HADH,HADHB,HAGH,HSP90AB1,HSPA9,HSPD1,IDH1,IVD,LDHA,LDHD,MDH1,Mup1 (includes others),NDUFA10,NDUFB10,NDUFB9,NDUFS1,NDUFS2,NDUFS3,NUDT19,NUDT7,OAT,OGDH,OTC,PCCA,PDHB,PRDX3,SOD1,SOD2,SUCLA2,SUCLG1,SUCLG…	70 (22)	21				CDKN2A,RB1,TP53
EPAS1	transcription regulator		3			1.709	2.81e-21	0.0001	AMPK,AR,ARG2,CCND1,Creb,CTNNB1,EGFR,EPAS1,ERBB2,ERBB4,ERK1/2,ESRRA,EZH2,FAS,FASN,FOS,KLF11,KRAS,MAP2K4,MAPK1,MAPK14,MTOR,MTORC1,MYC,NFkB (complex),NOS2,NOTCH1,NRG1,PSEN1,PTEN,RAF1,Ras,RB1,RICTOR,RPTOR,SREBF1,SREBF2,TCF7L2,TP53,TP73	AASS,Acaa1b,ACAA2,ACADL,ACAT1,ACOT12,ACTR3,AIFM1,ALDH7A1,ARG1,ASS1,ATP5F1,ATP5H,ATP5O,BCKDHA,BDH1,BHMT,CA3,CAT,CCS,CHDH,CPS1,CPT2,DECR2,DLD,DLST,ECH1,EIF4A1,ETFA,ETFB,ETFDH,GC,GLUD1,GNMT,GOT2,HACL1,HADHB,HAGH,HSP90AB1,HSPA9,HSPD1,IMMT,LDHA,LDHD,MAT1A,Mup1 (includes others),NDUFA10,NDUFB10,NDUFB9,NDUFS2,NDUFS3,NDUFV2,NIPSNAP1,NUDT7,OAT,PC,PCCA,PCCB,PDHB,PHB,PON1,PRDX1,PRDX3,SARDH,SCP2,SLC25A20,SOD…	77 (40)	37	CYBA,ESRRA,Esrra,KLF5,Mapk,NFE2L2,PPARGC1A,SIRT1	EIF3E,PTEN,SIRT7,TRPM2		ANGPT2,BNIP3,CAV1,CTNNB1,EDN1,FABP2,FHL1,GPX1,ITGB3,MTORC1,MYC,NDRG1,OMA1,PPARG,SLC7A5,VEGFA	BBC3,FASN,NOTCH1
FLCN	other		2	Inhibited	biased	-2.2	1.48e-20	0.0001	Esrra,FLCN,MTORC1,PPARGC1A,PRKAA	ACADL,ACADVL,ACAT1,ACOX1,ATP5A1,ATP5B,ATP5F1,ATP5H,ATP5O,BDH1,CAT,CPT2,CYC1,GOT2,LDHA,NDUFS1,NDUFS3,NDUFV2,PHYH,PRDX3,SDHA,SLC25A20,SOD1,SOD2,UQCRFS1	25 (5)	4	PRKAA1			PITX2	Esrra,MTORC1,PPARGC1A,TFAM,UCP1
STK17A	kinase		3			1.94	1.51e-20	0.0001	Akt,AKT1,BCL2L1,CCND1,CEBPA,CTNNB1,EIF2AK3,ERBB2,ERK1/2,FAS,HNF4A,IGF1R,JUN,MAP2K1,MTOR,NOTCH1,NR3C1,P38 MAPK,PPARG,RB1,SP1,STK17A,TP53,TP73	ACAA1,Acaa1b,ACAA2,ACADVL,ACAT1,ACO2,AIFM1,ALDH1L1,ALDH2,ASS1,ATP5B,ATP5F1,ATP5H,BCKDHA,BDH1,BHMT,CA3,CAT,CCS,CHDH,CPS1,CYC1,DLD,DLST,ECH1,ECHS1,EIF4A1,EPHX2,ETFA,ETFDH,GC,GLUD1,GNMT,GOT2,GPD1,GSTK1,GSTM5,HACL1,HADH,HADHB,HAGH,HSP90AB1,HSPA9,HSPD1,IDH1,IVD,LDHA,LDHD,Mup1 (includes others),NDUFA10,NDUFB9,NDUFS1,NDUFS2,NUDT19,NUDT7,OAT,OGDH,OTC,PC,PCCA,PRDX3,SOD1,SOD2,SUCLG1,TRAP1,UQCRC1,UQCRC2,UQC…	68 (24)	24
NR2F2	ligand-dependent nuclear receptor		3			1.565	1.66e-20	0.0001	Akt,BCL2L1,CCND1,CEBPA,CTNNB1,EIF2AK3,ERBB2,FAS,HNF4A,IGF1R,JUN,MAP2K1,MTOR,NOTCH1,NR2F2,POU5F1,PPARG,RB1,SP1,SREBF1,TP53,TP73	ACAA1,Acaa1b,ACAA2,ACADVL,ACAT1,ACO2,ACSL1,AIFM1,ALDH1L1,ALDH2,ARG1,ATP5B,ATP5F1,ATP5H,BCKDHA,BDH1,BHMT,CA3,CAT,CHDH,CPS1,CYC1,DLD,DLST,ECH1,ECHS1,EIF4A1,EPHX2,ETFA,ETFDH,GC,GLUD1,GNMT,GPD1,GSTK1,GSTM5,HACL1,HADH,HADHB,HAGH,HSP90AB1,HSPA9,HSPD1,IDH1,IVD,LDHA,LDHD,MAT1A,Mup1 (includes others),NDUFA10,NDUFB9,NDUFS1,NDUFS2,NUDT19,NUDT7,OAT,OGDH,OTC,PC,PCCA,PHB,PRDX3,SOD2,SUCLG1,TRAP1,TXNRD1,UQCRC1,U…	69 (22)	22	SMARCA4	JAG1,NOTCH1,PPARG,VEGFA		TP53	PCK1,PPARA
ZNF148	transcription regulator		3			1.324	3.6e-20	0.0001	Akt,AKT1,BCL2L1,CAPN2,CASP3,CASP8,CCND1,CEBPA,CTNNB1,EIF2AK3,ERBB2,FAS,HNF4A,IGF1R,IL1B,JUN,MAP2K1,MTOR,NFkB (complex),NOTCH1,NR3C1,P38 MAPK,PPARG,PTEN,RB1,SMPD1,SP1,TP53,TP73,ZNF148	Acaa1b,ACAA2,ACADVL,ACAT1,ACO2,AIFM1,ALDH1L1,ALDH2,ALDH7A1,ASS1,ATP5B,ATP5F1,ATP5H,BCKDHA,BDH1,CAT,CHDH,CPS1,CYC1,DLD,DLST,ECH1,ECHS1,EIF4A1,EPHX2,ETFA,ETFDH,GC,GLUD1,GNMT,GOT2,GPD1,GSTK1,GSTM5,HACL1,HADH,HADHB,HAGH,HSP90AB1,HSPA9,HSPD1,IDH1,IVD,LDHA,LDHD,MAT1A,Mup1 (includes others),NDUFA10,NDUFB9,NDUFS1,NDUFS2,NUDT19,NUDT7,OAT,OGDH,OTC,PC,PCCA,PDHB,PPP2R1A,PRDX3,SOD1,SUCLA2,SUCLG1,SUCLG2,TRAP1,…	69 (30)	27		CCND1		TP53	CDKN2A
Mir122a,b	group		3			0.459	4.06e-20	0.0001	AHR,CASP3,CCND1,CEBPA,Creb,CTNNB1,ERBB2,ERK1/2,ESR1,HNF4A,IGF1R,JUN,MAP2K1,MAP2K2,MAPK1,Mir122a,b,MTOR,MYC,NOTCH1,NR3C1,PPARG,PTEN,RAF1,RB1,RELA,RXRA,SP1,TP53,TP73	AASS,Acaa1b,ACAA2,ACADVL,ACAT1,ACO2,ACOT12,ACSL1,ALDH1L1,ALDH2,ATP5A1,ATP5B,ATP5F1,ATP5H,ATP5O,BAAT,BCKDHA,BDH1,BHMT,CAT,CHDH,CPS1,CPT2,CYC1,DLD,DLST,ECH1,ECHS1,EIF4A1,EPHX2,ETFA,ETFDH,GC,GLUD1,GNMT,GPD1,GSTM5,HACL1,HADH,HADHB,HAGH,HSP90AB1,HSPD1,IDH1,IVD,LDHA,LDHD,Mup1 (includes others),NDUFA10,NDUFB9,NDUFS1,NDUFS2,NDUFV2,NUDT19,NUDT7,OAT,OGDH,OTC,PC,PCCA,PDHB,PPP2R1A,PRDX3,SARDH,SCP2,SLC25A20,S…	76 (29)	27		MYC		HMGCR,TP53	IGF1R
ZNF346	other		3	Activated		2.183	4.56e-20	0.0001	Akt,AKT1,AR,BCL2L1,CCND1,CEBPA,CTNNB1,EIF2AK3,ERBB2,ERK1/2,FAS,HNF4A,IGF1R,JUN,MAP2K1,MTOR,NOTCH1,NR3C1,P38 MAPK,PPARG,Rb,RB1,RUNX2,SP1,TP53,TP73,ZNF346	ACAA1,Acaa1b,ACAA2,ACADVL,ACAT1,ACO2,ACTR3,AIFM1,ALDH1L1,ALDH2,ASS1,ATP5B,ATP5F1,ATP5H,BCKDHA,BDH1,BHMT,CA3,CAT,CHDH,CPS1,DLD,DLST,ECH1,ECHS1,EIF4A1,EPHX2,ETFA,ETFDH,GC,GLUD1,GNMT,GOT2,GPD1,GSTK1,GSTM5,HACL1,HADH,HADHB,HAGH,HSP90AB1,HSPA9,HSPD1,IDH1,IVD,LDHA,LDHD,Mup1 (includes others),NDUFA10,NDUFB9,NDUFS1,NDUFS2,NUDT12,NUDT19,NUDT7,OAT,OGDH,OTC,PC,PCCA,PRDX3,SOD1,SOD2,SUCLG1,TRAP1,UQCRC1,UQCRC2…	68 (27)	26				TP53	Cyclin A
UBR5	enzyme		3			-1.833	6.62e-20	0.0001	Akt,AKT1,BCL2L1,CCND1,CEBPA,CTNNB1,EIF2AK3,ERBB2,ERK1/2,FAS,HNF4A,IGF1R,JUN,MAP2K1,MTOR,NOTCH1,NR3C1,P38 MAPK,PCK1,PPARG,RB1,SP1,TP53,TP73,UBR5	ACAA1,Acaa1b,ACAA2,ACADL,ACAT1,ACO2,ACOX1,AIFM1,ALDH1L1,ALDH2,ASS1,ATP5B,ATP5F1,ATP5H,BCKDHA,BDH1,BHMT,CA3,CAT,CHDH,CPS1,CYC1,DLD,DLST,ECH1,ECHS1,EIF4A1,EPHX2,ETFA,ETFDH,GC,GLUD1,GNMT,GOT2,GPD1,GSTK1,GSTM5,HACL1,HADH,HADHB,HAGH,HSP90AB1,HSPA9,HSPD1,IDH1,IVD,LDHA,LDHD,Mup1 (includes others),NDUFA10,NDUFB9,NDUFS1,NDUFS2,NUDT19,NUDT7,OAT,OGDH,OTC,PC,PCCA,PRDX3,SOD1,SUCLG1,TRAP1,UQCRC1,UQCRC2,UQCRFS1	67 (25)	24		PPP2R2A			BBC3,death receptor,GADD45,MDM2,PCK1,TOPBP1,TP53
SRSF2	transcription regulator		3			-1.833	7.95e-20	0.0001	Akt,AKT1,BCL2L1,CCND1,CEBPA,CTNNB1,EIF2AK3,ERBB2,ERK1/2,FAS,HNF4A,IGF1R,JUN,MAP2K1,MTOR,NOTCH1,NR3C1,P38 MAPK,PPARG,RB1,SP1,SRSF2,TP53,TP73	ACAA1,Acaa1b,ACAA2,ACADVL,ACAT1,ACO2,AIFM1,ALDH1L1,ALDH2,ASS1,ATP5B,ATP5F1,ATP5H,BCKDHA,BDH1,BHMT,CA3,CAT,CES1,CHDH,CPS1,CYC1,DLD,DLST,ECH1,ECHS1,EIF4A1,EPHX2,ETFA,ETFDH,GC,GLUD1,GNMT,GOT2,GPD1,GSTK1,GSTM5,HACL1,HADH,HADHB,HAGH,HSP90AB1,HSPA9,HSPD1,IDH1,IVD,LDHA,LDHD,Mup1 (includes others),NDUFA10,NDUFB9,NDUFS1,NDUFS2,NUDT19,NUDT7,OAT,OGDH,OTC,PC,PCCA,PRDX3,SOD1,SUCLG1,TRAP1,UQCRC1,UQCRC2,UQCRFS1	67 (24)	24	MYC	JUN		CCND1,MST1R,RYR2	EP300,TP53
SUV39H1	enzyme		3			-1.833	1.35e-19	0.0001	Akt,AKT1,BCL2L1,CCND1,CEBPA,CTNNB1,E2f,EIF2AK3,ERBB2,ERK1/2,FAS,HNF4A,IGF1R,JUN,MAP2K1,MAPK1,MTOR,NOTCH1,NR3C1,P38 MAPK,PPARG,RB1,SP1,SUV39H1,TP53,TP73	ACAA1,Acaa1b,ACAA2,ACADVL,ACAT1,ACO2,AIFM1,ALDH1L1,ALDH2,ASS1,ATP5B,ATP5F1,ATP5H,BCKDHA,BDH1,BHMT,CA3,CAT,CHDH,CPS1,CYC1,DLD,DLST,ECH1,ECHS1,EIF4A1,EPHX2,ETFA,ETFDH,GC,GLUD1,GNMT,GOT2,GPD1,GSTK1,GSTM5,HACL1,HADH,HADHB,HAGH,HSP90AB1,HSPA9,HSPD1,IDH1,IVD,LDHA,LDHD,Mup1 (includes others),NDUFA10,NDUFB9,NDUFS1,NDUFS2,NUDT19,NUDT7,OAT,OGDH,OTC,PC,PCCA,PRDX3,SOD1,SUCLG1,SUOX,TRAP1,UQCRC1,UQCRC2,UQCRFS1	67 (26)	24	SIRT1				CCNE1,TP53
MELK	kinase		3	Activated		2.077	1.52e-19	0.0001	Akt,AKT1,BCL2L1,BCL2L14,CCND1,CEBPA,CTNNB1,EIF2AK3,ERBB2,ERK1/2,FAS,HNF4A,IGF1R,JUN,MAP2K1,MAPK1,MELK,MTOR,NOTCH1,NR3C1,P38 MAPK,PPARG,RB1,SP1,TP53,TP73	ACAA1,Acaa1b,ACAA2,ACADVL,ACAT1,ACO2,AIFM1,ALDH1L1,ALDH2,ASS1,ATP5B,ATP5F1,ATP5H,BCKDHA,BDH1,BHMT,CA3,CAT,CHDH,CPS1,CYC1,DLD,DLST,ECH1,ECHS1,EIF4A1,EPHX2,ETFA,ETFDH,GC,GLUD1,GNMT,GOT2,GPD1,GSTK1,GSTM5,HACL1,HADH,HADHB,HAGH,HSP90AB1,HSPA9,HSPD1,IDH1,IVD,LDHA,LDHD,Mup1 (includes others),NDUFA10,NDUFB9,NDUFS1,NDUFS2,NUDT19,NUDT7,OAT,OGDH,OTC,PC,PCCA,PRDX3,SOD1,SUCLG1,SUOX,TRAP1,UQCRC1,UQCRC2,UQCRFS1	67 (26)	24		CDKN2A		MDM2
NR5A2	ligand-dependent nuclear receptor		3	Inhibited		-2.562	1.55e-19	0.0001	Akt,AKT1,AMPK,CTNNB1,CYP19A1,FASN,MAPK1,MAPK14,MTOR,MTORC1,NR5A2,PPARG,RICTOR,SREBF1,SREBF2,STAT3,STAT5B,STAT6,TP53	ACAA1,Acaa1b,ACAA2,ACADL,ACADVL,ACAT1,ACOX1,ACSL1,ALDH2,ARG1,ASS1,ATP5B,ATP5F1,ATP5H,ATP5O,BDH1,CA3,CES1,CPT2,CYC1,DLD,ECH1,GC,GOT2,GPD1,GSTK1,HADH,HADHB,HSPD1,IDH1,IVD,LDHA,MAT1A,Mup1 (includes others),NDUFA10,NDUFB10,NDUFB9,NDUFS1,NDUFS2,NDUFS3,NDUFV2,NUDT7,PC,PCCA,PDHB,PHB,PON1,PRDX1,PRDX3,SLC25A20,SUCLG1,SUOX,TRAP1,UQCRC1,UQCRFS1	55 (19)	18	PDX1,PPARGC1A,PTEN			CCND1,HMGCR,JUN,MTORC1,MYC,PLK3	FASN
ELL	transcription regulator		3	Inhibited		-2.287	1.62e-19	0.0002	AKT1,Ap1,BCL2L1,CASP3,CCND1,CEBPA,Creb,CTNNB1,ELL,ERBB2,ERK1/2,FAS,FOS,HNF4A,IGF1R,JUN,MAP2K1,MMP2,MTOR,NOTCH1,NR3C2,P38 MAPK,PPARG,PTEN,RB1,SP1,TP53,TP73	AASS,ACAA1,Acaa1b,ACAA2,ACADVL,ACAT1,ACO2,AIFM1,ALDH1L1,ALDH2,ASS1,ATP5B,ATP5F1,ATP5H,BCKDHA,BDH1,BHMT,CA3,CAT,CHDH,CYC1,DLD,DLST,ECH1,ECHS1,EIF4A1,EPHX2,ETFA,ETFDH,GC,GLUD1,GNMT,GOT2,GPD1,GSTM5,HACL1,HADH,HADHB,HAGH,HSP90AB1,HSPA9,HSPD1,IDH1,IVD,LDHA,LDHD,Mup1 (includes others),NDUFA10,NDUFB9,NDUFS1,NDUFS2,NIPSNAP1,NUDT19,NUDT7,OAT,OGDH,OTC,PC,PCCA,PDHB,PPP2R1A,PRDX3,SOD1,SUCLA2,SUCLG1,SUCLG2,TR…	69 (28)	25				NR3C2	TP53
PPARGC1A	transcription regulator		1		biased	1.964	2.28e-19	0.0001	PPARGC1A	ACADL,ACADVL,ACAT1,ACOX1,ATP5A1,ATP5B,ATP5H,ATP5O,BDH1,CAT,GOT2,LDHA,NDUFS1,NDUFV2,PHYH,PRDX3,SDHA,SLC25A20,SOD1,SOD2,UQCRFS1	21 (1)	1	ADIPOQ,ADIPOR1,EP300,FOXC2,FOXO3,FST,GCG,KLF11,LEP,METRNL,MTORC1,NFE2L2,NR4A3,OGT,PIM2,PML,PRKAA1,RIPK2,RORA,SIRT1	ABCC8,CDK9,E2F1,ELOVL5,FLCN,FNIP1,HDAC1,HIPK2,KLF15,OMA1,PTEN,RB1,RFWD2,SERTAD2,SURF1,UBD		ACOX1,BNIP3,COL2A1,CYCS,EPAS1,FASN,GADD45,GPX1,Ins1,INSIG1,INSIG2,ITGB1BP1,NR3C1,NR5A2,PCK1,PPARD,PPARGC1B,SESN2,SIRT3,ST8SIA1,TFAM,TP53,UCP1	BBC3
MAP4K4	kinase		1	Inhibited	biased	-2.183	2.41e-19	0.0001	MAP4K4	ACAA2,ACADVL,ACO2,CYC1,DLD,DLST,HADH,HADHB,IVD,NDUFS1,OGDH,PEX16,PHYH,SCP2,SUCLG1,UQCRC1,UQCRFS1	17 (1)	1	TP63			RPTOR	COX10,FASN,MLXIPL,MTOR,NDUFAB1,PPARG,SCD,SCP2
TRRAP	transcription regulator		3			0.75	3.23e-19	0.0001	AMPK,APP,AR,BCL2L1,CCND1,CDK1,CTNNB1,EZH2,FAS,FOS,FOXO1,GCK,GLI1,JUN,MAP2K1,MYC,PTEN,RB1,SP1,SQSTM1,TP53,TP73,TRRAP	ACAA1,ACAA2,ACAT1,ACOT12,ACSL1,ACTR3,AIFM1,ALDH1L1,ARG1,ASS1,ATP5A1,ATP5B,BCKDHA,CA3,CES1,CPT2,CYC1,DLD,DLST,ECH1,ECHS1,EIF4A1,EPHX2,ETFA,GALK1,GC,GLUD1,GNMT,GOT2,GPD1,GSTM5,HACL1,HADHB,HAGH,HSP90AB1,HSPA9,HSPD1,IDH1,LDHA,LDHD,Mup1 (includes others),NDUFA10,NDUFB10,NDUFS2,NDUFS3,NIPSNAP1,NUDT19,NUDT7,OAT,PCCA,PDHB,PHB,PRDX3,SARDH,SCP2,SDHA,SOD2,SUCLA2,SUCLG1,SUCLG2,TRAP1,TXNRD1,UQCRC1,UQCRFS1	64 (23)	22				CDK1,MDM2,MYC
FFAR3	G-protein coupled receptor		3			1.833	3.35e-19	0.0002	Akt,AKT1,BCL2L1,CCND1,CEBPA,CTNNB1,EIF2AK3,ERBB2,FAS,FFAR3,G protein alphai,HNF4A,IGF1R,JUN,MAP2K1,MAPK1,MMP2,MTOR,NFkB (complex),NOTCH1,NR3C1,P38 MAPK,PPARG,RB1,SP1,TP53,TP73	ACAA1,Acaa1b,ACAA2,ACADVL,ACAT1,ACO2,AIFM1,ALDH1L1,ALDH2,ALDH7A1,ASS1,ATP5B,ATP5F1,ATP5H,BCKDHA,BDH1,CA3,CAT,CHDH,CPS1,CYC1,DLD,DLST,ECH1,ECHS1,EIF4A1,EPHX2,ETFA,ETFDH,GC,GLUD1,GNMT,GOT2,GPD1,GSTK1,GSTM5,HACL1,HADH,HADHB,HAGH,HSP90AB1,HSPA9,HSPD1,IDH1,IVD,LDHA,LDHD,Mup1 (includes others),NDUFA10,NDUFB9,NDUFS1,NDUFS2,NUDT19,NUDT7,OAT,OGDH,OTC,PC,PCCA,PPP2R1A,PRDX3,SOD1,SUCLG1,SUOX,TRAP1,UQCRC1,UQC…	67 (27)	25				LEP,TP53	Ins1
TP53	transcription regulator		2			1.969	3.83e-19	0.0001	Akt,AKT1,BCL2L1,CCND1,CEBPA,CTNNB1,EIF2AK3,ERBB2,ERK1/2,FAS,HNF4A,IGF1R,JUN,MAP2K1,MTOR,NOTCH1,NR3C1,P38 MAPK,PPARG,RB1,SP1,TP53,TP73	ACAA1,Acaa1b,ACAA2,ACADVL,ACAT1,ACO2,AIFM1,ALDH1L1,ALDH2,ASS1,ATP5B,ATP5F1,ATP5H,BCKDHA,BDH1,BHMT,CA3,CAT,CHDH,CPS1,CYC1,DLD,DLST,ECH1,ECHS1,EIF4A1,EPHX2,ETFA,ETFDH,GC,GLUD1,GNMT,GOT2,GPD1,GSTK1,GSTM5,HACL1,HADH,HADHB,HAGH,HSP90AB1,HSPA9,HSPD1,IDH1,IVD,LDHA,LDHD,Mup1 (includes others),NDUFA10,NDUFB9,NDUFS1,NDUFS2,NUDT19,NUDT7,OAT,OGDH,OTC,PC,PCCA,PRDX3,SOD1,SUCLG1,TRAP1,UQCRC1,UQCRC2,UQCRFS1	66 (23)	23	ADIPOQ,AGER,ANGPT2,ARRB2,ATR,BANP,CALR,CAST,CCNA1,CCNE1,CD40,CDK5,CDK9,COPS2,CSNK1E,Ctbp,CTCF,CYR61,ERVW-1,FFAR3,GNL2,GZMB,HES1,HIPK2,IP6K2,ITGB3,JAG1,LCN2,MCRS1,MGEA5,Mir122a,b,NGFR,NR2F2,NTRK3,NUAK1,PAX5,PAXIP1,PIM2,PLAGL1,PLK3,POU1F1,PPARGC1A,PPP2R2A,PRKAA1,PRLR,PYHIN1,RPL11,RPS14,TAF1,TP53RK,USP7,YWHAG,ZNF148,ZNF346	ACOX1,BUB3,CDC14B,CDC42,CUL7,DUOX2,DUSP10,E2F3,ELL,FOXC2,GAL,GMNN,HDAC1,Hdac1/2,HMGA1,HUWE1,INS,ITGA6,LMNA,MAPK7,MLXIPL,NFE2L2,NR3C2,PA2G4,PAX3,PDCD4,PIAS1,RALA,RASSF5,RNASEL,RPL23A,RPL7A,SIAH2,SIRT7,SKI,SMARCA4,SNCB,SRSF2,STUB1,SUV39H1,SVIL,SYVN1,TERC,TOB1,TOPBP1,TOPORS,UBE3A,UBE4B,Ubiquitin,UBR5,UGCG,USP22,WISP1,YY1		ADH5,ARHGAP5,BBC3,BCL2A1,BTG2,CDH3,CLIC4,COL18A1,COL2A1,FHL1,GADD45,GLIPR1,GPX1,OMA1,PARD6G,PEG3,PIDD1,PRKAB1,RND3,SESN1,SESN2,SIVA1,TFAM,TMSB10/TMSB4X,TSPO,ULK1,USP9X	BMF,BNIP3,EGR3,FASN,HNF4A,KRT14,PCK1,TRAP1,UPP1
GLIPR1	other		3			1.116	6.01e-19	0.0001	AMPK,AR,CCND1,CTNNB1,ESRRA,EZH2,FAS,GCK,GLI1,GLIPR1,JUN,MAPK14,MYC,NFkB (complex),PTEN,RAF1,RB1,SP1,TCF7L2,TP53,TP73	ACAA2,ACADL,ACAT1,ACOT12,ACTR3,AIFM1,ALDH7A1,ARG1,ASS1,ATP5A1,BCKDHA,CA3,CAT,CES1,CPT2,CYC1,DLD,DLST,ECH1,ECHS1,EIF4A1,EPHX2,ETFA,ETFDH,GC,GLUD1,GNMT,GOT2,GSTK1,GSTM5,HACL1,HADHB,HAGH,HSP90AB1,HSPA9,HSPD1,IDH1,LDHA,LDHD,Mup1 (includes others),NDUFA10,NDUFB10,NDUFS2,NDUFS3,NUDT7,OAT,PC,PCCA,PDHB,PHB,PRDX1,PRDX3,SARDH,SCP2,SDHA,SLC25A20,SOD1,SOD2,SUCLA2,SUCLG1,SUCLG2,TRAP1,TXNRD1,UQCRC1,UQCRFS1	65 (21)	20	SRF,TP53			CTNNB1	MYC
Serine Protease	group		3			1.524	7.7e-19	0.0002	AKT1,BMP2,CD247,CDK1,CMA1,Creb,CTSG,DPP4,EIF4E,ERBB2,F11,F2R,F2RL1,F7,FAP,GCG,GNA12,GZMB,HGF,HGFAC,IGF1,IGF1R,JUN,LONP1,MAPK14,MMP2,MTOR,NFkB (complex),NOTCH1,NR1I2,Par,PLG,PRSS2,PTEN,RARRES2,Ras,Serine Protease,ST14,STAT3,TGFB1,TNF,TP53,TPSD1,ZAP70	AASS,ACAA1,ACAA2,ACADVL,ACO2,AIFM1,ALDH2,ALDH7A1,ATP5A1,ATP5B,ATP5F1,ATP5H,ATP5O,BCKDHA,BDH1,CA3,CES1,CHDH,CPS1,CPT2,CYC1,DBT,DLD,ECH1,ECHS1,EIF4A1,EPHX2,ETFA,GC,GLUD1,GOT2,GPD2,HADH,HADHB,HSPA9,HSPD1,IDH1,IVD,MDH1,Mup1 (includes others),NDUFB10,NDUFB9,NDUFS1,NDUFS3,PC,PCCA,PDHB,PHB,PIPOX,PPP2R1A,PRDX1,PRDX3,SCP2,SLC25A20,SOD1,SUCLA2,SUCLG1,SUCLG2,TRAP1,TXNRD1,UQCRC1,UQCRFS1	62 (44)	28	MYC
PCGEM1	other		3			-0.267	8.89e-19	0.0001	AMPK,CCND1,CTNNB1,FAS,G6PD,GCK,GLI1,MAPK14,MYC,NFkB (complex),PCGEM1,Pkc(s),PTEN,RB1,SP1,TP73	ACAA1,ACAA2,ACADVL,ACOT12,ACOX1,ACSL1,AIFM1,ALDH7A1,ARG1,ASS1,ATP5A1,ATP5B,BCKDHA,CA3,CES1,CPT2,CYC1,DLD,DLST,ECHS1,EIF4A1,GLUD1,GNMT,GOT2,GSTK1,HACL1,HADHB,HAGH,HSPA9,HSPD1,IDH1,LDHA,LDHD,Mup1 (includes others),NDUFA10,NDUFB10,NDUFS2,NDUFS3,NUDT7,OAT,PDHB,PHB,PON1,PRDX1,PRDX3,SARDH,SDHA,SOD1,SOD2,SUCLA2,SUCLG1,SUCLG2,TRAP1,TXNRD1,UQCRC1,UQCRFS1	56 (16)	15				ACOX1,DHCR24,FASN,MYC,PDK4,PKM
MNK1/2	group		3			0.651	1.45e-18	0.0001	AMPK,CCND1,Cpla2,CTNNB1,EIF4E,ERK1/2,FAS,GCK,GLI1,MAPK14,MKNK2,MNK1/2,MYC,PLA2G4A,PPARG,PTEN,Ras,RB1,SP1,TP73	Acaa1b,ACAA2,ACADVL,ACOT12,AIFM1,ASS1,ATP5A1,ATP5B,ATP5O,BCKDHA,BDH1,BHMT,CA3,CAT,CPT2,CYC1,DLD,DLST,ECHS1,EIF4A1,GLUD1,GNMT,GOT2,GPD1,GSTK1,GSTM5,HACL1,HADHB,HAGH,HSPA9,HSPD1,IVD,LDHA,LDHD,Mup1 (includes others),NDUFA10,NDUFB10,NDUFS2,NDUFS3,NUDT7,OAT,PC,PDHB,PHB,PRDX1,PRDX3,SARDH,SCP2,SDHA,SLC25A20,SOD1,SOD2,SUCLA2,SUCLG1,SUCLG2,TRAP1,TXNRD1,UQCRC1,UQCRFS1	59 (20)	17	TCR			Cpla2,MYC
LTK	kinase		3			-1.692	1.98e-18	0.0001	Akt,AKT1,AR,CBL,CDC42,Cdc42,ERBB2,IGF1R,JUN,LTK,MAP2K4,MAP2K6,MAP3K1,MAPK11,MAPK14,MST1R,MTOR,MYC,NFkB (complex),NOTCH1,PPARG,PRKAA,Rac,Ras,RB1,RET,RUNX2,STAT1,TGFB1,TP53	ACAA1,Acaa1b,ACAA2,ACADL,ACADVL,ACAT1,ACO2,ACOT12,ACOX1,ACSL1,ACTR3,ALDH2,ALDH7A1,ARG1,ATP5A1,ATP5B,ATP5F1,ATP5H,ATP5O,CES1,CHDH,CPS1,CPT2,CYC1,DLD,DLST,ECH1,ECHS1,EIF4A1,EPHX2,GC,GLUD1,GOT2,GPD1,GSTK1,HADH,HADHB,HSPA9,IDH1,IVD,NDUFA10,NDUFB10,NDUFB9,NDUFS1,NDUFS2,NUDT12,PCCA,PDHB,PRDX1,SARDH,SCP2,SDHA,SLC25A20,SUCLA2,SUCLG1,TRAP1,TXNRD1,UQCRC1,UQCRFS1	59 (30)	25				CDC42
FOSB	transcription regulator		3			-0.13	2.37e-18	0.0001	Akt,AKT1,Ap1,APP,AR,CCND1,CDK5,CSF2,CTNNB1,DCX,ERBB2,ERK1/2,FOS,FOSB,FOXO1,HTT,IL2,MAP2K1,MAPK1,MECP2,MMP2,MTOR,NR3C1,NR3C2,PPARG,PRKN,TP53	ACAA1,Acaa1b,ACADL,ACADVL,ACAT1,ACO2,ACSL1,ACTR3,ALDH1L1,ARG1,ASS1,ATP5A1,ATP5B,ATP5F1,ATP5O,BDH1,BHMT,CA3,CES1,CHDH,CPS1,CPT2,CYC1,DLD,DLST,ECH1,ETFA,GALK1,GC,GNMT,GOT2,GSTK1,HACL1,HADH,HSP90AB1,HSPA9,HSPD1,IDH1,IVD,LDHA,NDUFS3,NDUFV2,NIPSNAP1,NUDT19,NUDT7,OAT,PC,PCCA,PDHB,PHB,PPP2R1A,PRDX3,SDHA,SLC25A20,SUCLG1,SUOX,TRAP1,UQCRC1,UQCRC2	59 (27)	24	EDN1,FOXO3,Pkg,VEGFA	GADD45A,HRAS,NOTCH1		CCND1,CDK5	PPARG
CDK5	kinase		2			-0.135	4.94e-18	0.0001	Akt,AKT1,APP,AR,CDK5,CTNNB1,DCX,ERBB2,ERK1/2,FOXO1,HTT,JUN,MAP2K1,MAPK1,MECP2,MTOR,NR3C1,NR3C2,PPARG,PRKN,TP53	ACAA1,Acaa1b,ACADL,ACADVL,ACAT1,ACO2,ACSL1,ACTR3,ALDH1L1,ASS1,ATP5A1,ATP5B,ATP5F1,ATP5O,BDH1,BHMT,CA3,CES1,CHDH,CPS1,CPT2,CYC1,DLD,DLST,ECH1,EIF4A1,EPHX2,ETFA,GALK1,GC,GOT2,GSTK1,HADH,HSP90AB1,HSPA9,HSPD1,IDH1,IVD,LDHA,NDUFS3,NDUFV2,NUDT19,NUDT7,OAT,PC,PCCA,PDHB,PRDX3,SDHA,SLC25A20,SUCLG1,SUOX,TRAP1,UQCRC1,UQCRC2	55 (21)	20	EGR1,FOSB	CAST,CCND1,MGEA5,RELN,TP73		Cdc25,Cdk,CDK2,CLOCK,CTNNB1,Ins1,LMNA,LMNB1,MAP2,MTOR,NR3C1,NR3C2,PRNP,RALA,TP53	JUN,PPARG
RHEBL1	enzyme		3			-0.882	5.18e-18	0.0001	AHR,Akt,AKT1,AMPK,ATF2,CCND1,CEBPA,Creb,FASN,HNF4A,IL1B,IL6,JUN,MMP2,MTOR,MTORC1,NFkB (complex),NOS2,NR1I2,PPARG,RHEBL1,RICTOR,SREBF1,SREBF2,TP53	AASS,ACAA1,Acaa1b,ACADVL,ACO2,ALDH2,ALDH7A1,ASS1,ATP5F1,ATP5H,ATP5O,BCKDHA,BDH1,BHMT,CPS1,CPT2,DLD,ECH1,EIF4A1,EPHX2,ETFA,ETFDH,GC,GLUD1,GNMT,GOT2,GPD1,GSTK1,HACL1,HADH,HSP90AB1,HSPA9,HSPD1,IDH1,IVD,LDHA,MAT1A,Mup1 (includes others),NDUFA10,NDUFB10,NDUFB9,NDUFS1,NDUFS2,NDUFS3,NDUFV2,OAT,OGDH,OTC,PC,PCCA,PDHB,PHB,PIPOX,PON1,PPP2R1A,PRDX3,SCP2,SLC25A20,SOD2,SUCLG1,TRAP1,UQCRC1,UQCRFS1	63 (25)	24				MTORC1
MTORC1	complex		2			-1.667	8.36e-18	0.0001	Akt,AKT1,AMPK,Creb,FASN,MTOR,MTORC1,RICTOR,RPTOR,SREBF1,SREBF2	AASS,Acaa1b,ACAA2,ACADL,ACO2,ACOX1,ACSL1,ASS1,ATP5B,ATP5F1,ATP5H,ATP5O,CAT,CYC1,ETFA,GOT2,GSTK1,HSP90AB1,IDH1,LDHA,MAT1A,MDH1,NDUFA10,NDUFB10,NDUFB9,NDUFS1,NDUFS2,NDUFS3,NDUFV2,OAT,PDHB,PON1,SOD1,SOD2,UQCRC1,UQCRFS1	36 (11)	11	E2F1,EPAS1,INS,NR5A2,PDK4,PIM2,PRKAA1,RALA,RHEBL1,SLC7A5,TCR	ABHD5,DDIT4,FLCN,HIF1A,PTEN,RPTOR,SESN1,SESN2,SIRT1		HMGCR,INSIG1,JINK1/2,MOG,MTOR,MYC,PPARGC1A,RHOA,RICTOR,SCD
FRAT2	other		3			-0.896	1.04e-17	0.0003	Akt,AR,Creb,CTNNB1,E2F1,FOS,FRAT2,JUN,MAP3K1,MAPK1,MAPK14,MAPT,MMP2,MYC,NFkB (complex),NR0B2,Pkc(s),Rac,RAF1,RB1,SP1,SRF,STAT1,STAT3,TCF3,TGFB1,TP53	AASS,ACAA2,ACADL,ACADVL,ACAT1,ACO2,ACOT12,ACOX1,ACSL1,ACTR3,ALDH2,ALDH7A1,ARG1,ATP5A1,ATP5B,BDH1,CA3,CCS,CES1,CPT2,DLD,DLST,ECH1,EIF4A1,EPHX2,GC,GLUD1,GOT2,GSTK1,GSTM5,HADH,HADHB,HSP90AB1,HSPA9,HSPD1,IDH1,MDH1,Mup1 (includes others),NDUFA10,NDUFB10,NDUFS2,NIPSNAP1,NUDT7,PC,PCCA,PDHB,PHB,PON1,PPP2R1A,PRDX1,SARDH,SDHA,SOD2,SUCLA2,SUCLG1,SUOX,TRAP1,TXNRD1,UQCRC1,UQCRC2,UQCRFS1	61 (27)	24	CDK9			CTNNB1,JUN
AQP1	transporter		3	Activated		2.138	1.26e-17	0.0001	Akt,AQP1,AR,caspase,CTNNB1,EIF2AK2,ERK1/2,ESRRA,EZH2,JUN,MAP3K1,MYC,N-cor,P38 MAPK,RAF1,RB1,RBL2,SMPD1,STAT1,TCF7L2,TP53,VDR	ACAA1,ACAA2,ACADL,ACADVL,ACAT1,ACO2,ACOT12,ACSL1,ACTR3,ARG1,ASS1,ATP5B,BCKDHA,BHMT,CA3,CES1,CPT2,CYC1,DLD,DLST,ECH1,EPHX2,ETFA,ETFDH,GC,GLUD1,GOT2,GSTK1,GSTM5,HADH,HADHB,HSP90AB1,IDH1,MAT1A,MDH1,Mup1 (includes others),NDUFA10,NDUFB10,NDUFS2,NUDT7,OAT,PC,PCCA,PHB,PRDX1,PRDX3,SARDH,SCP2,SLC25A20,SOD1,SUCLA2,SUCLG1,TXNRD1,UQCRC1,UQCRC2,UQCRFS1	56 (22)	21	CFTR,HNF4A,NR3C1	MYC			LCN2
TOB1	transcription regulator		3			0.927	2.02e-17	0.0002	AKT1,Alp,APP,BCL2L1,CCND1,CDK1,CEBPA,CEBPB,E2F1,EZH2,FOS,FOXO1,JUN,MAP2K1,MMP2,NR4A3,PPARG,PRL,PTEN,RB1,TOB1,TP53,TP73	ACAA1,Acaa1b,ACADL,ACADVL,ACAT1,ACO2,ACOX1,AIFM1,ALDH1L1,ATP5A1,ATP5B,ATP5H,ATP5O,BCKDHA,BDH1,BHMT,CA3,CES1,CPS1,CPT2,DLST,ECH1,EIF4A1,EPHX2,ETFA,GALK1,GC,GNMT,GOT2,GPD1,GSTK1,HACL1,HAGH,HSP90AB1,IDH1,IVD,LDHD,MDH1,NDUFA10,NDUFS2,NDUFS3,NIPSNAP1,NUDT19,OAT,PCCA,PDHB,PHB,PPP2R1A,SCP2,SDHA,SLC25A20,SOD2,SUCLA2,SUCLG2,UQCRC1,UQCRC2,UQCRFS1	57 (23)	20	CDKN2A	TCR		ATR,BANP,HUWE1,RB1	CCND1,CDK1,CDK2,CHEK1,Cyclin A,GMNN,TP53,TP53RK
TLE1	transcription regulator		3	Inhibited	biased	-2.734	2.26e-17	0.0001	AR,CEBPB,CTNNB1,ESRRA,EZH2,JUN,MYC,N-cor,NFkB (complex),NOTCH1,P38 MAPK,RAF1,RB1,RBL2,RUNX2,TCF7L2,TLE1,TP53,VDR	ACAA1,ACAA2,ACADL,ACADVL,ACAT1,ACO2,ACOT12,ACOX1,ACSL1,ACTR3,ALDH7A1,ASS1,ATP5A1,ATP5B,BCKDHA,BHMT,CA3,CAT,CPT2,CYC1,DLST,ECH1,ECHS1,EPHX2,ETFA,ETFDH,GC,GLUD1,GOT2,GSTM5,HADH,HADHB,HSP90AB1,HSPA9,IDH1,MDH1,Mup1 (includes others),NDUFA10,NDUFB10,NDUFS1,NDUFS2,NDUFV2,NUDT12,NUDT7,OAT,PC,PCCA,PHB,PRDX3,SARDH,SCP2,SDHA,SLC25A20,SOD1,SUCLA2,SUCLG1,TXNRD1,UQCRC1,UQCRFS1	59 (19)	18	CYR61,WNT1	PRNP			CTNNB1
RPS14	translation regulator		3			1.152	3.67e-17	0.0001	AMPK,AR,CCND1,CTNNB1,E2F1,FAS,FOXO1,GCK,GLI1,IGF1R,IRS1,MAPK14,MDM2,MYC,MYCN,NR3C1,PTEN,RB1,RPS14,SP1,TP53,TP73	ACAA1,ACADL,ACADVL,ACAT1,ACOT12,ACSL1,ACTR3,AIFM1,ASS1,ATP5A1,ATP5B,ATP5H,ATP5O,BCKDHA,CA3,CES1,CPS1,CPT2,DLST,ECH1,ECHS1,EIF4A1,ETFA,GC,GLUD1,GNMT,GOT2,GPD1,GSTM5,HACL1,HSP90AB1,HSPA9,HSPD1,IDH1,LDHA,LDHD,Mup1 (includes others),NDUFA10,NDUFB10,NDUFB9,NDUFS2,NDUFS3,NDUFV2,NUDT7,OAT,PCCA,PDHB,PHB,PRDX1,PRDX3,SARDH,SCP2,SLC25A20,SOD2,SUCLA2,SUCLG2,TRAP1,TXNRD1,UQCRC1,UQCRC2,UQCRFS1	61 (22)	20	Ins1			TP53	MDM2,MYC
SIVA1	other		3			-1.069	5.24e-17	0.0001	AHR,Akt,AKT1,ATF2,BID,CASP3,CASP8,CASP9,CCND1,CEBPA,HNF4A,IL6,JUN,NFkB (complex),NOS2,NR1I2,PPARG,PRKN,PTEN,SIVA1,SMPD1,SP1,STAT4,TP53	ACAA1,Acaa1b,ACADL,ACADVL,ACO2,ALDH2,ALDH7A1,ATP5A1,ATP5B,ATP5O,BCKDHA,BDH1,CA3,CPS1,CPT2,CYC1,DLD,ECH1,EIF4A1,EPHX2,ETFA,ETFDH,GC,GLUD1,GNMT,GOT2,GPD1,GSTK1,HACL1,HADH,HSP90AB1,HSPA9,HSPD1,IDH1,IVD,MAT1A,Mup1 (includes others),NDUFV2,OAT,OGDH,OTC,PC,PCCA,PDHB,PHB,PIPOX,PRDX3,SCP2,SDHA,SLC25A20,SOD2,SUCLA2,SUCLG1,SUCLG2,TRAP1,UQCRC2	56 (24)	19	E2F1,TP53
KRIT1	other		3			0.277	5.91e-17	0.0001	Akt,AKT1,ATF2,CDK1,Creb,CTNNB1,ERK1/2,FHL2,HRAS,JUN,KRIT1,MAP2K4,MAP2K6,MAP3K1,MAPK1,MAPK12,MAPK14,MMP2,NFkB (complex),P38 MAPK,PIK3R1,PPARG,RAF1,Ras homolog,RHOA,STAT3,TP53	AASS,ACAA1,Acaa1b,ACAA2,ACADVL,ACAT1,ACO2,ACOX1,ACSL1,ALDH7A1,ARG1,ASS1,ATP5B,ATP5O,BCKDHA,BDH1,BHMT,CA3,CES1,CPT2,DLD,ECH1,EIF4A1,EPHX2,ETFA,GC,GOT2,GPD1,GSTK1,HADH,HADHB,HSP90AB1,HSPA9,HSPD1,IDH1,IVD,LDHA,Mup1 (includes others),NDUFB10,NUDT7,PCCA,PHB,PPP2R1A,PRDX1,PRDX3,SDHA,SLC25A20,SOD2,SUCLG1,SUOX,TRAP1,UQCRC2	52 (27)	25	SRF				JUN,RHOA
RND3	enzyme		3			-0.128	5.99e-17	0.0005	Akt,AMPK,CCND1,CTNNB1,ERK1/2,FAS,GCK,GLI1,MAP3K1,MAPK1,MAPK12,MAPK14,MKL1,MYC,NFkB (complex),PI3K (complex),PPARG,PTEN,RB1,RHOA,RND3,SP1,SRF,TP53,TP73	ACAA1,Acaa1b,ACADVL,ACAT1,ACOT12,ACSL1,AIFM1,ALDH7A1,ASS1,ATP5O,BCKDHA,BDH1,BHMT,CA3,CES1,CPT2,CYC1,DLST,ECH1,ECHS1,EIF4A1,ETFA,GC,GLUD1,GNMT,GOT2,GPD1,GSTK1,GSTM5,HACL1,HAGH,HSP90AB1,HSPA9,HSPD1,IDH1,IVD,LDHA,LDHD,Mup1 (includes others),NDUFA10,NDUFB10,NDUFS2,NDUFS3,NUDT7,OAT,PCCA,PDHB,PHB,PRDX1,PRDX3,SARDH,SLC25A20,SOD2,SUCLA2,SUCLG2,SUOX,TRAP1,TXNRD1,UQCRC1,UQCRC2,UQCRFS1	61 (25)	23	SMARCB1,TP53	MAML1		CCND1,HES1,PTEN	MYC,RHOA
ARHGAP5	enzyme		3			-1.474	6.05e-17	0.0001	AKT1,ARHGAP5,CDC42,CDK1,Creb,CTNNB1,ERK1/2,MMP2,MYC,PPARG,Rac,Ras homolog,RB1,STAT1,TP53	AASS,ACAA1,Acaa1b,ACAA2,ACADVL,ACAT1,ACO2,ACOT12,ACOX1,ACSL1,ARG1,ATP5A1,ATP5O,BDH1,BHMT,CA3,CES1,CPT2,DLD,DLST,ECH1,GC,GLUD1,GPD1,HADH,HADHB,HSP90AB1,HSPD1,IDH1,IVD,MDH1,Mup1 (includes others),NDUFA10,NDUFB10,NDUFS2,NUDT7,PCCA,PPP2R1A,SARDH,SLC25A20,SUCLA2,SUCLG1,TRAP1,TXNRD1,UQCRC1,UQCRFS1	46 (15)	11	COL18A1,CSF1,PTEN,TCR,TP53			CDC42
HDAC1	transcription regulator		2	Inhibited		-2.359	6.05e-17	0.0001	AR,EGFR,HDAC1,PPARG,RB1,TP53	ACAA1,Acaa1b,ACAA2,ACADVL,ACAT1,ACO2,ACOX1,ACSL1,ACTR3,ATP5A1,ATP5O,BCKDHA,BDH1,CAT,CES1,CPT2,CYC1,DLD,DLST,ECH1,ETFA,GC,GPD1,GSTM5,HADH,HADHB,HSP90AB1,IDH1,IVD,LDHA,MDH1,NDUFA10,NDUFB10,NDUFS2,OAT,PC,PCCA,PRDX3,SLC25A20,SOD1,SOD2,SUCLG1,TRAP1,UQCRC1,UQCRC2,UQCRFS1	46 (6)	5	CCND1,NEK6,Pkg	ACOX1,BIRC5,CTNNB1,RCHY1		CDK2,EGR1,LMO2,PAX3,TP73	ACAN,CCNE1,COL2A1,Cyclin A,E2F3,FABP2,LCN2,LEF1,MYC,PPARG,PPARGC1A,RB1,SIRT1,SPP1,STX1A,TP53
MGP	other		3			-0.132	6.37e-17	0.0001	Akt,Alp,ATF6,BMP,BMP2,BMP6,BMP7,CASP3,CEBPB,Creb,CREB1,CTNNB1,EIF2AK2,elastase,ERK1/2,FOXO1,HIF1A,HSPA5,MAPK1,MGP,MMP2,MTOR,NFkB (complex),NOTCH1,P38 MAPK,Pkc(s),PRKN,PRL,PTEN,RB1,RUNX2,SPP1,STAT3,TGM2	AASS,ACAA1,ACAA2,ACADL,ACADVL,ACOX1,ACSL1,ACTR3,ALDH7A1,ARG1,ASS1,ATP5A1,ATP5B,ATP5F1,ATP5H,BCKDHA,BHMT,CCS,CPT2,DLD,DLST,ECHS1,EPHX2,ETFA,GLUD1,GPD1,GSTK1,HADH,HADHB,HSP90AB1,HSPA9,HSPD1,LDHA,Mup1 (includes others),NDUFA10,NDUFB10,NDUFB9,NDUFS1,NDUFS2,NDUFV2,NUDT12,NUDT7,OAT,PC,PDHB,PHB,PON1,PPP2R1A,SCP2,SLC25A20,SUCLA2,SUCLG1,SUCLG2,SUOX,TXNRD1,UQCRC1,UQCRFS1	57 (34)	29	MYC,NR1I2,PRL,SMARCA4,SMARCD3	PPIF			JAG1,SPP1
MYC	transcription regulator		2			0.137	7.52e-17	0.0002	AMPK,CCND1,CTNNB1,FAS,GCK,GLI1,MAPK14,MYC,PTEN,RB1,SP1,TP73	ACAA1,ACAA2,ACADVL,ACOT12,ACSL1,AIFM1,ARG1,ASS1,ATP5A1,ATP5B,BCKDHA,CA3,CAT,CES1,CPT2,CYC1,DLD,DLST,ECHS1,EIF4A1,GLUD1,GNMT,GOT2,GSTK1,HACL1,HADHB,HAGH,HSPA9,HSPD1,LDHA,LDHD,Mup1 (includes others),NDUFA10,NDUFB10,NDUFS2,NDUFS3,NUDT7,OAT,PDHB,PHB,PRDX1,PRDX3,SARDH,SDHA,SOD1,SOD2,SUCLA2,SUCLG1,SUCLG2,TRAP1,TXNRD1,UQCRC1,UQCRFS1	53 (12)	12	CDK9,CHEK1,CSF1,CYR61,EPAS1,FAM129B,GNL2,Growth hormone,HMGCR,IGF1R,INSR,JAG1,KLF5,KLF6,LEF1,Mapk,MAPK7,MNK1/2,MST1R,MTOR,MTORC1,MUC1,NOTCH1,NR5A2,NRG1,PCGEM1,PIM2,Pkg,PRL,PRLR,PTTG1,Secretase gamma,SMARCA4,STAMBP,STK38,TCF/LEF,TCR,TP63,TRRAP,UCP1,WNT1,ZEB1	COL18A1,Cpla2,CTCF,EP300,FOXO3,G0S2,GLIPR1,GTF2I,HDAC1,HNF4A,HUWE1,PDX1,PLA2G4A,PNPT1,PRKN,PRNP,PSEN1,RND3,RPL11,RPL23A,RPS14,SIRT7,SMARCB1,SPP1,STUB1,ZBTB16		ACAN,ANGPT2,AURKB,BMPR1A,BUB1B,CCNA1,CCNB1,CDC20,CDK1,CHEK2,CLIC4,COL2A1,Cyclin A,CYCS,DSP,E2F3,FABP2,FASN,FUT8,GCK,GFPT1,HSD11B2,KRT14,MDM2,MGP,MSH2,NFE2L2,PA2G4,PAX5,PEG3,PIAS1,RBP1,RHOA,RPL7A,Serine Protease,SLC7A5,SRSF2,TFDP1,TFRC,TP73,TRAP1,Ubiquitin,VEGFA,WISP1	ADIPOR1,AQP1,BBC3,BCL2A1,CASP10,CAST,CAV1,GADD45A,INS,Mir122a,b,NDRG1,P110,PDGFRB,TF,TLN1,TMSB10/TMSB4X,TSPO
NEK6	kinase		3			-0.911	9.68e-17	0.0004	AKT1,AR,CEBPA,CFTR,Creb,CREB1,CTNNB1,EP300,FMR1,FOS,FOXO1,HTT,JUN,MTOR,NEK6,NFkB (complex),NR3C1,p70 S6k,RAF1,RICTOR,RPS6KB1,SGK1,STAT1,STAT3,TP53,TP63	AASS,ACAA1,Acaa1b,ACAA2,ACADL,ACADVL,ACAT1,ACO2,ACSL1,ACTR3,ALDH7A1,ARG1,ASS1,ATP5B,ATP5F1,ATP5H,ATP5O,CA3,CAT,CPS1,CPT2,CYC1,DLD,DLST,ECH1,EIF4A1,EPHX2,ETFA,GC,GOT2,GPD1,HADH,HADHB,HAGH,HSP90AB1,HSPA9,HSPD1,IDH1,MDH1,Mup1 (includes others),NDUFA10,NDUFB10,NDUFB9,NDUFS1,NDUFS2,NDUFS3,NDUFV2,NIPSNAP1,NUDT7,PC,PCCA,PHB,SCP2,SDHA,SOD2,SUCLG1,TRAP1,UQCRC1,UQCRFS1	59 (26)	22	Ins1	PEBP1		HDAC1
BIRC5	other		2			0.146	1.01e-16	0.0001	BIRC5,EP300,MYC,RB1,SP1,TP53,VEGFA	ACAA2,ACADL,ACADVL,ACAT1,ACO2,ACOT12,ACSL1,ALDH2,ASS1,ATP5A1,ATP5B,ATP5O,BCKDHA,CAT,CES1,CYC1,DBT,DECR1,DLD,DLST,ECH1,EIF4A1,GC,GLUD1,GOT2,GSTM5,HADH,HADHB,HSP90AB1,HSPA9,HSPD1,IDH1,LDHA,MDH1,NDUFA10,NDUFB10,NDUFS2,PCCA,PHB,SARDH,SOD1,SUCLA2,SUCLG1,TRAP1,TXNRD1,UQCRC1,UQCRFS1	47 (7)	6	CCNB1,CCND1,CD40,CDK1,CHEK2,CSF1,CUL7,Cyclin B,E2F1,E2F3,HIF1A,HMGCR,HRAS,ITGA6,KLF5,LEF1,LEP,MTOR,OGT,PPARD,PRKAA1,SMARCA4,STUB1,TCF/LEF,WNT1	ADIPOQ,CDKN2A,CTNNB1,PML,PPARG,PTEN,SIRT1,XAF1		CDK2,EP300,TP63	HDAC1,RB1
RB1	transcription regulator		2			1.387	1.66e-16	0.0001	AKT1,AR,CCND1,CEBPA,CEBPB,E2F1,JUN,MAPK14,NR4A3,PPARG,PTEN,RAF1,RB1,TP53	AASS,ACAA1,Acaa1b,ACADL,ACADVL,ACAT1,ACO2,ACOX1,ACTR3,ATP5A1,ATP5O,BCKDHA,BDH1,BHMT,CA3,CES1,CPS1,CPT2,CYC1,DLST,ECH1,EIF4A1,EPHX2,ETFA,GC,GNMT,GOT2,GPD1,HACL1,HSP90AB1,HSPD1,IDH1,IVD,LDHA,MDH1,NDUFA10,NDUFB10,NDUFS2,NDUFS3,OAT,PCCA,PDHB,PHB,PRDX1,SDHA,SLC25A20,SOD2,SUCLA2,SUCLG2,UQCRC1,UQCRC2,UQCRFS1	52 (14)	14	AGER,ATF3,BTG2,CAV1,CYR61,EP300,ERVW-1,GJA1,HIPK2,ITGA5,KLF6,LMNA,MCRS1,PML,PPARA,PPP1CC,RASSF5,RPL23A,SMARCA4,SPP1,TOB1	AMPK,BIRC5,CD40,CDC42,CDK4,CDK9,CHEK2,Cyclin B,CYP19A1,DUOX2,E2F3,Fcor,GNL2,HDAC1,IGF1R,INS,Ins1,Mapk,MAPK7,NOTCH1,PRL,PTTG1,SIRT1,TP73,WNT1		NR4A3,NUMB,PSEN2,ULK1,VEGFA	ANGPT2,AURKB,CCNA1,CCNB1,Esrra,GMNN,MTOR,OGT,PPARG,PPARGC1A,PPARGC1B,TAF1,TFDP1,TOPBP1,UCP1,YY1,ZEB1
NLRP2	other		3			-1.069	2.59e-16	0.0003	AHR,Akt,ATF2,CASP1,caspase,CCND1,CEBPA,HNF4A,JUN,MAP3K1,MMP2,NFkB (complex),NLRP2,NOS2,NR1I2,PPARG,RB1,SMPD1,SP1,STAT4,TP53	ACAA1,Acaa1b,ACADL,ACADVL,ACO2,ACOX1,ALDH2,ALDH7A1,ATP5B,ATP5O,BCKDHA,BDH1,CPS1,CPT2,CYC1,DLD,DLST,ECH1,EIF4A1,EPHX2,ETFA,ETFDH,GC,GLUD1,GNMT,GPD1,GSTK1,HACL1,HADH,HSP90AB1,HSPA9,HSPD1,IDH1,IVD,MAT1A,Mup1 (includes others),NDUFA10,NDUFB10,NDUFS2,OAT,OGDH,OTC,PC,PCCA,PIPOX,PPP2R1A,PRDX1,PRDX3,SCP2,SLC25A20,SOD2,SUCLG1,TRAP1,UQCRC1,UQCRC2,UQCRFS1	56 (21)	19
CASP8AP2	transcription regulator		3			0.944	2.76e-16	0.0002	AHR,Akt,ATF2,CASP3,CASP8,CASP8AP2,CCND1,CEBPA,HNF4A,IL6,JUN,NFkB (complex),NOS2,NR1I2,PPARG,PRKN,PTEN,SMPD1,SP1,STAT4,TP53	ACAA1,Acaa1b,ACADL,ACADVL,ACO2,ALDH2,ALDH7A1,ATP5A1,ATP5B,ATP5O,BCKDHA,BDH1,CA3,CPS1,CPT2,CYC1,DLD,ECH1,EIF4A1,EPHX2,ETFA,ETFDH,GC,GLUD1,GNMT,GPD1,GSTK1,HACL1,HADH,HSP90AB1,HSPA9,HSPD1,IDH1,IVD,MAT1A,Mup1 (includes others),NDUFV2,OAT,OGDH,OTC,PC,PCCA,PDHB,PHB,PIPOX,PRDX3,SCP2,SDHA,SLC25A20,SOD2,SUCLA2,SUCLG1,SUCLG2,TRAP1,UQCRC2	55 (21)	18	PIAS1
TLN1	other		3	Activated		2.94	4.32e-16	0.0005	Akt,AKT1,CDK1,Creb,CTNNB1,GPIIB-IIIA,HRAS,IGF1R,Integrin,ITGB3,JUN,Lfa-1,MAP2K1,MAPK1,MMP2,MTOR,NFkB (complex),P38 MAPK,PI3K (complex),Pkc(s),RAF1,REL,RUNX2,STAT3,TGFB1,TLN1,TP53,Vla-4	AASS,ACAA2,ACADL,ACADVL,ACAT1,ACO2,ACSL1,ALDH1L1,ALDH2,ALDH7A1,ARG1,ASS1,ATP5B,ATP5F1,ATP5H,ATP5O,BDH1,CA3,CPT2,CYC1,DLD,ECH1,EIF4A1,EPHX2,GC,GOT2,GSTK1,GSTM5,HADH,HADHB,HSPA9,HSPD1,IDH1,Mup1 (includes others),NDUFB10,NDUFB9,NDUFV2,NUDT12,NUDT19,NUDT7,OAT,PC,PCCA,PDHB,PHB,PIPOX,PON1,PPP2R1A,PRDX3,SCP2,SDHA,SLC25A20,SUCLG1,SUOX,TRAP1,UQCRC1	56 (28)	22	Pkg,SRF	MYC		ITGB3
PML	transcription regulator		2			0.283	4.73e-16	0.0001	AMPK,AR,NFkB (complex),NR3C1,NR3C2,PGR,PML,Rar,RARA,RB1,STAT3,TP53,TP73	AASS,ACAA2,ACADL,ACADVL,ACAT1,ACOX1,ACSL1,ACSM1,ACTR3,ALDH7A1,ARG1,ATP5A1,BCKDHA,CAT,CPS1,CPT2,CYC1,DLD,DLST,ECH1,ETFA,GC,GSTK1,GSTM5,HADH,HADHB,HAGH,HSP90AB1,HSPA9,HSPD1,IDH1,LDHA,LDHD,MDH1,NDUFA10,NDUFB10,NDUFS2,PCCA,PDHB,PHB,PRDX1,PRDX3,SDHA,SLC25A20,SOD1,SUCLG1,TRAP1,TXNRD1,UQCRC1,UQCRFS1	50 (13)	13	CTNNB1,SIRT1	RNF8,SIAH2,UBE3A		CCNA1,CCNE1,DNAJB6,GADD45,GADD45A,NR3C1,NR3C2,PAX3,PPARGC1A,RB1,TOPBP1	ADIPOQ,AMPK,BIRC5,CCND1,CDK2,FANCD2,FASN,HMGCR,LEP,NFE2L2,PDK4,SCD,UCP1,YWHAG
PIDD1	other		3			0	4.96e-16	0.0002	AHR,ATF2,CCND1,CEBPA,EPAS1,HNF4A,HTT,IKBKG,IL6,IRF7,IRS1,JUN,MAP2K1,MAP2K4,MMP2,NFkB (complex),NOS2,NR1I2,PIDD1,PPARG,SP1,STAT4,TP53	ACAA1,Acaa1b,ACADL,ACADVL,ACO2,ALDH1L1,ALDH2,ALDH7A1,ATP5A1,ATP5B,ATP5O,BCKDHA,BDH1,CPS1,CPT2,CYC1,DECR2,DLD,DLST,ECH1,EIF4A1,EPHX2,ETFA,ETFDH,GC,GLUD1,GNMT,GPD1,HACL1,HADH,HSP90AB1,HSPA9,HSPD1,IDH1,IVD,MDH1,Mup1 (includes others),NUDT19,OAT,OGDH,OTC,PC,PCCA,PHB,PIPOX,PPP2R1A,PRDX1,PRDX3,SCP2,SDHA,SLC25A20,SOD2,SUCLG1,TRAP1	54 (23)	21	TP53	SMARCA4
PDCD5	other		3			-1.432	5.57e-16	0.0005	AHR,Akt,AKT1,CASP3,CASP9,caspase,CCND1,CEBPA,ERK1/2,FOXP3,HNF4A,IL17A,IL6,JUN,MMP2,NFkB (complex),NOS2,NR1I2,PDCD5,PPARG,PRKN,PTEN,RB1,SMPD1,SP1,STAT4,TP53	Acaa1b,ACADL,ACADVL,ALDH2,ALDH7A1,ATP5B,ATP5O,BDH1,BHMT,CA3,CPS1,CPT2,CYC1,DLST,ECH1,ECHS1,EIF4A1,EPHX2,ETFA,ETFDH,GC,GLUD1,GNMT,GOT2,GPD1,GSTK1,HACL1,HSP90AB1,HSPA9,HSPD1,IDH1,IVD,MAT1A,MDH1,Mup1 (includes others),NDUFA10,NDUFB10,NDUFS2,NDUFV2,OAT,OGDH,OTC,PC,PCCA,PDHB,PHB,PIPOX,PPP2R1A,PRDX3,SCP2,SDHA,SLC25A20,SOD2,SUCLA2,SUCLG2,TRAP1,UQCRC1,UQCRC2,UQCRFS1	59 (27)	22	COL18A1,E2F1
TNIP1	other		3			-0.397	5.85e-16	0.0006	AHR,Akt,ATF2,CCND1,CEBPA,EPAS1,ERK1/2,FOS,HNF4A,HTT,IKBKG,IL1B,IL6,MAP2K1,MAP2K4,MMP2,NFkB (complex),NOS2,NR1I2,P38 MAPK,PPARG,Rar,RARA,RXRA,SP1,STAT4,TNIP1,TP53	AASS,ACAA1,Acaa1b,ACADL,ACADVL,ACO2,ALDH1L1,ALDH2,ALDH7A1,ARG1,ASS1,ATP5B,ATP5O,BAAT,BCKDHA,BDH1,BHMT,CPS1,CPT2,CYC1,DECR2,DLD,DLST,ECH1,ETFA,ETFDH,GC,GLUD1,GNMT,GPD1,GSTK1,HACL1,HADH,HSP90AB1,HSPA9,HSPD1,IDH1,IVD,MDH1,NIPSNAP1,NUDT19,OAT,OGDH,OTC,PCCA,PHB,PIPOX,PPP2R1A,PRDX1,PRDX3,SCP2,SDHA,SLC25A20,SOD2,SUCLG1,TRAP1,UQCRC2	57 (28)	26
PI3	other		3			0.263	7.98e-16	0.0007	AHR,Akt,caspase,CCND1,CEBPA,ELANE,elastase,ERK1/2,HNF4A,IL1B,IL6,JUN,MAP3K1,MAPK1,MMP2,NFkB (complex),NOS2,NR1I2,P38 MAPK,PI3,PPARG,PRTN3,RARRES2,RB1,SMPD1,SP1,STAT4,TP53	ACAA1,Acaa1b,ACADL,ACADVL,ALDH2,ALDH7A1,ASS1,ATP5B,ATP5O,BDH1,BHMT,CPS1,CPT2,CYC1,DLD,DLST,ECH1,EIF4A1,EPHX2,ETFA,ETFDH,GC,GLUD1,GNMT,GPD1,GSTK1,HACL1,HADH,HSP90AB1,HSPA9,HSPD1,IDH1,IVD,MAT1A,MDH1,Mup1 (includes others),NDUFA10,NDUFB10,NDUFS2,OAT,OGDH,OTC,PC,PCCA,PHB,PIPOX,PPP2R1A,PRDX1,PRDX3,SCP2,SLC25A20,SOD2,SUCLG1,SUOX,TRAP1,UQCRC1,UQCRC2,UQCRFS1	58 (28)	23	TP63
PTPRR	phosphatase		3		biased	-1.172	9.57e-16	0.001	Akt,AKT1,APP,CDH2,Creb,ERK1/2,FOS,FOXO1,JUN,MAP2K1,MAPK3,MAPK7,MED1,MYC,NFE2L2,NFkB (complex),PDGFRB,PKM,PPARG,PPP3R1,PTPRR,Ras,RB1,RPTOR,SREBF1,SREBF2,STAT3,TP53	AASS,ACAA1,Acaa1b,ACAA2,ACADL,ACADVL,ACAT1,ACOT12,ACOX1,ACSL1,ALDH1L1,ALDH7A1,ASS1,ATP5A1,ATP5B,ATP5O,BDH1,BHMT,CES1,DLD,DLST,ECH1,EIF4A1,EPHX2,ETFA,GALK1,GC,GLUD1,GOT2,GPD1,GSTK1,HADH,HADHB,HSPA9,IDH1,IVD,MAT1A,NDUFA10,NDUFB10,NDUFS2,NIPSNAP1,NUDT19,OAT,PC,PCCA,PHB,PON1,PRDX1,PRDX3,SARDH,SCP2,SLC25A20,SOD1,SUCLA2,SUCLG1,TXNRD1,UQCRC1,UQCRC2,UQCRFS1	59 (28)	24					JUN,PDGFRB
FARP2	other		3			-1.549	1.02e-15	0.0012	Akt,AKT1,CDC42,CTNNB1,EGFR,ERK1/2,ESR1,FARP2,HIF1A,HRAS,JUN,MAP2K4,MAP2K6,MAP3K1,MAPK1,MAPK11,MAPK14,MMP2,MYC,NFkB (complex),NR3C2,P38 MAPK,PLA2G4A,PPARG,Rac,RAC1,RAF1,Ras,RB1,STAT1,TP53	AASS,ACAA1,Acaa1b,ACAA2,ACADVL,ACAT1,ACO2,ACOT12,ACOX1,ACSL1,ALDH7A1,ARG1,ASS1,ATP5A1,ATP5B,ATP5O,BDH1,BHMT,CA3,CES1,CPT2,DLD,DLST,ECH1,EIF4A1,EPHX2,GC,GLUD1,GOT2,GPD1,GSTK1,HADH,HADHB,HSP90AB1,HSPD1,IDH1,IVD,LDHA,Mup1 (includes others),NDUFA10,NDUFB10,NDUFS2,NUDT7,PCCA,PDHB,PPP2R1A,PRDX1,SARDH,SCP2,SDHA,SLC25A20,SOD2,SUCLA2,SUCLG1,SUOX,TRAP1,TXNRD1,UQCRC1,UQCRC2,UQCRFS1	60 (31)	28				CDC42
CCDC6	other		3			0.651	1.03e-15	0.0007	AKT1,CCDC6,CREB1,CTNNB1,EIF4E,ERK1/2,FASN,FOXO1,HIF1A,IGF1R,MAPK1,MMP2,MTOR,MTORC1,NCOA3,NFkB (complex),P38 MAPK,PIK3R1,PTEN,RB1,RPTOR,SP1,STAT3,STAT6,TP53	ACAA1,Acaa1b,ACAA2,ACADL,ACADVL,ACAT1,ACO2,ACOX1,ACSL1,ALDH2,ALDH7A1,ARG1,ASS1,ATP5F1,ATP5H,ATP5O,BCKDHA,BHMT,CA3,CES1,CPT2,CYC1,DLD,DLST,ECH1,GC,GOT2,GPD1,HADH,HADHB,HSPA9,HSPD1,IDH1,LDHA,MDH1,Mup1 (includes others),NDUFA10,NDUFB10,NDUFB9,NDUFS2,NDUFS3,NDUFV2,NUDT7,PCCA,PDHB,PHB,PON1,PPP2R1A,PRDX3,SCP2,SDHA,SLC25A20,SOD2,SUCLA2,SUCLG1,SUCLG2,SUOX,TRAP1,UQCRFS1	59 (25)	24	PKM	UCP1		PTEN
ARHGEF6/7	group		3			-1.549	1.05e-15	0.0012	Akt,AKT1,ARHGEF6,ARHGEF6/7,ARHGEF7,CDC42,CTNNB1,EGFR,ERK1/2,ESR1,HIF1A,HRAS,JUN,MAP2K4,MAP2K6,MAP3K1,MAPK1,MAPK11,MAPK14,MMP2,MYC,NFkB (complex),NR3C2,P38 MAPK,PLA2G4A,PPARG,Rac,RAC1,RAF1,Ras,RB1,STAT1,TP53	AASS,ACAA1,Acaa1b,ACAA2,ACADVL,ACAT1,ACO2,ACOT12,ACOX1,ACSL1,ALDH7A1,ARG1,ASS1,ATP5A1,ATP5B,ATP5O,BDH1,BHMT,CA3,CES1,CPT2,DLD,DLST,ECH1,EIF4A1,EPHX2,GC,GLUD1,GOT2,GPD1,GSTK1,HADH,HADHB,HSP90AB1,HSPD1,IDH1,IVD,LDHA,Mup1 (includes others),NDUFA10,NDUFB10,NDUFS2,NUDT7,PCCA,PDHB,PPP2R1A,PRDX1,SARDH,SCP2,SDHA,SLC25A20,SOD2,SUCLA2,SUCLG1,SUOX,TRAP1,TXNRD1,UQCRC1,UQCRC2,UQCRFS1	60 (33)	28				CDC42
CASP10	peptidase		3			-1.313	1.09e-15	0.0009	AHR,Akt,CASP10,CASP3,CASP7,caspase,CCND1,CEBPA,ERK1/2,HNF4A,IL1B,IL6,JUN,MMP2,NFkB (complex),NOS2,NR1I2,P38 MAPK,PPARG,PRKN,PTEN,RB1,SMPD1,SP1,STAT4,TP53	Acaa1b,ACADL,ACADVL,ALDH2,ALDH7A1,ASS1,ATP5B,ATP5O,BDH1,BHMT,CA3,CPS1,CPT2,CYC1,DLST,ECH1,EIF4A1,EPHX2,ETFA,ETFDH,GC,GLUD1,GNMT,GPD1,GSTK1,HACL1,HSP90AB1,HSPA9,HSPD1,IDH1,IVD,MAT1A,MDH1,Mup1 (includes others),NDUFA10,NDUFB10,NDUFS2,NDUFV2,OAT,OGDH,OTC,PC,PCCA,PDHB,PHB,PIPOX,PPP2R1A,PRDX3,SCP2,SDHA,SLC25A20,SOD2,SUCLA2,SUCLG2,TRAP1,UQCRC1,UQCRC2,UQCRFS1	58 (26)	22	death receptor	LEP,MYC
LMNB1	other		3			0.42	1.13e-15	0.0002	ATF2,CDK1,CHEK1,Creb,CREB1,CTNNB1,E2F1,E2F3,EGFR,EP300,ERK1/2,LMNB1,MMP2,P38 MAPK,PPARG,RB1,TP53,TP73	AASS,ACAA1,Acaa1b,ACADL,ACADVL,ACAT1,ACOX1,ACSL1,ARG1,ASS1,ATP5A1,ATP5O,BCKDHA,BDH1,BHMT,CA3,CES1,CPT2,DLD,DLST,ECH1,ETFA,GC,GPD1,GSTM5,HADH,HAGH,HSP90AB1,HSPD1,IDH1,IVD,LDHA,LDHD,MDH1,Mup1 (includes others),NDUFA10,NDUFB10,NDUFS2,NUDT7,PC,PCCA,PHB,PPP2R1A,PRDX3,SDHA,SLC25A20,SOD1,SUCLG1,UQCRC1,UQCRC2,UQCRFS1	51 (18)	16	CDK5	LMNA			CHEK1,FASN,HMGCR,SCD
CARD16	other		3			1.192	1.32e-15	0.0008	AHR,Akt,ATF2,CARD16,caspase,CCND1,CEBPA,HNF4A,IL1B,IL6,JUN,MAP3K1,MMP2,NFkB (complex),NOS2,NR1I2,PPARG,RB1,SMPD1,SP1,STAT4,TP53	ACAA1,Acaa1b,ACADL,ACADVL,ACO2,ALDH2,ALDH7A1,ASS1,ATP5B,ATP5O,BCKDHA,BDH1,CPS1,CPT2,CYC1,DLD,DLST,ECH1,EIF4A1,EPHX2,ETFA,ETFDH,GC,GLUD1,GNMT,GPD1,GSTK1,HACL1,HADH,HSP90AB1,HSPA9,HSPD1,IDH1,IVD,MAT1A,Mup1 (includes others),NDUFA10,NDUFB10,NDUFS2,OAT,OGDH,OTC,PC,PCCA,PHB,PIPOX,PPP2R1A,PRDX1,PRDX3,SCP2,SLC25A20,SOD2,SUCLG1,TRAP1,UQCRC1,UQCRC2,UQCRFS1	57 (22)	20	SMARCA4
ADORA1	G-protein coupled receptor		3			0.535	1.83e-15	0.0011	ADORA1,ADORA2A,ADORA2B,AGT,AKT1,CASP1,CTNNB1,EGFR,ERBB2,FAS,FOS,FOXO1,FOXO3,IL1B,IL33,JUN,KLF11,KRAS,LIPE,MAP2K4,MAP2K6,MAPK14,NFkB (complex),NOTCH1,PGR,Pkc(s),PLC,PLCB3,PRKCE,PTEN,Ras,RB1,SMPD1,SP1,STAT3,STAT5B,TP53	ACAA1,ACADVL,ACAT1,ACOX1,ACTR3,AIFM1,ALDH7A1,ARG1,BCKDHA,BDH1,CA3,CES1,CHDH,CPS1,CPT2,CYC1,DLST,ECH1,ECHS1,EIF4A1,EPHX2,ETFA,GC,GLUD1,GOT2,GPD1,HSP90AB1,HSPA9,HSPD1,IDH1,LDHA,MAT1A,Mup1 (includes others),NDUFA10,NDUFB10,NDUFS1,NDUFS2,NDUFS3,NDUFV2,NIPSNAP1,NUDT7,PC,PCCA,PDHB,PHB,PON1,PPP2R1A,PRDX1,PRDX3,SLC25A20,SUCLA2,SUCLG2,TRAP1,UQCRC1,UQCRC2,UQCRFS1	56 (37)	34	PPARD
MAPK7	kinase		2		biased	1.021	2.16e-15	0.0001	AKT1,Creb,FOS,JUN,MAPK7,MYC,NFE2L2,NFkB (complex),PPARG,PPP3R1,RB1	AASS,ACAA1,Acaa1b,ACAA2,ACO2,ACOT12,ACOX1,ACSL1,ALDH7A1,ASS1,ATP5A1,ATP5O,BCKDHA,BDH1,BHMT,CES1,DLST,EIF4A1,EPHX2,GLUD1,GOT2,GPD1,GSTM5,HADHB,HSP90AB1,HSPA9,HSPD1,IDH1,IVD,LDHA,NDUFA10,NDUFB10,NDUFS2,NIPSNAP1,OAT,PC,PHB,PON1,PRDX1,PRDX3,SARDH,SLC25A20,SUCLA2,TRAP1,TXNRD1,UQCRC1,UQCRFS1	47 (11)	10	CSF1,HRAS,NR3C1,NRG1,PRL,TCR	PIAS1		BCL2A1,CCND1,Cyclin A,JUN,MYC,NFE2L2,PPARG,STUB1,TP63	EDN1,Mapk,RB1,RHOA,TP53,VEGFA
ARHGAP29	other		3			-1.089	2.65e-15	0.0011	AKT1,ARHGAP29,CDC42,Creb,CTNNB1,ERK1/2,JUN,MAP2K4,MAP2K6,MAP3K1,MAPK1,MAPK11,MAPK14,MMP2,MYC,NFkB (complex),P38 MAPK,PIK3R1,PPARG,Rac,RAF1,Ras,Ras homolog,RB1,STAT1,STAT3,TP53	AASS,ACAA1,Acaa1b,ACAA2,ACADVL,ACAT1,ACO2,ACOT12,ACOX1,ACSL1,ALDH7A1,ARG1,ASS1,ATP5A1,ATP5O,BDH1,BHMT,CA3,CES1,CPT2,DLD,DLST,ECH1,EIF4A1,EPHX2,GC,GLUD1,GOT2,GPD1,HADH,HADHB,HSP90AB1,HSPA9,HSPD1,IDH1,IVD,LDHA,Mup1 (includes others),NDUFA10,NDUFS2,NUDT7,PCCA,PHB,PPP2R1A,PRDX1,SARDH,SLC25A20,SUCLA2,SUCLG1,SUOX,TRAP1,TXNRD1,UQCRC1,UQCRFS1	54 (27)	23		MGEA5		CDC42
Ca2 ATPase	group		3		biased	-1.808	3.08e-15	0.0001	Akt,AKT1,ANXA5,ATP2A2,ATP2B2,Ca2 ATPase,calpain,CAPN2,EIF2AK3,EIF2S1,ERK1/2,F2,PLA2G4A,PPARG,RAF1,Ras,RB1	ACAA1,Acaa1b,ACAA2,ACO2,ACOX1,ACSL1,ASS1,ATP5O,BCKDHA,BDH1,BHMT,CAT,CES1,CPT2,DLST,EIF4A1,GOT2,GPD1,GSTK1,GSTM5,HADHB,HSPA9,IVD,LDHA,MDH1,NDUFA10,NDUFB10,NDUFS2,PC,PPP2R1A,PRDX1,SCP2,SLC25A20,SOD1,UQCRC1,UQCRC2,UQCRFS1	37 (17)	12				TP73
DCD	other		3			-1.722	3.24e-15	0.0003	Akt,AKT1,CDC42,CTNNB1,DCD,EGFR,ERK1/2,ESR1,HIF1A,HRAS,JUN,MAP2K4,MAP2K6,MAP3K1,MAPK1,MAPK11,MAPK14,MMP2,NFkB (complex),NR3C2,P38 MAPK,PLA2G4A,PPARG,RAC1,RAF1,Ras,RB1,STAT1,TP53	AASS,ACAA1,Acaa1b,ACAA2,ACADVL,ACAT1,ACO2,ACOX1,ACSL1,ALDH7A1,ARG1,ASS1,ATP5A1,ATP5B,ATP5O,BDH1,BHMT,CA3,CES1,CPT2,DLD,DLST,ECH1,EIF4A1,EPHX2,ETFA,GC,GOT2,GPD1,GSTK1,HADH,HADHB,HSP90AB1,HSPD1,IDH1,IVD,LDHA,Mup1 (includes others),NDUFA10,NDUFB10,NDUFS2,NUDT7,PCCA,PDHB,PPP2R1A,PRDX1,PRDX3,SCP2,SDHA,SLC25A20,SOD2,SUCLG1,SUOX,TRAP1,UQCRC1,UQCRC2,UQCRFS1	57 (29)	27				CDC42
DOCK6	other		3			-1.722	3.24e-15	0.0003	Akt,AKT1,CDC42,CTNNB1,DOCK6,EGFR,ERK1/2,ESR1,HIF1A,HRAS,JUN,MAP2K4,MAP2K6,MAP3K1,MAPK1,MAPK11,MAPK14,MMP2,NFkB (complex),NR3C2,P38 MAPK,PLA2G4A,PPARG,RAC1,RAF1,Ras,RB1,STAT1,TP53	AASS,ACAA1,Acaa1b,ACAA2,ACADVL,ACAT1,ACO2,ACOX1,ACSL1,ALDH7A1,ARG1,ASS1,ATP5A1,ATP5B,ATP5O,BDH1,BHMT,CA3,CES1,CPT2,DLD,DLST,ECH1,EIF4A1,EPHX2,ETFA,GC,GOT2,GPD1,GSTK1,HADH,HADHB,HSP90AB1,HSPD1,IDH1,IVD,LDHA,Mup1 (includes others),NDUFA10,NDUFB10,NDUFS2,NUDT7,PCCA,PDHB,PPP2R1A,PRDX1,PRDX3,SCP2,SDHA,SLC25A20,SOD2,SUCLG1,SUOX,TRAP1,UQCRC1,UQCRC2,UQCRFS1	57 (29)	27				CDC42
GSDMB	other		3			-1.722	3.24e-15	0.0003	Akt,AKT1,CDC42,CTNNB1,EGFR,ERK1/2,ESR1,GSDMB,HIF1A,HRAS,JUN,MAP2K4,MAP2K6,MAP3K1,MAPK1,MAPK11,MAPK14,MMP2,NFkB (complex),NR3C2,P38 MAPK,PLA2G4A,PPARG,RAC1,RAF1,Ras,RB1,STAT1,TP53	AASS,ACAA1,Acaa1b,ACAA2,ACADVL,ACAT1,ACO2,ACOX1,ACSL1,ALDH7A1,ARG1,ASS1,ATP5A1,ATP5B,ATP5O,BDH1,BHMT,CA3,CES1,CPT2,DLD,DLST,ECH1,EIF4A1,EPHX2,ETFA,GC,GOT2,GPD1,GSTK1,HADH,HADHB,HSP90AB1,HSPD1,IDH1,IVD,LDHA,Mup1 (includes others),NDUFA10,NDUFB10,NDUFS2,NUDT7,PCCA,PDHB,PPP2R1A,PRDX1,PRDX3,SCP2,SDHA,SLC25A20,SOD2,SUCLG1,SUOX,TRAP1,UQCRC1,UQCRC2,UQCRFS1	57 (29)	27				CDC42
CDH3	other		3			-1.722	3.28e-15	0.0003	Akt,AKT1,CDC42,CDH3,CTNNB1,EGFR,ERK1/2,ESR1,HIF1A,HRAS,JUN,MAP2K4,MAP2K6,MAP3K1,MAPK1,MAPK11,MAPK14,MMP2,NFkB (complex),NR3C2,P38 MAPK,PLA2G4A,PPARG,RAC1,RAF1,Ras,RB1,STAT1,TP53	AASS,ACAA1,Acaa1b,ACAA2,ACADVL,ACAT1,ACO2,ACOX1,ACSL1,ALDH7A1,ARG1,ASS1,ATP5A1,ATP5B,ATP5O,BDH1,BHMT,CA3,CES1,CPT2,DLD,DLST,ECH1,EIF4A1,EPHX2,ETFA,GC,GOT2,GPD1,GSTK1,HADH,HADHB,HSP90AB1,HSPD1,IDH1,IVD,LDHA,Mup1 (includes others),NDUFA10,NDUFB10,NDUFS2,NUDT7,PCCA,PDHB,PPP2R1A,PRDX1,PRDX3,SCP2,SDHA,SLC25A20,SOD2,SUCLG1,SUOX,TRAP1,UQCRC1,UQCRC2,UQCRFS1	57 (29)	27	PAX3,SMAD4,TP53	Growth hormone		CDC42
PITX2	transcription regulator		3		biased	1.753	3.65e-15	0.0008	Akt,AKT1,AR,ATF2,caspase,CDK1,Creb,CTNNB1,EIF2AK2,ERK1/2,ESRRA,EZH2,Mapk,MAPK1,MAPK14,MAPK3,MMP2,MYC,N-cor,P38 MAPK,PITX2,Rac,RAF1,Ras homolog,RB1,RBL2,SMPD1,STAT1,STAT3,TCF7L2,TP53,VDR,ZAP70	AASS,ACAA1,ACAA2,ACADL,ACADVL,ACAT1,ACO2,ACOT12,ACSL1,ACTR3,ARG1,ASS1,ATP5B,BCKDHA,BHMT,CA3,CPT2,CYC1,DLD,DLST,ECH1,ETFA,ETFDH,GC,GLUD1,GOT2,GSTK1,HADH,HADHB,HSP90AB1,IDH1,MAT1A,MDH1,Mup1 (includes others),NDUFA10,NDUFB10,NDUFS2,NUDT7,OAT,PC,PCCA,PHB,PPP2R1A,PRDX3,SARDH,SCP2,SLC25A20,SOD1,SUCLA2,SUCLG1,SUOX,TXNRD1,UQCRC1,UQCRC2,UQCRFS1	55 (33)	29	FLCN,NFE2L2,SMARCA4,SMARCD3,WNT1	GMNN,PPIF		CCND1,EGR1,GADD45A,LEF1,POU1F1,PRL
Rac/Cdc42	group		3			-1.722	3.87e-15	0.0006	Akt,AKT1,CDC42,CTNNB1,EGFR,ERK1/2,ESR1,HIF1A,HRAS,JUN,MAP2K1,MAP2K2,MAP2K4,MAP2K6,MAP3K,MAP3K1,MAPK1,MAPK11,MAPK14,MMP2,NFkB (complex),NR3C2,P38 MAPK,PLA2G4A,PPARG,Rac/Cdc42,RAC1,RAC2,RAF1,Ras,RB1,TP53	AASS,ACAA1,Acaa1b,ACAA2,ACADVL,ACAT1,ACO2,ACOX1,ACSL1,ALDH1L1,ALDH7A1,ASS1,ATP5A1,ATP5B,ATP5O,BDH1,BHMT,CA3,CES1,CPT2,DLD,DLST,ECH1,EIF4A1,EPHX2,ETFA,GC,GOT2,GPD1,GSTK1,HADH,HADHB,HSP90AB1,HSPD1,IDH1,IVD,LDHA,Mup1 (includes others),NDUFA10,NDUFB10,NDUFS2,NUDT19,NUDT7,PCCA,PDHB,PPP2R1A,PRDX1,PRDX3,SCP2,SDHA,SLC25A20,SUCLG1,SUOX,TRAP1,UQCRC1,UQCRC2,UQCRFS1	57 (32)	27	NRG1
TFRC	transporter		3			-0.927	4.44e-15	0.0013	AHR,Akt,ATF2,CASP3,CCND1,CEBPA,HNF4A,IL1B,IL6,JUN,MMP2,NFkB (complex),NOS2,NR1I2,PPARG,PRKN,PTEN,SP1,STAT4,TFRC,TP53	ACAA1,Acaa1b,ACADL,ACADVL,ACO2,ALDH2,ALDH7A1,ASS1,ATP5A1,ATP5B,ATP5O,BCKDHA,BDH1,BHMT,CA3,CPS1,CPT2,CYC1,DLD,ECH1,EIF4A1,EPHX2,ETFA,ETFDH,GC,GLUD1,GNMT,GPD1,GSTK1,HACL1,HADH,HSP90AB1,HSPA9,HSPD1,IDH1,IVD,Mup1 (includes others),NDUFV2,OAT,OGDH,OTC,PC,PCCA,PDHB,PHB,PIPOX,PPP2R1A,PRDX3,SCP2,SDHA,SLC25A20,SOD2,SUCLA2,SUCLG1,SUCLG2,TRAP1,UQCRC2	57 (21)	19	HIF1A,MYC,SYVN1	ABCB7,FUT8,HNF4A			JUN,PPARG,UBE2E1
PAFAH1B1	enzyme		3			-1.722	4.76e-15	0.0008	Akt,AKT1,CDC42,Cdc42,CTNNB1,Dynein,EGFR,ERK1/2,ESR1,HIF1A,HRAS,JUN,MAP2K4,MAP2K6,MAP3K1,MAPK1,MAPK11,MAPK14,MMP2,NFkB (complex),NR3C2,P38 MAPK,PAFAH1B1,PLA2G4A,PPARG,RAC1,RAF1,Ras,RB1,STAT1,TP53	AASS,ACAA1,Acaa1b,ACAA2,ACADVL,ACAT1,ACO2,ACOX1,ACSL1,ALDH7A1,ARG1,ASS1,ATP5A1,ATP5B,ATP5O,BDH1,BHMT,CA3,CES1,CPT2,DLD,DLST,ECH1,EIF4A1,EPHX2,ETFA,GC,GOT2,GPD1,GSTK1,HADH,HADHB,HSP90AB1,HSPD1,IDH1,IVD,LDHA,Mup1 (includes others),NDUFA10,NDUFB10,NDUFS2,NUDT7,PCCA,PDHB,PPP2R1A,PRDX1,PRDX3,SCP2,SDHA,SLC25A20,SOD2,SUCLG1,SUOX,TRAP1,UQCRC1,UQCRC2,UQCRFS1	57 (31)	27	NFE2L2			CDC42
N4BP1	other		3			-1.236	5.2e-15	0.0004	Akt,AR,CD247,E2F1,ERK1/2,FOS,ITCH,JUN,MAP2K4,MMP2,N4BP1,NOTCH1,NR0B2,Pkc(s),RB1,RIPK2,SP1,STAT3,TCF3,TGFB1,TP53,TP63,TP73	ACAA2,ACADL,ACAT1,ACO2,ACOX1,ACTR3,ALDH2,ARG1,ATP5A1,ATP5B,BDH1,BHMT,CCS,CES1,CPT2,DLD,DLST,ECH1,ECHS1,EIF4A1,EPHX2,ETFA,GC,GLUD1,GSTK1,GSTM5,HADHB,HAGH,HSP90AB1,HSPD1,IDH1,LDHD,MDH1,NDUFA10,NDUFB10,NDUFS1,NDUFS2,NDUFV2,NIPSNAP1,PCCA,PDHB,PHB,PON1,PPP2R1A,PRDX1,PRDX3,SOD1,SOD2,SUCLG1,TRAP1,UQCRC1,UQCRC2,UQCRFS1	53 (23)	21	PRL	NEDD4		JUN,TP73
Slit	group		3			1.443	5.86e-15	0.0004	Akt,AKT1,CDC42,ERK1/2,JUN,MAP2K4,MAP2K6,MAP3K1,MAPK1,MAPK11,MAPK14,MMP2,NFkB (complex),P38 MAPK,PPARG,RAF1,Ras,RB1,Slit,SLIT2,TP53	ACAA1,Acaa1b,ACAA2,ACADVL,ACAT1,ACO2,ACOX1,ACSL1,ALDH7A1,ASS1,ATP5O,BDH1,BHMT,CES1,CPT2,DLD,DLST,ECH1,EIF4A1,EPHX2,ETFA,GC,GOT2,GPD1,GSTK1,HADH,HADHB,HSP90AB1,HSPA9,HSPD1,IDH1,IVD,LDHA,NDUFA10,NDUFB10,NDUFS2,OAT,PCCA,PPP2R1A,PRDX1,PRDX3,SLC25A20,SUCLG1,SUOX,TRAP1,UQCRC1,UQCRC2,UQCRFS1	48 (21)	18					CDC42
Cdc25	group		3			0.687	6.57e-15	0.0004	Akt,APP,BCL2L1,CCND1,Cdc25,CDC25A,CDC25B,CDC25C,Cdk,CDK1,Creb,ERK1/2,EZH2,FOS,FOXO1,JUN,MAP2K1,MAPK14,MYC,MYOD1,NFkB (complex),RB1,SQSTM1,TP53,TP73	AASS,ACAA2,ACADVL,ACAT1,ACOT12,AIFM1,ALDH1L1,ALDH7A1,ASS1,ATP5A1,ATP5B,BCKDHA,BHMT,CPT2,DLD,DLST,ECH1,EIF4A1,EPHX2,ETFA,GALK1,GC,GLUD1,GNMT,GOT2,GPD1,GSTK1,GSTM5,HACL1,HADHB,HAGH,HSP90AB1,HSPA9,IDH1,LDHD,MDH1,NDUFA10,NDUFB10,NDUFS2,NIPSNAP1,NUDT19,OAT,PCCA,PHB,PRDX1,PRDX3,SARDH,SCP2,SUCLA2,SUCLG1,TXNRD1,UQCRC1,UQCRFS1	53 (25)	20	CDK5,CHEK1,CHEK2,Cyclin B	CDC14B		Cdk,CDK1
RYR2	ion channel		3			-1.605	7.11e-15	0.0001	Akt,AKT1,calpain,Creb,CREB1,CTNNB1,EP300,PPARG,RB1,RYR2,TP53	AASS,ACAA1,Acaa1b,ACADL,ACADVL,ACAT1,ACO2,ACOX1,ACSL1,ARG1,ASS1,ATP5A1,ATP5O,BDH1,CA3,CES1,CPT2,DLD,DLST,ECH1,ETFA,GC,GOT2,GPD1,GSTK1,GSTM5,HADH,HSP90AB1,HSPD1,IDH1,IVD,LDHA,Mup1 (includes others),NDUFA10,NDUFB10,NDUFS2,NUDT7,PC,PCCA,PRDX3,SLC25A20,SOD1,SUCLG1,TRAP1,UQCRC1,UQCRC2,UQCRFS1	47 (11)	9	LMNA,SRSF2	CALR		PCK1,PPARA,SIRT1
CNTFR	transmembrane receptor		3			-0.246	7.26e-15	0.0027	Akt,AKT1,AMPK,AR,CCND1,CEBPA,CNTFR,Creb,CTNNB1,EPAS1,ESR1,FOS,FOXO3,IL10RA,IL6ST,JAK1,JUN,MAP2K1,Mapk,MAPK11,MAPK12,MAPK13,MAPK14,MYC,NFE2L2,NFkB (complex),NOTCH1,NR3C1,PI3K (complex),PLA2G4A,PPARG,Ras,RB1,RUNX2,RXRA,SREBF1,SREBF2,STAT,STAT3,STAT4,THRB,TP53,TP63	AASS,ACAA1,Acaa1b,ACADL,ACADVL,ACAT1,ACOT12,ACTR3,ALDH1L1,ALDH7A1,ATP5O,BAAT,BDH1,CA3,CAT,CPS1,CYC1,DECR2,DLD,DLST,ECH1,ECHS1,EIF4A1,EPHX2,ETFA,GC,GNMT,GOT2,GSTK1,GSTM5,HACL1,HADH,HAGH,HSPA9,IDH1,IVD,MAT1A,Mup1 (includes others),NDUFA10,NDUFB10,NDUFS1,NDUFS2,NDUFV2,NIPSNAP1,NUDT12,NUDT19,PCCA,PDHB,PHB,PHYH,PPP2R1A,PRDX1,PRDX3,SARDH,SCP2,SDHA,SLC25A20,SOD1,SOD2,SUCLA2,SUCLG1,SUCLG2,TXNRD1,UQCRC1,U…	66 (43)	39	CTNNB1,TP73			GJA1,Mapk
DOCK9	other		3			-1.443	7.48e-15	0.0002	Akt,CDC42,DOCK9,ERK1/2,JUN,MAP2K4,MAP2K6,MAP3K1,MAPK1,MAPK11,MAPK14,NFkB (complex),P38 MAPK,PPARG,RAC2,RAF1,Ras,RB1,TP53	ACAA1,Acaa1b,ACAA2,ACADVL,ACAT1,ACO2,ACOX1,ACSL1,ALDH7A1,ASS1,ATP5A1,ATP5O,BDH1,BHMT,CES1,CPT2,DLD,DLST,ECH1,EIF4A1,EPHX2,ETFA,GC,GPD1,GSTK1,HADH,HADHB,HSP90AB1,HSPA9,HSPD1,IDH1,IVD,LDHA,MDH1,NDUFA10,NDUFB10,NDUFS2,OAT,PCCA,PRDX1,PRDX3,SLC25A20,SUCLG1,SUOX,TRAP1,UQCRC1,UQCRC2,UQCRFS1	48 (19)	16				CDC42
EGR3	transcription regulator		3			-1.069	7.97e-15	0.0024	AR,BCL2L1,CASP1,CEBPA,CTNNB1,E2F1,EGR3,JUN,MAPK1,MMP2,NFkB (complex),NOS2,NR0B2,P38 MAPK,PI3K (complex),Pkc(s),RB1,RUNX2,SP1,STAT1,STAT3,TCF3,TGFB1,TP53,TP63	ACAA2,ACADL,ACADVL,ACAT1,ACO2,ACOX1,ACTR3,AIFM1,ALDH2,ALDH7A1,ARG1,ASS1,ATP5B,BDH1,CA3,CAT,CCS,CES1,CPS1,CPT2,DLD,DLST,ECH1,EIF4A1,EPHX2,ETFA,GC,GPD1,GSTM5,HADH,HADHB,HAGH,HSP90AB1,HSPA9,HSPD1,IDH1,MDH1,Mup1 (includes others),NDUFA10,NDUFB10,NDUFS2,NUDT12,NUDT7,PC,PCCA,PDHB,PHB,PON1,PPP2R1A,PRDX3,SDHA,SUCLG1,SUOX,TRAP1,UQCRC1,UQCRFS1	56 (25)	24	CSF1,NRG1	TP53		JUN,NGFR,NOTCH1
JUN	transcription regulator		2			-1.387	1.04e-14	0.0008	Akt,AR,E2F1,FOS,JUN,MMP2,NFkB (complex),NR0B2,P38 MAPK,Pkc(s),RB1,SP1,TCF3,TGFB1,TP53	ACAA2,ACADL,ACADVL,ACAT1,ACO2,ACOX1,ACSL1,ACTR3,ALDH2,ALDH7A1,ARG1,ASS1,ATP5A1,ATP5B,BDH1,CCS,CES1,DLD,DLST,ECH1,EIF4A1,EPHX2,ETFA,GC,GSTK1,GSTM5,HADH,HADHB,HSP90AB1,HSPA9,HSPD1,IDH1,MDH1,NDUFA10,NDUFB10,NDUFS2,NIPSNAP1,OAT,PCCA,PDHB,PHB,PON1,PPP2R1A,PRDX3,SDHA,SOD1,SOD2,SUCLG1,TRAP1,UQCRC1,UQCRC2,UQCRFS1	52 (15)	15	ATR,CD40,CDC42,CDK1,COPS2,EGR1,EGR3,EP300,FRAT2,Growth hormone,HRAS,Ins1,JINK1/2,LEP,Mapk,MAPK7,MST1R,N4BP1,NDRG1,NGFR,NR5A2,PDX1,Pkg,PLK3,RALA,RHOA,SRF,TCR,WNT1	CDK5,COL18A1,Coup-Tf,GADD45A,ITGA5,KRIT1,MAPK8IP1,MGEA5,NR1I2,NR3C1,PDCD4,PPARA,PPARG,PPP5C,PTPRR,TFRC		Atf,CCND1,CDK2,CDK4,CRYAA/LOC102724652,Cyclin A,CYCS,E2F1,GJA1,HMGA1,MSH2,PLAGL1,SCD,SMAD4,TF,TP73,TWIST1,VEGFA	BBC3,CTSL,MDM2,SRSF2,UCP1
death receptor	group		3			-1.604	1.09e-14	0.0009	AHR,AKT1,CASP3,CASP8,CASP9,caspase,CCND1,CEBPA,CFLAR,death receptor,ERK1/2,HNF4A,IL6,JUN,MAPK1,NFkB (complex),NOS2,NR1I2,PPARG,PRKN,PTEN,RB1,SMPD1,SP1,STAT4,TP53	Acaa1b,ACADL,ACADVL,ALDH2,ALDH7A1,ATP5B,ATP5O,BDH1,BHMT,CA3,CPS1,CPT2,CYC1,DLST,ECH1,EIF4A1,EPHX2,ETFA,ETFDH,GC,GLUD1,GNMT,GOT2,GPD1,HACL1,HSP90AB1,HSPA9,HSPD1,IDH1,IVD,MAT1A,MDH1,Mup1 (includes others),NDUFA10,NDUFB10,NDUFS2,NDUFV2,OAT,OGDH,OTC,PC,PCCA,PDHB,PHB,PIPOX,PRDX3,SCP2,SDHA,SLC25A20,SOD2,SUCLA2,SUCLG2,SUOX,TRAP1,UQCRC1,UQCRFS1	56 (26)	20		UBR5		CASP10
TF	transporter		3			1.89	1.12e-14	0.0032	Akt,AKT1,BCL2L1,CDK1,Creb,CTNNB1,EGFR,ERBB2,ERK1/2,ESR1,FAS,FOS,FOXO1,HRAS,IGF1R,JUN,KLF11,KRAS,MAP2K1,MAP2K2,MAP2K4,MAPK1,MAPK14,MYC,NFkB (complex),NOTCH1,NR3C1,PDK1,PGR,RAF1,Ras,RB1,SMAD1,SP1,STAT5B,TF,TP53	AASS,ACAA2,ACADVL,ACAT1,ACOT12,ACOX1,ACSL1,ACTR3,AIFM1,ALDH1L1,ALDH7A1,ATP5A1,ATP5B,ATP5H,ATP5O,BCKDHA,BDH1,BHMT,CA3,CES1,CHDH,CPS1,CPT2,CYC1,DLD,DLST,ECH1,ECHS1,EIF4A1,EPHX2,ETFA,GC,GOT2,GPD1,GSTK1,HADH,HADHB,HSP90AB1,HSPA9,Mup1 (includes others),NDUFA10,NDUFB10,NDUFB9,NDUFS1,NDUFS2,NDUFV2,NIPSNAP1,NUDT19,NUDT7,PC,PCCA,PPP2R1A,PRDX1,SARDH,SCP2,SDHA,SLC25A20,SUCLA2,SUCLG1,SUOX,TXNRD1,UQCRC1,UQCRF…	63 (37)	34	HNF4A,Ins1,JUN,NRG1,ZEB1	MYC,NR1I2,TWIST1		CCND1,CCNE1,IGF1R
MDM2	transcription regulator		2	Inhibited		-2.263	1.26e-14	0.0008	AR,E2F1,FOXO1,IGF1R,IRS1,MDM2,MYCN,NR3C1,RB1,SP1,TP53,TP63,TP73	ACAA2,ACADL,ACADVL,ACAT1,ACO2,ACSL1,ACTR3,ARG1,ATP5A1,ATP5B,ATP5H,ATP5O,BCKDHA,CAT,CES1,CPS1,DLD,DLST,ECH1,EIF4A1,ETFA,GC,GPD1,GSTK1,GSTM5,HADH,HADHB,HSP90AB1,HSPD1,IDH1,LDHD,MDH1,NDUFA10,NDUFB10,NDUFB9,NDUFS2,NDUFV2,OAT,PCCA,PHB,PRDX3,SCP2,SDHA,SLC25A20,SOD1,SUCLG1,TRAP1,UQCRC1,UQCRC2,UQCRFS1	50 (13)	12	ATR,BANP,CDK1,CDK2,CHEK2,CSNK1D,EP300,MEFV,MELK,MTOR,MYC,NRG1,PIM2,PTTG1,Secretase gamma,SMARCB1,SNCB,TRRAP,VEGFA	CAV1,HES1,JUN,NDRG1,PIAS1,PRNP,PTEN,PYHIN1,RPS14,SEMA3B,TOPBP1,UBR5		BBC3,CCND1,Cyclin A,TAF1,USP7	FOXO3,IGF1R,NR3C1,NUMB,TFDP1
HAX1	other		3			-0.302	1.36e-14	0.0003	Akt,AKT1,CDK1,Creb,CTNNB1,ERK1/2,HAX1,HRAS,JUN,MMP2,MYC,PPARG,Rac,Ras homolog,RHOA,TP53	AASS,ACAA1,Acaa1b,ACAA2,ACADVL,ACAT1,ACO2,ACOT12,ACOX1,ACSL1,ATP5B,ATP5O,BDH1,BHMT,CA3,CES1,CPT2,DLD,ECH1,EPHX2,GC,GLUD1,GPD1,GSTK1,HADH,HADHB,HSP90AB1,HSPD1,IDH1,IVD,MDH1,Mup1 (includes others),NDUFB10,NUDT7,PCCA,PPP2R1A,SARDH,SDHA,SLC25A20,SUCLA2,SUCLG1,TRAP1,TXNRD1,UQCRC2	44 (16)	12	NFE2L2			RHOA
IGBP1	phosphatase		3			0.802	1.39e-14	0.0015	AHR,Akt,ATF2,BCL2L1,caspase,CCND1,CDK1,CEBPA,EIF4EBP1,HNF4A,IGBP1,JUN,MAP3K1,MMP2,NFkB (complex),NOS2,NR1I2,PPARG,PPP2CB,RB1,SMPD1,SP1,STAT4,TP53	ACAA1,Acaa1b,ACADL,ACADVL,ACO2,AIFM1,ALDH2,ALDH7A1,ATP5B,ATP5O,BCKDHA,BDH1,CPS1,CPT2,CYC1,DLD,DLST,ECH1,EIF4A1,EPHX2,ETFA,ETFDH,GC,GLUD1,GNMT,GPD1,GSTK1,HACL1,HADH,HSP90AB1,HSPA9,HSPD1,IDH1,IVD,MAT1A,Mup1 (includes others),NDUFA10,NDUFB10,NDUFS2,OAT,OGDH,OTC,PC,PCCA,PIPOX,PPP2R1A,PRDX1,PRDX3,SCP2,SLC25A20,SOD2,SUCLG1,TRAP1,UQCRC1,UQCRC2,UQCRFS1	56 (24)	20	MGEA5
CYCS	transporter		3			-1.604	1.47e-14	0.0018	AHR,Akt,AKT1,BAX,BCL2L1,CAPN2,CASP3,CASP7,CASP8,CASP9,caspase,CCND1,CEBPA,CYCS,ERK1/2,HNF4A,IL6,MMP2,NFkB (complex),NOS2,NR1I2,OMA1,PPARG,PRKN,PTEN,RB1,SMPD1,SP1,STAT4,TP53	Acaa1b,ACADL,ACADVL,AIFM1,ALDH2,ALDH7A1,ATP5B,ATP5O,BDH1,BHMT,CA3,CPS1,CPT2,CYC1,DLST,ECH1,ETFA,ETFDH,GC,GLUD1,GNMT,GOT2,GPD1,GSTK1,HACL1,HSP90AB1,HSPA9,HSPD1,IDH1,IVD,MAT1A,MDH1,Mup1 (includes others),NDUFA10,NDUFS2,NDUFV2,OAT,OGDH,OTC,PC,PCCA,PDHB,PHB,PIPOX,PPP2R1A,PRDX3,SCP2,SDHA,SLC25A20,SOD2,SUCLA2,SUCLG2,TRAP1,UQCRC1,UQCRC2,UQCRFS1	56 (30)	23	ADIPOR1,ESRRA,FST,IGF1R,INSR,JUN,MYC,PPARGC1A,PPARGC1B	PPARA
ARHGEF16	other		3			-1.443	1.59e-14	0.0006	Akt,AKT1,ARHGEF16,CDC42,ERK1/2,JUN,MAP2K4,MAP2K6,MAP3K1,MAPK1,MAPK11,MAPK14,NFkB (complex),P38 MAPK,PPARG,RAF1,Ras,RB1,RHOG,TP53	ACAA1,Acaa1b,ACAA2,ACADVL,ACAT1,ACO2,ACOX1,ACSL1,ALDH7A1,ASS1,ATP5A1,ATP5O,BDH1,BHMT,CES1,CPT2,DLD,DLST,ECH1,EIF4A1,EPHX2,ETFA,GC,GOT2,GPD1,GSTK1,HADH,HADHB,HSP90AB1,HSPA9,HSPD1,IDH1,IVD,LDHA,NDUFA10,NDUFB10,NDUFS2,OAT,PCCA,PRDX1,PRDX3,SLC25A20,SUCLG1,SUOX,TRAP1,UQCRC1,UQCRC2,UQCRFS1	48 (20)	17				CDC42
CCND1	transcription regulator		2			-1.265	1.98e-14	0.0002	Akt,AR,CCND1,E2F3,EP300,PPARG,RB1,RBL2,STAT3,THRB,WT1	ACAA1,Acaa1b,ACAA2,ACADL,ACO2,ACOX1,ACSL1,ACTR3,ATP5A1,ATP5O,BCKDHA,BDH1,CAT,CES1,CPT2,CYC1,DLST,ETFA,GNMT,GPD1,GSTK1,HACL1,HADH,HADHB,HSPD1,IVD,MDH1,NDUFA10,NDUFB10,NDUFS2,NUDT7,PC,PHB,PHYH,SLC25A20,SOD1,TRAP1,UQCRC1,UQCRC2,UQCRFS1	40 (11)	11	ATF3,CD40,CDC25B,CDC42,CSF1,CTNNB1,CTSB,CYP19A1,CYR61,EDN1,FOSB,GJA1,Growth hormone,GTF2I,HMGA1,HRAS,INS,Ins1,INSR,ITGA5,JAG1,JUN,KDM5A,KLF5,LEF1,LEP,Mapk,MAPK7,MDM2,MGEA5,MLH1,MSH2,MST1R,MTOR,MUC1,NOTCH1,NR4A3,NR5A2,NRG1,OGT,PIAS1,PITX2,PKM,POU2F1,PRL,PRNP,PSEN1,RHOA,RND3,RPTOR,SIRT1,SLC39A4,SRSF2,SYVN1,TCF/LEF,TF,VEGFA,WISP1,WNT1,ZEB1	ADIPOQ,AGER,BTG2,CAV1,CDC27,COL18A1,EIF3E,FOXO3,HIF1A,HNF4A,MAPK8IP1,NDRG1,NGFR,NR3C1,PAX5,PDX1,PML,PPARD,PPARGC1B,PRKN,PTEN,PTTG1,RECK,SMAD4,SMARCA4,SMARCB1,TOB1,TP63,Ubiquitin		BIRC5,CCNA1,CCNE1,CDK2,CDK4,Cyclin A,HDAC1,ITGB3,KRT14,RBP1,SPP1,TAF1	CDK5,DHCR24,ZNF148
PARD6G	other		3			-1.361	2.12e-14	0.0016	Akt,AKT1,AMPK,CDC42,EGFR,ERK1/2,JUN,MAP2K1,MAP2K4,MAP2K6,MAP3K1,MAPK1,MAPK11,MAPK14,MMP2,MTOR,NFkB (complex),NR1H4,P38 MAPK,PARD6G,PPARG,PRKCZ,Ras,RB1,REL,SMPD1,SP1,STAT6,STK11,TP53	ACAA1,Acaa1b,ACAA2,ACADL,ACADVL,ACAT1,ACOX1,ALDH1L1,ALDH2,ALDH7A1,ARG1,ASS1,ATP5B,ATP5F1,ATP5O,BAAT,BDH1,BHMT,CPT2,CYC1,DLD,DLST,ECH1,EIF4A1,EPHX2,GC,GOT2,GPD1,HADH,HADHB,HSPA9,IDH1,IVD,MAT1A,NDUFA10,NDUFB10,NDUFS2,NUDT19,PCCA,PDHB,PIPOX,PON1,PPP2R1A,PRDX1,PRDX3,SARDH,SDHA,SLC25A20,SUCLG1,SUOX,TRAP1,UQCRC1,UQCRC2,UQCRFS1	54 (30)	27	TP53			CDC42
PTEN	phosphatase		2			0.802	2.19e-14	0.0027	AKT1,CTNNB1,EIF4E,ERK1/2,FOXO1,HIF1A,IGF1R,MAPK1,MMP2,MTOR,MTORC1,NCOA3,NFkB (complex),P38 MAPK,PIK3R1,PTEN,RB1,RPTOR,SP1,STAT3,STAT6,TP53	ACAA1,ACAA2,ACADL,ACADVL,ACAT1,ACO2,ACOX1,ACSL1,ALDH2,ALDH7A1,ARG1,ASS1,ATP5F1,ATP5H,ATP5O,BCKDHA,BHMT,CA3,CES1,CPT2,CYC1,DLD,DLST,ECH1,GC,GOT2,GPD1,HADH,HADHB,HSPA9,HSPD1,IDH1,LDHA,MDH1,Mup1 (includes others),NDUFA10,NDUFB10,NDUFB9,NDUFS2,NDUFS3,NDUFV2,NUDT7,PCCA,PDHB,PHB,PPP2R1A,PRDX3,SCP2,SDHA,SLC25A20,SUCLA2,SUCLG1,SUCLG2,SUOX,TRAP1,UQCRFS1	56 (22)	22	CCDC6,CSF1,CTSG,EGR1,GJA1,LCN2,LEP,LMNA,MAGI2,PLAGL1,PLK3,PPARD,RICTOR,RND3	COL18A1,LETM1,NEDD4,NOTCH1,NR3C1,P110,PREX2,SEMA3B,STUB1,TCR,TP63,TP73,TRPM2		ARHGAP5,BBC3,CD40,CDC42,CDK9,CSNK1E,Foxo,FOXO3,G0S2,GTF2I,JAG1,KLF5,NDRG1,NR5A2,PDCD4,PDGFRB	ACOX1,ALOX5AP,AMPK,ANGPT2,AURKB,BIRC5,CCNB1,CCND1,CCNE1,CDC20,CDK2,CDK4,CHEK1,CTNNB1,Cyclin A,EDN1,EHHADH,EPAS1,Esrra,FASN,HMGCR,HRAS,IGF1R,MCRS1,MDM2,MTORC1,Naip1 (includes others),NGFR,PA2G4,PPARGC1A,PRL,SCD,SMARCA4,SPP1,VEGFA
PTPRS	phosphatase		3			0.258	2.32e-14	0.0023	AGT,AHR,Akt,AKT1,ATF2,CCND1,CFTR,Creb,CTNNB1,EGFR,ERBB2,EZR,FAS,FOS,FOXO1,FOXO3,HNF4A,HRAS,JUN,KLF11,KRAS,MAP2K4,MAPK1,MAPK14,NFkB (complex),NOS2,NOTCH1,NR1I2,PGR,PPARG,PTPRS,Ras,RB1,STAT4,STAT5B,TP53	AASS,ACAA1,Acaa1b,ACADL,ACADVL,ACO2,ACTR3,AIFM1,ALDH2,ALDH7A1,ATP5A1,ATP5O,BCKDHA,BDH1,CA3,CHDH,CPT2,DLST,ECH1,ECHS1,EIF4A1,EPHX2,ETFA,ETFDH,GC,GLUD1,GNMT,GOT2,GPD1,GSTK1,HACL1,HSP90AB1,HSPA9,HSPD1,IDH1,IVD,NDUFA10,NDUFB10,NDUFS1,NDUFS2,NDUFV2,NIPSNAP1,NUDT7,OGDH,OTC,PC,PCCA,PIPOX,PRDX1,PRDX3,SCP2,SDHA,SLC25A20,SOD2,SUCLG1,SUOX,TRAP1,UQCRC1,UQCRC2,UQCRFS1	60 (36)	34		HRAS		PRL
USP7	peptidase		2			1.441	2.32e-14	0.0001	AR,FOXO4,MAP3K1,PPARG,RELA,TP53,USP7	ACAA1,Acaa1b,ACAA2,ACADVL,ACAT1,ACO2,ACOX1,ACSL1,ACTR3,ATP5O,BDH1,CAT,CES1,CPT2,CYC1,DLD,ECH1,ETFA,GC,GPD1,GSTM5,HADH,HADHB,HSP90AB1,HSPD1,IDH1,IVD,LDHA,MDH1,OAT,PC,PCCA,PRDX1,PRDX3,SLC25A20,SOD1,SOD2,SUCLG1,TRAP1	39 (7)	6	MDM2,ZEB1			BMF,CHEK1,PPARG,SVIL,TP53	CDKN2A
MIB2	transcription regulator		3			0	2.5e-14	0.0014	AHR,AKT1,AMPK,ATF2,CCND1,CDK1,CEBPA,Creb,CTNNB1,EPAS1,FMR1,GRIN1,HNF4A,HTT,IKBKG,IL6,MAP2K1,MAP3K7,MAPK1,MIB2,MMP2,NFkB (complex),NOS2,NR1I2,PPARG,SP1,SREBF1,STAT3,STAT4,TP53	AASS,ACAA1,Acaa1b,ACADL,ACADVL,ACO2,ALDH1L1,ALDH2,ALDH7A1,ATP5B,ATP5O,BCKDHA,BDH1,CA3,CPS1,CPT2,CYC1,DECR2,DLD,DLST,ECH1,ETFA,ETFDH,GC,GLUD1,GNMT,GOT2,GPD1,HACL1,HADH,HSP90AB1,HSPA9,HSPD1,IVD,MAT1A,Mup1 (includes others),NDUFB10,NUDT19,NUDT7,OGDH,OTC,PC,PCCA,PDHB,PHB,PIPOX,PPP2R1A,PRDX3,SCP2,SDHA,SLC25A20,SOD2,SUCLG1,SUOX,TRAP1,UQCRFS1	56 (30)	26
IRF3	transcription regulator		3			1.432	2.62e-14	0.0049	AHR,Akt,AKT1,ATF2,BCL2L1,CCND1,CEBPA,Creb,EGFR,ERK1/2,HNF4A,IFN type 1,IFNA1/IFNA13,IFNA2,IFNA4,IFNA5,IFNA6,IFNB1,IFNE,IL1B,IRF3,IRF7,JUN,MAP2K1,MAP2K6,MAPK14,NFkB (complex),NR1I2,P38 MAPK,PPARG,Ras,RB1,RBL2,RUNX2,SP1,STAT1,STAT6,TP53	AASS,ACAA1,Acaa1b,ACADVL,ACO2,AIFM1,ALDH1L1,ALDH2,ALDH7A1,ASS1,ATP5A1,ATP5B,ATP5O,BCKDHA,BDH1,BHMT,CPS1,CPT2,CYC1,DLD,DLST,ECH1,EIF4A1,EPHX2,ETFA,ETFDH,GC,GLUD1,GNMT,GOT2,GSTK1,HACL1,HADH,HSP90AB1,HSPA9,HSPD1,IDH1,IVD,Mup1 (includes others),NDUFA10,NDUFB10,NDUFS2,NUDT12,NUDT19,OAT,OGDH,OTC,PCCA,PIPOX,PRDX1,PRDX3,SCP2,SLC25A20,SOD2,SUCLG1,TRAP1,UQCRC1,UQCRC2,UQCRFS1	59 (38)	28	ANGPT2,OPTN,STUB1	ADIPOQ,NFE2L2		arginase,CD40,CLIC4,FST,IFI6,LCN2,NR3C1,TNFSF4	PRNP
EYA3	phosphatase		3			-0.98	2.7e-14	0.0021	CDC42,ERK1/2,EYA3,H2AFX,JUN,MAP2K4,MAP2K6,MAP3K1,MAPK1,MAPK11,MAPK14,MYC,NFkB (complex),P38 MAPK,PPARG,Rac,RAF1,Ras,RB1,STAT1,STAT3,TP53	ACAA1,Acaa1b,ACAA2,ACADVL,ACAT1,ACO2,ACOT12,ACOX1,ACSL1,ALDH7A1,ARG1,ASS1,ATP5A1,ATP5O,BDH1,BHMT,CES1,CPT2,DLD,DLST,ECH1,EIF4A1,EPHX2,GC,GLUD1,GOT2,GPD1,HADH,HADHB,HSP90AB1,HSPA9,HSPD1,IDH1,IVD,LDHA,MDH1,NDUFA10,NDUFB10,NDUFS2,PCCA,PHB,PRDX1,SARDH,SLC25A20,SUCLA2,SUCLG1,SUOX,TRAP1,TXNRD1,UQCRC1,UQCRFS1	51 (22)	18				CDC42
PLEKHG2	other		3			-0.98	2.73e-14	0.0021	CDC42,ERK1/2,JUN,MAP2K4,MAP2K6,MAP3K1,MAPK1,MAPK11,MAPK14,MYC,NFkB (complex),P38 MAPK,PLEKHG2,PPARG,Rac,RAF1,Ras,RB1,STAT1,STAT3,TP53	ACAA1,Acaa1b,ACAA2,ACADVL,ACAT1,ACO2,ACOT12,ACOX1,ACSL1,ALDH7A1,ARG1,ASS1,ATP5A1,ATP5O,BDH1,BHMT,CES1,CPT2,DLD,DLST,ECH1,EIF4A1,EPHX2,GC,GLUD1,GOT2,GPD1,HADH,HADHB,HSP90AB1,HSPA9,HSPD1,IDH1,IVD,LDHA,MDH1,NDUFA10,NDUFB10,NDUFS2,PCCA,PHB,PRDX1,SARDH,SLC25A20,SUCLA2,SUCLG1,SUOX,TRAP1,TXNRD1,UQCRC1,UQCRFS1	51 (21)	18	HRAS			CDC42
MUSK	kinase		3			-0.98	2.82e-14	0.0021	CDC42,ERK1/2,JUN,MAP2K4,MAP2K6,MAP3K1,MAPK1,MAPK11,MAPK14,MUSK,MYC,NFkB (complex),P38 MAPK,PPARG,Rac,RAF1,Ras,RB1,STAT1,STAT3,TP53	ACAA1,Acaa1b,ACAA2,ACADVL,ACAT1,ACO2,ACOT12,ACOX1,ACSL1,ALDH7A1,ARG1,ASS1,ATP5A1,ATP5O,BDH1,BHMT,CES1,CPT2,DLD,DLST,ECH1,EIF4A1,EPHX2,GC,GLUD1,GOT2,GPD1,HADH,HADHB,HSP90AB1,HSPA9,HSPD1,IDH1,IVD,LDHA,MDH1,NDUFA10,NDUFB10,NDUFS2,PCCA,PHB,PRDX1,SARDH,SLC25A20,SUCLA2,SUCLG1,SUOX,TRAP1,TXNRD1,UQCRC1,UQCRFS1	51 (21)	18	NRG1,WNT1	YWHAG		CDC42
ARRB2	other		2			-0.146	3.17e-14	0.0006	Akt,AKT1,ARRB2,CAMK2D,CNR1,CTNNB1,EGFR,EIF4E,ERK1/2,IGF1R,Mapk,MAPK1,NFkB (complex),NOS2,TP53	ACAA2,ACADVL,ACAT1,ACO2,ACSL1,ALDH7A1,ATP5A1,ATP5B,ATP5O,BHMT,CA3,CAT,CPT2,DLD,ECH1,ETFA,GC,GOT2,GPD1,GSTK1,HADH,HADHB,HAGH,HSP90AB1,HSPA9,HSPD1,IDH1,LDHA,MDH1,Mup1 (includes others),NDUFB9,NDUFV2,NUDT7,OAT,PC,PCCA,PHB,PPP2R1A,PRDX3,SCP2,SLC25A20,SOD1,SUCLG1,SUOX,TRAP1,UQCRC1,UQCRC2	47 (15)	14		ANGPT2		CTNNB1,HIF1A,Mapk,Mucin,RHOA,TP53	IGF1R,VEGFA
F8	other		3			-0.384	3.21e-14	0.0009	Akt,AKT1,AMPK,APP,AR,CCND1,CEBPB,Creb,CTNNB1,EPAS1,ERK1/2,ESR1,F10,F8,FOS,GATA2,HGF,IgG,JUN,MAP2K1,Mapk,MAPK11,MAPK12,MAPK13,MAPK14,MYC,NFE2L2,NR3C1,PLA2G4A,PPARG,Ras,RB1,RUNX2,RXRA,SREBF1,SREBF2,THRB,TP53	AASS,ACAA1,Acaa1b,ACADVL,ACAT1,ACOT12,ACTR3,AIFM1,ALDH1L1,ATP5O,BAAT,BDH1,BHMT,CA3,CAT,CES1,CPS1,CYC1,DECR2,DLD,DLST,ECH1,EIF4A1,EPHX2,ETFA,GALK1,GC,GLUD1,GNMT,GOT2,GPD1,GSTK1,GSTM5,HACL1,HADH,IDH1,IVD,MAT1A,Mup1 (includes others),NDUFA10,NDUFB10,NDUFS2,NIPSNAP1,NUDT12,NUDT19,PCCA,PDHB,PHYH,PPP2R1A,PRDX1,PRDX3,SARDH,SCP2,SDHA,SLC25A20,SOD1,SUCLA2,SUCLG1,TXNRD1,UQCRC1,UQCRFS1	61 (38)	35				Mapk
farnesyl transferase	complex		3			0.412	3.24e-14	0.0016	Akt,AKT1,CREB1,ERK1/2,farnesyl transferase,FASN,FOS,HRAS,JUN,MAP2K1,MAP3K1,Mapk,MAPK1,MAPK14,MAPK3,MMP2,NFkB (complex),P38 MAPK,PI3K (complex),PLA2G4A,RAF1,RB1,TP53,TP73	Acaa1b,ACAA2,ACADVL,ACAT1,ACOX1,ALDH1L1,ALDH7A1,ARG1,ASS1,ATP5A1,ATP5B,BCKDHA,BHMT,DLD,DLST,ECH1,EIF4A1,EPHX2,ETFA,GC,GOT2,GSTK1,GSTM5,HADH,HADHB,HAGH,HSP90AB1,HSPA9,HSPD1,IDH1,LDHD,NDUFA10,NDUFB10,NDUFS2,NIPSNAP1,NUDT19,OAT,PC,PCCA,PON1,PPP2R1A,PRDX1,PRDX3,SCP2,SDHA,SOD1,SOD2,SUCLG1,SUOX,TRAP1,UQCRC1,UQCRC2,UQCRFS1	53 (24)	23				HRAS,KLF6
IRAK1BP1	other		3			0.816	3.29e-14	0.0014	AHR,Akt,ATF2,CCND1,CEBPA,ERK1/2,HNF4A,IL1B,IL6,IRAK1,IRAK1BP1,JUN,MAPK1,MAPK14,MMP14,MMP2,NFkB (complex),NOS2,NR1I2,P38 MAPK,PPARG,SP1,STAT3,STAT4,TP53	ACAA1,Acaa1b,ACADL,ACADVL,ACO2,ALDH2,ALDH7A1,ANXA7,ASS1,ATP5B,ATP5O,BCKDHA,BDH1,BHMT,CPS1,CPT2,CYC1,DLD,ECH1,EIF4A1,EPHX2,ETFA,ETFDH,GC,GLUD1,GNMT,GPD1,GSTK1,HACL1,HADH,HSP90AB1,HSPA9,HSPD1,IDH1,IVD,MDH1,Mup1 (includes others),OAT,OGDH,OTC,PC,PCCA,PHB,PIPOX,PPP2R1A,PRDX1,PRDX3,SCP2,SLC25A20,SOD2,SUCLG1,SUOX,TRAP1,UQCRC2	54 (25)	23
Mir122a,b	group		2			-0.169	3.29e-14	0.0001	IGF1R,Mir122a,b,RELA,TP53	ACAA2,ACADVL,ACAT1,ACO2,ACSL1,ATP5A1,ATP5B,ATP5H,ATP5O,CAT,CPT2,DLD,ECH1,ETFA,GC,GSTM5,HADH,HADHB,HSP90AB1,HSPD1,IDH1,LDHA,NDUFB9,NDUFV2,OAT,PCCA,PRDX3,SCP2,SLC25A20,SOD1,SOD2,SUCLG1,TRAP1,UQCRC1,UQCRC2	35 (4)	3		MYC		HMGCR,TP53	IGF1R
GNG3	enzyme		3			-0.5	3.94e-14	0.0029	Akt,AKT1,AMPK,AR,BTK,CCND1,CEBPB,Creb,EPAS1,ERK1/2,ESR1,FOS,GATA2,GNG3,HRAS,ITK,JUN,MAP2K1,Mapk,MAPK1,MAPK11,MAPK12,MAPK13,MAPK14,MTOR,MYC,NFE2L2,NFkB (complex),NR3C1,PLA2G4A,PLCE1,PPARG,Ras,RB1,RUNX2,RXRA,SREBF1,SREBF2,STAT5B,THRB,TP53	AASS,ACAA1,Acaa1b,ACADL,ACADVL,ACAT1,ACOT12,ACTR3,ALDH1L1,ALDH7A1,ATP5B,ATP5F1,ATP5O,BAAT,BDH1,BHMT,CAT,CES1,CPS1,CYC1,DECR2,DLD,DLST,ECH1,EIF4A1,EPHX2,ETFA,GC,GLUD1,GNMT,GOT2,GPD1,GSTK1,HACL1,HADH,HSPA9,IDH1,IVD,MAT1A,NDUFA10,NDUFB10,NDUFS2,NIPSNAP1,NUDT12,NUDT19,NUDT7,PCCA,PDHB,PHYH,PPP2R1A,PRDX1,PRDX3,SARDH,SCP2,SDHA,SLC25A20,SOD1,SUCLA2,SUCLG1,SUOX,TXNRD1,UQCRC1,UQCRC2,UQCRFS1	64 (41)	37	NFE2L2			LEP,Mapk
CDK1/2	group		3			1.871	4.5e-14	0.0021	APP,AR,BCL2L1,CDK1,CDK1/2,CDK2,CEBPB,CTNNB1,E2f,E2F1,ERK1/2,EZH2,FOS,FOXO1,JUN,MAP2K1,MAPK1,MAPK14,MYC,MYOD1,PGR,RB1,SMARCA4,SP1,SQSTM1,STMN1,TP53,TP73,WT1	ACAA2,ACADL,ACADVL,ACAT1,ACOT12,ACOX1,ACSL1,ACTR3,AIFM1,ALDH1L1,ALDH2,ASS1,ATP5A1,BCKDHA,BHMT,CA3,CES1,CPS1,DLD,DLST,ECH1,EIF4A1,EPHX2,ETFA,GALK1,GC,GLUD1,GOT2,GPD1,GSTK1,GSTM5,HADHB,HAGH,HSP90AB1,HSPA9,IDH1,LDHD,MDH1,Mup1 (includes others),NDUFA10,NDUFS2,NIPSNAP1,NUDT19,NUDT7,OAT,PCCA,PRDX1,PRDX3,SARDH,SCP2,SDHA,SUCLA2,SUCLG1,SUOX,UQCRC1,UQCRFS1	56 (29)	24
ABR	other		3			-0.98	4.8e-14	0.0033	ABR,CDC42,ERK1/2,JUN,MAP2K4,MAP2K6,MAP3K1,MAPK1,MAPK11,MAPK14,MYC,NFkB (complex),P38 MAPK,PPARG,Rac,RAF1,Ras,RB1,RHO,STAT1,STAT3,TP53	ACAA1,Acaa1b,ACAA2,ACADVL,ACAT1,ACO2,ACOT12,ACOX1,ACSL1,ALDH7A1,ARG1,ASS1,ATP5A1,ATP5O,BDH1,BHMT,CES1,CPT2,DLD,DLST,ECH1,EIF4A1,EPHX2,GC,GLUD1,GOT2,GPD1,HADH,HADHB,HSP90AB1,HSPA9,HSPD1,IDH1,IVD,LDHA,MDH1,NDUFA10,NDUFB10,NDUFS2,PCCA,PHB,PRDX1,SARDH,SLC25A20,SUCLA2,SUCLG1,SUOX,TRAP1,TXNRD1,UQCRC1,UQCRFS1	51 (22)	18				CDC42
FKBP8	other		3			1.807	5e-14	0.0011	AHR,AMPK,APP,Calcineurin protein(s),CCND1,CEBPA,EGLN,ESR1,FKBP8,HNF4A,HTT,JUN,MTOR,NFkB (complex),NOS2,NR1I2,NR3C1,PPARG,PPP3R1,RAF1,RICTOR,RPTOR,SIRT1,SP1,SREBF1,TP53	ACAA1,Acaa1b,ACADL,ACADVL,ACO2,ALDH2,ALDH7A1,ATP5B,ATP5F1,ATP5H,BCKDHA,BDH1,CPS1,CPT2,CYC1,DLD,DLST,ECH1,EIF4A1,EPHX2,ETFA,ETFDH,GALK1,GC,GLUD1,GNMT,GPD1,GSTM5,HACL1,HADH,HSP90AB1,HSPA9,HSPD1,IVD,LDHA,MAT1A,MDH1,NDUFA10,NDUFB10,NDUFB9,NDUFS1,NDUFS2,NDUFS3,NDUFV2,OAT,OGDH,OTC,PC,PCCA,PDHB,PIPOX,PON1,SCP2,SLC25A20,SOD1,SOD2,SUCLG1,TRAP1,UQCRC1,UQCRC2	60 (26)	24				HIF1A	MTOR,RPTOR
ARHGAP10	other		3			-1.605	5.16e-14	0.0008	Akt,ARHGAP10,CDC42,ERK1/2,FHL2,HRAS,MAPK1,MYC,NFkB (complex),PAK2,PPARG,RB1,RHOA,TP53	ACAA1,Acaa1b,ACAA2,ACADVL,ACAT1,ACO2,ACOT12,ACOX1,ACSL1,ALDH7A1,ARG1,ATP5B,ATP5O,BDH1,BHMT,CES1,DLD,DLST,ECH1,ETFA,GC,GLUD1,GOT2,GPD1,GSTK1,HADH,HADHB,HSP90AB1,IDH1,IVD,MDH1,NDUFA10,NDUFB10,NDUFS2,OAT,PCCA,PRDX3,SARDH,SDHA,SLC25A20,SUCLA2,SUCLG1,SUOX,TXNRD1,UQCRC1,UQCRC2,UQCRFS1	47 (14)	10				CDC42,RHOA
CTSL	peptidase		3			0.64	5.55e-14	0.0019	ACP5,Akt,AMPK,AR,CCND1,CEBPB,Creb,CTSL,EPAS1,ESR1,FOS,GATA2,JUN,MAP2K1,Mapk,MAPK1,MAPK11,MAPK12,MAPK13,MAPK14,MYC,NFE2L2,NFKBIA,NR3C1,PLA2G4A,PPARG,Ras,RB1,RUNX2,RXRA,SLPI,SPP1,SREBF1,SREBF2,THRB,TP53	AASS,ACAA1,Acaa1b,ACADVL,ACAT1,ACOT12,ACTR3,ALDH1L1,ATP5O,BAAT,BDH1,BHMT,CAT,CCS,CES1,CPS1,CYC1,DECR2,DLD,DLST,ECH1,EIF4A1,EPHX2,ETFA,GC,GLUD1,GNMT,GOT2,GPD1,GSTK1,GSTM5,HACL1,HADH,IDH1,IVD,MAT1A,NDUFA10,NDUFB10,NDUFB9,NDUFS2,NIPSNAP1,NUDT12,NUDT19,NUDT7,PCCA,PDHB,PHYH,PPP2R1A,PRDX1,PRDX3,SARDH,SCP2,SDHA,SLC25A20,SOD1,SUCLA2,SUCLG1,SUOX,TXNRD1,UQCRC1,UQCRFS1	61 (36)	33	LEP,PPARG	JUN			Mapk
DCP1A	other		3	Activated	biased	2.236	6.09e-14	0.0005	Akt,AKT1,CDK1,DCP1A,EIF2A,EIF2AK2,EIF2S1,IRS1,MAPK14,NFkB (complex),P38 MAPK,PPARG,Srebp,STAT3,TP53	ACAA1,Acaa1b,ACAA2,ACADVL,ACAT1,ACO2,ACOX1,ACSL1,ALDH7A1,ARG1,ASS1,ATP5A1,ATP5O,BDH1,CAT,CES1,CPT2,DLD,ECH1,ETFA,GC,GOT2,GPD1,GSTK1,HADH,HADHB,HSP90AB1,HSPA9,HSPD1,IDH1,IVD,LDHA,MDH1,NDUFB10,OAT,PC,PCCA,PHB,PRDX1,PRDX3,SLC25A20,SOD2,SUCLG1,TRAP1,UQCRC2	45 (15)	13
BMPR1A	kinase		3			0.729	6.51e-14	0.0008	Alp,BCL2L1,BMPR1A,CASP1,Creb,EIF2AK2,ERK1/2,JUN,MAPK1,MMP2,NFkB (complex),P38 MAPK,PPARG,PRL,RUNX2,SMAD1,Smad1/5/8,STAT1,STAT3,TP53	AASS,ACAA1,Acaa1b,ACAA2,ACADVL,ACAT1,ACO2,ACOX1,ACSL1,ACTR3,AIFM1,ALDH7A1,ARG1,ASS1,ATP5H,ATP5O,BDH1,BHMT,CES1,CPT2,DLD,ECH1,EIF4A1,EPHX2,ETFA,GC,GSTM5,HADH,HADHB,HSP90AB1,HSPA9,IDH1,IVD,LDHA,MDH1,NUDT12,OAT,PCCA,PHB,PPP2R1A,PRDX3,SCP2,SLC25A20,SOD2,SUCLG1,SUOX,TRAP1	47 (20)	16	MYC,SOX11	GMNN		ACAN,BMPR1B,COL2A1,DLX5,SMAD1/5
CAV1	transmembrane receptor		2			1.021	7.03e-14	0.0019	AMPK,AR,CAV1,Creb,FOXO3,IGF1R,MAPK1,MMP2,MYD88,NFkB (complex),NOS2,P38 MAPK,Ras,RB1,TP53	AASS,ACAA2,ACADVL,ACAT1,ACSL1,ACTR3,ALDH7A1,ARG1,ASS1,ATP5B,ATP5H,ATP5O,BCKDHA,CPT2,CYC1,DLD,DLST,ECH1,ETFA,GC,GPD1,HADH,HADHB,HSP90AB1,HSPA9,HSPD1,IDH1,LDHA,MDH1,NDUFA10,NDUFB10,NDUFB9,NDUFS2,NDUFV2,PC,PCCA,PDHB,PPP2R1A,PRDX1,PRDX3,SDHA,SLC25A20,SUCLG1,SUOX,TRAP1,UQCRC1,UQCRFS1	47 (15)	14	ANGPT2,EPAS1,NR3C1,NRG1,PPARG	HRAS,KLF11,MGEA5,MYC,PRKAA1,PRL,SOX11,VEGFA		ADIPOQ,CCNE1,GJA1,NR3C2,RALA,RB1,RHOA	CCND1,CTNNB1,FOXO3,Mapk,MDM2
EGR1	transcription regulator		2			1.808	7.04e-14	0.0001	AR,EGR1,ERK1/2,JUN,MAPK14,MMP2,PTEN,RB1,SIRT1,VEGFA	ACAA1,ACAA2,ACO2,ACTR3,ALDH2,ARG1,ATP5A1,ATP5O,BCKDHA,BHMT,CA3,CYC1,DBT,DECR1,DLD,DLST,EIF4A1,EPHX2,ETFA,HADH,HADHB,MDH1,NDUFA10,NDUFB10,NDUFS2,NDUFS3,PC,PDHB,PPP2R1A,PRDX1,SDHA,SOD1,SUCLA2,SUCLG1,SUCLG2,UQCRC1,UQCRC2	37 (10)	10	ADIPOQ,AGER,AMPK,CDKN2A,CSF1,E2F1,EDN1,FOXO3,Growth hormone,HDAC1,HIPK2,HMGA1,HNF4A,HRAS,INS,Ins1,KLB,LEP,MAML1,Mapk,NR3C1,NR3C2,NRG1,PITX2,Pkg,PRNP,SMARCA4,SOX11,SRF,TCR	EIF2AK4,INSR,MAT1A,PSEN1,RICTOR,Ubiquitin,WNT1		ALOX5AP,ATF3,CDC20,CDK5,GADD45A,HIF1A,HMGCR,JUN,NDRG1,PPARG,PTEN,SIRT1,TP73	COL2A1,PNPLA2
Intersectin	group		3			-1.313	7.36e-14	0.0011	Akt,CDC42,ERK1/2,Intersectin,ITSN1,JUN,MAP2K4,MAP2K6,MAP3K1,MAPK1,MAPK11,MAPK14,NFkB (complex),P38 MAPK,PPARG,RAF1,Ras,RB1,TP53	ACAA1,Acaa1b,ACAA2,ACADVL,ACAT1,ACO2,ACOX1,ACSL1,ALDH7A1,ASS1,ATP5A1,ATP5O,BDH1,BHMT,CES1,CPT2,DLD,DLST,ECH1,EIF4A1,EPHX2,ETFA,GC,GPD1,GSTK1,HADH,HADHB,HSP90AB1,HSPA9,HSPD1,IDH1,IVD,LDHA,MDH1,NDUFA10,NDUFB10,NDUFS2,OAT,PCCA,PRDX1,PRDX3,SLC25A20,SUCLG1,SUOX,TRAP1,UQCRC1,UQCRFS1	47 (19)	16				CDC42
Mapk	group		2			-0.508	7.89e-14	0.0058	Akt,AMPK,AR,CCND1,CEBPB,Creb,EPAS1,ESR1,FOS,GATA2,JUN,MAP2K1,Mapk,MAPK1,MAPK11,MAPK12,MAPK13,MAPK14,MYC,NFE2L2,NFkB (complex),NR3C1,PLA2G4A,PPARG,Ras,RB1,RUNX2,RXRA,SREBF1,SREBF2,THRB,TP53	AASS,ACAA1,Acaa1b,ACADVL,ACAT1,ACOT12,ACTR3,ALDH1L1,ALDH7A1,ATP5O,BAAT,BDH1,BHMT,CAT,CES1,CPS1,CYC1,DECR2,DLD,DLST,ECH1,EIF4A1,EPHX2,ETFA,GC,GLUD1,GNMT,GOT2,GPD1,GSTK1,GSTM5,HACL1,HADH,HSPA9,IDH1,IVD,MAT1A,NDUFA10,NDUFB10,NDUFS2,NIPSNAP1,NUDT12,NUDT19,NUDT7,PCCA,PDHB,PHYH,PPP2R1A,PRDX1,PRDX3,SARDH,SCP2,SDHA,SLC25A20,SOD1,SUCLA2,SUCLG1,SUOX,TXNRD1,UQCRC1,UQCRC2,UQCRFS1	62 (32)	32	AGER,ANGPT2,ANGPTL3,ARRB2,CD40,CDKN2A,CNTFR,CSF1,EDN1,F8,GNG3,Growth hormone,HRAS,IGF1R,INS,Ins1,INSR,MST1R,NGFR,Notch,NRG1,NTRK3,PDGFRB,PSEN1,TCR	ADIPOQ,CAV1,CFTR,CTSL,DUSP10,GCG,HIPK2,HMGCR,MAPK7,PLAGL1,STK38		CCND1,Cdc2,CHEK2,Cpla2,EGR1,EP300,EPAS1,GJA1,GZMB,HIF1A,JUN,MAP2,MYC,NCF2,NFE2L2,NR3C1,PLA2G4A,POU1F1,PTTG1	AMPK,RB1,UCP1
ARHGEF1/12	group		3			-0.309	7.93e-14	0.0006	Akt,ARHGEF1,ARHGEF1/12,ARHGEF12,EGFR,ERK1/2,FHL2,GNA12,HRAS,JUN,MKL1,P38 MAPK,PI3K (complex),PPARG,RHOA,SRF,STAT3,TP53	ACAA1,Acaa1b,ACAA2,ACADVL,ACAT1,ACO2,ACOX1,ACSL1,ARG1,ASS1,ATP5B,ATP5O,BDH1,BHMT,CES1,CPT2,DLD,ECH1,EIF4A1,EPHX2,ETFA,GC,GPD1,GSTK1,GSTM5,HADH,HADHB,HSP90AB1,HSPD1,IDH1,IVD,MDH1,OAT,PCCA,PHB,PRDX3,SDHA,SLC25A20,SUCLG1,TRAP1,TXNRD1,UQCRC2	42 (18)	14				RHOA
CLIC4	ion channel		3			-1.786	8.42e-14	0.0015	AKT1,caspase,CLIC4,CTNNB1,ERK1/2,ESR1,HIF1A,HRAS,JUN,MAP3K1,MAPK1,MAPK11,MAPK12,MAPK14,MMP2,NFkB (complex),NR3C2,P38 MAPK,PLA2G4A,PPARG,RAC1,RAF1,RB1,RHOA,SMPD1,TP53	AASS,ACAA1,Acaa1b,ACAA2,ACADVL,ACAT1,ACO2,ACSL1,ALDH7A1,ASS1,ATP5B,ATP5O,BDH1,BHMT,CA3,CES1,CPT2,DLD,DLST,ECH1,EIF4A1,EPHX2,ETFA,GC,GOT2,GPD1,HADH,HADHB,HSP90AB1,HSPD1,IDH1,IVD,LDHA,MAT1A,Mup1 (includes others),NDUFA10,NDUFB10,NDUFS2,NUDT7,PCCA,PDHB,PPP2R1A,PRDX1,PRDX3,SCP2,SDHA,SLC25A20,SOD2,SUCLG1,SUOX,TRAP1,UQCRC1,UQCRFS1	53 (26)	23	IRF3,MYC,TP53	VEGFA		RHOA
IFNAR1	transmembrane receptor		3			-0.802	9.47e-14	0.0013	Akt,AKT1,AR,ATF2,BCL2L1,CASP1,CCND1,CTNNB1,FOS,HNF4A,IFNAR1,IL10RA,JAK1,MAPK1,MAPK14,MMP2,NFkB (complex),NR1I2,PPARG,RUNX2,SMPD1,SP1,STAT1,STAT3,STAT4,STAT5a/b,STAT6,TP53,TP63	ACAA1,Acaa1b,ACADL,ACADVL,ACO2,ACSL1,ACTR3,AIFM1,ALDH2,ALDH7A1,ARG1,ATP5B,ATP5O,BCKDHA,BDH1,CA3,CAT,CPT2,CYC1,DLD,ECH1,ETFA,ETFDH,GC,GLUD1,GNMT,GOT2,GSTK1,HACL1,HADH,HAGH,HSPA9,IDH1,IVD,MAT1A,MDH1,Mup1 (includes others),NIPSNAP1,NUDT12,NUDT7,OAT,OGDH,OTC,PCCA,PHB,PIPOX,PPP2R1A,PRDX1,PRDX3,SCP2,SLC25A20,SUCLG1,SUCLG2,SUOX,TRAP1,UQCRC2	56 (29)	25				CD40	HMGCR
LETM1	other		2	Inhibited		-2.858	1.01e-13	0.0001	Akt,AMPK,LETM1,PTEN	ACAA1,ACAA2,ACO2,ACOX1,ACSL1,AIFM1,ARG1,ATP5A1,CA3,CAT,DLD,GSTK1,HADH,HADHB,MDH1,NDUFS3,OAT,PDHB,SDHA,SOD2,SUCLA2,SUCLG1,SUCLG2,UQCRC2	24 (4)	4				cytochrome-c oxidase	AMPK,PTEN
CDC42	enzyme		2			-1.474	1.07e-13	0.0009	CDC42,ERK1/2,JUN,MAP2K4,MAP2K6,MAP3K1,MAPK1,MAPK11,MAPK14,NFkB (complex),P38 MAPK,PPARG,RAF1,Ras,RB1,TP53	ACAA1,Acaa1b,ACAA2,ACADVL,ACAT1,ACO2,ACOX1,ACSL1,ALDH7A1,ASS1,ATP5A1,ATP5O,BDH1,BHMT,CES1,CPT2,DLD,DLST,ECH1,EIF4A1,EPHX2,ETFA,GC,GPD1,HADH,HADHB,HSP90AB1,HSPA9,HSPD1,IDH1,IVD,LDHA,MDH1,NDUFA10,NDUFB10,NDUFS2,OAT,PCCA,PRDX1,PRDX3,SLC25A20,SUCLG1,SUOX,TRAP1,UQCRC1,UQCRFS1	46 (16)	15	ABR,AGER,ARHGAP10,ARHGAP29,ARHGAP5,ARHGEF16,ARHGEF6/7,CD40,CDH3,DCD,DOCK6,DOCK9,EDN1,EYA3,FARP2,GSDMB,IGF1R,Ins1,Intersectin,LTK,MUSK,NGFR,PAFAH1B1,PARD6G,PLEKHG2,PTEN,RELN,RICTOR,TCR,TP63,VEGFA	ITGB1BP1,Slit,UBE3A		ATF3,CCND1,COL2A1,JUN,PARD6A,PRL,RALA,RHOA,SRF	PPARG,RB1,TP53
ARHGEF18	other		3			-0.781	1.14e-13	0.0005	Akt,ARHGEF18,ATF2,ERK1/2,FHL2,HRAS,MYC,PPARG,Rac,RHOA,STAT1,TP53,ZAP70	ACAA1,Acaa1b,ACAA2,ACADVL,ACAT1,ACO2,ACOT12,ACOX1,ACSL1,ARG1,ATP5B,ATP5O,BCKDHA,BDH1,BHMT,CES1,DLD,ECH1,EIF4A1,ETFA,GC,GLUD1,GOT2,GPD1,GSTK1,HADH,HADHB,HSP90AB1,IDH1,IVD,MDH1,OAT,PCCA,PRDX3,SARDH,SDHA,SLC25A20,SUCLA2,SUCLG1,TXNRD1,UQCRC2	41 (13)	10				RHOA
PARD6A	other		3			1.26	1.2e-13	0.002	AKT1,AMPK,AR,Creb,CTNNB1,ERK1/2,HSF1,MAP2K1,MAP3K1,MAPK1,MAPT,MMP2,MTOR,NFkB (complex),NR1H4,P38 MAPK,PARD6A,PRKCZ,RAF1,REL,RUNX2,SMPD1,SMURF1,SP1,STAT1,STAT6,STK11,TP53	AASS,ACAA2,ACADL,ACADVL,ACAT1,ACO2,ACOX1,ACSL1,ACTR3,ALDH1L1,ALDH2,ALDH7A1,ARG1,ASS1,ATP5B,ATP5F1,BAAT,BHMT,CA3,CES1,DLD,ECH1,ETFA,GC,GOT2,HADH,HADHB,HSP90AB1,HSPA9,HSPD1,IDH1,MAT1A,MDH1,Mup1 (includes others),NUDT12,NUDT19,NUDT7,OAT,PC,PCCA,PDHB,PIPOX,PON1,PPP2R1A,PRDX1,PRDX3,SARDH,SDHA,SUCLG1,SUOX,TRAP1	51 (28)	24	CDC42
Atf	group		3	Activated		2.359	1.23e-13	0.0004	Akt,AR,Atf,ATF2,ATF3,ATF4,ATF6,Creb,EIF2S1,FOS,JUN,MTOR,NFE2L2,RB1,RUNX2,STAT3,TP53,TP63	AASS,ACAA2,ACADL,ACADVL,ACAT1,ACO2,ACOX1,ACTR3,ARG1,ATP5F1,BCKDHA,BHMT,CAT,CPT2,CYC1,DLD,DLST,ECH1,EIF4A1,EPHX2,ETFA,GC,GSTK1,HADH,HADHB,HAGH,HSPD1,IDH1,MDH1,NDUFA10,NDUFB10,NDUFS2,NIPSNAP1,NUDT12,OAT,PCCA,PHB,PRDX1,PRDX3,SOD2,SUCLG1,TRAP1,TXNRD1,UQCRC1,UQCRC2,UQCRFS1	46 (18)	16	JUN
NEUROG3	transcription regulator		3		biased	1.483	1.94e-13	0.0066	Akt,AR,ATF2,EP300,ESR1,HNF4A,INSM1,JUN,MYOD1,NEUROG3,NFE2L2,NFkB (complex),PDX1,PPARG,SP1,SP3,STAT3,TP53,XBP1	AASS,ACAA1,Acaa1b,ACAA2,ACADL,ACADVL,ACAT1,ACO2,ACOX1,ACSL1,ACTR3,ALDH2,ALDH7A1,ARG1,ASS1,ATP5A1,ATP5B,ATP5H,ATP5O,BCKDHA,BDH1,BHMT,CAT,CES1,CPT2,DLD,ECH1,EIF4A1,EPHX2,ETFA,ETFDH,GC,GPD1,GSTK1,HADHB,HSPA9,IDH1,IVD,MDH1,OAT,OGDH,OTC,PC,PCCA,PPP2R1A,PRDX3,SCP2,SDHA,SLC25A20,SOD1,SOD2,SUCLG1,TRAP1,TXNRD1,UQCRC2	55 (19)	17		HIF1A		ABCC8,EP300,GCK,INS,Ins1,NR2F1,PSEN1,PSEN2	ZBTB16
PDPN	other		3			-0.447	2.01e-13	0.001	Akt,ERK1/2,FHL2,HRAS,MAP3K1,MAPK1,MAPK12,MAPK14,MKL1,MMP2,NFkB (complex),P38 MAPK,PDPN,PI3K (complex),PPARG,RAF1,RHOA,RHOC,SRF,STAT3,TP53	ACAA1,Acaa1b,ACAA2,ACADVL,ACAT1,ACO2,ACOX1,ACSL1,ALDH7A1,ARG1,ASS1,ATP5B,ATP5O,BDH1,BHMT,CES1,CPT2,DLD,ECH1,ETFA,GC,GPD1,GSTK1,GSTM5,HADH,HADHB,HSP90AB1,HSPA9,HSPD1,IDH1,IVD,LDHA,MDH1,OAT,PCCA,PHB,PPP2R1A,PRDX1,PRDX3,SDHA,SLC25A20,SUCLG1,SUOX,TRAP1,UQCRC2	45 (21)	18	NR3C1	PRL,TP73		RHOA
PDCD1	phosphatase		3			1.05	2.02e-13	0.0061	AHR,Akt,AKT1,ATF2,BCL2L1,CCND1,CD247,CDK1,CEBPA,Creb,CSNK2A1,ERBB2,FASN,GMNN,HNF4A,IGF1R,IL6,MMP2,MTOR,NFkB (complex),NR1I2,PDCD1,PML,PPARG,PRKAA2,PTEN,PTPN11,Ras,RUNX2,SIRT1,SP1,STAT1,STAT3,THRAP3,TP53,VDR,ZAP70	AASS,ACADVL,ACSM1,AIFM1,ALDH2,ALDH7A1,ARG1,ATP5A1,ATP5F1,ATP5H,ATP5O,BCKDHA,BDH1,CA3,CHDH,CPS1,CPT2,CYC1,ECH1,ETFA,ETFDH,GC,GLUD1,GNMT,GOT2,GSTK1,HACL1,HSP90AB1,HSPA9,HSPD1,IDH1,IVD,Mup1 (includes others),NDUFB10,NDUFB9,NDUFS3,NDUFV2,NUDT12,OAT,OGDH,OTC,PCCA,PDHB,PHB,PIPOX,PON1,PPP2R1A,PRDX1,PRDX3,SCP2,SLC25A20,SOD2,SUCLA2,SUCLG2,TRAP1,TXNRD1,UQCRC1,UQCRFS1	58 (37)	34	CD40,MOG,TCR,VEGFA				GZMB,SLC7A5
ARHGAP35	transcription regulator		3			0.447	2.04e-13	0.0009	Akt,ARHGAP35,ERK1/2,FHL2,HRAS,MAP3K1,MAPK1,MAPK12,MAPK14,MKL1,MMP2,NFkB (complex),P38 MAPK,PI3K (complex),PPARG,RAF1,RHOA,RHOC,SRF,STAT3,TP53	ACAA1,Acaa1b,ACAA2,ACADVL,ACAT1,ACO2,ACOX1,ACSL1,ALDH7A1,ARG1,ASS1,ATP5B,ATP5O,BDH1,BHMT,CES1,CPT2,DLD,ECH1,ETFA,GC,GPD1,GSTK1,GSTM5,HADH,HADHB,HSP90AB1,HSPA9,HSPD1,IDH1,IVD,LDHA,MDH1,OAT,PCCA,PHB,PPP2R1A,PRDX1,PRDX3,SDHA,SLC25A20,SUCLG1,SUOX,TRAP1,UQCRC2	45 (21)	18					RHOA
Cpla2	group		2			0.447	2.22e-13	0.0001	Cpla2,PLA2G10,PLA2G4A,PPARG	ACAA1,Acaa1b,ACAA2,ACOX1,ACSL1,ARG1,ATP5O,BDH1,CAT,CES1,CPT2,GPD1,GSTM5,HADHB,IVD,MDH1,PC,SCP2,SLC25A20,SOD1	20 (4)	3	HIF1A,LEP,Mapk,MNK1/2,PPARD			PPARG	MYC,PLA2G4A
MOG	other		3			0.412	2.55e-13	0.0047	AHR,Akt,AKT1,ATF2,CCND1,CEBPA,GNB1,HNF4A,IL6,JUN,MAP2K6,MAPK14,MMP2,MOG,NFkB (complex),NOS2,NR1I2,PPARG,SP1,STAT4,TP53	ACAA1,Acaa1b,ACADL,ACADVL,ACO2,ALDH2,ALDH7A1,ATP5A1,ATP5B,ATP5O,BCKDHA,BDH1,BHMT,CPS1,CPT2,CYC1,DLD,ECH1,EIF4A1,EPHX2,ETFA,ETFDH,GC,GLUD1,GNMT,GOT2,GPD1,GSTK1,HACL1,HADH,HSP90AB1,HSPA9,HSPD1,IDH1,IVD,MDH1,Mup1 (includes others),OAT,OGDH,OTC,PC,PCCA,PHB,PIPOX,PPP2R1A,PRDX1,PRDX3,SCP2,SLC25A20,SOD2,SUCLG1,TRAP1,UQCRC2	53 (21)	19	BCKDK,EIF2AK4,MTOR,MTORC1,PPARD			LEP,PDCD1	CD40
Cyclin A	group		2			0.926	2.57e-13	0.0004	CEBPB,CTNNB1,Cyclin A,E2F1,E2F3,PGR,RB1,SP1,TP53	ACAA2,ACADL,ACADVL,ACAT1,ACOX1,ACSL1,ATP5A1,ATP5B,BCKDHA,BHMT,CA3,CAT,CES1,CPT2,CYC1,DLD,DLST,ECH1,ETFA,GC,GSTM5,HADH,HADHB,HSP90AB1,HSPD1,IDH1,LDHA,MDH1,Mup1 (includes others),NDUFA10,NDUFS2,NUDT7,OAT,PCCA,PHB,PRDX3,SDHA,SOD1,SUCLG1,TRAP1,UQCRC1,UQCRFS1	42 (9)	8	CCND1,CCNE1,CDK4,COL18A1,EP300,HRAS,Ins1,JUN,KLF5,MAPK7,MDM2,MYC,NRG1,PPARD,PTTG1,VEGFA,WNT1,WWTR1	AMPK,ATF3,CDC20,CDKN2A,CSF1,HDAC1,ITGA5,KDM5A,LATS1,NOTCH1,PTEN,SMARCA4,SMARCB1,TOB1,ZBTB16,ZNF346		CDK1,RBP1
KLF5	transcription regulator		2		biased	1.134	2.64e-13	0.0001	CTNNB1,DUSP1,KLF5,NOTCH1,PPARG	ACAA1,Acaa1b,ACAA2,ACOX1,ACSL1,ARG1,ATP5O,BDH1,CA3,CAT,CES1,CPT2,DLD,ECHS1,GLUD1,GPD1,HADHB,IVD,MDH1,Mup1 (includes others),NDUFS1,NDUFV2,NUDT7,PC,SDHA,SLC25A20,SOD1,SOD2	28 (5)	5	ANGPT2,HRAS,PTEN,WNT1			BIRC5,CCND1,CDK1,Cyclin A,E2F3,EPAS1,HIF1A,MYC,NOTCH1,PPARG	ACOX1
SWI-SNF	complex		3			1.604	2.9e-13	0.0047	Akt,AKT1,AR,ARID1A,BRD7,E2F1,ERK1/2,ESR1,FHL2,HRAS,MAP3K1,MAPK1,MAPK12,MAPK14,NFkB (complex),PPARG,RAF1,RB1,RHOA,SMARCA2,SMARCA4,SMARCB1,SMARCD3,SMARCE1,STAT3,SWI-SNF,TP53	AASS,ACAA1,Acaa1b,ACAA2,ACADL,ACADVL,ACAT1,ACO2,ACSL1,ACTR3,ALDH2,ALDH7A1,ARG1,ATP5B,ATP5O,BCKDHA,BDH1,BHMT,CES1,CPS1,CPT2,CYC1,DLD,DLST,ECH1,ETFA,GC,GOT2,GPD1,GSTK1,HADH,HADHB,HSP90AB1,HSPA9,IDH1,IVD,LDHA,Mup1 (includes others),NDUFA10,NDUFB10,NDUFS2,OAT,PC,PCCA,PHB,PPP2R1A,PRDX1,PRDX3,SDHA,SLC25A20,SUCLG1,SUOX,TRAP1,UQCRC1,UQCRC2,UQCRFS1	56 (27)	20				PPARG	RHOA
FHL1	other		3			-0.277	2.93e-13	0.0058	Akt,AKT1,AMPK,CTNNB1,EGFR,EP300,ERK1/2,FHL1,FOS,HIF1A,JUN,MAPK1,MMP2,MTOR,NFkB (complex),NOTCH1,PPARG,PRKAA,PTEN,RBPJ,RUNX2,STAT3,TCF3,TP53,VEGFA	ACAA1,Acaa1b,ACADL,ACADVL,ACAT1,ACOX1,ALDH2,ALDH7A1,ARG1,ASS1,ATP5A1,ATP5F1,BDH1,BHMT,CCS,CES1,DBT,DECR1,DLD,ECH1,ECHS1,EIF4A1,GC,GLUD1,GOT2,GPD1,HSPA9,HSPD1,IDH1,IVD,LDHA,Mup1 (includes others),NDUFS1,NDUFS3,NDUFV2,NIPSNAP1,NUDT12,NUDT7,OAT,PCCA,PDHB,PHB,PPP2R1A,PRDX3,SDHA,SLC25A20,SOD2,SUCLA2,SUCLG2,SUOX,TRAP1,UQCRC2	52 (25)	24	EPAS1,HNF4A,SRF,TP53	HRAS			NOTCH1
NRG1	growth factor		2			-1.286	3.08e-13	0.0046	Akt,AKT1,AR,CTNNB1,EGFR,ERBB2,ERK1/2,FASN,IRS1,MAP2K1,Mapk,MAPK1,MAPK14,MTOR,NFkB (complex),NRG1,P38 MAPK,PGR,PIK3R1,RAF1,Ras,RICTOR,STAT3	Acaa1b,ACADL,ACAT1,ACSL1,ACTR3,ALDH1L1,ALDH7A1,ASS1,ATP5A1,ATP5B,ATP5F1,ATP5H,ATP5O,BHMT,CA3,CAT,CHDH,CPS1,CPT2,CYC1,ETFA,ETFB,GOT2,GSTK1,HSP90AB1,HSPA9,IMMT,LDHA,MDH1,Mup1 (includes others),NDUFA10,NDUFB10,NDUFB9,NDUFS1,NDUFS2,NDUFS3,NDUFV2,NUDT19,NUDT7,OAT,PC,PCCB,PHB,PRDX1,SDHA,SUOX,UQCRC1,UQCRC2,UQCRFS1	49 (23)	23	EDN1,TP63			CAV1,CCND1,CCNE1,CDK2,CDK4,Cyclin A,CYR61,EGR1,EGR3,HIF1A,HMGA1,HMGCR,ITGB3,Mapk,MAPK7,MDM2,MTOR,MUSK,MYC,NDRG1,PDCD4,PRL,Rac/Cdc42,RHOA,RICTOR,TF,VEGFA	FASN
PLK3	kinase		2			1.298	3.54e-13	0.0001	AKT1,ATF2,BCL2L1,JUN,PLK3,PTEN,TP53	ACAA1,ACAA2,ACADVL,ACAT1,ACO2,ACOX1,ACSL1,AIFM1,ARG1,ASS1,BCKDHA,CA3,CAT,DLD,ECH1,EIF4A1,EPHX2,ETFA,GC,GOT2,HADH,HADHB,HSP90AB1,HSPD1,IDH1,LDHA,NDUFS3,OAT,PCCA,PDHB,PRDX3,SDHA,SOD1,SOD2,SUCLA2,SUCLG1,SUCLG2,TRAP1	38 (7)	6	GCG,NR5A2			CHEK2,JUN,PTEN,SNCB,TP53
RICTOR	other		1	Inhibited	biased	-3.638	3.65e-13	0.0001	RICTOR	ATP5A1,ATP5B,ATP5F1,ATP5H,ATP5O,CYC1,NDUFA10,NDUFB10,NDUFB9,NDUFS1,NDUFS2,NDUFS3,NDUFV2,SDHA,UQCRC1,UQCRC2,UQCRFS1	17 (1)	1	ELOVL5,MTOR,MTORC1,NRG1			CDC42,GCK,HIF1A,Notch,PTEN,RHOA	BBC3,COX10,EGR1,NDUFAB1,RPL11,RPL7A
RORA	ligand-dependent nuclear receptor		3			-0.132	3.81e-13	0.0083	AHR,Akt,ATF2,CCND1,CEBPA,Creb,CTNNB1,CYP19A1,FOXP3,HNF4A,IL17A,IL1B,IL6,JUN,MAPK1,MAPK14,MMP2,NFkB (complex),NOS2,NR1I2,PPARG,RELA,RORA,RXRA,SP1,STAT3,STAT6,TP53	AASS,ACAA1,Acaa1b,ACADL,ACADVL,ACO2,ACOX1,ALDH2,ALDH7A1,ASS1,ATP5A1,ATP5B,ATP5O,BAAT,BCKDHA,BDH1,BHMT,CA3,CPT2,CYC1,DLD,ECH1,ECHS1,EIF4A1,EPHX2,ETFA,ETFDH,GC,GLUD1,GNMT,GSTK1,HACL1,HADH,HSP90AB1,HSPA9,HSPD1,IDH1,IVD,MDH1,Mup1 (includes others),NUDT7,OGDH,OTC,PC,PCCA,PHB,PIPOX,PPP2R1A,PRDX1,PRDX3,SCP2,SLC25A20,SOD2,SUCLG1,SUOX,TRAP1,UQCRC2	57 (28)	26	ZBTB16			ADIPOR1,ADIPOR2,CYP19A1,FASN,GPX1,PPARGC1A,SCD	CDKN2A
RND1	enzyme		3			0.149	3.89e-13	0.0013	Akt,ERBB2,ERK1/2,FHL2,HRAS,MAP3K1,MAPK1,MAPK12,MAPK14,MKL1,NFkB (complex),P38 MAPK,PI3K (complex),PLXNB1,PPARG,RHOA,RND1,SRF,STAT3,TP53	ACAA1,Acaa1b,ACAA2,ACADVL,ACAT1,ACO2,ACOX1,ACSL1,ALDH7A1,ARG1,ASS1,ATP5B,ATP5O,BDH1,BHMT,CES1,CHDH,CPS1,CPT2,DLD,ECH1,ETFA,GC,GPD1,GSTK1,GSTM5,HADH,HADHB,HSP90AB1,HSPA9,HSPD1,IDH1,IVD,MDH1,OAT,PCCA,PHB,PRDX1,PRDX3,SDHA,SLC25A20,SUCLG1,SUOX,TRAP1,UQCRC2	45 (20)	17					RHOA
INSIG1	other		3			-1.667	4.13e-13	0.0001	Akt,ERK1/2,HMGCR,INSIG1,MYC,PPARG,Ras,SREBF1,SREBF2	ACAA1,Acaa1b,ACAA2,ACOT12,ACOX1,ACSL1,ASS1,ATP5O,BDH1,BHMT,CES1,EIF4A1,GLUD1,GOT2,GPD1,GSTK1,HADHB,HSPA9,HSPD1,IDH1,IVD,LDHA,MAT1A,MDH1,OAT,PC,PHB,PRDX1,PRDX3,SARDH,SLC25A20,SOD2,SUCLA2,TRAP1,TXNRD1,UQCRC2	36 (9)	7	MTORC1,NR1I2,PDX1,PPARA,PPARGC1A	HMGA1,INSIG2,SPP1			ALOX5AP,DHCR24,FASN,HMGCR,LCN2,MLXIPL,SCD
ATF3	transcription regulator		2			1.406	4.15e-13	0.0006	Akt,AR,ATF3,NFkB (complex),P38 MAPK,RB1,STAT3,TP53,TP63	ACAA2,ACADVL,ACAT1,ACO2,ACTR3,ALDH7A1,ARG1,ASS1,BCKDHA,CAT,CPT2,CYC1,DLD,DLST,ECH1,ETFA,GC,GSTK1,GSTM5,HADH,HADHB,HAGH,HSP90AB1,HSPA9,HSPD1,IDH1,LDHA,MDH1,NDUFA10,NDUFB10,NDUFS2,OAT,PCCA,PHB,PRDX3,SOD1,SUCLG1,TRAP1,UQCRC1,UQCRC2,UQCRFS1	41 (9)	8	CDC42,EGR1,EIF2AK4,NFE2L2,PDX1,PRKAA1	KLF6,NDRG1,SCD		BBC3,CCND1,GCG,MSH2,RB1,TP63	ADIPOQ,CCNE1,CDK1,Cyclin A,PCK1
PPIF	enzyme		3	Inhibited		-3.394	4.24e-13	0.0036	Akt,AR,CDK1,CEBPA,FOS,IGF1R,ITGB3,JUN,MAPK1,MMP2,MTOR,NFkB (complex),P38 MAPK,PI3K (complex),Pkc(s),PPIF,REL,STAT1,STAT3,TP53,TP63	ACAA2,ACADL,ACADVL,ACAT1,ACO2,ACSL1,ACTR3,ALDH7A1,ARG1,ASS1,ATP5B,ATP5F1,ATP5H,ATP5O,CAT,CPS1,CPT2,CYC1,DLD,ECH1,EIF4A1,EPHX2,GC,GSTK1,GSTM5,HADH,HADHB,HAGH,HSPA9,HSPD1,IDH1,LDHA,MDH1,NDUFB10,NDUFB9,NDUFV2,NIPSNAP1,PCCA,PHB,PIPOX,PON1,PPP2R1A,PRDX3,SCP2,SLC25A20,SOD2,SUCLG1,SUOX,TRAP1,UQCRC1	50 (21)	19		SIRT3			ITGB3,Mff,MGP,PDK4,PITX2
KNDC1	other		3			0.577	4.45e-13	0.0036	Akt,AKT1,Creb,ERK1/2,FOS,HRAS,JUN,KNDC1,MAP2,MAP2K1,MAP3K1,MAPK1,MAPK14,MMP2,NFkB (complex),P38 MAPK,PI3K (complex),PLA2G4A,RAF1,RB1,TP53,TP73	AASS,ACAA2,ACADVL,ACAT1,ALDH1L1,ALDH7A1,ASS1,ATP5A1,ATP5B,BCKDHA,BHMT,DLD,DLST,ECH1,EIF4A1,EPHX2,ETFA,GC,GOT2,GSTK1,GSTM5,HADH,HADHB,HAGH,HSP90AB1,HSPA9,HSPD1,IDH1,LDHD,NDUFA10,NDUFB10,NDUFS2,NIPSNAP1,NUDT19,OAT,PC,PCCA,PPP2R1A,PRDX1,PRDX3,SCP2,SDHA,SUCLG1,SUOX,TRAP1,UQCRC1,UQCRC2,UQCRFS1	48 (22)	20				HRAS	MAP2
GJA1	transporter		2	Activated		3.651	4.57e-13	0.0001	Akt,GJA1,NFkB (complex),PTEN,RB1	ACAA1,ACAA2,ACO2,ACOX1,ACSL1,ALDH7A1,ARG1,ATP5A1,BCKDHA,CA3,DLD,DLST,GSTK1,HADH,HADHB,HSPA9,MDH1,NDUFA10,NDUFB10,NDUFS2,NDUFS3,PDHB,SDHA,SOD2,SUCLA2,SUCLG1,SUCLG2,UQCRC1,UQCRC2,UQCRFS1	30 (5)	4	CAV1,CNTFR,CSNK1D,CTNNB1,EDN1,HRAS,JUN,Mapk,Relaxin,RHOA,SMARCB1	CALR,HIF1A,PRNP,PSEN1,PSEN2,WWTR1		CCND1,PTEN,RB1	CD40,CDK2,CDK4,CDKN2A,GZMB,SPP1,VEGFA
CUL3	enzyme		3			0.729	4.59e-13	0.0012	AIRE,CCNE1,CEBPA,Creb,CUL3,DAXX,E2F1,FOS,HRAS,MAPK1,MYC,NFE2L2,NFkB (complex),NOTCH1,NR3C1,Pkc(s),PPARG,RB1,RBPJ,RHOA,SQSTM1	AASS,ACAA1,Acaa1b,ACADL,ACOT12,ACSL1,ALDH7A1,ATP5B,ATP5O,BCKDHA,BDH1,BHMT,CAT,CES1,CPS1,CPT2,DLST,ECHS1,EIF4A1,EPHX2,GOT2,GPD1,GSTM5,HSP90AB1,HSPA9,IDH1,IVD,MDH1,Mup1 (includes others),NDUFA10,NDUFS1,NDUFS2,NDUFV2,NIPSNAP1,OAT,PON1,PRDX1,SARDH,SDHA,SLC25A20,SOD1,SOD2,SUCLA2,SUOX,TXNRD1,UQCRC1,UQCRFS1	47 (21)	17					CCNE1,NFE2L2,RHOA
FERMT1	other		3	Activated		3.539	4.78e-13	0.0023	Akt,CDK1,CTNNB1,ERK1/2,FERMT1,IGF1R,ITGA2,ITGB3,MAPK1,MAPK14,MMP2,MTOR,NFkB (complex),P38 MAPK,Pkc(s),REL,TP53	ACAA2,ACADL,ACADVL,ACAT1,ACO2,ACSL1,ALDH7A1,ASS1,ATP5B,ATP5F1,ATP5H,ATP5O,BHMT,CA3,CAT,CPT2,DLD,ECH1,GC,GSTK1,GSTM5,HADH,HADHB,HSPA9,HSPD1,IDH1,LDHA,MDH1,Mup1 (includes others),NDUFB10,NDUFB9,NDUFV2,NUDT7,OAT,PCCA,PIPOX,PON1,PPP2R1A,PRDX1,PRDX3,SCP2,SLC25A20,SUCLG1,SUOX,TRAP1,UQCRC1	46 (17)	14				ITGB3
PPP5C	phosphatase		2			-1.298	4.84e-13	0.0001	ERK1/2,FASN,Jnk,JUN,MAP2K4,NR3C1,PPARG,PPP5C,RAF1,TP53	ACAA1,Acaa1b,ACADVL,ACAT1,ACO2,ACOX1,ACSL1,ATP5O,BDH1,BHMT,CES1,CPS1,CPT2,DLD,ECH1,EIF4A1,EPHX2,ETFA,GC,GPD1,GSTM5,HADH,HSP90AB1,HSPD1,IDH1,IVD,LDHA,MDH1,OAT,PC,PCCA,PON1,PRDX1,PRDX3,SLC25A20,SOD2,SUCLG1,TRAP1	38 (10)	9				CHEK2,FASN,PLIN1,PPARG	JUN,NR3C1
TNFSF4	cytokine		3			0.687	4.85e-13	0.0073	AHR,Akt,ATF2,BCL2L1,CCND1,CEBPA,HNF4A,IL1B,IL6,JUN,MMP2,NFkB (complex),NOS2,NR1I2,PPARG,SP1,STAT4,TNFRSF4,TNFSF4,TP53	ACAA1,Acaa1b,ACADL,ACADVL,ACO2,AIFM1,ALDH2,ALDH7A1,ASS1,ATP5A1,ATP5B,ATP5O,BCKDHA,BDH1,BHMT,CPS1,CPT2,CYC1,DLD,ECH1,EIF4A1,EPHX2,ETFA,ETFDH,GC,GLUD1,GNMT,GPD1,GSTK1,HACL1,HADH,HSP90AB1,HSPA9,HSPD1,IDH1,IVD,MDH1,Mup1 (includes others),OAT,OGDH,OTC,PC,PCCA,PHB,PIPOX,PPP2R1A,PRDX3,SCP2,SLC25A20,SOD2,SUCLG1,TRAP1,UQCRC2	53 (20)	18	CD40,IRF3,NRIP1
CLOCK	transcription regulator		3			0.267	5.37e-13	0.0113	AHR,Akt,ARNTL,ATF2,CCND1,CEBPA,CLOCK,HNF4A,ICAM1,IL1B,IL6,JUN,MAPK1,MMP2,NFkB (complex),NOS2,NOTCH1,NR1I2,P38 MAPK,PPARG,RAF1,SP1,STAT4,TP53,ZAP70	ACAA1,Acaa1b,ACADL,ACADVL,ACO2,ACOX1,ALDH2,ALDH7A1,ASS1,ATP5A1,ATP5B,ATP5O,BCKDHA,BDH1,BHMT,CPS1,CPT2,CYC1,DLD,ECH1,ECHS1,EIF4A1,EPHX2,ETFA,ETFDH,GC,GNMT,GPD1,GSTK1,HACL1,HADH,HSP90AB1,HSPA9,HSPD1,IDH1,IVD,MDH1,Mup1 (includes others),NDUFS1,NDUFV2,OGDH,OTC,PC,PCCA,PHB,PIPOX,PPP2R1A,PRDX3,SCP2,SDHA,SLC25A20,SOD2,SUCLG1,SUOX,TRAP1,UQCRC2	56 (25)	23	CDK5			ACOX1,PPARA
NEUROG2	other		3			0.59	5.62e-13	0.0023	Akt,AKT1,DCX,ERK1/2,FHL2,HRAS,MAP3K1,MAPK1,MAPK12,MAPK14,MTORC1,NEUROG2,NFkB (complex),P38 MAPK,PPARG,RAF1,RHOA,STAT3,TP53,TP73,YAP1	ACAA1,Acaa1b,ACAA2,ACADVL,ACAT1,ACO2,ACOX1,ACSL1,ACTR3,ALDH7A1,ARG1,ASS1,ATP5B,ATP5O,BDH1,BHMT,CES1,CPT2,DLD,ECH1,ETFA,GC,GOT2,GPD1,GSTK1,HADH,HADHB,HAGH,HSP90AB1,HSPA9,HSPD1,IDH1,IVD,LDHA,LDHD,OAT,PCCA,PHB,PRDX1,PRDX3,SDHA,SLC25A20,SUCLG1,SUOX,TRAP1,UQCRC2	46 (21)	18					RHOA
CARD8	other		3			-0.137	6.01e-13	0.0072	AHR,AKT1,ATF2,CAPN2,CARD8,CASP8,CASP9,CCND1,CEBPA,ERK1/2,HNF4A,IL6,JUN,MMP2,NFkB (complex),NOS2,NR1I2,PPARG,PRKN,SMPD1,SP1,STAT4,TP53	ACAA1,Acaa1b,ACADL,ACADVL,ACO2,ALDH2,ALDH7A1,ATP5B,ATP5O,BCKDHA,BDH1,BHMT,CPS1,CPT2,CYC1,DLD,ECH1,EIF4A1,EPHX2,ETFA,ETFDH,GC,GLUD1,GNMT,GOT2,GPD1,HACL1,HADH,HSP90AB1,HSPA9,HSPD1,IDH1,IVD,MAT1A,MDH1,Mup1 (includes others),NDUFS3,NDUFV2,OAT,OGDH,OTC,PC,PCCA,PHB,PIPOX,PPP2R1A,PRDX1,PRDX3,SCP2,SLC25A20,SOD2,SUCLG1,TRAP1	53 (23)	20
AIM2	other		3			-0.555	6.3e-13	0.0034	AHR,AIM2,Akt,ATF2,CASP1,CCND1,CEBPA,HNF4A,JUN,MMP2,NFkB (complex),NOS2,NR1I2,PPARG,RELA,RXRA,SMPD1,SP1,STAT4,TP53	ACAA1,Acaa1b,ACADL,ACADVL,ACO2,ACOX1,ALDH2,ALDH7A1,ATP5A1,ATP5B,ATP5O,BAAT,BCKDHA,BDH1,BHMT,CPT2,CYC1,DLD,ECH1,EIF4A1,EPHX2,ETFA,ETFDH,GC,GLUD1,GNMT,GPD1,GSTK1,HACL1,HADH,HSP90AB1,HSPA9,HSPD1,IDH1,IVD,MAT1A,MDH1,Mup1 (includes others),OAT,OGDH,OTC,PC,PCCA,PIPOX,PPP2R1A,PRDX3,SCP2,SLC25A20,SOD2,SUCLG1,TRAP1,UQCRC2	52 (20)	19	SMARCA4
API5	other		3			0.651	6.73e-13	0.0086	Akt,AKT1,AMPK,API5,ATF2,CCND1,CDK1,CEBPB,CTNNB1,EGFR,EIF2AK3,ERK,ERK1/2,FGFR1,FOS,JUN,MAP2K1,MAPK1,MMP14,MTOR,MYC,MYCN,NFE2L2,NFkB (complex),PLA2G4A,PPARG,PRKCD,RB1,RUNX2,RXRA,SIRT1,SMPD1,SP1,TP53,TP73,VEGFA	ACAA1,Acaa1b,ACADL,ACADVL,ACAT1,ACOT12,ALDH1L1,ALDH7A1,ANXA7,ATP5B,ATP5F1,BAAT,BCKDHA,BDH1,BHMT,CA3,CPT2,CYC1,DBT,DECR1,DLD,DLST,ECH1,EIF4A1,EPHX2,ETFA,GC,GLUD1,GNMT,GOT2,GSTK1,HACL1,HADH,HAGH,HSPA9,IDH1,IVD,LDHD,MAT1A,Mup1 (includes others),NDUFA10,NDUFB10,NDUFS2,NIPSNAP1,NUDT12,NUDT19,NUDT7,PCCA,PDHB,PRDX3,SCP2,SDHA,SLC25A20,SUCLA2,SUCLG1,SUOX,TXNRD1,UQCRC1,UQCRC2	59 (36)	32	PIM2			CDK2
SCNN1G	ion channel		3	Activated		2.795	6.76e-13	0.0002	Akt,AKT1,CFTR,ERK1/2,IGF1R,Mapk,NEDD4,NFkB (complex),NFKBIA,NR3C1,PGR,PLAU,PTEN,SCNN1G,SMPD1	ACAA1,Acaa1b,ACAA2,ACO2,ACOX1,ALDH7A1,ARG1,ASS1,ATP5B,ATP5H,ATP5O,BHMT,CA3,CAT,CPS1,DLD,EPHX2,GOT2,GSTK1,GSTM5,HADH,HADHB,HSPA9,MAT1A,MDH1,NDUFB9,NDUFS3,NDUFV2,PDHB,PON1,SCP2,SDHA,SLC25A20,SUCLA2,SUCLG1,SUCLG2,UQCRC1	37 (15)	13	RHOA	EDN1
BMPR1B	kinase		3			0.577	7.06e-13	0.0047	Akt,AKT1,Alp,BCL2L1,BMP7,BMPR1B,CASP3,CASP9,Creb,ERK1/2,JUN,MAPK1,MMP2,NFkB (complex),NOS2,P38 MAPK,PRKN,PRL,PTEN,RB1,RUNX2,SMAD1,STAT1,STAT3,TP53	AASS,ACAA1,ACADVL,ACAT1,ACSL1,ACTR3,AIFM1,ALDH7A1,ARG1,ASS1,ATP5A1,ATP5H,BCKDHA,BHMT,CA3,DLST,ECH1,EIF4A1,EPHX2,ETFA,GC,GOT2,GPD1,GSTK1,HSP90AB1,HSPA9,IDH1,LDHA,NDUFA10,NDUFB10,NDUFS2,NDUFV2,NUDT12,OAT,PCCA,PDHB,PHB,PPP2R1A,PRDX3,SCP2,SDHA,SUCLA2,SUCLG2,SUOX,TRAP1,UQCRC1,UQCRC2,UQCRFS1	48 (25)	20	BMPR1A			ACAN,COL2A1,CYP19A1
SLC39A4	transporter		3			-0.577	7.06e-13	0.0022	Akt,AR,ATF2,CEBPA,Creb,CREB1,EP300,FOS,JUN,MMP2,PPARG,SLC39A4,STAT1,STAT3,TP53,TP63	AASS,ACAA1,Acaa1b,ACADL,ACADVL,ACAT1,ACO2,ACOX1,ACSL1,ACTR3,ARG1,ATP5A1,ATP5O,BCKDHA,BDH1,CAT,CES1,CPS1,CPT2,CYC1,DLD,ECH1,EIF4A1,EPHX2,ETFA,GC,GPD1,GSTK1,HADH,HAGH,HSP90AB1,HSPD1,IDH1,IVD,LDHA,MDH1,NIPSNAP1,PC,PCCA,PHB,PPP2R1A,PRDX3,SLC25A20,SOD1,SOD2,SUCLG1,TRAP1,UQCRC2	48 (16)	15				CCND1
Type I BMP receptor	group		3			-0.493	7.15e-13	0.0001	Alp,BMP7,BMPR1B,Creb,MMP2,P38 MAPK,PPARG,PRL,SMAD1,Smad1/5/8,TP53,Type I BMP receptor	AASS,ACAA1,Acaa1b,ACADVL,ACAT1,ACO2,ACOX1,ACSL1,ACTR3,ASS1,ATP5A1,ATP5H,ATP5O,BDH1,CES1,CPT2,DLD,ECH1,ETFA,GC,GPD1,GSTM5,HADH,HSP90AB1,HSPD1,IDH1,IVD,LDHA,MDH1,OAT,PCCA,PPP2R1A,PRDX3,SCP2,SLC25A20,SUCLG1,TRAP1	37 (12)	7
SERPINF	group		3			0.14	7.7e-13	0.0086	Akt,BMP2,CEBPB,Creb,CTNNB1,ERK1/2,HGF,IGF1,MAPK1,MAPK14,MMP2,NFkB (complex),P38 MAPK,PLAU,PLG,PNPLA2,PPARG,RARRES2,Ras,SERPINF,SERPINF1,STAT3,TGFB1,TP53	AASS,ACAA1,Acaa1b,ACAA2,ACADL,ACADVL,ACAT1,ACO2,ACOX1,ACSL1,AIFM1,ALDH2,ALDH7A1,ASS1,ATP5A1,ATP5O,BDH1,BHMT,CA3,CES1,CPT2,CYC1,DLD,ECH1,EPHX2,ETFA,GC,GPD1,GPD2,HADH,HADHB,HSP90AB1,HSPA9,HSPD1,IDH1,IVD,MDH1,Mup1 (includes others),NUDT7,PCCA,PDHB,PHB,PON1,PPP2R1A,PRDX1,PRDX3,SLC25A20,SUCLG1,SUOX,TRAP1,UQCRC2	51 (24)	21
GNGT1	enzyme		3			0.272	9.45e-13	0.0122	ADRB,AHR,Akt,AKT1,ATF2,BCL2L1,CCND1,CEBPA,ERK1/2,GNGT1,HNF4A,HRAS,IL1B,IL6,MAP2K4,MAPK1,MAPK11,MAPK12,MAPK13,MAPK14,MMP2,NFkB (complex),NOS2,NR1I2,P38 MAPK,PIK3CG,PLCE1,PPARG,Sapk,SP1,STAT4,TP53	ACAA1,Acaa1b,ACADL,ACADVL,ACO2,AIFM1,ALDH2,ALDH7A1,ASS1,ATP5A1,ATP5B,ATP5O,BCKDHA,BDH1,BHMT,CPS1,CPT2,CYC1,DLD,ECH1,ETFA,ETFDH,GC,GLUD1,GNMT,GOT2,GPD1,GSTK1,HACL1,HADH,HSP90AB1,HSPA9,HSPD1,IDH1,IVD,Mup1 (includes others),OAT,OGDH,OTC,PC,PCCA,PHB,PIPOX,PPP2R1A,PRDX1,PRDX3,SCP2,SDHA,SLC25A20,SOD2,SUCLG1,SUOX,TRAP1,UQCRC2	54 (32)	28
CBLL1	enzyme		3			-1.732	9.96e-13	0.0023	Akt,AR,CBLL1,CDH1,CTNNB1,ERBB2,ERK1/2,ESRRA,EZH2,JUN,Mapk,MMP2,MYC,N-cor,PI3K (complex),RAF1,RBL2,STAT3,TCF7L2,TP53,VDR	ACAA1,ACAA2,ACADL,ACADVL,ACAT1,ACO2,ACOT12,ACOX1,ACSL1,ACTR3,ATP5A1,ATP5B,BHMT,CA3,CHDH,CPS1,CPT2,CYC1,DLD,ECH1,EPHX2,ETFA,ETFDH,GC,GLUD1,GOT2,GSTK1,GSTM5,HADH,HADHB,HSP90AB1,IDH1,Mup1 (includes others),NUDT7,OAT,PC,PCCA,PHB,PPP2R1A,PRDX3,SARDH,SCP2,SLC25A20,SOD1,SUCLA2,SUCLG1,TXNRD1,UQCRC2	48 (21)	19					CTNNB1
IGF1R	transmembrane receptor		2			1.633	1.02e-12	0.0098	Akt,AKT1,BCL2L1,CDK1,Creb,ERBB2,ERK1/2,ESR1,IGF1R,JUN,MAP2K1,MAP2K2,MAPK1,MYC,NR3C1,P38 MAPK,PDK1,RAF1,Ras,RB1,STAT1,TP53	AASS,ACAA2,ACADVL,ACAT1,ACOT12,ACSL1,AIFM1,ALDH1L1,ARG1,ASS1,ATP5A1,ATP5B,ATP5H,ATP5O,BCKDHA,BHMT,CHDH,CPS1,CPT2,DLD,DLST,ECH1,EIF4A1,EPHX2,ETFA,GC,GLUD1,GOT2,GSTK1,HADH,HADHB,HSP90AB1,HSPA9,IDH1,NDUFA10,NDUFB10,NDUFB9,NDUFS2,NDUFV2,NUDT19,PC,PCCA,PPP2R1A,PRDX1,SARDH,SCP2,SLC25A20,SUCLA2,SUCLG1,SUOX,TXNRD1,UQCRC1,UQCRC2,UQCRFS1	54 (22)	22	ADIPOQ,GCG,Growth hormone,HRAS,INS,Ins1,ITGA6,KLF6,NOTCH1,NR3C2,PDX1,PRL,PRNP,SYVN1,TF	ARRB2,CSF1,INSR,MDM2,Mir122a,b,NEDD4,PTEN		CDC42,CHEK1,CHEK2,CYCS,FASN,GCK,HIF1A,Mapk,MYC,NR3C1,PRKAA1,RHOA,SCP2,UCP1,YWHAZ	CDK1,COL18A1,CTNNB1,FKHR,Foxo,FOXO3,RB1,TWIST1
Cdc25B/C	group		3			0.603	1.14e-12	0.002	Akt,APP,BCL2L1,CDC25B,Cdc25B/C,CDC25C,CDK1,EZH2,FOS,FOXO1,JUN,MAP2K1,MAPK14,MYOD1,NFkB (complex),RB1,SQSTM1,TP53,TP73	ACAA2,ACADVL,ACAT1,AIFM1,ALDH1L1,ALDH7A1,ASS1,ATP5A1,ATP5B,BCKDHA,DLD,DLST,ECH1,EIF4A1,EPHX2,ETFA,GALK1,GC,GPD1,GSTK1,GSTM5,HADHB,HAGH,HSP90AB1,HSPA9,HSPD1,IDH1,LDHD,MDH1,NDUFA10,NDUFB10,NDUFS2,NIPSNAP1,NUDT19,OAT,PCCA,PRDX1,PRDX3,SCP2,SUCLG1,TRAP1,UQCRC1,UQCRC2,UQCRFS1	44 (19)	16
FAM129B	transcription regulator		3			0.944	1.2e-12	0.0056	Akt,AKT1,AR,CASP3,CASP8,CTNNB1,ESRRA,FAM129B,FOS,HRAS,MAP2K1,Mapk,MAPK1,MAPK14,MAPK3,MYC,PI3K (complex),PLA2G4A,PRKN,PTEN,RAF1,RB1,RBL2,SMPD1,TCF7L2,TP53,TP73,VDR	ACAA2,ACADL,ACADVL,ACAT1,ACOT12,ACTR3,ALDH1L1,ATP5A1,ATP5B,BCKDHA,CA3,CPT2,CYC1,DLD,DLST,ECH1,ETFA,ETFDH,GC,GLUD1,GOT2,GSTK1,GSTM5,HADH,HADHB,HAGH,HSP90AB1,IDH1,LDHD,MAT1A,Mup1 (includes others),NDUFA10,NDUFB10,NDUFS2,NDUFV2,NIPSNAP1,NUDT19,NUDT7,OAT,PC,PCCA,PDHB,PHB,PRDX3,SARDH,SDHA,SLC25A20,SOD1,SUCLG1,SUCLG2,SUOX,TXNRD1,UQCRC1,UQCRC2,UQCRFS1	55 (28)	25				CTNNB1,HRAS,MYC,PKM
CTSC	peptidase		3			1.342	1.2e-12	0.0035	Akt,CTSC,CTSG,ELANE,ERK1/2,GZMB,MAPK1,MAPK14,MAPK3,NFkB (complex),NOTCH1,PRTN3,PTEN,RARRES2,TNF,TP53	ACAA1,ACAA2,ACADVL,ACO2,ALDH2,ALDH7A1,ATP5A1,BCKDHA,BHMT,CA3,CPT2,DBT,DLD,ECH1,ECHS1,ETFA,GC,GLUD1,GPD1,GPD2,GSTK1,GSTM5,HADH,HADHB,HSPA9,HSPD1,IDH1,MDH1,NDUFS1,NDUFS3,NDUFV2,PC,PCCA,PDHB,PHB,PRDX1,PRDX3,SOD1,SUCLA2,SUCLG1,SUCLG2,SUOX,TRAP1,TXNRD1,UQCRC2	45 (16)	11		HMGA1,PSEN1,PSEN2		CTSG,GZMB
POU1F1	transcription regulator		3			0.283	1.22e-12	0.001	ERBB2,ESR2,GCK,GH1,Growth hormone,HRAS,IGF1,IGF1R,JUN,KRAS,LIPE,LPL,MAP2K1,MTOR,MYC,Pkc(s),POU1F1,PRL,Ras,RB1,SP1,STAT5B,TP53	ACAA2,ACADVL,ACAT1,ACOT12,ACOX1,ACSL1,ACTR3,ALDH1L1,ATP5F1,ATP5H,ATP5O,BDH1,CA3,CAT,CES1,CHDH,CPT2,DLD,DLST,ECH1,ECHS1,EIF4A1,EPHX2,GC,GLUD1,GPD1,GPD2,GSTM5,HSPD1,IDH1,NDUFA10,NDUFB10,NDUFB9,NDUFS2,NDUFV2,NUDT19,PC,PCCA,PON1,SARDH,SCP2,SDHA,SLC25A20,SOD1,SOD2,SUCLA2,SUCLG1,TRAP1,TXNRD1,UQCRFS1	50 (23)	22	CYP19A1,Mapk,PITX2	PPARA		Growth hormone,PRL,TP53
PKN3	kinase		3			0.944	1.29e-12	0.014	AHR,Akt,ATF2,CCND1,CEBPA,ERK1/2,HNF4A,IL1B,IL6,JUN,MAPK1,MMP14,MMP2,NFkB (complex),NOS2,NR1I2,P38 MAPK,PKN3,PPARG,SP1,STAT3,STAT4,TGFB1,TP53	ACAA1,Acaa1b,ACADL,ACADVL,ACO2,ALDH2,ALDH7A1,ANXA7,ASS1,ATP5A1,ATP5B,ATP5O,BCKDHA,BDH1,BHMT,CPS1,CPT2,CYC1,DLD,ECH1,EIF4A1,EPHX2,ETFA,ETFDH,GC,GLUD1,GNMT,GPD1,GSTK1,HACL1,HADH,HSP90AB1,HSPA9,HSPD1,IDH1,IVD,MDH1,Mup1 (includes others),OAT,OGDH,OTC,PC,PCCA,PDHB,PHB,PIPOX,PPP2R1A,PRDX3,SCP2,SLC25A20,SOD2,SUCLG1,SUOX,TRAP1,UQCRC2	55 (24)	23
LANCL2	other		2			-0.218	1.29e-12	0.0001	Akt,LANCL2,PPARG	ACAA1,Acaa1b,ACAA2,ACOX1,ACSL1,ATP5A1,ATP5O,BDH1,CAT,CES1,CPT2,GPD1,GSTK1,HADHB,IVD,MDH1,PC,SLC25A20,SOD1,SOD2,UQCRC2	21 (3)	2				PPARG
TRIM8	other		3			0.272	1.31e-12	0.0098	AHR,Akt,AKT1,AMPK,CCND1,CDK1,CEBPA,CTNNB1,EGFR,HNF4A,JUN,MAP2K4,MAP2K6,MAP3K1,MAP3K7,MAPK1,MAPK11,MAPK12,MAPK13,MAPK14,MMP2,NFkB (complex),NOS2,NR1I2,PPARG,SP1,SREBF1,SREBF2,STAT4,TP53,TRIM8	ACAA1,Acaa1b,ACADL,ACADVL,ALDH2,ALDH7A1,ATP5A1,ATP5B,ATP5O,BDH1,BHMT,CA3,CPS1,CPT2,CYC1,DLD,ECH1,EIF4A1,EPHX2,ETFA,ETFDH,GC,GLUD1,GNMT,GOT2,GPD1,HACL1,HADH,HSP90AB1,HSPA9,HSPD1,IDH1,IVD,MAT1A,MDH1,NDUFB10,NUDT7,OGDH,OTC,PC,PCCA,PDHB,PIPOX,PPP2R1A,PRDX1,PRDX3,SCP2,SDHA,SLC25A20,SOD2,SUCLG1,SUOX,TRAP1,UQCRC2	54 (31)	29
ITGB3	transmembrane receptor		2	Activated		3.429	1.39e-12	0.0037	Akt,CDK1,CTNNB1,ERK1/2,IGF1R,ITGB3,MAPK1,MMP2,MTOR,NFkB (complex),P38 MAPK,Pkc(s),REL,TP53	ACAA2,ACADL,ACADVL,ACAT1,ACO2,ACSL1,ALDH7A1,ASS1,ATP5B,ATP5F1,ATP5H,ATP5O,BHMT,CA3,CAT,CPT2,DLD,ECH1,GC,GSTK1,GSTM5,HADH,HADHB,HSPA9,HSPD1,IDH1,LDHA,MDH1,Mup1 (includes others),NDUFB10,NDUFB9,NDUFV2,NUDT7,OAT,PCCA,PIPOX,PON1,PPP2R1A,PRDX3,SCP2,SLC25A20,SUCLG1,SUOX,TRAP1,UQCRC1	45 (14)	13	CCND1,CYR61,EDN1,EPAS1,FERMT1,FOXC2,HIF1A,JAG1,NRG1,SPP1,TLN1,VEGFA	CDKN2A,COL18A1,PPIF,TWIST1,ZBTB16		CDK1,CTNNB1,RHOA,TP53	CD40,MTOR
RHOA	enzyme		2			-0.302	1.6e-12	0.0032	Akt,ERK1/2,FHL2,HRAS,MAP3K1,MAPK1,MAPK12,MAPK14,MKL1,NFkB (complex),P38 MAPK,PI3K (complex),PPARG,RAF1,RHOA,SRF,STAT3,TP53	ACAA1,Acaa1b,ACAA2,ACADVL,ACAT1,ACO2,ACOX1,ACSL1,ALDH7A1,ARG1,ASS1,ATP5B,ATP5O,BDH1,BHMT,CES1,CPT2,DLD,ECH1,ETFA,GC,GPD1,GSTK1,GSTM5,HADH,HADHB,HSP90AB1,HSPA9,HSPD1,IDH1,IVD,LDHA,MDH1,OAT,PCCA,PHB,PRDX1,PRDX3,SDHA,SLC25A20,SUCLG1,SUOX,TRAP1,UQCRC2	44 (18)	17	ADIPOQ,ARHGAP10,ARHGEF1/12,ARHGEF18,ARRB2,CAV1,CDC42,CLIC4,CSF1,EDN1,EP300,Growth hormone,HAX1,IGF1R,Ins1,ITGA5,ITGA6,ITGB3,LEP,MAGI2,MTORC1,MYC,NGFR,NRG1,OGT,PDPN,RICTOR,RPTOR,TWIST1,VEGFA,WNT1	ARHGAP35,COL18A1,CUL3,KRIT1,MAPK7,MTOR,NEUROG2,Pkg,PNPLA2,RND1,RND3,SMARCB1,SPP1,SWI-SNF		CCNB1,CCND1,CCNE1,GJA1,JUN,SCNN1G,SRF	PPARA,PRLR
P110	group		2			-1.633	1.61e-12	0.0001	Akt,ERK1/2,P110,PIK3CA,PTEN	ACAA1,ACAA2,ACO2,ACOX1,ACSL1,ARG1,ATP5A1,BHMT,CA3,CAT,DLD,GSTK1,HADH,HADHB,HSP90AB1,MDH1,NDUFS3,PDHB,SDHA,SOD2,SUCLA2,SUCLG1,SUCLG2,UQCRC2	24 (5)	4	LMNA	MYC			PTEN
KLF6	transcription regulator		2	Activated		3.286	1.71e-12	0.0001	Akt,KLF6,NFkB (complex),PI3K (complex),PLAU,PTEN,RB1	ACAA1,ACAA2,ACO2,ACOX1,ACSL1,ALDH7A1,ARG1,BCKDHA,CA3,DLD,DLST,GSTK1,GSTM5,HADH,HADHB,HSPA9,MDH1,NDUFA10,NDUFB10,NDUFS2,NDUFS3,PDHB,PON1,SDHA,SUCLA2,SUCLG1,SUCLG2,UQCRC1,UQCRC2,UQCRFS1	30 (7)	7	farnesyl transferase,PDX1	ACOX1,TP63		IGF1R,MYC,RB1	ATF3,ESRRA,HNF4A,PPARA,VEGFA
FAAH	enzyme		2			-0.688	1.83e-12	0.0001	FAAH,PPARG,PRKCE	ACAA1,Acaa1b,ACAA2,ACOX1,ACSL1,ATP5H,ATP5O,BDH1,CAT,CES1,CPT2,GPD1,HADHB,HSP90AB1,IVD,MDH1,PC,SLC25A20,SOD1	19 (3)	3	CFTR,LEP				PPARG
CARD14	other		3			0.832	1.9e-12	0.0081	AHR,Akt,ATF2,BCL10,CARD14,CCND1,CEBPA,HNF4A,IL1B,IL6,JUN,MMP2,NFkB (complex),NOS2,NR1I2,P38 MAPK,PPARG,REL,SP1,STAT4,TP53	ACAA1,Acaa1b,ACADL,ACADVL,ACO2,ALDH2,ALDH7A1,ASS1,ATP5A1,ATP5B,ATP5O,BCKDHA,BDH1,BHMT,CPS1,CPT2,CYC1,DLD,ECH1,EIF4A1,EPHX2,ETFA,ETFDH,GC,GLUD1,GNMT,GPD1,GSTK1,HACL1,HADH,HSP90AB1,HSPA9,HSPD1,IDH1,IVD,MDH1,Mup1 (includes others),OAT,OGDH,OTC,PC,PCCA,PHB,PIPOX,PPP2R1A,PRDX3,SCP2,SLC25A20,SOD2,SUCLG1,TRAP1,UQCRC2	52 (21)	19
MZB1	other		3			-0.674	2.06e-12	0.0091	Akt,AKT1,AMPK,APP,AR,BCL2L1,Creb,CTNNB1,DCX,ERBB2,FAS,FOS,FOXO1,Jnk,JUN,MAP2K1,MAPK1,MMP2,MTOR,MYC,MZB1,NFkB (complex),PLA2G4A,PPARG,RB1,RPTOR,RUNX2,RXRA,SP1,STK11,TNF,TP53	AASS,ACAA1,Acaa1b,ACADL,ACAT1,ACOT12,ACTR3,AIFM1,ALDH1L1,ALDH7A1,ATP5B,ATP5F1,ATP5O,BAAT,BDH1,CA3,CHDH,CPS1,CPT2,DBT,DLD,DLST,EIF4A1,EPHX2,ETFA,GALK1,GC,GLUD1,GOT2,GPD1,GPD2,GSTK1,IVD,Mup1 (includes others),NDUFA10,NDUFS2,NIPSNAP1,NUDT12,NUDT19,NUDT7,OAT,PCCA,PDHB,PPP2R1A,PRDX3,SARDH,SCP2,SDHA,SLC25A20,SOD2,SUCLA2,SUCLG1,SUOX,UQCRC1,UQCRFS1	55 (32)	31
PRL	cytokine		2			0.832	2.18e-12	0.012	Akt,AKT1,Creb,ERK1/2,ESR1,GCK,IGF1,IGF1R,MAP2K1,Mapk,MAPK1,NFkB (complex),PRL,Ras,RB1,SP1,STAT1,STAT3,STAT5B,TP53,ZAP70	AASS,ACAA2,ACADVL,ACAT1,ACSL1,ACTR3,ALDH1L1,ALDH7A1,ARG1,ASS1,ATP5B,ATP5H,ATP5O,BHMT,CAT,CES1,CPT2,DLD,DLST,ECH1,ECHS1,ETFA,GC,GOT2,GPD1,GPD2,GSTK1,HADHB,HSP90AB1,HSPA9,HSPD1,IDH1,NDUFA10,NDUFB10,NDUFB9,NDUFS2,NDUFV2,NUDT19,OAT,PC,PCCA,PPP2R1A,PRDX1,PRDX3,SCP2,SLC25A20,SOD1,SUCLG1,SUOX,TRAP1,UQCRC2,UQCRFS1	52 (21)	21	CDC42,EP300,GAL,HRAS,LATS1,LEP,NRG1,NRIP1,PITX2,POU1F1,PPARA,PTPRS,TP73,TWIST1	EDN1,Growth hormone,PTEN		CCNB1,CCND1,CD40,CTSB,Cyclin B,GCK,HSD11B2,IFI6,IGF1R,KRT14,MAPK7,MGP,MYC,N4BP1,PNPT1,SCP2,SPP1,XAF1,YWHAG	CAV1,CDK4,PDK4,PDPN,RB1,UCP1
CLCN5	ion channel		3			-0.7	2.24e-12	0.0084	AHR,ATF2,CCND1,CEBPA,CLCN5,HNF4A,IL1B,IL6,JUN,MMP2,NFkB (complex),NOS2,NR1I2,PPARG,SP1,STAT4,TP53	ACAA1,Acaa1b,ACADL,ACADVL,ACO2,ALDH2,ALDH7A1,ASS1,ATP5B,ATP5O,BCKDHA,BDH1,BHMT,CA3,CPS1,CPT2,CYC1,DLD,ECH1,EIF4A1,EPHX2,ETFA,ETFDH,GC,GLUD1,GNMT,GPD1,HACL1,HADH,HSP90AB1,HSPA9,HSPD1,IDH1,IVD,MDH1,Mup1 (includes others),OAT,OGDH,OTC,PC,PCCA,PHB,PIPOX,PPP2R1A,PRDX3,SCP2,SLC25A20,SOD1,SOD2,SUCLG1,TRAP1	51 (17)	17				CTSB	CCNE1
KLF15	transcription regulator		1		biased	1.667	2.37e-12	0.0001	KLF15	ACADL,ACADVL,ACAT1,ACOX1,ACSL1,CPT2,DECR1,HADHB,SLC25A20	9 (1)	1		ASXL1		ACOX1,E2F1,EHHADH,FASN,PDK4,PPARG,SCD	MTOR,PPARGC1A
SMARCD3	transcription regulator		2			-0.218	2.4e-12	0.0001	Akt,PPARG,SMARCD3	ACAA1,Acaa1b,ACAA2,ACOX1,ACSL1,ATP5A1,ATP5O,BDH1,CAT,CES1,CPT2,GPD1,GSTK1,HADHB,IVD,MDH1,PC,SLC25A20,SOD1,SOD2,UQCRC2	21 (3)	2				ACAN,COL2A1,MGP,PITX2,PPARG
RBP1	transporter		2			-0.408	2.43e-12	0.0001	Akt,AKT1,PI3K (complex),PPARG,RBP1	ACAA1,Acaa1b,ACAA2,ACOX1,ACSL1,ASS1,ATP5A1,ATP5O,BDH1,CAT,CES1,CPT2,GOT2,GPD1,GSTK1,GSTM5,HADHB,IVD,MDH1,PC,SLC25A20,SOD1,SOD2,UQCRC2	24 (5)	4	CCND1,CDK1,CDK2,CDK4,Cyclin A,Cyclin B,MYC,PPARD,SMARCA4			GCK,PDX1	PPARG
ERVW-1	other		2	Activated		2.121	2.46e-12	0.0002	ERVW-1,RB1,TP53	ACAA2,ACADVL,ACAT1,ACO2,ATP5A1,BCKDHA,CAT,DLD,DLST,ECH1,ETFA,GC,GSTM5,HADH,HADHB,HSP90AB1,HSPD1,IDH1,LDHA,MDH1,NDUFA10,NDUFB10,NDUFS2,OAT,PCCA,PRDX3,SOD1,SOD2,SUCLG1,TRAP1,UQCRC1,UQCRFS1	32 (3)	2				CDKN2A,RB1,TP53
MCRS1	other		2	Activated		2.121	2.46e-12	0.0002	MCRS1,RB1,TP53	ACAA2,ACADVL,ACAT1,ACO2,ATP5A1,BCKDHA,CAT,DLD,DLST,ECH1,ETFA,GC,GSTM5,HADH,HADHB,HSP90AB1,HSPD1,IDH1,LDHA,MDH1,NDUFA10,NDUFB10,NDUFS2,OAT,PCCA,PRDX3,SOD1,SOD2,SUCLG1,TRAP1,UQCRC1,UQCRFS1	32 (3)	2		PTEN		ATR,CHEK1,CHEK2,RB1,TP53
LEP	growth factor		1			-0.471	2.62e-12	0.0001	LEP	ACADVL,ACAT1,ACOX1,ASS1,ATP5A1,ATP5F1,CA3,CPS1,CROT,ECH1,EPHX2,ETFDH,GOT2,IDH1,PRDX1,SCP2,SOD1,SOD2	18 (1)	1	E2F1,EP300,FFAR3,GFPT1,GNG3,HIF1A,MOG,PRKAB1,PRLR,SIRT1	FABP2,OMA1,PML,PNPLA2,PRLHR		ACOX1,AMPK,BIRC5,CCND1,CD40,COL2A1,Cpla2,CTNNB1,CTSL,CYBA,EGR1,EHHADH,FAAH,GCK,GPX1,JINK1/2,JUN,NCF2,Notch,NOTCH1,NR3C1,PPARA,PPARGC1A,PRKAA1,PRL,PTEN,RHOA,SPP1,TERC,VEGFA,WNT1	arginase,CASP10,CYR61,ELOVL5,FASN,FOXO3,GADD45A,HMGCR,MLXIPL,PCK1,SCD,SCP2,TSPO
MAP2	other		3			-0.152	2.64e-12	0.0012	ATF2,Creb,CREB1,CTNNB1,EP300,FASN,MAP2,MMP2,NFkB (complex),PPARG,TP53	AASS,ACAA1,Acaa1b,ACADL,ACADVL,ACAT1,ACO2,ACOX1,ACSL1,ALDH7A1,ARG1,ATP5O,BCKDHA,BDH1,CA3,CES1,CPT2,DLD,ECH1,ETFA,GC,GPD1,GSTM5,HADH,HSP90AB1,HSPA9,HSPD1,IDH1,IVD,LDHA,MDH1,Mup1 (includes others),NUDT7,PC,PCCA,PON1,PPP2R1A,PRDX3,SLC25A20,SOD1,SOD2,SUCLG1,TRAP1	43 (11)	10	CDK5,Mapk,MTOR,NR3C2	CDK1,CDK2,KNDC1,PDX1
PANX3	transporter		3			0.152	2.64e-12	0.0012	ATF2,Creb,CREB1,CTNNB1,EP300,FASN,MMP2,NFkB (complex),PANX3,PPARG,TP53	AASS,ACAA1,Acaa1b,ACADL,ACADVL,ACAT1,ACO2,ACOX1,ACSL1,ALDH7A1,ARG1,ATP5O,BCKDHA,BDH1,CA3,CES1,CPT2,DLD,ECH1,ETFA,GC,GPD1,GSTM5,HADH,HSP90AB1,HSPA9,HSPD1,IDH1,IVD,LDHA,MDH1,Mup1 (includes others),NUDT7,PC,PCCA,PON1,PPP2R1A,PRDX3,SLC25A20,SOD1,SOD2,SUCLG1,TRAP1	43 (11)	10
BEX3	other		3			-0.412	2.75e-12	0.0177	AHR,Akt,ATF2,BEX3,CASP2,CASP3,CCND1,CEBPA,HNF4A,IL1B,IL6,JUN,MMP2,NFkB (complex),NOS2,NR1I2,P38 MAPK,PPARG,PRKN,PTEN,SP1,STAT4,TP53	Acaa1b,ACADL,ACADVL,ALDH2,ALDH7A1,ASS1,ATP5A1,ATP5B,ATP5O,BCKDHA,BDH1,BHMT,CA3,CPS1,CPT2,CYC1,ECH1,EIF4A1,EPHX2,ETFA,ETFDH,GC,GLUD1,GNMT,GPD1,GSTK1,HACL1,HSP90AB1,HSPA9,HSPD1,IDH1,IVD,MDH1,Mup1 (includes others),NDUFV2,OAT,OGDH,OTC,PC,PCCA,PDHB,PHB,PIPOX,PPP2R1A,PRDX3,SCP2,SDHA,SLC25A20,SOD2,SUCLA2,SUCLG2,TRAP1,UQCRC2	53 (23)	20
Relaxin	group		2			-0.218	2.79e-12	0.0001	Akt,PPARG,Relaxin	ACAA1,Acaa1b,ACAA2,ACOX1,ACSL1,ATP5A1,ATP5O,BDH1,CAT,CES1,CPT2,GPD1,GSTK1,HADHB,IVD,MDH1,PC,SLC25A20,SOD1,SOD2,UQCRC2	21 (3)	2				GJA1,PPARG	EDN1
MEFV	other		3			-0.714	2.89e-12	0.0074	AHR,ATF2,CASP1,CCND1,CEBPA,HNF4A,JUN,MEFV,MMP2,NFkB (complex),NOS2,NR1I2,PPARG,SMPD1,SP1,STAT4,TP53	ACAA1,Acaa1b,ACADL,ACADVL,ACO2,ACOX1,ALDH2,ALDH7A1,ATP5B,ATP5O,BCKDHA,BDH1,BHMT,CPS1,CPT2,CYC1,DLD,ECH1,EIF4A1,EPHX2,ETFA,ETFDH,GC,GLUD1,GNMT,GPD1,HACL1,HADH,HSP90AB1,HSPA9,HSPD1,IDH1,IVD,MAT1A,MDH1,Mup1 (includes others),OAT,OGDH,OTC,PC,PCCA,PIPOX,PPP2R1A,PRDX3,SCP2,SLC25A20,SOD2,SUCLG1,TRAP1	49 (17)	16	RIPK2	MTOR		MDM2
NLRC3	other		3			-0.714	2.89e-12	0.0073	AHR,ATF2,CASP1,CCND1,CEBPA,HNF4A,JUN,MMP2,NFkB (complex),NLRC3,NOS2,NR1I2,PPARG,SMPD1,SP1,STAT4,TP53	ACAA1,Acaa1b,ACADL,ACADVL,ACO2,ACOX1,ALDH2,ALDH7A1,ATP5B,ATP5O,BCKDHA,BDH1,BHMT,CPS1,CPT2,CYC1,DLD,ECH1,EIF4A1,EPHX2,ETFA,ETFDH,GC,GLUD1,GNMT,GPD1,HACL1,HADH,HSP90AB1,HSPA9,HSPD1,IDH1,IVD,MAT1A,MDH1,Mup1 (includes others),OAT,OGDH,OTC,PC,PCCA,PIPOX,PPP2R1A,PRDX3,SCP2,SLC25A20,SOD2,SUCLG1,TRAP1	49 (17)	16
CD300LF	other		3			-0.944	2.91e-12	0.0202	Akt,ATF2,CCND1,CD300LF,CEBPA,HNF4A,IFNG,IL4,IL6,JUN,MAPK1,MAPK14,MMP2,NFkB (complex),NOS2,NR1I2,PPARG,SP1,STAT4,STAT6,TP53	ACAA1,Acaa1b,ACADL,ACADVL,ACO2,ACOX1,ACSL1,ALDH1L1,ALDH2,ALDH7A1,ARG1,ATP5A1,ATP5B,ATP5O,BCKDHA,BDH1,BHMT,CPS1,CPT2,CYC1,DLD,ECH1,EIF4A1,EPHX2,ETFA,ETFDH,GC,GLUD1,GNMT,GPD1,GSTK1,HACL1,HADH,HSPA9,IDH1,IVD,MDH1,Mup1 (includes others),OAT,OGDH,OTC,PC,PCCA,PHB,PIPOX,PPP2R1A,PRDX1,PRDX3,SCP2,SLC25A20,SOD2,SUCLG1,SUOX,TRAP1,UQCRC2	55 (21)	20
mediator	complex		3			0.48	3.03e-12	0.0008	CCNC,CDK8,CTNNB1,E2F1,ERK1/2,HNF1A,HNF4A,MED1,MED13,MED14,MED24,MED28,mediator,NFkB (complex),NR3C1,P38 MAPK,PPARG,THRB	ACAA1,Acaa1b,ACAA2,ACADL,ACAT1,ACOX1,ACSL1,ALDH2,ALDH7A1,ARG1,ASS1,ATP5O,BDH1,BHMT,CA3,CAT,CES1,CPS1,ETFDH,GC,GPD1,GPD2,HADHB,HSPA9,IVD,LDHA,MDH1,Mup1 (includes others),NDUFS2,OAT,OGDH,OTC,PC,PHYH,SCP2,SDHA,SLC25A20,SOD1,TRAP1	39 (18)	12				HNF4A
AGA	enzyme		3	Inhibited		-2.359	3.16e-12	0.0062	AGA,Akt,Alp,AR,ATF2,CASP3,Creb,ERK1/2,MMP2,NFkB (complex),NOS2,P38 MAPK,PARP1,PRKN,PRL,PTEN,TP53	AASS,ACAA1,ACAA2,ACADVL,ACAT1,ACO2,ACOX1,ACSL1,ACTR3,ALDH7A1,ASS1,ATP5A1,ATP5H,BCKDHA,BHMT,CA3,CAT,CYC1,DLD,ECH1,ETFA,GC,GPD1,GSTK1,GSTM5,HADH,HADHB,HSP90AB1,HSPA9,IDH1,LDHA,MDH1,NDUFV2,OAT,PC,PCCA,PDHB,PPP2R1A,PRDX3,SCP2,SDHA,SUCLA2,SUCLG1,SUCLG2,TRAP1,UQCRC2	46 (17)	13					CHEK2
UBE2E2	enzyme		3			0.412	3.7e-12	0.0209	AHR,Akt,ATF2,CASP3,CCND1,CEBPA,HNF4A,IL1B,IL6,JUN,MMP2,NFkB (complex),NOS2,NR1I2,PPARG,PRKN,PTEN,SP1,STAT4,TP53,UBE2E2	Acaa1b,ACADL,ACADVL,ALDH2,ALDH7A1,ASS1,ATP5A1,ATP5B,ATP5O,BCKDHA,BDH1,BHMT,CA3,CPS1,CPT2,CYC1,ECH1,EIF4A1,EPHX2,ETFA,ETFDH,GC,GLUD1,GNMT,GPD1,GSTK1,HACL1,HSP90AB1,HSPA9,HSPD1,IDH1,IVD,MDH1,Mup1 (includes others),NDUFV2,OAT,OGDH,OTC,PC,PCCA,PDHB,PHB,PIPOX,PPP2R1A,PRDX3,SCP2,SDHA,SLC25A20,SOD2,SUCLA2,SUCLG2,TRAP1,UQCRC2	53 (21)	19		SIAH2
BCL2A1	other		3	Activated		3.569	3.88e-12	0.0013	Akt,AKT1,AMPK,BCL2A1,BID,CAPN2,CASP1,CASP3,CASP7,CASP9,caspase,Creb,ERK1/2,HMOX1,MAPK1,NFkB (complex),NOS2,PRKN,PTEN,RB1,SMPD1,SP1	AASS,ACAA1,ACAA2,ACO2,ACOX1,ALDH7A1,ATP5B,BCKDHA,BHMT,CA3,CES1,CYC1,DLD,DLST,GOT2,GPD1,GSTM5,HADH,HADHB,HSPA9,MAT1A,MDH1,NDUFA10,NDUFB10,NDUFS2,NDUFV2,OAT,PC,PDHB,PPP2R1A,SDHA,SUCLA2,SUCLG1,SUCLG2,SUOX,UQCRC1,UQCRC2,UQCRFS1	38 (22)	15	CD40,MAPK7,TP53,VEGFA	MYC
LRIG1	other		3			-1.089	3.93e-12	0.0191	AGT,Akt,AKT1,Creb,CTNNB1,EGFR,ERBB2,ERK1/2,FAS,FOS,FOXO1,FOXO3,HRAS,IGF1R,Integrin,JUN,KLF11,KRAS,LRIG1,MAP2K1,MAP2K4,MAPK1,MAPK14,MET,NOTCH1,P38 MAPK,PGR,PIK3R1,RAF1,Ras,RB1,SP1,STAT3,STAT5B,TGFB1,ZAP70	AASS,ACO2,ACOX1,ACSL1,ACTR3,AIFM1,ALDH1L1,ALDH2,ASS1,ATP5H,ATP5O,BCKDHA,BHMT,CA3,CES1,CHDH,CPS1,CPT2,CYC1,DLD,DLST,ECHS1,EIF4A1,EPHX2,ETFA,GLUD1,GOT2,GPD1,GSTK1,HADHB,IDH1,LDHA,Mup1 (includes others),NDUFA10,NDUFB10,NDUFB9,NDUFS1,NDUFS2,NIPSNAP1,NUDT19,NUDT7,PC,PDHB,PHB,PRDX1,PRDX3,SCP2,SDHA,SLC25A20,SOD1,SOD2,SUOX,UQCRC2,UQCRFS1	54 (36)	34		MGEA5
ASXL1	transcription regulator		2			-0.471	4.05e-12	0.0001	ASXL1,PPARG	ACAA1,Acaa1b,ACAA2,ACOX1,ACSL1,ATP5O,BDH1,CAT,CES1,CPT2,GPD1,GPD2,HADHB,IVD,MDH1,PC,SLC25A20,SOD1	18 (2)	2				PDCD4	G0S2,KLF15,PLIN1,PPARG,PPARGC1B,SCD,VEGFA
alcohol dehydrogenase	group		3			-1.298	4.22e-12	0.0009	AKR1A1,Akt,alcohol dehydrogenase,CASP1,caspase,EIF2AK2,ERK1/2,MAP3K1,NFkB (complex),RB1,SMPD1,STAT1,TP53	ACAA2,ACADVL,ACAT1,ACO2,ACOX1,ALDH7A1,ARG1,BCKDHA,BHMT,DLD,DLST,ECH1,ETFA,GC,GSTK1,GSTM5,HADH,HADHB,HSP90AB1,HSPA9,HSPD1,IDH1,LDHA,MAT1A,MDH1,NDUFA10,NDUFB10,NDUFS2,OAT,PCCA,PRDX1,PRDX3,SOD1,SUCLG1,TRAP1,UQCRC1,UQCRC2,UQCRFS1	38 (13)	10
USP9X	peptidase		3			-1.021	4.24e-12	0.0064	AR,CDK1,CHEK1,Creb,CTNNB1,E2F1,E2F3,EGFR,FANCD2,HNF4A,MAPK14,MTOR,NFkB (complex),NFKBIA,P38 MAPK,RB1,RUNX2,SMAD4,SMURF1,TP53,TP73,USP9X	AASS,ACAA2,ACADVL,ACAT1,ACSL1,ACTR3,ALDH2,ALDH7A1,ASS1,ATP5A1,ATP5F1,BDH1,CA3,CYC1,DLD,DLST,ECH1,ETFA,ETFDH,GC,HADH,HADHB,HAGH,HSP90AB1,HSPA9,HSPD1,IDH1,LDHD,Mup1 (includes others),NDUFA10,NDUFB10,NDUFS2,NUDT12,NUDT7,OGDH,OTC,PCCA,PHB,PRDX3,SCP2,SDHA,SLC25A20,SOD1,SUCLG1,UQCRC1,UQCRC2,UQCRFS1	47 (22)	18	TP53			CHEK1,CTNNB1,SMAD4
TMOD1	enzyme		3	Activated		2.021	4.31e-12	0.0072	Akt,AKT1,APP,AR,Calcineurin protein(s),CCND1,Creb,CTNNB1,EP300,ERK1/2,HDAC4,HTT,IGF1R,IL6,MAPK1,NFATC2,NFkB (complex),PIK3R1,PLA2G4A,PPP3R1,PTEN,PTK2,PTK2B,PXN,RAF1,STAT5B,TMOD1,TP53	AASS,ACAA1,ACADL,ACADVL,ACAT1,ACTR3,ALDH7A1,ATP5B,ATP5H,ATP5O,BHMT,CA3,CES1,CPT2,CYC1,DLST,ECH1,ETFA,GALK1,GC,GNMT,GOT2,GPD1,GSTK1,HACL1,HSPA9,HSPD1,IDH1,LDHA,MDH1,Mup1 (includes others),NDUFB9,NDUFS3,NDUFV2,NUDT7,PC,PCCA,PDHB,PON1,PRDX3,SCP2,SDHA,SLC25A20,SUCLA2,SUCLG2,SUOX,TRAP1,UQCRC1	48 (28)	23	SMARCB1
TMSB10/TMSB4X	other		3			0.555	4.46e-12	0.0127	AHR,AKT1,ATF2,CCND1,CEBPA,HNF4A,IGF1R,IL6,JUN,MMP7,NFkB (complex),NOS2,NR1I2,PPARG,SP1,STAT4,TMSB10/TMSB4X,TP53	ACAA1,Acaa1b,ACADL,ACADVL,ACO2,ALDH2,ALDH7A1,ATP5A1,ATP5H,ATP5O,BCKDHA,BDH1,CPS1,CPT2,CYC1,DLD,ECH1,EIF4A1,EPHX2,ETFA,ETFDH,GC,GLUD1,GNMT,GOT2,GPD1,HACL1,HADH,HSP90AB1,HSPA9,HSPD1,IDH1,IVD,MDH1,Mup1 (includes others),NDUFB9,NDUFV2,OAT,OGDH,OTC,PC,PCCA,PHB,PIPOX,PRDX3,SCP2,SLC25A20,SOD2,SUCLG1,TRAP1,UQCRC1,UQCRC2	52 (18)	16	TP53	MYC
FKHR	group		3			0.302	4.6e-12	0.0008	AKT1,AR,ESR1,FKHR,FOXO1,FOXO3,HIF1A,MTOR,MTORC1,NR1I2,PPARG,RB1,RUNX2,SIRT1	AASS,ACAA1,Acaa1b,ACAA2,ACADL,ACO2,ACOX1,ACSL1,ACTR3,ASS1,ATP5B,ATP5F1,ATP5O,BCKDHA,BDH1,CAT,CPT2,CYC1,DLST,ETFA,GLUD1,GOT2,GPD1,GSTK1,GSTM5,HADHB,HSP90AB1,HSPD1,IVD,LDHA,Mup1 (includes others),NDUFA10,NDUFB10,NDUFS2,NUDT12,PC,PHB,PIPOX,PPP2R1A,PRDX3,SLC25A20,SOD1,SOD2,UQCRC1	44 (14)	13	SEMA3B,VEGFA	IGF1R
EIF3E	other		3			0.149	4.69e-12	0.0058	APP,AR,BCL2L1,CDK1,CHEK1,CHEK2,E2F1,E2F3,EGFR,EIF3E,ERK1/2,EZH2,FOS,FOXO1,JUN,MAP2K1,MAPK14,MYOD1,P38 MAPK,RB1,SQSTM1,TP53	ACAA2,ACADL,ACADVL,ACAT1,ACTR3,AIFM1,ALDH1L1,ASS1,ATP5A1,ATP5B,BCKDHA,BHMT,CYC1,DLD,DLST,ECH1,EIF4A1,EPHX2,ETFA,GALK1,GC,GPD1,GSTK1,GSTM5,HADHB,HSP90AB1,HSPD1,IDH1,MDH1,NDUFA10,NDUFB10,NDUFS2,NIPSNAP1,NUDT19,OAT,PCCA,PHB,PRDX1,PRDX3,SCP2,SDHA,SUCLG1,UQCRC1,UQCRC2,UQCRFS1	45 (22)	19	NFE2L2			CD40,CDK1,CHEK1,CHEK2	CCND1,COL18A1,EPAS1
NEDD4	enzyme		2	Inhibited		-3.656	4.75e-12	0.0001	Akt,AKT1,ERK1/2,IGF1R,NEDD4,NFkB (complex),NR3C1,PGR,PTEN	ACAA1,ACAA2,ACO2,ACOX1,ALDH7A1,ARG1,ASS1,ATP5B,ATP5H,ATP5O,BHMT,CA3,CAT,CPS1,DLD,GOT2,GSTK1,GSTM5,HADH,HADHB,HSPA9,MDH1,NDUFB9,NDUFS3,NDUFV2,PDHB,SCP2,SDHA,SLC25A20,SUCLA2,SUCLG1,SUCLG2,UQCRC1	33 (9)	8				NR3C1	IGF1R,LATS1,N4BP1,PTEN
CDK9	kinase		2			0.333	4.82e-12	0.0004	AR,BRD4,CDK9,EP300,MYOD1,RB1,TP53	ACAA2,ACADL,ACADVL,ACAT1,ACTR3,ASS1,ATP5A1,BCKDHA,BDH1,CAT,CPT2,CYC1,DLD,DLST,ECH1,ETFA,GC,GSTM5,HADHB,HSP90AB1,HSPD1,IDH1,LDHA,MDH1,NDUFA10,NDUFB10,NDUFS2,OAT,PCCA,PRDX3,SOD1,SOD2,SUCLG1,TRAP1,UQCRC1,UQCRFS1	36 (7)	6	CDK2,EDN1,PTEN,TCR	TRAP1		CCNB1,FRAT2,MYC,PDK4,PPARG,RCHY1,TP53	PPARGC1A,RB1
TRIM32	transcription regulator		3			1.511	5.02e-12	0.012	AHR,Akt,AR,ATF2,CCND1,CEBPA,FOS,HNF4A,IL1B,IL6,MAPK1,NFkB (complex),NFKB1,NOS2,NR1I2,PIAS4,PPARG,PTEN,SIRT1,SP1,STAT3,TP53,TRIM32,XIAP	ACAA1,Acaa1b,ACADVL,ACO2,ACTR3,ALDH2,ALDH7A1,ASS1,ATP5A1,ATP5B,ATP5O,BCKDHA,BDH1,BHMT,CA3,CPS1,CPT2,DLD,ECH1,ETFA,ETFDH,GC,GLUD1,GNMT,GPD1,GSTK1,HACL1,HADH,HSP90AB1,HSPA9,HSPD1,IDH1,IVD,Mup1 (includes others),NDUFS3,NIPSNAP1,OAT,OGDH,OTC,PCCA,PDHB,PHB,PIPOX,SCP2,SDHA,SLC25A20,SUCLA2,SUCLG1,SUCLG2,SUOX,TRAP1,UQCRC2,UQCRFS1	53 (24)	20	TP73
HSD11B2	enzyme		3			1.64	5.24e-12	0.0074	Akt,AR,Creb,ERK1/2,FOS,HSD11B2,JUN,MED1,NFkB (complex),Nr1h,NR1H4,NR3C1,NR3C2,STAT1,TP53,TP73	AASS,ACAA1,ACAA2,ACADL,ACADVL,ACAT1,ACO2,ACOX1,ACTR3,ALDH7A1,ARG1,ATP5A1,BAAT,BHMT,CAT,CPS1,CPT2,CYC1,DLD,ECH1,EIF4A1,EPHX2,ETFA,GC,GSTK1,HADH,HADHB,HAGH,HSP90AB1,HSPA9,HSPD1,IDH1,LDHD,NIPSNAP1,OAT,PCCA,PDHB,PON1,PRDX3,SCP2,SDHA,SOD1,SUCLG1,TRAP1,UQCRC2	45 (16)	15	CYP19A1,EP300,Ins1,MYC,PRL				NR3C2
FANCD2	other		3			-0.7	5.24e-12	0.0153	AHR,ATF2,CCND1,CEBPA,FANCD2,HNF4A,IL1B,IL6,JUN,MMP2,NFkB (complex),NOS2,NR1I2,PPARG,SP1,STAT4,TP53	ACAA1,Acaa1b,ACADL,ACADVL,ACO2,ALDH2,ALDH7A1,ASS1,ATP5B,ATP5O,BCKDHA,BDH1,BHMT,CAT,CPS1,CPT2,CYC1,DLD,ECH1,EIF4A1,EPHX2,ETFA,ETFDH,GC,GLUD1,GNMT,GPD1,HACL1,HADH,HSP90AB1,HSPA9,HSPD1,IDH1,IVD,MDH1,Mup1 (includes others),OAT,OGDH,OTC,PC,PCCA,PHB,PIPOX,PPP2R1A,PRDX3,SCP2,SLC25A20,SOD1,SOD2,SUCLG1,TRAP1	51 (17)	17	ATR,CHEK1	PML,RAD18,RNF8		GPX1,TP63
CDK1	kinase		2			0.457	5.4e-12	0.0041	APP,AR,BCL2L1,CDK1,EZH2,FOS,FOXO1,JUN,MAP2K1,MAPK14,MYOD1,RB1,SQSTM1,TP53,TP73	ACAA2,ACADVL,ACAT1,ACTR3,AIFM1,ALDH1L1,ASS1,ATP5A1,ATP5B,BCKDHA,CYC1,DLD,DLST,ECH1,EIF4A1,EPHX2,ETFA,GALK1,GC,GPD1,GSTK1,GSTM5,HADHB,HAGH,HSP90AB1,HSPD1,IDH1,LDHD,MDH1,NDUFA10,NDUFB10,NDUFS2,NIPSNAP1,NUDT19,OAT,PCCA,PRDX1,PRDX3,SCP2,SUCLG1,TRAP1,UQCRC1,UQCRFS1	43 (15)	15	BUB1B,CCNE1,Cdc25,Cyclin A,Cyclin B,E2F1,E2F3,EIF3E,HRAS,ITGB3,KLF5,MYC,NUMB,PIAS1,PPARA,TFDP1,TRRAP	ATF3,BANP,BTG2,CDC14B,CDKN2A,CHEK1,CHEK2,GADD45A,HNF4A,IGF1R,MLH1,MSH2,NRIP1,OGT,PPARD,PPP2R2A,PYHIN1,SMARCB1,STUB1,TOB1,TP63		AURKB,BIRC5,CDC27,HMGA1,JUN,LATS1,MDM2,PTTG1,RBP1,SKI	MAP2,MDM4
PNKD	other		3			0.555	5.52e-12	0.0126	AHR,Akt,ATF2,CCND1,CEBPA,HNF4A,IL1B,IL6,JUN,MMP2,NFkB (complex),NOS2,NR1I2,PNKD,PPARG,RELA,RXRA,SP1,STAT4,TP53	ACAA1,Acaa1b,ACADL,ACADVL,ACO2,ALDH2,ALDH7A1,ASS1,ATP5A1,ATP5B,ATP5O,BAAT,BCKDHA,BDH1,BHMT,CPT2,CYC1,DLD,ECH1,EIF4A1,EPHX2,ETFA,ETFDH,GC,GLUD1,GNMT,GPD1,GSTK1,HACL1,HADH,HSP90AB1,HSPA9,HSPD1,IDH1,IVD,MDH1,Mup1 (includes others),OAT,OGDH,OTC,PC,PCCA,PHB,PIPOX,PPP2R1A,PRDX3,SCP2,SLC25A20,SOD2,SUCLG1,TRAP1,UQCRC2	52 (20)	19
INF2	other		3			0.555	5.59e-12	0.0195	AHR,ATF2,CCND1,CEBPA,FOS,HNF4A,IL1B,IL6,INF2,JUN,MMP2,NFkB (complex),NOS2,NR1I2,PPARG,RUNX2,SP1,SRF,STAT4,TP53	ACAA1,Acaa1b,ACADL,ACADVL,ACO2,ALDH2,ALDH7A1,ASS1,ATP5B,ATP5O,BCKDHA,BDH1,BHMT,CPS1,CPT2,CYC1,DLD,ECH1,EIF4A1,EPHX2,ETFA,ETFDH,GC,GLUD1,GNMT,GPD1,GSTM5,HACL1,HADH,HSP90AB1,HSPA9,HSPD1,IDH1,IVD,MDH1,Mup1 (includes others),NIPSNAP1,NUDT12,OAT,OGDH,OTC,PC,PCCA,PHB,PIPOX,PPP2R1A,PRDX3,SCP2,SLC25A20,SOD2,SUCLG1,TRAP1	52 (20)	19					SRF
Vacuolar H+ ATPase	complex		3			-0.272	5.87e-12	0.0143	AHR,Akt,AKT1,CASP8,CCND1,CEBPA,CTNNB1,EGFR,ESR1,HNF4A,HRAS,JUN,MAP3K1,MAPK1,MAPK11,MAPK14,NFkB (complex),NOS2,NR1I2,NR3C2,PLA2G4A,PPARG,PRKN,RAC1,SMPD1,SP1,STAT4,TP53,Vacuolar H+ ATPase	AASS,ACAA1,Acaa1b,ACADL,ACADVL,ACO2,ALDH2,ALDH7A1,ATP5A1,ATP5O,BDH1,CA3,CPS1,CPT2,CYC1,DLD,ECH1,EIF4A1,EPHX2,ETFA,ETFDH,GC,GLUD1,GNMT,GOT2,GPD1,GSTK1,HACL1,HADH,HSP90AB1,HSPA9,HSPD1,IDH1,IVD,MAT1A,MDH1,NDUFS3,NDUFV2,NUDT7,OGDH,OTC,PC,PCCA,PDHB,PIPOX,PRDX1,PRDX3,SCP2,SDHA,SLC25A20,SUCLG1,SUOX,TRAP1,UQCRC2	54 (29)	26
NR3C2	ligand-dependent nuclear receptor		3			0.98	5.92e-12	0.0223	AHR,AR,ATF2,CASP3,Creb,CTNNB1,ERK1/2,FOS,JUN,MED1,MMP2,Nfat (family),NR1H4,NR3C1,NR3C2,PPARG,PRKN,PTEN,RELA,RXRA,T-type Calcium Channel,TP53,TP73	AASS,ACAA1,Acaa1b,ACADVL,ACAT1,ACO2,ACOX1,ACSL1,ACTR3,ALDH2,ATP5O,BAAT,BCKDHA,BDH1,BHMT,CES1,CPS1,CYC1,DLD,ECH1,EIF4A1,EPHX2,ETFA,GC,GPD1,HADH,HAGH,HSP90AB1,HSPA9,HSPD1,IDH1,IVD,LDHD,Mup1 (includes others),NDUFV2,NIPSNAP1,NUDT7,PC,PCCA,PDHB,PON1,PPP2R1A,PRDX3,SCP2,SLC25A20,SOD1,SOD2,SUCLA2,SUCLG1,SUCLG2,TRAP1	51 (23)	21	ANGPT2,CAV1,CDK5,ELL,PML	HSD11B2		EGR1,GPX1,Gsta4,IGF1R,MAP2	NR3C1,TP53,VEGFA
MAGI2	kinase		2	Activated		2.294	5.99e-12	0.0001	Akt,AKT1,MAGI2,PTEN	ACAA1,ACAA2,ACO2,ACOX1,ACSL1,ARG1,ASS1,ATP5A1,CA3,DLD,GOT2,GSTK1,GSTM5,HADH,HADHB,NDUFS3,PDHB,SDHA,SOD2,SUCLA2,SUCLG1,SUCLG2,UQCRC2	23 (4)	3				PTEN,RHOA
JINK1/2	group		2			-0.174	6e-12	0.0002	AKT1,ATF2,BCL2L1,CTNNB1,HNF4A,IRS1,JINK1/2,JUN,NFE2L2,RPTOR,RXRA	ACADL,ACAT1,ACOX1,ACSL1,AIFM1,ALDH2,ARG1,ASS1,ATP5A1,BAAT,BCKDHA,BDH1,BHMT,CA3,EIF4A1,EPHX2,ETFDH,GOT2,HSP90AB1,HSPA9,IDH1,LDHA,MDH1,Mup1 (includes others),NUDT7,OAT,OGDH,OTC,PC,PRDX1,SCP2,SLC25A20,TXNRD1	33 (11)	10	CD40,EDN1,LEP,MTORC1,RIPK2,TCR	MTOR		CTNNB1,FASN,JUN,MLXIPL,NFE2L2,RPTOR,SCD	HNF4A
RNASEL	enzyme		3	Activated		2.143	6.04e-12	0.0091	Akt,AKT1,AR,BCL2,CCND1,EIF2AK2,EIF2S1,EIF4E,Interferon alpha,IRS1,MAP2K4,MAP3K1,MAPK1,MAPK14,MMP2,MTOR,NR3C1,P38 MAPK,Pkc(s),RB1,RNASEL,SP1,STAT3,STAT4,STAT5B,STAT6,TP53	ACAA2,ACADL,ACADVL,ACAT1,ACO2,ACTR3,ALDH2,ARG1,ASS1,ATP5A1,ATP5B,ATP5F1,BCKDHA,CAT,CES1,CPS1,CYC1,DLD,DLST,ECH1,ETFA,GC,GNMT,GOT2,GPD1,GSTK1,HACL1,HADH,HADHB,HSP90AB1,HSPD1,IDH1,LDHA,MDH1,NDUFA10,NDUFS2,OAT,PCCA,PHB,PON1,PPP2R1A,PRDX1,PRDX3,SOD2,SUCLG1,SUOX,TRAP1,UQCRC1,UQCRFS1	49 (27)	24				NR3C1	TP53,ZEB1
TIP60	complex		3	Activated		2.429	6.04e-12	0.0158	Akt,AR,CEBPB,CTNNB1,KAT5,MYC,MYOD1,NFkB (complex),RB1,RUVBL2,SOX9,SRSF2,TIP60,TP53,TP73	ACAA2,ACADVL,ACAT1,ACO2,ACOT12,ACTR3,ALDH7A1,ASS1,ATP5A1,BCKDHA,BHMT,CA3,CES1,CPT2,CYC1,DLD,DLST,ECH1,EIF4A1,ETFA,GC,GLUD1,GOT2,GSTK1,GSTM5,HADHB,HAGH,HSP90AB1,HSPA9,IDH1,LDHD,MDH1,Mup1 (includes others),NDUFA10,NDUFB10,NDUFS2,NUDT7,OAT,PCCA,PRDX3,SARDH,SOD1,SOD2,SUCLA2,SUCLG1,TXNRD1,UQCRC1,UQCRC2,UQCRFS1	49 (15)	12					TP73
TERF2IP	other		3			0.555	6.14e-12	0.0134	AHR,Akt,ATF2,CCND1,CEBPA,HNF4A,IL1B,IL6,JUN,MMP2,NFkB (complex),NOS2,NR1I2,PPARG,RELA,RXRA,SP1,STAT4,TERF2IP,TP53	ACAA1,Acaa1b,ACADL,ACADVL,ACO2,ALDH2,ALDH7A1,ASS1,ATP5A1,ATP5B,ATP5O,BAAT,BCKDHA,BDH1,BHMT,CPT2,CYC1,DLD,ECH1,EIF4A1,EPHX2,ETFA,ETFDH,GC,GLUD1,GNMT,GPD1,GSTK1,HACL1,HADH,HSP90AB1,HSPA9,HSPD1,IDH1,IVD,MDH1,Mup1 (includes others),OAT,OGDH,OTC,PC,PCCA,PHB,PIPOX,PPP2R1A,PRDX3,SCP2,SLC25A20,SOD2,SUCLG1,TRAP1,UQCRC2	52 (20)	19					Ins1
RPL23A	other		2			0.18	6.3e-12	0.0003	RB1,RPL23A,TP53	ACAA2,ACADVL,ACAT1,ATP5A1,BCKDHA,CAT,DLD,DLST,ECH1,ETFA,GC,GSTM5,HADH,HADHB,HSP90AB1,HSPD1,IDH1,LDHA,MDH1,NDUFA10,NDUFB10,NDUFS2,OAT,PCCA,PRDX3,SOD1,SOD2,SUCLG1,TRAP1,UQCRC1,UQCRFS1	31 (3)	2	TCR			RB1	CCNE1,MYC,TP53
EP300	transcription regulator		2		biased	1.664	6.36e-12	0.0209	AR,ATF2,EP300,ESR1,HNF4A,JUN,MYOD1,NFE2L2,NFkB (complex),PDX1,PPARG,SP1,SP3,STAT3,TP53,XBP1	AASS,ACAA1,Acaa1b,ACAA2,ACADL,ACADVL,ACAT1,ACO2,ACOX1,ACSL1,ACTR3,ALDH2,ALDH7A1,ARG1,ASS1,ATP5B,ATP5H,ATP5O,BCKDHA,BDH1,BHMT,CAT,CES1,CPT2,DLD,ECH1,EIF4A1,EPHX2,ETFA,ETFDH,GC,GPD1,HADHB,HSPA9,IDH1,IVD,MDH1,OAT,OGDH,OTC,PC,PCCA,PPP2R1A,PRDX3,SCP2,SDHA,SLC25A20,SOD1,SOD2,SUCLG1,TRAP1,TXNRD1	52 (16)	16	AMPK,BIRC5,HIPK2,MAML1,Mapk,NEUROG3	SRSF2,TWIST1		CDKN2A,COL2A1,CRYAA/LOC102724652,Cyclin A,Cyclin B,CYP19A1,E2F1,EDN1,Esrra,GCG,HNF4A,HSD11B2,INS,JUN,KRT14,LEP,LMNA,MDM2,NFE2L2,PDK4,PLA2G4A,PLAGL2,PPARA,PPARG,PPARGC1A,PRL,PSEN1,RB1,RHOA,SRF,TFAM	BBC3,CHEK2,MYC
STAP2	other		3			0	7.16e-12	0.0169	AHR,AR,ATF2,CAPN2,CASP8,CCND1,CEBPA,CTNNB1,FOS,HNF4A,IL1B,MMP2,NFkB (complex),NOS2,NR1I2,P38 MAPK,Pkc(s),PLCG1,PPARG,PRKN,SMPD1,SP1,STAP2,STAT3,STAT4,STAT5a/b,STAT5B,TP53,TP63	ACAA1,Acaa1b,ACADL,ACADVL,ACO2,ACTR3,ALDH2,ALDH7A1,ASS1,ATP5B,ATP5O,BCKDHA,BDH1,CA3,CAT,CPS1,DLD,ECH1,ETFA,ETFDH,GC,GLUD1,GNMT,GPD1,HACL1,HADH,HAGH,HSP90AB1,HSPA9,HSPD1,IDH1,IVD,MAT1A,MDH1,NDUFS3,NDUFV2,NIPSNAP1,NUDT7,OGDH,OTC,PC,PCCA,PHB,PIPOX,PON1,PPP2R1A,PRDX3,SCP2,SLC25A20,SOD2,SUCLG1,TRAP1	52 (29)	25	Ctbp,UCP1
Foxo	group		3			0.302	8.28e-12	0.0011	AKT1,AR,ESR1,Foxo,FOXO1,FOXO3,FOXO4,HIF1A,MTOR,MTORC1,NR1I2,PPARG,RB1,RUNX2,SIRT1	AASS,ACAA1,Acaa1b,ACAA2,ACADL,ACO2,ACOX1,ACSL1,ACTR3,ASS1,ATP5B,ATP5F1,ATP5O,BCKDHA,BDH1,CAT,CPT2,CYC1,DLST,ETFA,GLUD1,GOT2,GPD1,GSTK1,GSTM5,HADHB,HSP90AB1,HSPD1,IVD,LDHA,Mup1 (includes others),NDUFA10,NDUFB10,NDUFS2,NUDT12,PC,PHB,PIPOX,PPP2R1A,PRDX3,SLC25A20,SOD1,SOD2,UQCRC1	44 (15)	14	PTEN	IGF1R		FOXO3
STAMBP	enzyme		3			0.277	8.63e-12	0.0353	AGT,Akt,AKT1,Creb,CSF1,CTNNB1,EGFR,ERBB2,ERK1/2,F2RL1,FAS,FOS,FOXO1,FOXO3,HRAS,JUN,KLF11,KRAS,MAP2K4,MAPK1,MAPK14,MTOR,NFkB (complex),NOTCH1,P38 MAPK,PGR,Ras,RB1,SP1,STAMBP,STAT3,STAT5B	AASS,ACADL,ACO2,ACOX1,ACSL1,ACTR3,AIFM1,ALDH7A1,ASS1,ATP5A1,ATP5F1,BCKDHA,BDH1,BHMT,CA3,CES1,CHDH,CPS1,CPT2,CYC1,DLD,DLST,ECHS1,EIF4A1,EPHX2,ETFA,GLUD1,GOT2,GPD1,GSTK1,HADHB,HSP90AB1,HSPA9,IDH1,LDHA,Mup1 (includes others),NDUFA10,NDUFB10,NDUFS1,NDUFS2,NDUFV2,NIPSNAP1,NUDT7,PHB,PRDX1,PRDX3,SDHA,SLC25A20,SUOX,UQCRC1,UQCRC2,UQCRFS1	52 (32)	30				MYC
APH-1	group		3			-1.372	9.64e-12	0.0003	Akt,AKT1,APH-1,APH1A,APH1B,HES1,NOTCH1,PSEN1,PSEN2,Secretase gamma,TP53	ACAA2,ACADVL,ACAT1,ACO2,ACSL1,ASS1,ATP5A1,CAT,CCS,ECH1,ECHS1,ETFA,GC,GLUD1,GOT2,GSTK1,HADH,HADHB,HSP90AB1,HSPD1,IDH1,LDHA,MDH1,NDUFS1,NDUFV2,OAT,PCCA,PRDX3,SDHA,SOD1,SOD2,SUCLG1,TRAP1,UQCRC2	34 (11)	7		PPARG		Notch,PSEN1,PSEN2,Secretase gamma
HNRNPA1	enzyme		3	Inhibited		-2.121	1.12e-11	0.0005	CTNNB1,ERK1/2,HMGCR,HNRNPA1,Mapk,MYC,Ras,RB1,TERT	ACO2,ACOT12,ASS1,ATP5A1,BCKDHA,BHMT,CA3,CPT2,DLST,EIF4A1,GLUD1,GOT2,HSPA9,HSPD1,LDHA,MDH1,Mup1 (includes others),NDUFA10,NDUFB10,NDUFS2,NUDT7,PHB,PRDX1,PRDX3,SARDH,SOD1,SOD2,SUCLA2,TRAP1,TXNRD1,UQCRC1,UQCRFS1	32 (9)	7					HMGCR,PKM
PNPT1	enzyme		3			0.832	1.21e-11	0.0176	AHR,AKT1,ATF2,CCND1,CDK1,CEBPA,EIF2AK2,HNF4A,IL1B,IL6,JUN,MAPK14,MMP2,NFkB (complex),NOS2,NR1I2,P38 MAPK,PNPT1,PPARG,RELA,RXRA,SP1,STAT3,STAT4,TP53	ACAA1,Acaa1b,ACADL,ACADVL,ACO2,ALDH2,ALDH7A1,ARG1,ASS1,ATP5B,ATP5O,BAAT,BCKDHA,BDH1,BHMT,CPT2,CYC1,DLD,ECH1,EIF4A1,EPHX2,ETFA,ETFDH,GC,GLUD1,GNMT,GOT2,GPD1,HACL1,HADH,HSP90AB1,HSPA9,HSPD1,IDH1,IVD,Mup1 (includes others),NDUFB10,OAT,OGDH,OTC,PC,PCCA,PHB,PIPOX,PPP2R1A,PRDX1,PRDX3,SCP2,SLC25A20,SOD2,SUCLG1,TRAP1	52 (25)	24	PRL,TP63				MYC
LGALS9	other		3			1.131	1.22e-11	0.0161	AHR,Alp,ATF2,CCND1,CEBPA,Creb,HNF4A,IL1B,IL6,JUN,LGALS9,MMP2,NFkB (complex),NOS2,NR1I2,PPARG,PRL,SP1,STAT4,TP53	AASS,ACAA1,Acaa1b,ACADL,ACADVL,ACO2,ACTR3,ALDH2,ALDH7A1,ASS1,ATP5B,ATP5H,ATP5O,BCKDHA,BDH1,BHMT,CPS1,CPT2,CYC1,DLD,ECH1,EIF4A1,EPHX2,ETFA,ETFDH,GC,GLUD1,GNMT,GPD1,HACL1,HADH,HSP90AB1,HSPA9,IDH1,IVD,MDH1,Mup1 (includes others),OAT,OGDH,OTC,PC,PCCA,PHB,PIPOX,PPP2R1A,PRDX3,SLC25A20,SOD2,SUCLG1,TRAP1	50 (20)	18	SOX11
PCSK5	peptidase		3			1.718	1.25e-11	0.0024	AMH,BMP4,Creb,CTNNB1,CYP19A1,ERK1/2,FURIN,GATA2,HRAS,IGF1R,Integrin,IRS1,JUN,MAP2K1,MAPK1,MITF,MMP14,MMP2,NFkB (complex),NR1H3,PCSK5,Pkc(s),RAF1,RB1,STAT3,ZAP70	AASS,ACADL,ACADVL,ACO2,ACOX1,ACSL1,ALDH1L1,ALDH7A1,ANXA7,ATP5A1,ATP5B,ATP5H,ATP5O,BCKDHA,BHMT,CA3,CES1,CPT2,DLST,EIF4A1,EPHX2,ETFA,HSPA9,Mup1 (includes others),NDUFA10,NDUFB10,NDUFB9,NDUFS2,NDUFV2,NUDT19,NUDT7,OAT,PC,PHB,PON1,PPP2R1A,SCP2,SDHA,SUOX,UQCRC1,UQCRFS1	41 (26)	21
FOXC2	transcription regulator		2			-1.225	1.28e-11	0.0001	Akt,ERK1/2,FOXC2,MTOR,PPARG	ACAA1,Acaa1b,ACAA2,ACADL,ACOX1,ACSL1,ATP5A1,ATP5F1,ATP5O,BDH1,BHMT,CES1,CPT2,ETFA,GPD1,GSTK1,GSTM5,HADHB,HSP90AB1,IVD,PC,SLC25A20,SOD2,UQCRC2	24 (5)	4	CTNNB1,Ins1,TWIST1			INSR,ITGB3,MTOR,NOTCH1,PDGFRB,PPARA,PPARGC1A,UCP1	ADIPOQ,PLIN1,TP53
HIF1A	transcription regulator		2			0.156	1.31e-11	0.0028	Akt,AMPK,CTNNB1,EP300,ERK1/2,HIF1A,JUN,MET,MMP2,PPARG,PTEN,TP53,VEGFA	ACAA1,Acaa1b,ACADL,ACADVL,ACAT1,ACOX1,ALDH2,ARG1,ATP5A1,BDH1,BHMT,CES1,DBT,DECR1,ECH1,EIF4A1,EPHX2,GC,GPD1,GSTM5,HSP90AB1,HSPD1,IDH1,IVD,LDHA,Mup1 (includes others),NDUFS3,NUDT7,PC,PCCA,PDHB,PPP2R1A,PRDX3,SDHA,SLC25A20,SOD1,SOD2,SUCLA2,SUCLG2,TRAP1,UQCRC2	41 (13)	13	ANGPT2,ARRB2,EGR1,FKBP8,IGF1R,INS,ITGA6,KLF5,LCN2,Mapk,MLXIPL,MTOR,NRG1,PDK4,RICTOR,RPTOR,SIAH2,TCR	COL18A1,FOXO3,HIPK2,HNF4A,PTTG1,SIRT1,SIRT7,TP73,TRPM2		ABCC8,ACAN,ALOX5AP,BIRC5,BNIP3,CDK2,Cpla2,CYP19A1,DDIT4,HUWE1,ITGA5,ITGB3,LEP,MST1R,NDRG1,NOTCH1,PIM2,SESN2,TERC,TFRC	ADIPOQ,CCND1,CTNNB1,E2F3,GJA1,MTORC1,NEUROG3,PHLPP2,PPARG,TFAM
HRAS	enzyme		2			0.289	1.37e-11	0.0188	Akt,AKT1,ERK1/2,FOS,HRAS,JUN,MAP2K1,MAP3K1,Mapk,MAPK1,MAPK14,MAPK3,MMP2,NFkB (complex),P38 MAPK,PI3K (complex),PLA2G4A,RAF1,RB1,TP53,TP73	ACAA2,ACADVL,ACAT1,ALDH1L1,ALDH7A1,ASS1,ATP5A1,ATP5B,BCKDHA,BHMT,DLD,DLST,ECH1,EIF4A1,EPHX2,ETFA,GC,GOT2,GSTK1,GSTM5,HADH,HADHB,HAGH,HSP90AB1,HSPA9,HSPD1,IDH1,LDHD,NDUFA10,NDUFB10,NDUFS2,NIPSNAP1,NUDT19,OAT,PC,PCCA,PPP2R1A,PRDX1,PRDX3,SCP2,SDHA,SOD1,SUCLG1,SUOX,TRAP1,UQCRC1,UQCRC2,UQCRFS1	48 (21)	21	CSF1,EDN1,FAM129B,farnesyl transferase,Ins1,KNDC1,TCR	AMPK,BTG2,PRKAA1,PTEN		BIRC5,CCNA1,CCND1,CCNE1,CDK1,CDK2,CDKN2A,COL18A1,CTNNB1,CTSB,Cyclin A,E2F1,EGR1,FASN,GJA1,HES1,IGF1R,IGKC,JUN,KLF5,Mapk,MAPK7,NOTCH1,PLA2G4A,PLEKHG2,PRL,RALA,SPP1,SRF,TP73,VEGFA	CAV1,CDK4,FHL1,FOSB,PCK1,PDGFRB,PRNP,PTPRS,TWIST1
DNAJB6	transcription regulator		3			0.662	1.37e-11	0.0306	AKT1,AR,CASP1,CASP3,caspase,CLOCK,CREB1,CTNNB1,DNAJB6,EIF2AK2,ERBB2,ERK1/2,ESR1,ESR2,FOXO1,FOXO3,HIF1A,JUN,MAP3K8,MTOR,NFATC3,NFkB (complex),PPARG,PRKN,PTEN,RB1,RET,SMPD1,SOX2,SP1,SPARC,STAT1,TP53	AASS,ACAA1,Acaa1b,ACADL,ACADVL,ACAT1,ACO2,ACOX1,ACTR3,ALDH7A1,ARG1,ASS1,ATP5F1,ATP5O,BCKDHA,BDH1,BHMT,CES1,CHDH,CPT2,DLD,DLST,ECH1,EIF4A1,EPHX2,GC,GOT2,GPD1,GSTM5,HADH,HSPA9,IDH1,IVD,LDHA,MAT1A,MDH1,Mup1 (includes others),NDUFA10,NDUFB10,NDUFS2,NDUFV2,NUDT7,PC,PCCA,PDHB,PHB,PPP2R1A,PRDX3,SDHA,SLC25A20,SUCLA2,SUCLG1,SUCLG2,TRAP1,TXNRD1,UQCRC1,UQCRFS1	57 (33)	29	PML				CCNE1,CTNNB1,SPP1,TWIST1
OPTN	other		3			-0.714	1.4e-11	0.014	AHR,Akt,AKT1,CCND1,CEBPA,ERK1/2,HNF4A,IL6,JUN,mGluR,MMP2,NFkB (complex),NOS2,NR1I2,OPTN,PPARG,SP1,STAT4,TBK1,TP53	ACAA1,Acaa1b,ACADL,ACADVL,ACO2,ALDH2,ALDH7A1,ATP5B,ATP5O,BDH1,BHMT,CPS1,CPT2,CYC1,DLD,ECH1,EIF4A1,EPHX2,ETFA,ETFDH,GC,GLUD1,GNMT,GOT2,GPD1,GSTK1,HACL1,HADH,HSP90AB1,HSPA9,HSPD1,IDH1,IVD,MDH1,Mup1 (includes others),OAT,OGDH,OTC,PC,PCCA,PHB,PPP2R1A,PRDX3,SCP2,SLC25A20,SOD2,SUCLG1,TRAP1,UQCRC2	49 (20)	17	Ubiquitin			IRF3
ST8SIA1	enzyme		3			1.543	1.46e-11	0.0033	Akt,AKT1,ALOX5,Creb,CREB1,CTNNB1,EGFR,ERK1/2,FAS,HRAS,JUN,Mapk,MAPK1,MAPK3,NFkB (complex),NTRK1,P38 MAPK,PI3K (complex),Pkc(s),PPARG,Ras,SOD2,SREBF1,SREBF2,ST8SIA1,YES1	AASS,ACAA1,Acaa1b,ACAA2,ACOX1,ACSL1,AIFM1,ALDH7A1,ARG1,ASS1,ATP5B,ATP5O,BDH1,BHMT,CA3,CAT,CES1,CPT2,EIF4A1,EPHX2,GOT2,GPD1,GSTK1,GSTM5,HADHB,HSPA9,IDH1,IVD,MAT1A,MDH1,Mup1 (includes others),NUDT7,OAT,PC,PON1,PRDX1,SDHA,SLC25A20,SOD1,SOD2,SUOX,UQCRC2	42 (26)	24	PPARGC1A			HMGCR	CCNE1,CDK2
UBASH3B	enzyme		3			0.272	1.54e-11	0.0132	Akt,AKT1,AR,ATF2,CBL,CCND1,CDK1,Creb,CTNNB1,ERBB2,FOXO1,HNF4A,IGF1R,JUN,MAPK14,MMP2,MTOR,Nfat (family),NFkB (complex),NOS2,NOTCH1,NR1I2,Pkc(s),PLCG2,PPARG,REL,RET,RUNX2,SYK,TGFB1,TP53,UBASH3B	AASS,ACAA1,Acaa1b,ACADVL,ACO2,ACTR3,ALDH7A1,ATP5A1,ATP5F1,ATP5H,ATP5O,BCKDHA,CA3,CHDH,ECH1,ECHS1,EIF4A1,EPHX2,ETFDH,GC,GLUD1,GNMT,GOT2,GSTK1,HACL1,HADH,HSPA9,HSPD1,IDH1,IVD,Mup1 (includes others),NDUFB10,NDUFB9,NDUFS1,NUDT12,NUDT7,OAT,OGDH,OTC,PC,PCCA,PDHB,PIPOX,PON1,PPP2R1A,PRDX1,PRDX3,SCP2,SDHA,SLC25A20,SOD2,SUCLG1,TRAP1,UQCRC1	54 (32)	28
PPARG	ligand-dependent nuclear receptor		1			0.243	1.56e-11	0.0001	PPARG	ACAA1,Acaa1b,ACAA2,ACOX1,ACSL1,ATP5O,BDH1,CAT,CES1,CPT2,GPD1,HADHB,IVD,MDH1,PC,SLC25A20,SOD1	17 (1)	1	ABHD5,ADIPOR2,CDK9,Cpla2,CSF1,EGR1,EIF2AK4,EP300,EPAS1,KLF15,KLF5,LANCL2,MAPK7,NOTCH1,NR1I2,PLAGL1,PNPLA2,PPP5C,Relaxin,SMARCA4,SMARCB1,SMARCD3,SWI-SNF,USP7,ZNF521	ANGPT2,ASXL1,CDC42,CDK5,DSP,E2F1,FAAH,FOSB,GFPT1,Growth hormone,HDAC1,HIF1A,KEAP1,MAP4K4,MED13,RB1,RBP1,SIRT1,TFRC,WNT1		ACOX1,CAV1,CTSL,EHHADH,ESRRA,FASN,GCK,HMGCR,INSIG2,KLB,MUC1,NDRG1,PCK1,PDK4,PDX1,PLIN1,PLIN5,PPARGC1B,SCD,UCP1,VEGFA	APH-1,BIRC5,CD40,CYBA,EDN1,INSR,JUN,NR2F2,TFDP1
MAGEA3/MAGEA6	other		3	Activated		3.413	1.74e-11	0.0005	Akt,AKT1,CASP3,CASP9,caspase,EIF2AK2,EIF2S1,ERK1/2,MAGEA3/MAGEA6,PRKN,PTEN,RB1,SMPD1,STAT1	ACAA1,ACAA2,ACO2,ACSL1,ARG1,ASS1,BCKDHA,BHMT,CA3,CAT,DLD,DLST,GOT2,GSTK1,GSTM5,HADH,HADHB,MAT1A,MDH1,NDUFA10,NDUFB10,NDUFS2,NDUFV2,PDHB,SDHA,SUCLA2,SUCLG1,SUCLG2,UQCRC1,UQCRC2,UQCRFS1	31 (14)	10
RECK	other		3			-0.944	1.77e-11	0.0275	AKT1,APP,Creb,CTNNB1,EGFR,EIF4E,ERBB2,ERK1/2,FAS,FOS,FOXO3,HRAS,JUN,KLF11,KRAS,MAP2K4,MAPK14,Mmp,MMP1,MMP14,MMP2,MMP9,MTOR,NFkB (complex),NOTCH1,P38 MAPK,PLAU,Ras,RB1,RECK,SP1,STAT3,TGFB1,TNF,VEGFA	AASS,ACADL,ACADVL,ACO2,ACTR3,AIFM1,ALDH7A1,ANXA7,ASS1,ATP5F1,ATP5O,BCKDHA,BHMT,CA3,CES1,CHDH,CPS1,CYC1,DECR1,DLD,DLST,ECH1,ECHS1,EIF4A1,EPHX2,ETFA,GALK1,GLUD1,GOT2,GPD2,HADHB,HSP90AB1,HSPA9,HSPD1,Mup1 (includes others),NDUFA10,NDUFB10,NDUFS1,NDUFS2,NDUFV2,NIPSNAP1,NUDT7,PC,PDHB,PHB,PON1,PPP2R1A,PRDX1,PRDX3,SDHA,SLC25A20,TXNRD1,UQCRC1,UQCRC2,UQCRFS1	55 (35)	31					CCND1
UBE2E1	enzyme		3			1.206	1.82e-11	0.0047	Akt,BIRC2,BIRC3,CD247,COMMD1,ESR1,HTT,IRF7,JUN,NFKBIA,P38 MAPK,PGR,PTEN,RIPK1,RIPK2,RNF128,TP53,TRIM21,UBE2E1,UBE3A,XIAP	AASS,ACAA1,ACAA2,ACADL,ACADVL,ACAT1,ACO2,ARG1,ASS1,ATP5A1,CA3,CAT,CPT2,DLD,DLST,ECH1,EIF4A1,EPHX2,ETFA,GC,GSTK1,GSTM5,HADH,HADHB,HSP90AB1,IDH1,LDHA,MDH1,Mup1 (includes others),NDUFS3,OAT,PCCA,PDHB,PHB,PPP2R1A,PRDX3,SDHA,SOD1,SOD2,SUCLA2,SUCLG1,SUCLG2,TRAP1,UQCRC2	44 (21)	15		TFRC			UBE3A
CD40	transmembrane receptor		2			-1.18	1.91e-11	0.0143	Akt,AKT1,arginase,CD40,CEBPB,ERK1/2,JUN,MAP2K1,MAP2K2,MAP2K4,MAPK1,MAPK14,MMP2,MTOR,NFkB (complex),P38 MAPK,PRKCE,RB1,REL,STAT3,STAT6,TP53	ACAA2,ACADL,ACADVL,ACAT1,ACO2,ACOX1,ACSL1,ALDH1L1,ALDH2,ALDH7A1,ARG1,ASS1,ATP5F1,BHMT,DLD,DLST,ECH1,EIF4A1,EPHX2,ETFA,GC,GOT2,GSTK1,HADH,HADHB,HSP90AB1,HSPA9,HSPD1,IDH1,LDHA,NDUFA10,NDUFB10,NDUFS2,NUDT19,OAT,PCCA,PHB,PIPOX,PPP2R1A,PRDX1,PRDX3,SUCLG1,SUOX,TRAP1,UQCRC1,UQCRFS1	46 (22)	21	EIF3E,IFNAR1,IRF3,ITGA5,LEP,PAX5,PRL,PTEN,RIPK2,TWIST1	GJA1,ITGB3,MGEA5,MOG,MUC1,PPARG		arginase,BCL2A1,BIRC5,CALR,CCND1,CDC42,CSF1,JINK1/2,JUN,Mapk,PDCD1,TNFSF4,TP53,VEGFA	CDK4,CTCF,MTOR,RB1,SYVN1,ZBTB16
STUB1	enzyme		2			-1.605	2.06e-11	0.0073	AHR,AR,CFTR,ERBB2,ESR1,FOXO1,HTT,IRF7,MYC,NR3C1,PTEN,STUB1,TGM2	AASS,Acaa1b,ACAA2,ACO2,ACOT12,ACOX1,ACSL1,ACTR3,ALDH2,ASS1,ATP5A1,ATP5B,CA3,CAT,CHDH,CPS1,CPT2,CYC1,DLD,DLST,EIF4A1,EPHX2,GLUD1,GOT2,GPD1,GSTK1,GSTM5,HADH,HADHB,HSPA9,HSPD1,LDHA,MDH1,Mup1 (includes others),NDUFS3,OAT,PDHB,PPP2R1A,PRDX3,SARDH,SCP2,SLC25A20,SOD1,SUCLG1,SUCLG2,TRAP1,TXNRD1	47 (13)	12	MAPK7			BIRC5,IRF3	ATXN3,CDK1,CFTR,MST1R,MYC,NR3C1,PTEN,TP53,VEGFA
FANCG	other		3	Inhibited		-2.949	2.14e-11	0.0127	AKT1,AMPK,ATF2,ATM,CDK1,Creb,E2F1,EIF2AK2,ERK1/2,FANCG,IGF1R,MAPK1,NFkB (complex),P38 MAPK,SP1,STK11,TP53	AASS,ACAA2,ACADL,ACADVL,ACAT1,ACO2,ACSL1,ALDH7A1,ARG1,ASS1,ATP5B,ATP5H,ATP5O,BCKDHA,BHMT,CES1,CPT2,CYC1,DLD,ECH1,ETFA,GC,GOT2,HADH,HADHB,HSP90AB1,HSPA9,HSPD1,IDH1,MDH1,NDUFB10,NDUFB9,NDUFV2,OAT,PCCA,PDHB,PRDX3,SARDH,SCP2,SDHA,SLC25A20,SOD2,SUCLG1,SUOX,TRAP1,UQCRC1	46 (17)	15	SYVN1			HES1
CSF1	cytokine		2	Activated		2.48	2.39e-11	0.0243	Akt,AKT1,CCND1,CSF1,CTNNB1,ERK1/2,HRAS,MAP2K1,MAP2K2,MAPK1,MAPK14,MITF,NFkB (complex),PI3K (complex),PTEN,Ras,SMPD1,STAT3,TNF	ACAA1,ACAA2,ACADVL,ACO2,ACOX1,ALDH1L1,ALDH2,ALDH7A1,ARG1,ATP5A1,ATP5B,BCKDHA,BHMT,CA3,CPT2,DBT,DLD,ECH1,GNMT,GOT2,GPD1,GPD2,GSTK1,GSTM5,HACL1,HADH,HADHB,HSP90AB1,HSPA9,HSPD1,LDHA,MAT1A,MDH1,Mup1 (includes others),NDUFS3,NUDT19,NUDT7,OAT,PDHB,PHB,PRDX1,SUCLA2,SUCLG1,SUCLG2,SUOX,TXNRD1,UQCRC2	47 (19)	19	AGER,CD40,SMAD4,SMARCB1			ARHGAP5,BIRC5,CCNB1,CCND1,CCNE1,CTNNB1,EGR1,EGR3,HRAS,ITGA5,Mapk,MAPK7,MYC,PKM,PPARG,PTEN,RHOA,VEGFA	CDK2,Cyclin A,IGF1R
SEMA3B	other		2			-1.964	2.41e-11	0.0001	Akt,PTEN,SEMA3B	ACAA1,ACAA2,ACO2,ACOX1,ACSL1,ARG1,ATP5A1,CA3,DLD,GSTK1,HADH,HADHB,MDH1,NDUFS3,PDHB,SDHA,SOD2,SUCLA2,SUCLG1,SUCLG2,UQCRC2	21 (3)	2	SMARCA4			FKHR	MDM2,PTEN
PREX2	other		2	Inhibited		-2.837	2.49e-11	0.0001	Akt,PREX2,PTEN	ACAA1,ACAA2,ACO2,ACOX1,ACSL1,ARG1,ATP5A1,CA3,DLD,GSTK1,HADH,HADHB,MDH1,NDUFS3,PDHB,SDHA,SOD2,SUCLA2,SUCLG1,SUCLG2,UQCRC2	21 (3)	2					PTEN
WNT1	cytokine		2			-1.151	2.75e-11	0.0018	Akt,CTNNB1,NFkB (complex),RB1,TP53,WNT1	ACAA2,ACADVL,ACAT1,ACO2,ALDH7A1,ATP5A1,BCKDHA,CA3,CAT,DLD,DLST,ECH1,ETFA,GC,GSTK1,GSTM5,HADH,HADHB,HSP90AB1,HSPA9,HSPD1,IDH1,LDHA,MDH1,Mup1 (includes others),NDUFA10,NDUFB10,NDUFS2,NUDT7,PCCA,PRDX3,SOD1,SUCLG1,TRAP1,UQCRC1,UQCRC2,UQCRFS1	37 (6)	5	ANGPT2,CYR61,HES3,LEP			BIRC5,CCNB1,CCND1,CDKN2A,CHEK2,Cyclin A,EDN1,JUN,KLF5,LEF1,MUSK,MYC,PITX2,RHOA,SPP1,TERC,TLE1,TWIST1,WISP1	EGR1,PPARG,RB1,RELN
APOPT1	other		3	Inhibited		-3.087	2.86e-11	0.0011	Akt,AKT1,APOPT1,CASP1,CASP3,CASP9,caspase,EIF2AK2,EIF2S1,ERK1/2,NFkB (complex),PRKN,PTEN,RB1,SMPD1,STAT1	ACAA1,ACAA2,ACO2,ACOX1,ACSL1,ALDH7A1,ARG1,ASS1,BCKDHA,BHMT,CA3,CAT,DLD,DLST,GOT2,GSTK1,GSTM5,HADH,HADHB,HSPA9,MAT1A,MDH1,NDUFA10,NDUFB10,NDUFS2,NDUFV2,PDHB,SDHA,SUCLA2,SUCLG1,SUCLG2,UQCRC1,UQCRC2,UQCRFS1	34 (16)	12
CTSG	peptidase		2			1	3.25e-11	0.0025	Akt,CTSG,ERK1/2,PTEN,RARRES2,TNF	ACAA1,ACAA2,ACADVL,ACO2,ALDH2,ARG1,ATP5A1,BCKDHA,BHMT,CA3,CAT,CPT2,DBT,DLD,ECH1,GPD1,GPD2,GSTK1,HADH,HADHB,HSP90AB1,HSPD1,LDHA,MDH1,NDUFS3,PC,PDHB,PHB,SDHA,SOD1,SOD2,SUCLA2,SUCLG1,SUCLG2,TXNRD1,UQCRC2	36 (6)	5	CTSC	NOTCH1,SRF		PTEN
SOX11	transcription regulator		3	Inhibited	biased	-2.188	3.33e-11	0.0139	AR,CTNNB1,ESRRA,EZH2,JUN,MYC,N-cor,NFkB (complex),P38 MAPK,RAF1,RBL2,SOX11,TCF7L2,TP53,VDR	ACAA1,ACAA2,ACADL,ACADVL,ACAT1,ACO2,ACOT12,ACOX1,ACSL1,ACTR3,ALDH7A1,ASS1,ATP5B,CA3,CAT,CPT2,CYC1,DLD,ECH1,EPHX2,ETFA,ETFDH,GC,GLUD1,GOT2,GSTM5,HADH,HADHB,HSP90AB1,HSPA9,HSPD1,IDH1,Mup1 (includes others),NIPSNAP1,NUDT7,OAT,PC,PCCA,PHB,PRDX3,SARDH,SCP2,SLC25A20,SOD1,SUCLA2,SUCLG1,TXNRD1	47 (15)	15				BMPR1A,EGR1,LEF1,LGALS9,PAX5	CAV1,CTNNB1
CRYAA/LOC102724652	other		3	Activated		3.087	3.77e-11	0.0012	Akt,AKT1,CASP1,CASP3,CASP9,caspase,CRYAA/LOC102724652,EIF2AK2,EIF2S1,ERK1/2,NFkB (complex),PRKN,PTEN,RB1,SMPD1,STAT1	ACAA1,ACAA2,ACO2,ACOX1,ACSL1,ALDH7A1,ARG1,ASS1,BCKDHA,BHMT,CA3,CAT,DLD,DLST,GOT2,GSTK1,GSTM5,HADH,HADHB,HSPA9,MAT1A,MDH1,NDUFA10,NDUFB10,NDUFS2,NDUFV2,PDHB,SDHA,SUCLA2,SUCLG1,SUCLG2,UQCRC1,UQCRC2,UQCRFS1	34 (16)	12	ANGPT2,EP300,JUN	Ubiquitin
GAL	other		2			-1.768	4.45e-11	0.0005	GAL,Ins1,TP53	ACAA2,ACADVL,ACAT1,ACO2,BCKDHA,BDH1,CAT,DLD,ECH1,ECI1,ETFA,GC,GPD1,GSTM5,HADH,HADHB,HSP90AB1,HSPD1,IDH1,IVD,LDHA,NDUFB9,OAT,PCCA,PDHB,PRDX3,SOD1,SOD2,SUCLG1,TRAP1,UQCRC1,UQCRC2	32 (3)	2				GCG,Growth hormone,PRL	Ins1,TP53
KEAP1	transcription regulator		3			0.885	5e-11	0.0225	Akt,AMPK,CEBPA,Creb,CTNNB1,FOXO3,Gsk3,HSF1,HTT,IGF1R,IKK (complex),KEAP1,MYC,NFE2L2,NFkB (complex),P38 MAPK,PDX1,Pkc(s),PSEN1,SREBF1,STAT3,TP73	AASS,ACO2,ACOT12,ACSL1,ALDH7A1,ASS1,ATP5B,ATP5O,BHMT,CA3,CAT,CCS,CPS1,DLST,ECH1,GLUD1,GOT2,GSTK1,GSTM5,HAGH,HSP90AB1,HSPA9,HSPD1,IDH1,LDHD,MAT1A,MDH1,Mup1 (includes others),NDUFB9,NDUFV2,NUDT7,PC,PDHB,PHB,PON1,PRDX1,PRDX3,SARDH,SCP2,SLC25A20,SOD1,SOD2,SUCLA2,TRAP1,TXNRD1,UQCRC1	46 (22)	20				MST1R	PPARG
PTTG1	transcription regulator		2	Inhibited		-2.121	5.64e-11	0.0009	PTTG1,RB1,TP53	ACAA2,ACADVL,ACAT1,ACO2,ATP5A1,BCKDHA,CAT,DLD,DLST,ECH1,ETFA,GC,GSTM5,HADH,HADHB,HSP90AB1,HSPD1,IDH1,LDHA,MDH1,NDUFA10,NDUFB10,NDUFS2,OAT,PCCA,PRDX3,SOD1,SOD2,SUCLG1,TRAP1,UQCRC1,UQCRFS1	32 (3)	2	BUB1B,CDK1,E2F3,Mapk	Ubiquitin		Cyclin A,Ins1,MDM2,MYC,VEGFA	CCND1,HIF1A,MLH1,RB1
LATS1	kinase		3			-1.753	5.82e-11	0.0328	AKT1,BCL2L1,Cdc2,CDK2,CEBPB,CTNNB1,E2F1,ERK1/2,ESR1,FOXL2,JUN,LATS1,MYC,MYOD1,NFkB (complex),NFKBIA,PLK1,PTEN,RAF1,RB1,RUNX2,SMARCA4,SP1,TP53,TP63,TP73,WT1,YAP1	AASS,ACAA1,ACAA2,ACADL,ACADVL,ACAT1,ACOT12,AIFM1,ALDH2,ALDH7A1,ASS1,ATP5A1,ATP5B,BCKDHA,BHMT,CA3,CES1,CPS1,CYC1,DLD,DLST,ECH1,EIF4A1,EPHX2,ETFA,GC,GLUD1,GOT2,GSTM5,HADHB,HAGH,HSP90AB1,HSPA9,IDH1,LDHD,Mup1 (includes others),NDUFA10,NDUFS2,NDUFS3,NUDT12,NUDT7,OAT,PC,PCCA,PDHB,PPP2R1A,PRDX3,SARDH,SDHA,SOD1,SOD2,SUCLG1,SUCLG2,UQCRC1,UQCRFS1	55 (28)	23	CDK1,Cyclin B,WWTR1	NEDD4,NUAK1		PRL	CCNB1,Cdc2,CDK2,Cyclin A
CDKN2A	transcription regulator		2			0.152	6.68e-11	0.013	Akt,AR,CCND1,CDKN2A,E2F1,JUN,KRAS,Mapk,NFkB (complex),NR3C1,RB1,TP53,TP63	ACAA2,ACADL,ACADVL,ACAT1,ACO2,ACTR3,ALDH7A1,ARG1,ATP5A1,BCKDHA,BDH1,CAT,CPS1,CPT2,CYC1,DLD,DLST,ECH1,EIF4A1,EPHX2,ETFA,GC,GNMT,GSTK1,HACL1,HAGH,HSP90AB1,HSPA9,HSPD1,IDH1,MDH1,NDUFA10,NDUFS2,OAT,PCCA,PHB,PRDX3,SDHA,SOD1,SUCLG1,TRAP1,UQCRC1,UQCRFS1	43 (13)	12	CTCF,CTNNB1,CYR61,EP300,ERVW-1,HRAS,PPARA,PRNP,SMAD4,SMARCB1,WNT1	ADIPOQ,BUB3,Ctbp,GJA1,NRIP1,RORA,SIRT1,SMARCA4,TWIST1,UBE3A,USP7,YY1,ZEB1,ZNF148		ATR,BBC3,BTG2,CHEK1,CHEK2,EGR1,Esrra,Mapk,PLAGL1,TOB1	AURKB,BIRC5,CCNA1,CCNB1,CCNE1,CDC25B,CDK1,Cyclin A,Cyclin B,FBXO5,FST,HUWE1,ITGB3,MDM4,MELK,PDGFRB,TP63,VRK1
RNF139	enzyme		3			1.474	6.79e-11	0.0166	AMPK,ATM,CDK1,CHEK2,Creb,CREB1,E2F3,FASN,HMGCR,IGF1R,MAPK1,MYC,NFkB (complex),RB1,RNF139,SP1,STAT1,STK11,TP53	AASS,Acaa1b,ACAA2,ACADVL,ACAT1,ACOT12,ACOX1,ACSL1,ALDH7A1,ARG1,ATP5B,ATP5H,ATP5O,CES1,CPT2,CYC1,DLD,DLST,ECH1,EIF4A1,ETFA,GC,GLUD1,GOT2,HADH,HADHB,HSP90AB1,HSPD1,IDH1,MDH1,NDUFA10,NDUFB10,NDUFB9,NDUFS2,NDUFV2,PCCA,PDHB,PON1,SARDH,SCP2,SLC25A20,SUCLA2,SUCLG1,SUOX,TXNRD1,UQCRFS1	46 (19)	15
IGKC	other		3			-1.508	7.32e-11	0.0174	Akt,AKT1,BTK,CD247,CDK1,Creb,CSF1R,CTNNB1,EP300,ERK1/2,FOXO1,IGKC,JUN,MAPK1,MAPK14,MTOR,MYD88,NFkB (complex),P38 MAPK,PIK3R1,REL,STAT3,SYK,TICAM1,TP53	AASS,ACAA2,ACADL,ACADVL,ACAT1,ACO2,ACSL1,ALDH7A1,ARG1,ASS1,ATP5A1,ATP5B,ATP5F1,BHMT,CA3,CPT2,DLD,ECH1,EIF4A1,EPHX2,ETFA,GC,GOT2,GSTK1,HADH,HADHB,HSPA9,HSPD1,IDH1,LDHA,MDH1,Mup1 (includes others),NDUFB10,NUDT7,OAT,PCCA,PHB,PIPOX,PRDX1,PRDX3,SUCLG1,SUOX,TRAP1,UQCRC2	44 (25)	22	HRAS,INS,MSH2
CHEK2	kinase		2			0	7.51e-11	0.0009	CDK1,CHEK2,E2F1,E2F3,RB1,TP53	ACAA2,ACADL,ACADVL,ACAT1,ATP5A1,BCKDHA,CAT,DLD,DLST,ECH1,ETFA,GC,GSTM5,HADH,HADHB,HSP90AB1,HSPD1,IDH1,LDHA,MDH1,NDUFA10,NDUFB10,NDUFS2,OAT,PCCA,PHB,PRDX3,SDHA,SOD1,SUCLG1,UQCRC1,UQCRFS1	32 (6)	5	ATR,CDC25B,CDKN2A,CYR61,EIF3E,HIPK2,IGF1R,Mapk,MCRS1,MLH1,MSH2,MYC,PKM,PLK3,PPP5C,WNT1	AGA,CHEK1,CYP19A1,EP300,GMNN,SMARCA4,TOPBP1		BIRC5,Cdc25,CDK2,MDM2,TP73	CDK1,E2F3,MDM4,RB1
SRF	transcription regulator		3	Activated		2.143	8.39e-11	0.0403	Akt,AKT1,AR,CCND1,FOS,HIF1A,IGF1R,IL6,ITGAM,NFE2L2,NOTCH1,P38 MAPK,PIK3R1,PTEN,PTK2,RB1,RUNX2,SP1,SRF,STAT6,TP53	ACAA1,ACADVL,ACAT1,ACTR3,ALDH2,ASS1,ATP5H,ATP5O,BCKDHA,CA3,CES1,CPT2,DLST,ECH1,ECHS1,EPHX2,ETFA,GC,GLUD1,GNMT,GOT2,GSTK1,GSTM5,HACL1,HSPD1,IDH1,LDHA,MDH1,NDUFA10,NDUFB10,NDUFB9,NDUFS1,NDUFS2,NDUFS3,NDUFV2,NIPSNAP1,NUDT12,PCCA,PDHB,PRDX3,SCP2,SDHA,SLC25A20,SUCLA2,SUCLG2,TRAP1,TXNRD1,UQCRC1,UQCRFS1	49 (21)	19	CDC42,EP300,HRAS,RHOA,TCR	INF2		EGR1,FHL1,GLIPR1,JUN,KRIT1,TLN1,ZYX	CTSG,G0S2,LCN2
GADD45	group		3			0.781	8.79e-11	0.0118	Akt,ATF2,CCND1,CDK1,CEBPB,GADD45,GADD45A,GADD45B,GADD45G,JUN,MAP3K4,Mapk,MAPK14,NFkB (complex),P38 MAPK,RB1,STAT3,STAT4,TP53	ACAA2,ACADL,ACADVL,ACAT1,ALDH7A1,ASS1,ATP5A1,BCKDHA,BHMT,DLD,DLST,ECH1,EIF4A1,EPHX2,ETFA,GC,GNMT,GSTK1,GSTM5,HACL1,HADH,HADHB,HSP90AB1,HSPA9,HSPD1,IDH1,LDHA,MDH1,NDUFA10,NDUFB10,NDUFS2,OAT,PCCA,PHB,PRDX3,SOD1,SUCLG1,TRAP1,UQCRC1,UQCRC2,UQCRFS1	41 (19)	14	PML,PPARGC1A,TP53,TP63	UBR5
USP15	peptidase		3			1.857	8.88e-11	0.0286	AR,CTNNB1,ESRRA,EZH2,JUN,MTOR,MYC,N-cor,NFkB (complex),NFKBIA,P38 MAPK,RAF1,RBL2,REL,TCF7L2,TP53,USP15,VDR	ACAA1,ACAA2,ACADL,ACADVL,ACAT1,ACO2,ACOT12,ACOX1,ACSL1,ACTR3,ALDH7A1,ASS1,ATP5B,ATP5F1,CA3,CAT,CPT2,CYC1,DLD,ECH1,EPHX2,ETFA,ETFDH,GC,GLUD1,GOT2,GSTM5,HADH,HADHB,HSP90AB1,HSPA9,IDH1,MDH1,Mup1 (includes others),NUDT7,OAT,PC,PCCA,PHB,PIPOX,PRDX3,SARDH,SCP2,SLC25A20,SOD1,SUCLA2,SUCLG1,TXNRD1,UQCRC2	49 (18)	17				CTNNB1
WSB1	enzyme		3			-1.093	9.28e-11	0.0134	ACO1,AMPK,AR,CTNNB1,DIO2,EP300,EPAS1,ERK1/2,HIF1A,HIPK2,IREB2,NFkB (complex),NOTCH1,PRKAA,TP53,TP63,VEGFA,VHL,WSB1	ACAA2,ACADL,ACADVL,ACAT1,ACO2,ACOX1,ACSL1,ACTR3,ALDH2,ALDH7A1,ATP5O,BHMT,CA3,CPT2,CYC1,DBT,DECR1,DECR2,DLD,ECH1,ECHS1,GC,GLUD1,GSTM5,HADH,HADHB,HAGH,HSP90AB1,HSPA9,HSPD1,IDH1,LDHA,NDUFS1,NDUFV2,NUDT7,PCCA,PDHB,PRDX3,SOD2,SUCLG1,TRAP1	41 (19)	16				VEGFA	HIPK2
ITGA6	transmembrane receptor		2			-0.522	9.77e-11	0.0006	Akt,ERK1/2,IGF1R,ITGA6,MTOR,MYC	ACADL,ACOT12,ACSL1,ASS1,ATP5B,ATP5F1,ATP5H,ATP5O,BHMT,CAT,CPT2,EIF4A1,ETFA,GLUD1,GOT2,GSTK1,HSP90AB1,HSPA9,HSPD1,MDH1,NDUFB9,NDUFV2,OAT,PHB,PRDX3,SARDH,SCP2,SLC25A20,SOD1,SUCLA2,TRAP1,TXNRD1,UQCRC1	33 (6)	5	Ins1,SYVN1			BIRC5,CTNNB1,HIF1A,IGF1R,MTOR,RHOA,VEGFA	TP53
CTNNBIP1	other		3	Inhibited	biased	-2.064	9.86e-11	0.0217	AR,CTNNB1,CTNNBIP1,ESRRA,EZH2,JUN,LEF1,MYC,N-cor,NFkB (complex),P38 MAPK,RAF1,RBL2,RUNX2,TCF7L2,TP53,VDR	ACAA1,ACAA2,ACADL,ACADVL,ACAT1,ACO2,ACOT12,ACOX1,ACSL1,ACTR3,ALDH7A1,ASS1,ATP5B,CA3,CAT,CPT2,CYC1,DLD,ECH1,EPHX2,ETFA,ETFDH,GC,GLUD1,GOT2,GSTM5,HADH,HADHB,HSP90AB1,HSPA9,IDH1,Mup1 (includes others),NUDT12,NUDT7,OAT,PC,PCCA,PHB,PRDX3,SARDH,SCP2,SLC25A20,SOD1,SUCLA2,SUCLG1,TXNRD1	46 (17)	15	E2F1				CTNNB1,LEF1
CHEK1	kinase		2			-0.164	1.09e-10	0.0046	CDK1,CHEK1,E2F1,E2F3,EGFR,ERK1/2,FANCD2,P38 MAPK,RB1,TP53,TP73	ACAA2,ACADL,ACADVL,ACAT1,ASS1,ATP5A1,BCKDHA,BHMT,CAT,DLD,DLST,ECH1,ETFA,GC,GSTM5,HADH,HADHB,HAGH,HSP90AB1,HSPD1,IDH1,LDHA,LDHD,MDH1,NDUFA10,NDUFB10,NDUFS2,OAT,PCCA,PHB,PRDX3,SDHA,SOD1,SUCLG1,UQCRC1,UQCRC2,UQCRFS1	37 (11)	10	Cdk,CDK2,CDKN2A,CYR61,EIF3E,IGF1R,MCRS1,MSH2,PPP2R2A,TOPBP1,USP7,USP9X	GMNN,LMNB1,PTEN,TOB1,XRCC5		BUB1B,CDC14B,Cdc25,FANCD2,MYC,TP73	CCNB1,CDK1,CHEK2,E2F3,MDM4
PPARD	ligand-dependent nuclear receptor		1			0.832	1.11e-10	0.0001	PPARD	ACAA1,ACAA2,ACADL,ACADVL,ACOX1,ALDH2,CPT2,ECH1,GOT2,GPD1,GPD2,LDHA,SLC25A20	13 (1)	1	ADIPOQ,PPARGC1A,RIPK2	Ins1,SERTAD2		ACOX1,ADORA1,AMPK,BIRC5,CCNE1,CDK2,Cpla2,Cyclin A,GCK,MOG,MYCL,PDK4,PNPLA2,PPARGC1B,PTEN,RBP1,SIRT1,UCP1,VEGFA	ANGPTL3,CCND1,CDK1,CDK4,CTNNB1
TP63	transcription regulator		2			-1.441	1.12e-10	0.0069	Akt,ERK1/2,FASN,MAPK1,NRG1,STAT3,TP53,TP63,TP73	Acaa1b,ACAA2,ACADVL,ACAT1,ACO2,ACOX1,ARG1,ATP5A1,BHMT,CPT2,DLD,ECH1,ETFA,ETFB,GC,GSTK1,GSTM5,HADH,HADHB,HAGH,HSP90AB1,HSPD1,IDH1,IMMT,LDHA,LDHD,NDUFS1,OAT,PCCA,PCCB,PHB,PON1,PRDX3,SDHA,SOD1,SUCLG1,SUOX,TRAP1,UQCRC2	39 (9)	9	ATF3,BIRC5,FANCD2,Hdac1/2,HIPK2,MAPK7,UBE4B	CDKN2A,HMGA1,NDRG1,WWTR1		CCNE1,CDC42,CYR61,DDIT4,DUSP10,FASN,FOXO3,FST,GADD45,JAG1,MAP4K4,MLH1,MYC,NRG1,PI3,PNPT1,PRNP,SMAD4,TP73,TWIST1,ULK1	BBC3,CAST,CCNB1,CCND1,CDK1,KLF6,PTEN
EDN1	cytokine		2	Activated	biased	2.598	1.16e-10	0.0469	AKT1,AMPK,CDK1,Creb,EDN1,ERBB2,ERK1/2,HDAC4,HRAS,IGF1R,JUN,MAP2K1,Mapk,MAPK1,MAPK12,MAPK14,MITF,MMP14,MMP2,MYC,NFkB (complex),P38 MAPK,PIK3CA,Pkc(s),PLA2G4A,RAF1,Ras,SP1,STAT3	AASS,ACO2,ACOT12,ACSL1,ALDH1L1,ALDH7A1,ANXA7,ASS1,ATP5B,ATP5H,ATP5O,BHMT,CAT,CES1,CHDH,CPS1,CYC1,EIF4A1,EPHX2,GLUD1,GOT2,GSTM5,HSP90AB1,HSPA9,HSPD1,LDHA,MDH1,NDUFB10,NDUFB9,NDUFV2,NUDT19,OAT,PC,PDHB,PHB,PON1,PPP2R1A,PRDX1,PRDX3,SARDH,SCP2,SLC25A20,SOD1,SUCLA2,SUOX,TRAP1,TXNRD1,UQCRC1	48 (29)	29	ANGPT2,E2F3,EP300,EPAS1,Ins1,LMNA,WNT1	COL18A1,MAPK7,Pkg,PPARA,PPARG,PTEN,Relaxin		AMPK,CCND1,CDC42,CDK2,CDK9,CYR61,EGR1,FOSB,FST,GJA1,HRAS,ITGA5,ITGB3,JINK1/2,Mapk,NRG1,PLA2G4A,RHOA	ADIPOQ,PRL,SCNN1G
Abl1/2	group		3			1.313	1.19e-10	0.0144	ABL1,Abl1/2,Akt,AKT1,APP,CASP1,ERK1/2,GCK,LPL,MAPK1,MMP14,MTOR,NFE2L2,PLA2G4A,PRKCD,PRKN,RAF1,RB1,SMPD1,TP53,TP63,TP73,VEGFA	ACAA2,ACADL,ACADVL,ACAT1,ACO2,ACOX1,ACSL1,ALDH2,ANXA7,ATP5F1,ATP5O,BCKDHA,BHMT,CPT2,DBT,DECR1,DLD,DLST,ECH1,ECHS1,ETFA,GALK1,GC,GOT2,GSTK1,HADHB,HAGH,IDH1,LDHD,MAT1A,MDH1,NDUFA10,NDUFB10,NDUFS2,NDUFS3,NDUFV2,PC,PCCA,PRDX1,PRDX3,SCP2,SUCLG1,SUOX,TRAP1,TXNRD1,UQCRC1,UQCRFS1	47 (23)	20					PRKN
BMF	other		3			-0.649	1.23e-10	0.0067	Akt,AR,BAK1,BAX,BCL2,BCL2L1,BMF,CASP1,CASP3,CDK1,EIF2AK2,ERK1/2,JUN,MAPK1,MAPK3,MMP2,NFKBIA,OMA1,PRKN,PTEN,RB1,SP1	ACAA1,ACAA2,ACADVL,ACOX1,ACTR3,AIFM1,ARG1,ATP5A1,ATP5B,BCKDHA,BHMT,CA3,CAT,CES1,CYC1,DLD,DLST,EIF4A1,EPHX2,GSTK1,GSTM5,HADH,HADHB,NDUFA10,NDUFB10,NDUFS2,NDUFV2,PDHB,PPP2R1A,SDHA,SOD1,SUCLA2,SUCLG1,SUCLG2,SUOX,UQCRC1,UQCRC2,UQCRFS1	38 (22)	17	AMPK,USP7	TP53
ZEB1	transcription regulator		2			-0.333	1.25e-10	0.0025	BBC3,CCND1,MMP14,MYC,TP53,ZEB1	ACAA2,ACADVL,ACAT1,ACO2,ACOT12,ANXA7,ASS1,CAT,CPT2,DLD,ECH1,EIF4A1,ETFA,GC,GLUD1,GNMT,GOT2,GSTM5,HACL1,HADH,HADHB,HSP90AB1,HSPA9,HSPD1,IDH1,LDHA,PCCA,PHB,PRDX1,SARDH,SOD1,SOD2,SUCLA2,SUCLG1,TRAP1,TXNRD1	36 (6)	5	CTNNB1,CUL7,SIRT1,TWIST1	RB1,RNASEL		CCND1,MYC,TF,USP7	BBC3,CDKN2A,MUC1,TP73
IGF1R	transmembrane receptor		1	Activated	biased	2.309	1.27e-10	0.0001	IGF1R	ACSL1,ATP5A1,ATP5B,ATP5H,ATP5O,CPT2,NDUFB9,NDUFV2,SCP2,SLC25A20,UQCRC1,UQCRC2	12 (1)	1	ADIPOQ,GCG,Growth hormone,HRAS,INS,Ins1,ITGA6,KLF6,NOTCH1,NR3C2,PDX1,PRL,PRNP,SYVN1,TF	ARRB2,CSF1,INSR,MDM2,Mir122a,b,NEDD4,PTEN		CDC42,CHEK1,CHEK2,CYCS,FASN,GCK,HIF1A,Mapk,MYC,NR3C1,PRKAA1,RHOA,SCP2,UCP1,YWHAZ	CDK1,COL18A1,CTNNB1,FKHR,Foxo,FOXO3,RB1,TWIST1
NUMB	other		2			0.73	1.27e-10	0.0005	Akt,NOTCH1,NUMB,TP53	ACAA2,ACADVL,ACAT1,ACO2,ATP5A1,CAT,ECH1,ECHS1,ETFA,GC,GLUD1,GSTK1,GSTM5,HADH,HADHB,HSP90AB1,HSPD1,IDH1,LDHA,NDUFS1,NDUFV2,OAT,PCCA,PRDX3,SDHA,SOD1,SOD2,SUCLG1,TRAP1,UQCRC2	30 (4)	3	RB1	MDM2		CCNB1,CDK1,Notch	HES1,NOTCH1
JAG1	growth factor		3			0.447	1.29e-10	0.0149	AGT,Alp,Creb,EGFR,ERBB2,FAS,FOS,FOXO1,FOXO3,JAG1,JUN,KLF11,KRAS,MAP2K4,MAPK14,MMP2,MTOR,Notch,NOTCH1,PGR,PRKAA,PRL,Ras,RB1,RUNX2,SP1,STAT5B,TCF3	AASS,ACADL,ACO2,ACOX1,ACSL1,AIFM1,ATP5F1,ATP5H,BCKDHA,BDH1,CCS,CES1,CHDH,CPS1,CPT2,CYC1,DLD,DLST,ECHS1,EIF4A1,EPHX2,ETFA,GLUD1,GPD1,HADHB,HSP90AB1,HSPD1,IDH1,NDUFA10,NDUFB10,NDUFS1,NDUFS2,NDUFV2,NIPSNAP1,NUDT12,OAT,PPP2R1A,PRDX1,PRDX3,SCP2,SDHA,SLC25A20,UQCRC1,UQCRC2,UQCRFS1	45 (28)	25	FOXO3,LEF1,PTEN,SMAD4,TP63,TP73	MGP		CCND1,HES1,ITGB3,MYC,NOTCH1,PDGFRB,TP53	NR2F2
ADIPOR2	transmembrane receptor		2			-0.277	1.45e-10	0.0001	ADIPOQ,ADIPOR2,AMPK	Acaa1b,ACO2,ACOX1,ACSL1,ARG1,CAT,GPD1,GSTK1,OAT,PDHB,PRDX3,SDHA,SOD2	13 (3)	3	E2F1,RORA			ACOX1,AMPK,GCK,PPARA,PPARG	UCP1
E2F3	transcription regulator		2			-1.976	1.46e-10	0.001	E2F3,RB1,TP53	ACAA2,ACADVL,ACAT1,ACO2,ATP5A1,BCKDHA,CAT,DLD,DLST,ECH1,ETFA,GC,GSTM5,HADH,HADHB,HSP90AB1,HSPD1,IDH1,LDHA,MDH1,NDUFA10,NDUFB10,NDUFS2,OAT,PCCA,PRDX3,SOD1,SUCLG1,TRAP1,UQCRC1,UQCRFS1	31 (3)	3	KLF5,MYC,TFDP1,VEGFA	CHEK1,CHEK2,HDAC1,HIF1A		BIRC5,CCNE1,Cdc2,CDK1,E2F1,EDN1,FBXO5,FST,MLH1,PTTG1,TOPBP1	RB1,TP53
COL18A1	other		2			-1.257	1.49e-10	0.0004	Akt,COL18A1,MAPK1,MAPK3,MMP14,MMP2,MTOR,P38 MAPK,PTEN	ACAA1,ACAA2,ACADL,ACO2,ACOX1,ACSL1,ANXA7,ARG1,ASS1,ATP5A1,ATP5F1,CA3,DLD,ETFA,GSTK1,GSTM5,HADH,HADHB,HSP90AB1,LDHA,MDH1,NDUFS3,PDHB,PPP2R1A,SDHA,SOD1,SUCLA2,SUCLG1,SUCLG2,SUOX,UQCRC2	31 (9)	9	HRAS,Ins1,TP53	EIF3E,IGF1R,TP73		ARHGAP5,Cyclin A,Cyclin B,PDCD5,PDGFRB	CCND1,CDC25B,CTNNB1,DDIT4,EDN1,HIF1A,ITGB3,JUN,MTOR,MYC,PTEN,RHOA,VEGFA
NR1I2	ligand-dependent nuclear receptor		2			-0.392	1.5e-10	0.0001	CD36,FOXO3,HNF4A,NFkB (complex),NR1I2,P38 MAPK	ACAT1,ACOX1,ACSL1,ALDH2,ALDH7A1,ARG1,ASS1,ATP5B,BDH1,BHMT,CAT,CES1,ETFDH,GLUD1,GSTM5,HSPA9,LDHA,Mup1 (includes others),OGDH,OTC,PIPOX,PRDX3,SCP2,SLC25A20,SOD1,SOD2	26 (6)	6				FASN,Gsta4,INSIG1,INSIG2,LCN2,MGP,PPARG,SCD	ACOX1,E2F1,FOXO3,JUN,TF
PEG3	kinase		3			0.667	1.55e-10	0.007	AR,CASP1,caspase,CDC25B,EIF2AK2,EIF2S1,ERK1/2,MAP3K1,NFkB (complex),PEG3,RB1,SMPD1,STAT1,TP53	ACAA2,ACADVL,ACAT1,ACOX1,ACTR3,ALDH7A1,ARG1,BCKDHA,BHMT,CAT,CYC1,DLD,DLST,ECH1,ETFA,GC,GSTM5,HADH,HADHB,HSP90AB1,HSPA9,HSPD1,IDH1,MAT1A,MDH1,NDUFA10,NDUFS2,OAT,PCCA,PRDX1,PRDX3,SOD1,SUCLG1,TRAP1,UQCRC1,UQCRFS1	36 (14)	11	MYC,TP53	GMNN		CDC25B
PRLR	transmembrane receptor		2			1.48	1.55e-10	0.0057	AKT1,ATF2,Creb,ERK1/2,IRS1,MAP2K1,PI3K (complex),PRL,PRLR,STAT1,STAT3,TP53	AASS,ACAA2,ACADVL,ACAT1,ACO2,ACTR3,ALDH1L1,ARG1,ASS1,ATP5A1,ATP5H,BCKDHA,BHMT,CAT,DLD,ECH1,ETFA,GC,GOT2,GSTM5,HADH,HADHB,HSP90AB1,IDH1,LDHA,MDH1,NUDT19,OAT,PC,PCCA,PHB,PRDX3,SCP2,SOD1,SOD2,SUCLG1,TRAP1	37 (12)	11	CYP19A1,FST,Growth hormone	RHOA		LEP,MYC,TP53
PTEN	phosphatase		1	Activated		2.668	1.6e-10	0.0001	PTEN	ACAA1,ACAA2,ACO2,ACOX1,ACSL1,ARG1,CA3,DLD,HADH,HADHB,MDH1,NDUFS3,PDHB,SDHA,SUCLA2,SUCLG1,SUCLG2	17 (1)	1	CCDC6,CSF1,CTSG,EGR1,GJA1,LCN2,LEP,LMNA,MAGI2,PLAGL1,PLK3,PPARD,RICTOR,RND3	COL18A1,LETM1,NEDD4,NOTCH1,NR3C1,P110,PREX2,SEMA3B,STUB1,TCR,TP63,TP73,TRPM2		ARHGAP5,BBC3,CD40,CDC42,CDK9,CSNK1E,Foxo,FOXO3,G0S2,GTF2I,JAG1,KLF5,NDRG1,NR5A2,PDCD4,PDGFRB	ACOX1,ALOX5AP,AMPK,ANGPT2,AURKB,BIRC5,CCNB1,CCND1,CCNE1,CDC20,CDK2,CDK4,CHEK1,CTNNB1,Cyclin A,EDN1,EHHADH,EPAS1,Esrra,FASN,HMGCR,HRAS,IGF1R,MCRS1,MDM2,MTORC1,Naip1 (includes others),NGFR,PA2G4,PPARGC1A,PRL,SCD,SMARCA4,SPP1,VEGFA
RASSF5	other		2			0.522	1.61e-10	0.0017	NFkB (complex),RASSF5,RB1,TP53	ACAA2,ACADVL,ACAT1,ALDH7A1,ATP5A1,BCKDHA,CAT,DLD,DLST,ECH1,ETFA,GC,GSTM5,HADH,HADHB,HSP90AB1,HSPA9,HSPD1,IDH1,LDHA,MDH1,NDUFA10,NDUFB10,NDUFS2,OAT,PCCA,PRDX3,SOD1,SOD2,SUCLG1,TRAP1,UQCRC1,UQCRFS1	33 (4)	3				RB1	TP53
IFI6	other		3			-0.885	1.84e-10	0.0313	Akt,CASP1,caspase,EIF2AK2,ERK1/2,ESR1,ESR2,estrogen receptor,FOS,IFI6,JUN,MAP3K1,MAPK1,MMP2,NFkB (complex),RB1,RXRA,SMPD1,STAT1,TP53	AASS,ACAA2,ACADVL,ACAT1,ACOX1,ALDH7A1,ARG1,ASS1,BAAT,BCKDHA,BHMT,CES1,DLD,DLST,ECH1,EIF4A1,EPHX2,ETFA,GC,GSTK1,HADH,HADHB,HSP90AB1,HSPA9,HSPD1,IDH1,LDHA,MAT1A,MDH1,NDUFA10,NDUFB10,NDUFS2,NIPSNAP1,OAT,PC,PCCA,PHB,PPP2R1A,PRDX1,PRDX3,SUCLG1,SUOX,TRAP1,UQCRC1,UQCRC2,UQCRFS1	46 (20)	17	IRF3,PRL
PSEN1	peptidase		2			0.845	2.08e-10	0.0042	Akt,AKT1,Creb,ERK1/2,Jnk,Mapk,NOTCH1,PSEN1,TP53	AASS,ACAA2,ACADVL,ACAT1,ACO2,ACSL1,ASS1,ATP5A1,BHMT,CAT,CCS,DLD,ECH1,ECHS1,ETFA,GC,GLUD1,GOT2,GSTK1,GSTM5,HADH,HADHB,HSP90AB1,HSPD1,IDH1,LDHA,MDH1,NDUFS1,NDUFV2,PCCA,PRDX3,SDHA,SOD2,SUCLG1,TRAP1	35 (9)	9	APH-1,EIF2AK4,EP300,NEUROG3,VEGFA	PSEN2		CCND1,FOXO3,HES1,Mapk,Notch,NOTCH1,PDGFRB,Secretase gamma	CTNNB1,CTSC,EGR1,GJA1,INSR,MYC,RELN,SNCB
ACAN	other		3			0.729	2.29e-10	0.0437	ACAN,AGER,Akt,AKT1,CASP1,Creb,ERK1/2,IL10RA,IL6,JUN,MAPK1,MAPK14,MTOR,MYD88,NFkB (complex),P38 MAPK,Ras,RB1,SP1,TLR2,TP53,TP73	AASS,ACAA2,ACADL,ACADVL,ACAT1,ACOX1,ACSL1,ALDH2,ALDH7A1,ARG1,ASS1,ATP5B,ATP5F1,BCKDHA,BHMT,CES1,CYC1,DLD,DLST,ECH1,EIF4A1,EPHX2,GC,GOT2,GSTK1,HADH,HADHB,HAGH,HSPA9,HSPD1,IDH1,LDHA,LDHD,MDH1,NDUFA10,NDUFB10,NDUFS2,OAT,PCCA,PRDX1,PRDX3,SUCLG1,SUCLG2,SUOX,TRAP1,UQCRC1,UQCRFS1	47 (22)	20	BMPR1A,BMPR1B,HIF1A,MYC,SIRT1,SMARCD3	HDAC1,TWIST1		AGER
Cyclin B	group		2			0.539	2.35e-10	0.0012	Cyclin B,RB1,TP53,TP73	ACAA2,ACADVL,ACAT1,ATP5A1,BCKDHA,CAT,DLD,DLST,ECH1,ETFA,GC,GSTM5,HADH,HADHB,HAGH,HSP90AB1,HSPD1,IDH1,LDHA,LDHD,MDH1,NDUFA10,NDUFS2,OAT,PCCA,PRDX3,SOD1,SUCLG1,TRAP1,UQCRC1,UQCRFS1	31 (4)	3	BUB1B,CDC25B,COL18A1,EP300,FOXO3,PRL	CDKN2A		BIRC5,Cdc2,Cdc25,CDK1,LATS1,RBP1,SKI	RB1,TP73
CYR61	other		2	Activated		2.082	2.39e-10	0.0106	Akt,CYR61,ERK1/2,JUN,MAPK1,MAPK3,NFkB (complex),P38 MAPK,PI3K (complex),RB1,TP53	ACAA2,ACADVL,ACAT1,ACO2,ALDH7A1,ASS1,BCKDHA,BHMT,CAT,DLD,DLST,ECH1,EIF4A1,EPHX2,ETFA,GC,GSTK1,GSTM5,HADH,HADHB,HSP90AB1,HSPA9,HSPD1,IDH1,LDHA,MDH1,NDUFA10,NDUFB10,NDUFS2,OAT,PCCA,PRDX3,SOD1,SUCLG1,SUOX,TRAP1,UQCRC1,UQCRC2,UQCRFS1	39 (11)	10	EDN1,HMGA1,INS,NOTCH1,NRG1,TP63,WWTR1	LEP,TP73		CCND1,CDKN2A,CHEK1,CHEK2,CTNNB1,ITGB3,MYC,RB1,TLE1,TP53,WNT1	CDK2
CTNNB1	transcription regulator		2	Activated	biased	2.236	2.7e-10	0.029	AR,CTNNB1,ESRRA,EZH2,JUN,MYC,N-cor,NFkB (complex),P38 MAPK,RAF1,RBL2,TCF7L2,TP53,VDR	ACAA1,ACAA2,ACADL,ACADVL,ACAT1,ACO2,ACOT12,ACOX1,ACSL1,ACTR3,ALDH7A1,ASS1,ATP5B,CA3,CAT,CPT2,CYC1,DLD,ECH1,EPHX2,ETFA,ETFDH,GC,GLUD1,GOT2,GSTM5,HADH,HADHB,HSP90AB1,HSPA9,IDH1,Mup1 (includes others),NUDT7,OAT,PC,PCCA,PHB,PRDX3,SARDH,SCP2,SLC25A20,SOD1,SUCLA2,SUCLG1,TXNRD1	45 (14)	14	AGER,AMPK,ARRB2,C8orf44-SGK3/SGK3,CDK2,CDK5,CSF1,CSNK1D,CSNK1E,CYR61,E2F1,EPAS1,FAM129B,FRAT2,GLIPR1,HIPK2,HRAS,INS,ITGA6,ITGB3,JINK1/2,LEP,MGEA5,MST1R,MUC1,NDRG1,PAX5,PKM,PRNP,RALA,RPTOR,UBD,USP15,USP9X,YWHAZ	ADIPOQ,ANGPT2,CALR,CAV1,CBLL1,COL18A1,CTNNBIP1,CYP19A1,DNAJB6,DSP,GMNN,HIF1A,HNF4A,IGF1R,Pkg,PPARD,PRKN,PSEN1,PSEN2,PTEN,SMAD4,SOX11,TLE1		BBC3,CCNA1,CCND1,CCNE1,CDKN2A,CNTFR,FOXC2,GJA1,Ins1,PAX3,PML,SESN1,TCF/LEF,TWIST1,ZEB1	BIRC5,HDAC1,HES1,NGFR
GNL2	enzyme		2			0.354	3.22e-10	0.002	GNL2,NFkB (complex),RB1,TP53	ACAA2,ACADVL,ACAT1,ALDH7A1,ATP5A1,BCKDHA,CAT,DLD,DLST,ECH1,ETFA,GC,GSTM5,HADH,HADHB,HSP90AB1,HSPA9,HSPD1,IDH1,LDHA,MDH1,NDUFA10,NDUFB10,NDUFS2,OAT,PCCA,PRDX3,SOD1,SUCLG1,TRAP1,UQCRC1,UQCRFS1	32 (4)	3				CCNE1,MYC,TP53	RB1
UBE2L3	enzyme		3			-0.14	3.32e-10	0.024	AR,EGFR,ESR1,FAS,FOS,GCK,JUN,KLF11,KRAS,MED1,MMP2,MTOR,NOTCH1,NR1H4,NR3C1,PGR,PRKN,RARA,RB1,RUNX2,RXRA,SP1,TCF3,TP53,TP73,UBE2L3,Vegf	AASS,ACAA1,ACADVL,ACAT1,ACOX1,ACSL1,ACTR3,AIFM1,ATP5F1,BDH1,CCS,CES1,CPS1,CPT2,CYC1,DLD,DLST,ECH1,ECHS1,EIF4A1,EPHX2,ETFA,GC,GLUD1,HADH,HADHB,HAGH,HSP90AB1,LDHD,NDUFA10,NDUFB10,NDUFS1,NDUFS2,NDUFS3,NDUFV2,NIPSNAP1,NUDT12,OAT,PC,PCCA,PON1,PPP2R1A,PRDX1,SCP2,SDHA,SLC25A20,SUCLG1,TRAP1,UQCRC1,UQCRC2,UQCRFS1	51 (27)	26					NOTCH1,PRKN
NR3C1	ligand-dependent nuclear receptor		2			-1.543	3.55e-10	0.033	Akt,AR,ERK1/2,FOS,JUN,MED1,NFkB (complex),Nr1h,NR1H4,NR3C1,STAT1,TP53,TP73	ACAA1,ACAA2,ACADL,ACADVL,ACAT1,ACO2,ACOX1,ACTR3,ALDH7A1,ARG1,ATP5A1,BAAT,BHMT,CAT,CPS1,CPT2,CYC1,DLD,ECH1,EIF4A1,EPHX2,ETFA,GC,GSTK1,HADH,HADHB,HAGH,HSP90AB1,HSPD1,IDH1,LDHD,NIPSNAP1,OAT,PCCA,PON1,PRDX3,SCP2,SDHA,SOD1,SUCLG1,TRAP1,UQCRC2	42 (13)	13	CDK5,IGF1R,IRF3,LEP,Mapk,NEDD4,PIAS1,PML,PPARGC1A,RNASEL	GCG,MDM2,MTOR,NR3C2,PPP5C,STUB1		ALOX5AP,AQP1,CAV1,CYP19A1,DDIT4,EGR1,GPX1,MAPK7,PCK1,PDPN	CCND1,GRM5,JUN,KRT14,PTEN,SERTAD2,TP73
CDK2	kinase		2			1.938	3.91e-10	0.038	CDK2,CEBPB,CTNNB1,E2F1,MYC,MYOD1,PGR,RB1,SMARCA4,SP1,TP53,WT1	ACAA2,ACADL,ACADVL,ACAT1,ACOT12,ACOX1,ACSL1,ALDH2,ASS1,ATP5A1,ATP5B,BCKDHA,BHMT,CA3,CES1,CPS1,CYC1,DLD,DLST,ECH1,EIF4A1,ETFA,GC,GLUD1,GOT2,GSTM5,HADHB,HSP90AB1,HSPA9,IDH1,MDH1,Mup1 (includes others),NDUFA10,NDUFS2,NUDT7,OAT,PCCA,PRDX3,SARDH,SDHA,SOD1,SUCLA2,SUCLG1,UQCRC1,UQCRFS1	45 (12)	11	API5,BIRC5,CCND1,CDK5,CHEK2,CUL4B,EDN1,HDAC1,HIF1A,HNF4A,HRAS,Ins1,JUN,MLH1,NRG1,PIM2,PKM,PPARA,PPARD,SIRT1,SKI,SPP1,TOPBP1	CSF1,CYR61,GADD45GIP1,GJA1,HES1,ITGA5,LATS1,MGEA5,NGFR,NOTCH1,PML,PTEN,PYHIN1,ST8SIA1,TCR,TOB1		CDK9,CHEK1,CTNNB1,MDM2,RBP1	Cdc2,MAP2,TFDP1
KDM5A	transcription regulator		1	Inhibited	biased	-2.111	3.94e-10	0.0001	KDM5A	ACO2,ATP5A1,BCKDHA,DLST,MDH1,NDUFA10,NDUFB10,NDUFS2,SOD2,UQCRC1,UQCRFS1	11 (1)	1				CCND1,CCNE1	Cyclin A,E2F1,GADD45GIP1,MTOR,PSEN2
PPP1CC	phosphatase		2			0	4.12e-10	0.0035	AKT1,CAMK2D,PPP1CC,RB1,TP53	ACAA2,ACADVL,ACAT1,ASS1,BCKDHA,CAT,DLD,DLST,ECH1,ETFA,GC,GOT2,GSTM5,HADH,HADHB,HSP90AB1,HSPD1,IDH1,LDHA,NDUFA10,NDUFB10,NDUFS2,OAT,PCCA,PPP2R1A,PRDX3,SOD1,SOD2,SUCLG1,TRAP1,UQCRC1,UQCRFS1	32 (5)	4	SMARCB1			RB1
MICAL1	enzyme		3			-0.169	4.27e-10	0.009	Akt,BCAR1,CASP1,caspase,EIF2AK2,ERK1/2,MAP3K1,Mapk,MICAL1,MMP2,MYC,NFkB (complex),RB1,SMPD1,STAT1,STAT5B,STK38	ACO2,ACOT12,ACOX1,ALDH7A1,ARG1,ASS1,BCKDHA,BHMT,CPT2,DLST,EIF4A1,GLUD1,GOT2,GPD1,GSTK1,HSPA9,HSPD1,LDHA,MAT1A,MDH1,NDUFA10,NDUFB10,NDUFS2,OAT,PHB,PPP2R1A,PRDX1,PRDX3,SARDH,SOD1,SUCLA2,TRAP1,TXNRD1,UQCRC1,UQCRFS1	35 (17)	13		MTOR			STK38
mediator	complex		2			-0.243	5.28e-10	0.0001	HNF4A,MED1,MED13,mediator	ACAA1,ACAT1,ACOX1,ACSL1,ALDH2,ARG1,BDH1,CAT,ETFDH,GPD1,GPD2,LDHA,OGDH,OTC,SCP2,SLC25A20,SOD1	17 (4)	3				HNF4A
COL2A1	other		3			0.632	5.67e-10	0.0319	AGER,Akt,COL2A1,Creb,DDR2,ERK1/2,MMP2,NFkB (complex),P38 MAPK,Ras,RB1,RUNX2,STAT3,TP53,TP73	AASS,ACAA2,ACADVL,ACAT1,ALDH7A1,ARG1,ASS1,BCKDHA,BHMT,DLD,DLST,ECH1,ETFA,GC,GSTK1,GSTM5,HADH,HADHB,HAGH,HSP90AB1,HSPA9,HSPD1,IDH1,LDHA,LDHD,MDH1,NDUFA10,NDUFB10,NDUFS2,NUDT12,OAT,PCCA,PHB,PPP2R1A,PRDX1,PRDX3,SUCLG1,TRAP1,UQCRC1,UQCRFS1	40 (15)	13	BMPR1A,BMPR1B,CDC42,EP300,ITGA5,LEP,MYC,PPARGC1A,SMARCD3,TP53	E2F1,EGR1,HDAC1,TWIST1		AGER
PSEN2	peptidase		2			1.567	6.07e-10	0.004	AKT1,CTNNB1,EGFR,ERK1/2,Jnk,PSEN2,TP53	ACAA2,ACADVL,ACAT1,ACO2,ACSL1,ASS1,BHMT,CA3,CAT,CCS,DLD,ECH1,ETFA,GC,GOT2,GSTM5,HADH,HADHB,HSP90AB1,HSPD1,IDH1,LDHA,MDH1,Mup1 (includes others),NUDT7,OAT,PCCA,PRDX3,SOD1,SOD2,SUCLG1,TRAP1,UQCRC2	33 (7)	7	APH-1,CSNK1D,HMGA1,NEUROG3,RB1	KDM5A		FOXO3,Notch,NOTCH1,PDGFRB,Secretase gamma	CTNNB1,CTSC,GJA1,INSR,PSEN1
CYP19A1	enzyme		2			-0.164	6.36e-10	0.0133	Akt,Creb,CTNNB1,CYP19A1,MAPK1,MAPK14,PRKAA1,PRKAA2,STAT3,STAT5B,STAT6,TP53	AASS,ACAA2,ACADL,ACADVL,ACAT1,ACO2,ACOX1,ACSL1,ALDH2,ARG1,ATP5A1,CA3,CAT,DLD,ECH1,ETFA,GC,GPD1,GSTK1,GSTM5,HADH,HADHB,HSP90AB1,HSPD1,IDH1,LDHA,Mup1 (includes others),NUDT7,PCCA,PHB,PRDX1,PRDX3,SOD1,SUCLG1,SUOX,TRAP1,UQCRC2	37 (12)	12	BMPR1B,EP300,ESRRA,HIF1A,LCN2,NR3C1,PKM,RORA,SIRT1	ADIPOQ,NR2F1,PPARA		ACOX1,CCND1,CCNE1,HSD11B2,POU1F1,PRLR,UCP1,VEGFA	CHEK2,CTNNB1,cytochrome-c oxidase,FASN,PRKAA1,RB1
WWTR1	transcription regulator		3	Activated		2.137	6.45e-10	0.0131	Alp,CEBPB,Creb,LATS,LATS2,MMP2,NOTCH1,PRL,RB1,RUNX2,TP53,WWTR1	AASS,ACADVL,ACAT1,ACO2,ACTR3,ATP5A1,ATP5H,BCKDHA,BHMT,CAT,DLST,ECH1,ECHS1,ETFA,GC,GLUD1,GSTM5,HADH,HADHB,HSP90AB1,MDH1,NDUFA10,NDUFS1,NDUFS2,NDUFV2,NUDT12,OAT,PC,PCCA,PPP2R1A,PRDX3,SCP2,SDHA,SUCLG1,TRAP1,UQCRC1,UQCRFS1	37 (12)	8	MGEA5			Cyclin A,CYR61,LATS1,SPP1	GJA1,TP63
RALGPS1	other		3			-0.522	6.45e-10	0.0034	Akt,FOXO4,HIF1A,JUN,MTORC1,PLAU,Ral,RALA,RALGPS1,Ras,SIRT1,TP53	ACAA2,ACADVL,ACAT1,ACO2,ARG1,ATP5A1,CAT,DLD,ECH1,EIF4A1,EPHX2,ETFA,GC,GSTK1,GSTM5,HADH,HADHB,HSP90AB1,HSPD1,IDH1,LDHA,OAT,PC,PCCA,PON1,PRDX1,PRDX3,SOD1,SOD2,SUCLG1,TRAP1,UQCRC2,UQCRFS1	33 (12)	9				RALA
GZMB	peptidase		2			0.928	6.64e-10	0.001	CASP1,GZMB,MAPK14,NOTCH1,TP53	ACAA2,ACADVL,ACAT1,ACO2,ACOX1,CAT,DLD,ECH1,ECHS1,ETFA,GC,GLUD1,GSTM5,HADH,HADHB,HSP90AB1,HSPD1,IDH1,LDHA,NDUFS1,NDUFV2,PCCA,PRDX1,PRDX3,SDHA,SOD1,SOD2,SUCLG1,TRAP1	29 (5)	4	CTSC,Mapk	GJA1,PDCD1		NOTCH1,TP53
LCN2	transporter		2			0.354	7.34e-10	0.0035	Akt,AKT1,ERK1/2,LCN2,MET,RELA,STAT6,TP53	ACAA2,ACADVL,ACAT1,ACO2,ACOX1,ACSL1,ALDH2,ARG1,ASS1,ATP5A1,BHMT,DLD,ECH1,ETFA,GC,GOT2,GSTK1,HADH,HADHB,HSP90AB1,HSPD1,IDH1,LDHA,MDH1,OAT,PCCA,PRDX3,SOD1,SOD2,SUCLG1,TRAP1,UQCRC2	32 (8)	8	FOXO3,IRF3,NR1I2	ACOX1,AQP1,HDAC1,INSIG1,SRF		CYP19A1,HIF1A,IVNS1ABP,PTEN,TP53	TWIST1
DLX5	transcription regulator		3			0.928	7.79e-10	0.0014	Akt,C/ebp,CEBPA,DLX5,EGFR,HIF1A,NOTCH1,Nr1h,RB1,RUNX2,SREBF1	ACADL,ACO2,ACSL1,ARG1,ATP5A1,BCKDHA,CPS1,CPT2,DLD,DLST,ECHS1,GLUD1,GSTK1,IDH1,LDHA,MAT1A,MDH1,NDUFA10,NDUFB10,NDUFS1,NDUFS2,NDUFV2,NUDT12,OAT,SDHA,SOD1,UQCRC1,UQCRC2,UQCRFS1	29 (11)	9	BMPR1A,Ins1
SMARCA4	transcription regulator		2	Activated		2.343	8.54e-10	0.0094	AR,E2F1,ESR1,RB1,SMARCA4,TP53	AASS,ACAA2,ACADL,ACADVL,ACAT1,ACO2,ACTR3,ALDH2,ASS1,ATP5A1,BCKDHA,CAT,CPS1,CYC1,DLD,DLST,ECH1,ETFA,GC,GSTM5,HADH,HADHB,HSP90AB1,IDH1,LDHA,MDH1,NDUFA10,NDUFB10,NDUFS2,OAT,PCCA,PHB,PPP2R1A,PRDX3,SDHA,SOD1,SOD2,SUCLG1,TRAP1,UQCRC1,UQCRFS1	41 (6)	6	ESRRA	PTEN		AIM2,BIRC5,CARD16,EGR1,HOXA7,MGP,MYC,NR2F2,PITX2,PPARG,RB1,RBP1,SEMA3B,SPP1,UBD	CCND1,CDKN2A,CHEK2,Cyclin A,E2F1,PIDD1,TP53
ACOX1	enzyme	-1.786	1			0.905	8.74e-10	0.0001	ACOX1	ACAA1,ACADL,ACADVL,ACSL1,BAAT,CAT,GNMT,Mup1 (includes others),OAT,OTC,PIPOX	11 (1)	1	ADIPOQ,ADIPOR2,CLOCK,CYP19A1,Esrra,ESRRA,KLF15,LEP,METRNL,PCGEM1,PNPLA2,PPARD,PPARG,PPARGC1A,RIPK2,TFAM,TRIB1,UPP1	HSD17B4,KLF5,NR1I2,PCK1,PLIN5,PTEN,SCD,SCP2,SERTAD2,UBD			FABP2,GADD45A,HDAC1,KLF6,LCN2,LONP1,NFE2L2,PDK4,TP53
RBM8A	other		3			1.067	9.71e-10	0.0452	Akt,AR,CEBPA,CTNNB1,FOS,JUN,MTOR,NFKBIA,RBM8A,REL,STAT1,STAT3,TP53,TP63	ACAA2,ACADL,ACADVL,ACAT1,ACO2,ACSL1,ACTR3,ARG1,ATP5A1,ATP5F1,CA3,CAT,CPS1,CPT2,CYC1,DLD,ECH1,EIF4A1,EPHX2,ETFA,GC,GSTK1,GSTM5,HADH,HADHB,HAGH,HSP90AB1,HSPD1,IDH1,LDHA,MDH1,Mup1 (includes others),NIPSNAP1,NUDT7,PCCA,PHB,PIPOX,PRDX3,SOD1,SOD2,SUCLG1,TRAP1,UQCRC2	43 (14)	13
CTCF	transcription regulator		3			0.632	1.02e-09	0.0204	AR,CCND1,CDKN1C,CTCF,ERK1/2,MAP2K4,NFkB (complex),NOS2,P38 MAPK,PARP1,RB1,TP53	ACAA2,ACADVL,ACAT1,ACTR3,ALDH7A1,ASS1,ATP5A1,BHMT,CAT,CYC1,DLD,DLST,ECH1,ETFA,GC,GNMT,GPD1,GSTM5,HACL1,HADH,HADHB,HSP90AB1,HSPA9,HSPD1,IDH1,LDHA,MDH1,NDUFA10,NDUFB10,NDUFS2,OAT,PC,PCCA,PRDX1,PRDX3,SOD1,SUCLG1,TRAP1,UQCRC1,UQCRFS1	40 (12)	9		CD40,MTOR		CDKN2A,TP53,ZBTB16	MYC
NLRP1	other		3			-1.298	1.22e-09	0.0349	Akt,CASP1,caspase,ERK1/2,IL1B,IL33,MAP3K1,NFkB (complex),NLRP1,P38 MAPK,RB1,SMPD1,STAT3,TP53	ACAA2,ACADVL,ACAT1,ACO2,ACOX1,ALDH7A1,ASS1,BCKDHA,BHMT,DLD,DLST,ECH1,ETFA,GC,GSTK1,GSTM5,HADH,HADHB,HSP90AB1,HSPA9,HSPD1,IDH1,LDHA,MAT1A,MDH1,NDUFA10,NDUFB10,NDUFS2,OAT,PCCA,PHB,PRDX1,PRDX3,SUCLG1,TRAP1,UQCRC1,UQCRC2,UQCRFS1	38 (14)	12
FNIP1	other		2			0.535	1.26e-09	0.0001	AMPK,FNIP1,MTOR	ACADL,ACO2,ATP5F1,CAT,ETFA,GSTK1,GSTM5,HSP90AB1,MDH1,OAT,PDHB,SDHA,SOD1,UQCRC2	14 (3)	2					AMPK,MTOR,PPARGC1A,ZBTB16
Esrra	transcription regulator		1			1.667	1.29e-09	0.0001	Esrra	ACAT1,ACOX1,ATP5B,ATP5F1,ATP5O,BDH1,CPT2,CYC1,NDUFS3	9 (1)	1	ADIPOR1,CDKN2A,EP300,INSR,METRNL,SIRT1	E2F1,FLCN,PTEN,RB1		ACOX1,cytochrome-c oxidase,EPAS1,FABP2,SIRT3,SPP1,TFAM	PRKAA1
MTCH2	other		3			0	1.3e-09	0.0046	AKT1,BAK1,BAX,BCL2L1,CASP1,caspase,CTNNB1,EIF2AK2,ERBB2,FOXO3,GRB2,HRAS,JUN,MAP2K1,MET,MTCH2,OMA1,PLAU,RAF1,RB1,REL,SHC1,SMPD1,STAT1,STAT3	ACADVL,ACO2,ACOX1,AIFM1,ALDH1L1,ARG1,ATP5B,BCKDHA,CA3,CHDH,CPS1,DLST,EIF4A1,EPHX2,GOT2,MAT1A,Mup1 (includes others),NDUFA10,NDUFS2,NUDT19,NUDT7,OAT,PC,PHB,PIPOX,PON1,PRDX3,SDHA,SOD1,SOD2,UQCRC1,UQCRFS1	32 (25)	20	ESRRA
POU2F1	transcription regulator		3			1.121	1.31e-09	0.023	Akt,AR,ATF2,CDK1,ERK1/2,GADD45A,JUN,MTOR,POU2F1,SMAD2,SP1,TGFB1,TP53	ACAA2,ACADL,ACADVL,ACAT1,ACO2,ACSL1,ACTR3,ALDH2,ARG1,ASS1,ATP5A1,ATP5B,ATP5F1,BCKDHA,BDH1,BHMT,CES1,DLD,ECH1,EIF4A1,EPHX2,ETFA,GC,GSTK1,HADH,HADHB,HSP90AB1,HSPD1,IDH1,MDH1,NDUFB10,OAT,PCCA,PDHB,PRDX3,SOD1,SUCLG1,TRAP1,UQCRC2	39 (13)	10				CCND1,GADD45A
TFAM	transcription regulator		1		biased	0.816	1.55e-09	0.0001	TFAM	ACADL,ACOX1,CPT2,ECH1,ECHS1,SLC25A20	6 (1)	1	ADIPOR1,AMPK,EP300,ESRRA,Esrra,INSR,PDX1,PPARGC1A,PRKAA1,TP53	E2F1,FLCN,HIF1A,INS,LONP1,SERTAD2,SURF1		ACOX1,cytochrome-c oxidase,PPARA
BUB3	other		3			-0.898	1.76e-09	0.0026	APC,APC (complex),BCL2L1,BUB3,CDC20,CDK1,CTNNB1,GMNN,MTOR,TP53	ACAA2,ACADL,ACADVL,ACAT1,ACO2,AIFM1,ATP5F1,CA3,CAT,DLD,ECH1,ETFA,GC,HADH,HADHB,HSP90AB1,HSPD1,IDH1,LDHA,MDH1,Mup1 (includes others),NDUFB10,NUDT7,OAT,PCCA,PRDX3,SOD1,SUCLG1,TRAP1,TXNRD1,UQCRC2	31 (10)	6	PKM	E2F1			CDC20,CDKN2A,TP53
TCF/LEF	group		3			0.973	1.85e-09	0.017	Akt,Alp,AR,Creb,CTNNB1,HNF1A,LEF1,MMP2,MYC,MYOD1,PRL,RUNX2,TCF/LEF,TCF3,TCF4,TCF7L1,TCF7L2	AASS,ACAA1,ACADL,ACOT12,ACSL1,ACTR3,ATP5A1,ATP5H,CA3,CCS,CPT2,CYC1,EIF4A1,GC,GLUD1,GOT2,GSTK1,HADH,HSPA9,IDH1,LDHA,Mup1 (includes others),NDUFS2,NUDT12,NUDT7,OAT,OGDH,PC,PHB,PPP2R1A,PRDX3,SARDH,SCP2,SOD2,SUCLA2,TRAP1,TXNRD1,UQCRC2	38 (17)	12	CTNNB1			BIRC5,CCND1,MYC
NUAK1	kinase		2			1.134	2.01e-09	0.0011	Akt,MMP2,NUAK1,PRKAA,TP53	ACAA2,ACADVL,ACAT1,ACO2,ACOX1,ATP5A1,CAT,DLD,ECH1,ETFA,GC,GSTK1,GSTM5,HADH,HADHB,HSP90AB1,HSPD1,IDH1,LDHA,OAT,PCCA,PPP2R1A,PRDX3,SOD1,SOD2,SUCLG1,TRAP1,UQCRC2	28 (5)	4				cytochrome-c oxidase,TP53	LATS1
HUWE1	transcription regulator		2			-1.567	2.06e-09	0.0083	AR,HUWE1,MYC,TP53	ACAA2,ACADVL,ACAT1,ACO2,ACOT12,ACTR3,ASS1,CAT,CPT2,CYC1,DLD,ECH1,EIF4A1,ETFA,GC,GLUD1,GOT2,GSTM5,HADH,HADHB,HSP90AB1,HSPA9,IDH1,OAT,PCCA,PHB,PRDX3,SARDH,SOD1,SOD2,SUCLA2,SUCLG1,TXNRD1	33 (4)	3	HIF1A,TOB1	CDKN2A			MYC,TP53
NGFR	transmembrane receptor		2			1.333	2.07e-09	0.021	Akt,AKT1,APP,JUN,Mapk,MMP2,NFkB (complex),NGFR,PI3K (complex),Ras,SMPD1,TP53	ACAA2,ACADVL,ACAT1,ACO2,ALDH7A1,ASS1,ATP5A1,CAT,DLD,ECH1,EIF4A1,EPHX2,ETFA,GALK1,GC,GOT2,GSTK1,GSTM5,HADH,HADHB,HSP90AB1,HSPA9,HSPD1,IDH1,LDHA,MAT1A,MDH1,OAT,PCCA,PPP2R1A,PRDX1,PRDX3,SOD1,SUCLG1,TRAP1,UQCRC2	36 (12)	11	EGR3	CTNNB1,NOTCH1,PTEN		CDC42,JUN,Mapk,RHOA,TP53	CCND1,CCNE1,CDK2
snRNP	complex		3			-0.973	2.1e-09	0.0322	Akt,AR,ATF2,CASP1,ERK1/2,HNRNPA2B1,JUN,MAP2K1,MAP2K2,MYD88,NFkB (complex),NR3C1,PRKCE,PRPF31,PRPF6,PRPF8,snRNP,SNRNP70,SNRPE,STAT3,TLR7,TP53	ACAA2,ACADVL,ACAT1,ACO2,ACOX1,ACSL1,ACTR3,ALDH1L1,ALDH7A1,ARG1,BCKDHA,BHMT,CPS1,CYC1,DLD,ECH1,EIF4A1,EPHX2,ETFA,GC,GSTK1,GSTM5,HADH,HADHB,HSP90AB1,HSPA9,HSPD1,IDH1,LDHA,NUDT19,OAT,PCCA,PHB,PRDX3,SOD2,SUCLG1,TRAP1,UQCRC2	38 (22)	15
NTRK3	kinase		2			0.557	2.56e-09	0.0031	Akt,AKT1,MAP2K1,Mapk,NTRK3,TP53	ACAA2,ACADVL,ACAT1,ACO2,ALDH1L1,ASS1,ATP5A1,CAT,DLD,ECH1,ETFA,GC,GOT2,GSTK1,HADH,HADHB,HSP90AB1,HSPD1,IDH1,LDHA,MDH1,NUDT19,OAT,PCCA,PRDX3,SOD1,SUCLG1,TRAP1,UQCRC2	29 (6)	5	PKM			Mapk,TP53
CCNE1	transcription regulator		2			-0.365	2.69e-09	0.004	AR,CCNE1,E2F1,FOXM1,MYC,RB1,RBL2	ACADL,ACO2,ACOT12,ACTR3,ASS1,ATP5A1,BCKDHA,CPT2,CYC1,DLST,EIF4A1,GLUD1,GOT2,HADH,HSPA9,HSPD1,LDHA,MDH1,NDUFA10,NDUFS2,OAT,PHB,PRDX3,SARDH,SDHA,SUCLA2,TRAP1,TXNRD1,UQCRC1,UQCRFS1	30 (7)	6	CAV1,CCND1,CDC25B,CSF1,CTNNB1,CYP19A1,E2F3,GNL2,HRAS,Ins1,KDM5A,MDM4,MTOR,NOTCH1,NRG1,PML,PPARD,RHOA,SPP1,TF,TFDP1,TOPBP1,TP63,VEGFA	ATF3,BTG2,CDKN2A,CLCN5,CUL3,CUL4B,DNAJB6,HDAC1,NGFR,NRIP1,PPARA,PRKN,PTEN,RPL23A,ST8SIA1,SUV39H1		CCNB1,CDK1,Cyclin A,TP53
RPL11	other		2			0.354	2.72e-09	0.006	MYC,RPL11,TP53	ACAA2,ACADVL,ACAT1,ACO2,ACOT12,ASS1,CAT,CPT2,DLD,ECH1,EIF4A1,ETFA,GC,GLUD1,GOT2,GSTM5,HADH,HADHB,HSP90AB1,HSPA9,HSPD1,IDH1,LDHA,PCCA,PHB,SARDH,SOD1,SOD2,SUCLA2,SUCLG1,TRAP1,TXNRD1	32 (3)	2		RICTOR		TP53	MYC,PDCD4
AGER	transmembrane receptor		2			0.649	2.8e-09	0.0423	AGER,Akt,Creb,ERK1/2,NFkB (complex),P38 MAPK,Ras,RB1,STAT3,TP53,TP73	AASS,ACAA2,ACADVL,ACAT1,ALDH7A1,ARG1,ASS1,BCKDHA,BHMT,DLD,DLST,ECH1,ETFA,GC,GSTK1,GSTM5,HADH,HADHB,HAGH,HSP90AB1,HSPA9,HSPD1,IDH1,LDHA,LDHD,MDH1,NDUFA10,NDUFB10,NDUFS2,OAT,PCCA,PHB,PRDX1,PRDX3,SUCLG1,TRAP1,UQCRC1,UQCRFS1	38 (11)	11	ACAN,COL2A1	GCG,GPX1		CDC42,CSF1,CTNNB1,EGR1,Mapk,RB1,TP53,VEGFA	CCND1,TP73
UBE4B	enzyme		2			-0.962	2.85e-09	0.0017	ATXN3,TP53,TP63,UBE4B,Ubiquitin	ACAA2,ACADVL,ACAT1,ACO2,ARG1,CAT,CPT2,DLD,ECH1,ETFA,GC,GSTM5,HADH,HADHB,HAGH,HSP90AB1,HSPA9,HSPD1,IDH1,LDHA,OAT,PCCA,PRDX3,SOD1,SOD2,SUCLG1,TRAP1	27 (5)	4				TP63	ATXN3,TP53,Ubiquitin
PCGEM1	other		1		biased	0.378	3.23e-09	0.0001	PCGEM1	ACOX1,GLUD1,IDH1,LDHA,PDHB,SDHA,SUCLG1	7 (1)	1				ACOX1,DHCR24,FASN,MYC,PDK4,PKM
DSP	other		3			0.898	3.24e-09	0.0045	DSP,HNF1A,HNF4A,LEF1,MYC,NFkB (complex),RUNX2	ACAT1,ACOT12,ACSL1,ALDH2,ALDH7A1,ARG1,ASS1,BDH1,CAT,CPT2,EIF4A1,ETFDH,GC,GLUD1,GOT2,HSPD1,LDHA,NDUFS2,NUDT12,OGDH,OTC,PHB,PRDX3,SARDH,SCP2,SLC25A20,SOD1,SOD2,SUCLA2,TRAP1,TXNRD1	31 (7)	5	MYC	GMNN		HNF4A,LEF1	ADIPOQ,CTNNB1,PPARG
Naip1 (includes others)	other		3			-0.686	3.25e-09	0.0266	Akt,CASP1,caspase,ERK1/2,IL1B,IL33,MAP3K1,Naip1 (includes others),P38 MAPK,RB1,STAT3,TP53	ACAA2,ACADVL,ACAT1,ACOX1,ASS1,BCKDHA,BHMT,DLD,DLST,ECH1,ETFA,GC,GSTK1,GSTM5,HADH,HADHB,HSP90AB1,HSPD1,IDH1,LDHA,MDH1,NDUFA10,NDUFB10,NDUFS2,OAT,PCCA,PHB,PRDX1,PRDX3,SUCLG1,TRAP1,UQCRC1,UQCRC2,UQCRFS1	34 (12)	10		PTEN
ZBTB16	transcription regulator		3			0.507	3.34e-09	0.014	Akt,DDIT4,FOS,JUN,MTOR,NFkB (complex),Rar,RARA,RXRA,TP53,ZBTB16	AASS,ACAA2,ACADL,ACADVL,ACAT1,ACO2,ACOX1,ALDH7A1,ARG1,ATP5A1,ATP5F1,BAAT,CAT,DLD,ECH1,EIF4A1,EPHX2,ETFA,GC,GSTK1,HADH,HADHB,HSP90AB1,HSPA9,HSPD1,IDH1,MDH1,NIPSNAP1,OAT,PC,PCCA,PRDX3,SOD1,SUCLG1,TRAP1	35 (11)	9	CTCF	CD40,FNIP1,NEUROG3		DDIT4,RORA	Cyclin A,ITGB3,MYC
ATR	kinase		2			0.845	3.76e-09	0.0182	Akt,ATF2,ATR,CREB1,E2F1,FANCD2,JUN,NFkB (complex),P38 MAPK,PI3K (complex),TP53	ACAA2,ACADL,ACADVL,ACAT1,ACO2,ALDH7A1,ARG1,ASS1,ATP5A1,BCKDHA,CAT,DLD,ECH1,EIF4A1,EPHX2,ETFA,GC,GSTK1,GSTM5,HADH,HADHB,HSP90AB1,HSPA9,HSPD1,IDH1,LDHA,OAT,PCCA,PHB,PRDX3,SDHA,SOD1,SUCLG1,TRAP1,UQCRC2	35 (11)	10	CDKN2A,MCRS1,MSH2,TOB1,TOPBP1	XRCC5		CHEK2,FANCD2,JUN,MDM2,TP53	Cdc2,E2F1
RBBP4	enzyme		2			1.3	4.1e-09	0.0036	AKT1,KRAS,Ras,RBBP4,TP53	ACAA2,ACADVL,ACAT1,ACO2,ACTR3,ASS1,BDH1,CAT,DLD,ECH1,ETFA,GC,GOT2,HADH,HADHB,HSP90AB1,HSPD1,IDH1,LDHA,MDH1,OAT,PCCA,PRDX1,PRDX3,SOD1,SOD2,SUCLG1,TRAP1,UQCRC2	29 (5)	4	E2F1
GADD45GIP1	other		2			1.147	4.4e-09	0.0004	GADD45GIP1,NFE2L2,RB1	ACO2,ATP5A1,BCKDHA,BHMT,CAT,DLST,GSTM5,HSP90AB1,HSPA9,IDH1,MDH1,NDUFA10,NDUFB10,NDUFS2,PRDX1,SOD1,TXNRD1,UQCRC1,UQCRFS1	19 (3)	2		KDM5A			CCNB1,Cdc2,CDK2,NFE2L2
G0S2	other		2		biased	-0.378	4.67e-09	0.0001	G0S2,PNPLA2	ACAA2,ACADL,ACADVL,ACOX1,ACSL1,GSTK1,HSPD1	7 (2)	2	PPARA,PTEN	ASXL1,SRF			MYC,PNPLA2
PDGFRB	kinase		2			1.567	5.23e-09	0.0197	Akt,AKT1,ERK1/2,Mapk,MMP2,PDGFRB,PI3K (complex),Ras,STAT1,STAT3,TP53	ACAA2,ACADVL,ACAT1,ACO2,ARG1,ASS1,ATP5A1,BHMT,CAT,DLD,ECH1,ETFA,GC,GOT2,GSTK1,GSTM5,HADH,HADHB,HSP90AB1,HSPD1,IDH1,LDHA,MDH1,OAT,PCCA,PHB,PPP2R1A,PRDX1,PRDX3,SOD1,SUCLG1,TRAP1,UQCRC2	33 (11)	10	COL18A1,FOXC2,JAG1,NOTCH1,PSEN1,PSEN2,PTEN,VEGFA	ADIPOQ,CDKN2A,HRAS,MYC,PTPRR,TP73		Mapk
IP6K2	kinase		2			0.928	5.99e-09	0.0033	Akt,AKT1,IP6K2,STK11,TP53	ACAA2,ACADVL,ACAT1,ACO2,ASS1,ATP5A1,CAT,DLD,ECH1,ETFA,GC,GOT2,GSTK1,HADH,HADHB,HSP90AB1,HSPD1,IDH1,LDHA,MDH1,OAT,PCCA,PRDX3,SARDH,SOD1,SOD2,SUCLG1,TRAP1,UQCRC2	29 (5)	4				TP53
VWC2	other		3			-1.808	6.35e-09	0.0344	ATF6,BMP2,BMP6,CREB1,CTNNB1,FOXO1,HSPA5,MAPK1,MAPK14,MTOR,NFkB (complex),Pkc(s),Ras,RB1,RUNX2,SPP1,STAT3,TGM2,VWC2	ACADL,ACADVL,ACO2,ACOX1,ALDH7A1,ARG1,ATP5A1,ATP5B,ATP5F1,BCKDHA,CA3,CCS,CPT2,DLST,EPHX2,ETFA,GPD1,GSTK1,HSP90AB1,HSPA9,MDH1,Mup1 (includes others),NDUFA10,NDUFB10,NDUFB9,NDUFS2,NUDT12,NUDT7,OAT,PHB,PON1,PRDX1,SLC25A20,SUOX,TXNRD1,UQCRC1,UQCRFS1	37 (19)	18
YY1	transcription regulator		2			-1.768	6.53e-09	0.0125	MYC,RUNX2,TP53,YY1	ACAA2,ACADVL,ACAT1,ACO2,ACOT12,ASS1,CAT,CPT2,DLD,ECH1,EIF4A1,ETFA,GC,GLUD1,GOT2,GSTM5,HADH,HADHB,HSP90AB1,HSPA9,IDH1,NUDT12,OAT,PCCA,PHB,PRDX3,SARDH,SOD1,SOD2,SUCLA2,SUCLG1,TXNRD1	32 (4)	3		PEBP1,RB1		VEGFA	CDKN2A,CFTR,TP53
ULK1	kinase		3		biased	1.333	6.98e-09	0.0461	Akt,AMBRA1,AMPK,ATF2,BECN1,ERBB2,JUN,Mapk,NFkB (complex),P38 MAPK,PI3K (complex),RB1CC1,STAT3,TAB2,TP53,ULK1	ACAA2,ACADVL,ACAT1,ACO2,ALDH7A1,ASS1,ATP5A1,BCKDHA,CAT,CHDH,CPS1,DLD,ECH1,EIF4A1,EPHX2,ETFA,GC,GSTM5,HADH,HADHB,HSP90AB1,HSPA9,HSPD1,IDH1,LDHA,OAT,PCCA,PDHB,PHB,PRDX3,SDHA,SOD1,SOD2,SUCLG1,TRAP1,UQCRC2	36 (16)	12	E2F1,RB1,TP53,TP63,TP73	AMPK,MTOR,PNPLA2,RPTOR
FBXO5	enzyme		3			-1.3	7.33e-09	0.0074	APC (complex),BCL2L1,CDC20,CDK1,FBXO5,FMR1,FZR1,GMNN,Jnk,JUN,TP53	ACAA2,ACADVL,ACAT1,ACO2,AIFM1,CAT,DLD,ECH1,EIF4A1,EPHX2,ETFA,GC,GSTM5,HADH,HADHB,HSP90AB1,HSPD1,IDH1,LDHA,NDUFB10,OAT,PCCA,PRDX3,SOD1,SOD2,SUCLG1,TRAP1,TXNRD1,UQCRFS1	29 (11)	7	E2F1,E2F3	CDKN2A			CDC20
CDC25B	phosphatase		2			0.756	7.75e-09	0.0046	Akt,AR,CDC25B,CDK1,TP53	ACAA2,ACADVL,ACAT1,ACO2,ACTR3,ATP5A1,CAT,CYC1,DLD,ECH1,ETFA,GC,GSTK1,GSTM5,HADH,HADHB,HSP90AB1,HSPD1,IDH1,NDUFB10,OAT,PCCA,PRDX3,SOD1,SOD2,SUCLG1,TRAP1,UQCRC2	28 (5)	4	PEG3	CDKN2A,COL18A1		CCNA1,CCND1,CCNE1,Cdc2,Cdk,CHEK2,Cyclin B
NR2F2	ligand-dependent nuclear receptor		2			0.557	8.42e-09	0.0071	CEBPA,NR2F2,POU5F1,TP53	ACAA2,ACADVL,ACAT1,ACO2,ACSL1,ALDH2,ARG1,BHMT,CAT,CPS1,DLD,ECH1,ETFA,GC,GSTM5,HADH,HADHB,HSP90AB1,HSPD1,IDH1,LDHA,OAT,PCCA,PHB,PRDX3,SOD2,SUCLG1,TRAP1,TXNRD1	29 (4)	4	SMARCA4	JAG1,NOTCH1,PPARG,VEGFA		TP53	PCK1,PPARA
TP73	transcription regulator		2	Inhibited		-2.058	8.58e-09	0.0254	Akt,MYOD1,RB1,STAT3,TP53,TP73	ACAA2,ACADVL,ACAT1,ACO2,ASS1,ATP5A1,BCKDHA,DLD,DLST,ECH1,ETFA,GC,GSTK1,GSTM5,HADHB,HAGH,HSP90AB1,HSPD1,IDH1,LDHD,MDH1,NDUFA10,NDUFB10,NDUFS2,OAT,PCCA,PHB,PRDX3,SOD1,SUCLG1,TRAP1,UQCRC1,UQCRC2,UQCRFS1	34 (6)	6	Ca2 ATPase,CHEK1,CHEK2,E2F1,EGR1,HDAC1,HRAS,JUN,MYC,N4BP1,PIM2,TFDP1,TP63	AGER,Cyclin B,HMGA1,MDM4,NR3C1,RCHY1,SIRT1,TIP60,ZEB1		BBC3,BTG2,BUB1B,CNTFR,cytochrome-c oxidase,DDIT4,FASN,FOXO3,GADD45A,JAG1,MLH1,PRL,RELN,TRIM32,ULK1	CCNB1,CDK5,COL18A1,CYR61,FST,HES1,HIF1A,ITGA5,PDGFRB,PDPN,PTEN,RB1,SPP1,TWIST1,VEGFA,Wfdc17
PIAS1	transcription regulator		2			-1.521	8.78e-09	0.041	Akt,AR,NFkB (complex),Nr1h,NR3C1,PGR,PIAS1,SP3,STAT1,TP53	ACAA2,ACADL,ACADVL,ACAT1,ACO2,ACSL1,ACTR3,ALDH7A1,ARG1,ATP5A1,CAT,CPS1,CPT2,CYC1,DLD,ECH1,ETFA,GC,GSTK1,GSTM5,HADH,HADHB,HSP90AB1,HSPA9,HSPD1,IDH1,LDHA,OAT,PCCA,PRDX3,SOD1,SOD2,SUCLG1,TRAP1,UQCRC2	35 (10)	9	MGEA5,MYC			CASP8AP2,CCND1,CDK1,NR3C1	FASN,GADD45A,MAPK7,MDM2,SCD,SMAD4,TP53
Cdk	group		2			0	9.12e-09	0.0034	Cdk,MYC,Rb,RB1	ACO2,ACOT12,ASS1,ATP5A1,BCKDHA,CPT2,DLST,EIF4A1,GLUD1,GOT2,HSPA9,HSPD1,LDHA,MDH1,NDUFA10,NDUFS2,OAT,PHB,PRDX3,SARDH,SOD2,SUCLA2,TRAP1,TXNRD1,UQCRC1,UQCRFS1	26 (4)	3	Cdc25,CDC25B,CDK5			CDC20,CHEK1
SIRT7	enzyme		2	Inhibited		-2.611	9.74e-09	0.0205	EPAS1,MTOR,MYC,SIRT7,TP53	ACAA2,ACADL,ACADVL,ACAT1,ACO2,ACOT12,ARG1,ASS1,ATP5F1,CAT,CPT2,DECR2,DLD,ECH1,EIF4A1,GC,GLUD1,GOT2,GSTM5,HADH,HADHB,HSPA9,IDH1,MDH1,OAT,PCCA,PHB,PRDX3,SARDH,SUCLA2,SUCLG1,TXNRD1,UQCRC2	33 (5)	4				MTOR	EPAS1,HIF1A,MYC,TP53
GFPT1	enzyme		2			0	9.92e-09	0.0002	GFPT1,PDX1,PRKAA,PRKAA1	ACOX1,ATP5H,CAT,CPT2,ECH1,IDH1,LDHA,MDH1,OAT,PC,SDHA,SOD2	12 (4)	3	MYC			LEP,PRKAA1	GCK,PDX1,PPARG
RFWD2	enzyme		2			-1.512	1.05e-08	0.0062	Akt,JUN,RFWD2,TP53	ACAA2,ACADVL,ACAT1,ACO2,ATP5A1,CAT,DLD,ECH1,EIF4A1,EPHX2,ETFA,GC,GSTK1,GSTM5,HADH,HADHB,HSP90AB1,HSPD1,IDH1,LDHA,OAT,PCCA,PRDX3,SOD1,SOD2,SUCLG1,TRAP1,UQCRC2	28 (4)	3					PPARGC1A
E2F1	transcription regulator		2			0.333	1.15e-08	0.0466	Akt,CTNNB1,E2F1,EIF2AK2,ERK1/2,MAPK1,MYOD1,NFkB (complex),PDX1,SIRT1,TP53	ACAA2,ACADL,ACADVL,ACAT1,ACO2,ALDH7A1,ARG1,ASS1,ATP5A1,ATP5H,BHMT,CA3,CPT2,DLD,ETFA,GC,GSTK1,GSTM5,HADH,HADHB,HSP90AB1,HSPA9,HSPD1,MDH1,Mup1 (includes others),NUDT7,PC,PCCA,PHB,PRDX3,SDHA,SOD2,SUCLG1,SUOX,TRAP1,UQCRFS1	36 (11)	11	E2F3,EP300,HRAS,JUN,KLF15,NOTCH1,PIM2,SERTAD2,SPP1	ATR,COPS2,KDM5A,LMNA,NR1I2,SMARCA4,SMARCB1		ADIPOR2,ANGPT2,BBC3,BIRC5,BNIP3,CDK1,CTNNB1,CTNNBIP1,EGR1,FBXO5,FOXO3,GMNN,HMGA1,Ins1,KRT14,LEP,MLH1,MTORC1,PDCD5,PDX1,RBBP4,SIVA1,TP73,TRAP1,ULK1	AURKB,BUB3,COL2A1,Esrra,MGEA5,OGT,PDK4,PPARG,PPARGC1A,TFAM,UCP1
Ctbp	group		2			1.134	1.17e-08	0.0051	CEBPA,Ctbp,NRIP1,TP53	ACAA2,ACADVL,ACAT1,ACO2,ACSL1,ARG1,BHMT,CAT,CPS1,DLD,ECH1,ETFA,GC,GSTM5,HADH,HADHB,HSP90AB1,HSPD1,IDH1,LDHA,OAT,PCCA,PRDX3,SLC25A20,SOD2,SUCLG1,SUOX,TRAP1	28 (4)	3		HIPK2		STAP2,TP53	CDKN2A,GADD45A,NRIP1
HIPK2	kinase		2			1.567	1.58e-08	0.0369	Akt,CTNNB1,EP300,HIF1A,HIPK2,NOTCH1,TP53,TP63	ACAA2,ACADL,ACADVL,ACAT1,ACO2,ARG1,ATP5A1,CA3,CPT2,DLD,ECH1,ECHS1,ETFA,GC,GLUD1,GSTK1,GSTM5,HADH,HADHB,HAGH,HSP90AB1,HSPD1,IDH1,LDHA,NDUFS1,NDUFV2,NUDT7,PCCA,PRDX3,SDHA,SUCLG1,TRAP1,UQCRC2	33 (8)	7	MDM4,XAF1	MGEA5,WSB1		ALOX5AP,CHEK2,CTNNB1,EGR1,EP300,HMGA1,NOTCH1,RB1,TP53,TP63	Ctbp,HIF1A,Mapk,PPARGC1A,UCP1,VEGFA
PA2G4	transcription regulator		2			-1.569	1.59e-08	0.003	Akt,PA2G4,TP53	ACAA2,ACADVL,ACAT1,ACO2,ATP5A1,CAT,DLD,ECH1,ETFA,GC,GSTK1,GSTM5,HADH,HADHB,HSP90AB1,HSPD1,IDH1,LDHA,OAT,PCCA,PRDX3,SOD1,SOD2,SUCLG1,TRAP1,UQCRC2	26 (3)	2	MYC	PTEN			TP53
CDC27	other		3			-1.4	1.66e-08	0.0031	AURKB,BCL2L1,CDC20,CDC27,CDK1,NPM1,PKM,TP53	ACAA2,ACADVL,ACAT1,ACO2,AIFM1,CAT,DLD,ECH1,ETFA,GC,GSTM5,HADH,HADHB,HSP90AB1,HSPD1,IDH1,NDUFB10,OAT,PCCA,PRDX3,SOD1,SOD2,SUCLG1,TRAP1,UQCRC2	25 (8)	5	CDK1				AURKB,CCND1,CDC20
CDK4	kinase		2			0.18	1.76e-08	0.0155	CDK4,CEBPA,FOXM1,GLI1,MYC,RB1,WT1	ACADVL,ACO2,ACOT12,ACSL1,ARG1,ATP5A1,BCKDHA,BHMT,CPS1,CPT2,DLST,EIF4A1,ETFA,GLUD1,GOT2,HSPA9,HSPD1,LDHA,MDH1,NDUFA10,NDUFS2,OAT,PHB,PRDX3,SARDH,SDHA,SOD1,SUCLA2,TXNRD1,UQCRC1,UQCRFS1	31 (7)	6	CCND1,CTSB,JUN,MYCL,NRG1,PKM,PPARA	CD40,GJA1,HRAS,ITGA5,NDRG1,PPARD,PRL,PTEN		Cyclin A,RBP1	RB1
PRNP	other		2			1.616	1.86e-08	0.019	AKT1,CTNNB1,ERK1/2,P38 MAPK,Pkc(s),PLA2G4A,PRNP,TP53	ACAA2,ACADVL,ACAT1,ACO2,ASS1,BHMT,CA3,CAT,DLD,ECH1,ETFA,GC,GOT2,GSTM5,HADH,HADHB,HSP90AB1,HSPD1,IDH1,LDHA,MDH1,Mup1 (includes others),NUDT7,OAT,PCCA,PON1,PRDX3,SCP2,SOD1,SUCLG1,TRAP1	31 (8)	7	CDK5,TP63	HMGCR,HRAS,IRF3		CCND1,CDKN2A,CTNNB1,EGR1,FST,IGF1R,NOTCH1,PLA2G4A	GJA1,MDM2,MYC,TLE1
GUCY2D	kinase		3			0.522	2.04e-08	0.0394	Akt,CFTR,Creb,ERK1/2,F2,GUCY2D,ITPR1,JUN,MAP3K1,MAPK1,MYC,Pkg,RAF1	AASS,ACAA1,Acaa1b,ACAA2,ACOT12,ASS1,ATP5A1,BHMT,CAT,CPT2,EIF4A1,EPHX2,GLUD1,GOT2,GSTK1,HADH,HSPA9,HSPD1,LDHA,OAT,PC,PHB,PRDX1,PRDX3,SARDH,SCP2,SOD1,SOD2,SUCLA2,SUOX,TRAP1,TXNRD1,UQCRC2	33 (13)	11				Pkg
SERTAD2	transcription regulator		1		biased	1.342	2.11e-08	0.0001	SERTAD2	ACOX1,CAT,CYC1,ECH1,PHYH	5 (1)	1		NR3C1		E2F1,TFDP1	ACOX1,PPARD,PPARGC1A,TFAM,UCP1
CSNK1D	kinase		2			0.557	2.15e-08	0.0125	CSNK1D,CTNNB1,PRKN,PSEN2,TP53	ACAA2,ACADVL,ACAT1,ACO2,ACSL1,CA3,CAT,CCS,DLD,ECH1,ETFA,GC,GSTM5,HADH,HADHB,HSP90AB1,HSPD1,IDH1,Mup1 (includes others),NDUFS3,NDUFV2,NUDT7,OAT,PCCA,PRDX1,PRDX3,SOD1,SUCLG1,TRAP1	29 (5)	4				CTNNB1,GJA1,MDM2,PSEN2	PRKN
CNGA3	ion channel		3			-1.061	2.23e-08	0.0361	Akt,CFTR,CNGA3,Creb,F2,ITPR1,JUN,MAP3K1,MAPK1,MYC,Pkg,RAF1	AASS,ACAA1,Acaa1b,ACAA2,ACOT12,ASS1,ATP5A1,CAT,CPT2,EIF4A1,EPHX2,GLUD1,GOT2,GSTK1,HADH,HSPA9,HSPD1,LDHA,OAT,PC,PHB,PRDX1,PRDX3,SARDH,SCP2,SOD1,SOD2,SUCLA2,SUOX,TRAP1,TXNRD1,UQCRC2	32 (12)	10					Pkg
Type I / Type II receptor	group		3			0.522	2.26e-08	0.0475	Creb,JUN,MAP3K1,MAP4K1,MAPK1,MMP14,MMP2,MTOR,P38 MAPK,PI3K (complex),Pkc(s),RB1,RBL2,STAT3,TGFB1,TGFBR1,TGFBR2,Type I / Type II receptor	AASS,ACADL,ACO2,ALDH2,ANXA7,ARG1,ASS1,ATP5A1,ATP5F1,BCKDHA,BDH1,CYC1,DLST,EIF4A1,EPHX2,ETFA,GSTM5,HADH,HSP90AB1,LDHA,MDH1,NDUFA10,NDUFB10,NDUFS2,PDHB,PHB,PON1,PPP2R1A,PRDX1,SUOX,UQCRC1,UQCRC2,UQCRFS1	33 (18)	14
PAXIP1	other		2			1.732	2.27e-08	0.0058	CEBPA,PAXIP1,TP53	ACAA2,ACADVL,ACAT1,ACO2,ACSL1,ARG1,BHMT,CAT,CPS1,DLD,ECH1,ETFA,GC,GSTM5,HADH,HADHB,HSP90AB1,HSPD1,IDH1,LDHA,OAT,PCCA,PRDX3,SOD1,SOD2,SUCLG1,TRAP1	27 (3)	2				TP53	GCG
PPP2R2A	phosphatase		2			1.3	2.28e-08	0.0162	Akt,CDK1,ERK1/2,PPP2R2A,RAF1,TP53	ACAA2,ACADVL,ACAT1,ACO2,ATP5A1,BHMT,CAT,DLD,ECH1,ETFA,GC,GSTK1,GSTM5,HADH,HADHB,HSP90AB1,HSPD1,IDH1,LDHA,NDUFB10,OAT,PC,PCCA,PRDX3,SOD1,SOD2,SUCLG1,TRAP1,UQCRC2	29 (6)	5				CHEK1,TP53	CDK1,UBR5
YWHAG	other		2			0.73	2.47e-08	0.0177	Akt,FOXO1,MAP2K1,MAPK1,MAPK14,PI3K (complex),TP53,YWHAG	ACAA2,ACADVL,ACAT1,ACO2,ALDH1L1,ATP5A1,ATP5B,DLD,ECH1,ETFA,GC,GPD1,GSTK1,GSTM5,HADH,HADHB,HSP90AB1,HSPD1,IDH1,LDHA,NUDT19,OAT,PCCA,PRDX1,PRDX3,SOD1,SUCLG1,SUOX,TRAP1,UQCRC2	30 (8)	7	PRL	PML		TP53	CAMKK1,MUSK
TWIST1	transcription regulator		2			-0.928	2.82e-08	0.0108	EP300,MYOD1,NOTCH1,TP53,TWIST1	ACAA2,ACADL,ACADVL,ACAT1,ACO2,ASS1,CAT,CPT2,DLD,ECH1,ECHS1,ETFA,GC,GLUD1,GSTM5,HADHB,HSP90AB1,HSPD1,IDH1,LDHA,NDUFS1,NDUFV2,PCCA,PRDX3,SDHA,SOD1,SOD2,SUCLG1,TRAP1	29 (5)	4	CTNNB1,HMGA1,JUN,TP63,WNT1	DNAJB6,HRAS,IGF1R,LCN2,TP73		CD40,FOXC2,LMNA,PRL,RHOA,VEGFA,WISP1,ZEB1,ZYX	ACAN,CDKN2A,COL2A1,EP300,ITGB3,NOTCH1,SPP1,TF
GADD45A	other		2			0.73	2.96e-08	0.0166	Akt,ATF2,CDK1,GADD45A,JUN,STAT3,TP53	ACAA2,ACADVL,ACAT1,ACO2,ATP5A1,BCKDHA,DLD,ECH1,EIF4A1,EPHX2,ETFA,GC,GSTK1,GSTM5,HADH,HADHB,HSP90AB1,HSPD1,IDH1,LDHA,NDUFB10,OAT,PCCA,PHB,PRDX3,SOD1,SOD2,SUCLG1,TRAP1,UQCRC2	30 (7)	6	EGR1,FOXO3,PITX2,PML,POU2F1,SIRT1,SMAD4,TP73,UCP1	ACOX1,Ctbp,Fcor,LEP,MGEA5,MYC,PIAS1,SCD,TOPBP1			CCNB1,Cdc2,CDK1,FOSB,JUN
HES1	transcription regulator		2			1.3	3.03e-08	0.017	AKT1,GATA1,HES1,PRKAA,RUNX2,STAT3,TP53	ACAA2,ACADVL,ACAT1,ACO2,ACOX1,ASS1,CAT,DLD,ECH1,ETFA,GC,GOT2,HADH,HADHB,HSP90AB1,HSPA9,HSPD1,IDH1,LDHA,MDH1,NUDT12,OAT,PCCA,PHB,PRDX3,SOD1,SOD2,SUCLG1,TRAP1	29 (7)	7	FANCG,HRAS,JAG1,MAML1,Notch,PSEN1,RND3,Secretase gamma,VEGFA	CTNNB1,NUMB,TP73		PAX5,SPP1,TP53	BBC3,CDK2,MDM2
MLH1	enzyme		2			1.4	3.27e-08	0.0041	CDK1,MAPK14,MLH1,TP53	ACAA2,ACADVL,ACAT1,ACO2,CAT,DLD,ECH1,ETFA,GC,GSTM5,HADH,HADHB,HSP90AB1,HSPD1,IDH1,LDHA,NDUFB10,OAT,PCCA,PRDX1,PRDX3,SOD1,SOD2,SUCLG1,TRAP1	25 (4)	3	E2F1,E2F3,TP63,TP73	PTTG1		BNIP3,CCND1,CDK2,CHEK2	CDK1
CALR	transcription regulator		2			0.365	3.34e-08	0.0181	Akt,CALR,CTNNB1,LPL,MAPK14,PI3K (complex),TGM2,TP53	ACAA2,ACADVL,ACAT1,ACO2,ACOX1,ATP5A1,CA3,CAT,DLD,ECH1,ETFA,GC,GSTK1,GSTM5,HADH,HADHB,HSP90AB1,HSPD1,IDH1,LDHA,Mup1 (includes others),NUDT7,PCCA,PRDX1,PRDX3,SLC25A20,SOD1,SUCLG1,TRAP1,UQCRC2	30 (8)	7	ANGPT2,CD40			INSR,TP53	CTNNB1,GJA1,RYR2
TCR	complex		1	Inhibited	biased	-2.309	3.57e-08	0.0001	TCR	ATP5B,ATP5F1,ATP5H,ECH1,GLUD1,HADH,HSPD1,MDH1,NDUFA10,PHB,SDHA,UQCRC1	12 (1)	1	NOTCH1			ARHGAP5,CDC42,CDK9,CTSB,EGR1,HIF1A,HRAS,JINK1/2,JUN,Mapk,MAPK7,MNK1/2,MTOR,MTORC1,MYC,PDCD1,RPL23A,SPP1,SRF	AMPK,CDK2,PTEN,TOB1
BTG2	transcription regulator		2			1.4	4.61e-08	0.0053	Akt,BTG2,ERBB2,HRAS,NFE2L2,RB1	ACO2,ATP5A1,ATP5B,BCKDHA,BHMT,CAT,CHDH,CPS1,DLST,GSTK1,GSTM5,HSP90AB1,HSPA9,IDH1,MDH1,NDUFA10,NDUFS2,PRDX1,SDHA,SOD1,SOD2,TXNRD1,UQCRC1,UQCRC2,UQCRFS1	25 (6)	6	CDKN2A,GCG,TP53,TP73			NFE2L2,PDX1,RB1	CCND1,CCNE1,CDK1,HRAS
STK17A	kinase		2			1.225	4.88e-08	0.0037	STK17A,TP53	ACAA2,ACADVL,ACAT1,ACO2,CAT,CCS,DLD,ECH1,ETFA,GC,GSTM5,HADH,HADHB,HSP90AB1,HSPD1,IDH1,LDHA,OAT,PCCA,PRDX3,SOD1,SOD2,SUCLG1,TRAP1	24 (2)	2
GCG	other		2			0.18	4.95e-08	0.0281	Akt,AMPK,CBS/CBSL,Creb,ERK1/2,FOS,FOXO1,GCG,Ins1,MAP2K6,MAPK1,MAPK14,MTOR,P38 MAPK,PDX1,STK11	AASS,ACADL,ACO2,ASS1,ATP5A1,ATP5B,ATP5F1,ATP5H,BCKDHA,BDH1,BHMT,CPT2,ECH1,ECI1,EPHX2,ETFA,GOT2,GPD1,HSP90AB1,IDH1,IVD,LDHA,NDUFB9,NIPSNAP1,OAT,PC,PDHB,PRDX1,SARDH,SUOX,UQCRC1	31 (16)	16	ATF3,EP300,GAL	PAXIP1		ADIPOQ,AMPK,BTG2,FST,IGF1R,MTOR,PCK1,PDX1,PLK3,PPARGC1A	AGER,FASN,Mapk,NR3C1,PPARGC1B
SNCB	other		2			-1.569	4.96e-08	0.0071	Akt,SNCB,TP53	ACAA2,ACADVL,ACAT1,ACO2,ATP5A1,CAT,DLD,ECH1,ETFA,GC,GSTK1,GSTM5,HADH,HADHB,HSP90AB1,HSPD1,IDH1,LDHA,OAT,PCCA,PRDX3,SOD1,SOD2,SUCLG1,TRAP1,UQCRC2	26 (3)	2	PLK3	PSEN1		MDM2	TP53
FABP2	transporter		3			0.408	5.13e-08	0.0069	AKT1,DGAT1,FABP2,FASN,HMGCR,LIPE,Mapk,MYC,PI3K (complex),Ras	Acaa1b,ACOT12,ACOX1,ACSL1,CPT2,EIF4A1,GLUD1,GSTM5,HSPA9,HSPD1,LDHA,MDH1,OAT,PC,PHB,PON1,PRDX1,PRDX3,SARDH,SOD1,SOD2,SUCLA2,TRAP1,TXNRD1	24 (10)	8	CFTR,EPAS1,Esrra,HNF4A,MYC	ACOX1,GMNN,HDAC1		HMGCR,PPARA	FASN,LEP
SMAD4	transcription regulator		2			-0.898	5.14e-08	0.0327	AR,ATF2,Creb,CTNNB1,ERK1/2,HNF4A,MAPK14,MTOR,NFkB (complex),NFKBIA,P38 MAPK,SMAD4	AASS,ACADL,ACAT1,ACSL1,ACTR3,ALDH2,ALDH7A1,ARG1,ASS1,ATP5F1,BCKDHA,BDH1,BHMT,CA3,CAT,CYC1,ETFA,ETFDH,HSP90AB1,HSPA9,LDHA,MDH1,Mup1 (includes others),NUDT7,OAT,OGDH,OTC,SCP2,SLC25A20,SOD1,UQCRC2	31 (12)	11	FOXO3,JUN,TP63,USP9X	GMNN,MDM4,NDRG1,PIAS1,PPARA,Ubiquitin		BBC3,CDH3,CDKN2A,CSF1,GADD45A,HNF4A,JAG1,MST1R,RGCC,SLC25A4	CCND1,CTNNB1
LMO2	transcription regulator		3			-0.756	5.71e-08	0.0142	Akt,CTNNB1,FOXO1,LEF1,LMO2,MYC,MYOD1,NFATC1,RUNX2,TCF3	ACOT12,ATP5A1,ATP5B,CA3,CAT,CCS,CPT2,EIF4A1,GLUD1,GOT2,GPD1,GSTK1,HADH,HSPA9,HSPD1,LDHA,Mup1 (includes others),NUDT12,NUDT7,OAT,PHB,PRDX3,SARDH,SOD2,SUCLA2,TRAP1,TXNRD1,UQCRC2	28 (10)	7	HDAC1				LEF1
HMGA1	transcription regulator		2			-1.461	5.86e-08	0.0286	Akt,HMGA1,TP53,TP63,TP73	ACAA2,ACADVL,ACAT1,ACO2,ARG1,ATP5A1,CAT,CPT2,DLD,ECH1,ETFA,GC,GSTK1,GSTM5,HADH,HADHB,HAGH,HSP90AB1,HSPD1,IDH1,LDHA,LDHD,OAT,PCCA,PRDX3,SOD1,SOD2,SUCLG1,TRAP1,UQCRC2	30 (5)	4	CDK1,E2F1,HIPK2,JUN,NRG1			CCND1,CYR61,EGR1,Ins1,INSR,MAPK8IP1,PIM2,PSEN2,TWIST1	CTSC,HMGCR,INSIG1,RPL7A,TP53,TP63,TP73,ZYX
CCNA1	other		2			1.177	6.05e-08	0.0083	CCNA1,NPM1,PGR,TP53	ACAA2,ACADVL,ACAT1,ACO2,ACOX1,ACSL1,CAT,CPT2,DLD,ECH1,ETFA,GC,GSTM5,HADH,HADHB,HSP90AB1,HSPD1,IDH1,LDHA,OAT,PCCA,PRDX3,SOD1,SOD2,SUCLG1,TRAP1	26 (4)	3	CCND1,CDC25B,CTNNB1,HRAS,MYC,PML,TFDP1	CDKN2A,RB1		TP53,VEGFA
UBE3A	enzyme		2			-1.372	6.45e-08	0.0359	Akt,ESR1,HTT,PGR,TP53,UBE3A	AASS,ACAA2,ACADVL,ACAT1,ACO2,ACOX1,ACSL1,ASS1,ATP5A1,CAT,CPT2,DLD,DLST,ECH1,ETFA,GC,GSTK1,GSTM5,HADH,HADHB,HSP90AB1,IDH1,LDHA,Mup1 (includes others),OAT,PCCA,PHB,PPP2R1A,PRDX3,SDHA,SOD1,SUCLG1,TRAP1,UQCRC2	34 (6)	5	ATXN3	UBE2E1			CDC42,CDKN2A,PML,TP53
SMARCB1	transcription regulator		2			1.732	6.98e-08	0.0138	CDKN1A,PRKAA,Rb,SMARCB1,TP53	ACAA2,ACADVL,ACAT1,ACO2,ACOX1,ACSL1,CAT,DLD,ECH1,ETFA,GC,GSTM5,HADH,HADHB,HSP90AB1,HSPD1,IDH1,LDHA,Mup1 (includes others),OAT,PC,PCCA,PRDX3,SOD1,SOD2,SUCLG1,TRAP1	27 (5)	5				CDKN2A,CSF1,GJA1,MDM2,PCK1,PPARG,PPP1CC,RND3,TMOD1	CCND1,CDK1,Cyclin A,E2F1,GMNN,MYC,RHOA,TFDP1
RALA	enzyme		2			-1.177	7.03e-08	0.0091	JUN,MTORC1,PLAU,RALA,TP53	ACAA2,ACADVL,ACAT1,ACO2,ARG1,CAT,DLD,ECH1,EIF4A1,EPHX2,ETFA,GC,GSTM5,HADH,HADHB,HSP90AB1,HSPD1,IDH1,LDHA,OAT,PCCA,PON1,PRDX3,SOD1,SUCLG1,TRAP1	26 (5)	4	CAV1,CDC42,CDK5,Growth hormone,HRAS,Ins1,RALGPS1			CTNNB1,JUN,MTORC1	TP53
COPS2	other		2			1.4	7.09e-08	0.0079	COPS2,JUN,TP53	ACAA2,ACADVL,ACAT1,ACO2,CAT,DLD,ECH1,EIF4A1,EPHX2,ETFA,GC,GSTM5,HADH,HADHB,HSP90AB1,HSPD1,IDH1,LDHA,OAT,PCCA,PRDX3,SOD1,SOD2,SUCLG1,TRAP1	25 (3)	2				JUN,TP53	E2F1
RECQL5	enzyme		3			-1	7.09e-08	0.0076	EP300,H2AFX,PCNA,RECQL5,TP53	ACAA2,ACADL,ACADVL,ACAT1,ACO2,CAT,CPT2,DLD,ECH1,ETFA,GC,GSTM5,HADH,HADHB,HSP90AB1,HSPD1,IDH1,LDHA,OAT,PCCA,PRDX3,SOD1,SOD2,SUCLG1,TRAP1	25 (5)	2
OGT	enzyme		1			1.633	7.19e-08	0.0001	OGT	ACO2,DLST,ETFB,NDUFS1,OGDH,SUCLG1	6 (1)	1		E2F1,RB1		BIRC5,CCND1,INSR,PPARGC1A,RHOA	CDK1
HNF4A	transcription regulator		1			0.277	7.33e-08	0.0002	HNF4A	ACAT1,ACSL1,ALDH2,ARG1,BDH1,CAT,ETFDH,LDHA,OGDH,OTC,SCP2,SLC25A20,SOD1	13 (1)	1	DSP,EP300,mediator,PDX1,PPARGC1B,SMAD4	AMPK,JINK1/2,KLF6,TP53		AQP1,CDK2,CTSB,EGR1,FABP2,FHL1,GPX1,Ins1,MLXIPL,NFE2L2,PCK1,PDK4,SCP2,TF	CCNB1,CCND1,CDK1,CTNNB1,FUT8,HIF1A,KRT14,MYC,PLA2G4A,SPP1,TFRC
LMNA	other		2	Inhibited		-2.414	7.92e-08	0.0327	Akt,LMNA,NFkB (complex),SIRT1,STAT1,TP53	ACAA2,ACADVL,ACAT1,ACO2,ALDH7A1,ARG1,ATP5A1,DLD,ECH1,ETFA,GC,GSTK1,GSTM5,HADH,HADHB,HSP90AB1,HSPA9,HSPD1,IDH1,LDHA,OAT,PC,PCCA,PRDX3,SOD1,SUCLG1,TRAP1,UQCRC2,UQCRFS1	29 (6)	5	CDK5,EP300,NFE2L2,TWIST1,VEGFA			EDN1,P110,PTEN,RB1,RYR2,SIRT1,SPP1	E2F1,Ins1,LMNB1,TP53
PNPLA2	enzyme		1		biased	0	8.54e-08	0.0001	PNPLA2	ACAA2,ACADL,ACADVL,ACOX1,ACSL1,GSTK1	6 (1)	1	ABHD5,ELOVL5,PPARD,PRKAA1,RIPK2,SYVN1	EGR1,G0S2		ACOX1,FASN,Ins1,PCK1,PDK4,PPARA,PPARG,PPARGC1B,UCP1	LEP,PLIN1,RHOA,ULK1
TOPBP1	other		2			-1	8.68e-08	0.0096	E2F1,TOPBP1,TP53	ACAA2,ACADL,ACADVL,ACAT1,ACO2,CAT,DLD,ECH1,ETFA,GC,GSTM5,HADH,HADHB,HSP90AB1,HSPD1,IDH1,LDHA,OAT,PCCA,PHB,PRDX3,SDHA,SOD1,SOD2,SUCLG1	25 (3)	2	E2F3,PML	RB1,UBR5		ATR,CCNE1,CDK2,CHEK1	BBC3,CHEK2,GADD45A,MDM2,TP53
CDC20	other		2			1.633	9.27e-08	0.0067	BCL2L1,CDC20,CDK1,TP53	ACAA2,ACADVL,ACAT1,ACO2,AIFM1,CAT,DLD,ECH1,ETFA,GC,GSTM5,HADH,HADHB,HSP90AB1,HSPD1,IDH1,LDHA,NDUFB10,OAT,PCCA,PRDX3,SOD1,SUCLG1,TRAP1	24 (4)	3	Cdk,EGR1,MYC,SPP1	BUB3,CDC27,FBXO5,PTEN			AURKB,CCNB1,Cyclin A
USP22	peptidase		2			-1.8	9.38e-08	0.007	SIRT1,TP53,USP22	ACAA2,ACADVL,ACAT1,ACO2,DLD,ECH1,ETFA,GC,GSTM5,HADH,HADHB,HSP90AB1,HSPD1,IDH1,LDHA,OAT,PC,PCCA,PRDX3,SOD1,SOD2,SUCLG1,TRAP1,UQCRC2,UQCRFS1	25 (3)	2				SIRT1	TP53
GDF7	growth factor		3			1.134	1.01e-07	0.0223	Alp,Creb,GDF7,MMP2,P38 MAPK,PRL,SMAD1,TP53	AASS,ACAA2,ACADVL,ACAT1,ACO2,ACTR3,ASS1,ATP5H,CAT,DLD,ECH1,ETFA,GC,GSTM5,HADH,HADHB,HSP90AB1,HSPD1,IDH1,LDHA,OAT,PC,PCCA,PPP2R1A,PRDX3,SCP2,SUCLG1,TRAP1	28 (8)	5
Hdac1/2	group		2			-1.177	1.02e-07	0.0146	Hdac1/2,RELA,TP53,TP63	ACAA2,ACADVL,ACAT1,ACO2,ARG1,CAT,CPT2,DLD,ECH1,ETFA,GC,GSTM5,HADH,HADHB,HAGH,HSP90AB1,HSPD1,IDH1,LDHA,OAT,PCCA,PRDX3,SOD1,SOD2,SUCLG1,TRAP1	26 (4)	3				TP63	TP53
MOB1A	other		3	Activated		2.043	1.06e-07	0.0356	LATS,MOB1A,MYC,STK38,TP53	ACAA2,ACADVL,ACAT1,ACO2,ACOT12,ASS1,CPT2,DLD,ECH1,EIF4A1,ETFA,GC,GLUD1,GOT2,GSTM5,HADH,HADHB,HSP90AB1,HSPA9,IDH1,OAT,PCCA,PHB,PRDX3,SARDH,SOD2,SUCLA2,SUCLG1,TXNRD1	29 (5)	2				STK38
PAX5	transcription regulator		3			-0.426	1.09e-07	0.0032	Alp,Creb,CTNNB1,MMP2,PAX5,PRL,RB1,TERT	AASS,ACO2,ACTR3,ATP5A1,ATP5H,BCKDHA,CA3,DLST,HSPD1,MDH1,Mup1 (includes others),NDUFA10,NDUFB10,NDUFS2,NUDT7,OAT,PC,PPP2R1A,SCP2,SOD2,UQCRC1,UQCRFS1	22 (8)	6	HES1,HES3,MYC,SOX11			CD40,CTNNB1,TP53	CCND1
NDRG1	kinase		2			-1.177	1.13e-07	0.0143	EIF2AK3,EIF2S1,Jnk,JUN,NDRG1,TP53	ACAA2,ACADVL,ACAT1,ACO2,CAT,DLD,ECH1,EIF4A1,EPHX2,ETFA,GC,GSTM5,HADH,HADHB,HSP90AB1,HSPA9,HSPD1,IDH1,LDHA,OAT,PCCA,PRDX3,SOD1,SOD2,SUCLG1,TRAP1	26 (6)	5	EGR1,EPAS1,HIF1A,NRG1,PPARG,PTEN,SIRT1	MYC		CTNNB1,JUN,VEGFA	ATF3,CCND1,CDK4,MDM2,SMAD4,TP63
HOXA7	transcription regulator		3			-0.756	1.41e-07	0.0245	Akt,AKT1,EGFR,ERK1/2,HOXA7,HRAS,KRT10,Mapk,MAPK12,MTOR,NFKBIA,Pkc(s),PLIN1,RAF1,RB1,TGM1,TSH,UCP1	ACADL,ACO2,ASS1,ATP5A1,ATP5B,ATP5F1,BHMT,DBT,DLST,ETFA,GNMT,GOT2,GSTK1,HADHB,HSP90AB1,NDUFA10,NDUFB10,NDUFS2,NUDT19,PC,PON1,PRDX1,SDHA,SOD1,SOD2,UQCRC1,UQCRC2,UQCRFS1	28 (18)	15	SMARCA4
DUSP10	phosphatase		2			-1.732	1.45e-07	0.0259	Akt,DUSP10,Mapk,MAPK14,MAPK3,P38 MAPK,TP53	ACAA2,ACADVL,ACAT1,ACO2,ASS1,ATP5A1,CAT,DLD,ECH1,ETFA,GC,GSTK1,GSTM5,HADH,HADHB,HSP90AB1,HSPD1,IDH1,LDHA,OAT,PCCA,PRDX1,PRDX3,SOD1,SUCLG1,TRAP1,UQCRC2	27 (7)	6	TP63				Mapk,TP53
STX1A	transporter		3			1.347	1.56e-07	0.0244	CFTR,H2AFX,Mapk,PLAU,SMPD1,STX1A,TP53	ACAA1,Acaa1b,ACAA2,ACADVL,ACAT1,ACO2,ARG1,CAT,DLD,ECH1,EPHX2,ETFA,GC,HADH,HADHB,HSP90AB1,HSPD1,IDH1,LDHA,MAT1A,OAT,PCCA,PON1,PRDX3,SCP2,SUCLG1,TRAP1	27 (7)	5		HDAC1			CFTR
ELL	transcription regulator		2			-1.633	1.56e-07	0.009	ELL,NR3C2,TP53	ACAA2,ACADVL,ACAT1,ACO2,CAT,DLD,ECH1,ETFA,GC,GSTM5,HADH,HADHB,HSP90AB1,HSPA9,HSPD1,IDH1,LDHA,OAT,PCCA,PDHB,PRDX3,SOD1,SUCLG1,TRAP1	24 (3)	2				NR3C2	TP53
SLC7A5	transporter		2			-1.508	1.6e-07	0.0001	EIF2AK4,MTOR,MTORC1,SLC7A5	ACADL,ATP5F1,CAT,ETFA,GSTM5,HSP90AB1,LDHA,MDH1,SOD1,SOD2,UQCRC2	11 (4)	3	EPAS1,MYC,SYVN1	PDCD1		MTOR,MTORC1	EIF2AK4
SKI	transcription regulator		2			-1.225	1.64e-07	0.0103	Ras,SKI,TP53	ACAA2,ACADVL,ACAT1,ACO2,CAT,DLD,ECH1,ETFA,GC,GSTM5,HADH,HADHB,HSP90AB1,HSPD1,IDH1,LDHA,OAT,PCCA,PRDX1,PRDX3,SOD1,SOD2,SUCLG1,TRAP1	24 (3)	2	CDK1,Cyclin B			CDK2	TP53
PLAGL1	transcription regulator		2			1.8	1.64e-07	0.0142	PLAGL1,SP1,TP53	ACAA2,ACADVL,ACAT1,ACO2,ACSL1,ATP5B,CES1,CYC1,DLD,ECH1,ETFA,GC,GSTM5,HADH,HADHB,HSP90AB1,HSPD1,IDH1,LDHA,OAT,PCCA,PRDX3,SOD2,SUCLG1,TRAP1	25 (3)	3	CDKN2A,INSR,JUN			PPARG,PTEN,TP53	Mapk
COP I	complex		3			-0.962	1.69e-07	0.0221	AR,ARCN1,COP I,COPA,COPE,COPG1,MDM4,TP53,TP73	ACAA2,ACADVL,ACAT1,ACO2,ACTR3,CAT,CYC1,DLD,ECH1,ETFA,GC,GSTM5,HADH,HADHB,HAGH,HSP90AB1,HSPD1,IDH1,LDHA,LDHD,OAT,PCCA,PRDX3,SOD1,SOD2,SUCLG1,TRAP1	27 (9)	4				MDM4
RAD18	other		3			-0.577	1.76e-07	0.0229	EP300,FANCD2,NFkB (complex),PCNA,POLH,RAD18,TP53	ACAA2,ACADL,ACADVL,ACAT1,ACO2,ALDH7A1,CAT,CPT2,DLD,ECH1,ETFA,GC,GSTM5,HADH,HADHB,HSP90AB1,HSPA9,HSPD1,IDH1,LDHA,OAT,PCCA,PRDX3,SOD1,SOD2,SUCLG1,TRAP1	27 (7)	4		Ubiquitin			FANCD2
Cdc2	group		2			1.569	1.79e-07	0.0176	Cdc2,JUN,KAT5,RUNX2,TP53	ACAA2,ACADVL,ACAT1,ACO2,CAT,DLD,ECH1,EIF4A1,EPHX2,ETFA,GC,GSTM5,HADH,HADHB,HSP90AB1,HSPD1,IDH1,LDHA,NUDT12,OAT,PCCA,PRDX3,SOD1,SOD2,SUCLG1,TRAP1	26 (5)	4	CDC25B,Cyclin B,E2F3,Mapk	ATR,CDK2,GADD45A,GADD45GIP1,LATS1
VRK1	kinase		2			1.225	1.94e-07	0.013	ATF2,TP53,VRK1	ACAA2,ACADVL,ACAT1,ACO2,BCKDHA,CAT,DLD,ECH1,ETFA,GC,GSTM5,HADH,HADHB,HSP90AB1,HSPD1,IDH1,LDHA,OAT,PCCA,PRDX3,SOD1,SOD2,SUCLG1,TRAP1	24 (3)	2		CDKN2A
TOPORS	enzyme		2			-1	1.95e-07	0.0165	AR,CDKN1A,TOPORS,TP53	ACAA2,ACADVL,ACAT1,ACO2,ACTR3,CAT,CYC1,DLD,ECH1,ETFA,GC,GSTM5,HADH,HADHB,HSP90AB1,HSPD1,IDH1,LDHA,OAT,PCCA,PRDX3,SOD1,SOD2,SUCLG1,TRAP1	25 (4)	3					TP53
DUOX2	enzyme		2	Inhibited		-2.309	1.96e-07	0.0001	DUOX2,MAPK3,RB1	ACO2,ATP5A1,BCKDHA,DLST,MDH1,NDUFA10,NDUFB10,NDUFS2,SOD1,SOD2,UQCRC1,UQCRFS1	12 (3)	2					RB1,TP53
UBR5	enzyme		2			-1.043	1.98e-07	0.0089	PCK1,TP53,UBR5	ACAA2,ACADL,ACAT1,ACO2,ACOX1,CAT,DLD,ECH1,ETFA,GC,GSTM5,HADH,HADHB,HSP90AB1,HSPD1,IDH1,LDHA,OAT,PCCA,PRDX3,SOD1,SUCLG1,TRAP1	23 (3)	2		PPP2R2A			BBC3,death receptor,GADD45,MDM2,PCK1,TOPBP1,TP53
XRCC5	enzyme		2			-0.962	2.01e-07	0.025	Akt,NFkB (complex),TP53,XRCC5	ACAA2,ACADVL,ACAT1,ACO2,ALDH7A1,ATP5A1,CAT,DLD,ECH1,ETFA,GC,GSTK1,GSTM5,HADH,HADHB,HSP90AB1,HSPA9,HSPD1,IDH1,LDHA,OAT,PCCA,PRDX3,SOD1,SUCLG1,TRAP1,UQCRC2	27 (4)	3					ATR,CHEK1
TRIM39	other		2			-1.043	2.04e-07	0.0101	CDKN1A,TP53,TRIM39	ACAA2,ACADVL,ACAT1,ACO2,CAT,DLD,ECH1,ETFA,GC,GSTM5,HADH,HADHB,HSP90AB1,HSPD1,IDH1,LDHA,OAT,PCCA,PRDX3,SOD1,SOD2,SUCLG1,TRAP1	23 (3)	2
WISP1	other		2	Inhibited		-2.117	2.04e-07	0.0263	Akt,Jnk,MTOR,P38 MAPK,TP53,WISP1	ACAA2,ACADL,ACADVL,ACAT1,ACO2,ASS1,ATP5A1,ATP5F1,CAT,DLD,ECH1,GC,GSTK1,GSTM5,HADH,HADHB,HSPD1,IDH1,LDHA,MDH1,OAT,PCCA,PRDX3,SOD2,SUCLG1,TRAP1,UQCRC2	27 (6)	5	MYC,Notch,TWIST1,WNT1			CCND1,MTOR	TP53
ZNF521	other		3			-0.577	2.07e-07	0.0303	Akt,CEBPA,CEBPB,EBF1,EP300,ERK1/2,HIF1A,NOTCH1,RB1,RUNX2,ZNF521	ACADL,ACO2,ACSL1,BCKDHA,BHMT,CAT,CPS1,CPT2,DLD,DLST,ECHS1,GLUD1,GSTK1,LDHA,MDH1,NDUFA10,NDUFB10,NDUFS1,NDUFS2,NDUFV2,NUDT12,OAT,SDHA,SOD1,UQCRC1,UQCRC2,UQCRFS1	27 (11)	9				PPARG
SRSF2	transcription regulator		2			-1.043	2.14e-07	0.0094	SRSF2,TP53	ACAA2,ACADVL,ACAT1,ACO2,CAT,CES1,DLD,ECH1,ETFA,GC,GSTM5,HADH,HADHB,HSP90AB1,HSPD1,IDH1,LDHA,OAT,PCCA,PRDX3,SOD1,SUCLG1,TRAP1	23 (2)	2	MYC	JUN		CCND1,MST1R,RYR2	EP300,TP53
PDCD4	other		2			-1.4	2.16e-07	0.0148	Jnk,JUN,PDCD4,TP53	ACAA2,ACADVL,ACAT1,ACO2,CAT,DLD,ECH1,EIF4A1,EPHX2,ETFA,GC,GSTM5,HADH,HADHB,HSP90AB1,HSPD1,IDH1,LDHA,OAT,PCCA,PRDX3,SOD1,SOD2,SUCLG1,TRAP1	25 (4)	3	ASXL1,NRG1,PTEN	ANGPT2,RPL11			JUN,TP53
ITGA5	transmembrane receptor		2	Activated		2.6	2.19e-07	0.024	Akt,AKT1,ERK1/2,ITGA5,MMP2,MTOR,NFkB (complex),P38 MAPK,PI3K (complex),Pkc(s),RB1	ACADL,ACO2,ALDH7A1,ASS1,ATP5A1,ATP5F1,BCKDHA,BHMT,CAT,DLST,ETFA,GOT2,GSTK1,GSTM5,HSP90AB1,HSPA9,NDUFA10,NDUFB10,NDUFS2,PON1,PPP2R1A,SOD1,UQCRC1,UQCRC2,UQCRFS1	25 (11)	10	CSF1,EDN1,HIF1A	TP73,ZYX		CCND1,CD40,COL2A1,RB1,RHOA	CDK2,CDK4,Cyclin A,JUN,MTOR
MSH2	enzyme		2			1.043	2.21e-07	0.0098	CDK1,MSH2,TP53	ACAA2,ACADVL,ACAT1,ACO2,CAT,DLD,ECH1,ETFA,GC,GSTM5,HADH,HADHB,HSP90AB1,HSPD1,IDH1,LDHA,NDUFB10,OAT,PCCA,PRDX3,SOD1,SUCLG1,TRAP1	23 (3)	2	ATF3,JUN,MYC			ATR,BBC3,CCND1,CHEK1,CHEK2,IGKC	CDK1
SIAH2	transcription regulator		2			-1.134	2.31e-07	0.0253	AR,Jnk,PML,SIAH2,TP53	ACAA2,ACADL,ACADVL,ACAT1,ACO2,ACSM1,ACTR3,CYC1,DLD,ECH1,ETFA,GC,GSTM5,HADH,HSP90AB1,HSPD1,IDH1,LDHA,OAT,PCCA,PRDX1,PRDX3,SLC25A20,SOD1,SOD2,SUCLG1,TRAP1,TXNRD1	28 (5)	4				HIF1A	PML,TP53,UBE2E2
TFDP1	transcription regulator		2			-1.569	2.33e-07	0.0204	E2F1,E2F3,ERK1/2,TFDP1,TP53	ACAA2,ACADL,ACADVL,ACAT1,ACO2,BHMT,DLD,ECH1,ETFA,GC,GSTM5,HADH,HADHB,HSP90AB1,HSPD1,IDH1,LDHA,OAT,PCCA,PHB,PRDX3,SDHA,SOD1,SOD2,SUCLG1,TRAP1	26 (5)	4	MYC,SERTAD2	CDK2,MDM2,MGEA5,PPARG,RB1,SMARCB1		CCNA1,CCNE1,CDK1,E2F3,TP73
CSNK1E	kinase		2			0.928	2.33e-07	0.0363	ARNTL,CSNK1E,CTNNB1,TCF7L2,TP53	ACAA1,ACAA2,ACADL,ACADVL,ACAT1,ACO2,ACOX1,ACSL1,CA3,CAT,DLD,ECH1,ETFA,GC,GSTM5,HADH,HADHB,HSP90AB1,HSPD1,IDH1,LDHA,Mup1 (includes others),NUDT7,OAT,PCCA,PRDX3,SOD1,SUCLG1,TRAP1	29 (5)	4	PTEN			CTNNB1,TP53
RB1	transcription regulator		1	Activated		2.111	2.34e-07	0.0001	RB1	ACO2,ATP5A1,BCKDHA,DLST,MDH1,NDUFA10,NDUFB10,NDUFS2,SOD2,UQCRC1,UQCRFS1	11 (1)	1	AGER,ATF3,BTG2,CAV1,CYR61,EP300,ERVW-1,GJA1,HIPK2,ITGA5,KLF6,LMNA,MCRS1,PML,PPARA,PPP1CC,RASSF5,RPL23A,SMARCA4,SPP1,TOB1	AMPK,BIRC5,CD40,CDC42,CDK4,CDK9,CHEK2,Cyclin B,CYP19A1,DUOX2,E2F3,Fcor,GNL2,HDAC1,IGF1R,INS,Ins1,Mapk,MAPK7,NOTCH1,PRL,PTTG1,SIRT1,TP73,WNT1		NR4A3,NUMB,PSEN2,ULK1,VEGFA	ANGPT2,AURKB,CCNA1,CCNB1,Esrra,GMNN,MTOR,OGT,PPARG,PPARGC1A,PPARGC1B,TAF1,TFDP1,TOPBP1,UCP1,YY1,ZEB1
TERC	other		2			-1.043	2.35e-07	0.0093	TERC,TERT,TP53	ACAA2,ACADVL,ACAT1,ACO2,CAT,DLD,ECH1,ETFA,GC,GSTM5,HADH,HADHB,HSP90AB1,HSPD1,IDH1,LDHA,OAT,PCCA,PRDX3,SOD1,SOD2,SUCLG1,TRAP1	23 (3)	2	HIF1A,LEP,WNT1				TP53
TP53RK	kinase		2			1.46	2.35e-07	0.0093	MMP14,TP53,TP53RK	ACAA2,ACADVL,ACAT1,ACO2,ANXA7,CAT,DLD,ECH1,ETFA,GC,GSTM5,HADH,HADHB,HSP90AB1,HSPD1,IDH1,LDHA,OAT,PCCA,PRDX3,SOD1,SUCLG1,TRAP1	23 (3)	2		TOB1		TP53
ZNF346	other		2			1.46	2.35e-07	0.0096	Rb,TP53,ZNF346	ACAA2,ACADVL,ACAT1,ACO2,CAT,DLD,ECH1,ETFA,GC,GSTM5,HADH,HADHB,HSP90AB1,HSPD1,IDH1,LDHA,OAT,PCCA,PRDX3,SOD1,SOD2,SUCLG1,TRAP1	23 (3)	2				TP53	Cyclin A
Actin	group		2			0.577	2.46e-07	0.0369	Actin,MKL1,TP53,VEGFA	ACAA2,ACADVL,ACAT1,ACO2,ACSL1,ALDH2,ATP5O,CAT,DBT,DECR1,DLD,ECH1,GC,GSTM5,HADH,HADHB,HSP90AB1,HSPD1,IDH1,LDHA,OAT,PCCA,PRDX3,SOD1,SOD2,SUCLG1,TRAP1	27 (4)	3	ANGPT2				VEGFA
CDC14B	phosphatase		2			-1.46	2.59e-07	0.0101	CDC14B,CDK1,TP53	ACAA2,ACADVL,ACAT1,ACO2,CAT,DLD,ECH1,ETFA,GC,GSTM5,HADH,HADHB,HSP90AB1,HSPD1,IDH1,LDHA,NDUFB10,OAT,PCCA,PRDX3,SOD1,SUCLG1,TRAP1	23 (3)	2	CHEK1				Cdc25,CDK1,TP53
PYHIN1	other		2			1.043	2.59e-07	0.0096	CDK1,PYHIN1,TP53	ACAA2,ACADVL,ACAT1,ACO2,CAT,DLD,ECH1,ETFA,GC,GSTM5,HADH,HADHB,HSP90AB1,HSPD1,IDH1,LDHA,NDUFB10,OAT,PCCA,PRDX3,SOD1,SUCLG1,TRAP1	23 (3)	2				TP53	CDK1,CDK2,MDM2
MLXIPL	transcription regulator		2			-1.46	2.75e-07	0.0117	MLXIPL,TP53	ACAA2,ACADVL,ACAT1,ACO2,CAT,DLD,ECH1,ETFA,GC,GPD1,GSTM5,HADH,HADHB,HSP90AB1,HSPD1,IDH1,LDHA,OAT,PCCA,PRDX3,SOD1,SUCLG1,TRAP1	23 (2)	2	HNF4A,JINK1/2	AMPK,ELOVL5,INSIG1,LEP,MAP4K4		FASN,GCK,HIF1A,SCD	Ins1,PPARA,TP53
CUL7	other		2			-1.46	2.84e-07	0.0111	CUL7,IRS1,TP53	ACAA2,ACADVL,ACAT1,ACO2,ATP5A1,CAT,DLD,ECH1,ETFA,GC,GSTM5,HADH,HADHB,HSP90AB1,HSPD1,IDH1,LDHA,OAT,PCCA,PRDX3,SOD1,SUCLG1,TRAP1	23 (3)	2				BIRC5,ZEB1	TP53
KLF11	transcription regulator		1		biased	1.342	2.86e-07	0.0001	KLF11	CAT,CPT2,HADHB,SLC25A20,SOD2	5 (1)	1				INS,PDK4,PDX1,PPARGC1A,UCP1	CAV1,PLA2G4A
MDM4	enzyme		2			-1	3.09e-07	0.0195	MDM4,TP53,TP73	ACAA2,ACADVL,ACAT1,ACO2,CAT,DLD,ECH1,ETFA,GC,GSTM5,HADH,HADHB,HAGH,HSP90AB1,HSPD1,IDH1,LDHA,LDHD,OAT,PCCA,PRDX3,SOD1,SOD2,SUCLG1,TRAP1	25 (3)	3	COP I	CDK1,CDKN2A,CHEK1,CHEK2		CCNE1,HIPK2	BBC3,SMAD4,TP73
BUB1B	kinase		2			1.46	3.16e-07	0.0155	BUB1B,CDK1,TP53	ACAA2,ACADVL,ACAT1,ACO2,CAT,DLD,ECH1,ETFA,GC,GSTM5,HADH,HADHB,HSP90AB1,HSPD1,IDH1,LDHA,NDUFB10,OAT,PCCA,PRDX3,SOD1,SUCLG1,TRAP1	23 (3)	2	CHEK1,MYC,TP73			CDK1,Cyclin B,PTTG1
Gsta4	enzyme		3			-1.043	3.26e-07	0.0144	Gsta4,H2AFX,Mitochondrial complex 1,NDUFAB1,TP53	ACAA2,ACADVL,ACAT1,ACO2,CAT,DBT,DLD,ECH1,ETFA,GC,GSTM5,HADH,HADHB,HSP90AB1,HSPD1,IDH1,LDHA,OAT,PCCA,PRDX3,SOD1,SUCLG1,TRAP1	23 (5)	2	NFE2L2,NR1I2,NR3C2	PPARA,PRKAA1
INSIG2	other		3			-1.633	3.41e-07	0.0215	Akt,ERK1/2,HMGCR,INSIG2,Mapk,MYC,Ras,SREBF2	ACAA2,ACOT12,ASS1,BHMT,CPT2,EIF4A1,GLUD1,GOT2,GSTK1,HSPA9,HSPD1,IDH1,LDHA,OAT,PHB,PRDX1,PRDX3,SARDH,SOD1,SOD2,SUCLA2,TRAP1,TXNRD1,UQCRC2	24 (8)	6	NR1I2,PPARA,PPARG,PPARGC1A	ELOVL5			FASN,HMGCR,INSIG1,SCD
SVIL	other		2			-1.043	3.42e-07	0.0118	RAC1,SVIL,TP53	ACAA2,ACADVL,ACAT1,ACO2,CAT,DLD,ECH1,ETFA,GC,GSTM5,HADH,HADHB,HSP90AB1,HSPD1,IDH1,LDHA,OAT,PCCA,PRDX3,SOD1,SOD2,SUCLG1,TRAP1	23 (3)	2	USP7				TP53
RELN	peptidase		2			1.147	3.52e-07	0.0044	Akt,AKT1,NOTCH1,PI3K (complex),RELN,SP1	ACSL1,ASS1,ATP5A1,ATP5B,CES1,CYC1,DLD,ECHS1,GLUD1,GOT2,GSTK1,GSTM5,MDH1,NDUFS1,NDUFV2,OAT,SDHA,SOD2,UQCRC2	19 (6)	5	NFE2L2,TP73	PSEN1,Secretase gamma,WNT1		CDC42,NOTCH1	CDK5
CCNB1	kinase		2			1.225	3.84e-07	0.0158	BCL2L1,CCNB1,CDK1,NPM1,TP53	ACAA2,ACADVL,ACAT1,AIFM1,CAT,DLD,ECH1,ETFA,GC,GSTM5,HADH,HADHB,HSP90AB1,HSPD1,IDH1,LDHA,NDUFB10,OAT,PCCA,PRDX3,SOD1,SOD2,SUCLG1,TRAP1	24 (5)	4	CCNE1,CDK9,CSF1,FASN,FOXO3,MYC,NUMB,PPARA,PRL,RHOA,WNT1	AMPK,CDC20,CDKN2A,CHEK1,GADD45A,GADD45GIP1,HNF4A,LATS1,PTEN,RB1,TP63,TP73		BIRC5,RGCC
PDX1	transcription regulator		1			0	3.96e-07	0.0001	PDX1	ATP5H,CAT,CPT2,ECH1,IDH1,MDH1,PC,SDHA	8 (1)	1	BTG2,E2F1,GCG,HES3,INSR,KLF11,PPARG,RBP1,SIRT3	GFPT1		ATF3,GCK,HNF4A,IGF1R,INS,Ins1,INSIG1,JUN,KLF6,NR5A2,TFAM	CCND1,MAP2,MYC,SPP1
UGCG	enzyme		2			-1.043	3.98e-07	0.0135	TERT,TP53,UGCG	ACAA2,ACADVL,ACAT1,ACO2,CAT,DLD,ECH1,ETFA,GC,GSTM5,HADH,HADHB,HSP90AB1,HSPD1,IDH1,LDHA,OAT,PCCA,PRDX3,SOD1,SOD2,SUCLG1,TRAP1	23 (3)	2		INS			BBC3,PCK1,TP53
INCENP	other		3			1.225	4.06e-07	0.0241	APC (complex),AURKB,GMNN,INCENP,NPM1,PKM,TP53	ACAA2,ACADVL,ACAT1,ACO2,CAT,DLD,ECH1,ETFA,GC,GSTM5,HADH,HADHB,HSP90AB1,HSPD1,IDH1,OAT,PCCA,PRDX3,SOD1,SOD2,SUCLG1,TRAP1,TXNRD1,UQCRC2	24 (7)	4
XAF1	other		2			1.043	4.1e-07	0.0139	TP53,XAF1,XIAP	ACAA2,ACADVL,ACAT1,ACO2,CAT,DLD,ECH1,ETFA,GC,GSTM5,HADH,HADHB,HSP90AB1,HSPD1,IDH1,LDHA,OAT,PCCA,PRDX3,SOD1,SOD2,SUCLG1,TRAP1	23 (3)	2	PRL			HIPK2	BIRC5
DDIT4	other		2			-0.192	4.25e-07	0.0431	Akt,DDIT4,MTOR,NFkB (complex),TP53	ACAA2,ACADL,ACADVL,ACAT1,ACO2,ALDH7A1,ATP5A1,ATP5F1,CAT,DLD,ECH1,ETFA,GC,GSTK1,HADH,HADHB,HSP90AB1,HSPA9,HSPD1,IDH1,MDH1,OAT,PCCA,PRDX3,SOD1,SUCLG1,TRAP1	27 (5)	4	HIF1A,NR3C1,TP63,TP73,ZBTB16	COL18A1			MTORC1
GMNN	transcription regulator		2			-1.043	4.35e-07	0.0176	GMNN,TP53	ACAA2,ACADVL,ACAT1,ACO2,CAT,DLD,ECH1,ETFA,GC,GSTM5,HADH,HADHB,HSP90AB1,HSPD1,IDH1,LDHA,OAT,PCCA,PRDX3,SOD1,SUCLG1,TRAP1,TXNRD1	23 (2)	2	E2F1	RB1,SMARCB1,TOB1			BMPR1A,CHEK1,CHEK2,CTNNB1,DSP,FABP2,PEG3,PITX2,SMAD4,TP53,VEGFA
CTSB	peptidase		2			-1.4	4.56e-07	0.0328	CASP1,CTSB,LPL,PLAU,TP53	ACAA2,ACADVL,ACAT1,ACO2,ACOX1,ARG1,CAT,DLD,ECH1,ETFA,GC,GSTM5,HADH,HADHB,HSP90AB1,HSPD1,IDH1,LDHA,OAT,PCCA,PON1,PRDX3,SOD1,SUCLG1,TRAP1	25 (5)	4	CLCN5,HNF4A,HRAS,PRL,TCR			CCND1,CDK4
BANP	other		2			1.225	4.63e-07	0.0219	BANP,CDK1,RELA,TP53	ACAA2,ACADVL,ACAT1,ACO2,CAT,DLD,ECH1,ETFA,GC,GSTM5,HADH,HADHB,HSP90AB1,HSPD1,IDH1,LDHA,NDUFB10,OAT,PCCA,PRDX3,SOD1,SOD2,SUCLG1,TRAP1	24 (4)	3	TOB1			MDM2,TP53	BBC3,CDK1
EPAS1	transcription regulator		2		biased	1.4	4.82e-07	0.0243	CTNNB1,EGFR,EPAS1,MYC	ACOT12,ARG1,ASS1,CA3,CAT,CPT2,DECR2,EIF4A1,GLUD1,GOT2,HSPA9,HSPD1,LDHA,Mup1 (includes others),NUDT7,OAT,PHB,PRDX3,SARDH,SOD1,SOD2,SUCLA2,TRAP1,TXNRD1,UQCRC2	25 (4)	4	CYBA,ESRRA,Esrra,KLF5,Mapk,NFE2L2,PPARGC1A,SIRT1	EIF3E,PTEN,SIRT7,TRPM2		ANGPT2,BNIP3,CAV1,CTNNB1,EDN1,FABP2,FHL1,GPX1,ITGB3,MTORC1,MYC,NDRG1,OMA1,PPARG,SLC7A5,VEGFA	BBC3,FASN,NOTCH1
PIM2	kinase		2			0.816	4.83e-07	0.0207	AMPK,MTORC1,MYC,PIM2,PKM,STAT6	ACO2,ACOT12,ACOX1,ACSL1,ALDH2,ASS1,CAT,CPT2,EIF4A1,GLUD1,GOT2,GSTK1,HSPA9,HSPD1,LDHA,PDHB,PHB,PRDX3,SARDH,SDHA,SUCLA2,TRAP1,TXNRD1,UQCRC2	24 (6)	5	HIF1A,HMGA1	MTOR		API5,CDK2,E2F1,MDM2,MTORC1,MYC,PKM,PPARGC1A,TP53,TP73	AMPK
RCHY1	enzyme		2			-0.784	4.95e-07	0.0324	AR,RCHY1,TP53,TP73	ACAA2,ACADVL,ACAT1,ACO2,ACTR3,CAT,CYC1,DLD,ECH1,ETFA,GC,GSTM5,HADH,HADHB,HAGH,HSP90AB1,HSPD1,IDH1,LDHA,LDHD,OAT,PCCA,PRDX3,SOD1,SUCLG1,TRAP1	26 (4)	3	CDK9				HDAC1,TP73
SMAD1/5	group		3			1.225	5.04e-07	0.0225	P38 MAPK,Rb,SMAD1,SMAD1/5,SMAD5,TP53	ACAA2,ACADVL,ACAT1,ACO2,ASS1,CAT,DLD,ECH1,ETFA,GC,GSTM5,HADH,HADHB,HSP90AB1,HSPD1,IDH1,LDHA,OAT,PCCA,PRDX3,SOD1,SOD2,SUCLG1,TRAP1	24 (6)	3	BMPR1A
TAF1	transcription regulator		2			1.225	5.04e-07	0.023	AR,TAF1,TP53	ACAA2,ACADVL,ACAT1,ACO2,ACTR3,CAT,CYC1,DLD,ECH1,ETFA,GC,GSTM5,HADH,HADHB,HSP90AB1,HSPD1,IDH1,LDHA,OAT,PCCA,PRDX3,SOD1,SUCLG1,TRAP1	24 (3)	2	CCND1,MDM2	RB1		TP53
DHCR24	enzyme		2			-1.8	5.16e-07	0.029	DHCR24,Jnk,MAPK14,P38 MAPK,TP53	ACAA2,ACADVL,ACAT1,ACO2,ASS1,CAT,DLD,ECH1,ETFA,GC,GSTM5,HADH,HADHB,HSP90AB1,HSPD1,IDH1,LDHA,OAT,PCCA,PRDX1,PRDX3,SOD1,SOD2,SUCLG1,TRAP1	25 (5)	4	PCGEM1,PPARGC1B	CCND1,INSIG1
AURKB	kinase		2			1.043	5.28e-07	0.0208	AURKB,NPM1,PKM,TP53	ACAA2,ACADVL,ACAT1,ACO2,CAT,DLD,ECH1,ETFA,GC,GSTM5,HADH,HADHB,HSP90AB1,HSPD1,IDH1,OAT,PCCA,PRDX3,SOD1,SOD2,SUCLG1,TRAP1,UQCRC2	23 (4)	3	CDK1,MYC	CDC20,CDC27,CDKN2A,E2F1,PTEN,RB1		PKM	BBC3
CAST	peptidase		2			1.46	5.69e-07	0.017	CAPN2,CAST,TP53	ACAA2,ACADVL,ACAT1,ACO2,CAT,DLD,ECH1,ETFA,GC,GSTM5,HADH,HADHB,HSP90AB1,HSPD1,IDH1,LDHA,OAT,PCCA,PPP2R1A,PRDX3,SOD1,SUCLG1,TRAP1	23 (3)	2		MYC,TP63		AMPK,TP53	CDK5
Secretase gamma	complex		2			-0.728	5.69e-07	0.0013	Akt,AKT1,HES1,NOTCH1,PSEN1,PSEN2,Secretase gamma	ACSL1,ASS1,ATP5A1,CCS,DLD,ECHS1,GLUD1,GOT2,GSTK1,GSTM5,MDH1,NDUFS1,NDUFV2,OAT,SDHA,SOD2,UQCRC2	17 (7)	6	APH-1,PSEN1,PSEN2			HES1,MDM2,MYC,Notch,NOTCH1	RELN
UBE2O	enzyme		3			1.8	5.91e-07	0.0316	MAPK14,RNF2,RUNX2,SMAD6,TP53,UBE2O	ACAA2,ACADVL,ACAT1,ACO2,CAT,DLD,ECH1,ETFA,GC,GSTM5,HADH,HADHB,HSP90AB1,HSPD1,IDH1,LDHA,NUDT12,OAT,PCCA,PRDX1,PRDX3,SOD1,SOD2,SUCLG1,TRAP1	25 (6)	3		MTOR
PLIN5	other		1			-1.342	6.49e-07	0.0001	PLIN5	ACAA2,ACADL,ACADVL,ACOX1,TXNRD1	5 (1)	1	PPARG			NFE2L2	ACOX1,PDK4,PPARGC1B
ZYX	other		2	Activated		2.041	6.77e-07	0.0272	HNF1A,Rar,TP53,ZYX	ACAA2,ACADVL,ACAT1,ACO2,ARG1,CAT,DLD,ECH1,ETFA,GSTM5,HADH,HADHB,HSP90AB1,HSPD1,IDH1,LDHA,NDUFS2,OAT,OGDH,PCCA,PRDX3,SOD1,SUCLG1,TRAP1	24 (4)	3	SRF,TWIST1	HMGA1,PRKAA1			ITGA5
SIRT3	enzyme		2			1.043	6.87e-07	0.0096	Akt,AMPK,Creb,ERK1/2,FOXO3,MTOR,PRKAA,RAF1,Ras,SIRT3,STK11	AASS,ACADL,ACO2,ACOX1,ATP5A1,ATP5F1,BHMT,CAT,ETFA,GSTK1,GSTM5,HSP90AB1,LDHA,MDH1,OAT,PC,PDHB,PRDX1,PRDX3,SARDH,SDHA,SOD2,UQCRC2	23 (11)	11	ESRRA,Esrra,PPARGC1A,SIRT1			AMPK,FOXO3,PDX1,UCP1	MTOR,PPIF,SCD,VEGFA
PAX3	transcription regulator		2			-1.043	6.97e-07	0.0178	Jnk,PAX3,TP53	ACAA2,ACADVL,ACAT1,ACO2,CAT,DLD,ECH1,ETFA,GC,GSTM5,HADH,HADHB,HSP90AB1,HSPD1,IDH1,LDHA,OAT,PCCA,PRDX3,SOD1,SOD2,SUCLG1,TRAP1	23 (3)	2	CTNNB1,HDAC1,PML	AMPK		CDH3	TP53
ADIPOQ	other		1			-0.707	7.15e-07	0.0001	ADIPOQ	Acaa1b,ACOX1,ACSL1,ARG1,GPD1,PDHB,PRDX3,SOD2	8 (1)	1	CAV1,FST,GCG,Growth hormone,PEBP1,SIRT1	ATF3,DSP,EDN1,FOXC2,HIF1A,PML,SPP1		ACOX1,EGR1,GCK,IGF1R,MTOR,PPARD,PPARGC1A,PRKAA1,RHOA,SCD,TP53	BIRC5,CCND1,CDKN2A,CTNNB1,CYBA,CYP19A1,IRF3,Mapk,NCF2,PCK1,PDGFRB,UCP1
SYVN1	transporter		2			-1	7.22e-07	0.0321	HTT,SYVN1,TP53	ACAA2,ACADVL,ACAT1,ACO2,CAT,DLD,DLST,ECH1,ETFA,GC,GSTM5,HADH,HADHB,HSP90AB1,HSPD1,IDH1,LDHA,Mup1 (includes others),OAT,PCCA,PRDX3,SDHA,SOD1,SUCLG1,TRAP1	25 (3)	2		CD40		CCND1,FANCG,FASN,IGF1R,ITGA6,PNPLA2,SLC7A5,TFRC	HMGCR,NFE2L2,TP53
TP53	transcription regulator		1			1.279	7.42e-07	0.017	TP53	ACAA2,ACADVL,ACAT1,ACO2,CAT,DLD,ECH1,ETFA,GC,GSTM5,HADH,HADHB,HSP90AB1,HSPD1,IDH1,LDHA,OAT,PCCA,PRDX3,SOD1,SUCLG1,TRAP1	22 (1)	1	ADIPOQ,AGER,ANGPT2,ARRB2,ATR,BANP,CALR,CAST,CCNA1,CCNE1,CD40,CDK5,CDK9,COPS2,CSNK1E,Ctbp,CTCF,CYR61,ERVW-1,FFAR3,GNL2,GZMB,HES1,HIPK2,IP6K2,ITGB3,JAG1,LCN2,MCRS1,MGEA5,Mir122a,b,NGFR,NR2F2,NTRK3,NUAK1,PAX5,PAXIP1,PIM2,PLAGL1,PLK3,POU1F1,PPARGC1A,PPP2R2A,PRKAA1,PRLR,PYHIN1,RPL11,RPS14,TAF1,TP53RK,USP7,YWHAG,ZNF148,ZNF346	ACOX1,BUB3,CDC14B,CDC42,CUL7,DUOX2,DUSP10,E2F3,ELL,FOXC2,GAL,GMNN,HDAC1,Hdac1/2,HMGA1,HUWE1,INS,ITGA6,LMNA,MAPK7,MLXIPL,NFE2L2,NR3C2,PA2G4,PAX3,PDCD4,PIAS1,RALA,RASSF5,RNASEL,RPL23A,RPL7A,SIAH2,SIRT7,SKI,SMARCA4,SNCB,SRSF2,STUB1,SUV39H1,SVIL,SYVN1,TERC,TOB1,TOPBP1,TOPORS,UBE3A,UBE4B,Ubiquitin,UBR5,UGCG,USP22,WISP1,YY1		ADH5,ARHGAP5,BBC3,BCL2A1,BTG2,CDH3,CLIC4,COL18A1,COL2A1,FHL1,GADD45,GLIPR1,GPX1,OMA1,PARD6G,PEG3,PIDD1,PRKAB1,RND3,SESN1,SESN2,SIVA1,TFAM,TMSB10/TMSB4X,TSPO,ULK1,USP9X	BMF,BNIP3,EGR3,FASN,HNF4A,KRT14,PCK1,TRAP1,UPP1
LONP1	peptidase		1		biased	-0.447	1.11e-06	0.0001	LONP1	ATP5A1,HSPA9,HSPD1,SOD1,UQCRFS1	5 (1)	1		ACOX1		cytochrome-c oxidase	TFAM
Ins1	other		1			1.508	1.28e-06	0.0002	Ins1	BCKDHA,BDH1,ECI1,GPD1,IVD,LDHA,NDUFB9,PDHB,SOD2,UQCRC1,UQCRC2	11 (1)	1	CDK5,CTNNB1,E2F1,Growth hormone,HMGA1,HNF4A,KLB,MAPK8IP1,NEUROG3,OMA1,PDX1,PNPLA2,PPARGC1A,PRKAB1,PTTG1,SPP1	DNAJC3,FFAR3,GAL,LMNA,MLXIPL,PDK4,PLIN1,TERF2IP		CCND1,CCNE1,CDC42,CDK2,COL18A1,Cyclin A,DLX5,EDN1,EGR1,FASN,FOXC2,HMGCR,HRAS,HSD11B2,IGF1R,INS,ITGA6,JUN,Mapk,MTOR,NEK6,RALA,RHOA,RPS14,TF,VEGFA	AMPK,EHHADH,FOXO3,HSD17B4,PCK1,PPARD,PRKAA1,RB1,SIRT1
ESRRA	ligand-dependent nuclear receptor		1		biased	0.378	1.31e-06	0.0003	ESRRA	ACADVL,ACOX1,ACSL1,ATP5B,ETFDH,LDHA,SLC25A20	7 (1)	1	PPARG,SIRT1	KLF6		ACOX1,CYCS,CYP19A1,EPAS1,HMGCR,HSD17B4,MTCH2,PDK4,PKM,PPARA,SIRT3,SMARCA4,TFAM
STK38	kinase		2			1.606	1.39e-06	0.0113	Mapk,MYC,STK38	ACOT12,ASS1,CAT,CPT2,EIF4A1,GLUD1,GOT2,HSPA9,HSPD1,LDHA,OAT,PHB,PRDX3,SARDH,SOD1,SOD2,SUCLA2,TRAP1,TXNRD1	19 (3)	2	MOB1A	MICAL1		MYC	Mapk
EHHADH	enzyme		1	Activated	biased	2	1.64e-06	0.0001	EHHADH	ACAA1,ACOX1,ACSL1,SCP2	4 (1)	1	KLF15,LEP,PPARG	ELOVL5,Ins1,PCK1,PTEN,UPP1			FASN,PDK4,SCP2
LEF1	transcription regulator		2			1.091	1.75e-06	0.0229	CTNNB1,LEF1,MYC,RUNX2	ACOT12,ASS1,CA3,CPT2,EIF4A1,GLUD1,GOT2,HSPA9,HSPD1,LDHA,Mup1 (includes others),NUDT12,NUDT7,OAT,PHB,PRDX3,SARDH,SOD2,SUCLA2,TRAP1,TXNRD1	21 (4)	3	DSP,NOTCH1,PITX2,SOX11,WNT1	CTNNBIP1,HDAC1,LMO2,Pkg,PRKN		BIRC5,CCND1,JAG1,MYC,SPP1	RNF8
UCP1	transporter		2			1.265	1.93e-06	0.0005	AMPK,UCP1	ACO2,BCKDHA,CAT,DBT,GNMT,GSTK1,NUDT19,OAT,PDHB,SDHA	10 (2)	2	CYP19A1,FOXC2,FST,IGF1R,INS,KLF11,METRNL,PEBP1,PNPLA2,PPARA,PPARD,PPARG,PPARGC1A,SIRT3,VEGFA	ADIPOQ,ADIPOR2,E2F1,FLCN,HIPK2,INSR,JUN,Mapk,NRIP1,PML,PRL,RB1,SCD,SERTAD2		GADD45A,MYC,PCK1,STAP2	CCDC6
TRRAP	transcription regulator		2			1.414	2.42e-06	0.0136	CDK1,MYC,TRRAP	ACOT12,ASS1,CPT2,EIF4A1,GLUD1,GOT2,HSPA9,HSPD1,LDHA,NDUFB10,OAT,PHB,PRDX3,SARDH,SOD2,SUCLA2,TRAP1,TXNRD1	18 (3)	2				CDK1,MDM2,MYC
PDK4	kinase		2			0	2.53e-06	0.0001	AMPK,MTORC1,PDK4	ACO2,ARG1,CAT,GSTK1,LDHA,OAT,PDHB,SDHA	8 (3)	3	ABHD5,CDK9,ELOVL5,EP300,ESRRA,Growth hormone,HNF4A,INSR,KLF11,KLF15,PCGEM1,PNPLA2,PPARA,PPARD,PPARG,PPARGC1B,SIRT1	ACOX1,E2F1,EHHADH,HSD17B4,NRIP1,PLIN5,PML,PPIF,PRL		AMPK,HIF1A,MTORC1,PKM	Ins1
NRIP1	transcription regulator		2		biased	-1.633	2.64e-06	0.0004	NRIP1,Rar	ACAA2,ACO2,ARG1,HADHB,SLC25A20,SUOX	6 (2)	2		Ctbp		FASN,PRL,SCD,TNFSF4	CCNE1,CDK1,CDKN2A,PDK4,UCP1
ABCC8	transporter		1		biased	0	2.83e-06	0.0001	ABCC8	ACADVL,CAT,SOD1,SOD2	4 (1)	1	HIF1A,NEUROG3				PPARGC1A
HMGCR	enzyme		2			1.789	3.01e-06	0.0265	ERK1/2,HMGCR,Mapk,MYC,Ras	ACOT12,ASS1,BHMT,CPT2,EIF4A1,GLUD1,GOT2,HSPA9,HSPD1,LDHA,OAT,PHB,PRDX1,PRDX3,SARDH,SOD1,SOD2,SUCLA2,TRAP1,TXNRD1	20 (5)	4	EGR1,ESRRA,FABP2,INS,Ins1,INSR,Mir122a,b,MTORC1,NR5A2,NRG1,Pp2c,PPARG,PPARGC1B,ST8SIA1	AMPK,FOXO3,HMGA1,HNRNPA1,IFNAR1,INSIG1,INSIG2,LEP,LMNB1,MGEA5,PML,PPARA,PTEN,RIPK2,SCP2,SIRT1,SPP1,SYVN1		BIRC5,MYC	Mapk,PRNP
GLIPR1	other		2		biased	1.342	3.59e-06	0.0275	CTNNB1,GLIPR1,MYC	ACOT12,ASS1,CA3,CPT2,EIF4A1,GLUD1,GOT2,HSPA9,HSPD1,LDHA,Mup1 (includes others),NUDT7,OAT,PHB,PRDX3,SARDH,SOD2,SUCLA2,TRAP1,TXNRD1	20 (3)	2	SRF,TP53			CTNNB1	MYC
GNB4	enzyme		3			1.342	3.92e-06	0.0443	ADCY1,Akt,CD38,CFTR,Creb,GNB4,HRAS,Lfa-1,PLCB1,PLCE1,SLC6A3,STAT3,STAT6,ZAP70	AASS,ACAA1,Acaa1b,ACAA2,ACOX1,ACSL1,ALDH2,ARG1,ASS1,ATP5A1,ATP5B,EPHX2,ETFA,GALK1,GSTK1,HADH,PHB,SCP2,SDHA,UQCRC2	20 (14)	8
PRKAB1	kinase		2			-0.302	3.92e-06	0.0004	AMPK,FOXO3,PRKAB1,SIRT1	ACO2,GSTK1,GSTM5,OAT,PC,PDHB,PRDX3,SDHA,SOD1,UQCRC2,UQCRFS1	11 (4)	3	TP53	SLC22A1		AMPK,Ins1,LEP,SIRT1	FOXO3
BNIP3	other		2			1	4.71e-06	0.0002	BNIP3,MTOR	ACADL,AIFM1,ATP5F1,ETFA,GSTM5,HSP90AB1,MDH1,SOD1,UQCRC2	9 (2)	2	E2F1,EPAS1,FOXO3,HIF1A,MLH1,NFE2L2,PLAGL2,PPARGC1A	TP53,TRPM2
MAML1	transcription regulator		2			0.243	5.23e-06	0.0125	AKT1,EP300,MAML1,NFKBIA,NOTCH1,PRKAA,RUNX2	ACADL,ACOX1,ASS1,CPT2,DLD,ECHS1,GLUD1,GOT2,GSTM5,MDH1,NDUFS1,NDUFV2,NUDT12,OAT,SDHA,SOD1,SOD2	17 (7)	6				EGR1,EP300,HES1,NOTCH1	RND3
CAMKK1	kinase		2			0.905	5.41e-06	0.0009	AKT1,AMPK,CAMKK1,PRKAA	ACO2,ACOX1,ASS1,CAT,GOT2,GSTK1,GSTM5,MDH1,OAT,PDHB,SDHA	11 (4)	3		PRKAA1,YWHAG		AMPK
ALOX5AP	other		2			-1.134	5.6e-06	0.0002	ALOX5,ALOX5AP,AMPK	ACO2,ACOX1,CAT,GSTK1,OAT,PDHB,SDHA	7 (3)	2	EGR1,HIF1A,HIPK2,MGEA5,NR3C1	INSIG1,PTEN			AMPK
cytochrome-c oxidase	complex		3			-1.134	6.29e-06	0.0002	AMPK,COX6A2,cytochrome-c oxidase,SURF1	ACO2,CAT,CPT2,GSTK1,OAT,PDHB,SDHA	7 (4)	2	ADIPOR1,COX10,Esrra,INS,LETM1,LONP1,Mff,MUT,NUAK1,TFAM,TP73	CYP19A1,SIRT1
RNF8	enzyme		2			0.707	6.39e-06	0.0004	FANCD2,PML,RNF8	ACADL,ACSM1,HADHB,PRDX1,SLC25A20,SOD1,SOD2,TXNRD1	8 (3)	2		LEF1			FANCD2,PML
Notch	group		2			-0.5	6.52e-06	0.0077	Akt,AKT1,MAPK14,Notch,NOTCH1,PI3K (complex)	ASS1,ATP5A1,DLD,ECHS1,GLUD1,GOT2,GSTK1,GSTM5,MDH1,NDUFS1,NDUFV2,OAT,PRDX1,SDHA,SOD2,UQCRC2	16 (6)	5	APH-1,LEP,NUMB,PSEN1,PSEN2,RICTOR,Secretase gamma	ANGPT2		HES1,Mapk,NOTCH1,VEGFA,WISP1
CFTR	ion channel		1			-0.816	6.63e-06	0.0005	CFTR	ACAA1,Acaa1b,ACAA2,EPHX2,HADH,SCP2	6 (1)	1	Pkg	STUB1,STX1A,YY1		AQP1,FAAH,FABP2,HSD17B4,SCD,SCP2	Mapk
FANCD2	other		1			-0.577	7.37e-06	0.0002	FANCD2	CAT,SOD1,SOD2	3 (1)	1	ATR,CHEK1	PML,RAD18,RNF8		GPX1,TP63
PML	transcription regulator		1			-0.378	8.8e-06	0.0004	PML	ACADL,ACSM1,CAT,HADHB,PRDX1,SLC25A20,TXNRD1	7 (1)	1	CTNNB1,SIRT1	RNF8,SIAH2,UBE3A		CCNA1,CCNE1,DNAJB6,GADD45,GADD45A,NR3C1,NR3C2,PAX3,PPARGC1A,RB1,TOPBP1	ADIPOQ,AMPK,BIRC5,CCND1,CDK2,FANCD2,FASN,HMGCR,LEP,NFE2L2,PDK4,SCD,UCP1,YWHAG
SESN1	other		2			1.134	8.8e-06	0.0002	AMPK,MTORC1,SESN1	ACO2,CAT,GSTK1,LDHA,OAT,PDHB,SDHA	7 (3)	2	CTNNB1,FOXO3,TP53			AMPK	MTORC1
MYC	transcription regulator		1			1.213	9.1e-06	0.0247	MYC	ACOT12,ASS1,CPT2,EIF4A1,GLUD1,GOT2,HSPA9,HSPD1,LDHA,OAT,PHB,PRDX3,SARDH,SOD2,SUCLA2,TRAP1,TXNRD1	17 (1)	1	CDK9,CHEK1,CSF1,CYR61,EPAS1,FAM129B,GNL2,Growth hormone,HMGCR,IGF1R,INSR,JAG1,KLF5,KLF6,LEF1,Mapk,MAPK7,MNK1/2,MST1R,MTOR,MTORC1,MUC1,NOTCH1,NR5A2,NRG1,PCGEM1,PIM2,Pkg,PRL,PRLR,PTTG1,Secretase gamma,SMARCA4,STAMBP,STK38,TCF/LEF,TCR,TP63,TRRAP,UCP1,WNT1,ZEB1	COL18A1,Cpla2,CTCF,EP300,FOXO3,G0S2,GLIPR1,GTF2I,HDAC1,HNF4A,HUWE1,PDX1,PLA2G4A,PNPT1,PRKN,PRNP,PSEN1,RND3,RPL11,RPL23A,RPS14,SIRT7,SMARCB1,SPP1,STUB1,ZBTB16		ACAN,ANGPT2,AURKB,BMPR1A,BUB1B,CCNA1,CCNB1,CDC20,CDK1,CHEK2,CLIC4,COL2A1,Cyclin A,CYCS,DSP,E2F3,FABP2,FASN,FUT8,GCK,GFPT1,HSD11B2,KRT14,MDM2,MGP,MSH2,NFE2L2,PA2G4,PAX5,PEG3,PIAS1,RBP1,RHOA,RPL7A,Serine Protease,SLC7A5,SRSF2,TFDP1,TFRC,TP73,TRAP1,Ubiquitin,VEGFA,WISP1	ADIPOR1,AQP1,BBC3,BCL2A1,CASP10,CAST,CAV1,GADD45A,INS,Mir122a,b,NDRG1,P110,PDGFRB,TF,TLN1,TMSB10/TMSB4X,TSPO
SESN2	enzyme		2			1.291	9.17e-06	0.0112	AMPK,MTORC1,NFE2L2,PRKAA1,PRKAA2,SESN2	ACO2,BHMT,CAT,GSTK1,GSTM5,HSP90AB1,HSPA9,IDH1,LDHA,PDHB,PRDX1,SDHA,SOD1,SOD2,TXNRD1	15 (6)	5	HIF1A,PPARGC1A,TP53			AMPK,NFE2L2,PRKAA1	MTORC1
NRIP1	transcription regulator		1	Inhibited	biased	-2.236	9.25e-06	0.0005	NRIP1	ACAA2,ACO2,HADHB,SLC25A20,SUOX	5 (1)	1		Ctbp		FASN,PRL,SCD,TNFSF4	CCNE1,CDK1,CDKN2A,PDK4,UCP1
HSD17B4	enzyme		1	Activated	biased	2	1.02e-05	0.0004	HSD17B4	ACAA1,ACOX1,ACSL1,SCP2	4 (1)	1	CFTR,ESRRA,PPARA	Ins1			ACOX1,FASN,PDK4,SCP2
KRT14	other		2			-0.302	1.13e-05	0.0011	Akt,KRT14,NOTCH1	ATP5A1,DLD,ECHS1,GLUD1,GSTK1,NDUFS1,NDUFV2,OAT,SDHA,SOD2,UQCRC2	11 (3)	2	CCND1,E2F1,EP300,MYC,PRL	HNF4A,NR3C1,TP53
NR1I2	ligand-dependent nuclear receptor		1			0.378	1.48e-05	0.0011	NR1I2	ACOX1,BHMT,CES1,GLUD1,GSTM5,Mup1 (includes others),PIPOX	7 (1)	1				FASN,Gsta4,INSIG1,INSIG2,LCN2,MGP,PPARG,SCD	ACOX1,E2F1,FOXO3,JUN,TF
KLB	enzyme		2			1.387	1.48e-05	0.0026	Akt,ERK1/2,KLB,MTOR	ACADL,ATP5A1,ATP5F1,BHMT,CAT,ETFA,GSTK1,GSTM5,HSP90AB1,MDH1,SOD1,SOD2,UQCRC2	13 (4)	3	PPARG			EGR1,Ins1	MTOR
Pp2c	group		2			0.707	1.56e-05	0.0011	AMPK,Pp2c,PRKAA,PRKAA1	ACO2,ACOX1,GSTK1,LDHA,OAT,PDHB,SDHA,SOD2	8 (4)	3				AMPK,HMGCR	PRKAA1
RPTOR	other		2			0	1.58e-05	0.0221	Akt,AKT1,EIF4E,ERK1/2,IRS1,PI3K (complex),RAC1,RPTOR,SREBF1,SREBF2,Srebp	ACAA2,ACADL,ACSL1,ASS1,ATP5A1,BHMT,CAT,GOT2,GSTK1,GSTM5,IDH1,MAT1A,MDH1,PHB,SOD2,UQCRC2	16 (11)	11	AMPK,INS,JINK1/2,MAP4K4	FKBP8		CCND1,CTNNB1,HIF1A,RHOA,Srebp	MTORC1,ULK1
MAPK8IP1	other		2			1.213	1.79e-05	0.0308	AKT1,APP,ATF2,JUN,MAPK8IP1,NOTCH1	ASS1,BCKDHA,DLD,ECHS1,EIF4A1,EPHX2,GALK1,GLUD1,GOT2,GSTM5,LDHA,MDH1,NDUFS1,NDUFV2,OAT,SDHA,SOD1	17 (6)	5	HMGA1			Ins1	CCND1,JUN
Camkk	group		2			1.387	1.81e-05	0.0057	Akt,AKT1,AMPK,Camkk,PRKAA	ACO2,ACOX1,ASS1,ATP5A1,CAT,GOT2,GSTK1,GSTM5,MDH1,OAT,PDHB,SDHA,UQCRC2	13 (5)	4		ADIPOR1		AMPK
PRLHR	G-protein coupled receptor		2			-1.508	2.12e-05	0.0008	Akt,MTOR,PRLHR	ACADL,ATP5A1,ATP5F1,ETFA,GSTK1,GSTM5,HSP90AB1,MDH1,SOD1,SOD2,UQCRC2	11 (3)	2				MTOR	LEP
AMPK	complex		1			0.816	2.13e-05	0.0003	AMPK	ACO2,CAT,GSTK1,OAT,PDHB,SDHA	6 (1)	1	ABHD5,ADIPOR1,ADIPOR2,ANGPT2,Camkk,CAMKK1,CAST,EDN1,GCG,LEP,PDK4,Pp2c,PPARD,PRKAA1,PRKAB1,SESN1,SESN2,SIRT3	ALOX5AP,FNIP1,Ins1,LETM1,Mapk,PIM2,PKM,PML,PTEN,SCD,TCR		BMF,CTNNB1,EGR1,EP300,INSR,RPTOR,TFAM	CCNB1,Cyclin A,FASN,FOXO3,HMGCR,HNF4A,HRAS,MLXIPL,PAX3,PCK1,RB1,ULK1
ITGB1BP1	transporter		2			-0.832	2.21e-05	0.0071	Akt,ERK1/2,ITGB1BP1,NOTCH1,RAC1	ATP5A1,BHMT,CAT,DLD,ECHS1,GLUD1,GSTK1,NDUFS1,NDUFV2,OAT,SDHA,SOD2,UQCRC2	13 (5)	4	PPARGC1A			NOTCH1	CDC42
YWHAZ	enzyme		2			-0.243	2.22e-05	0.0322	Akt,CTNNB1,FOXO1,FOXO3,PRKCE,RAF1,YWHAZ	ATP5A1,ATP5B,CA3,CAT,GPD1,GSTK1,GSTM5,HSP90AB1,LDHA,Mup1 (includes others),NUDT7,OAT,PC,PRDX3,SOD1,SOD2,UQCRC2	17 (7)	6	IGF1R			CTNNB1	FOXO3
PCK1	kinase		1		biased	-0.577	2.49e-05	0.0004	PCK1	ACADL,ACADVL,ACOX1	3 (1)	1	FASN,GCG,Growth hormone,HNF4A,NR3C1,PEBP1,PNPLA2,PPARG,PPARGC1A,PPARGC1B,RYR2,SCD,SCP2,SMARCB1,UCP1	ADIPOQ,AMPK,ATF3,ELOVL5,HRAS,INS,Ins1,LEP,NR2F2,PPARA,TP53,UBR5,UGCG			ACOX1,EHHADH
MTOR	kinase		1			-1.414	2.84e-05	0.0007	MTOR	ACADL,ATP5F1,ETFA,GSTM5,HSP90AB1,MDH1,SOD1,UQCRC2	8 (1)	1	ADIPOQ,CDK5,FOXC2,GCG,INS,Ins1,ITGA6,MTORC1,NOTCH1,NRG1,PRLHR,SIRT7,SLC7A5,TCR,WISP1	CD40,COL18A1,FKBP8,FNIP1,ITGA5,ITGB3,KDM5A,KLB,KLF15,MAP4K4,RB1,SIRT3		BIRC5,CCND1,CCNE1,FASN,HIF1A,MAP2,MDM2,MOG,MUC1,MYC,PHLPP2,PKM,PPARGC1B,RICTOR,VEGFA	CTCF,JINK1/2,MEFV,MICAL1,NR3C1,PIM2,RHOA,SIRT1,UBE2O,ULK1
GPX1	enzyme		1		biased	1	5.72e-05	0.0005	GPX1	CAT,SOD1,SOD2,UQCRC2	4 (1)	1	EPAS1,FANCD2,FOXO3,HNF4A,LEP,NR3C1,NR3C2,PPARGC1A,PRKAA1,RORA,TP53				AGER,INSR
Mucin	group		2			-1.342	6.53e-05	0.0004	ACE,MUC1,Mucin	ARG1,CAT,LDHA,SOD1,SOD2	5 (3)	2	ARRB2
NRG1	growth factor		1			-1.633	7.75e-05	0.0013	NRG1	ACAT1,ETFB,IMMT,NDUFS1,PCCB,SDHA	6 (1)	1	EDN1,TP63			CAV1,CCND1,CCNE1,CDK2,CDK4,Cyclin A,CYR61,EGR1,EGR3,HIF1A,HMGA1,HMGCR,ITGB3,Mapk,MAPK7,MDM2,MTOR,MUSK,MYC,NDRG1,PDCD4,PRL,Rac/Cdc42,RHOA,RICTOR,TF,VEGFA	FASN
PHLPP2	enzyme		2			-0.258	8.74e-05	0.048	Akt,AKT1,NFE2L2,PHLPP2	ASS1,ATP5A1,BHMT,CAT,GOT2,GSTK1,GSTM5,HSP90AB1,HSPA9,IDH1,MDH1,PRDX1,SOD1,TXNRD1,UQCRC2	15 (4)	3	MTOR	HIF1A			NFE2L2
MAT1A	enzyme	1.62	2	Activated	biased	2	9.76e-05	0.0003	CYP2E1,MAT1A	ACADL,CAT,PHB,SOD1	4 (2)	2					EGR1
EPAS1	transcription regulator		1		biased	0	0.000102	0.0017	EPAS1	ARG1,CAT,DECR2,LDHA,SOD1,SOD2	6 (1)	1	CYBA,ESRRA,Esrra,KLF5,Mapk,NFE2L2,PPARGC1A,SIRT1	EIF3E,PTEN,SIRT7,TRPM2		ANGPT2,BNIP3,CAV1,CTNNB1,EDN1,FABP2,FHL1,GPX1,ITGB3,MTORC1,MYC,NDRG1,OMA1,PPARG,SLC7A5,VEGFA	BBC3,FASN,NOTCH1
NFE2L2	transcription regulator		1		biased	0.632	0.000133	0.023	NFE2L2	BHMT,CAT,GSTM5,HSP90AB1,HSPA9,IDH1,PRDX1,SOD1,SOD2,TXNRD1	10 (1)	1	BTG2,EP300,HNF4A,INSR,JINK1/2,Mapk,MAPK7,MYC,PLIN5,PPARA,PRKAA1,SESN2,SIRT1	ACOX1,CUL3,FUT8,GADD45GIP1,PHLPP2,PML,SYVN1		arginase,ATF3,BNIP3,DNAJC3,EIF3E,EPAS1,FOXO3,GNG3,Gsta4,HAX1,LMNA,PAFAH1B1,PITX2,PPARGC1A,RELN,VEGFA	IRF3,MST1R,NCF2,TP53
POU1F1	transcription regulator		2			-0.302	0.000149	0.0268	GH1,Growth hormone,POU1F1,PRL,Ras	ACTR3,ATP5H,CA3,CAT,GLUD1,GSTM5,HSPD1,PC,SCP2,SOD1,SOD2	11 (5)	4	CYP19A1,Mapk,PITX2	PPARA		Growth hormone,PRL,TP53
MUC1	other		1		biased	-1	0.000155	0.0005	MUC1	ARG1,CAT,SOD1,SOD2	4 (1)	1	MTOR,PPARG	ZEB1		CCND1,CTNNB1,FOXO3,MYC	CD40
BTG2	transcription regulator		1			-0.577	0.000164	0.0008	BTG2	CAT,SOD1,SOD2	3 (1)	1	CDKN2A,GCG,TP53,TP73			NFE2L2,PDX1,RB1	CCND1,CCNE1,CDK1,HRAS
MCU	ion channel		1		biased	1.414	0.000215	0.002	MCU	ATP5A1,UQCRC2	2 (1)	1
PLIN1	other		3			1.732	0.000217	0.0236	AKT1,DGAT1,ERK1/2,FASN,LIPE,PI3K (complex),PLIN1	Acaa1b,ACOX1,ACSL1,ASS1,BHMT,CAT,GOT2,GSTM5,HADHB,MDH1,PC,PON1	12 (7)	7	PPARA,PPARG,PPP5C	ASXL1,FOXC2,INS,PNPLA2		ABHD5	FASN,Ins1
ADIPOR1	transmembrane receptor		1		biased	0.577	0.000227	0.0008	ADIPOR1	ARG1,CAT,SOD2	3 (1)	1	RORA	INS,MYC		AMPK,CYCS,cytochrome-c oxidase,Esrra,PPARGC1A,TFAM	Camkk
CUL4B	other		1		biased	-0.577	0.000227	0.0023	CUL4B	HSPA9,PRDX3,SOD1	3 (1)	1				CDK2	CCNE1
MAT1A	enzyme	1.62	1			1.732	0.000227	0.0011	MAT1A	ACADL,PHB,SOD1	3 (1)	1					EGR1
NOTCH1	transcription regulator		1			-0.378	0.000257	0.0028	NOTCH1	DLD,ECHS1,GLUD1,NDUFS1,NDUFV2,OAT,SDHA	7 (1)	1	EGR3,FOXC2,GZMB,HIF1A,HIPK2,HRAS,ITGB1BP1,JAG1,KLF5,LEP,MAML1,Notch,PRNP,PSEN1,PSEN2,RELN,Secretase gamma	EPAS1,FHL1,NUMB,TWIST1,UBE2L3		CCND1,CCNE1,CYR61,E2F1,IGF1R,LEF1,MTOR,MYC,MYCL,PDGFRB,PPARG,TCR	CDK2,CTSG,Cyclin A,FOSB,NGFR,NR2F2,PTEN,RB1
NR5A2	ligand-dependent nuclear receptor		2			0	0.000311	0.0143	CYP19A1,MTORC1,NR5A2,SREBF1,SREBF2	ACAA2,ACADL,ACADVL,ACOX1,ACSL1,IDH1,LDHA,MAT1A	8 (5)	4	PDX1,PPARGC1A,PTEN			CCND1,HMGCR,JUN,MTORC1,MYC,PLK3	FASN
NUBPL	other		1		biased	0	0.000357	0.0019	NUBPL	NDUFS1,NDUFS3	2 (1)	1
MGEA5	enzyme		1			-1.667	0.000363	0.0279	MGEA5	ACO2,AIFM1,ASS1,DLST,HSP90AB1,NDUFB9,NDUFS1,OGDH,SUCLG2	9 (1)	1		E2F1		ALOX5AP,CCND1,CTNNB1,GTF2F2,IGBP1,PIAS1,TP53,WWTR1	ARHGAP29,CAV1,CD40,CDK2,CDK5,GADD45A,HIPK2,HMGCR,JUN,LRIG1,TFDP1
ELOVL5	enzyme		2			-0.905	0.000436	0.0381	Akt,ELOVL5,FOXO1,SREBF1	ACADL,ACSL1,ATP5A1,ATP5B,CAT,GPD1,GSTK1,IDH1,MAT1A,SOD2,UQCRC2	11 (4)	4	PPARA	LEP		ABHD5,PDK4,PNPLA2,RICTOR	EHHADH,FASN,INSIG2,MLXIPL,PCK1,PPARGC1A,SCD
GCK	kinase		1			-1.732	0.000448	0.0016	GCK	ATP5A1,ECHS1,HADH	3 (1)	1	ADIPOQ,ADIPOR2,IGF1R,INSR,LEP,MLXIPL,MYC,NEUROG3,PDX1,PPARD,PPARG,PPARGC1B,PRL,RBP1,RICTOR,SIRT1	GFPT1,PPARA,PRKN		FASN,SCD
PRKN	enzyme		1			0.577	0.000773	0.0058	PRKN	NDUFS3,NDUFV2,PRDX1	3 (1)	1	Ubiquitin	Abl1/2,CSNK1D,UBE2L3			CCND1,CCNE1,CTNNB1,GCK,LEF1,MYC
C8orf44-SGK3/SGK3	kinase		2			0	0.000791	0.0101	C8orf44-SGK3/SGK3,FOXO3,MMP14	ANXA7,CAT,GSTM5,PRDX3,SOD1,SOD2	6 (3)	2	INPP4B			CTNNB1	FOXO3
RIPK2	kinase		1		biased	0	0.000807	0.0035	RIPK2	ACADL,ACOX1,ACSL1,SOD2	4 (1)	1				ACOX1,CD40,JINK1/2,MEFV,PNPLA2,PPARA,PPARD,PPARGC1A	FASN,HMGCR,SCD
RGCC	other		2			0	0.000898	0.0025	CDK1,RGCC,SCD	ACADL,ACADVL,ACOX1,NDUFB10	4 (3)	2	CCNB1,SMAD4			FASN,SCD
BCKDK	kinase		1		biased	0	0.000987	0.0025	BCKDK	CAT,SOD2	2 (1)	1		PPARA		MOG
TRIB1	kinase		1			0	0.000987	0.0021	TRIB1	ACOX1,CPT2	2 (1)	1				ACOX1	FASN,SCD
INS	other		1			-0.447	0.00101	0.0081	INS	ACADL,ACADVL,ATP5A1,CAT,SOD1	5 (1)	1	EP300,Ins1,KLF11,NEUROG3,PDX1	FST,MYC		CCND1,CTNNB1,CYR61,cytochrome-c oxidase,EGR1,FASN,HIF1A,HMGCR,IGF1R,IGKC,Mapk,MTOR,MTORC1,RPTOR,UCP1,VEGFA	ADIPOR1,FOXO3,PCK1,PLIN1,RB1,SCD,TFAM,TP53,UGCG
TRAP1	enzyme	2.11	1		biased	0.577	0.00112	0.0056	TRAP1	HIBADH,HSPD1,SOD1	3 (1)	1	E2F1,MYC	TP53			CDK9,PKM
Coup-Tf	group		2		biased	-1	0.00113	0.0465	Coup-Tf,JUN,NR2F1,NR2F2,RXRA	ACOX1,ALDH2,BAAT,CPT2,EIF4A1,EPHX2,OTC,PC,SOD2	9 (5)	5					JUN
VEGFA	growth factor		1		biased	1.134	0.00115	0.0187	VEGFA	ACSL1,ALDH2,ATP5O,DBT,DECR1,ETFA,SOD2	7 (1)	1	AGER,CCNA1,CD40,CSF1,CYBA,CYP19A1,EPAS1,HRAS,INS,Ins1,ITGA6,JUN,LEP,MTOR,MYC,NDRG1,NFE2L2,Notch,NRG1,PPARA,PPARD,PPARG,PPARGC1B,PTTG1,RB1,SPP1,TWIST1,WSB1,YY1	Actin,ARRB2,ASXL1,COL18A1,GJA1,GMNN,HIPK2,KLF6,MAPK7,NR3C2,PTEN,SIRT3,STUB1,TP73,TRPM2		ADH5,ANGPT2,BCL2A1,CCND1,CCNE1,CDC42,Cyclin A,E2F3,FKHR,FOSB,HES1,ITGB3,LMNA,MDM2,PDCD1,PDGFRB,PLA2G4A,PSEN1,RHOA,TSPO,UCP1	CAV1,CLIC4,NR2F2
FASN	enzyme		1		biased	-0.577	0.00122	0.0042	FASN	Acaa1b,ACOX1,PON1	3 (1)	1	GCK,HRAS,IGF1R,INS,Ins1,JINK1/2,KLF15,MLXIPL,MTOR,MYC,NR1I2,NRIP1,PCGEM1,PEBP1,PNPLA2,PPARA,PPARG,PPARGC1A,PPARGC1B,PPP5C,RGCC,RORA,Srebp,SYVN1,TP63,TP73	AMPK,CYP19A1,EHHADH,ELOVL5,EPAS1,FABP2,FOXO3,GCG,HSD17B4,INSIG1,INSIG2,LEP,LMNB1,MAP4K4,NR5A2,NRG1,OMA1,PIAS1,PLIN1,PML,PTEN,RIPK2,SIRT1,TP53,TRIB1		CCNB1,PCK1
Fcor	enzyme		1		biased	0	0.00126	0.0022	Fcor	CAT,SOD2	2 (1)	1					GADD45A,RB1
STK17A	kinase		1		biased	0	0.00126	0.006	STK17A	CCS,SOD2	2 (1)	1
MUT	enzyme		3		biased	-0.577	0.00132	0.0084	cytochrome-c oxidase,Mitochondrial complex 1,MUT,NDUFAB1,SURF1	CPT2,DBT,SDHA	3 (5)	2				cytochrome-c oxidase
Mff	other		3		biased	-0.577	0.00132	0.0084	cytochrome-c oxidase,Mff,Mitochondrial complex 1,NDUFAB1,SURF1	CPT2,DBT,SDHA	3 (5)	2		PPIF		cytochrome-c oxidase
FKHR	group		2		biased	0.707	0.00135	0.0378	FKHR,FOXO1,FOXO3	ATP5B,CAT,GPD1,GSTK1,GSTM5,PRDX3,SOD1,SOD2	8 (3)	2	SEMA3B,VEGFA	IGF1R
COX10	enzyme		3		biased	-0.577	0.00155	0.0097	COX10,cytochrome-c oxidase,Mitochondrial complex 1,NDUFAB1,SURF1	CPT2,DBT,SDHA	3 (5)	2		MAP4K4,RICTOR		cytochrome-c oxidase
METRNL	other		1		biased	-1.414	0.00157	0.0027	METRNL	ACOX1,ACSL1	2 (1)	1				ACOX1,Esrra,PPARGC1A,UCP1
INPP4B	phosphatase		2			0	0.00181	0.0304	Akt,AKT1,INPP4B	ASS1,ATP5A1,GOT2,GSTK1,GSTM5,MDH1,SOD2,UQCRC2	8 (3)	2				C8orf44-SGK3/SGK3
AKTIP	other		2			0	0.00185	0.0304	Akt,AKT1,AKTIP	ASS1,ATP5A1,GOT2,GSTK1,GSTM5,MDH1,SOD2,UQCRC2	8 (3)	2
FOXO3	transcription regulator		1			0.447	0.00188	0.019	FOXO3	CAT,GSTM5,PRDX3,SOD1,SOD2	5 (1)	1	E2F1,Foxo,MUC1,NFE2L2,PRKAA1,PSEN1,PSEN2,PTEN,SIRT3,TP63,TP73	AMPK,ANGPT2,C8orf44-SGK3/SGK3,CAV1,IGF1R,INS,Ins1,LEP,MDM2,NR1I2,PRKAB1,SPP1,YWHAZ		BBC3,BNIP3,CCNB1,Cyclin B,EGR1,FOSB,GADD45A,GPX1,GTF2I,JAG1,LCN2,PPARGC1A,SESN1,SMAD4	CCND1,FASN,HIF1A,HMGCR,MYC
Pdpk	group		2			0	0.00211	0.0372	Akt,AKT1,Pdpk	ASS1,ATP5A1,GOT2,GSTK1,GSTM5,MDH1,SOD2,UQCRC2	8 (3)	2
SLC30A7	transporter		2			0	0.00211	0.0346	Akt,AKT1,SLC30A7	ASS1,ATP5A1,GOT2,GSTK1,GSTM5,MDH1,SOD2,UQCRC2	8 (3)	2				INSR
PRKAA1	kinase		1		biased	0	0.00225	0.0178	PRKAA1	CAT,LDHA,OAT,SOD2	4 (1)	1	ADIPOQ,GFPT1,IGF1R,LEP,SESN2	CYP19A1,Esrra,Ins1,Pp2c		AMPK,ATF3,BIRC5,FLCN,FOXO3,GPX1,MTORC1,NFE2L2,PNPLA2,PPARGC1A,TFAM,TP53	CAMKK1,CAV1,Gsta4,HRAS,NCF2,ZYX
Growth hormone	group		1			-1.342	0.00231	0.0225	Growth hormone	CA3,CAT,GLUD1,GSTM5,SOD1	5 (1)	1	GAL,POU1F1			ADIPOQ,CCND1,EGR1,IGF1R,Ins1,JUN,Mapk,MYC,PCK1,PDK4,PRLR,RALA,RHOA,SIRT1,SPP1	CDH3,INSR,PPARG,PRL
ANGPT2	growth factor		1		biased	0.447	0.00265	0.0275	ANGPT2	CAT,EPHX2,HSPD1,SOD1,SOD2	5 (1)	1	E2F1,EPAS1,MYC,VEGFA	Hrg,PTEN,RB1		Actin,AMPK,CALR,CAV1,CRYAA/LOC102724652,CYBA,EDN1,HIF1A,IRF3,KLF5,Mapk,NR3C2,TP53,WNT1	ARRB2,CTNNB1,FOXO3,Notch,PDCD4,PPARG
Srebp	group		1		biased	-1.414	0.0027	0.0072	Srebp	ACSL1,IDH1	2 (1)	1	RPTOR			FASN
SIRT1	transcription regulator		1			-1.342	0.0028	0.0146	SIRT1	CAT,PC,SOD2,UQCRC2,UQCRFS1	5 (1)	1	EGR1,Growth hormone,INSR,LMNA,PPARD,PRKAB1,RYR2,USP22	HDAC1,Ins1,MTOR		ACAN,ADIPOQ,CCND1,CDK2,CYP19A1,EPAS1,Esrra,ESRRA,GADD45A,GCK,LEP,NDRG1,NFE2L2,PDK4,PML,PPARA,PPARGC1A,SIRT3,SUV39H1,ZEB1	BBC3,BIRC5,CDKN2A,cytochrome-c oxidase,FASN,HIF1A,HMGCR,MTORC1,PPARG,RB1,TP73
NR4A3	ligand-dependent nuclear receptor		1			1.732	0.00286	0.0182	NR4A3	AASS,ATP5A1,UQCRC2	3 (1)	1	RB1			CCND1,PPARGC1A
FST	other		1			0.577	0.00304	0.0151	FST	ACSL1,CPS1,Mup1 (includes others)	3 (1)	1	E2F3,EDN1,GCG,IRF3,PRNP,TP63	CDKN2A,TP73		ADIPOQ,CYCS,PPARGC1A,PPARGC1B,PRLR,UCP1	INS
CLCN5	ion channel		1			0	0.00313	0.0036	CLCN5	CA3,SOD1	2 (1)	1				CTSB	CCNE1
PLA2G4A	enzyme		1		biased	0	0.00313	0.0065	PLA2G4A	GSTM5,SCP2	2 (1)	1	EDN1,EP300,HRAS,Mapk,PRNP,VEGFA	Cpla2,HNF4A,KLF11		SCP2	MYC
SURF1	enzyme		1		biased	-1.414	0.00313	0.012	SURF1	CPT2,SDHA	2 (1)	1					INSR,PPARA,PPARGC1A,TFAM
ANGPTL3	growth factor		2			-1.134	0.00321	0.0459	Akt,ANGPTL3,LPL,Mapk	ACOX1,ATP5A1,CAT,GSTK1,SOD1,SOD2,UQCRC2	7 (4)	3		PPARD		Mapk
UBD	other		1		biased	1.414	0.0036	0.0101	UBD	ACOX1,ACSL1	2 (1)	1	SMARCA4			CTNNB1	ACOX1,PPARA,PPARGC1A,Ubiquitin
PLIN1	other		2			1.732	0.00382	0.0183	LIPE,PLIN1	ACSL1,HADHB,PC	3 (2)	2	PPARA,PPARG,PPP5C	ASXL1,FOXC2,INS,PNPLA2		ABHD5	FASN,Ins1
PPARGC1B	transcription regulator		1		biased	1.732	0.00382	0.0206	PPARGC1B	ACADL,ACADVL,ATP5B	3 (1)	1	FST,INSR,MTOR,OMA1,PNPLA2,PPARD,PPARG,PPARGC1A	ASXL1,GCG,PLIN5,RB1		CYCS,DHCR24,FASN,GCK,HMGCR,HNF4A,PCK1,PDK4,SCD,VEGFA	CCND1
ST8SIA1	enzyme		2		biased	0.447	0.00382	0.05	NTRK1,SREBF1,SREBF2,ST8SIA1	ACAA2,ACSL1,IDH1,MAT1A,SOD2	5 (4)	3	PPARGC1A			HMGCR	CCNE1,CDK2
SCD	enzyme		1			-0.577	0.00403	0.0115	SCD	ACADL,ACADVL,ACOX1	3 (1)	1	ADIPOQ,CFTR,GCK,JINK1/2,JUN,KLF15,MLXIPL,MTORC1,NR1I2,NRIP1,PEBP1,PPARA,PPARG,PPARGC1B,RGCC,RORA	ASXL1,ELOVL5,HES3,INS,INSIG1,INSIG2,LEP,LMNB1,MAP4K4,OMA1,PIAS1,PML,PTEN,RIPK2,SIRT3,TRIB1		PCK1	ACOX1,AMPK,ATF3,GADD45A,INSR,UCP1
OMA1	peptidase		1			1.414	0.0041	0.0146	OMA1	ACADVL,UQCRC2	2 (1)	1	EPAS1,TP53			Ins1,PPARGC1B	FASN,LEP,PPARGC1A,SCD
SCP2	transporter	-2.326	1			1.414	0.00519	0.0223	SCP2	ACAA1,ACOX1	2 (1)	1	CFTR,HNF4A,IGF1R,INSR,PLA2G4A,PPARA,PRL	EHHADH,HSD17B4,LEP,MAP4K4		PCK1	ACOX1,HMGCR
ACOT8	enzyme		1		biased	-1	0.00603	0.0089	ACOT8	CAT	1 (1)	1	PPARA
ADH5	enzyme		1		biased	-1	0.00603	0.0202	ADH5	SDHA	1 (1)	1	TP53,VEGFA
CHCHD6	other		1		biased	1	0.00603	0.0118	CHCHD6	IMMT	1 (1)	1
IVNS1ABP	other		1		biased	1	0.00603	0.0071	IVNS1ABP	SOD2	1 (1)	1	LCN2
DNAJC3	other		2		biased	-1	0.00679	0.0352	DNAJC3,EIF2AK2,EIF2AK3,EIF2S1	ARG1,CAT,HSPA9,SOD2	4 (4)	3	NFE2L2				Ins1
FUT8	enzyme		1		biased	-1.414	0.00703	0.0295	FUT8	ALDH2,GSTM5	2 (1)	1	MYC	HNF4A			NFE2L2,TFRC
NR2F1	ligand-dependent nuclear receptor		1			-1.414	0.00703	0.027	NR2F1	ALDH2,CPT2	2 (1)	1	NEUROG3				CYP19A1,PPARA
Pkg	group		1			0	0.00703	0.0127	Pkg	CAT,SOD2	2 (1)	1	GUCY2D	CNGA3		CFTR,EGR1,FOSB,HDAC1,JUN,MYC,TLN1	CTNNB1,EDN1,LEF1,RHOA
CYP19A1	enzyme		1			0.577	0.00808	0.0277	CYP19A1	ACADL,ACADVL,ACOX1	3 (1)	1	BMPR1B,EP300,ESRRA,HIF1A,LCN2,NR3C1,PKM,RORA,SIRT1	ADIPOQ,NR2F1,PPARA		ACOX1,CCND1,CCNE1,HSD11B2,POU1F1,PRLR,UCP1,VEGFA	CHEK2,CTNNB1,cytochrome-c oxidase,FASN,PRKAA1,RB1
MED13	transcription regulator		1		biased	0	0.00841	0.0396	MED13	GPD1,GPD2	2 (1)	1					PPARG
TRPM2	ion channel		1			1.414	0.00841	0.0098	TRPM2	LDHA,SOD2	2 (1)	1					BNIP3,EPAS1,HIF1A,PTEN,VEGFA
Ubiquitin	group		1			-1.414	0.00841	0.0243	Ubiquitin	HSPA9,HSPD1	2 (1)	1	MYC	UBD,UBE4B		OPTN,PRKN	CCND1,CRYAA/LOC102724652,EGR1,PPARA,PTTG1,RAD18,SMAD4,TP53
PEBP1	other		1			0	0.0107	0.034	PEBP1	Acaa1b,PON1	2 (1)	1				ADIPOQ,FASN,PCK1,SCD,UCP1	NEK6,YY1
BNIP3	other		1		biased	-1	0.012	0.0287	BNIP3	AIFM1	1 (1)	1	E2F1,EPAS1,FOXO3,HIF1A,MLH1,NFE2L2,PLAGL2,PPARGC1A	TP53,TRPM2
GTF2F2	transcription regulator		1		biased	1	0.012	0.0248	GTF2F2	CYC1	1 (1)	1	MGEA5
NDUFAB1	enzyme		1		biased	1	0.012	0.0286	NDUFAB1	DBT	1 (1)	1		MAP4K4,RICTOR
NOXO1	other		1		biased	1	0.012	0.0167	NOXO1	SOD2	1 (1)	1
EIF2AK4	kinase		1		biased	0	0.0123	0.0318	EIF2AK4	CAT,SOD2	2 (1)	1		SLC7A5		ATF3,MOG,PPARG,PSEN1	EGR1
RPL7A	other		2			0	0.0123	0.0316	Rar,RPL7A,thyroid hormone receptor	ACOX1,ARG1	2 (3)	2	MYC	HMGA1,RICTOR			TP53
PKM	kinase		1			-1.414	0.0132	0.0243	PKM	LDHA,UQCRC2	2 (1)	1	AURKB,CSF1,ESRRA,FAM129B,MTOR,PCGEM1,PDK4,PIM2	HNRNPA1,TRAP1		BUB3,CCDC6,CCND1,CDK2,CDK4,CHEK2,CTNNB1,CYP19A1,NTRK3	AMPK
SPP1	cytokine		1		biased	1	0.0152	0.0441	SPP1	ARG1,CCS,NDUFB9,UQCRC2	4 (1)	1	CCND1,Esrra,Growth hormone,HES1,HRAS,LEF1,LEP,LMNA,PRL,SMARCA4,TCR,WNT1,WWTR1	DNAJB6,GJA1,HDAC1,HNF4A,MGP,PDX1,PTEN,TP73,TWIST1		CCNE1,CDC20,CDK2,E2F1,Ins1,ITGB3,RB1,VEGFA	ADIPOQ,FOXO3,HMGCR,INSIG1,MYC,RHOA
ATXN3	peptidase		1		biased	1	0.018	0.0288	ATXN3	SOD2	1 (1)	1		STUB1,UBE4B		UBE3A
BBC3	other		1			1	0.018	0.0485	BBC3	PRDX1	1 (1)	1	ATF3,CDKN2A,CTNNB1,E2F1,FOXO3,MDM2,MSH2,PTEN,SMAD4,TP53,TP73	AURKB,BANP,EP300,EPAS1,HES1,JUN,MDM4,MYC,PPARGC1A,RICTOR,SIRT1,TOPBP1,TP63,UBR5,UGCG,ZEB1
GIMAP1-GIMAP5	other		1		biased	-1	0.018	0.0198	GIMAP1-GIMAP5	HSPD1	1 (1)	1
GJB6	transporter		1			1	0.018	0.0459	GJB6	BHMT	1 (1)	1
NCF2	enzyme		1		biased	1	0.018	0.0151	NCF2	SOD2	1 (1)	1	LEP,Mapk,PLAGL2,PPARA	ADIPOQ,NFE2L2,PRKAA1
TAOK2	kinase		1			1	0.018	0.0271	TAOK2	SOD2	1 (1)	1
UPP1	enzyme		1			-1	0.018	0.0492	UPP1	ACOX1	1 (1)	1		TP53		ACOX1	EHHADH
arginase	group		1			1	0.018	0.0205	arginase	ARG1	1 (1)	1	CD40,IRF3,MST1R,NFE2L2	LEP,PPARA
Coup-Tf	group		1		biased	-1	0.0239	0.0394	Coup-Tf	OTC	1 (1)	1					JUN
G0S2	other		1		biased	-1	0.0239	0.0383	G0S2	HSPD1	1 (1)	1	PPARA,PTEN	ASXL1,SRF			MYC,PNPLA2
PLAGL2	transcription regulator		1		biased	-1	0.0239	0.0369	PLAGL2	LDHA	1 (1)	1	EP300			BNIP3,NCF2
SLC22A1	transporter		1		biased	-1	0.0239	0.0403	SLC22A1	CPT2	1 (1)	1					PRKAB1
SLC22A2	transporter		1		biased	-1	0.0239	0.0403	SLC22A2	CPT2	1 (1)	1
ABCB7	transporter		2			-1.414	0.0243	0.0325	ABCB7,ACO1,SOD2	ACO2,CAT	2 (3)	2					TFRC
HES3	other		1			-1.414	0.0278	0.0426	HES3	PC,SOD1	2 (1)	1				PAX5,PDX1,WNT1	SCD
MYCL	transcription regulator		1		biased	1	0.0298	0.0452	MYCL	HSPD1	1 (1)	1	NOTCH1,PPARD			CDK4
TSPO	transmembrane receptor		1		biased	-1	0.0298	0.0247	TSPO	SOD2	1 (1)	1	TP53,VEGFA	LEP,MYC,PPARA
Wfdc17	other		1			1	0.0298	0.0193	Wfdc17	ARG1	1 (1)	1		TP73
GRM5	G-protein coupled receptor		1			1	0.0357	0.0166	GRM5	SOD2	1 (1)	1		NR3C1
Hrg	other		1		biased	-1	0.0357	0.029	Hrg	ARG1	1 (1)	1					ANGPT2
SLC25A4	transporter		1		biased	-1	0.0415	0.0422	SLC25A4	SOD2	1 (1)	1	SMAD4
CYBA	enzyme		1		biased	1	0.053	0.0405	CYBA	SOD2	1 (1)	1	ANGPT2,LEP	ADIPOQ,PPARA,PPARG		EPAS1,VEGFA
GTF2I	transcription regulator		1			-1	0.053	0.0344	GTF2I	CAT	1 (1)	1	FOXO3,PTEN			CCND1	MYC
MST1R	kinase		1		biased	1	0.0923	0.0393	MST1R	ARG1	1 (1)	1	HIF1A,KEAP1,SMAD4,SRSF2	NFE2L2,STUB1		arginase,CCND1,CTNNB1,JUN,Mapk,MYC
