# Supplementary material for: Inactivation of SREBP-1a Phosphorylation Prevents Fatty Liver Disease in Mice: Identification of Related Signaling Pathways by Gene Expression Profiles in Liver and Proteomes of Peroxisomes
Source: Int J Mol Sci. 2018 Mar 25;19(4):980. doi: 10.3390/ijms19040980 (PMC5979561; doi:10.3390/ijms19040980)
Supplement: Supplementary file 1 [file ijms-19-00980-s001.zip › ijms-280452 supplementary/Knebel et al., Supplement Table 2.xlsx]

## Sheet: C57Bl6 vs alb-SREBP-1a 
							Table S2: Hepatic gene expression analyses
Gene expression analyses of MoGene 1.0-st-v1 expression arrays (Affymetrix) using Gene level differential expression analyses with Transcriptiome analyses Console v2.0 (default settings)
Transcript Cluster ID	C57Bl6 Bi-weight Avg Signal (log2)	alb-SREBP-1a Bi-weight Avg Signal (log2)	Fold Change (linear) (C57Bl6 vs. alb-SREBP-1a)	ANOVA p-value (C57Bl6 vs. alb-SREBP-1a)	FDR p-value (C57Bl6 vs. alb-SREBP-1a)	Gene Symbol	Description
10546604	6.13	4.4	3.31	9.7e-05	0.003163	Gm26175	predicted gene, 26175
10366275	8.44	6.94	2.82	3.4e-05	0.001751	Gm23105	predicted gene, 23105
10604076	7.31	5.85	2.75	2.2e-07	5.8e-05	Snora69	small nucleolar RNA, H/ACA box 69
10454731	8.95	7.61	2.54	5.5e-05	0.002364	n-R5s25	nuclear encoded rRNA 5S 25
10349431	8.49	7.15	2.52	8.9e-05	0.003	Acmsd	amino carboxymuconate semialdehyde decarboxylase
10587323	9.93	8.6	2.52	0.001924	0.023951	Gm10639	predicted gene 10639; predicted gene 3776; glutathione S-transferase, alpha 1 (Ya); glutathione S-transferase, alpha 2 (Yc2)
10587331	9.79	8.47	2.5	0.001872	0.023503	Gm10639	predicted gene 10639; predicted gene 3776; glutathione S-transferase, alpha 1 (Ya); glutathione S-transferase, alpha 2 (Yc2)
10551197	7.15	5.86	2.44	0.015006	0.092511	Cyp2b10	cytochrome P450, family 2, subfamily b, polypeptide 10
10599192	6.28	5.04	2.38	2.2e-05	0.00134	Lonrf3	LON peptidase N-terminal domain and ring finger 3
10587339	9	7.76	2.37	0.003523	0.036116	Gm10639	predicted gene 10639; glutathione S-transferase, alpha 2 (Yc2); predicted gene 8074; predicted gene 3776; glutathione S-transferase, alpha 1 (Ya)
10460221	8.48	7.26	2.34	3.5e-05	0.001768	Chka	choline kinase alpha
10443463	6.85	5.63	2.33	0.003027	0.032435	Cdkn1a	cyclin-dependent kinase inhibitor 1A (P21)
10595148	9.04	7.86	2.26	0.005748	0.049384	Gm10639	predicted gene 10639; glutathione S-transferase, alpha 2 (Yc2); predicted gene 3776; glutathione S-transferase, alpha 1 (Ya); predicted gene 8074
10582568	7.77	6.7	2.1	5.7e-05	0.002414	n-R5s102	nuclear encoded rRNA 5S 102; nuclear encoded rRNA 5S 101; nuclear encoded rRNA 5S 114; nuclear encoded rRNA 5S 119; nuclear encoded rRNA 5S 127; nuclear encoded rRNA 5S 129; nuclear encoded rRNA 5S 131
10582564	7.77	6.7	2.1	5.7e-05	0.002414	n-R5s102	nuclear encoded rRNA 5S 102; nuclear encoded rRNA 5S 101; nuclear encoded rRNA 5S 114; nuclear encoded rRNA 5S 119; nuclear encoded rRNA 5S 127; nuclear encoded rRNA 5S 129; nuclear encoded rRNA 5S 131
10582558	7.77	6.7	2.1	5.7e-05	0.002414	n-R5s102	nuclear encoded rRNA 5S 102; nuclear encoded rRNA 5S 101; nuclear encoded rRNA 5S 114; nuclear encoded rRNA 5S 119; nuclear encoded rRNA 5S 127; nuclear encoded rRNA 5S 129; nuclear encoded rRNA 5S 131
10582578	7.77	6.7	2.1	5.7e-05	0.002414	n-R5s102	nuclear encoded rRNA 5S 102; nuclear encoded rRNA 5S 101; nuclear encoded rRNA 5S 114; nuclear encoded rRNA 5S 119; nuclear encoded rRNA 5S 127; nuclear encoded rRNA 5S 129; nuclear encoded rRNA 5S 131
10582556	7.77	6.7	2.1	5.7e-05	0.002414	n-R5s102	nuclear encoded rRNA 5S 102; nuclear encoded rRNA 5S 101; nuclear encoded rRNA 5S 114; nuclear encoded rRNA 5S 119; nuclear encoded rRNA 5S 127; nuclear encoded rRNA 5S 129; nuclear encoded rRNA 5S 131
10582574	7.77	6.7	2.1	5.7e-05	0.002414	n-R5s102	nuclear encoded rRNA 5S 102; nuclear encoded rRNA 5S 101; nuclear encoded rRNA 5S 114; nuclear encoded rRNA 5S 119; nuclear encoded rRNA 5S 127; nuclear encoded rRNA 5S 129; nuclear encoded rRNA 5S 131
10598053	9.84	8.77	2.1	0.023054	0.12191	mt-Tg	mitochondrially encoded tRNA glycine
10371400	6.68	5.63	2.08	1e-06	0.000191	Cry1	cryptochrome 1 (photolyase-like)
10496077	10	8.95	2.07	0.000802	0.013212	Etnppl	ethanolamine phosphate phospholyase
10522368	5.38	4.35	2.04	0.009178	0.067513	Nipal1	NIPA-like domain containing 1
10445251	7.95	6.94	2.02	0.000691	0.011961	Gpr110	G protein-coupled receptor 110
10443332	7.66	6.65	2.02	9.74e-09	1.3e-05	Ppard	peroxisome proliferator activator receptor delta
10505028	8.98	7.97	2.01	0.000137	0.004012	Slc44a1	solute carrier family 44, member 1
10503363	6.86	5.87	1.99	2e-06	0.000243	Rbm12b1	RNA binding motif protein 12 B1; RNA binding motif protein 12 B2
10467206	9.1	8.11	1.99	7e-06	0.000586	Ppp1r3c	protein phosphatase 1, regulatory (inhibitor) subunit 3C
10512892	10.51	9.53	1.97	1.69e-07	5e-05	Acnat1	acyl-coenzyme A amino acid N-acyltransferase 1
10494023	9.34	8.36	1.97	7e-06	0.000631	Rorc	RAR-related orphan receptor gamma
10593219	10.53	9.56	1.96	0.000204	0.005373	Nnmt	nicotinamide N-methyltransferase
10463551	12.18	11.21	1.96	9.9e-05	0.003194	Elovl3	elongation of very long chain fatty acids (FEN1/Elo2, SUR4/Elo3, yeast)-like 3
10556463	7.12	6.17	1.93	1.4e-05	0.000971	Arntl	aryl hydrocarbon receptor nuclear translocator-like
10532709	8.43	7.48	1.93	1.1e-05	0.000815
10418198	10.84	9.9	1.92	4.28e-07	8.9e-05	Tmem254b	transmembrane protein 254b; transmembrane protein 254c; transmembrane protein 254a
10419082	10.34	9.42	1.89	8.2e-05	0.002844	Fam213a	family with sequence similarity 213, member A
10381387	12.26	11.35	1.89	0.000129	0.003861	G6pc	glucose-6-phosphatase, catalytic
10399710	6.26	5.35	1.88	6.2e-05	0.00254	Rsad2	radical S-adenosyl methionine domain containing 2
10472538	6.76	5.84	1.88	0.000101	0.003258	Dhrs9	dehydrogenase/reductase (SDR family) member 9
10410388	6.59	5.69	1.87	0.005941	0.050583
10410386	6.59	5.69	1.87	0.005941	0.050583
10370552	8.46	7.57	1.86	3.8e-05	0.00186	Ppap2c	phosphatidic acid phosphatase type 2C
10447264	9.52	8.63	1.86	0.001041	0.015886	Slc3a1	solute carrier family 3, member 1
10557300	10.38	9.49	1.85	0.006571	0.054004	Aqp8	aquaporin 8
10507872	11.73	10.84	1.85	0.00768	0.060145	Gm25788	predicted gene, 25788; predicted gene, 22154; predicted gene, 24620; predicted gene, 23974
10418210	10.82	9.94	1.84	4.19e-07	8.8e-05	Tmem254b	transmembrane protein 254b; transmembrane protein 254c; transmembrane protein 254a
10562649	9.79	8.91	1.84	6e-06	0.000534	Gm24938	predicted gene, 24938; predicted gene, 23255; predicted gene, 26134; predicted gene, 22254; predicted gene, 25144; predicted gene, 25352
10493345	5.23	4.36	1.83	0.000392	0.008124	n-R5s197	nuclear encoded rRNA 5S 197
10345675	7.25	6.37	1.83	0.004379	0.041531	Npas2	neuronal PAS domain protein 2
10492755	8.73	7.88	1.81	5.69e-07	0.000111	Fga	fibrinogen alpha chain
10580622	9.94	9.08	1.81	4.7e-05	0.002138	Ces1b	carboxylesterase 1B
10523843	8.18	7.33	1.81	1.7e-05	0.001126	n-R5s173	nuclear encoded rRNA 5S 173
10575349	13.03	12.18	1.8	4.64e-07	9.4e-05	Tat	tyrosine aminotransferase
10467842	11.2	10.35	1.8	0.000609	0.011166	Got1	glutamate oxaloacetate transaminase 1, soluble
10418185	10.91	10.06	1.8	4.87e-07	9.7e-05	Tmem254b	transmembrane protein 254b; transmembrane protein 254c; transmembrane protein 254a
10491615	6.75	5.9	1.8	0.040634	0.174444	4932438A13Rik	RIKEN cDNA 4932438A13 gene
10598032	9.69	8.85	1.8	0.020372	0.112548	mt-Tm	mitochondrially encoded tRNA methionine
10354732	9.81	8.97	1.79	8.7e-05	0.002958	Hspd1	heat shock protein 1 (chaperonin)
10608693	9.58	8.75	1.77	0.000213	0.00551
10413528	4.79	3.97	1.77	0.003071	0.032695
10588037	7.31	6.49	1.76	0.006696	0.054602	Rbp1	retinol binding protein 1, cellular
10601326	5.67	4.86	1.75	1.1e-05	0.000841	Uprt	uracil phosphoribosyltransferase (FUR1) homolog (S. cerevisiae)
10352119	7	6.19	1.75	0.000305	0.006874	Desi2	desumoylating isopeptidase 2
10418747	10.97	10.16	1.75	2.93e-07	7e-05	Hacl1	2-hydroxyacyl-CoA lyase 1
10421186	3.84	3.03	1.75	0.000123	0.003737	Gm10002	predicted gene 10002
10477649	10.41	9.6	1.75	0.000249	0.006067	Acss2	acyl-CoA synthetase short-chain family member 2
10603573	5.29	4.48	1.74	0.046771	0.189335	Sytl5	synaptotagmin-like 5
10586368	9.41	8.61	1.74	4.2e-05	0.001977	Clpx	caseinolytic mitochondrial matrix peptidase chaperone subunit
10507870	11.91	11.13	1.72	0.014775	0.091729	Gm24620	predicted gene, 24620; predicted gene, 25788; predicted gene, 22154; predicted gene, 23974
10493548	8.21	7.42	1.72	3e-06	0.000338	Pmvk	phosphomevalonate kinase
10465831	8.25	7.46	1.72	0.020321	0.112365	5730408K05Rik	RIKEN cDNA 5730408K05 gene; predicted gene, 25822
10367154	10.81	10.03	1.71	2.2e-05	0.001308	Gls2	glutaminase 2 (liver, mitochondrial)
10503023	11.74	10.97	1.71	2e-06	0.000303	Cth	cystathionase (cystathionine gamma-lyase)
10351035	5.04	4.27	1.71	0.001364	0.019055	Gas5	growth arrest specific 5; predicted gene, 26224
10491960	3.56	2.79	1.71	0.015387	0.093997	n-R5s196	nuclear encoded rRNA 5S 196
10362674	6.19	5.42	1.7	2.3e-05	0.001354	Rnu3a	U3A small nuclear RNA
10556487	5.71	4.95	1.7	2.4e-05	0.001389
10445741	7.9	7.14	1.69	0.005026	0.045322	n-R5s28	nuclear encoded rRNA 5S 28
10526169	5.64	4.88	1.69	5.5e-05	0.002377	Caln1	calneuron 1
10583347	7.66	6.9	1.69	2.5e-05	0.001434	Chordc1	cysteine and histidine-rich domain (CHORD)-containing, zinc-binding protein 1
10362073	6.79	6.03	1.68	0.000481	0.009431	Sgk1	serum/glucocorticoid regulated kinase 1
10344713	12.57	11.82	1.68	6.87e-09	1e-05	Ahcy	S-adenosylhomocysteine hydrolase; adenosylhomocysteinase-like; predicted gene 9826; predicted gene 5638
10448208	3.75	3.01	1.68	0.002269	0.026617	Zfp947	zinc finger protein 947
10563407	4.9	4.16	1.67	0.004932	0.044807	Kcnj14	potassium inwardly-rectifying channel, subfamily J, member 14
10582562	13.86	13.12	1.67	0.000627	0.011399	n-R5s151	nuclear encoded rRNA 5S 151; nuclear encoded rRNA 5S 109
10560431	8.69	7.96	1.66	0.000357	0.007613	Foxa3	forkhead box A3
10431635	5.25	4.53	1.65	0.001377	0.019139	Gm24415	predicted gene, 24415
10409014	11.37	10.65	1.65	0.021933	0.117956	Gm24620	predicted gene, 24620; predicted gene, 25788; predicted gene, 23974; predicted gene, 22154
10439442	8.22	7.49	1.65	1e-05	0.000803	Pla1a	phospholipase A1 member A
10397604	4.72	4	1.65	0.000339	0.007357	n-R5s65	nuclear encoded rRNA 5S 65
10468239	8.77	8.05	1.65	0.031245	0.147964	Cyp17a1	cytochrome P450, family 17, subfamily a, polypeptide 1
10545910	9.91	9.2	1.64	4e-06	0.000415	Pcyox1	prenylcysteine oxidase 1
10425834	9.06	8.35	1.64	5e-06	0.000519	Samm50	sorting and assembly machinery component 50 homolog (S. cerevisiae)
10542518	5.6	4.89	1.64	0.00037	0.007813	n-R5s168	nuclear encoded rRNA 5S 168
10510270	6.27	5.57	1.63	4e-05	0.001899	Mthfr	5,10-methylenetetrahydrofolate reductase
10499130	9.7	8.99	1.63	0.017983	0.103839	Rnu73b	U73B small nuclear RNA
10445308	7.79	7.09	1.62	5.3e-05	0.00231	Cyp39a1	cytochrome P450, family 39, subfamily a, polypeptide 1
10503176	6.3	5.61	1.62	0.00029	0.006649	Chd7	chromodomain helicase DNA binding protein 7
10575052	8.69	8	1.61	4.6e-05	0.002102	Cdh1	cadherin 1
10410124	10.99	10.31	1.61	2e-05	0.001234	Ctsl	cathepsin L
10361234	10.08	9.4	1.61	1e-06	0.000217	Hsd11b1	hydroxysteroid 11-beta dehydrogenase 1
10356170	10.13	9.45	1.61	0.000337	0.007326
10545874	8.8	8.12	1.6	0.005522	0.048096	Cml5	camello-like 5
10375893	11.17	10.5	1.6	4.6e-05	0.0021	Sar1b	SAR1 gene homolog B (S. cerevisiae)
10407281	5.15	4.47	1.6	0.017586	0.102374	Esm1	endothelial cell-specific molecule 1
10474836	10.08	9.42	1.59	4.53e-08	2.2e-05	Ivd	isovaleryl coenzyme A dehydrogenase
10345527	5.78	5.11	1.59	0.000543	0.010354	n-R5s210	nuclear encoded rRNA 5S 210
10494060	7.54	6.88	1.59	6e-06	0.000573	Mrpl9	mitochondrial ribosomal protein L9
10405236	9.67	9	1.59	2.82e-08	1.9e-05	Sfxn1	sideroflexin 1
10576901	6.86	6.19	1.59	0.002183	0.025978	Slc10a2	solute carrier family 10, member 2
10394786	6.03	5.36	1.59	0.000774	0.01284	Gm9222	predicted gene 9222; RIKEN cDNA 1700030C10 gene; family with sequence similarity 210, member A
10394783	6.03	5.36	1.59	0.000774	0.01284	Gm9222	predicted gene 9222; RIKEN cDNA 1700030C10 gene; family with sequence similarity 210, member A
10394674	8.14	7.47	1.59	0.003586	0.036452	Socs2	suppressor of cytokine signaling 2; predicted pseudogene 9847
10512063	6.19	5.52	1.59	0.002235	0.026342	Gm25581	predicted gene, 25581
10571815	5.67	5.01	1.58	0.000369	0.007788	Gpm6a	glycoprotein m6a
10380534	8.42	7.76	1.58	5.96e-07	0.000113	Spop	speckle-type POZ protein
10495359	9.11	8.45	1.58	3.4e-05	0.00174	Clcc1	chloride channel CLIC-like 1
10593225	8.07	7.41	1.58	0.015488	0.094347	Zbtb16	zinc finger and BTB domain containing 16
10362490	5.42	4.76	1.58	0.002362	0.027293	Tspyl4	TSPY-like 4
10532937	7.1	6.46	1.57	3e-06	0.000367	Unc119b	unc-119 homolog B (C. elegans)
10457331	7.44	6.79	1.57	0.020359	0.112497	Mzt1	mitotic spindle organizing protein 1
10600324	10.03	9.39	1.56	3.5e-05	0.001792	Rpl3	ribosomal protein L3; predicted gene 12816; ribosomal protein L3, pseudogene 2; predicted gene 5879; ribosomal protein L3, pseudogene 1
10467941	6.92	6.29	1.56	0.00012	0.003684	Cwf19l1	CWF19-like 1, cell cycle control (S. pombe)
10546054	10.57	9.93	1.56	3e-05	0.001602	Rpl3	ribosomal protein L3; predicted gene 5879; predicted gene 12816; ribosomal protein L3, pseudogene 1; ribosomal protein L3, pseudogene 2
10357280	11.05	10.42	1.56	0.004445	0.041896	Insig2	insulin induced gene 2
10504751	4.11	3.47	1.56	0.00388	0.038406	Gm22247	predicted gene, 22247
10568432	6	5.36	1.56	0.001746	0.022496
10490946	9.24	8.6	1.55	7.5e-05	0.002719	Hsp90aa1	heat shock protein 90, alpha (cytosolic), class A member 1; predicted gene 5844; predicted gene 12346
10364280	9.8	9.17	1.55	1.03e-07	3.6e-05	Pttg1ip	pituitary tumor-transforming 1 interacting protein
10375240	10.51	9.88	1.55	1.03e-07	3.6e-05	Hspd1	heat shock protein 1 (chaperonin); predicted gene 12141
10372130	6.71	6.08	1.55	0.000464	0.009191	4930430F08Rik	RIKEN cDNA 4930430F08 gene
10423271	8.04	7.41	1.55	0.043047	0.180293	Gm19840	60S ribosomal protein L5-like; predicted gene, 19840
10409278	7.9	7.27	1.55	6.83e-08	2.8e-05	Nfil3	nuclear factor, interleukin 3, regulated
10382104	13.59	12.96	1.55	0.003254	0.034036	Snord104	small nucleolar RNA, C/D box 104
10597513	6.68	6.04	1.55	0.000196	0.005221	n-R5s92	nuclear encoded rRNA 5S 92
10410317	3.93	3.3	1.55	0.028931	0.14088	Zfp459	zinc finger protein 459
10360589	8.66	8.04	1.54	0.000294	0.006702	Ahctf1	AT hook containing transcription factor 1
10534945	9.85	9.22	1.54	6.99e-07	0.00013	Cyp3a13	cytochrome P450, family 3, subfamily a, polypeptide 13
10544932	11.46	10.83	1.54	0.000455	0.009071	Inmt	indolethylamine N-methyltransferase
10491617	8.66	8.03	1.54	0.000692	0.011972	4932438A13Rik	RIKEN cDNA 4932438A13 gene
10541301	6.51	5.9	1.53	0.00049	0.00955	Tuba8	tubulin, alpha 8
10384572	8.77	8.16	1.53	5e-06	0.000503	Lgalsl	lectin, galactoside binding-like
10499879	10.07	9.46	1.53	4e-06	0.000421	Rpl3	ribosomal protein L3; predicted gene 5879; predicted gene 12816; ribosomal protein L3, pseudogene 2; ribosomal protein L3, pseudogene 1
10499881	10.07	9.46	1.53	4e-06	0.000421	Rpl3	ribosomal protein L3; predicted gene 5879; predicted gene 12816; ribosomal protein L3, pseudogene 2; ribosomal protein L3, pseudogene 1
10605081	9.72	9.11	1.53	3.6e-07	8e-05	Bcap31	B cell receptor associated protein 31
10519988	6.34	5.73	1.53	0.000167	0.004625	Fam185a	family with sequence similarity 185, member A
10604902	4.79	4.18	1.53	0.009645	0.069773	n-R5s7	nuclear encoded rRNA 5S 7
10517419	5.58	4.96	1.53	0.001854	0.023369	Gm12988	predicted gene 12988
10483679	8.24	7.63	1.52	3e-06	0.000324	Gpr155	G protein-coupled receptor 155
10363372	8.64	8.03	1.52	8.96e-07	0.000158	Pla2g12b	phospholipase A2, group XIIB
10573198	6.65	6.04	1.52	1.8e-05	0.001187	Dnajb1	DnaJ (Hsp40) homolog, subfamily B, member 1
10363773	7.89	7.28	1.52	1.7e-05	0.001136	Rhobtb1	Rho-related BTB domain containing 1
10430669	10.52	9.92	1.52	4.8e-05	0.002152	Rpl3	ribosomal protein L3; predicted gene 12816; ribosomal protein L3, pseudogene 1; predicted gene 5879; ribosomal protein L3, pseudogene 2
10475987	8.06	7.45	1.52	1.5e-05	0.001021	Setd3	SET domain containing 3; predicted gene 14026; predicted gene 8036
10531910	10.27	9.66	1.52	2.9e-05	0.001574	Hsd17b13	hydroxysteroid (17-beta) dehydrogenase 13
10383289	7.43	6.82	1.52	0.0005	0.009721	Baiap2	brain-specific angiogenesis inhibitor 1-associated protein 2
10540544	6.55	5.95	1.52	1.4e-05	0.00098	Thumpd3	THUMP domain containing 3
10464425	6.29	5.68	1.52	0.00962	0.069699	Grk5	G protein-coupled receptor kinase 5
10554693	10.3	9.69	1.52	1e-06	0.000204	Stard5	StAR-related lipid transfer (START) domain containing 5
10511886	12.82	12.23	1.51	1.2e-05	0.000859	Bhmt	betaine-homocysteine methyltransferase; betaine-homocysteine methyltransferase, pseudogene 1
10484201	5.78	5.19	1.51	0.002365	0.027302	Ccdc141	coiled-coil domain containing 141
10488291	7.85	7.25	1.51	4.8e-05	0.002161	Rbbp9	retinoblastoma binding protein 9
10467768	6.36	5.76	1.51	0.007656	0.06004	Loxl4	lysyl oxidase-like 4
10508719	8.74	8.15	1.51	0.009578	0.069535	Snora16a	small nucleolar RNA, H/ACA box 16A
10372488	9.33	8.74	1.51	7e-06	0.0006	Tmem19	transmembrane protein 19
10479852	8.56	7.96	1.51	0.000674	0.011736	Camk1d	calcium/calmodulin-dependent protein kinase ID
10352150	6.51	5.91	1.51	0.000113	0.003533	Gm24405	predicted gene, 24405
10503374	4.11	3.52	1.51	0.005201	0.046336	n-R5s182	nuclear encoded rRNA 5S 182
10598794	4.12	4.71	-1.51	0.009529	0.069297
10608282	2.61	3.2	-1.51	0.004007	0.039238	Gm20806	predicted gene, 20806; Y-linked testis-specific protein 1-like; predicted gene, 21763; predicted gene, 20879; predicted gene, 20747; predicted gene, 20917; predicted gene, 21943; predicted gene, 20815; spermiogenesis specific transcript on the Y 2; predicted gene, 20738; predicted gene, 21784; predicted gene, 21316; predicted gene, 21249; predicted gene, 20924; predicted gene, 20823; predicted ge…
10550782	2.96	3.55	-1.51	0.005023	0.045322	Vmn1r104	vomeronasal 1 receptor 104; vomeronasal 1 receptor 125; vomeronasal 1 receptor 116; vomeronasal 1 receptor 139; vomeronasal 1 receptor 143; vomeronasal 1 receptor 155; vomeronasal 1 receptor 157; vomeronasal 1 receptor 107; vomeronasal 1 receptor 100; vomeronasal 1 receptor 112; vomeronasal 1 receptor 130; vomeronasal 1 receptor 137; vomeronasal 1 receptor 165; vomeronasal 1 receptor, 95; vomeron…
10608615	2.25	2.85	-1.51	0.001082	0.016312
10536111	3.83	4.42	-1.51	0.000296	0.006743
10412513	2.88	3.47	-1.51	0.024603	0.127141	Gm8246	predicted gene 8246; predicted gene 3424; predicted gene 3182; predicted gene 7876; predicted gene 5458; predicted gene 5795; predicted gene 10413; RIKEN cDNA 4930555G01 gene; predicted gene 10338; uncharacterized LOC102632113; predicted gene 3685; predicted gene 3453; predicted gene 3127; predicted gene 3115; predicted gene 2888; predicted gene 3476; predicted gene 3012; predicted gene 8279; pre…
10460706	7.62	8.21	-1.51	0.000657	0.011606	Syvn1	synovial apoptosis inhibitor 1, synoviolin
10554745	1.71	2.3	-1.51	0.003663	0.036893	Vmn2r78	vomeronasal 2, receptor 78
10375145	6.17	6.77	-1.51	2.6e-05	0.001446	Lcp2	lymphocyte cytosolic protein 2
10425207	8.75	9.35	-1.51	3.2e-05	0.001695	H1f0	H1 histone family, member 0
10605943	6.4	7	-1.51	2e-06	0.000241	Pdzd11	PDZ domain containing 11
10356269	7.38	7.97	-1.51	0.001149	0.016933	LOC100041708	nuclear body protein SP140-like; uncharacterized LOC102634585; RIKEN cDNA A530032D15Rik gene; Sp140 nuclear body protein; predicted gene 2427
10384223	6.62	7.22	-1.51	0.001235	0.017811	Igfbp3	insulin-like growth factor binding protein 3
10483023	6.76	7.35	-1.51	0.003687	0.03702	Rbms1	RNA binding motif, single stranded interacting protein 1
10372324	6.06	6.65	-1.51	0.000115	0.003587	Syt1	synaptotagmin I
10585767	8.58	9.18	-1.51	4e-06	0.00039	Ubl7	ubiquitin-like 7 (bone marrow stromal cell-derived)
10494428	7.78	8.37	-1.51	6e-05	0.002463	Txnip	thioredoxin interacting protein
10541555	4.1	4.69	-1.51	0.000892	0.014169	Clec4a1	C-type lectin domain family 4, member a1
10585984	1.88	2.47	-1.51	0.004158	0.040192	Myo9a	myosin IXa
10538880	2.23	2.83	-1.51	0.036187	0.161912	Igkv1-117	immunoglobulin kappa variable 1-117; immunoglobulin kappa chain complex; immunoglobulin kappa chain variable 1 (V1); immunoglobulin kappa chain variable 9-120
10417302	3	3.6	-1.52	0.004271	0.040909
10592397	2.16	2.76	-1.52	0.030086	0.144766	Olfr1537	olfactory receptor 1537
10426477	6.98	7.58	-1.52	1e-06	0.000204	Snrpc	U1 small nuclear ribonucleoprotein C; predicted gene 8849; predicted pseudogene 2991; predicted gene 8974
10581558	10.05	10.65	-1.52	7e-06	0.000586	Rps26	ribosomal protein S26; predicted pseudogene 6654
10385500	7.45	8.06	-1.52	7.1e-05	0.00268	Irgm1	immunity-related GTPase family M member 1
10499639	6.04	6.65	-1.52	0.00094	0.014718	Cks1b	CDC28 protein kinase 1b
10401667	9.97	10.57	-1.52	2.3e-05	0.001367	0610007P14Rik	RIKEN cDNA 0610007P14 gene
10344805	5.89	6.5	-1.52	0.003708	0.037154	Cspp1	centrosome and spindle pole associated protein 1
10566366	5.1	5.7	-1.52	0.02565	0.130685	Trim30d	tripartite motif-containing 30D
10569767	6.9	7.5	-1.52	9e-06	0.000725	Zfp358	zinc finger protein 358
10474915	8.77	9.38	-1.52	5e-06	0.000504	Gchfr	GTP cyclohydrolase I feedback regulator
10505268	10.56	11.17	-1.52	0.000767	0.0128	Mup-ps16	major urinary protein, pseudogene 16; predicted gene 13775; uncharacterized LOC102640145; predicted gene, 21286
10518837	8.05	8.66	-1.52	0.001767	0.022642	Camta1	calmodulin binding transcription activator 1
10367118	5.38	5.99	-1.52	0.049396	0.195558	Gm25206	predicted gene, 25206
10607865	8.93	9.53	-1.52	1.9e-05	0.001198	Tmsb4x	thymosin, beta 4, X chromosome
10413185	7.23	7.83	-1.52	7.32e-07	0.000134	Zmiz1	zinc finger, MIZ-type containing 1
10472162	7.4	8	-1.52	3.9e-05	0.001894	Gpd2	glycerol phosphate dehydrogenase 2, mitochondrial
10447594	8.79	9.4	-1.52	7.2e-05	0.00268	Dynlt1f	dynein light chain Tctex-type 1F; dynein light chain Tctex-type 1A; dynein light chain Tctex-type 1C; dynein light chain Tctex-type 1B; dynein light chain Tctex-type 1, pseuodogene 1
10408044	10.36	10.96	-1.52	5e-06	0.000484	Cox5b	cytochrome c oxidase subunit Vb; cytochrome c oxidase subunit 5B, mitochondrial-like
10357133	5.04	5.64	-1.52	0.004874	0.044504
10550786	3.1	3.72	-1.53	0.000866	0.013883	Vmn1r132	vomeronasal 1 receptor 132; vomeronasal 1 receptor 148; vomeronasal 1 receptor 139; vomeronasal 1 receptor 104; vomeronasal 1 receptor 125; vomeronasal 1 receptor 116; vomeronasal 1 receptor 143; vomeronasal 1 receptor 155; vomeronasal 1 receptor 157; vomeronasal 1 receptor 107; vomeronasal 1 receptor 100; vomeronasal 1 receptor 112; vomeronasal 1 receptor 130; vomeronasal 1 receptor 137; vomeron…
10608397	2.29	2.9	-1.53	0.000995	0.015344
10608586	2.29	2.9	-1.53	0.000995	0.015344
10608237	2.29	2.9	-1.53	0.000995	0.015344
10414241	2.01	2.62	-1.53	0.000804	0.013226	LOC101055806	uncharacterized LOC101055806; predicted gene 7995; RIKEN cDNA 1700024B05 gene; predicted gene 10378; RIKEN cDNA 1700049E17 gene, gene 1; predicted gene 3371; uncharacterized LOC101055897; tandem duplication of RIKEN cDNA 1700049E17 gene, gene 2; predicted gene 7152; predicted pseudogene 8257; predicted gene 5930; predicted gene 3008; predicted gene 8065; predicted gene 5798; predicted gene 8267; …
10608523	2.44	3.05	-1.53	0.000431	0.00872
10361356	4.35	4.96	-1.53	0.038301	0.168019
10608579	1.82	2.43	-1.53	0.025247	0.129157	LOC102639094	X-linked lymphocyte-regulated protein PM1-like
10360912	3.41	4.03	-1.53	0.000771	0.01283
10549375	9.99	10.61	-1.53	2e-06	0.000294	Rps26	ribosomal protein S26; predicted pseudogene 6654
10551469	6.92	7.53	-1.53	6.7e-05	0.002662	Dyrk1b	dual-specificity tyrosine-(Y)-phosphorylation regulated kinase 1b
10384064	5.98	6.59	-1.53	8.56e-08	3.2e-05	Camk2b	calcium/calmodulin-dependent protein kinase II, beta
10597913	5.18	5.8	-1.53	4e-06	0.000399	1110059G10Rik	RIKEN cDNA 1110059G10 gene
10498771	5.63	6.25	-1.53	5.5e-05	0.002368	Pdcd10	programmed cell death 10
10551966	7.34	7.96	-1.53	7e-06	0.0006	Hspb6	heat shock protein, alpha-crystallin-related, B6
10487597	4.76	5.38	-1.53	0.032239	0.151018	Il1b	interleukin 1 beta
10465215	7.69	8.3	-1.53	1.7e-05	0.001136	Sssca1	Sjogrens syndrome/scleroderma autoantigen 1 homolog (human)
10498307	6.5	7.11	-1.53	0.001793	0.022873
10606186	8.91	9.52	-1.53	1.12e-07	3.6e-05	Slc16a2	solute carrier family 16 (monocarboxylic acid transporters), member 2
10466794	5.19	5.8	-1.53	0.00092	0.014527	Fam122a	family with sequence similarity 122, member A
10504047	9.44	10.06	-1.53	1.32e-10	1e-06	Ube2r2	ubiquitin-conjugating enzyme E2R 2
10432636	7.69	8.3	-1.53	0.005336	0.047064	Smagp	small cell adhesion glycoprotein
10608613	2.67	3.3	-1.54	0.014607	0.090961	LOC102631913	Y-linked testis-specific protein 1-like; predicted gene, 21678; predicted gene, 21440; predicted gene, 21425; predicted gene, 20928; predicted gene, 20851; predicted gene, 20833; predicted gene, 20831; predicted gene, 20827; predicted gene, 20807; predicted gene, 20793; predicted gene, 20777; predicted gene, 20773; predicted gene, 20772; predicted gene, 20737; predicted gene, 21660; predicted gen…
10417359	3.33	3.95	-1.54	0.004414	0.041722
10419147	2.2	2.82	-1.54	0.007225	0.057576	Gm10375	predicted gene 10375; predicted gene 10377; RIKEN cDNA 1700001F09 gene; predicted gene 3676; predicted gene 3543; predicted gene 3573; predicted gene 4181; predicted gene 8094; disks large homolog 5-like; predicted gene 9611; predicted gene 8180; predicted gene 8068; predicted gene 3141; predicted gene 8127; predicted gene 8212; predicted gene 8232; predicted gene 8165; cDNA sequence BC061237; pr…
10563903	1.56	2.19	-1.54	0.001846	0.023337	Gm25156	predicted gene, 25156
10474972	6.02	6.65	-1.54	0.000379	0.007951	Chac1	ChaC, cation transport regulator 1
10460149	6.93	7.55	-1.54	0.0001	0.003231	LOC101056141	uncharacterized LOC101056141
10529252	8.17	8.79	-1.54	2.97e-07	7e-05	Prr14l	proline rich 14-like; predicted gene 20671
10453600	6.71	7.33	-1.54	1e-06	0.000202
10562942	7.39	8.01	-1.54	3e-06	0.000367	Med25	mediator complex subunit 25
10463343	7.88	8.51	-1.54	0.000385	0.008037	Gm10768	predicted gene 10768; ATP-binding cassette, sub-family C (CFTR/MRP), member 2
10461723	4.4	5.02	-1.54	3.7e-05	0.00185	Fam111a	family with sequence similarity 111, member A
10587082	8.28	8.9	-1.54	0.040988	0.17534	Onecut1	one cut domain, family member 1; predicted gene 20649
10450435	9.56	10.18	-1.54	1.15e-08	1.4e-05	Csnk2b	casein kinase 2, beta polypeptide
10444041	7.84	8.46	-1.54	5e-06	0.000491	Ndufa7	NADH dehydrogenase (ubiquinone) 1 alpha subcomplex, 7 (B14.5a)
10461558	5.95	6.58	-1.54	6.9e-05	0.00268	Slc15a3	solute carrier family 15, member 3
10517070	7.02	7.65	-1.54	8.29e-07	0.000148	Zdhhc18	zinc finger, DHHC domain containing 18
10579347	6.83	7.46	-1.54	3e-06	0.000367	Ifi30	interferon gamma inducible protein 30
10449242	6.62	7.24	-1.54	0.000222	0.005641	Snrpg	small nuclear ribonucleoprotein polypeptide G
10548409	3.09	3.72	-1.54	0.000933	0.014691	Klrc1	killer cell lectin-like receptor subfamily C, member 1
10599835	2.27	2.89	-1.54	0.010098	0.071832	Gm22287	predicted gene, 22287
10349049	10.25	10.87	-1.54	1.81e-07	5.2e-05	Zfp706	zinc finger protein 706; predicted gene 10193
10570434	6.13	6.75	-1.54	2.3e-05	0.001376	Ifitm1	interferon induced transmembrane protein 1; predicted gene 7676
10519805	3.04	3.67	-1.55	0.022608	0.120483	Speer4c	spermatogenesis associated glutamate (E)-rich protein 4c; predicted gene 10354; spermatogenesis associated glutamate (E)-rich protein 4d; predicted gene, 21083; spermatogenesis associated glutamate (E)-rich protein 4e; predicted gene 17019; predicted gene 9758; spermatogenesis associated glutamate (E)-rich protein pseudogene; predicted gene, 21190; RIKEN cDNA 4930572O03 gene; predicted gene, 2114…
10417504	2.76	3.39	-1.55	0.006629	0.054372	Gm5795	predicted gene 5795; predicted gene 3558; predicted gene 10413; predicted gene 3424; RIKEN cDNA 4930555G01 gene; predicted gene 10338; predicted gene 3012; predicted gene 8279; predicted gene 3173; predicted gene 3095; predicted gene 3685; predicted gene 3127; predicted gene 3182; predicted gene 7876; predicted gene 3500; predicted gene 3187; predicted gene 8246; predicted gene 5458; predicted ge…
10398338	4.7	5.33	-1.55	0.000264	0.006301	Mir665	microRNA 665; mmu-mir-665
10356267	6.31	6.94	-1.55	0.000138	0.004034	LOC100041877	nuclear body protein SP140-like; uncharacterized LOC102634585; predicted gene 2427; predicted gene 6264; RIKEN cDNA A530032D15Rik gene
10441787	4.38	5.01	-1.55	0.001371	0.019081	Airn	antisense Igf2r RNA
10544114	8.62	9.25	-1.55	3e-05	0.001602	Hipk2	homeodomain interacting protein kinase 2
10563441	6	6.63	-1.55	2e-06	0.000258	Emp3	epithelial membrane protein 3
10563050	5.92	6.56	-1.55	5.28e-08	2.4e-05	Prr12	proline rich 12
10374777	7	7.63	-1.55	5e-06	0.000464	Efemp1	epidermal growth factor-containing fibulin-like extracellular matrix protein 1
10371176	8.21	8.84	-1.55	1.09e-07	3.6e-05	Nfic	nuclear factor I/C
10361828	7.87	8.49	-1.55	8e-06	0.000676	Cited2	Cbp/p300-interacting transactivator, with Glu/Asp-rich carboxy-terminal domain, 2
10574145	4.51	5.14	-1.55	4.7e-05	0.002125	Nlrc5	NLR family, CARD domain containing 5
10433104	6.31	6.94	-1.55	5.67e-07	0.000111	Zfp385a	zinc finger protein 385A
10408870	5.61	6.24	-1.55	0.001728	0.022311	Tbc1d7	TBC1 domain family, member 7
10536499	5.2	5.83	-1.55	0.011258	0.076798	Cav1	caveolin 1, caveolae protein
10551077	5.53	6.16	-1.55	0.000214	0.005538	9130221H12Rik	RIKEN cDNA 9130221H12 gene; zinc finger protein 526
10373365	4.06	4.69	-1.55	0.001642	0.021547	A630052K13Rik	RIKEN cDNA A630052K13 gene
10597564	7.59	8.22	-1.55	0.000683	0.011852	Cmc1	COX assembly mitochondrial protein 1
10608438	2.09	2.73	-1.56	0.008796	0.065618	Gm21882	predicted gene, 21882; predicted gene, 21820; predicted gene, 21732; RIKEN cDNA 4932431L22 gene; predicted gene, 21773
10608410	2.35	2.98	-1.56	0.001239	0.017853
10417245	3.01	3.65	-1.56	0.00309	0.032759
10577361	3.95	4.59	-1.56	0.005409	0.047511	4930467E23Rik	RIKEN cDNA 4930467E23 gene; predicted gene 15319; predicted gene, 21119; predicted gene 9495; predicted gene 7697; predicted gene, 20946; tankyrase-1-like; predicted gene 3643; predicted gene 7827; predicted gene 5373
10562166	6.79	7.43	-1.56	0.044669	0.184542	Hamp2	hepcidin antimicrobial peptide 2
10393098	8.24	8.88	-1.56	9.56e-08	3.5e-05	Wbp2	WW domain binding protein 2
10395273	4.57	5.21	-1.56	0.020404	0.112664	Gdap10	ganglioside-induced differentiation-associated-protein 10
10559702	5.23	5.87	-1.56	4.4e-05	0.002038	Zfp579	zinc finger protein 579
10534935	5.25	5.9	-1.56	4.7e-05	0.002138	Pilrb1	paired immunoglobin-like type 2 receptor beta 1
10546706	6.81	7.45	-1.56	1.8e-05	0.001165	Rybp	RING1 and YY1 binding protein; predicted gene 6910
10470316	2.8	3.44	-1.56	0.021256	0.115865	Gm22879	predicted gene, 22879; ribosomal protein L7A
10373873	6.53	7.17	-1.56	1.5e-05	0.001025	Sf3a1	splicing factor 3a, subunit 1
10522788	3.41	4.05	-1.56	0.000324	0.007147	Stap1	signal transducing adaptor family member 1
10450451	7.44	8.08	-1.56	2.36e-07	6e-05	Prrc2a	proline-rich coiled-coil 2A
10572722	6.89	7.53	-1.56	0.007687	0.060145
10608295	3.74	4.39	-1.57	0.006679	0.054548	Gm21943	predicted gene, 21943; predicted gene, 20815; predicted gene, 20747; predicted gene, 20806; spermiogenesis specific transcript on the Y 2; predicted gene, 20738; Y-linked testis-specific protein 1-like; predicted gene, 21784; predicted gene, 21316; predicted gene, 21249; predicted gene, 20924; predicted gene, 20823; predicted gene, 21845; predicted gene, 21672; predicted gene, 21308; predicted ge…
10560797	2.9	3.55	-1.57	0.002043	0.024908	Vmn1r121	vomeronasal 1 receptor 121; vomeronasal 1 receptor 114; vomeronasal 1 receptor 126; predicted gene 10670; vomernasal 1 receptor Vmn1r93; vomeronasal 1 receptor, pseudogene 79; predicted gene 10665; predicted gene 10666; predicted gene 4214; predicted gene 4175; vomeronasal 1 receptor, pseudogene 70; vomeronasal 1 receptor 132; vomeronasal 1 receptor 151; vomeronasal 1 receptor 122; vomeronasal 1 …
10560732	2.74	3.39	-1.57	0.002832	0.030867	Vmn1r121	vomeronasal 1 receptor 121; vomeronasal 1 receptor 114; vomeronasal 1 receptor 126; predicted gene 10670; vomernasal 1 receptor Vmn1r93; vomeronasal 1 receptor, pseudogene 79; predicted gene 10665; predicted gene 10666; predicted gene 4214; predicted gene 4175; vomeronasal 1 receptor, pseudogene 70; vomeronasal 1 receptor 151; vomeronasal 1 receptor 103; vomeronasal 1 receptor 104; vomeronasal 1 …
10417239	2.61	3.26	-1.57	0.005014	0.04531
10608385	2.44	3.09	-1.57	0.000471	0.009265
10564057	1.57	2.22	-1.57	0.002568	0.028984	Gm22252	predicted gene, 22252
10436449	3.72	4.38	-1.57	0.001143	0.016874	Gm25986	predicted gene, 25986
10448380	9.15	9.8	-1.57	7.2e-05	0.00268	Tceb2	transcription elongation factor B (SIII), polypeptide 2
10507576	3.59	4.24	-1.57	0.047323	0.190821	Olfr1331	olfactory receptor 1331
10517250	5.77	6.41	-1.57	0.000828	0.013458	Extl1	exostoses (multiple)-like 1
10456719	7.13	7.78	-1.57	0.044708	0.184621	Gm23301	predicted gene, 23301
10532164	7.27	7.92	-1.57	0.000681	0.011823	Atp5k	ATP synthase, H+ transporting, mitochondrial F1F0 complex, subunit E
10508651	7.26	7.91	-1.57	2.92e-07	7e-05	Sdc3	syndecan 3
10517508	8.1	8.75	-1.57	2e-06	0.000315	C1qb	complement component 1, q subcomponent, beta polypeptide
10465220	7.69	8.34	-1.57	8e-06	0.00065	Sssca1	Sjogrens syndrome/scleroderma autoantigen 1 homolog (human)
10507653	4.86	5.51	-1.57	0.000809	0.013288	Gm12957	predicted gene 12957
10576391	7.04	7.69	-1.57	0.001125	0.016745	Rab4a	RAB4A, member RAS oncogene family
10477920	4.71	5.36	-1.57	4.8e-05	0.002161	Myl9	myosin, light polypeptide 9, regulatory
10525313	8.43	9.08	-1.57	9.65e-08	3.5e-05	Atxn2	ataxin 2
10419132	2.12	2.78	-1.58	0.005086	0.045628	Gm10375	predicted gene 10375; predicted gene 10377; RIKEN cDNA 1700001F09 gene; predicted gene 3676; predicted gene 3543; predicted gene 3573; predicted gene 4181; predicted gene 8094; disks large homolog 5-like; predicted gene 9611; predicted gene 8180; predicted gene 8068; predicted gene 3141; predicted gene 8127; predicted gene 8212; predicted gene 8232; predicted gene 8165; cDNA sequence BC061237; pr…
10419128	2.12	2.78	-1.58	0.005086	0.045628	Gm10375	predicted gene 10375; predicted gene 10377; RIKEN cDNA 1700001F09 gene; predicted gene 3676; predicted gene 3543; predicted gene 3573; predicted gene 4181; predicted gene 8094; disks large homolog 5-like; predicted gene 9611; predicted gene 8180; predicted gene 8068; predicted gene 3141; predicted gene 8127; predicted gene 8212; predicted gene 8232; predicted gene 8165; cDNA sequence BC061237; pr…
10375229	5.73	6.4	-1.58	0.001447	0.019763
10382797	6.88	7.54	-1.58	2e-05	0.001239	Ubald2	UBA-like domain containing 2; 1110014K08Rik pseudogene; predicted pseudogene 7367
10367041	7.07	7.73	-1.58	0.000114	0.003552	Rdh9	retinol dehydrogenase 9
10483698	5.28	5.94	-1.58	6.49e-09	1e-05	Wipf1	WAS/WASL interacting protein family, member 1
10596737	5.75	6.4	-1.58	0.001013	0.015582	Gnat1	guanine nucleotide binding protein, alpha transducing 1
10549569	6.92	7.58	-1.58	3e-06	0.000321	Cnot3	CCR4-NOT transcription complex, subunit 3
10539705	7.37	8.03	-1.58	1.88e-07	5.3e-05	Snrpg	small nuclear ribonucleoprotein polypeptide G
10369989	9.83	10.49	-1.58	1.66e-09	6e-06	Ddt	D-dopachrome tautomerase; predicted gene 20441
10450640	8.26	8.91	-1.58	9.2e-05	0.003054	Mrps18b	mitochondrial ribosomal protein S18B
10377537	5.49	6.15	-1.58	7e-06	0.000622	Gm17305	predicted gene, 17305
10496555	4.41	5.07	-1.58	0.000673	0.011736	Gbp2b	guanylate binding protein 2b; interferon-induced guanylate-binding protein 1-like
10590972	9.83	10.49	-1.58	2.7e-05	0.001491	Gm16379	predicted pseudogene 16379; macrophage migration inhibitory factor; predicted pseudogene 10169
10387932	10.09	10.75	-1.58	1.3e-05	0.000956	Pfn1	profilin 1
10562192	6.73	7.39	-1.58	1.5e-05	0.001019	Fxyd5	FXYD domain-containing ion transport regulator 5
10524941	8.28	8.94	-1.58	9e-06	0.000735	Fbxo21	F-box protein 21
10419122	3.24	3.91	-1.59	0.034214	0.156596	LOC102634703	disks large homolog 5-like; predicted gene 8068; predicted gene 3141; predicted gene 8094; predicted gene 8127; predicted gene 8232; predicted gene 8165; predicted gene 3633; predicted gene 8180; predicted gene 10375; predicted gene 8122; predicted gene 5929; predicted gene 8024; predicted gene 17079; predicted gene 8005; predicted gene 17078; predicted gene 3072; predicted gene 6482; predicted g…
10599086	2	2.67	-1.59	0.007978	0.061611	Gm10921	predicted gene 10921; predicted gene 10922; predicted gene 2863; predicted gene 2933; predicted gene 2799; predicted gene 2825; predicted gene 2913; predicted gene 3763; predicted gene, 21951; germ cell-less homolog 1 (Drosophila)-like; germ cell-less homolog 1 family pseudogene; predicted gene 14374; predicted gene 3750; predicted gene 3706; predicted gene 14347; predicted gene 5925; predicted g…
10417452	3.26	3.93	-1.59	0.003671	0.036901	Gm3696	predicted gene 3696; predicted gene 5796; predicted gene 10406; predicted gene 2897; predicted gene 3317; predicted gene 3500; alpha takusan-like; predicted gene 3558; predicted gene 3383; RIKEN cDNA 4930555G01 gene; alpha-takusan pseudogene; predicted gene 3173; predicted gene 3264; predicted gene, 3488; predicted gene 3239; predicted gene 16434; predicted gene 6676; predicted gene 3099; predict…
10417446	3.26	3.93	-1.59	0.003671	0.036901	Gm3696	predicted gene 3696; predicted gene 5796; predicted gene 10406; predicted gene 2897; predicted gene 3317; predicted gene 3500; alpha takusan-like; predicted gene 3558; predicted gene 3383; RIKEN cDNA 4930555G01 gene; alpha-takusan pseudogene; predicted gene 3173; predicted gene 3264; predicted gene, 3488; predicted gene 3239; predicted gene 16434; predicted gene 6676; predicted gene 3099; predict…
10582466	5.9	6.57	-1.59	0.023782	0.124269	Sult5a1	sulfotransferase family 5A, member 1
10579996	10.34	11.01	-1.59	7.11e-07	0.000132	Tecr	trans-2,3-enoyl-CoA reductase
10360377	6.1	6.77	-1.59	2e-05	0.001249	AI607873	expressed sequence AI607873
10516910	6.95	7.62	-1.59	2e-06	0.000283	Phactr4	phosphatase and actin regulator 4
10374117	6.66	7.34	-1.59	0.000242	0.005952	Gm11401	predicted gene 11401
10585194	6.17	6.84	-1.59	0.000674	0.011736	Il18	interleukin 18
10465649	6.1	6.77	-1.59	1e-06	0.000173	Mark2	MAP/microtubule affinity-regulating kinase 2
10586176	6.67	7.34	-1.59	4.9e-05	0.002195	Snapc5	small nuclear RNA activating complex, polypeptide 5
10508721	7.55	8.22	-1.59	0.047767	0.191979	Snora44	small nucleolar RNA, H/ACA box 44; small nucleolar RNA host gene 12
10605007	4.83	5.5	-1.59	0.025629	0.130647	Xlr3b	X-linked lymphocyte-regulated 3B; X-linked lymphocyte-regulated 3C; X-linked lymphocyte-regulated 3A; X-linked lymphocyte-regulated 3D, pseudogene; X-linked lymphocyte-regulated 3E, pseudogene
10531994	6.44	7.11	-1.59	0.000354	0.007566	Gbp10	guanylate-binding protein 10; guanylate binding protein 6; guanylate binding protein 11; guanylate-binding protein 8; guanylate binding protein 4; guanylate-binding protein 9
10466210	4.22	4.9	-1.59	0.001954	0.024158	Ms4a6d	membrane-spanning 4-domains, subfamily A, member 6D
10399841	6.35	7.02	-1.59	0.000134	0.003963	Cbll1	Casitas B-lineage lymphoma-like 1
10389231	4.48	5.16	-1.59	0.004449	0.041906	Ccl3	chemokine (C-C motif) ligand 3
10608480	4.08	4.77	-1.6	0.024065	0.125234	LOC102639563	uncharacterized LOC102639563; uncharacterized LOC102633922; Y-linked testis-specific protein 1-like; predicted gene, 21719; predicted gene, 20831; spermiogenesis specific transcript on the Y 1; predicted gene, 21678; predicted gene, 21440; predicted gene, 21425; predicted gene, 20928; predicted gene, 20851; predicted gene, 20833; predicted gene, 20827; predicted gene, 20807; predicted gene, 20793…
10560754	3.15	3.83	-1.6	0.000392	0.008124	Vmn1r132	vomeronasal 1 receptor 132; vomeronasal 1 receptor 148; vomeronasal 1 receptor 139; vomeronasal 1 receptor 104; vomeronasal 1 receptor 125; vomeronasal 1 receptor 116; vomeronasal 1 receptor 143; vomeronasal 1 receptor 155; vomeronasal 1 receptor 157; vomeronasal 1 receptor 107; vomeronasal 1 receptor 100; vomeronasal 1 receptor 112; vomeronasal 1 receptor 130; vomeronasal 1 receptor 137; vomeron…
10507775	1.74	2.42	-1.6	0.012287	0.081152
10440513	6.25	6.93	-1.6	1.72e-07	5e-05	Cyyr1	cysteine and tyrosine-rich protein 1
10581011	2.44	3.12	-1.6	0.008935	0.066313
10391746	6.09	6.77	-1.6	0.000548	0.010417	Gpatch8	G patch domain containing 8
10560789	2.51	3.19	-1.61	0.002844	0.030971	Vmn1r151	vomeronasal 1 receptor 151; vomeronasal 1 receptor 122; vomeronasal 1 receptor 120; vomeronasal 1 receptor 103; vomeronasal 1 receptor 159; predicted gene 8660; predicted gene 5728; vomeronasal 1 receptor 132; vomeronasal 1 receptor 94; vomeronasal 1 receptor 127; vomeronasal 1 receptor 125; vomeronasal 1 receptor 121; vomeronasal 1 receptor 116; vomeronasal 1 receptor 115; vomeronasal 1 receptor…
10412537	3.02	3.71	-1.61	0.005368	0.047294
10528810	2.93	3.62	-1.61	0.000939	0.014718	Gm10471	predicted gene 10471; predicted gene 1979; predicted gene, 21680; predicted gene 10220; spermatogenesis associated glutamate (E)-rich protein 4a; RIKEN cDNA 5031410I06 gene; predicted gene 7361; predicted gene 7347; predicted gene, 21698; predicted gene, 21663; predicted gene 5862; predicted gene, 21671; spermatogenesis associated glutamate (E)-rich protein 4b; predicted gene, 21190; spermatogene…
10563927	1.79	2.47	-1.61	0.031496	0.148744	Gm25646	predicted gene, 25646
10579525	6.89	7.57	-1.61	7.8e-05	0.002787	Plvap	plasmalemma vesicle associated protein
10559486	4.86	5.54	-1.61	8e-06	0.00064	Lair1	leukocyte-associated Ig-like receptor 1
10527423	5.6	6.28	-1.61	0.00116	0.017037	Trrap	transformation/transcription domain-associated protein
10347910	6.93	7.62	-1.61	5.7e-05	0.002414	Fbxo36	F-box protein 36
10549495	8.09	8.78	-1.61	4.55e-07	9.3e-05	Rps29	ribosomal protein S29; predicted gene 14303; predicted pseudogene 7618; predicted pseudogene 10059; predicted gene 10126; predicted pseudogene 6134; predicted pseudogene 7079; predicted gene 20620; predicted pseudogene 6272
10604656	2.68	3.36	-1.61	0.000985	0.015282	Xlr	X-linked lymphocyte-regulated
10465043	7.59	8.28	-1.61	3.1e-07	7.3e-05	LOC102633050	cytochrome b-c1 complex subunit 9-like; predicted pseudogene 6293
10370632	7.63	8.31	-1.61	1.09e-07	3.6e-05	Rnf126	ring finger protein 126
10531724	5	5.69	-1.61	0.00035	0.007506	Plac8	placenta-specific 8
10560785	2.9	3.59	-1.62	0.003399	0.035214	Vmn1r121	vomeronasal 1 receptor 121; vomeronasal 1 receptor 114; vomeronasal 1 receptor 126; predicted gene 10670; vomernasal 1 receptor Vmn1r93; vomeronasal 1 receptor, pseudogene 79; predicted gene 10665; predicted gene 10666; predicted gene 4214; predicted gene 4175; vomeronasal 1 receptor, pseudogene 70; vomeronasal 1 receptor 125; vomeronasal 1 receptor 143; vomeronasal 1 receptor 155; vomeronasal 1 …
10528815	3.64	4.33	-1.62	0.006313	0.05263	Gm10220	predicted gene 10220; RIKEN cDNA 5031410I06 gene; predicted gene 7347; predicted gene, 21698; predicted gene, 21663; predicted gene 10471; spermatogenesis associated glutamate (E)-rich protein 4a; predicted gene, 21680; predicted gene 1979; predicted gene 5862; predicted gene 7361; predicted gene, 21671; predicted gene, 21655; spermatogenesis associated glutamate (E)-rich protein 4b; predicted ge…
10417773	2.91	3.6	-1.62	0.016034	0.096503	Gm5458	predicted gene 5458; predicted gene 8297; predicted gene 3629; predicted gene 2977; predicted gene, 21103; predicted gene 3047; predicted gene 3029; predicted gene 8159; predicted gene 3460; predicted gene 3696; predicted gene 5797; predicted gene 5796; predicted gene 10406; predicted gene 3317; predicted gene 3500; predicted gene 5795; predicted gene 3558; predicted gene 3383; predicted gene 104…
10505445	5.11	5.81	-1.62	0.032917	0.15293	Orm3	orosomucoid 3
10489038	8.26	8.95	-1.62	1.96e-07	5.5e-05	Scand1	SCAN domain-containing 1
10532669	7.19	7.89	-1.62	2.23e-07	5.9e-05	2900026A02Rik	RIKEN cDNA 2900026A02 gene
10383799	9.02	9.72	-1.62	0.001686	0.021922	Tcn2	transcobalamin 2
10430899	7.38	8.07	-1.62	0.000815	0.013342	Cyp2d40	cytochrome P450, family 2, subfamily d, polypeptide 40
10578123	7.94	8.63	-1.62	1.94e-08	1.7e-05	Rbpms	RNA binding protein gene with multiple splicing
10363070	5.45	6.15	-1.62	0.000302	0.006825	Gp49a	glycoprotein 49 A
10525397	7.65	8.34	-1.62	9.26e-09	1.3e-05	Arpc3	actin related protein 2/3 complex, subunit 3
10538921	4.37	5.06	-1.62	0.000364	0.00771	Igkv1-117	immunoglobulin kappa variable 1-117; immunoglobulin kappa variable 1-110; immunoglobulin kappa chain complex; immunoglobulin kappa chain variable 1 (V1); immunoglobulin kappa chain variable 9-120; immunoglobulin kappa chain variable 1-122
10521134	7.9	8.6	-1.62	9.25e-07	0.000159	Rps29	ribosomal protein S29; predicted gene 14303; predicted pseudogene 7618; predicted pseudogene 10059; predicted gene 10126; predicted pseudogene 6134; predicted pseudogene 7079; predicted gene 20620; predicted pseudogene 6272
10417526	7.7	8.4	-1.62	2.6e-05	0.001446	Dnase1l3	deoxyribonuclease 1-like 3
10608365	3.08	3.78	-1.63	0.000624	0.011345	Gm21943	predicted gene, 21943; predicted gene, 20815; predicted gene, 20747; predicted gene, 20806; spermiogenesis specific transcript on the Y 2; predicted gene, 21845; Y-linked testis-specific protein 1-like; predicted gene, 21672; predicted gene, 21308; predicted gene, 21180; predicted gene, 20867; predicted gene, 20816; predicted gene, 20803; predicted gene, 21350; predicted gene, 21642; predicted ge…
10563929	2.05	2.76	-1.63	0.003597	0.036522	LOC102639749	uncharacterized LOC102639749; predicted gene, 26498; predicted gene, 26230; predicted gene, 23922; predicted gene, 24657; predicted gene, 22996; predicted gene, 23660; predicted gene, 25175; predicted gene, 25314; predicted gene, 24088
10563915	2.05	2.76	-1.63	0.003597	0.036522	LOC102639749	uncharacterized LOC102639749; predicted gene, 26498; predicted gene, 26230; predicted gene, 23922; predicted gene, 24657; predicted gene, 22996; predicted gene, 23660; predicted gene, 25175; predicted gene, 25314; predicted gene, 24088
10550768	2.57	3.28	-1.63	0.001784	0.022812	Vmn1r151	vomeronasal 1 receptor 151; vomeronasal 1 receptor 122; vomeronasal 1 receptor 120; vomeronasal 1 receptor 94; vomeronasal 1 receptor 103; vomeronasal 1 receptor 142; vomeronasal 1 receptor 159; predicted gene 8660; predicted gene 5728; vomeronasal 1 receptor 132; vomeronasal 1 receptor 119; vomeronasal 1 receptor 127; vomeronasal 1 receptor 104; vomeronasal 1 receptor 125; vomeronasal 1 receptor…
10434778	6.18	6.89	-1.63	1.7e-05	0.001125	Rtp4	receptor transporter protein 4
10357870	8.12	8.83	-1.63	4e-06	0.000411	Prelp	proline arginine-rich end leucine-rich repeat
10437580	5.9	6.61	-1.63	0.000347	0.007481
10608346	2.64	3.36	-1.64	0.033621	0.155108	LOC102631913	Y-linked testis-specific protein 1-like; predicted gene, 21871; predicted gene, 21907; predicted gene, 21854; predicted gene, 21768; predicted gene, 20831; spermiogenesis specific transcript on the Y 1; predicted gene, 21678; predicted gene, 21440; predicted gene, 21425; predicted gene, 20928; predicted gene, 20851; predicted gene, 20833; predicted gene, 20827; predicted gene, 20807; predicted ge…
10560742	2.49	3.21	-1.64	0.002054	0.024977	Vmn1r151	vomeronasal 1 receptor 151; vomeronasal 1 receptor 122; vomeronasal 1 receptor 120; vomeronasal 1 receptor 103; vomeronasal 1 receptor 159; predicted gene 8660; predicted gene 5728; vomeronasal 1 receptor 132; vomeronasal 1 receptor 94; vomeronasal 1 receptor 127; vomeronasal 1 receptor 125; vomeronasal 1 receptor 121; vomeronasal 1 receptor 116; vomeronasal 1 receptor 115; vomeronasal 1 receptor…
10444229	5.02	5.73	-1.64	3e-05	0.00163	H2-DMa	histocompatibility 2, class II, locus DMa
10409352	7.61	8.32	-1.64	5.15e-07	0.000102	Rnf44	ring finger protein 44
10459772	5.91	6.62	-1.64	9e-05	0.003021	Lipg	lipase, endothelial
10566326	5.59	6.3	-1.64	0.001099	0.016466	Trim12a	tripartite motif-containing 12A
10489705	6.62	7.33	-1.64	0.004886	0.044586	Slc13a3	solute carrier family 13 (sodium-dependent dicarboxylate transporter), member 3
10560744	2.62	3.34	-1.65	0.005095	0.045685	Vmn1r117	vomeronasal 1 receptor 117; predicted pseudogene 16451; predicted gene 16442; predicted gene 8720; predicted gene 5725; predicted gene 8653; predicted gene 6164; vomeronasal 1 receptor, pseudogene 71; vomeronasal 1 receptor, pseudogene 83; predicted gene 8677; predicted gene 5726; vomeronasal 1 receptor, pseudogene 80; vomeronasal 1 receptor, pseudogene 78; vomeronasal 1 receptor, pseudogene 76; …
10570634	3.95	4.67	-1.65	0.009112	0.067191	4930467E23Rik	RIKEN cDNA 4930467E23 gene; predicted gene 15319; predicted gene, 21119; tankyrase-1-like; predicted gene 7697; predicted gene 9495; predicted gene, 20946; predicted gene 3643; predicted gene 7827; predicted gene 5373
10381681	5.84	6.56	-1.65	9e-05	0.003009
10480273	5.84	6.56	-1.65	9e-05	0.003009
10378781	5.84	6.56	-1.65	9e-05	0.003009
10496917	5.84	6.56	-1.65	9e-05	0.003009
10396110	5.84	6.56	-1.65	9e-05	0.003009
10521600	5.84	6.56	-1.65	9e-05	0.003009
10362111	5.84	6.56	-1.65	9e-05	0.003009
10562211	10.58	11.3	-1.65	2e-06	0.000283	Fxyd1	FXYD domain-containing ion transport regulator 1
10585982	5.85	6.57	-1.65	0.003353	0.03486	Myo9a	myosin IXa
10397853	6.55	7.27	-1.65	3.5e-07	7.8e-05	Rin3	Ras and Rab interactor 3
10387536	6.59	7.31	-1.65	4.2e-05	0.00198	Cd68	CD68 antigen
10477572	8.61	9.33	-1.65	1.5e-10	1e-06	Chmp4b	charged multivesicular body protein 4B
10525489	6.87	7.6	-1.65	1e-06	0.00021	Setd1b	SET domain containing 1B
10598087	6.5	7.23	-1.66	0.004191	0.040384	ND6	NADH dehydrogenase subunit 6; acyl-CoA synthetase medium-chain family member 2
10378438	6.28	7.02	-1.66	0.026482	0.133096	n-R5s71	nuclear encoded rRNA 5S 71
10593174	5.94	6.67	-1.66	9e-06	0.000733	Gm10680	predicted gene 10680
10560174	8.31	9.04	-1.66	6.5e-08	2.7e-05	Sepw1	selenoprotein W, muscle 1
10420668	6.82	7.54	-1.66	0.000114	0.003553	Mir15a	microRNA 15a
10542164	5.49	6.22	-1.66	0.002176	0.025939	Clec12a	C-type lectin domain family 12, member a
10493711	7.52	8.25	-1.66	5.98e-09	1e-05	Crtc2	CREB regulated transcription coactivator 2
10444291	6.89	7.62	-1.66	0.000702	0.012071	H2-Ab1	histocompatibility 2, class II antigen A, beta 1
10560728	3.08	3.82	-1.67	0.001793	0.022873	Gm16451	predicted pseudogene 16451; predicted gene 16442; predicted gene 8653; predicted gene 6164; vomeronasal 1 receptor 132; vomeronasal 1 receptor 119; vomeronasal 1 receptor 151; vomeronasal 1 receptor 122; vomeronasal 1 receptor 113; vomeronasal 1 receptor 94; vomeronasal 1 receptor 129; vomeronasal 1 receptor 127; vomeronasal 1 receptor 103; vomeronasal 1 receptor 125; vomeronasal 1 receptor 117; …
10553859	5.97	6.71	-1.67	3.8e-05	0.001871
10379987	5.97	6.71	-1.67	3.8e-05	0.001871
10562720	5.57	6.31	-1.67	1.7e-05	0.001125	Siglece	sialic acid binding Ig-like lectin E
10492306	7.83	8.57	-1.67	0.014416	0.09016	Sucnr1	succinate receptor 1
10415279	8.35	9.1	-1.67	0.002911	0.031482	Fitm1	fat storage-inducing transmembrane protein 1
10417759	7.38	8.12	-1.67	0.00013	0.003892	Ube2e2	ubiquitin-conjugating enzyme E2E 2
10377681	7.31	8.06	-1.67	9.36e-07	0.00016	Ctdnep1	CTD nuclear envelope phosphatase 1
10373325	7.84	8.58	-1.67	3e-06	0.000324	Gpr182	G protein-coupled receptor 182
10608348	2.96	3.7	-1.68	0.00049	0.00955	Gm21943	predicted gene, 21943; predicted gene, 20815; predicted gene, 20747; predicted gene, 20806; spermiogenesis specific transcript on the Y 2; predicted gene, 21845; predicted gene, 21350; Y-linked testis-specific protein 1-like; predicted gene, 21642; predicted gene, 21617; predicted gene, 21506; predicted gene, 21470; predicted gene, 21396; predicted gene, 21245; predicted gene, 21127; predicted ge…
10528191	2.93	3.68	-1.68	0.017468	0.101932	Speer4c	spermatogenesis associated glutamate (E)-rich protein 4c; spermatogenesis associated glutamate (E)-rich protein 4e; predicted gene 10354; spermatogenesis associated glutamate (E)-rich protein 4d; predicted gene 17019; predicted gene 9758; predicted gene, 21083; predicted gene, 21190; predicted gene, 21149; predicted gene 10471; spermatogenesis associated glutamate (E)-rich protein pseudogene; pre…
10417264	3.11	3.86	-1.68	0.003494	0.035916
10417421	2.71	3.46	-1.68	0.005584	0.048457
10608625	2.57	3.32	-1.68	0.021105	0.11535	LOC102632904	Y-linked testis-specific protein 1-like; predicted gene, 21719; uncharacterized LOC102639563; uncharacterized LOC102633922; predicted gene, 20831; spermiogenesis specific transcript on the Y 1; predicted gene, 21678; predicted gene, 21440; predicted gene, 21425; predicted gene, 20928; predicted gene, 20851; predicted gene, 20833; predicted gene, 20827; predicted gene, 20807; predicted gene, 20793…
10427991	6.13	6.87	-1.68	4e-06	0.000449	Trio	triple functional domain (PTPRF interacting)
10349634	2.94	3.69	-1.68	0.012682	0.082878
10507471	9.29	10.04	-1.68	3e-06	0.000324	Gm13015	predicted gene 13015
10551314	6.13	6.88	-1.68	5.24e-09	1e-05	BC024978	cDNA sequence BC024978
10547657	5.77	6.52	-1.68	0.000251	0.006089	C3ar1	complement component 3a receptor 1
10603878	4.66	5.4	-1.68	7.9e-05	0.002826
10585970	6.97	7.72	-1.68	0.000471	0.009269	Myo9a	myosin IXa
10585976	3.62	4.37	-1.68	0.038129	0.167568	Myo9a	myosin IXa
10550760	2.81	3.57	-1.69	0.004942	0.044854	Vmn1r132	vomeronasal 1 receptor 132; vomeronasal 1 receptor 104; vomeronasal 1 receptor 125; vomeronasal 1 receptor 116; vomeronasal 1 receptor 139; vomeronasal 1 receptor 143; vomeronasal 1 receptor 155; vomeronasal 1 receptor 157; vomeronasal 1 receptor 107; vomeronasal 1 receptor 100; vomeronasal 1 receptor 112; vomeronasal 1 receptor 130; vomeronasal 1 receptor 137; vomeronasal 1 receptor 165; vomeron…
10577388	4.02	4.78	-1.69	0.001295	0.018391	4930467E23Rik	RIKEN cDNA 4930467E23 gene; predicted gene 15319; predicted gene, 21119; predicted gene 7697; predicted gene 9495; predicted gene, 20946; predicted gene 7827; predicted gene 5373; tankyrase-1-like; predicted gene 3643
10539310	5.21	5.97	-1.69	0.002329	0.027075	Pcgf1	polycomb group ring finger 1
10593198	7.72	8.48	-1.69	0.008641	0.06492	Nxpe2	neurexophilin and PC-esterase domain family, member 2
10608484	3.21	3.97	-1.7	0.00143	0.019632	Gm21943	predicted gene, 21943; predicted gene, 20815; predicted gene, 20747; predicted gene, 20806; spermiogenesis specific transcript on the Y 2; predicted gene, 21784; predicted gene, 21316; predicted gene, 21249; predicted gene, 20924; predicted gene, 20823; predicted gene, 20738; predicted gene, 21845; Y-linked testis-specific protein 1-like; predicted gene, 21672; predicted gene, 21308; predicted ge…
10447617	8.35	9.11	-1.7	7e-06	0.000613	Mir692-1	microRNA 692-1
10555425	6.84	7.6	-1.7	4.83e-09	1e-05	Fam168a	family with sequence similarity 168, member A
10531407	7.11	7.87	-1.7	0.008253	0.062972	Cxcl9	chemokine (C-X-C motif) ligand 9
10532019	5.69	6.46	-1.7	0.005129	0.045917	Gbp11	guanylate binding protein 11
10608608	3.33	4.1	-1.71	0.000851	0.013723	Gm21943	predicted gene, 21943; predicted gene, 20815; predicted gene, 20747; predicted gene, 20806; spermiogenesis specific transcript on the Y 2; predicted gene, 21845; Y-linked testis-specific protein 1-like; predicted gene, 21672; predicted gene, 21308; predicted gene, 21180; predicted gene, 20867; predicted gene, 20816; predicted gene, 20803; predicted gene, 21350; predicted gene, 21642; predicted ge…
10550770	2.9	3.67	-1.71	0.003772	0.037625	Vmn1r121	vomeronasal 1 receptor 121; vomeronasal 1 receptor 114; vomeronasal 1 receptor 126; predicted gene 10670; vomernasal 1 receptor Vmn1r93; predicted gene 10665; predicted gene 10666; predicted gene 4214; predicted gene 4175; vomeronasal 1 receptor 151; vomeronasal 1 receptor 94; vomeronasal 1 receptor 125; vomeronasal 1 receptor 116; vomeronasal 1 receptor 142; vomeronasal 1 receptor 143; vomeronas…
10608506	3.52	4.29	-1.71	0.00099	0.015326	Gm20877	predicted gene, 20877; predicted gene, 20812; predicted gene, 21943; predicted gene, 20747; predicted gene, 20806; spermiogenesis specific transcript on the Y 2; predicted gene, 20738; predicted gene, 20830; Y-linked testis-specific protein 1-like; predicted gene, 21784; predicted gene, 21316; predicted gene, 21249; predicted gene, 20924; predicted gene, 20823; predicted gene, 21845; predicted ge…
10598023	10.85	11.63	-1.71	0.021515	0.11667	mt-Tv	mitochondrially encoded tRNA valine
10569200	8.88	9.65	-1.71	3e-06	0.000324	Polr2l	polymerase (RNA) II (DNA directed) polypeptide L; predicted pseudogene 10774; predicted gene 13015; ubiquitin specific peptidase 50
10441813	5.97	6.75	-1.71	0.001753	0.022563	Snora20	small nucleolar RNA, H/ACA box 20
10539577	4.62	5.39	-1.71	7.2e-05	0.00268
10498584	7.92	8.7	-1.72	0.005175	0.046217	Rarres1	retinoic acid receptor responder (tazarotene induced) 1
10351825	6.12	6.9	-1.72	2.4e-05	0.0014	Tagln2	transgelin 2
10360406	4.25	5.03	-1.72	4e-06	0.00039	Ifi205	interferon activated gene 205
10560740	2.79	3.59	-1.73	0.00444	0.041871	Vmn1r121	vomeronasal 1 receptor 121; vomeronasal 1 receptor 114; vomeronasal 1 receptor 126; predicted gene 10670; vomernasal 1 receptor Vmn1r93; vomeronasal 1 receptor, pseudogene 79; predicted gene 10665; predicted gene 10666; predicted gene 4214; predicted gene 4175; vomeronasal 1 receptor, pseudogene 70; vomeronasal 1 receptor 151; vomeronasal 1 receptor 103; vomeronasal 1 receptor 125; vomeronasal 1 …
10560787	2.79	3.59	-1.73	0.00444	0.041871	Vmn1r121	vomeronasal 1 receptor 121; vomeronasal 1 receptor 114; vomeronasal 1 receptor 126; predicted gene 10670; vomernasal 1 receptor Vmn1r93; vomeronasal 1 receptor, pseudogene 79; predicted gene 10665; predicted gene 10666; predicted gene 4214; predicted gene 4175; vomeronasal 1 receptor, pseudogene 70; vomeronasal 1 receptor 151; vomeronasal 1 receptor 103; vomeronasal 1 receptor 125; vomeronasal 1 …
10561453	7.27	8.06	-1.73	1e-06	0.000208	Zfp36	zinc finger protein 36
10608634	7.2	7.99	-1.73	0.008144	0.062461
10421648	7.26	8.05	-1.73	0.004983	0.045131	Slc25a30	solute carrier family 25, member 30
10517727	5.66	6.45	-1.73	7.3e-05	0.00268	Klhdc7a	kelch domain containing 7A
10443215	6.07	6.86	-1.73	7.2e-05	0.00268	Snrpc	U1 small nuclear ribonucleoprotein C
10459066	3.72	4.51	-1.73	0.002023	0.024786	Gm4841	predicted gene 4841
10608452	3.51	4.31	-1.74	0.001288	0.018354	Gm21943	predicted gene, 21943; predicted gene, 20815; predicted gene, 20747; predicted gene, 20806; spermiogenesis specific transcript on the Y 2; predicted gene, 20738; predicted gene, 21784; predicted gene, 21316; predicted gene, 21249; predicted gene, 20924; predicted gene, 20823; predicted gene, 21845; Y-linked testis-specific protein 1-like; predicted gene, 21672; predicted gene, 21308; predicted ge…
10608551	3.09	3.88	-1.74	0.012738	0.08313	Gm21776	predicted gene, 21776; predicted gene, 21732; predicted gene, 21773; predicted gene, 21913; predicted gene, 21921; RIKEN cDNA 4932431L22 gene; serine-rich, secreted, X-linked; predicted gene, 21882; predicted gene, 21820; serine-rich, secreted, Y-linked
10595979	4.94	5.74	-1.74	0.000215	0.005552	Mras	muscle and microspikes RAS
10555389	6.24	7.03	-1.74	3.48e-07	7.8e-05	Ucp2	uncoupling protein 2 (mitochondrial, proton carrier)
10461093	4.65	5.45	-1.74	4.2e-05	0.001977	Pla2g16	phospholipase A2, group XVI
10608339	3.03	3.84	-1.75	0.001312	0.018548	Gm21943	predicted gene, 21943; predicted gene, 20815; predicted gene, 20747; predicted gene, 20806; spermiogenesis specific transcript on the Y 2; predicted gene, 21784; predicted gene, 21845; predicted gene, 21350; Y-linked testis-specific protein 1-like; predicted gene, 21642; predicted gene, 21617; predicted gene, 21506; predicted gene, 21470; predicted gene, 21396; predicted gene, 21245; predicted ge…
10560783	2.92	3.73	-1.75	0.004162	0.040192	Vmn1r121	vomeronasal 1 receptor 121; vomeronasal 1 receptor 114; vomeronasal 1 receptor 126; predicted gene 10670; vomernasal 1 receptor Vmn1r93; predicted gene 10665; predicted gene 10666; predicted gene 4214; predicted gene 4175; vomeronasal 1 receptor 151; vomeronasal 1 receptor 94; vomeronasal 1 receptor 103; vomeronasal 1 receptor 125; vomeronasal 1 receptor 116; vomeronasal 1 receptor 142; vomeronas…
10560730	2.92	3.73	-1.75	0.004162	0.040192	Vmn1r121	vomeronasal 1 receptor 121; vomeronasal 1 receptor 114; vomeronasal 1 receptor 126; predicted gene 10670; vomernasal 1 receptor Vmn1r93; predicted gene 10665; predicted gene 10666; predicted gene 4214; predicted gene 4175; vomeronasal 1 receptor 151; vomeronasal 1 receptor 94; vomeronasal 1 receptor 103; vomeronasal 1 receptor 125; vomeronasal 1 receptor 116; vomeronasal 1 receptor 142; vomeronas…
10579054	3.92	4.72	-1.75	0.005144	0.046024	4930467E23Rik	RIKEN cDNA 4930467E23 gene; predicted gene 15319; predicted gene, 21119; predicted gene 7697; predicted gene 9495; predicted gene, 20946; predicted gene 7827; predicted gene 5373; tankyrase-1-like; predicted gene 3643
10346114	6.47	7.28	-1.75	0.004313	0.041149	n-R5s211	nuclear encoded rRNA 5S 211
10403821	3.79	4.6	-1.75	6.8e-05	0.00268	Tcrg-V4	T cell receptor gamma, variable 4; T cell receptor gamma, constant 3; T-cell receptor gamma, constant 2; T cell receptor gamma variable 2
10598055	11.85	12.66	-1.75	0.000138	0.004039	ND3	NADH dehydrogenase subunit 3
10594904	11.18	11.98	-1.75	2e-06	0.000283	Uba52	ubiquitin A-52 residue ribosomal protein fusion product 1; predicted pseudogene 7808; predicted gene 7331; KxDL motif containing 1; predicted gene 7866; predicted pseudogene 5239; ubiquitin A-52 residue ribosomal protein fusion product 1 pseudogene; predicted gene 11517
10534854	7.04	7.85	-1.75	1e-06	0.000204	Mospd3	motile sperm domain containing 3
10509063	6.2	7.01	-1.75	6e-06	0.000527	Il22ra1	interleukin 22 receptor, alpha 1
10473809	5.37	6.17	-1.75	1.1e-05	0.000843	Spi1	spleen focus forming virus (SFFV) proviral integration oncogene
10560752	2.89	3.7	-1.76	0.002337	0.027133	Vmn1r125	vomeronasal 1 receptor 125; vomeronasal 1 receptor 116; vomeronasal 1 receptor 142; vomeronasal 1 receptor 143; vomeronasal 1 receptor 155; vomeronasal 1 receptor 107; vomeronasal 1 receptor 100; vomeronasal 1 receptor 130; vomeronasal 1 receptor 137; vomeronasal 1 receptor 165; vomeronasal 1 receptor, 95; vomeronasal 1 receptor 148; vomeronasal 1 receptor 132; vomeronasal 1 receptor 151; vomeron…
10419154	4.48	5.3	-1.76	1.95e-08	1.7e-05	Ear1	eosinophil-associated, ribonuclease A family, member 1; eosinophil-associated, ribonuclease A family, pseudogene 9; eosinophil-associated, ribonuclease A family, member 12; eosinophil-associated, ribonuclease A family, member 2; eosinophil-associated, ribonuclease A family, member 10; eosinophil-associated, ribonuclease A family, member 3; eosinophil-associated, ribonuclease A family, pseudogene …
10402428	6.2	7.01	-1.76	0.014351	0.08988	Serpina12	serine (or cysteine) peptidase inhibitor, clade A (alpha-1 antiproteinase, antitrypsin), member 12
10547795	6.66	7.47	-1.76	6.51e-08	2.7e-05	Atn1	atrophin 1
10608373	3.14	3.96	-1.77	0.000523	0.010076	Gm21943	predicted gene, 21943; predicted gene, 20815; predicted gene, 20747; predicted gene, 20806; spermiogenesis specific transcript on the Y 2; predicted gene, 21784; predicted gene, 21845; Y-linked testis-specific protein 1-like; predicted gene, 21672; predicted gene, 21308; predicted gene, 21180; predicted gene, 20867; predicted gene, 20816; predicted gene, 20803; predicted gene, 21350; predicted ge…
10566624	1.76	2.58	-1.77	0.009687	0.069929	Gm10081	predicted gene 10081
10500545	10.3	11.12	-1.77	2.7e-05	0.001512	Hsd3b5	hydroxy-delta-5-steroid dehydrogenase, 3 beta- and steroid delta-isomerase 5
10608606	3.27	4.1	-1.78	0.000553	0.010447	Gm20815	predicted gene, 20815; predicted gene, 20747; predicted gene, 20806; predicted gene, 20738; predicted gene, 21784; predicted gene, 21316; predicted gene, 21249; predicted gene, 20924; predicted gene, 20823; predicted gene, 21845; Y-linked testis-specific protein 1-like; predicted gene, 21672; predicted gene, 21308; predicted gene, 21180; predicted gene, 20867; predicted gene, 20816; predicted gen…
10384670	3.19	4.02	-1.78	0.000221	0.005617	Gm22753	predicted gene, 22753
10373192	7.21	8.04	-1.78	0.000868	0.013889	Inhbe	inhibin beta E
10428302	5.81	6.65	-1.78	0.001673	0.021821	Klf10	Kruppel-like factor 10
10608454	3.07	3.91	-1.79	0.000553	0.010447	Gm21943	predicted gene, 21943; predicted gene, 20815; predicted gene, 20747; predicted gene, 20806; spermiogenesis specific transcript on the Y 2; predicted gene, 21784; predicted gene, 21845; Y-linked testis-specific protein 1-like; predicted gene, 21672; predicted gene, 21308; predicted gene, 21180; predicted gene, 20867; predicted gene, 20816; predicted gene, 20803; predicted gene, 21350; predicted ge…
10394776	8.25	9.1	-1.79	6e-06	0.000534	Gm22748	predicted gene, 22748
10583465	9.52	10.36	-1.79	5.62e-10	3e-06	Ubl5	ubiquitin-like 5
10466127	9.51	10.36	-1.79	4.05e-09	1e-05	AW112010	expressed sequence AW112010
10608661	7.26	8.11	-1.8	0.01923	0.108521
10567394	5.48	6.33	-1.8	0.000169	0.004661	Pdilt	protein disulfide isomerase-like, testis expressed
10608377	3.34	4.2	-1.81	0.001458	0.01987	Gm20747	predicted gene, 20747; predicted gene, 20806; predicted gene, 20738; predicted gene, 21784; predicted gene, 21316; predicted gene, 21249; predicted gene, 20924; predicted gene, 20823; predicted gene, 21845; Y-linked testis-specific protein 1-like; predicted gene, 21672; predicted gene, 21308; predicted gene, 21180; predicted gene, 20867; predicted gene, 20816; predicted gene, 20803; predicted gen…
10608596	3.38	4.24	-1.81	0.009639	0.069766	Gm21732	predicted gene, 21732; predicted gene, 21773; predicted gene, 21921; RIKEN cDNA 4932431L22 gene; predicted gene, 21776; predicted gene, 21913; serine-rich, secreted, Y-linked; serine-rich, secreted, X-linked; predicted gene, 21882; predicted gene, 21820; amplified spermatogenic transcripts X encoded; uncharacterized LOC102640642
10608570	1.76	2.61	-1.81	0.002007	0.024625	Gm21744	predicted gene, 21744
10415604	6.74	7.6	-1.81	0.003761	0.03756	Gm10871	predicted gene 10871
10579302	10.83	11.69	-1.81	4.64e-07	9.4e-05	Uba52	ubiquitin A-52 residue ribosomal protein fusion product 1; predicted pseudogene 7808; predicted gene 7331; KxDL motif containing 1; predicted pseudogene 5239; predicted gene 7866; ubiquitin A-52 residue ribosomal protein fusion product 1 pseudogene; predicted gene 11517
10493990	7.05	7.91	-1.81	2.13e-07	5.7e-05	S100a11	S100 calcium binding protein A11 (calgizzarin); predicted gene 12854; predicted gene 5068; protein S100-A11-like; predicted pseudogene 7665
10526838	8.47	9.33	-1.81	0.001844	0.023316	Gm10874	predicted gene 10874
10540897	7.02	7.88	-1.81	0.000179	0.004854	Pparg	peroxisome proliferator activated receptor gamma
10413492	6.11	6.96	-1.81	0.001061	0.01612	Lrtm1	leucine-rich repeats and transmembrane domains 1
10429856	5.38	6.24	-1.81	3.7e-05	0.001837	Gm10872	predicted gene 10872
10414262	5.95	6.8	-1.81	2.1e-05	0.001303	Ear2	eosinophil-associated, ribonuclease A family, member 2; eosinophil-associated, ribonuclease A family, member 12; eosinophil-associated, ribonuclease A family, member 3
10608531	3.95	4.81	-1.82	0.002883	0.031261	Gm21882	predicted gene, 21882; predicted gene, 21820; predicted gene, 21776; predicted gene, 21732; predicted gene, 21773; predicted gene, 21913; predicted gene, 21921; RIKEN cDNA 4932431L22 gene; serine-rich, secreted, X-linked; serine-rich, secreted, Y-linked
10563941	1.59	2.45	-1.82	0.000124	0.003756	Gm26466	predicted gene, 26466; predicted gene, 23254; predicted gene, 25088; predicted gene, 22834; predicted gene, 25098; predicted gene, 24418; predicted gene, 23356; predicted gene, 24027; predicted gene, 22511; predicted gene, 25988; predicted gene, 22630; predicted gene, 23560; predicted gene, 25462; predicted gene, 26059; predicted gene, 23471; predicted gene, 25146; predicted gene, 26337; predicte…
10511342	10.96	11.82	-1.82	3.84e-07	8.4e-05	Uba52	ubiquitin A-52 residue ribosomal protein fusion product 1; predicted pseudogene 7808; predicted gene 7331; KxDL motif containing 1; predicted gene 7866; predicted pseudogene 5239; predicted gene 11517; ubiquitin A-52 residue ribosomal protein fusion product 1 pseudogene
10360382	5.84	6.7	-1.82	2.4e-05	0.001386	Ifi204	interferon activated gene 204; myeloid cell nuclear differentiation antigen
10580191	8.83	9.7	-1.83	3.99e-07	8.6e-05	Nfix	nuclear factor I/X
10603009	10.89	11.76	-1.83	4.03e-07	8.6e-05	Uba52	ubiquitin A-52 residue ribosomal protein fusion product 1; predicted pseudogene 7808; predicted gene 7331; KxDL motif containing 1; predicted gene 7866; predicted pseudogene 5239; ubiquitin A-52 residue ribosomal protein fusion product 1 pseudogene; predicted gene 11517
10536141	5.97	6.84	-1.83	0.00011	0.003493	Gm6872	predicted gene 6872; CTD nuclear envelope phosphatase 1
10562627	5.97	6.84	-1.83	0.00011	0.003493	Gm6872	predicted gene 6872; CTD nuclear envelope phosphatase 1
10528183	3.81	4.68	-1.84	0.032814	0.152636	Speer4e	spermatogenesis associated glutamate (E)-rich protein 4e; spermatogenesis associated glutamate (E)-rich protein pseudogene; RIKEN cDNA 4930572O03 gene; predicted gene, 21083; predicted gene, 21190; predicted gene, 21149; predicted gene 10354; spermatogenesis associated glutamate (E)-rich protein 4d; predicted gene 9758; spermatogenesis associated glutamate (E)-rich protein 4c; predicted gene 17019
10608407	2.53	3.41	-1.84	0.015128	0.092925	Gm21776	predicted gene, 21776; predicted gene, 21913; predicted gene, 21732; predicted gene, 21773; predicted gene, 21921; RIKEN cDNA 4932431L22 gene; serine-rich, secreted, Y-linked
10442321	7.01	7.89	-1.84	1.48e-08	1.4e-05	Hcfc1r1	host cell factor C1 regulator 1 (XPO1-dependent)
10531415	5.37	6.25	-1.84	0.002392	0.027535	Cxcl10	chemokine (C-X-C motif) ligand 10
10608648	7.5	8.39	-1.84	0.018772	0.106832
10608477	3.35	4.23	-1.85	0.000206	0.005397	Gm21943	predicted gene, 21943; predicted gene, 20815; predicted gene, 20747; predicted gene, 20806; spermiogenesis specific transcript on the Y 2; predicted gene, 21784; predicted gene, 21316; predicted gene, 21249; predicted gene, 20924; predicted gene, 20823; predicted gene, 20738; predicted gene, 21845; Y-linked testis-specific protein 1-like; predicted gene, 21672; predicted gene, 21308; predicted ge…
10559467	4.66	5.55	-1.85	3.16e-07	7.3e-05	Gm15448	predicted gene 15448; paired Ig-like receptor B; paired-Ig-like receptor A6; predicted gene 15925; paired-Ig-like receptor A1; paired-Ig-like receptor A11; paired-Ig-like receptor A2; paired-Ig-like receptor A4; paired-Ig-like receptor A7; predicted pseudogene 10693; predicted gene 14548; predicted gene 15931; predicted gene 15922; predicted gene 15930; leukocyte immunoglobulin-like receptor, sub…
10416533	4.43	5.32	-1.85	3e-06	0.000367	Ccdc122	coiled-coil domain containing 122
10444595	5.67	6.56	-1.85	2e-06	0.000317	Lsm2	LSM2 homolog, U6 small nuclear RNA associated (S. cerevisiae)
10608368	3.27	4.16	-1.86	0.000779	0.012897	Gm20806	predicted gene, 20806; predicted gene, 20738; predicted gene, 21784; predicted gene, 21316; predicted gene, 21249; predicted gene, 20924; predicted gene, 20823; predicted gene, 21845; Y-linked testis-specific protein 1-like; predicted gene, 21672; predicted gene, 21308; predicted gene, 21180; predicted gene, 20867; predicted gene, 20816; predicted gene, 20803; predicted gene, 21350; predicted gen…
10564049	1.58	2.48	-1.86	0.001971	0.024325	Gm24310	predicted gene, 24310
10454805	11.52	12.41	-1.86	7.52e-07	0.000137	Uba52	ubiquitin A-52 residue ribosomal protein fusion product 1; predicted pseudogene 5239; predicted pseudogene 7808; predicted gene 7331; KxDL motif containing 1; predicted gene 7866; ubiquitin A-52 residue ribosomal protein fusion product 1 pseudogene; predicted gene 11517
10608457	3.24	4.14	-1.87	0.000666	0.01169	Gm21943	predicted gene, 21943; predicted gene, 20815; predicted gene, 20747; predicted gene, 20806; spermiogenesis specific transcript on the Y 2; predicted gene, 21784; predicted gene, 21845; Y-linked testis-specific protein 1-like; predicted gene, 21672; predicted gene, 21308; predicted gene, 21180; predicted gene, 20867; predicted gene, 20816; predicted gene, 20803; predicted gene, 21350; predicted ge…
10550193	3.68	4.58	-1.87	0.010521	0.073553	Gm10678	predicted gene 10678; predicted gene 4897; predicted gene 3959; predicted gene 4014; predicted gene 3968; predicted gene 20710; predicted gene 4023; predicted gene 3981; predicted gene 20665; predicted gene 3987; predicted gene 3984; predicted gene 3996; predicted gene 3989; predicted gene 10679; predicted gene 3994; predicted gene 3998; predicted gene 4003; predicted gene 4001; predicted gene 39…
10579060	3.73	4.64	-1.88	0.006061	0.05119	4930467E23Rik	RIKEN cDNA 4930467E23 gene; predicted gene 15319; predicted gene, 21119; predicted gene 7697; predicted gene 9495; predicted gene, 20946; predicted gene 7827; predicted gene 5373; tankyrase-1-like; predicted gene 3643
10598089	9.51	10.41	-1.88	0.000209	0.00546	mt-Te	mitochondrially encoded tRNA glutamic acid
10347933	5.61	6.52	-1.88	2e-06	0.000298	Sp140	Sp140 nuclear body protein; predicted gene 2427; nuclear body protein SP140-like; nuclear body protein SP140-like protein-like; uncharacterized LOC102633858; predicted gene 7281; RIKEN cDNA A530032D15Rik gene; predicted gene 6264; RIKEN cDNA C130026I21 gene; uncharacterized LOC102634585
10508663	6.82	7.74	-1.88	2.66e-08	1.9e-05	Laptm5	lysosomal-associated protein transmembrane 5
10351509	5.33	6.25	-1.88	2e-06	0.000282	Fcgr4	Fc receptor, IgG, low affinity IV
10550208	3.41	4.32	-1.89	0.009996	0.071462	Gm10678	predicted gene 10678; predicted gene 4897; predicted gene 3959; predicted gene 4014; predicted gene 20709; predicted gene 3968; predicted gene 20710; predicted gene 4023; predicted gene 3981; predicted gene 20665; predicted gene 3987; predicted gene 3984; predicted gene 3996; predicted gene 3989; predicted gene 10679; predicted gene 3994; predicted gene 3998; predicted gene 4003; predicted gene 4…
10457640	6.93	7.84	-1.89	1.1e-07	3.6e-05	S100a11	S100 calcium binding protein A11 (calgizzarin); protein S100-A11-like; predicted gene 12854; predicted gene 5068; predicted pseudogene 7665
10528177	2.76	3.69	-1.9	0.011711	0.078839	Speer4e	spermatogenesis associated glutamate (E)-rich protein 4e; predicted gene 10354; predicted gene 17019; predicted gene 9758; predicted gene, 21190; predicted gene, 21083; predicted gene, 21149; spermatogenesis associated glutamate (E)-rich protein 4c; spermatogenesis associated glutamate (E)-rich protein 4d; spermatogenesis associated glutamate (E)-rich protein pseudogene; RIKEN cDNA 4930572O03 gen…
10598175	4.54	5.46	-1.9	4.49e-08	2.2e-05	Ear10	eosinophil-associated, ribonuclease A family, member 10; eosinophil-associated, ribonuclease A family, member 2; eosinophil-associated, ribonuclease A family, member 12; eosinophil-associated, ribonuclease A family, member 3; eosinophil-associated, ribonuclease A family, pseudogene 2; eosinophil-associated, ribonuclease A family, member 1; eosinophil-associated, ribonuclease A family, pseudogene …
10469609	6.03	6.95	-1.9	2.87e-07	7e-05	Gm13375	predicted gene 13375
10497337	7.49	8.41	-1.9	0.00021	0.005477	Car1	carbonic anhydrase 1
10608260	2.89	3.83	-1.91	0.014423	0.090167	Gm21776	predicted gene, 21776; predicted gene, 21913; predicted gene, 21732; predicted gene, 21773; predicted gene, 21921; RIKEN cDNA 4932431L22 gene; serine-rich, secreted, Y-linked
10550189	3.26	4.2	-1.91	0.011947	0.07986	Gm10678	predicted gene 10678; predicted gene 4897; predicted gene 3959; predicted gene 4014; predicted gene 20709; predicted gene 3968; predicted gene 20710; predicted gene 4023; predicted gene 3981; predicted gene 20665; predicted gene 3987; predicted gene 3984; predicted gene 3996; predicted gene 3989; predicted gene 10679; predicted gene 3994; predicted gene 3998; predicted gene 4003; predicted gene 4…
10608692	9.1	10.03	-1.91	2e-06	0.000264
10553831	6.76	7.69	-1.91	1e-06	0.000173	Ubald2	UBA-like domain containing 2; 1110014K08Rik pseudogene; predicted pseudogene 7367
10553829	6.76	7.69	-1.91	1e-06	0.000173	Ubald2	UBA-like domain containing 2; 1110014K08Rik pseudogene; predicted pseudogene 7367
10608382	3.24	4.18	-1.92	0.013412	0.086169	Gm21732	predicted gene, 21732; predicted gene, 21773; predicted gene, 21921; RIKEN cDNA 4932431L22 gene; predicted gene, 21776; predicted gene, 21913; serine-rich, secreted, Y-linked; serine-rich, secreted, X-linked; predicted gene, 21882; predicted gene, 21820; amplified spermatogenic transcripts X encoded; uncharacterized LOC102640642
10608501	2.59	3.53	-1.92	0.000461	0.009158	Gm20806	predicted gene, 20806; predicted gene, 20822; predicted gene, 20828; Y-linked testis-specific protein 1-like; predicted gene, 21672; predicted gene, 21308; predicted gene, 21180; predicted gene, 20867; predicted gene, 20816; predicted gene, 20803; predicted gene, 21683; predicted gene, 20909; predicted gene, 20801; predicted gene, 20747; predicted gene, 21340; predicted gene, 21302; predicted gen…
10608277	2.59	3.53	-1.92	0.000461	0.009158	Gm20806	predicted gene, 20806; predicted gene, 20822; predicted gene, 20828; Y-linked testis-specific protein 1-like; predicted gene, 21672; predicted gene, 21308; predicted gene, 21180; predicted gene, 20867; predicted gene, 20816; predicted gene, 20803; predicted gene, 21683; predicted gene, 20909; predicted gene, 20801; predicted gene, 20747; predicted gene, 21340; predicted gene, 21302; predicted gen…
10493484	9.44	10.38	-1.92	1.85e-08	1.7e-05	Krtcap2	keratinocyte associated protein 2
10412394	7.36	8.3	-1.92	1.4e-05	0.001006	Nnt	nicotinamide nucleotide transhydrogenase
10524327	6.38	7.33	-1.92	6.31e-08	2.7e-05	Mn1	meningioma 1
10344807	6.48	7.42	-1.92	3.05e-09	9e-06	Cspp1	centrosome and spindle pole associated protein 1
10608327	3.38	4.32	-1.93	0.000328	0.007194	Gm20747	predicted gene, 20747; predicted gene, 20806; predicted gene, 20738; predicted gene, 21784; predicted gene, 21316; predicted gene, 21249; predicted gene, 20924; predicted gene, 20823; predicted gene, 21845; Y-linked testis-specific protein 1-like; predicted gene, 21672; predicted gene, 21308; predicted gene, 21180; predicted gene, 20867; predicted gene, 20816; predicted gene, 20803; predicted gen…
10517165	5.7	6.64	-1.93	4.28e-08	2.2e-05	Cd52	CD52 antigen
10363082	5.8	6.75	-1.93	1e-06	0.000184	Lilrb4	leukocyte immunoglobulin-like receptor, subfamily B, member 4
10419156	4.71	5.66	-1.94	1.22e-07	3.9e-05	Ear2	eosinophil-associated, ribonuclease A family, member 2; eosinophil-associated, ribonuclease A family, member 10; eosinophil-associated, ribonuclease A family, member 12; eosinophil-associated, ribonuclease A family, member 3; eosinophil-associated, ribonuclease A family, member 1; eosinophil-associated, ribonuclease A family, pseudogene 2; eosinophil-associated, ribonuclease A family, pseudogene …
10510462	8.99	9.95	-1.94	3.58e-08	2e-05	Trmt112	tRNA methyltransferase 11-2; tRNA methyltransferase 11-2, pseudogene 2
10419119	2.96	3.92	-1.95	0.005308	0.046916	LOC102634703	disks large homolog 5-like; predicted gene 8068; predicted gene 3141; predicted gene 8232; predicted gene 8165; predicted gene 9611; predicted gene 6401; predicted gene 8180; predicted gene 10375; predicted gene 7945; predicted gene 8122; predicted gene 5929; predicted gene 8024; predicted gene 17079; predicted gene 8005; predicted gene 17078; predicted gene 3072; predicted gene 6482; predicted g…
10563114	9.88	10.84	-1.95	0.003556	0.036346	Snord32a	small nucleolar RNA, C/D box 32A; ribosomal protein L13A
10387816	8.27	9.24	-1.95	7.13e-08	2.8e-05	Rnasek	ribonuclease, RNase K
10367744	7.29	8.25	-1.95	6e-06	0.000547
10606928	7.45	8.41	-1.95	0.014461	0.090288	Serpina7	serine (or cysteine) peptidase inhibitor, clade A (alpha-1 antiproteinase, antitrypsin), member 7
10360070	6.69	7.66	-1.96	1.32e-08	1.4e-05	Fcer1g	Fc receptor, IgE, high affinity I, gamma polypeptide
10433032	6.76	7.74	-1.97	7.35e-08	2.8e-05	Atf7	activating transcription factor 7
10355278	5.25	6.23	-1.97	0.000427	0.008651	Erbb4	v-erb-a erythroblastic leukemia viral oncogene homolog 4 (avian)
10487267	9.17	10.16	-1.98	2.07e-07	5.7e-05	Polr2l	polymerase (RNA) II (DNA directed) polypeptide L; predicted pseudogene 10774; predicted gene 13015; ubiquitin specific peptidase 50
10355105	4.65	5.64	-1.98	7.3e-05	0.00268
10608209	3.13	4.12	-1.99	0.009029	0.066832	Gm21732	predicted gene, 21732; predicted gene, 21773; predicted gene, 21921; RIKEN cDNA 4932431L22 gene; predicted gene, 21776; predicted gene, 21913; serine-rich, secreted, X-linked; predicted gene, 21882; predicted gene, 21820; serine-rich, secreted, Y-linked
10563899	1.89	2.88	-1.99	4.9e-05	0.002195	Gm24306	predicted gene, 24306; predicted gene, 23145; predicted gene, 23254; predicted gene, 25088; predicted gene, 22834; predicted gene, 24983; predicted gene, 25098; predicted gene, 24418; predicted gene, 23356; predicted gene, 24027; predicted gene, 22511; predicted gene, 25988; predicted gene, 22630; predicted gene, 23560; predicted gene, 25462; predicted gene, 26059; predicted gene, 23471; predicte…
10531284	8.92	9.93	-2.01	2.89e-08	1.9e-05	Trmt112	tRNA methyltransferase 11-2; tRNA methyltransferase 11-2, pseudogene 2
10429564	6.87	7.87	-2.01	1.8e-05	0.001187	Ly6a	lymphocyte antigen 6 complex, locus A
10563925	1.81	2.83	-2.03	0.000327	0.007188	Gm26499	predicted gene, 26499; predicted gene, 26096; predicted gene, 25089; predicted gene, 22834; predicted gene, 25098; predicted gene, 23356; predicted gene, 24027; predicted gene, 22511; predicted gene, 25988; predicted gene, 22630; predicted gene, 23560; predicted gene, 25840; predicted gene, 25462; predicted gene, 26059; predicted gene, 23471; predicted gene, 24952; predicted gene, 22255; predicte…
10563921	1.81	2.83	-2.03	0.000327	0.007188	Gm26499	predicted gene, 26499; predicted gene, 26096; predicted gene, 25089; predicted gene, 22834; predicted gene, 25098; predicted gene, 23356; predicted gene, 24027; predicted gene, 22511; predicted gene, 25988; predicted gene, 22630; predicted gene, 23560; predicted gene, 25840; predicted gene, 25462; predicted gene, 26059; predicted gene, 23471; predicted gene, 24952; predicted gene, 22255; predicte…
10427095	7.2	8.22	-2.03	6.46e-09	1e-05	Tenc1	tensin like C1 domain-containing phosphatase
10564109	2.3	3.34	-2.05	0.000206	0.005397	Gm26467	predicted gene, 26467; predicted gene, 25087; predicted gene, 25089; predicted gene, 25840; predicted gene, 24952; predicted gene, 25194; predicted gene, 23682; predicted gene, 24652; predicted gene, 22629; predicted gene, 24021; predicted gene, 22274; predicted gene, 22050; predicted gene, 23688; predicted gene, 23944; predicted gene, 26283; predicted gene, 25452; predicted gene, 23286; predicte…
10564117	2.3	3.34	-2.05	0.000206	0.005397	Gm26467	predicted gene, 26467; predicted gene, 25087; predicted gene, 25089; predicted gene, 25840; predicted gene, 24952; predicted gene, 25194; predicted gene, 23682; predicted gene, 24652; predicted gene, 22629; predicted gene, 24021; predicted gene, 22274; predicted gene, 22050; predicted gene, 23688; predicted gene, 23944; predicted gene, 26283; predicted gene, 25452; predicted gene, 23286; predicte…
10598085	6.84	7.87	-2.05	0.004018	0.03928
10369474	8.8	9.83	-2.05	3.55e-09	9e-06	Eif4ebp2	eukaryotic translation initiation factor 4E binding protein 2
10588577	5.56	6.61	-2.06	0.004129	0.040011	Cish	cytokine inducible SH2-containing protein
10608448	3.12	4.16	-2.07	0.003062	0.032645	Gm21882	predicted gene, 21882; predicted gene, 21820; predicted gene, 21776; predicted gene, 21732; predicted gene, 21773; predicted gene, 21913; predicted gene, 21921; RIKEN cDNA 4932431L22 gene; serine-rich, secreted, Y-linked
10608222	3.12	4.16	-2.07	0.003062	0.032645	Gm21882	predicted gene, 21882; predicted gene, 21820; predicted gene, 21776; predicted gene, 21732; predicted gene, 21773; predicted gene, 21913; predicted gene, 21921; RIKEN cDNA 4932431L22 gene; serine-rich, secreted, Y-linked
10608321	3.12	4.16	-2.07	0.003062	0.032645	Gm21882	predicted gene, 21882; predicted gene, 21820; predicted gene, 21776; predicted gene, 21732; predicted gene, 21773; predicted gene, 21913; predicted gene, 21921; RIKEN cDNA 4932431L22 gene; serine-rich, secreted, Y-linked
10563945	1.66	2.71	-2.07	0.002207	0.026176	Gm23660	predicted gene, 23660; predicted gene, 24088; predicted gene, 25175; predicted gene, 23922; predicted gene, 24657; predicted gene, 22996; uncharacterized LOC102639749; predicted gene, 23254; predicted gene, 22834; predicted gene, 25098; predicted gene, 23356; predicted gene, 24027; predicted gene, 22511; predicted gene, 22630; predicted gene, 23560; predicted gene, 26498; predicted gene, 25462; p…
10563989	1.88	2.93	-2.07	0.001194	0.017351	Gm25874	predicted gene, 25874; predicted gene, 22111; predicted gene, 23687; predicted gene, 24566; predicted gene, 26389; predicted gene, 22130; predicted gene, 25120; predicted gene, 22393; predicted gene, 23305; predicted gene, 25085
10608576	3.41	4.46	-2.08	0.005273	0.046737	Gm21882	predicted gene, 21882; predicted gene, 21820; predicted gene, 21776; predicted gene, 21732; predicted gene, 21773; predicted gene, 21913; predicted gene, 21921; RIKEN cDNA 4932431L22 gene; serine-rich, secreted, Y-linked
10608573	3.41	4.46	-2.08	0.005273	0.046737	Gm21882	predicted gene, 21882; predicted gene, 21820; predicted gene, 21776; predicted gene, 21732; predicted gene, 21773; predicted gene, 21913; predicted gene, 21921; RIKEN cDNA 4932431L22 gene; serine-rich, secreted, Y-linked
10604743	4.05	5.11	-2.08	0.028675	0.139865	Snord61	small nucleolar RNA, C/D box 61
10608426	3.3	4.36	-2.09	0.007031	0.056482	Gm21732	predicted gene, 21732; predicted gene, 21773; serine-rich, secreted, Y-linked; RIKEN cDNA 4932431L22 gene; predicted gene, 21921; predicted gene, 21776; predicted gene, 21913; serine-rich, secreted, X-linked; predicted gene, 21882; predicted gene, 21820; amplified spermatogenic transcripts X encoded; uncharacterized LOC102640642
10573578	8.42	9.49	-2.09	3.37e-07	7.6e-05	Wdr83os	WD repeat domain 83 opposite strand; predicted gene 2573; predicted gene 13770
10537292	7.27	8.34	-2.09	8.33e-10	3e-06	1810058I24Rik	RIKEN cDNA 1810058I24 gene
10362091	7.93	8.99	-2.09	0.021598	0.116827	Raet1d	retinoic acid early transcript delta; retinoic acid early transcript beta; retinoic acid early transcript 1, alpha
10417371	1.99	3.06	-2.1	0.010691	0.074314	Gm3696	predicted gene 3696; alpha takusan-like; predicted gene 10340
10523359	6.09	7.16	-2.1	5.9e-05	0.002463	Cxcl13	chemokine (C-X-C motif) ligand 13
10608394	3	4.07	-2.11	0.007009	0.056399	Gm21732	predicted gene, 21732; predicted gene, 21773; predicted gene, 21921; RIKEN cDNA 4932431L22 gene; predicted gene, 21776; predicted gene, 21913; serine-rich, secreted, X-linked; predicted gene, 21882; predicted gene, 21820; serine-rich, secreted, Y-linked
10455970	6.2	7.27	-2.11	0.004731	0.043726	BC023105	cDNA sequence BC023105
10456005	6.97	8.06	-2.13	6.87e-08	2.8e-05	Cd74	CD74 antigen (invariant polypeptide of major histocompatibility complex, class II antigen-associated)
10517513	7.14	8.24	-2.14	4.92e-08	2.3e-05	C1qc	complement component 1, q subcomponent, C chain
10517169	6.45	7.54	-2.14	2.22e-08	1.7e-05	Sh3bgrl3	SH3 domain binding glutamic acid-rich protein-like 3
10574102	6.8	7.9	-2.14	3.36e-07	7.6e-05	Nlrc5	NLR family, CARD domain containing 5
10551998	11.04	12.15	-2.16	9.17e-07	0.000159
10563931	1.76	2.88	-2.17	0.00321	0.033727	Gm23660	predicted gene, 23660; predicted gene, 24088; uncharacterized LOC102639749; predicted gene, 25175; predicted gene, 23922; predicted gene, 25314; predicted gene, 24657; predicted gene, 22996; predicted gene, 23254; predicted gene, 22834; predicted gene, 25098; predicted gene, 23356; predicted gene, 24027; predicted gene, 22511; predicted gene, 22630; predicted gene, 23560; predicted gene, 26498; p…
10490203	7.1	8.22	-2.17	0.001037	0.015842	Gm20721	predicted gene, 20721
10608583	3.31	4.44	-2.19	0.004403	0.041645	Gm21732	predicted gene, 21732; predicted gene, 21773; serine-rich, secreted, Y-linked; RIKEN cDNA 4932431L22 gene; predicted gene, 21921; predicted gene, 21776; predicted gene, 21913; serine-rich, secreted, X-linked; predicted gene, 21882; predicted gene, 21820; amplified spermatogenic transcripts X encoded; uncharacterized LOC102640642
10412517	3.56	4.69	-2.19	0.010324	0.072794	Gm10021	predicted gene 10021; predicted gene, 16525; predicted gene 8108; RIKEN cDNA D830030K20 gene; uncharacterized LOC102636943; predicted gene 3012; predicted gene 2897; alpha takusan-like; predicted gene 3558; predicted gene 3020; predicted pseudogene 8348; alpha-takusan pseudogene; predicted gene 3173; predicted gene 10406; predicted gene 3264; predicted gene, 3488; predicted gene 10413; predicted …
10563909	1.95	3.08	-2.19	0.001261	0.018038	Gm24969	predicted gene, 24969; predicted gene, 24418; predicted gene, 24220; predicted gene, 25988; predicted gene, 23471; predicted gene, 26488; predicted gene, 24639; predicted gene, 23076; predicted gene, 25077; predicted gene, 23449; predicted gene, 25221; predicted gene, 25647; predicted gene, 25823
10563112	8.1	9.23	-2.19	0.005675	0.048986	Snord33	small nucleolar RNA, C/D box 33; ribosomal protein L13A
10593167	9.27	10.4	-2.2	7e-05	0.00268
10429968	11.34	12.49	-2.21	1.1e-05	0.000836
10446713	7.3	8.44	-2.21	0.006384	0.053041	Snord53	small nucleolar RNA, C/D box 53
10403911	4.81	5.96	-2.22	0.00569	0.049032	Gpx6	glutathione peroxidase 6
10450920	7.6	8.76	-2.23	2.86e-07	7e-05	AY036118	cDNA sequence AY036118; serine/arginine repetitive matrix protein 2-like
10591208	10.3	11.46	-2.23	1.42e-07	4.3e-05	Uba52	ubiquitin A-52 residue ribosomal protein fusion product 1; predicted pseudogene 7808; predicted gene 7331; KxDL motif containing 1; predicted pseudogene 5239; predicted gene 7866
10608293	2.89	4.06	-2.26	0.005035	0.045359	Gm21732	predicted gene, 21732; predicted gene, 21773; predicted gene, 21921; RIKEN cDNA 4932431L22 gene; predicted gene, 21776; predicted gene, 21913; serine-rich, secreted, X-linked; predicted gene, 21882; predicted gene, 21820; serine-rich, secreted, Y-linked
10542112	5.5	6.68	-2.27	5.7e-05	0.002422	Clec2h	C-type lectin domain family 2, member h
10608474	3.2	4.4	-2.3	0.00548	0.047864	Gm21732	predicted gene, 21732; predicted gene, 21773; serine-rich, secreted, Y-linked; RIKEN cDNA 4932431L22 gene; predicted gene, 21921; predicted gene, 21776; predicted gene, 21913; serine-rich, secreted, X-linked; predicted gene, 21882; predicted gene, 21820; amplified spermatogenic transcripts X encoded; uncharacterized LOC102640642
10351504	5.63	6.84	-2.31	0.000159	0.004462	LOC101056102	MLV-related proviral Env polyprotein-like; expressed sequence AI506816
10420785	5.64	6.87	-2.34	8.09e-11	1e-06	Mtmr9	myotubularin related protein 9
10568731	2.71	3.94	-2.35	0.022729	0.120929
10417734	7.28	8.51	-2.35	2e-06	0.000293	Nr1d2	nuclear receptor subfamily 1, group D, member 2
10563949	1.73	2.97	-2.36	0.001087	0.016349	Gm25229	predicted gene, 25229
10608567	3.23	4.47	-2.37	0.003582	0.036426	Gm21732	predicted gene, 21732; predicted gene, 21773; serine-rich, secreted, Y-linked; RIKEN cDNA 4932431L22 gene; predicted gene, 21921; predicted gene, 21776; predicted gene, 21913; serine-rich, secreted, X-linked; predicted gene, 21882; predicted gene, 21820; amplified spermatogenic transcripts X encoded; uncharacterized LOC102640642
10464594	6.35	7.59	-2.37	4e-06	0.000455	BC021614	cDNA sequence BC021614
10563943	1.99	3.3	-2.48	0.002618	0.029398	Gm24799	predicted gene, 24799
10608308	3.18	4.51	-2.53	0.004682	0.043383	Gm21732	predicted gene, 21732; predicted gene, 21773; predicted gene, 21921; RIKEN cDNA 4932431L22 gene; predicted gene, 21776; predicted gene, 21882; predicted gene, 21913; serine-rich, secreted, X-linked; predicted gene, 21820; serine-rich, secreted, Y-linked
10564037	1.9	3.25	-2.54	0.000424	0.008615	Gm24495	predicted gene, 24495; predicted gene, 22253; predicted gene, 23254
10476106	11.19	12.53	-2.54	1.35e-08	1.4e-05	Snord57	small nucleolar RNA, C/D box 57; NOP56 ribonucleoprotein
10563597	5.38	6.72	-2.54	1.1e-05	0.000841	Saa3	serum amyloid A 3
10519811	4.13	5.48	-2.55	0.004481	0.042039	Speer8-ps1	spermatogenesis associated glutamate (E)-rich protein 8, pseudogene 1; predicted gene, 21847; spermatogenesis associated glutamate (E)-rich protein 7, pseudogene 1; uncharacterized LOC102632308; uncharacterized LOC102632774
10350733	5.68	7.08	-2.63	2.31e-07	6e-05	Rgs16	regulator of G-protein signaling 16
10530560	4.3	5.71	-2.66	6.4e-09	1e-05	Gm10135	predicted gene 10135; SLAIN motif family, member 2
10563897	1.71	3.15	-2.71	0.000358	0.007616	Gm25648	predicted gene, 25648; predicted gene, 23254; predicted gene, 22496; predicted gene, 22255; predicted gene, 24926; predicted gene, 22632; small nucleolar RNA, C/D Box 115 cluster; predicted gene, 22834; predicted gene, 25098; predicted gene, 23356; predicted gene, 24027; predicted gene, 22511; predicted gene, 22630; predicted gene, 23560; predicted gene, 25462; predicted gene, 26059; predicted ge…
10564005	1.91	3.35	-2.72	0.000531	0.010179	Gm22496	predicted gene, 22496; predicted gene, 25175; uncharacterized LOC102639749; predicted gene, 23660; predicted gene, 23922; predicted gene, 25314; predicted gene, 24088; predicted gene, 24657; predicted gene, 22996; predicted gene, 23254; predicted gene, 22834; predicted gene, 25098; predicted gene, 23356; predicted gene, 24027; predicted gene, 22511; predicted gene, 22630; predicted gene, 23560; p…
10406407	8.31	9.79	-2.8	1.24e-08	1.4e-05	Arrdc3	arrestin domain containing 3
10470314	4.97	6.47	-2.83	8e-06	0.000664	Gm23969	predicted gene, 23969
10553092	5.88	7.4	-2.86	1.9e-05	0.001234	Dbp	D site albumin promoter binding protein
10598057	8.55	10.07	-2.87	0.013246	0.085562	mt-Tr	mitochondrially encoded tRNA arginine
10582862	4.3	5.9	-3.03	3.23e-07	7.4e-05	Sp140	Sp140 nuclear body protein; predicted gene 2427; nuclear body protein SP140-like; nuclear body protein SP140-like protein-like; uncharacterized LOC102633858; predicted gene 7281; predicted gene 6264
10451953	9.53	11.16	-3.1	0.000442	0.008885	Lrg1	leucine-rich alpha-2-glycoprotein 1
10564053	1.91	3.55	-3.12	0.001337	0.018802	Gm25647	predicted gene, 25647; predicted gene, 25823; predicted gene, 24220; predicted gene, 25988; predicted gene, 23471; predicted gene, 26488; predicted gene, 23449; predicted gene, 25221; predicted gene, 24418; predicted gene, 24639; predicted gene, 23076; predicted gene, 25077; predicted gene, 25098; predicted gene, 23356; predicted gene, 24027; predicted gene, 22511; predicted gene, 22630; predicte…
10564055	1.91	3.55	-3.12	0.001337	0.018802	Gm25647	predicted gene, 25647; predicted gene, 25823; predicted gene, 24220; predicted gene, 25988; predicted gene, 23471; predicted gene, 26488; predicted gene, 23449; predicted gene, 25221; predicted gene, 24418; predicted gene, 24639; predicted gene, 23076; predicted gene, 25077; predicted gene, 25098; predicted gene, 23356; predicted gene, 24027; predicted gene, 22511; predicted gene, 22630; predicte…
10576189	2.95	4.6	-3.13	3.5e-05	0.001788
10563905	1.9	3.55	-3.14	0.001137	0.016874	Gm24220	predicted gene, 24220; predicted gene, 25988; predicted gene, 23471; predicted gene, 26488; predicted gene, 23449; predicted gene, 25221; predicted gene, 25647; predicted gene, 25823; predicted gene, 24418; predicted gene, 24639; predicted gene, 23076; predicted gene, 25077; predicted gene, 26432; predicted gene, 24969; predicted gene, 25098; predicted gene, 23356; predicted gene, 24027; predicte…
10563907	1.9	3.55	-3.14	0.001137	0.016874	Gm24220	predicted gene, 24220; predicted gene, 25988; predicted gene, 23471; predicted gene, 26488; predicted gene, 23449; predicted gene, 25221; predicted gene, 25647; predicted gene, 25823; predicted gene, 24418; predicted gene, 24639; predicted gene, 23076; predicted gene, 25077; predicted gene, 26432; predicted gene, 24969; predicted gene, 25098; predicted gene, 23356; predicted gene, 24027; predicte…
10563987	1.99	3.66	-3.19	0.00137	0.019081	Gm24418	predicted gene, 24418; predicted gene, 25988; predicted gene, 23471; predicted gene, 24639; predicted gene, 23076; predicted gene, 25077; predicted gene, 23449; predicted gene, 25221; predicted gene, 23254; predicted gene, 25088; predicted gene, 25647; predicted gene, 25823; predicted gene, 22834; predicted gene, 24983; predicted gene, 25098; predicted gene, 23356; predicted gene, 24027; predicte…
10563975	1.99	3.66	-3.19	0.00137	0.019081	Gm24418	predicted gene, 24418; predicted gene, 25988; predicted gene, 23471; predicted gene, 24639; predicted gene, 23076; predicted gene, 25077; predicted gene, 23449; predicted gene, 25221; predicted gene, 23254; predicted gene, 25088; predicted gene, 25647; predicted gene, 25823; predicted gene, 22834; predicted gene, 24983; predicted gene, 25098; predicted gene, 23356; predicted gene, 24027; predicte…
10564009	1.99	3.66	-3.19	0.00137	0.019081	Gm24418	predicted gene, 24418; predicted gene, 25988; predicted gene, 23471; predicted gene, 24639; predicted gene, 23076; predicted gene, 25077; predicted gene, 23449; predicted gene, 25221; predicted gene, 23254; predicted gene, 25088; predicted gene, 25647; predicted gene, 25823; predicted gene, 22834; predicted gene, 24983; predicted gene, 25098; predicted gene, 23356; predicted gene, 24027; predicte…
10563981	1.99	3.66	-3.19	0.00137	0.019081	Gm24418	predicted gene, 24418; predicted gene, 25988; predicted gene, 23471; predicted gene, 24639; predicted gene, 23076; predicted gene, 25077; predicted gene, 23449; predicted gene, 25221; predicted gene, 23254; predicted gene, 25088; predicted gene, 25647; predicted gene, 25823; predicted gene, 22834; predicted gene, 24983; predicted gene, 25098; predicted gene, 23356; predicted gene, 24027; predicte…
10389717	4.95	6.65	-3.25	4.58e-08	2.2e-05
10552964	9.31	11.04	-3.31	4.73e-08	2.2e-05	Gm10252	predicted gene 10252
10589695	5.49	7.21	-3.31	2e-06	0.000249	1700061E17Rik	RIKEN cDNA 1700061E17 gene
10563963	1.97	3.74	-3.42	0.000694	0.011972	Gm22111	predicted gene, 22111; predicted gene, 23687; predicted gene, 24566; predicted gene, 26389; predicted gene, 22130; predicted gene, 22393; predicted gene, 25874; predicted gene, 23305; predicted gene, 25120; predicted gene, 25085; predicted gene, 26200
10563985	1.97	3.74	-3.42	0.000694	0.011972	Gm22111	predicted gene, 22111; predicted gene, 23687; predicted gene, 24566; predicted gene, 26389; predicted gene, 22130; predicted gene, 22393; predicted gene, 25874; predicted gene, 23305; predicted gene, 25120; predicted gene, 25085; predicted gene, 26200
10563969	1.97	3.74	-3.42	0.000694	0.011972	Gm22111	predicted gene, 22111; predicted gene, 23687; predicted gene, 24566; predicted gene, 26389; predicted gene, 22130; predicted gene, 22393; predicted gene, 25874; predicted gene, 23305; predicted gene, 25120; predicted gene, 25085; predicted gene, 26200
10563979	1.97	3.74	-3.42	0.000694	0.011972	Gm22111	predicted gene, 22111; predicted gene, 23687; predicted gene, 24566; predicted gene, 26389; predicted gene, 22130; predicted gene, 22393; predicted gene, 25874; predicted gene, 23305; predicted gene, 25120; predicted gene, 25085; predicted gene, 26200
10563977	1.97	3.74	-3.42	0.000694	0.011972	Gm22111	predicted gene, 22111; predicted gene, 23687; predicted gene, 24566; predicted gene, 26389; predicted gene, 22130; predicted gene, 22393; predicted gene, 25874; predicted gene, 23305; predicted gene, 25120; predicted gene, 25085; predicted gene, 26200
10563983	1.97	3.74	-3.42	0.000694	0.011972	Gm22111	predicted gene, 22111; predicted gene, 23687; predicted gene, 24566; predicted gene, 26389; predicted gene, 22130; predicted gene, 22393; predicted gene, 25874; predicted gene, 23305; predicted gene, 25120; predicted gene, 25085; predicted gene, 26200
10505451	7.19	9.06	-3.65	0.007963	0.061525	Orm2	orosomucoid 2
10366346	7.22	9.1	-3.68	2.12e-07	5.7e-05	Phlda1	pleckstrin homology-like domain, family A, member 1
10468877	3.56	5.44	-3.69	2e-05	0.001247
10564111	1.74	3.65	-3.78	0.000736	0.012462	Gm25194	predicted gene, 25194; predicted gene, 25089; predicted gene, 25840; predicted gene, 24952; predicted gene, 23682; predicted gene, 24652; predicted gene, 22629; predicted gene, 24021; predicted gene, 22274; predicted gene, 22050; predicted gene, 23688; predicted gene, 23944; predicted gene, 26283; predicted gene, 25452; predicted gene, 23286; predicted gene, 22640; predicted gene, 24862; predicte…
10551218	3.38	5.31	-3.81	0.001563	0.020897	Cyp2b9	cytochrome P450, family 2, subfamily b, polypeptide 9
10564043	2.07	4.01	-3.83	0.000357	0.007613	Gm24418	predicted gene, 24418; predicted gene, 25988; predicted gene, 23471; predicted gene, 24639; predicted gene, 23076; predicted gene, 25077; predicted gene, 23449; predicted gene, 25221; predicted gene, 25647; predicted gene, 25823; predicted gene, 22834; predicted gene, 25098; predicted gene, 23356; predicted gene, 24027; predicted gene, 22511; predicted gene, 24220; predicted gene, 22630; predicte…
10563967	2.07	4.01	-3.83	0.000357	0.007613	Gm24418	predicted gene, 24418; predicted gene, 25988; predicted gene, 23471; predicted gene, 24639; predicted gene, 23076; predicted gene, 25077; predicted gene, 23449; predicted gene, 25221; predicted gene, 25647; predicted gene, 25823; predicted gene, 22834; predicted gene, 25098; predicted gene, 23356; predicted gene, 24027; predicted gene, 22511; predicted gene, 24220; predicted gene, 22630; predicte…
10563971	2.07	4.01	-3.83	0.000357	0.007613	Gm24418	predicted gene, 24418; predicted gene, 25988; predicted gene, 23471; predicted gene, 24639; predicted gene, 23076; predicted gene, 25077; predicted gene, 23449; predicted gene, 25221; predicted gene, 25647; predicted gene, 25823; predicted gene, 22834; predicted gene, 25098; predicted gene, 23356; predicted gene, 24027; predicted gene, 22511; predicted gene, 24220; predicted gene, 22630; predicte…
10563965	2.07	4.01	-3.83	0.000357	0.007613	Gm24418	predicted gene, 24418; predicted gene, 25988; predicted gene, 23471; predicted gene, 24639; predicted gene, 23076; predicted gene, 25077; predicted gene, 23449; predicted gene, 25221; predicted gene, 25647; predicted gene, 25823; predicted gene, 22834; predicted gene, 25098; predicted gene, 23356; predicted gene, 24027; predicted gene, 22511; predicted gene, 24220; predicted gene, 22630; predicte…
10563939	1.98	3.96	-3.94	0.002635	0.029507	Gm22348	predicted gene, 22348
10563955	1.93	3.96	-4.1	0.000257	0.006167	Gm25449	predicted gene, 25449; predicted gene, 22834; predicted gene, 22496; predicted gene, 25098; predicted gene, 23356; predicted gene, 24027; predicted gene, 22511; predicted gene, 22630; predicted gene, 23560; predicted gene, 25462; predicted gene, 26059; predicted gene, 22255; predicted gene, 25146; predicted gene, 25523; predicted gene, 24926; predicted gene, 24585; predicted gene, 22627; predicte…
10564069	2.17	4.21	-4.11	0.00035	0.007506	Gm23305	predicted gene, 23305; predicted gene, 25085; predicted gene, 25098; predicted gene, 23356; predicted gene, 24027; predicted gene, 22511; predicted gene, 25988; predicted gene, 22630; predicted gene, 23560; predicted gene, 25462; predicted gene, 26059; predicted gene, 23471; predicted gene, 25146; predicted gene, 26337; predicted gene, 22111; predicted gene, 25523; predicted gene, 24585; predicte…
10564073	2.17	4.21	-4.11	0.00035	0.007506	Gm23305	predicted gene, 23305; predicted gene, 25085; predicted gene, 25098; predicted gene, 23356; predicted gene, 24027; predicted gene, 22511; predicted gene, 25988; predicted gene, 22630; predicted gene, 23560; predicted gene, 25462; predicted gene, 26059; predicted gene, 23471; predicted gene, 25146; predicted gene, 26337; predicted gene, 22111; predicted gene, 25523; predicted gene, 24585; predicte…
10564183	5.22	7.26	-4.12	9.6e-05	0.003159	Snord116	small nucleolar RNA, C/D box 116; imprinted gene in the Prader-Willi syndrome region; predicted gene, 26032; predicted gene, 25074; predicted gene, 25210; predicted gene, 22046; predicted gene, 22631; predicted gene, 22188; predicted gene, 25471; predicted gene, 23862; small nucleolar RNA, C/D box 116-like 1; small nucleolar RNA, C/D box 116-like 2; uncharacterized LOC102640399; predicted gene, 2…
10564135	2.19	4.24	-4.16	0.000213	0.00551	Gm23254	predicted gene, 23254; predicted gene, 22834; predicted gene, 25098; predicted gene, 23356; predicted gene, 24027; predicted gene, 22511; predicted gene, 22630; predicted gene, 23560; predicted gene, 25462; predicted gene, 26059; predicted gene, 25146; predicted gene, 25523; predicted gene, 24585; predicted gene, 22627; predicted gene, 22912; predicted gene, 24866; predicted gene, 22524; predicte…
10564019	2.09	4.15	-4.18	0.00013	0.003881	Gm23254	predicted gene, 23254; predicted gene, 22834; predicted gene, 25098; predicted gene, 23356; predicted gene, 24027; predicted gene, 22511; predicted gene, 22630; predicted gene, 23560; predicted gene, 25462; predicted gene, 26059; predicted gene, 25146; predicted gene, 25523; predicted gene, 24585; predicted gene, 22627; predicted gene, 22912; predicted gene, 24866; predicted gene, 22524; predicte…
10564137	2.04	4.11	-4.18	0.000289	0.006641	Gm22253	predicted gene, 22253; predicted gene, 25098; predicted gene, 23356; predicted gene, 24027; predicted gene, 22511; predicted gene, 22630; predicted gene, 23560; predicted gene, 25462; predicted gene, 26059; predicted gene, 22255; predicted gene, 25146; predicted gene, 25523; predicted gene, 24926; predicted gene, 24585; predicted gene, 22627; predicted gene, 22912; predicted gene, 22632; predicte…
10564147	2.02	4.09	-4.19	0.000314	0.00699	Gm23254	predicted gene, 23254; predicted gene, 22834; predicted gene, 25098; predicted gene, 23356; predicted gene, 24027; predicted gene, 22511; predicted gene, 22630; predicted gene, 23560; predicted gene, 25462; predicted gene, 26059; predicted gene, 25146; predicted gene, 25523; predicted gene, 24585; predicted gene, 22627; predicted gene, 22912; predicted gene, 24866; predicted gene, 22524; predicte…
10564143	2.02	4.09	-4.19	0.000314	0.00699	Gm23254	predicted gene, 23254; predicted gene, 22834; predicted gene, 25098; predicted gene, 23356; predicted gene, 24027; predicted gene, 22511; predicted gene, 22630; predicted gene, 23560; predicted gene, 25462; predicted gene, 26059; predicted gene, 25146; predicted gene, 25523; predicted gene, 24585; predicted gene, 22627; predicted gene, 22912; predicted gene, 24866; predicted gene, 22524; predicte…
10563993	2.3	4.39	-4.24	0.000436	0.008794	Gm22510	predicted gene, 22510; predicted gene, 26336; predicted gene, 26390; predicted gene, 25088; predicted gene, 22834; predicted gene, 25098; predicted gene, 23356; predicted gene, 24027; predicted gene, 22511; predicted gene, 25988; predicted gene, 22630; predicted gene, 23560; predicted gene, 25840; predicted gene, 25462; predicted gene, 26059; predicted gene, 23471; predicted gene, 24952; predicte…
10564021	2.3	4.39	-4.24	0.000436	0.008794	Gm22510	predicted gene, 22510; predicted gene, 26336; predicted gene, 26390; predicted gene, 25088; predicted gene, 22834; predicted gene, 25098; predicted gene, 23356; predicted gene, 24027; predicted gene, 22511; predicted gene, 25988; predicted gene, 22630; predicted gene, 23560; predicted gene, 25840; predicted gene, 25462; predicted gene, 26059; predicted gene, 23471; predicted gene, 24952; predicte…
10564025	2.3	4.39	-4.24	0.000436	0.008794	Gm22510	predicted gene, 22510; predicted gene, 26336; predicted gene, 26390; predicted gene, 25088; predicted gene, 22834; predicted gene, 25098; predicted gene, 23356; predicted gene, 24027; predicted gene, 22511; predicted gene, 25988; predicted gene, 22630; predicted gene, 23560; predicted gene, 25840; predicted gene, 25462; predicted gene, 26059; predicted gene, 23471; predicted gene, 24952; predicte…
10564159	5.22	7.32	-4.28	9.3e-05	0.003076	Snord116	small nucleolar RNA, C/D box 116; imprinted gene in the Prader-Willi syndrome region; predicted gene, 26032; predicted gene, 25074; predicted gene, 25210; predicted gene, 22046; predicted gene, 22631; predicted gene, 22188; predicted gene, 25471; predicted gene, 23862; small nucleolar RNA, C/D box 116-like 1; small nucleolar RNA, C/D box 116-like 2; uncharacterized LOC102640399; predicted gene, 2…
10564165	4.86	6.97	-4.31	9.3e-05	0.00307	LOC102640399	uncharacterized LOC102640399; predicted gene, 22131; predicted gene, 26365; small nucleolar RNA, C/D box 116; small nucleolar RNA, C/D box 116-like 1; small nucleolar RNA, C/D box 116-like 2; predicted gene, 22173; imprinted gene in the Prader-Willi syndrome region; predicted gene, 22258; predicted gene, 23047; predicted gene, 24618; predicted gene, 26502; predicted gene, 25615; predicted gene, 2…
10564169	4.71	6.84	-4.38	0.000134	0.003963	LOC102640399	uncharacterized LOC102640399; predicted gene, 22131; predicted gene, 26365; small nucleolar RNA, C/D box 116; small nucleolar RNA, C/D box 116-like 1; small nucleolar RNA, C/D box 116-like 2; predicted gene, 22173; imprinted gene in the Prader-Willi syndrome region; predicted gene, 22258; predicted gene, 23047; predicted gene, 24618; predicted gene, 25615; predicted gene, 22584; predicted gene, 2…
10563913	1.99	4.13	-4.4	0.000288	0.006641	Gm23922	predicted gene, 23922; predicted gene, 24657; predicted gene, 22996; uncharacterized LOC102639749; predicted gene, 22834; predicted gene, 22496; predicted gene, 25098; predicted gene, 23356; predicted gene, 24027; predicted gene, 22511; predicted gene, 22630; predicted gene, 23560; predicted gene, 26498; predicted gene, 25462; predicted gene, 26059; predicted gene, 22255; predicted gene, 25146; p…
10563917	1.99	4.13	-4.4	0.000288	0.006641	Gm23922	predicted gene, 23922; predicted gene, 24657; predicted gene, 22996; uncharacterized LOC102639749; predicted gene, 22834; predicted gene, 22496; predicted gene, 25098; predicted gene, 23356; predicted gene, 24027; predicted gene, 22511; predicted gene, 22630; predicted gene, 23560; predicted gene, 26498; predicted gene, 25462; predicted gene, 26059; predicted gene, 22255; predicted gene, 25146; p…
10563923	1.99	4.13	-4.4	0.000288	0.006641	Gm23922	predicted gene, 23922; predicted gene, 24657; predicted gene, 22996; uncharacterized LOC102639749; predicted gene, 22834; predicted gene, 22496; predicted gene, 25098; predicted gene, 23356; predicted gene, 24027; predicted gene, 22511; predicted gene, 22630; predicted gene, 23560; predicted gene, 26498; predicted gene, 25462; predicted gene, 26059; predicted gene, 22255; predicted gene, 25146; p…
10564107	2.29	4.45	-4.48	0.000657	0.011606	Gm25089	predicted gene, 25089; predicted gene, 25840; predicted gene, 24952; predicted gene, 23682; predicted gene, 24652; predicted gene, 22629; predicted gene, 24021; predicted gene, 22274; predicted gene, 22050; predicted gene, 23688; predicted gene, 23944; predicted gene, 26283; predicted gene, 25452; predicted gene, 23286; predicted gene, 22640; predicted gene, 25984; predicted gene, 25585; predicte…
10564139	2.29	4.45	-4.48	0.000657	0.011606	Gm25089	predicted gene, 25089; predicted gene, 25840; predicted gene, 24952; predicted gene, 23682; predicted gene, 24652; predicted gene, 22629; predicted gene, 24021; predicted gene, 22274; predicted gene, 22050; predicted gene, 23688; predicted gene, 23944; predicted gene, 26283; predicted gene, 25452; predicted gene, 23286; predicted gene, 22640; predicted gene, 25984; predicted gene, 25585; predicte…
10564093	2.29	4.45	-4.48	0.000657	0.011606	Gm25089	predicted gene, 25089; predicted gene, 25840; predicted gene, 24952; predicted gene, 23682; predicted gene, 24652; predicted gene, 22629; predicted gene, 24021; predicted gene, 22274; predicted gene, 22050; predicted gene, 23688; predicted gene, 23944; predicted gene, 26283; predicted gene, 25452; predicted gene, 23286; predicted gene, 22640; predicted gene, 25984; predicted gene, 25585; predicte…
10564115	2.29	4.45	-4.48	0.000657	0.011606	Gm25089	predicted gene, 25089; predicted gene, 25840; predicted gene, 24952; predicted gene, 23682; predicted gene, 24652; predicted gene, 22629; predicted gene, 24021; predicted gene, 22274; predicted gene, 22050; predicted gene, 23688; predicted gene, 23944; predicted gene, 26283; predicted gene, 25452; predicted gene, 23286; predicted gene, 22640; predicted gene, 25984; predicted gene, 25585; predicte…
10564103	2.29	4.45	-4.48	0.000657	0.011606	Gm25089	predicted gene, 25089; predicted gene, 25840; predicted gene, 24952; predicted gene, 23682; predicted gene, 24652; predicted gene, 22629; predicted gene, 24021; predicted gene, 22274; predicted gene, 22050; predicted gene, 23688; predicted gene, 23944; predicted gene, 26283; predicted gene, 25452; predicted gene, 23286; predicted gene, 22640; predicted gene, 25984; predicted gene, 25585; predicte…
10564027	2.29	4.45	-4.48	0.000657	0.011606	Gm25089	predicted gene, 25089; predicted gene, 25840; predicted gene, 24952; predicted gene, 23682; predicted gene, 24652; predicted gene, 22629; predicted gene, 24021; predicted gene, 22274; predicted gene, 22050; predicted gene, 23688; predicted gene, 23944; predicted gene, 26283; predicted gene, 25452; predicted gene, 23286; predicted gene, 22640; predicted gene, 25984; predicted gene, 25585; predicte…
10564077	2.29	4.45	-4.48	0.000657	0.011606	Gm25089	predicted gene, 25089; predicted gene, 25840; predicted gene, 24952; predicted gene, 23682; predicted gene, 24652; predicted gene, 22629; predicted gene, 24021; predicted gene, 22274; predicted gene, 22050; predicted gene, 23688; predicted gene, 23944; predicted gene, 26283; predicted gene, 25452; predicted gene, 23286; predicted gene, 22640; predicted gene, 25984; predicted gene, 25585; predicte…
10564087	2.29	4.45	-4.48	0.000657	0.011606	Gm25089	predicted gene, 25089; predicted gene, 25840; predicted gene, 24952; predicted gene, 23682; predicted gene, 24652; predicted gene, 22629; predicted gene, 24021; predicted gene, 22274; predicted gene, 22050; predicted gene, 23688; predicted gene, 23944; predicted gene, 26283; predicted gene, 25452; predicted gene, 23286; predicted gene, 22640; predicted gene, 25984; predicted gene, 25585; predicte…
10564119	2.29	4.45	-4.48	0.000657	0.011606	Gm25089	predicted gene, 25089; predicted gene, 25840; predicted gene, 24952; predicted gene, 23682; predicted gene, 24652; predicted gene, 22629; predicted gene, 24021; predicted gene, 22274; predicted gene, 22050; predicted gene, 23688; predicted gene, 23944; predicted gene, 26283; predicted gene, 25452; predicted gene, 23286; predicted gene, 22640; predicted gene, 25984; predicted gene, 25585; predicte…
10564127	2.29	4.45	-4.48	0.000657	0.011606	Gm25089	predicted gene, 25089; predicted gene, 25840; predicted gene, 24952; predicted gene, 23682; predicted gene, 24652; predicted gene, 22629; predicted gene, 24021; predicted gene, 22274; predicted gene, 22050; predicted gene, 23688; predicted gene, 23944; predicted gene, 26283; predicted gene, 25452; predicted gene, 23286; predicted gene, 22640; predicted gene, 25984; predicted gene, 25585; predicte…
10564123	2.29	4.45	-4.48	0.000657	0.011606	Gm25089	predicted gene, 25089; predicted gene, 25840; predicted gene, 24952; predicted gene, 23682; predicted gene, 24652; predicted gene, 22629; predicted gene, 24021; predicted gene, 22274; predicted gene, 22050; predicted gene, 23688; predicted gene, 23944; predicted gene, 26283; predicted gene, 25452; predicted gene, 23286; predicted gene, 22640; predicted gene, 25984; predicted gene, 25585; predicte…
10564099	2.29	4.45	-4.48	0.000657	0.011606	Gm25089	predicted gene, 25089; predicted gene, 25840; predicted gene, 24952; predicted gene, 23682; predicted gene, 24652; predicted gene, 22629; predicted gene, 24021; predicted gene, 22274; predicted gene, 22050; predicted gene, 23688; predicted gene, 23944; predicted gene, 26283; predicted gene, 25452; predicted gene, 23286; predicted gene, 22640; predicted gene, 25984; predicted gene, 25585; predicte…
10564101	2.29	4.45	-4.48	0.000657	0.011606	Gm25089	predicted gene, 25089; predicted gene, 25840; predicted gene, 24952; predicted gene, 23682; predicted gene, 24652; predicted gene, 22629; predicted gene, 24021; predicted gene, 22274; predicted gene, 22050; predicted gene, 23688; predicted gene, 23944; predicted gene, 26283; predicted gene, 25452; predicted gene, 23286; predicted gene, 22640; predicted gene, 25984; predicted gene, 25585; predicte…
10564125	2.29	4.45	-4.48	0.000657	0.011606	Gm25089	predicted gene, 25089; predicted gene, 25840; predicted gene, 24952; predicted gene, 23682; predicted gene, 24652; predicted gene, 22629; predicted gene, 24021; predicted gene, 22274; predicted gene, 22050; predicted gene, 23688; predicted gene, 23944; predicted gene, 26283; predicted gene, 25452; predicted gene, 23286; predicted gene, 22640; predicted gene, 25984; predicted gene, 25585; predicte…
10564129	2.29	4.45	-4.48	0.000657	0.011606	Gm25089	predicted gene, 25089; predicted gene, 25840; predicted gene, 24952; predicted gene, 23682; predicted gene, 24652; predicted gene, 22629; predicted gene, 24021; predicted gene, 22274; predicted gene, 22050; predicted gene, 23688; predicted gene, 23944; predicted gene, 26283; predicted gene, 25452; predicted gene, 23286; predicted gene, 22640; predicted gene, 25984; predicted gene, 25585; predicte…
10564095	2.29	4.45	-4.48	0.000657	0.011606	Gm25089	predicted gene, 25089; predicted gene, 25840; predicted gene, 24952; predicted gene, 23682; predicted gene, 24652; predicted gene, 22629; predicted gene, 24021; predicted gene, 22274; predicted gene, 22050; predicted gene, 23688; predicted gene, 23944; predicted gene, 26283; predicted gene, 25452; predicted gene, 23286; predicted gene, 22640; predicted gene, 25984; predicted gene, 25585; predicte…
10564113	2.29	4.45	-4.48	0.000657	0.011606	Gm25089	predicted gene, 25089; predicted gene, 25840; predicted gene, 24952; predicted gene, 23682; predicted gene, 24652; predicted gene, 22629; predicted gene, 24021; predicted gene, 22274; predicted gene, 22050; predicted gene, 23688; predicted gene, 23944; predicted gene, 26283; predicted gene, 25452; predicted gene, 23286; predicted gene, 22640; predicted gene, 25984; predicted gene, 25585; predicte…
10564121	2.29	4.45	-4.48	0.000657	0.011606	Gm25089	predicted gene, 25089; predicted gene, 25840; predicted gene, 24952; predicted gene, 23682; predicted gene, 24652; predicted gene, 22629; predicted gene, 24021; predicted gene, 22274; predicted gene, 22050; predicted gene, 23688; predicted gene, 23944; predicted gene, 26283; predicted gene, 25452; predicted gene, 23286; predicted gene, 22640; predicted gene, 25984; predicted gene, 25585; predicte…
10564105	2.29	4.45	-4.48	0.000657	0.011606	Gm25089	predicted gene, 25089; predicted gene, 25840; predicted gene, 24952; predicted gene, 23682; predicted gene, 24652; predicted gene, 22629; predicted gene, 24021; predicted gene, 22274; predicted gene, 22050; predicted gene, 23688; predicted gene, 23944; predicted gene, 26283; predicted gene, 25452; predicted gene, 23286; predicted gene, 22640; predicted gene, 25984; predicted gene, 25585; predicte…
10564079	2.29	4.45	-4.48	0.000657	0.011606	Gm25089	predicted gene, 25089; predicted gene, 25840; predicted gene, 24952; predicted gene, 23682; predicted gene, 24652; predicted gene, 22629; predicted gene, 24021; predicted gene, 22274; predicted gene, 22050; predicted gene, 23688; predicted gene, 23944; predicted gene, 26283; predicted gene, 25452; predicted gene, 23286; predicted gene, 22640; predicted gene, 25984; predicted gene, 25585; predicte…
10564085	2.29	4.45	-4.48	0.000657	0.011606	Gm25089	predicted gene, 25089; predicted gene, 25840; predicted gene, 24952; predicted gene, 23682; predicted gene, 24652; predicted gene, 22629; predicted gene, 24021; predicted gene, 22274; predicted gene, 22050; predicted gene, 23688; predicted gene, 23944; predicted gene, 26283; predicted gene, 25452; predicted gene, 23286; predicted gene, 22640; predicted gene, 25984; predicted gene, 25585; predicte…
10564091	2.29	4.45	-4.48	0.000657	0.011606	Gm25089	predicted gene, 25089; predicted gene, 25840; predicted gene, 24952; predicted gene, 23682; predicted gene, 24652; predicted gene, 22629; predicted gene, 24021; predicted gene, 22274; predicted gene, 22050; predicted gene, 23688; predicted gene, 23944; predicted gene, 26283; predicted gene, 25452; predicted gene, 23286; predicted gene, 22640; predicted gene, 25984; predicted gene, 25585; predicte…
10564097	2.29	4.45	-4.48	0.000657	0.011606	Gm25089	predicted gene, 25089; predicted gene, 25840; predicted gene, 24952; predicted gene, 23682; predicted gene, 24652; predicted gene, 22629; predicted gene, 24021; predicted gene, 22274; predicted gene, 22050; predicted gene, 23688; predicted gene, 23944; predicted gene, 26283; predicted gene, 25452; predicted gene, 23286; predicted gene, 22640; predicted gene, 25984; predicted gene, 25585; predicte…
10415081	6.15	8.32	-4.51	3.23e-08	1.9e-05
10586076	6.15	8.32	-4.51	3.23e-08	1.9e-05
10520121	6.15	8.32	-4.51	3.23e-08	1.9e-05
10578405	6.15	8.32	-4.51	3.23e-08	1.9e-05
10564089	2.34	4.53	-4.55	0.000564	0.010609	Gm25089	predicted gene, 25089; predicted gene, 25840; predicted gene, 24952; predicted gene, 23682; predicted gene, 24652; predicted gene, 22629; predicted gene, 24021; predicted gene, 22274; predicted gene, 22050; predicted gene, 23688; predicted gene, 23944; predicted gene, 26283; predicted gene, 25452; predicted gene, 23286; predicted gene, 22640; predicted gene, 25984; predicted gene, 25585; predicte…
10564177	4.96	7.15	-4.59	7.7e-05	0.002768	Ipw	imprinted gene in the Prader-Willi syndrome region; predicted gene, 24618; small nucleolar RNA, C/D box 116; predicted gene, 25615; predicted gene, 22584; predicted gene, 23953; predicted gene, 23619; predicted gene, 25474; predicted gene, 22047; predicted gene, 26332; predicted gene, 24264; predicted gene, 22863; small nucleolar RNA, C/D box 116-like 1; small nucleolar RNA, C/D box 116-like 2; u…
10563935	2.13	4.41	-4.86	0.000232	0.005798	Gm23254	predicted gene, 23254; predicted gene, 22834; predicted gene, 25098; predicted gene, 23356; predicted gene, 24027; predicted gene, 22511; predicted gene, 22630; predicted gene, 23560; predicted gene, 25462; predicted gene, 26059; predicted gene, 25146; predicted gene, 25523; predicted gene, 24585; predicted gene, 22627; predicted gene, 22912; predicted gene, 24866; predicted gene, 22524; predicte…
10564045	2.13	4.41	-4.86	0.000232	0.005798	Gm23254	predicted gene, 23254; predicted gene, 22834; predicted gene, 25098; predicted gene, 23356; predicted gene, 24027; predicted gene, 22511; predicted gene, 22630; predicted gene, 23560; predicted gene, 25462; predicted gene, 26059; predicted gene, 25146; predicted gene, 25523; predicted gene, 24585; predicted gene, 22627; predicted gene, 22912; predicted gene, 24866; predicted gene, 22524; predicte…
10564047	2.13	4.41	-4.86	0.000232	0.005798	Gm23254	predicted gene, 23254; predicted gene, 22834; predicted gene, 25098; predicted gene, 23356; predicted gene, 24027; predicted gene, 22511; predicted gene, 22630; predicted gene, 23560; predicted gene, 25462; predicted gene, 26059; predicted gene, 25146; predicted gene, 25523; predicted gene, 24585; predicted gene, 22627; predicted gene, 22912; predicted gene, 24866; predicted gene, 22524; predicte…
10564205	4.92	7.21	-4.88	8.2e-05	0.002841	Snord116	small nucleolar RNA, C/D box 116; small nucleolar RNA, C/D box 116-like 1; small nucleolar RNA, C/D box 116-like 2; uncharacterized LOC102640399; predicted gene, 22173; imprinted gene in the Prader-Willi syndrome region; predicted gene, 22258; predicted gene, 24618; predicted gene, 26502; predicted gene, 25615; predicted gene, 22584; predicted gene, 23446; predicted gene, 24711; predicted gene, 2…
10564187	4.92	7.21	-4.88	8.2e-05	0.002841	Snord116	small nucleolar RNA, C/D box 116; small nucleolar RNA, C/D box 116-like 1; small nucleolar RNA, C/D box 116-like 2; uncharacterized LOC102640399; predicted gene, 22173; imprinted gene in the Prader-Willi syndrome region; predicted gene, 22258; predicted gene, 24618; predicted gene, 26502; predicted gene, 25615; predicted gene, 22584; predicted gene, 23446; predicted gene, 24711; predicted gene, 2…
10564195	4.92	7.21	-4.88	8.2e-05	0.002841	Snord116	small nucleolar RNA, C/D box 116; small nucleolar RNA, C/D box 116-like 1; small nucleolar RNA, C/D box 116-like 2; uncharacterized LOC102640399; predicted gene, 22173; imprinted gene in the Prader-Willi syndrome region; predicted gene, 22258; predicted gene, 24618; predicted gene, 26502; predicted gene, 25615; predicted gene, 22584; predicted gene, 23446; predicted gene, 24711; predicted gene, 2…
10564193	4.92	7.21	-4.88	8.2e-05	0.002841	Snord116	small nucleolar RNA, C/D box 116; small nucleolar RNA, C/D box 116-like 1; small nucleolar RNA, C/D box 116-like 2; uncharacterized LOC102640399; predicted gene, 22173; imprinted gene in the Prader-Willi syndrome region; predicted gene, 22258; predicted gene, 24618; predicted gene, 26502; predicted gene, 25615; predicted gene, 22584; predicted gene, 23446; predicted gene, 24711; predicted gene, 2…
10564179	4.92	7.21	-4.88	8.2e-05	0.002841	Snord116	small nucleolar RNA, C/D box 116; small nucleolar RNA, C/D box 116-like 1; small nucleolar RNA, C/D box 116-like 2; uncharacterized LOC102640399; predicted gene, 22173; imprinted gene in the Prader-Willi syndrome region; predicted gene, 22258; predicted gene, 24618; predicted gene, 26502; predicted gene, 25615; predicted gene, 22584; predicted gene, 23446; predicted gene, 24711; predicted gene, 2…
10564163	4.92	7.21	-4.88	8.2e-05	0.002841	Snord116	small nucleolar RNA, C/D box 116; small nucleolar RNA, C/D box 116-like 1; small nucleolar RNA, C/D box 116-like 2; uncharacterized LOC102640399; predicted gene, 22173; imprinted gene in the Prader-Willi syndrome region; predicted gene, 22258; predicted gene, 24618; predicted gene, 26502; predicted gene, 25615; predicted gene, 22584; predicted gene, 23446; predicted gene, 24711; predicted gene, 2…
10564173	4.92	7.21	-4.88	8.2e-05	0.002841	Snord116	small nucleolar RNA, C/D box 116; small nucleolar RNA, C/D box 116-like 1; small nucleolar RNA, C/D box 116-like 2; uncharacterized LOC102640399; predicted gene, 22173; imprinted gene in the Prader-Willi syndrome region; predicted gene, 22258; predicted gene, 24618; predicted gene, 26502; predicted gene, 25615; predicted gene, 22584; predicted gene, 23446; predicted gene, 24711; predicted gene, 2…
10564167	4.92	7.21	-4.88	8.2e-05	0.002841	Snord116	small nucleolar RNA, C/D box 116; small nucleolar RNA, C/D box 116-like 1; small nucleolar RNA, C/D box 116-like 2; uncharacterized LOC102640399; predicted gene, 22173; imprinted gene in the Prader-Willi syndrome region; predicted gene, 22258; predicted gene, 24618; predicted gene, 26502; predicted gene, 25615; predicted gene, 22584; predicted gene, 23446; predicted gene, 24711; predicted gene, 2…
10564201	4.92	7.21	-4.88	8.2e-05	0.002841	Snord116	small nucleolar RNA, C/D box 116; small nucleolar RNA, C/D box 116-like 1; small nucleolar RNA, C/D box 116-like 2; uncharacterized LOC102640399; predicted gene, 22173; imprinted gene in the Prader-Willi syndrome region; predicted gene, 22258; predicted gene, 24618; predicted gene, 26502; predicted gene, 25615; predicted gene, 22584; predicted gene, 23446; predicted gene, 24711; predicted gene, 2…
10564199	4.92	7.21	-4.88	8.2e-05	0.002841	Snord116	small nucleolar RNA, C/D box 116; small nucleolar RNA, C/D box 116-like 1; small nucleolar RNA, C/D box 116-like 2; uncharacterized LOC102640399; predicted gene, 22173; imprinted gene in the Prader-Willi syndrome region; predicted gene, 22258; predicted gene, 24618; predicted gene, 26502; predicted gene, 25615; predicted gene, 22584; predicted gene, 23446; predicted gene, 24711; predicted gene, 2…
10564189	4.92	7.21	-4.88	8.2e-05	0.002841	Snord116	small nucleolar RNA, C/D box 116; small nucleolar RNA, C/D box 116-like 1; small nucleolar RNA, C/D box 116-like 2; uncharacterized LOC102640399; predicted gene, 22173; imprinted gene in the Prader-Willi syndrome region; predicted gene, 22258; predicted gene, 24618; predicted gene, 26502; predicted gene, 25615; predicted gene, 22584; predicted gene, 23446; predicted gene, 24711; predicted gene, 2…
10564207	4.92	7.21	-4.88	8.2e-05	0.002841	Snord116	small nucleolar RNA, C/D box 116; small nucleolar RNA, C/D box 116-like 1; small nucleolar RNA, C/D box 116-like 2; uncharacterized LOC102640399; predicted gene, 22173; imprinted gene in the Prader-Willi syndrome region; predicted gene, 22258; predicted gene, 24618; predicted gene, 26502; predicted gene, 25615; predicted gene, 22584; predicted gene, 23446; predicted gene, 24711; predicted gene, 2…
10564185	4.92	7.21	-4.88	8.2e-05	0.002841	Snord116	small nucleolar RNA, C/D box 116; small nucleolar RNA, C/D box 116-like 1; small nucleolar RNA, C/D box 116-like 2; uncharacterized LOC102640399; predicted gene, 22173; imprinted gene in the Prader-Willi syndrome region; predicted gene, 22258; predicted gene, 24618; predicted gene, 26502; predicted gene, 25615; predicted gene, 22584; predicted gene, 23446; predicted gene, 24711; predicted gene, 2…
10564191	4.92	7.21	-4.88	8.2e-05	0.002841	Snord116	small nucleolar RNA, C/D box 116; small nucleolar RNA, C/D box 116-like 1; small nucleolar RNA, C/D box 116-like 2; uncharacterized LOC102640399; predicted gene, 22173; imprinted gene in the Prader-Willi syndrome region; predicted gene, 22258; predicted gene, 24618; predicted gene, 26502; predicted gene, 25615; predicted gene, 22584; predicted gene, 23446; predicted gene, 24711; predicted gene, 2…
10564171	4.92	7.21	-4.88	8.2e-05	0.002841	Snord116	small nucleolar RNA, C/D box 116; small nucleolar RNA, C/D box 116-like 1; small nucleolar RNA, C/D box 116-like 2; uncharacterized LOC102640399; predicted gene, 22173; imprinted gene in the Prader-Willi syndrome region; predicted gene, 22258; predicted gene, 24618; predicted gene, 26502; predicted gene, 25615; predicted gene, 22584; predicted gene, 23446; predicted gene, 24711; predicted gene, 2…
10564181	4.92	7.21	-4.88	8.2e-05	0.002841	Snord116	small nucleolar RNA, C/D box 116; small nucleolar RNA, C/D box 116-like 1; small nucleolar RNA, C/D box 116-like 2; uncharacterized LOC102640399; predicted gene, 22173; imprinted gene in the Prader-Willi syndrome region; predicted gene, 22258; predicted gene, 24618; predicted gene, 26502; predicted gene, 25615; predicted gene, 22584; predicted gene, 23446; predicted gene, 24711; predicted gene, 2…
10564197	4.92	7.21	-4.88	8.2e-05	0.002841	Snord116	small nucleolar RNA, C/D box 116; small nucleolar RNA, C/D box 116-like 1; small nucleolar RNA, C/D box 116-like 2; uncharacterized LOC102640399; predicted gene, 22173; imprinted gene in the Prader-Willi syndrome region; predicted gene, 22258; predicted gene, 24618; predicted gene, 26502; predicted gene, 25615; predicted gene, 22584; predicted gene, 23446; predicted gene, 24711; predicted gene, 2…
10564175	4.92	7.21	-4.88	8.2e-05	0.002841	Snord116	small nucleolar RNA, C/D box 116; small nucleolar RNA, C/D box 116-like 1; small nucleolar RNA, C/D box 116-like 2; uncharacterized LOC102640399; predicted gene, 22173; imprinted gene in the Prader-Willi syndrome region; predicted gene, 22258; predicted gene, 24618; predicted gene, 26502; predicted gene, 25615; predicted gene, 22584; predicted gene, 23446; predicted gene, 24711; predicted gene, 2…
10564161	4.94	7.23	-4.89	0.0001	0.003239	Snord116	small nucleolar RNA, C/D box 116; small nucleolar RNA, C/D box 116-like 1; small nucleolar RNA, C/D box 116-like 2; uncharacterized LOC102640399; predicted gene, 22173; imprinted gene in the Prader-Willi syndrome region; predicted gene, 22258; predicted gene, 23047; predicted gene, 24618; predicted gene, 26502; predicted gene, 25615; predicted gene, 22584; predicted gene, 23446; predicted gene, 2…
10564033	2.04	4.34	-4.9	0.0003	0.006797	Gm25098	predicted gene, 25098; predicted gene, 23356; predicted gene, 24027; predicted gene, 22511; predicted gene, 22630; predicted gene, 23560; predicted gene, 25462; predicted gene, 26059; predicted gene, 22255; predicted gene, 25146; predicted gene, 25523; predicted gene, 24926; predicted gene, 24585; predicted gene, 22627; predicted gene, 22912; predicted gene, 22632; predicted gene, 24866; predicte…
10564023	1.89	4.22	-5.04	0.000125	0.003786	Gm25098	predicted gene, 25098; predicted gene, 23356; predicted gene, 24027; predicted gene, 22511; predicted gene, 22630; predicted gene, 23560; predicted gene, 25462; predicted gene, 26059; predicted gene, 22255; predicted gene, 25146; predicted gene, 25523; predicted gene, 24926; predicted gene, 24585; predicted gene, 22627; predicted gene, 22912; predicted gene, 22632; predicted gene, 24866; predicte…
10564013	1.86	4.28	-5.38	0.000165	0.00458	Gm22834	predicted gene, 22834; predicted gene, 25098; predicted gene, 23356; predicted gene, 24027; predicted gene, 22511; predicted gene, 22630; predicted gene, 23560; predicted gene, 25462; predicted gene, 26059; predicted gene, 22255; predicted gene, 25146; predicted gene, 25523; predicted gene, 24926; predicted gene, 24585; predicted gene, 22627; predicted gene, 22912; predicted gene, 22632; predicte…
10564017	1.86	4.28	-5.38	0.000165	0.00458	Gm22834	predicted gene, 22834; predicted gene, 25098; predicted gene, 23356; predicted gene, 24027; predicted gene, 22511; predicted gene, 22630; predicted gene, 23560; predicted gene, 25462; predicted gene, 26059; predicted gene, 22255; predicted gene, 25146; predicted gene, 25523; predicted gene, 24926; predicted gene, 24585; predicted gene, 22627; predicted gene, 22912; predicted gene, 22632; predicte…
10564041	2.05	4.52	-5.57	0.000112	0.003515	Gm22834	predicted gene, 22834; predicted gene, 25098; predicted gene, 23356; predicted gene, 24027; predicted gene, 22511; predicted gene, 22630; predicted gene, 23560; predicted gene, 25462; predicted gene, 26059; predicted gene, 22255; predicted gene, 25146; predicted gene, 25523; predicted gene, 24926; predicted gene, 24585; predicted gene, 22627; predicted gene, 22912; predicted gene, 22632; predicte…
10564083	2.12	4.64	-5.75	7.3e-05	0.00268	Gm23254	predicted gene, 23254; predicted gene, 22834; predicted gene, 25098; predicted gene, 23356; predicted gene, 24027; predicted gene, 22511; predicted gene, 22630; predicted gene, 23560; predicted gene, 25462; predicted gene, 26059; predicted gene, 22255; predicted gene, 25146; predicted gene, 25523; predicted gene, 24926; predicted gene, 24585; predicted gene, 22627; predicted gene, 22912; predicte…
10564141	2.12	4.64	-5.75	7.3e-05	0.00268	Gm23254	predicted gene, 23254; predicted gene, 22834; predicted gene, 25098; predicted gene, 23356; predicted gene, 24027; predicted gene, 22511; predicted gene, 22630; predicted gene, 23560; predicted gene, 25462; predicted gene, 26059; predicted gene, 22255; predicted gene, 25146; predicted gene, 25523; predicted gene, 24926; predicted gene, 24585; predicted gene, 22627; predicted gene, 22912; predicte…
10564035	2.12	4.64	-5.75	7.3e-05	0.00268	Gm23254	predicted gene, 23254; predicted gene, 22834; predicted gene, 25098; predicted gene, 23356; predicted gene, 24027; predicted gene, 22511; predicted gene, 22630; predicted gene, 23560; predicted gene, 25462; predicted gene, 26059; predicted gene, 22255; predicted gene, 25146; predicted gene, 25523; predicted gene, 24926; predicted gene, 24585; predicted gene, 22627; predicted gene, 22912; predicte…
10564071	2.12	4.64	-5.75	7.3e-05	0.00268	Gm23254	predicted gene, 23254; predicted gene, 22834; predicted gene, 25098; predicted gene, 23356; predicted gene, 24027; predicted gene, 22511; predicted gene, 22630; predicted gene, 23560; predicted gene, 25462; predicted gene, 26059; predicted gene, 22255; predicted gene, 25146; predicted gene, 25523; predicted gene, 24926; predicted gene, 24585; predicted gene, 22627; predicted gene, 22912; predicte…
10564061	2.12	4.64	-5.75	7.3e-05	0.00268	Gm23254	predicted gene, 23254; predicted gene, 22834; predicted gene, 25098; predicted gene, 23356; predicted gene, 24027; predicted gene, 22511; predicted gene, 22630; predicted gene, 23560; predicted gene, 25462; predicted gene, 26059; predicted gene, 22255; predicted gene, 25146; predicted gene, 25523; predicted gene, 24926; predicted gene, 24585; predicted gene, 22627; predicted gene, 22912; predicte…
10564001	2.12	4.64	-5.75	7.3e-05	0.00268	Gm23254	predicted gene, 23254; predicted gene, 22834; predicted gene, 25098; predicted gene, 23356; predicted gene, 24027; predicted gene, 22511; predicted gene, 22630; predicted gene, 23560; predicted gene, 25462; predicted gene, 26059; predicted gene, 22255; predicted gene, 25146; predicted gene, 25523; predicted gene, 24926; predicted gene, 24585; predicted gene, 22627; predicted gene, 22912; predicte…
10564031	2.12	4.64	-5.75	7.3e-05	0.00268	Gm23254	predicted gene, 23254; predicted gene, 22834; predicted gene, 25098; predicted gene, 23356; predicted gene, 24027; predicted gene, 22511; predicted gene, 22630; predicted gene, 23560; predicted gene, 25462; predicted gene, 26059; predicted gene, 22255; predicted gene, 25146; predicted gene, 25523; predicted gene, 24926; predicted gene, 24585; predicted gene, 22627; predicted gene, 22912; predicte…
10563997	2.12	4.64	-5.75	7.3e-05	0.00268	Gm23254	predicted gene, 23254; predicted gene, 22834; predicted gene, 25098; predicted gene, 23356; predicted gene, 24027; predicted gene, 22511; predicted gene, 22630; predicted gene, 23560; predicted gene, 25462; predicted gene, 26059; predicted gene, 22255; predicted gene, 25146; predicted gene, 25523; predicted gene, 24926; predicted gene, 24585; predicted gene, 22627; predicted gene, 22912; predicte…
10563951	2.12	4.64	-5.75	7.3e-05	0.00268	Gm23254	predicted gene, 23254; predicted gene, 22834; predicted gene, 25098; predicted gene, 23356; predicted gene, 24027; predicted gene, 22511; predicted gene, 22630; predicted gene, 23560; predicted gene, 25462; predicted gene, 26059; predicted gene, 22255; predicted gene, 25146; predicted gene, 25523; predicted gene, 24926; predicted gene, 24585; predicted gene, 22627; predicted gene, 22912; predicte…
10564149	2.12	4.64	-5.75	7.3e-05	0.00268	Gm23254	predicted gene, 23254; predicted gene, 22834; predicted gene, 25098; predicted gene, 23356; predicted gene, 24027; predicted gene, 22511; predicted gene, 22630; predicted gene, 23560; predicted gene, 25462; predicted gene, 26059; predicted gene, 22255; predicted gene, 25146; predicted gene, 25523; predicted gene, 24926; predicted gene, 24585; predicted gene, 22627; predicted gene, 22912; predicte…
10564153	2.12	4.64	-5.75	7.3e-05	0.00268	Gm23254	predicted gene, 23254; predicted gene, 22834; predicted gene, 25098; predicted gene, 23356; predicted gene, 24027; predicted gene, 22511; predicted gene, 22630; predicted gene, 23560; predicted gene, 25462; predicted gene, 26059; predicted gene, 22255; predicted gene, 25146; predicted gene, 25523; predicted gene, 24926; predicted gene, 24585; predicted gene, 22627; predicted gene, 22912; predicte…
10564065	2.12	4.64	-5.75	7.3e-05	0.00268	Gm23254	predicted gene, 23254; predicted gene, 22834; predicted gene, 25098; predicted gene, 23356; predicted gene, 24027; predicted gene, 22511; predicted gene, 22630; predicted gene, 23560; predicted gene, 25462; predicted gene, 26059; predicted gene, 22255; predicted gene, 25146; predicted gene, 25523; predicted gene, 24926; predicted gene, 24585; predicted gene, 22627; predicted gene, 22912; predicte…
10564145	2.12	4.64	-5.75	7.3e-05	0.00268	Gm23254	predicted gene, 23254; predicted gene, 22834; predicted gene, 25098; predicted gene, 23356; predicted gene, 24027; predicted gene, 22511; predicted gene, 22630; predicted gene, 23560; predicted gene, 25462; predicted gene, 26059; predicted gene, 22255; predicted gene, 25146; predicted gene, 25523; predicted gene, 24926; predicted gene, 24585; predicted gene, 22627; predicted gene, 22912; predicte…
10563947	2.12	4.64	-5.75	7.3e-05	0.00268	Gm23254	predicted gene, 23254; predicted gene, 22834; predicted gene, 25098; predicted gene, 23356; predicted gene, 24027; predicted gene, 22511; predicted gene, 22630; predicted gene, 23560; predicted gene, 25462; predicted gene, 26059; predicted gene, 22255; predicted gene, 25146; predicted gene, 25523; predicted gene, 24926; predicted gene, 24585; predicted gene, 22627; predicted gene, 22912; predicte…
10563995	2.12	4.64	-5.75	7.3e-05	0.00268	Gm23254	predicted gene, 23254; predicted gene, 22834; predicted gene, 25098; predicted gene, 23356; predicted gene, 24027; predicted gene, 22511; predicted gene, 22630; predicted gene, 23560; predicted gene, 25462; predicted gene, 26059; predicted gene, 22255; predicted gene, 25146; predicted gene, 25523; predicted gene, 24926; predicted gene, 24585; predicted gene, 22627; predicted gene, 22912; predicte…
10563937	2.12	4.64	-5.75	7.3e-05	0.00268	Gm23254	predicted gene, 23254; predicted gene, 22834; predicted gene, 25098; predicted gene, 23356; predicted gene, 24027; predicted gene, 22511; predicted gene, 22630; predicted gene, 23560; predicted gene, 25462; predicted gene, 26059; predicted gene, 22255; predicted gene, 25146; predicted gene, 25523; predicted gene, 24926; predicted gene, 24585; predicted gene, 22627; predicted gene, 22912; predicte…
10564063	2.12	4.64	-5.75	7.3e-05	0.00268	Gm23254	predicted gene, 23254; predicted gene, 22834; predicted gene, 25098; predicted gene, 23356; predicted gene, 24027; predicted gene, 22511; predicted gene, 22630; predicted gene, 23560; predicted gene, 25462; predicted gene, 26059; predicted gene, 22255; predicted gene, 25146; predicted gene, 25523; predicted gene, 24926; predicted gene, 24585; predicted gene, 22627; predicted gene, 22912; predicte…
10564051	2.12	4.64	-5.75	7.3e-05	0.00268	Gm23254	predicted gene, 23254; predicted gene, 22834; predicted gene, 25098; predicted gene, 23356; predicted gene, 24027; predicted gene, 22511; predicted gene, 22630; predicted gene, 23560; predicted gene, 25462; predicted gene, 26059; predicted gene, 22255; predicted gene, 25146; predicted gene, 25523; predicted gene, 24926; predicted gene, 24585; predicted gene, 22627; predicted gene, 22912; predicte…
10564059	2.12	4.64	-5.75	7.3e-05	0.00268	Gm23254	predicted gene, 23254; predicted gene, 22834; predicted gene, 25098; predicted gene, 23356; predicted gene, 24027; predicted gene, 22511; predicted gene, 22630; predicted gene, 23560; predicted gene, 25462; predicted gene, 26059; predicted gene, 22255; predicted gene, 25146; predicted gene, 25523; predicted gene, 24926; predicted gene, 24585; predicted gene, 22627; predicted gene, 22912; predicte…
10563957	2.12	4.64	-5.75	7.3e-05	0.00268	Gm23254	predicted gene, 23254; predicted gene, 22834; predicted gene, 25098; predicted gene, 23356; predicted gene, 24027; predicted gene, 22511; predicted gene, 22630; predicted gene, 23560; predicted gene, 25462; predicted gene, 26059; predicted gene, 22255; predicted gene, 25146; predicted gene, 25523; predicted gene, 24926; predicted gene, 24585; predicted gene, 22627; predicted gene, 22912; predicte…
10564003	2.12	4.64	-5.75	7.3e-05	0.00268	Gm23254	predicted gene, 23254; predicted gene, 22834; predicted gene, 25098; predicted gene, 23356; predicted gene, 24027; predicted gene, 22511; predicted gene, 22630; predicted gene, 23560; predicted gene, 25462; predicted gene, 26059; predicted gene, 22255; predicted gene, 25146; predicted gene, 25523; predicted gene, 24926; predicted gene, 24585; predicted gene, 22627; predicted gene, 22912; predicte…
10563999	2.12	4.64	-5.75	7.3e-05	0.00268	Gm23254	predicted gene, 23254; predicted gene, 22834; predicted gene, 25098; predicted gene, 23356; predicted gene, 24027; predicted gene, 22511; predicted gene, 22630; predicted gene, 23560; predicted gene, 25462; predicted gene, 26059; predicted gene, 22255; predicted gene, 25146; predicted gene, 25523; predicted gene, 24926; predicted gene, 24585; predicted gene, 22627; predicted gene, 22912; predicte…
10563953	2.12	4.64	-5.75	7.3e-05	0.00268	Gm23254	predicted gene, 23254; predicted gene, 22834; predicted gene, 25098; predicted gene, 23356; predicted gene, 24027; predicted gene, 22511; predicted gene, 22630; predicted gene, 23560; predicted gene, 25462; predicted gene, 26059; predicted gene, 22255; predicted gene, 25146; predicted gene, 25523; predicted gene, 24926; predicted gene, 24585; predicted gene, 22627; predicted gene, 22912; predicte…
10564067	2.12	4.64	-5.75	7.3e-05	0.00268	Gm23254	predicted gene, 23254; predicted gene, 22834; predicted gene, 25098; predicted gene, 23356; predicted gene, 24027; predicted gene, 22511; predicted gene, 22630; predicted gene, 23560; predicted gene, 25462; predicted gene, 26059; predicted gene, 22255; predicted gene, 25146; predicted gene, 25523; predicted gene, 24926; predicted gene, 24585; predicted gene, 22627; predicted gene, 22912; predicte…
10564081	2.12	4.64	-5.75	7.3e-05	0.00268	Gm23254	predicted gene, 23254; predicted gene, 22834; predicted gene, 25098; predicted gene, 23356; predicted gene, 24027; predicted gene, 22511; predicted gene, 22630; predicted gene, 23560; predicted gene, 25462; predicted gene, 26059; predicted gene, 22255; predicted gene, 25146; predicted gene, 25523; predicted gene, 24926; predicted gene, 24585; predicted gene, 22627; predicted gene, 22912; predicte…
10564133	2.12	4.64	-5.75	7.3e-05	0.00268	Gm23254	predicted gene, 23254; predicted gene, 22834; predicted gene, 25098; predicted gene, 23356; predicted gene, 24027; predicted gene, 22511; predicted gene, 22630; predicted gene, 23560; predicted gene, 25462; predicted gene, 26059; predicted gene, 22255; predicted gene, 25146; predicted gene, 25523; predicted gene, 24926; predicted gene, 24585; predicted gene, 22627; predicted gene, 22912; predicte…
10564131	2.12	4.64	-5.75	7.3e-05	0.00268	Gm23254	predicted gene, 23254; predicted gene, 22834; predicted gene, 25098; predicted gene, 23356; predicted gene, 24027; predicted gene, 22511; predicted gene, 22630; predicted gene, 23560; predicted gene, 25462; predicted gene, 26059; predicted gene, 22255; predicted gene, 25146; predicted gene, 25523; predicted gene, 24926; predicted gene, 24585; predicted gene, 22627; predicted gene, 22912; predicte…
10564151	2.12	4.64	-5.75	7.3e-05	0.00268	Gm23254	predicted gene, 23254; predicted gene, 22834; predicted gene, 25098; predicted gene, 23356; predicted gene, 24027; predicted gene, 22511; predicted gene, 22630; predicted gene, 23560; predicted gene, 25462; predicted gene, 26059; predicted gene, 22255; predicted gene, 25146; predicted gene, 25523; predicted gene, 24926; predicted gene, 24585; predicted gene, 22627; predicted gene, 22912; predicte…
10564029	2.12	4.64	-5.75	7.3e-05	0.00268	Gm23254	predicted gene, 23254; predicted gene, 22834; predicted gene, 25098; predicted gene, 23356; predicted gene, 24027; predicted gene, 22511; predicted gene, 22630; predicted gene, 23560; predicted gene, 25462; predicted gene, 26059; predicted gene, 22255; predicted gene, 25146; predicted gene, 25523; predicted gene, 24926; predicted gene, 24585; predicted gene, 22627; predicted gene, 22912; predicte…
10564075	2.12	4.64	-5.75	7.3e-05	0.00268	Gm23254	predicted gene, 23254; predicted gene, 22834; predicted gene, 25098; predicted gene, 23356; predicted gene, 24027; predicted gene, 22511; predicted gene, 22630; predicted gene, 23560; predicted gene, 25462; predicted gene, 26059; predicted gene, 22255; predicted gene, 25146; predicted gene, 25523; predicted gene, 24926; predicted gene, 24585; predicted gene, 22627; predicted gene, 22912; predicte…
10564155	2.12	4.64	-5.75	7.3e-05	0.00268	Gm23254	predicted gene, 23254; predicted gene, 22834; predicted gene, 25098; predicted gene, 23356; predicted gene, 24027; predicted gene, 22511; predicted gene, 22630; predicted gene, 23560; predicted gene, 25462; predicted gene, 26059; predicted gene, 22255; predicted gene, 25146; predicted gene, 25523; predicted gene, 24926; predicted gene, 24585; predicted gene, 22627; predicted gene, 22912; predicte…
10564039	2.12	4.64	-5.75	7.3e-05	0.00268	Gm23254	predicted gene, 23254; predicted gene, 22834; predicted gene, 25098; predicted gene, 23356; predicted gene, 24027; predicted gene, 22511; predicted gene, 22630; predicted gene, 23560; predicted gene, 25462; predicted gene, 26059; predicted gene, 22255; predicted gene, 25146; predicted gene, 25523; predicted gene, 24926; predicted gene, 24585; predicted gene, 22627; predicted gene, 22912; predicte…
10564007	2.12	4.64	-5.75	7.3e-05	0.00268	Gm23254	predicted gene, 23254; predicted gene, 22834; predicted gene, 25098; predicted gene, 23356; predicted gene, 24027; predicted gene, 22511; predicted gene, 22630; predicted gene, 23560; predicted gene, 25462; predicted gene, 26059; predicted gene, 22255; predicted gene, 25146; predicted gene, 25523; predicted gene, 24926; predicted gene, 24585; predicted gene, 22627; predicted gene, 22912; predicte…
10564203	1.88	4.6	-6.61	0.000124	0.003763	Gm22173	predicted gene, 22173
10598062	8.83	11.56	-6.62	0.000285	0.006609	mt-Th	mitochondrially encoded tRNA histidine
10564011	2.1	4.87	-6.84	3.6e-05	0.001826	Gm23254	predicted gene, 23254; predicted gene, 22834; predicted gene, 25098; predicted gene, 23356; predicted gene, 24027; predicted gene, 22511; predicted gene, 22630; predicted gene, 23560; predicted gene, 25462; predicted gene, 26059; predicted gene, 22255; predicted gene, 25146; predicted gene, 25523; predicted gene, 24926; predicted gene, 24585; predicted gene, 22627; predicted gene, 22912; predicte…
10481627	5.93	8.75	-7.07	6.2e-05	0.002529	Lcn2	lipocalin 2
10553274	7.65	10.6	-7.69	0.00188	0.02355	Saa2	serum amyloid A 2
10582918	1.63	4.65	-8.1	2.1e-05	0.001278	Gm10715	predicted gene 10715; predicted gene 10717
10563611	4.95	8.11	-8.97	0.001249	0.017918	Saa1	serum amyloid A 1
10390691	6.61	9.84	-9.35	1.56e-12	4.52e-08	Nr1d1	nuclear receptor subfamily 1, group D, member 1
10485357	9.44	13.02	-12	2.17e-08	1.7e-05	Gm10800	predicted gene 10800
10598091	5.02	8.63	-12.28	4e-05	0.001899	mt-Tp	mitochondrially encoded tRNA proline
10598077	6.18	9.91	-13.26	3.9e-05	0.001894	mt-Tn	mitochondrially encoded tRNA asparagine
10598079	6.42	10.16	-13.43	0.001502	0.020338	mt-Tc	mitochondrially encoded tRNA cysteine
10582899	5.23	9.17	-15.38	2.07e-07	5.7e-05	Gm10717	predicted gene 10717; predicted gene 10715
10582884	3.11	7.18	-16.78	1e-06	0.0002	Gm11168	predicted gene 11168
10598041	7.72	11.84	-17.29	4e-06	0.000455	mt-Tk	mitochondrially encoded tRNA lysine
10474102	1.55	5.91	-20.59	7e-06	0.000593	Gm10801	predicted gene 10801
10582882	6.07	10.44	-20.69	2.29e-07	6e-05	Gm10722	predicted gene 10722
10598018	6.47	10.94	-22.18	3.6e-05	0.001824	mt-Tf	mitochondrially encoded tRNA phenylalanine
10582916	5.06	9.92	-28.99	1.7e-07	5e-05	Gm17535	predicted gene, 17535
10582896	5.23	10.29	-33.42	2.14e-07	5.7e-05	Gm10718	predicted gene 10718; predicted gene 11168
10598083	4.45	9.65	-36.82	2e-06	0.000239	mt-Ts1	mitochondrially encoded tRNA serine 1
10582890	4.46	9.89	-43.13	5.73e-08	2.5e-05	Gm10719	predicted gene 10719
10582888	5.38	11.24	-57.89	3.98e-08	2.1e-05	Gm10719	predicted gene 10719; predicted gene 10721
10598081	3.99	10.82	-114.04	2.19e-08	1.7e-05	mt-Ty	mitochondrially encoded tRNA tyrosine
10598064	4.55	11.54	-126.7	1.46e-08	1.4e-05	mt-Ts2	mitochondrially encoded tRNA serine 2; mitochondrially encoded tRNA leucine 2
10598071	2.62	10.16	-186.26	1.08e-07	3.6e-05	mt-Tt	mitochondrially encoded tRNA threonine

## Sheet: C57Bl6 vs alb-SREBP-1a∆P
Gene expression analyses of MoGene 1.0-st-v1 expression arrays (Affymetrix) using Gene level differential expression analyses with Transcriptiome analyses Console v2.0 (default settings)
Transcript Cluster ID	C57Bl6 Bi-weight Avg Signal (log2)	alb-SREBP1a_deltaP Bi-weight Avg Signal (log2)	Fold Change (linear) (C57Bl6 vs. alb-SREBP1a_deltaP)	ANOVA p-value (C57Bl6 vs. alb-SREBP1a_deltaP)	FDR p-value (C57Bl6 vs. alb-SREBP1a_deltaP)	Gene Symbol	Description
10515187	9.13	6.62	5.68	0.004069	0.011342	Cyp4a14	cytochrome P450, family 4, subfamily a, polypeptide 14
10516906	9.89	7.82	4.19	3.3e-05	0.000289	Snora73b	small nucleolar RNA, H/ACA box 73b
10546604	6.13	4.17	3.89	1.8e-05	0.000183	Gm26175	predicted gene, 26175
10431697	6.56	4.67	3.71	0.000599	0.002574	Abcd2	ATP-binding cassette, sub-family D (ALD), member 2
10467206	9.1	7.27	3.56	3.04e-08	3e-06	Ppp1r3c	protein phosphatase 1, regulatory (inhibitor) subunit 3C
10345675	7.25	5.42	3.56	1.96e-10	1.91e-07	Npas2	neuronal PAS domain protein 2
10551197	7.15	5.39	3.39	0.000338	0.001659	Cyp2b10	cytochrome P450, family 2, subfamily b, polypeptide 10
10427718	7.25	5.55	3.23	7.03e-09	1e-06	Brix1	BRX1, biogenesis of ribosomes, homolog (S. cerevisiae)
10516908	9.54	7.89	3.16	3.9e-05	0.000327	Snora73a	small nucleolar RNA, H/ACA box 73a; small nucleolar RNA host gene 3
10505028	8.98	7.32	3.15	1.02e-07	6e-06	Slc44a1	solute carrier family 44, member 1
10587323	9.93	8.3	3.11	4.8e-05	0.000382	Gm10639	predicted gene 10639; predicted gene 3776; glutathione S-transferase, alpha 1 (Ya); glutathione S-transferase, alpha 2 (Yc2)
10586368	9.41	7.78	3.09	6.33e-09	9.8e-07	Clpx	caseinolytic mitochondrial matrix peptidase chaperone subunit
10586174	5.21	3.62	3.01	6.3e-05	0.000465	Gm22455	predicted gene, 22455
10587331	9.79	8.21	2.99	5.3e-05	0.000412	Gm10639	predicted gene 10639; predicted gene 3776; glutathione S-transferase, alpha 1 (Ya); glutathione S-transferase, alpha 2 (Yc2)
10556463	7.12	5.56	2.96	1.11e-09	3.17e-07	Arntl	aryl hydrocarbon receptor nuclear translocator-like
10460221	8.48	6.94	2.93	4.05e-07	1.4e-05	Chka	choline kinase alpha
10599192	6.28	4.8	2.8	4.14e-07	1.5e-05	Lonrf3	LON peptidase N-terminal domain and ring finger 3
10479852	8.56	7.08	2.79	4.72e-07	1.6e-05	Camk1d	calcium/calmodulin-dependent protein kinase ID
10366275	8.44	6.97	2.78	1.8e-05	0.000187	Gm23105	predicted gene, 23105
10587339	9	7.53	2.78	0.000115	0.000735	Gm10639	predicted gene 10639; glutathione S-transferase, alpha 2 (Yc2); predicted gene 8074; predicted gene 3776; glutathione S-transferase, alpha 1 (Ya)
10410388	6.59	5.13	2.77	6e-06	8.8e-05
10410386	6.59	5.13	2.77	6e-06	8.8e-05
10491615	6.75	5.29	2.76	0.000168	0.000973	4932438A13Rik	RIKEN cDNA 4932438A13 gene
10418198	10.84	9.39	2.73	1.76e-07	9e-06	Tmem254b	transmembrane protein 254b; transmembrane protein 254c; transmembrane protein 254a
10351035	5.04	3.59	2.73	2.8e-05	0.000253	Gas5	growth arrest specific 5; predicted gene, 26224
10496077	10	8.57	2.7	4.4e-05	0.000356	Etnppl	ethanolamine phosphate phospholyase
10423049	6.74	5.31	2.68	7.06e-08	5e-06	Prlr	prolactin receptor
10543017	7.27	5.86	2.66	3.9e-07	1.4e-05	Pdk4	pyruvate dehydrogenase kinase, isoenzyme 4
10371400	6.68	5.29	2.63	3.54e-08	3e-06	Cry1	cryptochrome 1 (photolyase-like)
10418210	10.82	9.44	2.61	1.45e-07	8e-06	Tmem254b	transmembrane protein 254b; transmembrane protein 254c; transmembrane protein 254a
10571321	9.18	7.79	2.61	7.31e-09	1e-06	Ppp1r3b	protein phosphatase 1, regulatory (inhibitor) subunit 3B
10349431	8.49	7.11	2.6	4.5e-05	0.000363	Acmsd	amino carboxymuconate semialdehyde decarboxylase
10464425	6.29	4.92	2.58	1.8e-05	0.000188	Grk5	G protein-coupled receptor kinase 5
10443463	6.85	5.49	2.57	0.000119	0.000755	Cdkn1a	cyclin-dependent kinase inhibitor 1A (P21)
10382104	13.59	12.23	2.57	2.09e-10	1.91e-07	Snord104	small nucleolar RNA, C/D box 104
10427772	8.66	7.32	2.54	5.5e-08	4e-06	Tars	threonyl-tRNA synthetase
10472538	6.76	5.41	2.53	2e-06	3.4e-05	Dhrs9	dehydrogenase/reductase (SDR family) member 9
10354732	9.81	8.48	2.52	5.1e-07	1.6e-05	Hspd1	heat shock protein 1 (chaperonin)
10362674	6.19	4.86	2.52	6.01e-07	1.8e-05	Rnu3a	U3A small nuclear RNA
10540544	6.55	5.22	2.52	2.03e-07	1e-05	Thumpd3	THUMP domain containing 3
10595148	9.04	7.71	2.5	0.000198	0.0011	Gm10639	predicted gene 10639; glutathione S-transferase, alpha 2 (Yc2); predicted gene 3776; glutathione S-transferase, alpha 1 (Ya); predicted gene 8074
10418185	10.91	9.59	2.49	2.3e-07	1e-05	Tmem254b	transmembrane protein 254b; transmembrane protein 254c; transmembrane protein 254a
10384150	7.01	5.69	2.49	7e-06	9.2e-05	Purb	purine rich element binding protein B
10381387	12.26	10.95	2.48	1.2e-08	2e-06	G6pc	glucose-6-phosphatase, catalytic
10512886	7.51	6.21	2.47	0.001668	0.005617	Acnat2	acyl-coenzyme A amino acid N-acyltransferase 2
10503176	6.3	5.01	2.46	3e-06	4.7e-05	Chd7	chromodomain helicase DNA binding protein 7
10389261	7.55	6.26	2.45	5.05e-07	1.6e-05	Gm11437	predicted gene 11437
10443332	7.66	6.38	2.43	2.23e-11	4.96e-08	Ppard	peroxisome proliferator activator receptor delta
10457331	7.44	6.16	2.43	1.5e-05	0.000162	Mzt1	mitotic spindle organizing protein 1
10467372	7.42	6.14	2.43	0.005086	0.013527	Cyp2c38	cytochrome P450, family 2, subfamily c, polypeptide 38
10491846	5.95	4.66	2.43	0.000863	0.003394	Gm22043	predicted gene, 22043
10549256	7.33	6.05	2.41	2.68e-08	3e-06	Kras	v-Ki-ras2 Kirsten rat sarcoma viral oncogene homolog
10435057	7.86	6.6	2.4	1e-06	2.8e-05	Pcyt1a	phosphate cytidylyltransferase 1, choline, alpha isoform
10408610	8.37	7.1	2.4	4.19e-10	1.91e-07	Tubb2a	tubulin, beta 2A class IIA
10524079	6.59	5.33	2.4	1e-06	2.9e-05	Gm15446	predicted gene 15446; zinc finger protein 932; RIKEN cDNA 5430403G16 gene; predicted gene 9631
10442606	4.81	3.55	2.4	0.002488	0.007671	Meiob	meiosis specific with OB domains
10399710	6.26	5.01	2.39	3.46e-07	1.3e-05	Rsad2	radical S-adenosyl methionine domain containing 2
10369867	6.44	5.18	2.39	1e-06	2.9e-05	Tfam	transcription factor A, mitochondrial
10507163	10.24	8.98	2.38	0.008528	0.020374	Cyp4a10	cytochrome P450, family 4, subfamily a, polypeptide 10
10465831	8.25	7	2.37	0.000106	0.00069	5730408K05Rik	RIKEN cDNA 5730408K05 gene; predicted gene, 25822
10373334	10.13	8.88	2.37	0.001559	0.00533	Hsd17b6	hydroxysteroid (17-beta) dehydrogenase 6
10476093	7.72	6.47	2.37	9.4e-09	1e-06	Nop56	NOP56 ribonucleoprotein
10469425	8.09	6.85	2.37	1e-05	0.000122	Arl5b	ADP-ribosylation factor-like 5B
10494023	9.34	8.1	2.36	4.53e-07	1.5e-05	Rorc	RAR-related orphan receptor gamma
10457183	6.68	5.44	2.36	9.4e-05	0.000631	Tmx3	thioredoxin-related transmembrane protein 3
10409278	7.9	6.68	2.33	5.24e-07	1.6e-05	Nfil3	nuclear factor, interleukin 3, regulated
10375893	11.17	9.96	2.32	9.72e-09	1e-06	Sar1b	SAR1 gene homolog B (S. cerevisiae)
10491617	8.66	7.44	2.32	8.87e-07	2.3e-05	4932438A13Rik	RIKEN cDNA 4932438A13 gene
10407543	8.03	6.81	2.32	7.94e-10	2.47e-07	Gtpbp4	GTP binding protein 4
10583034	6.16	4.95	2.32	0.00038	0.001818	Dcun1d5	DCN1, defective in cullin neddylation 1, domain containing 5 (S. cerevisiae)
10503180	6.16	4.96	2.3	7.45e-07	2e-05	Chd7	chromodomain helicase DNA binding protein 7
10507171	8.22	7.04	2.28	0.021157	0.042202	Cyp4a31	cytochrome P450, family 4, subfamily a, polypeptide 31
10418747	10.97	9.79	2.26	9.64e-10	2.82e-07	Hacl1	2-hydroxyacyl-CoA lyase 1
10363905	8.39	7.22	2.26	1e-06	2.9e-05	Zwint	ZW10 interactor
10485635	7.39	6.22	2.26	2.8e-05	0.000253	Eif3m	eukaryotic translation initiation factor 3, subunit M
10507872	11.73	10.56	2.25	0.000384	0.00183	Gm25788	predicted gene, 25788; predicted gene, 22154; predicted gene, 24620; predicted gene, 23974
10357280	11.05	9.88	2.25	2.42e-08	3e-06	Insig2	insulin induced gene 2
10354054	6.34	5.18	2.24	4.05e-08	4e-06	Mitd1	MIT, microtubule interacting and transport, domain containing 1
10580622	9.94	8.78	2.23	3.35e-07	1.3e-05	Ces1b	carboxylesterase 1B
10396795	7.67	6.52	2.23	1.2e-05	0.000141	Eif2s1	eukaryotic translation initiation factor 2, subunit 1 alpha
10407876	7.07	5.91	2.23	1e-06	2.8e-05	Sugct	succinyl-CoA glutarate-CoA transferase
10439392	6.08	4.93	2.22	7e-06	9.5e-05	Gtf2e1	general transcription factor II E, polypeptide 1 (alpha subunit)
10399825	8.58	7.43	2.22	2.15e-07	1e-05	Dld	dihydrolipoamide dehydrogenase
10546079	9.6	8.45	2.22	3.47e-09	7.1e-07	Cnbp	cellular nucleic acid binding protein
10496110	5.94	4.8	2.21	2.21e-08	2e-06	Papss1	3-phosphoadenosine 5-phosphosulfate synthase 1
10499160	9.39	8.24	2.21	2.66e-07	1.1e-05	Cd1d1	CD1d1 antigen
10467842	11.2	10.07	2.2	0.000151	0.000903	Got1	glutamate oxaloacetate transaminase 1, soluble
10389882	7.19	6.05	2.2	3.06e-07	1.2e-05	Luc7l3	LUC7-like 3 (S. cerevisiae)
10587315	9.91	8.77	2.2	5e-07	1.6e-05	Gsta4	glutathione S-transferase, alpha 4
10553521	8.34	7.2	2.2	7.7e-05	0.000546	Gas2	growth arrest specific 2
10497066	6.4	5.27	2.19	2.13e-07	1e-05	Zranb2	zinc finger, RAN-binding domain containing 2
10352119	7	5.88	2.18	3e-06	5e-05	Desi2	desumoylating isopeptidase 2
10425834	9.06	7.94	2.18	6.52e-08	5e-06	Samm50	sorting and assembly machinery component 50 homolog (S. cerevisiae)
10383289	7.43	6.3	2.18	1e-06	2.7e-05	Baiap2	brain-specific angiogenesis inhibitor 1-associated protein 2
10463551	12.18	11.07	2.17	5.38e-09	8.8e-07	Elovl3	elongation of very long chain fatty acids (FEN1/Elo2, SUR4/Elo3, yeast)-like 3
10453705	7.09	5.97	2.17	1.5e-05	0.00016	Rab18	RAB18, member RAS oncogene family
10397153	6.76	5.64	2.17	4.7e-05	0.000377	Acot4	acyl-CoA thioesterase 4
10447264	9.52	8.41	2.16	1.9e-05	0.000191	Slc3a1	solute carrier family 3, member 1
10491601	7.14	6.03	2.16	9e-06	0.000109	4932438A13Rik	RIKEN cDNA 4932438A13 gene
10511375	10.45	9.34	2.16	4e-06	6e-05	Cyp7a1	cytochrome P450, family 7, subfamily a, polypeptide 1
10519988	6.34	5.24	2.15	7.74e-08	5e-06	Fam185a	family with sequence similarity 185, member A
10507177	10.37	9.26	2.15	0.023744	0.046347	Cyp4a32	cytochrome P450, family 4, subfamily a, polypeptide 32; cytochrome P450, family 4, subfamily a, polypeptide 10; cytochrome P450, family 4, subfamily a, polypeptide 31
10461220	8.55	7.44	2.15	7.73e-07	2.1e-05	Hnrnpul2	heterogeneous nuclear ribonucleoprotein U-like 2
10503534	7.22	6.12	2.15	2e-06	4.2e-05	Ccnc	cyclin C
10606689	6.16	5.06	2.14	2.1e-08	2e-06	Timm8a1	translocase of inner mitochondrial membrane 8A1
10481634	7.87	6.77	2.14	7.9e-05	0.000553	Slc25a25	solute carrier family 25 (mitochondrial carrier, phosphate carrier), member 25
10502934	7	5.91	2.14	5e-06	7.7e-05	Rabggtb	Rab geranylgeranyl transferase, b subunit
10469312	8.49	7.4	2.13	3.72e-07	1.4e-05	Pter	phosphotriesterase related
10528691	7.87	6.78	2.13	4.79e-08	4e-06	Rheb	Ras homolog enriched in brain
10454731	8.95	7.86	2.12	0.000856	0.00337	n-R5s25	nuclear encoded rRNA 5S 25
10430711	9.11	8.02	2.12	1.36e-08	2e-06	Slc25a17	solute carrier family 25 (mitochondrial carrier, peroxisomal membrane protein), member 17
10367422	8.27	7.18	2.12	2e-06	4.4e-05	Sarnp	SAP domain containing ribonucleoprotein
10438909	6.74	5.66	2.12	0.000295	0.001492	Atp13a3	ATPase type 13A3
10603573	5.29	4.21	2.11	0.011628	0.026077	Sytl5	synaptotagmin-like 5
10493548	8.21	7.13	2.11	5.35e-07	1.6e-05	Pmvk	phosphomevalonate kinase
10605081	9.72	8.64	2.11	1.26e-10	1.66e-07	Bcap31	B cell receptor associated protein 31
10392010	6.39	5.31	2.11	0.000414	0.001937	Kansl1	KAT8 regulatory NSL complex subunit 1
10542959	7.68	6.61	2.11	4e-06	6.1e-05	Bet1	blocked early in transport 1 homolog (S. cerevisiae)
10492355	7.64	6.57	2.1	4e-06	6.5e-05	Mme	membrane metallo endopeptidase
10462100	8.42	7.35	2.1	1e-05	0.000121	Sarnp	SAP domain containing ribonucleoprotein
10512892	10.51	9.44	2.09	4.07e-08	4e-06	Acnat1	acyl-coenzyme A amino acid N-acyltransferase 1
10508490	7.72	6.66	2.09	4e-06	6.2e-05	Srsf5	serine/arginine-rich splicing factor 5; predicted gene 12966
10354404	9.99	8.92	2.09	1.97e-07	1e-05	Dnajb6	DnaJ (Hsp40) homolog, subfamily B, member 6; predicted gene 13414; predicted pseudogene 4852; predicted gene 6395; dnaJ homolog subfamily B member 6-like; predicted gene 15785
10498168	6.72	5.66	2.09	0.000177	0.001016	Exosc8	exosome component 8
10487371	7.78	6.72	2.09	3.49e-07	1.4e-05	Ciao1	cytosolic iron-sulfur protein assembly 1
10560431	8.69	7.63	2.08	2e-06	4.7e-05	Foxa3	forkhead box A3
10531910	10.27	9.21	2.08	5.67e-07	1.7e-05	Hsd17b13	hydroxysteroid (17-beta) dehydrogenase 13
10608676	7.16	6.11	2.08	4e-06	6.5e-05
10505064	8.42	7.36	2.08	6.6e-08	5e-06	Tmem38b	transmembrane protein 38B
10440564	6.76	5.71	2.08	3e-06	5.1e-05	Ltn1	listerin E3 ubiquitin protein ligase 1
10468275	7.05	6	2.08	2.67e-07	1.1e-05	Pcgf6	polycomb group ring finger 6
10491564	8.62	7.56	2.08	1e-06	3.1e-05	4932438A13Rik	RIKEN cDNA 4932438A13 gene
10502823	8.31	7.26	2.08	1.4e-05	0.000158	Dnajb4	DnaJ (Hsp40) homolog, subfamily B, member 4
10574427	5.35	4.3	2.08	0.003675	0.010468	Impdh2	inosine 5-phosphate dehydrogenase 2; predicted gene 15210
10368162	8.15	7.1	2.08	6.29e-07	1.8e-05	Pex7	peroxisomal biogenesis factor 7
10445251	7.95	6.9	2.07	0.000717	0.002939	Gpr110	G protein-coupled receptor 110
10590654	7.84	6.79	2.07	9.78e-08	6e-06	Aasdhppt	aminoadipate-semialdehyde dehydrogenase-phosphopantetheinyl transferase
10433114	7.53	6.48	2.07	2.48e-08	3e-06	Itga5	integrin alpha 5 (fibronectin receptor alpha)
10396926	7.74	6.69	2.07	2e-06	4.7e-05	Srsf5	serine/arginine-rich splicing factor 5; predicted gene 12966
10400321	6.93	5.88	2.07	0.000164	0.000959	Sptssa	serine palmitoyltransferase, small subunit A
10346634	6.03	4.99	2.06	4e-06	6.9e-05	Nop58	NOP58 ribonucleoprotein
10555011	7.2	6.16	2.06	7.86e-08	5e-06	Nars2	asparaginyl-tRNA synthetase 2 (mitochondrial)(putative)
10411899	6.69	5.64	2.06	2.67e-08	3e-06	Trappc13	trafficking protein particle complex 13
10400883	7.18	6.13	2.06	1.4e-05	0.000154	Timm9	translocase of inner mitochondrial membrane 9
10370552	8.46	7.43	2.05	1.7e-05	0.00018	Ppap2c	phosphatidic acid phosphatase type 2C
10439442	8.22	7.18	2.05	4.78e-08	4e-06	Pla1a	phospholipase A1 member A
10475987	8.06	7.02	2.05	3.54e-07	1.4e-05	Setd3	SET domain containing 3; predicted gene 14026; predicted gene 8036
10546760	8.1	7.06	2.05	6e-06	8.6e-05	Ddx3x	DEAD/H (Asp-Glu-Ala-Asp/His) box polypeptide 3, X-linked
10447254	6.88	5.85	2.05	3e-06	5.3e-05	Ppm1b	protein phosphatase 1B, magnesium dependent, beta isoform
10458992	6.21	5.17	2.05	5.32e-07	1.6e-05	C330018D20Rik	RIKEN cDNA C330018D20 gene
10586484	9.62	8.58	2.05	7.37e-07	2e-05	Fam96a	family with sequence similarity 96, member A
10571696	6.16	5.13	2.05	2.6e-05	0.000243	Casp3	caspase 3
10491619	8.15	7.12	2.05	1.8e-05	0.000184	4932438A13Rik	RIKEN cDNA 4932438A13 gene
10422259	6.98	5.95	2.04	6.3e-05	0.000466	Tgds	TDP-glucose 4,6-dehydratase
10596273	6.35	5.32	2.04	0.000203	0.001121	Dnajc13	DnaJ (Hsp40) homolog, subfamily C, member 13
10557300	10.38	9.35	2.03	3.65e-07	1.4e-05	Aqp8	aquaporin 8
10454105	4.42	3.4	2.03	0.000468	0.002127	Dsg1c	desmoglein 1 gamma
10503212	5.72	4.7	2.03	0.000344	0.001682	Chd7	chromodomain helicase DNA binding protein 7
10367059	9.15	8.13	2.03	1e-05	0.000126	BC089597	cDNA sequence BC089597
10420439	6.03	5.02	2.03	2e-06	3.9e-05	Zdhhc20	zinc finger, DHHC domain containing 20
10394786	6.03	5.02	2.02	8e-06	0.0001	Gm9222	predicted gene 9222; RIKEN cDNA 1700030C10 gene; family with sequence similarity 210, member A
10394783	6.03	5.02	2.02	8e-06	0.0001	Gm9222	predicted gene 9222; RIKEN cDNA 1700030C10 gene; family with sequence similarity 210, member A
10388254	6.54	5.52	2.02	2.9e-05	0.000261	Aspa	aspartoacylase
10472589	6.96	5.94	2.02	1.63e-07	9e-06	Phospho2	phosphatase, orphan 2
10400975	6.01	4.99	2.02	3e-06	4.9e-05	Trmt5	TRM5 tRNA methyltransferase 5
10461909	7.14	6.13	2.02	6.79e-09	1e-06	Nmrk1	nicotinamide riboside kinase 1
10589587	6.79	5.78	2.02	0.000149	0.000895	Setd2	SET domain containing 2
10599377	7.1	6.09	2.02	6.6e-05	0.000484	Stag2	stromal antigen 2
10458808	7.1	6.09	2.02	1.26e-07	7e-06	Fem1c	fem-1 homolog c (C.elegans)
10371830	6.13	5.12	2.02	1.2e-08	2e-06	Actr6	ARP6 actin-related protein 6
10578683	7.59	6.58	2.02	1.1e-07	7e-06	Eif2s2	eukaryotic translation initiation factor 2, subunit 2 (beta); predicted gene 9892
10576901	6.86	5.85	2.01	0.000404	0.001902	Slc10a2	solute carrier family 10, member 2
10499879	10.07	9.07	2.01	3.92e-07	1.4e-05	Rpl3	ribosomal protein L3; predicted gene 5879; predicted gene 12816; ribosomal protein L3, pseudogene 2; ribosomal protein L3, pseudogene 1
10499881	10.07	9.07	2.01	3.92e-07	1.4e-05	Rpl3	ribosomal protein L3; predicted gene 5879; predicted gene 12816; ribosomal protein L3, pseudogene 2; ribosomal protein L3, pseudogene 1
10430669	10.52	9.51	2.01	4e-06	6.1e-05	Rpl3	ribosomal protein L3; predicted gene 12816; ribosomal protein L3, pseudogene 1; predicted gene 5879; ribosomal protein L3, pseudogene 2
10428081	10.71	9.69	2.01	1.4e-08	2e-06	Hrsp12	heat-responsive protein 12
10503508	6.61	5.6	2.01	0.000172	0.000991	Ggh	gamma-glutamyl hydrolase
10344789	6.19	5.18	2.01	9.78e-09	1e-06	Cspp1	centrosome and spindle pole associated protein 1
10503523	6.61	5.6	2.01	0.000172	0.000991	Ggh	gamma-glutamyl hydrolase
10606436	7.11	6.1	2.01	0.00034	0.001665	Hmgn5	high-mobility group nucleosome binding domain 5
10509163	7.65	6.64	2	1.49e-08	2e-06	Id3	inhibitor of DNA binding 3
10349239	7.8	6.8	2	1.81e-07	9e-06	Nifk	nucleolar protein interacting with the FHA domain of MKI67
10524668	8.08	7.09	2	3.54e-07	1.4e-05	Coq5	coenzyme Q5 homolog, methyltransferase (yeast)
10395976	9.55	8.55	2	9.7e-07	2.4e-05	Dnajb6	DnaJ (Hsp40) homolog, subfamily B, member 6; predicted gene 13414; predicted pseudogene 4852; predicted gene 6395; predicted gene 15785; dnaJ homolog subfamily B member 6-like; predicted pseudogene 2541
10397189	7.99	6.99	2	4.29e-07	1.5e-05	Ptgr2	prostaglandin reductase 2
10506870	7.05	6.05	2	2e-06	3.5e-05	Txndc12	thioredoxin domain containing 12 (endoplasmic reticulum)
10452854	6.04	5.04	2	2e-06	4e-05	Srd5a2	steroid 5 alpha-reductase 2
10492755	8.73	7.74	1.99	0.003166	0.009324	Fga	fibrinogen alpha chain
10445308	7.79	6.8	1.99	6e-06	8.6e-05	Cyp39a1	cytochrome P450, family 39, subfamily a, polypeptide 1
10423271	8.04	7.05	1.99	0.000708	0.002911	Gm19840	60S ribosomal protein L5-like; predicted gene, 19840
10544932	11.46	10.47	1.99	1e-06	3.1e-05	Inmt	indolethylamine N-methyltransferase
10501265	8.54	7.54	1.99	1.5e-05	0.000158	Gnai3	guanine nucleotide binding protein (G protein), alpha inhibiting 3
10406757	7.07	6.07	1.99	1e-06	2.7e-05	Col4a3bp	collagen, type IV, alpha 3 (Goodpasture antigen) binding protein
10384378	9.3	8.31	1.99	6e-06	8.5e-05	Ddc	dopa decarboxylase
10430536	8.47	7.48	1.99	3.35e-09	7.1e-07	Ddx17	DEAD (Asp-Glu-Ala-Asp) box polypeptide 17
10389010	6.65	5.66	1.99	1.7e-05	0.000174	5730455P16Rik	RIKEN cDNA 5730455P16 gene
10557211	5.75	4.76	1.99	0.005133	0.013624	Rbbp6	retinoblastoma binding protein 6
10374223	7.77	6.78	1.99	0.032544	0.059686	Igfbp1	insulin-like growth factor binding protein 1
10554081	6.73	5.74	1.99	1.03e-07	7e-06	Ttc23	tetratricopeptide repeat domain 23
10409265	7.41	6.42	1.99	2e-08	2e-06	Auh	AU RNA binding protein/enoyl-coenzyme A hydratase
10380534	8.42	7.43	1.98	1.93e-10	1.91e-07	Spop	speckle-type POZ protein
10495359	9.11	8.13	1.98	1.4e-05	0.000154	Clcc1	chloride channel CLIC-like 1
10552440	6.03	5.05	1.98	7.64e-07	2.1e-05	Zfp719	zinc finger protein 719
10467139	10.93	9.94	1.98	4e-06	6.7e-05	Lipa	lysosomal acid lipase A
10420503	5.98	5	1.98	9e-06	0.000117	Setdb2	SET domain, bifurcated 2; PHD finger protein 11C
10472994	8.48	7.5	1.98	4.1e-05	0.000341	Mtx2	metaxin 2
10407445	7.79	6.81	1.98	1.9e-05	0.000194	Akr1c12	aldo-keto reductase family 1, member C12
10477353	6.29	5.3	1.98	5.9e-05	0.000445	Mapre1	microtubule-associated protein, RP/EB family, member 1
10419611	7.13	6.14	1.98	4.4e-07	1.5e-05	Supt16	suppressor of Ty 16
10553813	7.2	6.21	1.98	4.11e-09	7.3e-07	Ube3a	ubiquitin protein ligase E3A
10580274	7.71	6.73	1.98	4.24e-08	4e-06	Rnaseh2a	ribonuclease H2, large subunit
10452404	8.15	7.16	1.98	7.4e-07	2e-05	Nudt12	nudix (nucleoside diphosphate linked moiety X)-type motif 12
10491599	7.51	6.54	1.97	9.9e-05	0.000655	4932438A13Rik	RIKEN cDNA 4932438A13 gene
10462818	8.24	7.26	1.97	0.01444	0.031079	Hhex	hematopoietically expressed homeobox
10360026	10.65	9.68	1.97	9.4e-05	0.000633	Uqcrb	ubiquinol-cytochrome c reductase binding protein; predicted pseudogene 2962; predicted pseudogene 5457; predicted gene 16089
10355017	6.33	5.35	1.97	1.5e-05	0.000162	Sumo1	SMT3 suppressor of mif two 3 homolog 1 (yeast); predicted gene 14269
10439411	8.33	7.35	1.97	3.53e-07	1.4e-05	Nr1i2	nuclear receptor subfamily 1, group I, member 2
10503182	6.5	5.52	1.97	2.12e-07	1e-05	Chd7	chromodomain helicase DNA binding protein 7
10493345	5.23	4.26	1.96	0.00024	0.001273	n-R5s197	nuclear encoded rRNA 5S 197
10503023	11.74	10.78	1.96	1.22e-07	7e-06	Cth	cystathionase (cystathionine gamma-lyase)
10363773	7.89	6.92	1.96	1e-06	3e-05	Rhobtb1	Rho-related BTB domain containing 1
10503174	6.78	5.81	1.96	9.79e-07	2.4e-05	Chd7	chromodomain helicase DNA binding protein 7
10554895	7.09	6.12	1.96	5.47e-07	1.7e-05	Crebzf	CREB/ATF bZIP transcription factor
10488472	7	6.03	1.96	6.61e-08	5e-06	Apmap	adipocyte plasma membrane associated protein
10481920	7.7	6.73	1.96	2.57e-08	3e-06	Psmd5	proteasome (prosome, macropain) 26S subunit, non-ATPase, 5
10543067	8.39	7.42	1.96	0.016965	0.035375	Asns	asparagine synthetase; asparagine synthetase [glutamine-hydrolyzing]-like
10472350	6.29	5.31	1.96	2e-06	3.8e-05	Gca	grancalcin
10475772	8.39	7.42	1.96	3.48e-07	1.3e-05	Stard7	START domain containing 7
10532937	7.1	6.14	1.95	1.91e-07	1e-05	Unc119b	unc-119 homolog B (C. elegans)
10391985	5.61	4.65	1.95	0.00283	0.008512	Gm24095	predicted gene, 24095; predicted gene, 22743; predicted gene, 22579; predicted gene, 24539; TATA box binding protein (Tbp)-associated factor, RNA polymerase I, D; predicted gene, 22765; predicted gene, 24945
10598603	4.9	3.94	1.95	0.032934	0.06027	Sytl5	synaptotagmin-like 5
10355456	7.84	6.88	1.95	2.79e-09	6.41e-07	Mreg	melanoregulin
10561854	7.14	6.18	1.95	5.35e-08	4e-06	Tbcb	tubulin folding cofactor B
10405739	5.61	4.65	1.95	0.00283	0.008512	Gm24095	predicted gene, 24095; predicted gene, 22743; predicted gene, 22579; predicted gene, 24539; TATA box binding protein (Tbp)-associated factor, RNA polymerase I, D; predicted gene, 22765; predicted gene, 24945
10482731	7.55	6.59	1.95	1.71e-08	2e-06	Prpf40a	PRP40 pre-mRNA processing factor 40 homolog A (yeast)
10372618	6.62	5.65	1.95	5.97e-07	1.7e-05	Frs2	fibroblast growth factor receptor substrate 2
10454310	6.76	5.8	1.95	0.00013	0.000807	Galnt1	UDP-N-acetyl-alpha-D-galactosamine:polypeptide N-acetylgalactosaminyltransferase 1
10590968	6.16	5.2	1.95	2.9e-05	0.00026	Ankrd49	ankyrin repeat domain 49
10595205	6.55	5.59	1.95	9.09e-07	2.3e-05	2410127L17Rik	RIKEN cDNA 2410127L17 gene; UPF0586 protein C9orf41 homolog; predicted gene 8116
10409988	5.61	4.65	1.95	0.00283	0.008512	Gm24095	predicted gene, 24095; predicted gene, 22743; predicted gene, 22579; predicted gene, 24539; TATA box binding protein (Tbp)-associated factor, RNA polymerase I, D; predicted gene, 22765; predicted gene, 24945
10583318	5.61	4.65	1.95	0.00283	0.008512	Gm24095	predicted gene, 24095; predicted gene, 22743; predicted gene, 22579; predicted gene, 24539; TATA box binding protein (Tbp)-associated factor, RNA polymerase I, D; predicted gene, 22765; predicted gene, 24945
10369295	7.44	6.48	1.95	7e-06	9.4e-05	Anapc16	anaphase promoting complex subunit 16
10558001	6.57	5.61	1.95	1.9e-05	0.000193	Inpp5f	inositol polyphosphate-5-phosphatase F
10437942	7.47	6.51	1.95	6.29e-07	1.8e-05	Ube2v2	ubiquitin-conjugating enzyme E2 variant 2
10575249	6.74	5.78	1.94	2.48e-07	1.1e-05	Txnl4b	thioredoxin-like 4B
10462853	7.43	6.48	1.94	0.000143	0.000867	Cyp26a1	cytochrome P450, family 26, subfamily a, polypeptide 1
10556133	5.89	4.93	1.94	0.000159	0.000937	Styx	serine/threonine/tyrosine interaction protein
10570764	7.93	6.97	1.94	2e-06	4.6e-05	Alg11	asparagine-linked glycosylation 11 (alpha-1,2-mannosyltransferase)
10366043	7.66	6.7	1.94	1.5e-05	0.000163	Dusp6	dual specificity phosphatase 6
10495035	8.36	7.4	1.94	3.56e-07	1.4e-05	Slc16a1	solute carrier family 16 (monocarboxylic acid transporters), member 1
10583402	5.73	4.77	1.94	0.000108	0.000699	Zfp317	zinc finger protein 317
10485344	7.13	6.18	1.94	2.7e-05	0.000248	Api5	apoptosis inhibitor 5
10384051	8.54	7.58	1.94	1.96e-07	1e-05	Gck	glucokinase
10491922	7.46	6.51	1.94	6e-06	8.9e-05	Naa15	N(alpha)-acetyltransferase 15, NatA auxiliary subunit
10481868	9.39	8.44	1.94	2e-06	4.7e-05	Dnajb6	DnaJ (Hsp40) homolog, subfamily B, member 6; predicted gene 13414; predicted pseudogene 4852; predicted gene 6395; dnaJ homolog subfamily B member 6-like; predicted gene 15785; predicted pseudogene 2541
10601760	6.91	5.95	1.94	1.4e-05	0.000155	Hnrnph2	heterogeneous nuclear ribonucleoprotein H2; predicted gene 8775
10546054	10.57	9.62	1.93	1.4e-05	0.000152	Rpl3	ribosomal protein L3; predicted gene 5879; predicted gene 12816; ribosomal protein L3, pseudogene 1; ribosomal protein L3, pseudogene 2
10412298	7.19	6.24	1.93	7.71e-07	2.1e-05	Itga1	integrin alpha 1
10489053	5.98	5.03	1.93	0.000539	0.002374	4930518I15Rik	RIKEN cDNA 4930518I15 gene
10369413	8.43	7.48	1.93	2.84e-10	1.91e-07	Sgpl1	sphingosine phosphate lyase 1
10474207	9.55	8.61	1.93	9.22e-08	6e-06	Fbxo3	F-box protein 3
10554269	7.97	7.03	1.93	0.000684	0.002836	Abhd2	abhydrolase domain containing 2
10448195	5.85	4.91	1.93	1.4e-05	0.000154	Zfp942	zinc finger protein 942
10479726	7.56	6.61	1.93	2.4e-05	0.000231	Pcmtd2	protein-L-isoaspartate (D-aspartate) O-methyltransferase domain containing 2
10375820	7.76	6.81	1.93	6e-06	8.4e-05	Clk4	CDC like kinase 4
10438575	10.09	9.14	1.93	2.29e-09	5.67e-07	Ehhadh	enoyl-Coenzyme A, hydratase/3-hydroxyacyl Coenzyme A dehydrogenase
10507870	11.91	10.97	1.92	0.001381	0.004857	Gm24620	predicted gene, 24620; predicted gene, 25788; predicted gene, 22154; predicted gene, 23974
10539649	8.95	8.01	1.92	1.17e-08	2e-06	Ptges3	prostaglandin E synthase 3 (cytosolic); predicted pseudogene 9769; predicted gene 11893; uncharacterized LOC102641492
10491613	7.92	6.98	1.92	3.13e-07	1.3e-05	4932438A13Rik	RIKEN cDNA 4932438A13 gene
10344801	6.04	5.1	1.92	9e-06	0.000109	Cspp1	centrosome and spindle pole associated protein 1
10488797	9.99	9.06	1.92	1.93e-08	2e-06	Pxmp4	peroxisomal membrane protein 4
10437236	6.61	5.66	1.92	6.33e-07	1.8e-05	LOC102641241	zinc finger protein 709-like; RIKEN cDNA B230307C23 gene
10491438	6.06	5.12	1.92	6e-06	8.9e-05	Ttc14	tetratricopeptide repeat domain 14
10539143	10.51	9.56	1.92	8.1e-05	0.000566	Retsat	retinol saturase (all trans retinol 13,14 reductase)
10607774	7.45	6.5	1.92	1e-06	3.1e-05	Mospd2	motile sperm domain containing 2
10571288	5.41	4.47	1.92	4.1e-05	0.000338	Gtf2e2	general transcription factor II E, polypeptide 2 (beta subunit)
10503410	8.39	7.45	1.92	4.38e-07	1.5e-05	Tmem64	transmembrane protein 64
10344713	12.57	11.64	1.91	4.51e-08	4e-06	Ahcy	S-adenosylhomocysteine hydrolase; adenosylhomocysteinase-like; predicted gene 9826; predicted gene 5638
10409014	11.37	10.44	1.91	0.003121	0.009211	Gm24620	predicted gene, 24620; predicted gene, 25788; predicted gene, 23974; predicted gene, 22154
10467941	6.92	5.99	1.91	5.16e-07	1.6e-05	Cwf19l1	CWF19-like 1, cell cycle control (S. pombe)
10598664	7.58	6.65	1.91	0.000313	0.001565	Atp6ap2	ATPase, H+ transporting, lysosomal accessory protein 2
10408666	4.97	4.04	1.91	0.000388	0.001845	Rpp40	ribonuclease P 40 subunit
10361760	6.68	5.75	1.91	3.48e-09	7.1e-07	Timm8a1	translocase of inner mitochondrial membrane 8A1
10465853	6.77	5.83	1.91	1.3e-05	0.000144	Stxbp3a	syntaxin binding protein 3A; syntaxin-binding protein 3B
10497646	5.94	5.01	1.91	0.000248	0.001309	Phc3	polyhomeotic-like 3 (Drosophila)
10491605	8.3	7.37	1.91	3.44e-07	1.3e-05	4932438A13Rik	RIKEN cDNA 4932438A13 gene
10361234	10.08	9.16	1.9	7.46e-11	1.1e-07	Hsd11b1	hydroxysteroid 11-beta dehydrogenase 1
10534945	9.85	8.92	1.9	4.46e-07	1.5e-05	Cyp3a13	cytochrome P450, family 3, subfamily a, polypeptide 13
10374466	9.99	9.07	1.9	3e-06	5.6e-05	Rab1	RAB1, member RAS oncogene family
10565567	7.7	6.77	1.9	7e-06	9.1e-05	4632427E13Rik	RIKEN cDNA 4632427E13 gene
10368739	6.48	5.55	1.9	6e-06	8.6e-05	Gtf3c6	general transcription factor IIIC, polypeptide 6, alpha
10413434	7.24	6.32	1.9	2.3e-05	0.000219	Fam208a	family with sequence similarity 208, member A
10408162	5.51	4.58	1.9	1.35e-07	8e-06	Zfp322a	zinc finger protein 322A
10439634	6.3	5.37	1.9	1.75e-07	9e-06	Gtpbp8	GTP-binding protein 8 (putative)
10536595	6.39	5.46	1.9	0.000186	0.00105	Lsm8	LSM8 homolog, U6 small nuclear RNA associated (S. cerevisiae)
10400538	7.43	6.51	1.9	5.43e-07	1.6e-05	Trappc6b	trafficking protein particle complex 6B
10601473	6.77	5.84	1.9	1e-05	0.00012	Apool	apolipoprotein O-like
10578810	6.63	5.7	1.9	1e-06	2.5e-05	Clcn3	chloride channel 3
10398455	6.05	5.13	1.9	9e-06	0.000117	Ppp2r5c	protein phosphatase 2, regulatory subunit B, gamma
10375234	6	5.08	1.9	4.65e-07	1.5e-05	Nudcd2	NudC domain containing 2
10442052	6.04	5.12	1.9	7.5e-05	0.000533	Gm6712	predicted gene 6712
10528170	11.45	10.53	1.89	7.37e-07	2e-05	Cycs	cytochrome c, somatic; predicted pseudogene 10108; predicted gene 13772; predicted gene 11625; predicted gene 13252
10538755	6.77	5.85	1.89	2e-06	3.4e-05	Smarcad1	SWI/SNF-related, matrix-associated actin-dependent regulator of chromatin, subfamily a, containing DEAD/H box 1
10353450	6.52	5.6	1.89	6.63e-10	2.31e-07	Gm4956	predicted gene 4956
10512901	8.26	7.34	1.89	1.34e-07	8e-06	Mrpl50	mitochondrial ribosomal protein L50
10600485	6.2	5.28	1.89	1e-05	0.000118	Dkc1	dyskeratosis congenita 1, dyskerin
10389842	5.54	4.62	1.89	4.2e-05	0.000342	Utp18	UTP18, small subunit (SSU) processome component, homolog (yeast)
10585533	9.36	8.44	1.89	6e-06	8.7e-05	Dnajb6	DnaJ (Hsp40) homolog, subfamily B, member 6; predicted gene 13414; predicted gene 6395; dnaJ homolog subfamily B member 6-like; predicted gene 15785; predicted pseudogene 4852; predicted pseudogene 2541
10503363	6.86	5.95	1.88	2.22e-07	1e-05	Rbm12b1	RNA binding motif protein 12 B1; RNA binding motif protein 12 B2
10575349	13.03	12.12	1.88	1.1e-07	7e-06	Tat	tyrosine aminotransferase
10583347	7.66	6.75	1.88	2e-06	4.5e-05	Chordc1	cysteine and histidine-rich domain (CHORD)-containing, zinc-binding protein 1
10545910	9.91	9.01	1.88	8.77e-07	2.3e-05	Pcyox1	prenylcysteine oxidase 1
10405236	9.67	8.76	1.88	5.82e-08	5e-06	Sfxn1	sideroflexin 1
10384572	8.77	7.86	1.88	6.17e-09	9.66e-07	Lgalsl	lectin, galactoside binding-like
10362520	7.04	6.13	1.88	4.97e-08	4e-06	Hdac2	histone deacetylase 2
10414693	6.25	5.34	1.88	0.002638	0.008051	Tox4	TOX high mobility group box family member 4
10544171	6.79	5.88	1.88	2e-06	3.4e-05	Slc37a3	solute carrier family 37 (glycerol-3-phosphate transporter), member 3
10355084	8.64	7.73	1.88	4.8e-05	0.000384	Ndufs1	NADH dehydrogenase (ubiquinone) Fe-S protein 1
10475405	8.79	7.88	1.88	3.15e-08	3e-06	Eif3j2	eukaryotic translation initiation factor 3, subunit J2; eukaryotic translation initiation factor 3, subunit J1
10538857	9.59	8.67	1.88	1.51e-07	8e-06	Serbp1	serpine1 mRNA binding protein 1
10524082	6.08	5.17	1.88	2.01e-07	1e-05	Zfp932	zinc finger protein 932; predicted gene 15446; RIKEN cDNA 5430403G16 gene
10542738	8.19	7.28	1.88	2e-06	4.6e-05	Rassf8	Ras association (RalGDS/AF-6) domain family (N-terminal) member 8
10469720	8.87	7.95	1.88	3e-06	5.5e-05	Acbd5	acyl-Coenzyme A binding domain containing 5
10410173	6.91	6.01	1.88	4.25e-07	1.5e-05	Hiatl1	hippocampus abundant transcript-like 1
10366707	7.76	6.85	1.88	5.1e-05	0.000399	Avpr1a	arginine vasopressin receptor 1A
10585417	7.81	6.9	1.88	2.97e-08	3e-06	Idh3a	isocitrate dehydrogenase 3 (NAD+) alpha
10410465	6.86	5.95	1.88	0.000268	0.001392	Ice1	interactor of little elongation complex ELL subunit 1
10461921	6.34	5.43	1.88	4e-06	6.9e-05	2410127L17Rik	RIKEN cDNA 2410127L17 gene; UPF0586 protein C9orf41 homolog; predicted gene 8116
10362073	6.79	5.88	1.87	1.7e-05	0.000175	Sgk1	serum/glucocorticoid regulated kinase 1
10372130	6.71	5.81	1.87	3.32e-07	1.3e-05	4930430F08Rik	RIKEN cDNA 4930430F08 gene
10360589	8.66	7.76	1.87	8.62e-08	6e-06	Ahctf1	AT hook containing transcription factor 1
10587104	7.27	6.36	1.87	1.3e-05	0.000144	Arpp19	cAMP-regulated phosphoprotein 19
10400336	6.73	5.83	1.87	0.000103	0.000676	Snx6	sorting nexin 6
10511865	9.8	8.9	1.87	1.42e-08	2e-06	Ptges3	prostaglandin E synthase 3 (cytosolic); predicted pseudogene 9769; predicted gene 11893
10408455	7.23	6.32	1.87	3e-06	5e-05	Cdkal1	CDK5 regulatory subunit associated protein 1-like 1
10503359	5.66	4.76	1.87	0.000781	0.00314	Rbm12b2	RNA binding motif protein 12 B2
10369704	7.24	6.34	1.87	1.2e-05	0.000141	Hnrnph3	heterogeneous nuclear ribonucleoprotein H3; AF4/FMR2 family, member 3
10411915	6.25	5.35	1.87	2e-06	3.8e-05	Ppwd1	peptidylprolyl isomerase domain and WD repeat containing 1
10473491	5.21	4.3	1.87	8.4e-05	0.000579	Olfr1033	olfactory receptor 1033
10403312	8.83	7.93	1.87	0.00088	0.003444	Akr1c19	aldo-keto reductase family 1, member C19
10579910	6.22	5.32	1.87	9.2e-05	0.000621	Gm5909	predicted gene 5909; zinc finger CCCH-type containing 15
10440288	5.94	5.03	1.87	0.000766	0.003093	Zfp654	zinc finger protein 654
10602772	5.57	4.66	1.87	2.8e-05	0.000257	Rps6ka3	ribosomal protein S6 kinase polypeptide 3
10393642	6.83	5.92	1.87	0.000598	0.002571	Eif4a3	eukaryotic translation initiation factor 4A3; predicted pseudogene 5576
10485656	7.16	6.26	1.87	2e-06	4.3e-05	Elp4	elongation protein 4 homolog (S. cerevisiae)
10463704	8.47	7.57	1.86	3.3e-05	0.000291	As3mt	arsenic (+3 oxidation state) methyltransferase
10595803	6.7	5.8	1.86	0.003326	0.009682	Rnf7	ring finger protein 7
10367100	7.81	6.92	1.86	0.004534	0.012365	Ptges3	prostaglandin E synthase 3 (cytosolic); predicted pseudogene 9769
10606989	7.44	6.54	1.86	8e-06	0.000103	Tsc22d3	TSC22 domain family, member 3
10460102	6.85	5.96	1.86	0.003192	0.009379	Timm21	tranlocase of inner mitochondrial membrane 21
10405727	5.64	4.75	1.86	7e-06	9.5e-05	2410127L17Rik	RIKEN cDNA 2410127L17 gene; UPF0586 protein C9orf41 homolog; predicted gene 8116
10605355	4.41	3.51	1.86	0.01187	0.026506	Gm22351	predicted gene, 22351
10389524	3.7	2.81	1.86	0.000522	0.002316
10446693	7.13	6.23	1.86	1.24e-07	7e-06	Wdr43	WD repeat domain 43
10406026	8.41	7.51	1.86	4.19e-10	1.91e-07	Mrpl36	mitochondrial ribosomal protein L36
10497773	7.99	7.09	1.86	1.9e-08	2e-06	Mccc1	methylcrotonoyl-Coenzyme A carboxylase 1 (alpha)
10353549	7.25	6.35	1.86	5.15e-07	1.6e-05	Fam135a	family with sequence similarity 135, member A
10575867	7.2	6.31	1.86	4.22e-08	4e-06	Mlycd	malonyl-CoA decarboxylase
10380238	7.02	6.12	1.86	6.95e-07	1.9e-05	Mrps23	mitochondrial ribosomal protein S23
10593213	7.77	6.88	1.86	2.48e-07	1.1e-05	Rbm7	RNA binding motif protein 7
10494832	6.43	5.54	1.86	1e-05	0.000125	Sike1	suppressor of IKBKE 1
10412481	5.64	4.75	1.86	7e-06	9.5e-05	2410127L17Rik	RIKEN cDNA 2410127L17 gene; UPF0586 protein C9orf41 homolog; predicted gene 8116
10388337	7.38	6.49	1.85	3e-06	5.6e-05	Pafah1b1	platelet-activating factor acetylhydrolase, isoform 1b, subunit 1
10605740	9.2	8.31	1.85	1.4e-05	0.000154	Eif2s3x	eukaryotic translation initiation factor 2, subunit 3, structural gene X-linked; predicted pseudogene 2223
10346523	9.45	8.56	1.85	2.91e-08	3e-06	Bzw1	basic leucine zipper and W2 domains 1
10374821	7.85	6.97	1.85	1e-06	2.9e-05	Smek2	SMEK homolog 2, suppressor of mek1 (Dictyostelium)
10505187	6.54	5.66	1.85	0.000151	0.000901	Ugcg	UDP-glucose ceramide glucosyltransferase
10508135	8.53	7.64	1.85	5.65e-09	9.03e-07	Trappc3	trafficking protein particle complex 3
10491621	7.84	6.96	1.85	3e-06	5.8e-05	4932438A13Rik	RIKEN cDNA 4932438A13 gene
10452118	7.92	7.03	1.85	5.61e-09	9.03e-07	Lonp1	lon peptidase 1, mitochondrial
10388938	7.16	6.27	1.85	0.017511	0.036267	Wsb1	WD repeat and SOCS box-containing 1
10358050	7.79	6.9	1.85	1e-05	0.000125	Timm17a	translocase of inner mitochondrial membrane 17a
10598721	10.53	9.65	1.85	5e-06	7e-05	Rpl3	ribosomal protein L3; predicted gene 12816; ribosomal protein L3, pseudogene 1; predicted gene 5879; ribosomal protein L3, pseudogene 2
10608001	7.86	6.97	1.85	0.000128	0.000798	Eif2s3y	eukaryotic translation initiation factor 2, subunit 3, structural gene Y-linked
10440840	6.71	5.82	1.85	6.7e-05	0.000493	1110004E09Rik	RIKEN cDNA 1110004E09 gene
10502522	5.99	5.11	1.85	7e-06	9e-05	Hs2st1	heparan sulfate 2-O-sulfotransferase 1
10536273	7.42	6.54	1.85	8.91e-07	2.3e-05	Casd1	CAS1 domain containing 1
10590597	7.85	6.96	1.85	2.25e-07	1e-05	Sacm1l	SAC1 (suppressor of actin mutations 1, homolog)-like (S. cerevisiae)
10608682	6.64	5.77	1.84	0.000385	0.001834
10514049	7.77	6.9	1.84	9.7e-05	0.000644	Nfib	nuclear factor I/B
10410259	11.55	10.66	1.84	0.000131	0.000813	Uqcrb	ubiquinol-cytochrome c reductase binding protein; predicted pseudogene 5457; predicted gene 16089; predicted pseudogene 2962
10372988	8.71	7.82	1.84	0.000283	0.001446	Slc16a7	solute carrier family 16 (monocarboxylic acid transporters), member 7
10536061	6.34	5.46	1.84	1.7e-05	0.00018	2610021A01Rik	RIKEN cDNA 2610021A01 gene; zinc finger protein 141
10526654	5.29	4.41	1.84	0.000179	0.001022	Gm7285	predicted gene 7285
10603651	5.46	4.58	1.84	0.000252	0.001322	1810030O07Rik	RIKEN cDNA 1810030O07 gene
10599893	7.09	6.21	1.84	2e-05	0.000202	Fmr1	fragile X mental retardation syndrome 1
10531290	6.76	5.88	1.84	1.66e-08	2e-06	Rchy1	ring finger and CHY zinc finger domain containing 1
10456378	5.84	4.96	1.84	1.1e-05	0.000132	Chmp1b	charged multivesicular body protein 1B
10418905	6.8	5.92	1.84	3e-06	5.3e-05	Fam35a	family with sequence similarity 35, member A
10368700	7.96	7.08	1.84	1.7e-05	0.000179	G630090E17Rik	RIKEN cDNA G630090E17 gene
10542714	7.35	6.47	1.84	4e-06	6.5e-05	Lyrm5	LYR motif containing 5
10535759	7.38	6.5	1.84	1.48e-07	8e-06	Lnx2	ligand of numb-protein X 2
10599925	5.59	4.72	1.83	0.000442	0.002036	Styx	serine/threonine/tyrosine interaction protein
10604735	6.43	5.56	1.83	9e-06	0.000117	Rbmx	RNA binding motif protein, X chromosome
10587733	9.84	8.97	1.83	1.94e-08	2e-06	Ctsh	cathepsin H
10372417	8.14	7.27	1.83	5.7e-07	1.7e-05	Atxn7l3b	ataxin 7-like 3B
10592237	9.75	8.89	1.83	2.51e-08	3e-06	Ei24	etoposide induced 2.4 mRNA
10474411	9.22	8.35	1.83	1.04e-07	7e-06	Lin7c	lin-7 homolog C (C. elegans)
10530278	5.12	4.26	1.83	0.000696	0.002875
10464070	5.67	4.8	1.83	8e-06	0.000107	Vti1a	vesicle transport through interaction with t-SNAREs 1A
10553935	6.27	5.39	1.83	5.9e-05	0.000442	Tarsl2	threonyl-tRNA synthetase-like 2
10412711	11.12	10.25	1.83	0.000147	0.000886	Uqcrb	ubiquinol-cytochrome c reductase binding protein; predicted pseudogene 5457; predicted gene 16089; predicted pseudogene 2962
10462670	6.11	5.23	1.83	9.43e-07	2.4e-05	Rpp30	ribonuclease P/MRP 30 subunit
10406852	8.56	7.69	1.83	3.1e-05	0.000278
10462535	5.37	4.49	1.83	0.001473	0.005105	Pten	phosphatase and tensin homolog
10521832	6.44	5.57	1.83	4.61e-08	4e-06	Pi4k2b	phosphatidylinositol 4-kinase type 2 beta
10454113	5.87	5	1.83	0.000402	0.001897	Dsg1a	desmoglein 1 alpha; desmoglein 1 beta; desmoglein 1 gamma
10490773	7.44	6.57	1.83	8.19e-07	2.1e-05	Hnrnph2	heterogeneous nuclear ribonucleoprotein H2; predicted gene 8775
10441064	7.23	6.36	1.83	9e-06	0.000112	Dscr3	Down syndrome critical region gene 3
10435075	6.03	5.16	1.83	4e-06	6.9e-05	Tfrc	transferrin receptor
10600324	10.03	9.16	1.82	4e-06	6.9e-05	Rpl3	ribosomal protein L3; predicted gene 12816; ribosomal protein L3, pseudogene 2; predicted gene 5879; ribosomal protein L3, pseudogene 1
10372488	9.33	8.47	1.82	5.97e-08	5e-06	Tmem19	transmembrane protein 19
10603182	5.51	4.64	1.82	0.000768	0.003099	Arhgap6	Rho GTPase activating protein 6
10396205	6.31	5.44	1.82	4e-06	6.8e-05	Arid4a	AT rich interactive domain 4A (RBP1-like)
10405994	6.64	5.78	1.82	1e-06	3e-05	Med10	mediator complex subunit 10
10585331	5.72	4.86	1.82	2.51e-07	1.1e-05	Exph5	exophilin 5
10417273	9.43	8.57	1.82	1.4e-05	0.000151	Gm3170	predicted gene 3170; predicted gene 5456; predicted pseudogene 2904; esterase D/formylglutathione hydrolase; predicted gene 3348; predicted gene 17045; predicted gene 17046; predicted gene 17121; predicted gene 17048; predicted gene 17222
10590549	6.79	5.93	1.82	4.26e-08	4e-06	Exosc7	exosome component 7
10448743	7	6.14	1.82	0.000185	0.001046	Fahd1	fumarylacetoacetate hydrolase domain containing 1
10354816	8.06	7.19	1.82	1e-06	2.9e-05	Clk1	CDC-like kinase 1
10440560	6.86	5.99	1.82	3.9e-05	0.000324	Ltn1	listerin E3 ubiquitin protein ligase 1
10400605	4.97	4.1	1.82	0.003632	0.010387	Rpl10l	ribosomal protein L10-like
10460085	7.42	6.56	1.82	2.87e-08	3e-06	Cndp2	CNDP dipeptidase 2 (metallopeptidase M20 family)
10594800	6.68	5.82	1.82	0.040531	0.071329	Fam63b	family with sequence similarity 63, member B
10437765	8.3	7.44	1.82	7.21e-08	5e-06	Cpped1	calcineurin-like phosphoesterase domain containing 1
10523060	4.95	4.08	1.82	0.000198	0.0011	Gm9958	predicted gene 9958
10556576	7.12	6.25	1.82	6e-06	8.6e-05	1110004F10Rik	RIKEN cDNA 1110004F10 gene
10607877	6.98	6.12	1.82	0.00032	0.001589	Prps2	phosphoribosyl pyrophosphate synthetase 2
10545874	8.8	7.94	1.81	0.000582	0.002518	Cml5	camello-like 5
10508719	8.74	7.89	1.81	0.00049	0.002202	Snora16a	small nucleolar RNA, H/ACA box 16A
10396161	7.65	6.8	1.81	1e-06	2.9e-05	Tmx1	thioredoxin-related transmembrane protein 1
10392328	6.38	5.52	1.81	4.88e-07	1.6e-05	Nol11	nucleolar protein 11
10463836	8.78	7.93	1.81	1.32e-07	8e-06	Gsto1	glutathione S-transferase omega 1
10608138	7.8	6.95	1.81	8.9e-05	0.000608	Ddx3y	DEAD (Asp-Glu-Ala-Asp) box polypeptide 3, Y-linked
10383813	6.81	5.95	1.81	1.78e-07	9e-06	Mtfp1	mitochondrial fission process 1
10363350	6.54	5.68	1.81	0.000748	0.003038	P4ha1	procollagen-proline, 2-oxoglutarate 4-dioxygenase (proline 4-hydroxylase), alpha 1 polypeptide
10552314	6.17	5.32	1.81	4e-05	0.000335	2610021A01Rik	RIKEN cDNA 2610021A01 gene; zinc finger protein 141
10385382	7.48	6.63	1.81	5.2e-05	0.000403	Sft2d1	SFT2 domain containing 1
10399874	7.14	6.28	1.81	0.000325	0.001609	Bcap29	B cell receptor associated protein 29
10603785	7.03	6.17	1.81	0.00012	0.000762	Fundc1	FUN14 domain containing 1
10414527	9.86	9	1.81	8.27e-10	2.52e-07	Pnp2	purine-nucleoside phosphorylase 2; purine-nucleoside phosphorylase
10369630	7.48	6.63	1.81	1.3e-05	0.000145	Ddx21	DEAD (Asp-Glu-Ala-Asp) box polypeptide 21
10516213	7.27	6.42	1.81	0.002061	0.006621	Akirin1	akirin 1
10592856	6.36	5.5	1.81	2.21e-07	1e-05	Ccdc84	coiled-coil domain containing 84
10447079	5.51	4.65	1.81	8.6e-05	0.000589	Rmdn2	regulator of microtubule dynamics 2; RIKEN cDNA 4921513D11 gene
10409557	8.98	8.13	1.81	7e-06	9.1e-05	H2afy	H2A histone family, member Y
10416503	6.5	5.65	1.81	3e-06	4.8e-05	Snora31	small nucleolar RNA, H/ACA box 31
10585509	9.11	8.25	1.81	2.53e-09	6.06e-07	Fbxo22	F-box protein 22
10359078	6.76	5.91	1.81	2e-06	3.4e-05	Cep350	centrosomal protein 350
10375529	5.69	4.84	1.81	3.4e-05	0.000292	Zfp62	zinc finger protein 62
10469083	6.11	5.25	1.81	0.002914	0.008708	Upf2	UPF2 regulator of nonsense transcripts homolog (yeast)
10588876	7.7	6.84	1.81	8e-06	0.000105	Nicn1	nicolin 1
10367154	10.81	9.96	1.8	5e-06	7.8e-05	Gls2	glutaminase 2 (liver, mitochondrial)
10494060	7.54	6.69	1.8	5.95e-08	5e-06	Mrpl9	mitochondrial ribosomal protein L9
10354258	7.82	6.97	1.8	1.7e-05	0.000179	Uxs1	UDP-glucuronate decarboxylase 1
10603746	10.38	9.53	1.8	2.7e-05	0.00025	Maob	monoamine oxidase B
10352548	7.7	6.85	1.8	8.44e-10	2.55e-07	Slc30a10	solute carrier family 30, member 10
10549532	4.74	3.89	1.8	0.006022	0.015428	Gm23462	predicted gene, 23462
10365003	4.08	3.23	1.8	0.001693	0.005681	Snord37	small nucleolar RNA, C/D box 37
10416044	6.64	5.79	1.8	6e-06	8.3e-05	Ccdc25	coiled-coil domain containing 25
10457205	6.36	5.51	1.8	0.000145	0.000874	Crem	cAMP responsive element modulator
10522716	7.48	6.64	1.8	1.56e-07	8e-06	Polr2b	polymerase (RNA) II (DNA directed) polypeptide B
10369604	7.51	6.67	1.8	9e-06	0.000113	Vps26a	vacuolar protein sorting 26 homolog A (yeast)
10545897	7.7	6.85	1.8	1e-06	2.6e-05	Dusp11	dual specificity phosphatase 11 (RNA/RNP complex 1-interacting)
10600524	5.57	4.72	1.8	0.00943	0.022072	Vbp1	von Hippel-Lindau binding protein 1
10397530	8.23	7.39	1.8	7.9e-05	0.000557	Slirp	SRA stem-loop interacting RNA binding protein
10462136	10.87	10.02	1.8	5e-06	7.8e-05	Cycs	cytochrome c, somatic; predicted pseudogene 10108; predicted gene 13772; predicted gene 11625; predicted gene 13252
10354275	6.01	5.16	1.8	0.007212	0.017826	Tex30	testis expressed 30; KDEL (Lys-Asp-Glu-Leu) containing 1
10491611	7.23	6.38	1.8	1.9e-05	0.000194	4932438A13Rik	RIKEN cDNA 4932438A13 gene
10399354	5.62	4.77	1.8	5e-05	0.000397
10385361	6.26	5.42	1.8	0.000222	0.001196	Ublcp1	ubiquitin-like domain containing CTD phosphatase 1
10563838	5.75	4.91	1.8	7.6e-05	0.000539	Nipa2	non imprinted in Prader-Willi/Angelman syndrome 2 homolog (human)
10406419	7.4	6.55	1.8	3e-06	5.8e-05	Lysmd3	LysM, putative peptidoglycan-binding, domain containing 3
10384737	6.14	5.29	1.8	2.4e-05	0.00023	Papolg	poly(A) polymerase gamma
10536376	5.88	5.03	1.8	0.00028	0.001438	Mios	missing oocyte, meiosis regulator, homolog (Drosophila)
10400572	5.96	5.11	1.79	4.5e-05	0.000366	Klhl28	kelch-like 28
10462333	7.05	6.21	1.79	9.92e-08	6e-06	Cdc37l1	cell division cycle 37-like 1
10523674	7.91	7.07	1.79	8.47e-07	2.2e-05	Nudt9	nudix (nucleoside diphosphate linked moiety X)-type motif 9
10538253	8.27	7.43	1.79	3e-06	5.1e-05	Mpp6	membrane protein, palmitoylated 6 (MAGUK p55 subfamily member 6)
10442250	4.57	3.74	1.79	0.00153	0.005251	Zfp229	zinc finger protein 229
10552118	6.52	5.68	1.79	0.00241	0.007488	Gm12755	predicted gene 12755
10363195	7.11	6.27	1.79	1e-05	0.000124	Hsf2	heat shock factor 2
10384522	9.2	8.36	1.79	1.2e-05	0.000141	Actr2	ARP2 actin-related protein 2
10387768	8.97	8.13	1.79	4.46e-08	4e-06	Acadvl	acyl-Coenzyme A dehydrogenase, very long chain
10454478	5.67	4.84	1.79	7.8e-05	0.000552	Polr2d	polymerase (RNA) II (DNA directed) polypeptide D
10412251	9.79	8.95	1.79	7e-06	9.8e-05	Ndufs4	NADH dehydrogenase (ubiquinone) Fe-S protein 4
10586064	9.03	8.19	1.79	8.33e-07	2.2e-05	Anp32a	acidic (leucine-rich) nuclear phosphoprotein 32 family, member A
10538269	5.34	4.5	1.79	0.002206	0.006982	Mpp6	membrane protein, palmitoylated 6 (MAGUK p55 subfamily member 6)
10480459	6.81	5.97	1.79	4e-06	6.2e-05	Hnmt	histamine N-methyltransferase
10374442	6.11	5.27	1.79	0.001698	0.005692	C1d	C1D nuclear receptor co-repressor
10435617	7.54	6.7	1.79	1e-06	2.9e-05	Rabl3	RAB, member RAS oncogene family-like 3
10511803	7.75	6.91	1.79	5.4e-05	0.000415	Tstd3	thiosulfate sulfurtransferase (rhodanese)-like domain containing 3
10565519	6.71	5.87	1.79	7.9e-07	2.1e-05	Tmem126b	transmembrane protein 126B
10467768	6.36	5.53	1.78	0.000438	0.002024	Loxl4	lysyl oxidase-like 4
10518341	8.55	7.72	1.78	1e-06	2.6e-05	Gm13233	predicted gene 13233; predicted gene 13244; predicted gene 12101; predicted gene 13169; protein phosphatase 2, regulatory subunit B, alpha; predicted gene 13142
10438769	10.45	9.62	1.78	5.57e-07	1.7e-05	Cldn1	claudin 1
10401181	9.05	8.22	1.78	0.000147	0.000885	Rdh11	retinol dehydrogenase 11
10360631	10.28	9.45	1.78	5.46e-10	2e-07	Adck3	aarF domain containing kinase 3
10568464	7.11	6.28	1.78	8e-06	0.000103	Ate1	arginyltransferase 1
10432215	7.52	6.69	1.78	3.54e-07	1.4e-05	Ddx23	DEAD (Asp-Glu-Ala-Asp) box polypeptide 23
10488944	7.22	6.38	1.78	6e-06	8.7e-05	Uqcc1	ubiquinol-cytochrome c reductase complex assembly factor 1
10558297	6.5	5.66	1.78	4.84e-07	1.6e-05	Edrf1	erythroid differentiation regulatory factor 1
10521709	11.08	10.24	1.78	5.05e-07	1.6e-05	Lap3	leucine aminopeptidase 3
10577910	6.68	5.85	1.78	8e-06	9.9e-05	Fnta	farnesyltransferase, CAAX box, alpha
10440427	6.59	5.75	1.78	5.63e-07	1.7e-05	D16Ertd472e	DNA segment, Chr 16, ERATO Doi 472, expressed
10495659	9.02	8.19	1.78	1.08e-08	1e-06	Cnn3	calponin 3, acidic
10571599	4.78	3.95	1.78	0.003793	0.010721
10418927	7.57	6.74	1.78	2.9e-05	0.000261	Bmpr1a	bone morphogenetic protein receptor, type 1A
10458784	6.75	5.91	1.78	6e-06	8.7e-05	Pggt1b	protein geranylgeranyltransferase type I, beta subunit
10604922	7.01	6.17	1.78	2.12e-07	1e-05	BC023829	cDNA sequence BC023829
10482528	6.99	6.16	1.78	1.4e-05	0.000156	Neb	nebulin
10492174	9.02	8.19	1.78	3.5e-05	0.000301	Tm4sf4	transmembrane 4 superfamily member 4
10492078	7.09	6.25	1.78	3.78e-07	1.4e-05	Alg5	asparagine-linked glycosylation 5 (dolichyl-phosphate beta-glucosyltransferase)
10358432	8.12	7.29	1.78	0.000125	0.000786	Gm15443	predicted gene 15443; zinc finger protein 825
10496251	7.51	6.67	1.78	6.16e-07	1.8e-05	Bdh2	3-hydroxybutyrate dehydrogenase, type 2
10463670	7.43	6.6	1.78	4e-06	6.1e-05	Sfxn2	sideroflexin 2
10588454	8.22	7.39	1.78	1.19e-07	7e-06	Wdr82	WD repeat domain containing 82
10410295	5.9	5.07	1.78	8e-06	0.000104	Zfp595	zinc finger protein 595
10355037	5.87	5.04	1.78	0.000637	0.002689	Wdr12	WD repeat domain 12
10593219	10.53	9.71	1.77	0.00108	0.004035	Nnmt	nicotinamide N-methyltransferase
10526169	5.64	4.82	1.77	0.000237	0.001263	Caln1	calneuron 1
10474836	10.08	9.26	1.77	1.59e-08	2e-06	Ivd	isovaleryl coenzyme A dehydrogenase
10345527	5.78	4.95	1.77	0.002456	0.007595	n-R5s210	nuclear encoded rRNA 5S 210
10454525	6.35	5.53	1.77	0.000188	0.001061	Iws1	IWS1 homolog (S. cerevisiae)
10390299	9.72	8.9	1.77	1.85e-09	4.83e-07	Pnpo	pyridoxine 5-phosphate oxidase
10469110	7.45	6.62	1.77	8.4e-05	0.000582	Usp6nl	USP6 N-terminal like
10458680	8.57	7.75	1.77	1e-06	2.9e-05	Eif3j2	eukaryotic translation initiation factor 3, subunit J2; eukaryotic translation initiation factor 3, subunit J1
10529895	10.82	9.99	1.77	6e-08	5e-06	Qdpr	quinoid dihydropteridine reductase
10439463	8.82	8	1.77	6.04e-07	1.8e-05	Timmdc1	translocase of inner mitochondrial membrane domain containing 1
10605571	8.19	7.36	1.77	9e-06	0.000117	Gyk	glycerol kinase
10396094	6.79	5.96	1.77	0.000441	0.002034	Klhdc2	kelch domain containing 2
10409737	6.68	5.86	1.77	0.000589	0.002538	Agtpbp1	ATP/GTP binding protein 1
10513082	6.83	6.01	1.77	5.07e-07	1.6e-05	Tmem245	transmembrane protein 245
10476383	6.95	6.13	1.77	0.000325	0.00161	Crls1	cardiolipin synthase 1
10517436	6.17	5.34	1.77	2.7e-05	0.000247	Pithd1	PITH (C-terminal proteasome-interacting domain of thioredoxin-like) domain containing 1
10541845	7.08	6.25	1.77	6e-06	8.6e-05	Nop2	NOP2 nucleolar protein
10572146	8.57	7.74	1.77	1.5e-05	0.000158	Atp6v1b2	ATPase, H+ transporting, lysosomal V1 subunit B2
10466441	6.63	5.8	1.77	6.9e-05	0.000501	Vps13a	vacuolar protein sorting 13A (yeast)
10515293	8.58	7.76	1.77	8.2e-05	0.000571	Llph	LLP homolog, long-term synaptic facilitation (Aplysia); LLP homolog, pseudogene 2; LLP homolog, pseudogene 1
10561343	7.41	6.59	1.77	1.1e-05	0.000126	Josd1	Josephin domain containing 1; predicted pseudogene 10651
10363137	8.58	7.76	1.77	2.89e-08	3e-06	Nus1	nuclear undecaprenyl pyrophosphate synthase 1 homolog (S. cerevisiae)
10414514	8.45	7.63	1.77	1.2e-05	0.00014	Pnp	purine-nucleoside phosphorylase
10578619	6.9	6.07	1.77	2.6e-05	0.000244	Cdkn2aip	CDKN2A interacting protein
10488029	6.49	5.66	1.77	6.43e-07	1.8e-05	Zfand1	zinc finger, AN1-type domain 1; predicted gene 14038
10454809	7.94	7.11	1.77	3e-06	5.3e-05	Matr3	matrin 3
10375240	10.51	9.7	1.76	3.22e-08	3e-06	Hspd1	heat shock protein 1 (chaperonin); predicted gene 12141
10488291	7.85	7.04	1.76	3.2e-05	0.000282	Rbbp9	retinoblastoma binding protein 9
10404538	7.1	6.29	1.76	1.27e-08	2e-06	Prpf4b	PRP4 pre-mRNA processing factor 4 homolog B (yeast)
10453544	6.94	6.13	1.76	0.000348	0.0017	Mettl4	methyltransferase like 4
10506781	7.3	6.49	1.76	4.37e-07	1.5e-05	Coa7	cytochrome c oxidase assembly factor 7
10400057	6.62	5.81	1.76	1.4e-05	0.000156	Arl4a	ADP-ribosylation factor-like 4A
10498935	5.07	4.26	1.76	0.00091	0.003537	Gucy1b3	guanylate cyclase 1, soluble, beta 3
10552418	11.51	10.69	1.76	9.4e-10	2.78e-07	Etfb	electron transferring flavoprotein, beta polypeptide; electron transfer flavoprotein subunit beta-like
10413125	7.84	7.02	1.76	3e-06	5.7e-05	Samd8	sterile alpha motif domain containing 8
10404496	9.5	8.69	1.76	3.4e-05	0.000294	Nqo2	NAD(P)H dehydrogenase, quinone 2
10524314	8.76	7.95	1.76	1.26e-07	7e-06	Pitpnb	phosphatidylinositol transfer protein, beta
10506415	6.53	5.72	1.76	1.2e-05	0.000138	Oma1	OMA1 homolog, zinc metallopeptidase (S. cerevisiae)
10360695	6.49	5.67	1.76	2e-06	4.3e-05	Nvl	nuclear VCP-like
10607089	9.01	8.19	1.76	1.2e-05	0.00014	Acsl4	acyl-CoA synthetase long-chain family member 4
10503085	5.81	5	1.76	1e-05	0.000118	Tgs1	trimethylguanosine synthase homolog (S. cerevisiae)
10480121	7.25	6.43	1.76	8e-06	0.000101	Fam188a	family with sequence similarity 188, member A
10491607	7.31	6.49	1.76	0.000136	0.000838	4932438A13Rik	RIKEN cDNA 4932438A13 gene
10607004	7.14	6.32	1.76	2e-05	0.000196	Psmd10	proteasome (prosome, macropain) 26S subunit, non-ATPase, 10
10376596	8.59	7.77	1.76	4.72e-07	1.6e-05	Gid4	GID complex subunit 4, VID24 homolog (S. cerevisiae)
10392098	6.64	5.82	1.76	4.29e-08	4e-06	Ftsj3	FtsJ homolog 3 (E. coli)
10385043	7.8	6.99	1.76	0.004623	0.012549	Npm1	nucleophosmin 1
10378385	6.09	5.27	1.76	5e-06	7.2e-05	Spata22	spermatogenesis associated 22
10498710	9.04	8.23	1.76	1.1e-05	0.000131	Bche	butyrylcholinesterase
10450744	6.04	5.23	1.76	0.00013	0.000809	Gm20545	predicted gene 20545
10392259	4.74	3.92	1.76	0.000529	0.002341	Smurf2	SMAD specific E3 ubiquitin protein ligase 2
10596275	7.22	6.41	1.76	1.4e-05	0.000152	Dnajc13	DnaJ (Hsp40) homolog, subfamily C, member 13
10507894	7.15	6.33	1.76	0.000249	0.001313	Rragc	Ras-related GTP binding C
10467688	7.53	6.71	1.76	9.75e-07	2.4e-05	Exosc1	exosome component 1
10518532	6.46	5.65	1.76	9e-06	0.000117	Tardbp	TAR DNA binding protein
10578069	6.83	6.02	1.75	3.24e-07	1.3e-05	Gtpbp10	GTP-binding protein 10 (putative); predicted pseudogene 6877
10354374	9.05	8.24	1.75	9e-06	0.000117	Slc40a1	solute carrier family 40 (iron-regulated transporter), member 1
10415119	8.73	7.92	1.75	3.99e-07	1.4e-05	Pabpn1	poly(A) binding protein, nuclear 1; predicted gene 20521
10608422	6.72	5.91	1.75	9.62e-09	1e-06	Rmi1	RMI1, RecQ mediated genome instability 1, homolog (S. cerevisiae); predicted gene, 20775
10544570	9.28	8.47	1.75	5.49e-07	1.7e-05	Pcnp	PEST proteolytic signal containing nuclear protein; predicted gene 7887
10375290	6.82	6	1.75	9e-06	0.000114	Slu7	SLU7 splicing factor homolog (S. cerevisiae)
10506213	5.04	4.23	1.75	2e-06	4.6e-05	Ube2u	ubiquitin-conjugating enzyme E2U (putative)
10597900	8.32	7.51	1.75	3e-06	5.1e-05	Zfp445	zinc finger protein 445
10397081	6.46	5.65	1.75	2e-06	4.2e-05	Rbm25	RNA binding motif protein 25
10414460	5.93	5.12	1.75	1.9e-05	0.000194	Naa30	N(alpha)-acetyltransferase 30, NatC catalytic subunit
10353288	5.64	4.84	1.75	5.5e-05	0.000419	Ube2w	ubiquitin-conjugating enzyme E2W (putative)
10555892	7.59	6.78	1.75	2.7e-08	3e-06	Twf1	twinfilin, actin-binding protein, homolog 1 (Drosophila); predicted gene 4887
10351347	11.07	10.26	1.75	1e-06	2.7e-05	Creg1	cellular repressor of E1A-stimulated genes 1
10575160	6.84	6.04	1.75	1e-05	0.00012	Nfat5	nuclear factor of activated T cells 5
10530100	6.45	5.64	1.75	0.000372	0.001784	Arap2	ArfGAP with RhoGAP domain, ankyrin repeat and PH domain 2
10601755	10.59	9.78	1.75	8.85e-07	2.3e-05	Rpl36a	ribosomal protein L36A; ribosomal protein L36A-like; ribosomal protein L36A, pseudogene 1; predicted gene 13194
10580649	9.6	8.8	1.75	0.000102	0.000668	Ces1e	carboxylesterase 1E
10515154	9.35	8.54	1.75	4.1e-05	0.000337	Rpl3	ribosomal protein L3; predicted gene 12816; ribosomal protein L3, pseudogene 1; predicted gene 5879; ribosomal protein L3, pseudogene 2
10525041	5.06	4.25	1.75	0.001542	0.005282	n-R5s176	nuclear encoded rRNA 5S 176
10471191	6.4	5.59	1.75	1e-06	3.1e-05	Exosc2	exosome component 2
10463263	6.41	5.61	1.75	0.000299	0.00151	Lztfl1	leucine zipper transcription factor-like 1; predicted pseudogene 6776
10400326	6.78	5.97	1.75	0.000427	0.001982	Eapp	E2F-associated phosphoprotein
10403680	6.43	5.62	1.75	6e-06	8.5e-05	Arid4b	AT rich interactive domain 4B (RBP1-like)
10428398	7.95	7.14	1.75	1.3e-05	0.000143	Eif3e	eukaryotic translation initiation factor 3, subunit E
10497944	6.68	5.87	1.75	0.000107	0.000692	Mfsd8	major facilitator superfamily domain containing 8
10407307	8.29	7.48	1.75	1e-05	0.000125	Mocs2	molybdenum cofactor synthesis 2
10406482	7.3	6.49	1.75	2.72e-07	1.1e-05	Ccnh	cyclin H
10496001	10.82	10.01	1.75	7e-06	9.4e-05	Cfi	complement component factor i
10433088	7.24	6.44	1.74	1.1e-05	0.000127	Cbx5	chromobox 5
10446109	6.43	5.63	1.74	5.5e-05	0.00042	Safb	scaffold attachment factor B
10449527	7.35	6.55	1.74	4e-06	6.8e-05	Stk38	serine/threonine kinase 38
10497296	8.76	7.96	1.74	3e-06	5.7e-05	Slc10a5	solute carrier family 10 (sodium/bile acid cotransporter family), member 5
10379389	8.33	7.53	1.74	6.58e-08	5e-06	Adap2	ArfGAP with dual PH domains 2
10385814	6.48	5.68	1.74	3.8e-05	0.000317	Leap2	liver-expressed antimicrobial peptide 2
10382284	8.8	8	1.74	5e-06	7.3e-05	Prkar1a	protein kinase, cAMP dependent regulatory, type I, alpha
10446785	6.94	6.14	1.74	1.8e-05	0.000188	Spast	spastin
10559853	7.78	6.98	1.74	5.78e-07	1.7e-05	Clcn4-2	chloride channel 4-2
10491486	8.05	7.25	1.74	0.000156	0.000922	Atp11b	ATPase, class VI, type 11B
10485483	6.97	6.17	1.74	1e-06	2.6e-05	Nat10	N-acetyltransferase 10
10571399	4.89	4.09	1.74	0.003461	0.010005	Zdhhc2	zinc finger, DHHC domain containing 2
10592114	7.39	6.6	1.74	1.44e-07	8e-06	Foxred1	FAD-dependent oxidoreductase domain containing 1
10591253	7.17	6.37	1.74	4.64e-08	4e-06	Zfp266	zinc finger protein 266
10598771	5.56	4.76	1.74	0.008348	0.020034	Maoa	monoamine oxidase A
10595189	8.81	8.01	1.74	4e-06	6.3e-05	Slc17a5	solute carrier family 17 (anion/sugar transporter), member 5
10505008	8.8	8	1.74	4.5e-07	1.5e-05	Slc44a1	solute carrier family 44, member 1
10357535	6.81	6	1.74	0.000173	0.000995	Pfkfb2	6-phosphofructo-2-kinase/fructose-2,6-biphosphatase 2
10607475	7.97	7.17	1.74	0.000156	0.000921	Prdx4	peroxiredoxin 4
10440600	8.2	7.4	1.74	4.69e-08	4e-06	Cct8	chaperonin containing Tcp1, subunit 8 (theta)
10454198	11.42	10.62	1.74	1.7e-05	0.000181	Rnf125	ring finger protein 125
10389484	7.14	6.34	1.74	2.63e-08	3e-06	Rps6kb1	ribosomal protein S6 kinase, polypeptide 1
10366238	6.37	5.57	1.74	0.000101	0.000664	Ppp1r12a	protein phosphatase 1, regulatory (inhibitor) subunit 12A
10473414	7.53	6.73	1.74	3.26e-07	1.3e-05	Ssrp1	structure specific recognition protein 1
10396608	6.58	5.79	1.74	4.61e-07	1.5e-05	Syne2	spectrin repeat containing, nuclear envelope 2
10453102	6.68	5.88	1.74	3e-06	4.8e-05	Srsf7	serine/arginine-rich splicing factor 7
10498415	7.2	6.39	1.74	0.001232	0.004455	Dhx36	DEAH (Asp-Glu-Ala-His) box polypeptide 36
10501661	8.14	7.34	1.74	7.52e-07	2e-05	Srsf3	serine/arginine-rich splicing factor 3; predicted gene 9761; predicted gene 12355; predicted gene 7083
10350377	6.46	5.66	1.74	6e-06	8.7e-05	Zbtb41	zinc finger and BTB domain containing 41 homolog
10428328	6.91	6.11	1.74	8.5e-05	0.000585	Slc25a32	solute carrier family 25, member 32
10503370	8.19	7.39	1.74	7.3e-05	0.000525	Hnrnpa3	heterogeneous nuclear ribonucleoprotein A3; predicted pseudogene 8991; predicted gene 12960; predicted gene 7551; predicted gene 5940; predicted gene 6161; predicted gene 11847; predicted gene 6397; predicted gene 6254; predicted pseudogene 9242; heterogeneous nuclear ribonucleoprotein A3 pseudogene; predicted gene 14398; predicted gene 14730; predicted gene 17082; predicted gene 7399; predicted …
10582568	7.77	6.97	1.73	0.000616	0.00262	n-R5s102	nuclear encoded rRNA 5S 102; nuclear encoded rRNA 5S 101; nuclear encoded rRNA 5S 114; nuclear encoded rRNA 5S 119; nuclear encoded rRNA 5S 127; nuclear encoded rRNA 5S 129; nuclear encoded rRNA 5S 131
10582564	7.77	6.97	1.73	0.000616	0.00262	n-R5s102	nuclear encoded rRNA 5S 102; nuclear encoded rRNA 5S 101; nuclear encoded rRNA 5S 114; nuclear encoded rRNA 5S 119; nuclear encoded rRNA 5S 127; nuclear encoded rRNA 5S 129; nuclear encoded rRNA 5S 131
10582558	7.77	6.97	1.73	0.000616	0.00262	n-R5s102	nuclear encoded rRNA 5S 102; nuclear encoded rRNA 5S 101; nuclear encoded rRNA 5S 114; nuclear encoded rRNA 5S 119; nuclear encoded rRNA 5S 127; nuclear encoded rRNA 5S 129; nuclear encoded rRNA 5S 131
10582578	7.77	6.97	1.73	0.000616	0.00262	n-R5s102	nuclear encoded rRNA 5S 102; nuclear encoded rRNA 5S 101; nuclear encoded rRNA 5S 114; nuclear encoded rRNA 5S 119; nuclear encoded rRNA 5S 127; nuclear encoded rRNA 5S 129; nuclear encoded rRNA 5S 131
10582556	7.77	6.97	1.73	0.000616	0.00262	n-R5s102	nuclear encoded rRNA 5S 102; nuclear encoded rRNA 5S 101; nuclear encoded rRNA 5S 114; nuclear encoded rRNA 5S 119; nuclear encoded rRNA 5S 127; nuclear encoded rRNA 5S 129; nuclear encoded rRNA 5S 131
10582574	7.77	6.97	1.73	0.000616	0.00262	n-R5s102	nuclear encoded rRNA 5S 102; nuclear encoded rRNA 5S 101; nuclear encoded rRNA 5S 114; nuclear encoded rRNA 5S 119; nuclear encoded rRNA 5S 127; nuclear encoded rRNA 5S 129; nuclear encoded rRNA 5S 131
10522368	5.38	4.59	1.73	0.034288	0.062253	Nipal1	NIPA-like domain containing 1
10604974	6.13	5.34	1.73	0.000519	0.002305	Cetn2	centrin 2
10466848	7.03	6.24	1.73	3e-06	5.8e-05	D19Bwg1357e	DNA segment, Chr 19, Brigham & Womens Genetics 1357 expressed
10607302	6.55	5.76	1.73	7e-06	9e-05	Gnl3l	guanine nucleotide binding protein-like 3 (nucleolar)-like
10396008	5.82	5.03	1.73	5e-06	7.8e-05	Prpf39	PRP39 pre-mRNA processing factor 39 homolog (yeast)
10439021	7.15	6.36	1.73	1.1e-05	0.000132	Senp5	SUMO/sentrin specific peptidase 5
10604405	8.83	8.03	1.73	3e-06	5.6e-05	Aifm1	apoptosis-inducing factor, mitochondrion-associated 1
10591947	8.57	7.77	1.73	5e-06	7.9e-05	Acad8	acyl-Coenzyme A dehydrogenase family, member 8
10527508	8.51	7.72	1.73	1.6e-05	0.000169	Cdk8	cyclin-dependent kinase 8
10475648	6.79	6.01	1.73	1.4e-05	0.000151	Dtwd1	DTW domain containing 1
10530733	8.49	7.7	1.73	1.67e-08	2e-06	Clock	circadian locomotor output cycles kaput
10449575	6.02	5.23	1.73	2e-06	4.4e-05	Ppil1	peptidylprolyl isomerase (cyclophilin)-like 1
10510162	8.66	7.87	1.73	2.59e-07	1.1e-05	Gm13233	predicted gene 13233; predicted gene 13244; predicted gene 12101; predicted gene 13169; protein phosphatase 2, regulatory subunit B, alpha; predicted gene 13142
10418247	5.98	5.19	1.73	1e-06	3e-05	Pde12	phosphodiesterase 12
10461078	8.53	7.74	1.73	6.54e-07	1.8e-05	Atl3	atlastin GTPase 3
10491385	7.96	7.17	1.73	9.09e-07	2.3e-05	Actl6a	actin-like 6A
10508974	8.62	7.83	1.73	3.22e-07	1.3e-05	Pafah2	platelet-activating factor acetylhydrolase 2
10566870	6.87	6.08	1.73	5e-06	7.7e-05	Tmem41b	transmembrane protein 41B
10378024	6.33	5.54	1.73	4.14e-08	4e-06	Mis12	MIS12 homolog (yeast)
10555039	6.31	5.51	1.73	0.001546	0.005295	Kctd21	potassium channel tetramerisation domain containing 21
10604076	7.31	6.53	1.72	0.000245	0.001294	Snora69	small nucleolar RNA, H/ACA box 69
10364280	9.8	9.02	1.72	5.48e-09	8.9e-07	Pttg1ip	pituitary tumor-transforming 1 interacting protein
10363372	8.64	7.85	1.72	2.08e-07	1e-05	Pla2g12b	phospholipase A2, group XIIB
10573198	6.65	5.87	1.72	0.00038	0.001816	Dnajb1	DnaJ (Hsp40) homolog, subfamily B, member 1
10521566	6.54	5.76	1.72	8e-06	0.000105	Tmem128	transmembrane protein 128
10389894	9.78	8.99	1.72	0.001074	0.004015	Abcc3	ATP-binding cassette, sub-family C (CFTR/MRP), member 3
10586700	8.16	7.37	1.72	0.000106	0.000691	Rora	RAR-related orphan receptor alpha
10605938	7.12	6.34	1.72	3e-06	5.8e-05	P2ry4	pyrimidinergic receptor P2Y, G-protein coupled, 4
10598723	9.2	8.42	1.72	2e-06	3.8e-05	Ddx3x	DEAD/H (Asp-Glu-Ala-Asp/His) box polypeptide 3, X-linked
10420694	7.03	6.25	1.72	3.06e-07	1.2e-05	Ints6	integrator complex subunit 6
10375216	7.09	6.31	1.72	1e-05	0.000122	Pank3	pantothenate kinase 3
10489004	8.12	7.33	1.72	1.4e-05	0.000157	Nfs1	nitrogen fixation gene 1 (S. cerevisiae)
10467344	6.37	5.59	1.72	1.53e-07	8e-06	Noc3l	nucleolar complex associated 3 homolog (S. cerevisiae)
10440284	6.82	6.04	1.72	0.001634	0.00553	4930453N24Rik	RIKEN cDNA 4930453N24 gene
10582978	6.49	5.71	1.72	4e-05	0.000331	Msantd4	Myb/SANT-like DNA-binding domain containing 4 with coiled-coils
10541034	6.79	6	1.72	0.000143	0.000867	Zfand4	zinc finger, AN1-type domain 4
10514133	6.9	6.12	1.72	7e-06	9.3e-05	Ttc39b	tetratricopeptide repeat domain 39B
10604424	5.65	4.87	1.72	1.1e-05	0.000131	Zfp280c	zinc finger protein 280C
10395259	7.97	7.2	1.72	0.00264	0.008054	Nampt	nicotinamide phosphoribosyltransferase
10482181	7.06	6.27	1.72	6e-06	8.1e-05	Strbp	spermatid perinuclear RNA binding protein
10462752	6.73	5.95	1.72	6e-06	8.2e-05	Btaf1	BTAF1 RNA polymerase II, B-TFIID transcription factor-associated, (Mot1 homolog, S. cerevisiae)
10460492	7.39	6.6	1.72	4.37e-08	4e-06	Mrpl11	mitochondrial ribosomal protein L11
10551215	6.96	6.17	1.72	2.07e-08	2e-06	Rnf170	ring finger protein 170; predicted gene 8946
10401335	7.32	6.53	1.72	0.001722	0.005766	Med6	mediator complex subunit 6
10583753	8.66	7.88	1.72	0.006796	0.016999	Gm6484	predicted gene 6484
10577144	6.46	5.68	1.72	7e-06	9.7e-05	Dcun1d2	DCN1, defective in cullin neddylation 1, domain containing 2 (S. cerevisiae)
10501690	8	7.22	1.72	7.5e-05	0.000536	Slc35a3	solute carrier family 35 (UDP-N-acetylglucosamine (UDP-GlcNAc) transporter), member 3
10351293	5.78	5	1.72	0.000544	0.00239	Dpt	dermatopontin
10397068	7.08	6.3	1.72	8.24e-07	2.2e-05	Rbm25	RNA binding motif protein 25
10417798	7.31	6.52	1.72	0.000101	0.000667	Kcnk5	potassium channel, subfamily K, member 5
10361682	6.38	5.6	1.72	6.2e-05	0.00046	Ppil4	peptidylprolyl isomerase (cyclophilin)-like 4
10369647	6.28	5.49	1.72	0.002163	0.00688	Ddx50	DEAD (Asp-Glu-Ala-Asp) box polypeptide 50
10543709	7.33	6.55	1.72	5e-06	8e-05	Tmem209	transmembrane protein 209
10491261	7.8	7.02	1.72	2.09e-09	5.36e-07	Sec62	SEC62 homolog (S. cerevisiae)
10581538	5.25	4.47	1.72	4.36e-07	1.5e-05	Nqo1	NAD(P)H dehydrogenase, quinone 1
10510197	8.4	7.62	1.72	7.91e-07	2.1e-05	Gm13233	predicted gene 13233; predicted gene 13244; predicted gene 12101; predicted gene 13169; protein phosphatase 2, regulatory subunit B, alpha; predicted gene 13142
10574184	6.54	5.75	1.72	0.000205	0.001129	Rspry1	ring finger and SPRY domain containing 1
10358698	7.19	6.41	1.72	0.004445	0.012171	Rnf2	ring finger protein 2
10346074	6.8	6.01	1.72	2.82e-08	3e-06	Wdr75	WD repeat domain 75
10511617	6	5.22	1.72	5.9e-05	0.000441	Fam92a	family with sequence similarity 92, member A
10491623	8.55	7.76	1.72	1.1e-05	0.000127	4932438A13Rik	RIKEN cDNA 4932438A13 gene
10459534	8.54	7.76	1.72	1e-06	2.5e-05	Afg3l2	AFG3-like AAA ATPase 2
10483679	8.24	7.47	1.71	6.42e-08	5e-06	Gpr155	G protein-coupled receptor 155
10459389	7.49	6.71	1.71	3.05e-08	3e-06	Amd2	S-adenosylmethionine decarboxylase 2; S-adenosylmethionine decarboxylase 1; S-adenosylmethionine decarboxylase, pseudogene 3; S-adenosylmethionine decarboxylase, pseudogene 4; S-adenosylmethionine decarboxylase, pseudogene 1
10402249	6.38	5.6	1.71	2e-05	0.000199	Atxn3	ataxin 3
10571114	7.32	6.55	1.71	2.62e-07	1.1e-05	Erlin2	ER lipid raft associated 2
10505200	8.91	8.13	1.71	7.3e-07	2e-05	Hsdl2	hydroxysteroid dehydrogenase like 2
10553413	6.44	5.67	1.71	8e-06	0.000107	Prmt3	protein arginine N-methyltransferase 3
10370376	7.1	6.32	1.71	7e-06	9.4e-05	Pfkl	phosphofructokinase, liver, B-type
10396064	8.3	7.53	1.71	4.7e-05	0.000375	Txndc9	thioredoxin domain containing 9
10353993	8.47	7.7	1.71	1.2e-05	0.00014	Coa5	cytochrome C oxidase assembly factor 5
10496892	7.94	7.17	1.71	7.87e-08	5e-06	Fubp1	far upstream element (FUSE) binding protein 1
10492480	7.83	7.05	1.71	5.3e-07	1.6e-05	Gfm1	G elongation factor, mitochondrial 1
10553897	7.77	6.99	1.71	2.4e-05	0.000231	Mtmr10	myotubularin related protein 10
10421817	5.42	4.64	1.71	9e-06	0.000114	Naa16	N(alpha)-acetyltransferase 16, NatA auxiliary subunit
10586405	7.14	6.36	1.71	8.58e-07	2.2e-05	Spg21	spastic paraplegia 21 homolog (human)
10384138	9.6	8.83	1.71	7.31e-08	5e-06	Tmed4	transmembrane emp24 protein transport domain containing 4
10415911	7.24	6.47	1.71	6.62e-07	1.9e-05	Kif13b	kinesin family member 13B
10501051	8.73	7.96	1.71	0.00065	0.002729	Cept1	choline/ethanolaminephosphotransferase 1
10553403	6.73	5.95	1.71	9.5e-05	0.000637	Htatip2	HIV-1 tat interactive protein 2, homolog (human)
10424467	7.11	6.34	1.71	5.69e-08	4e-06	Phf20l1	PHD finger protein 20-like 1
10539769	9.52	8.74	1.71	3.1e-05	0.000274	Nfu1	NFU1 iron-sulfur cluster scaffold homolog (S. cerevisiae)
10486867	6.85	6.07	1.71	7.32e-08	5e-06	Mfap1b	microfibrillar-associated protein 1B; microfibrillar-associated protein 1A; uncharacterized LOC102643023; predicted gene 12430
10429160	9.18	8.41	1.71	1e-06	3.1e-05	St3gal1	ST3 beta-galactoside alpha-2,3-sialyltransferase 1
10379957	8.89	8.11	1.71	2.1e-05	0.000204	Rnft1	ring finger protein, transmembrane 1
10607619	6.12	5.34	1.71	6.59e-08	5e-06	Cdkl5	cyclin-dependent kinase-like 5
10362129	7.43	6.66	1.71	0.000191	0.00107	Vnn3	vanin 3
10428842	6.42	5.65	1.71	3e-05	0.00027	Tatdn1	TatD DNase domain containing 1
10518679	6.88	6.11	1.71	4e-06	6.4e-05	Nmnat1	nicotinamide nucleotide adenylyltransferase 1
10384956	8.24	7.46	1.71	1.1e-05	0.000129	Chac2	ChaC, cation transport regulator 2
10522134	6.92	6.14	1.71	5.7e-05	0.000431	Lias	lipoic acid synthetase
10539933	5.81	5.04	1.71	0.00086	0.003382	Txnrd3	thioredoxin reductase 3
10346303	10.18	9.41	1.71	6e-06	8.8e-05	Hspe1	heat shock protein 1 (chaperonin 10); heat shock protein 1 (chaperonin 10), pseudogene 5; predicted gene 6462; heat shock protein 1 (chaperonin 10), pseudogene 2; heat shock protein 1 (chaperonin 10), pseudogene 6
10410124	10.99	10.23	1.7	7e-06	9.6e-05	Ctsl	cathepsin L
10434998	6.62	5.86	1.7	1.4e-05	0.000154	Ncbp2	nuclear cap binding protein subunit 2
10439762	12.45	11.69	1.7	3.05e-07	1.2e-05	Ahcy	S-adenosylhomocysteine hydrolase; adenosylhomocysteinase-like; predicted gene 9826; predicted gene 5638
10486029	6.33	5.57	1.7	1e-05	0.000121	Dph6	diphthamine biosynthesis 6
10523095	9	8.24	1.7	6e-06	9e-05	Afm	afamin
10349724	6.76	5.99	1.7	2.7e-05	0.000249	Rab29	RAB29, member RAS oncogene family
10400165	7.85	7.08	1.7	9e-06	0.000115	Tfb2m	transcription factor B2, mitochondrial; predicted gene 1818
10361246	7.68	6.91	1.7	0.002309	0.007232	G0s2	G0/G1 switch gene 2
10489204	8.44	7.67	1.7	2.2e-09	5.49e-07	Tgm2	transglutaminase 2, C polypeptide
10472794	6.77	6.01	1.7	5e-06	7.5e-05	Metap1d	methionyl aminopeptidase type 1D (mitochondrial)
10412177	6.88	6.12	1.7	2.3e-05	0.000222	Skiv2l2	superkiller viralicidic activity 2-like 2 (S. cerevisiae)
10505982	8.83	8.06	1.7	7.79e-07	2.1e-05	Fggy	FGGY carbohydrate kinase domain containing
10408487	7.64	6.87	1.7	4e-05	0.000332	Uqcrfs1	ubiquinol-cytochrome c reductase, Rieske iron-sulfur polypeptide 1
10447056	5.82	5.06	1.7	2e-06	3.9e-05	Qpct	glutaminyl-peptide cyclotransferase (glutaminyl cyclase)
10491609	9.12	8.36	1.7	6.3e-05	0.000466	4932438A13Rik	RIKEN cDNA 4932438A13 gene
10586244	7.34	6.57	1.7	2.6e-05	0.00024	Dennd4a	DENN/MADD domain containing 4A
10490894	5.83	5.07	1.7	9.6e-05	0.00064	E2f5	E2F transcription factor 5
10510604	7.08	6.32	1.7	4.06e-07	1.4e-05	Dnajc11	DnaJ (Hsp40) homolog, subfamily C, member 11
10388520	6.56	5.79	1.7	1e-05	0.000125	Glod4	glyoxalase domain containing 4
10411059	5.73	4.96	1.7	0.002173	0.0069	Zfyve16	zinc finger, FYVE domain containing 16
10594652	8.27	7.5	1.7	8e-06	0.0001	Lactb	lactamase, beta
10388861	5.75	4.98	1.7	2e-06	4e-05	Tmem199	transmembrane protein 199
10587746	8.78	8.01	1.7	0.000179	0.001021	Tmem41b	transmembrane protein 41B; predicted gene 6223
10359084	7.1	6.34	1.7	6.19e-07	1.8e-05	Cep350	centrosomal protein 350
10497285	7.76	6.99	1.7	7.45e-07	2e-05	Impa1	inositol (myo)-1(or 4)-monophosphatase 1
10497300	6.74	5.98	1.7	2.92e-07	1.2e-05	Zfand1	zinc finger, AN1-type domain 1; predicted gene 14038
10476197	6.98	6.21	1.7	1.71e-07	9e-06	Itpa	inosine triphosphatase (nucleoside triphosphate pyrophosphatase); inosine triphosphatase (nucleoside triphosphate pyrophosphatase) pseudogene 1
10383993	7.1	6.34	1.7	2e-05	0.000198	Ccdc117	coiled-coil domain containing 117
10388971	6.71	5.94	1.7	1e-06	2.6e-05	Utp6	UTP6, small subunit (SSU) processome component, homolog (yeast)
10385343	6.45	5.68	1.7	2.37e-08	3e-06	Ttc1	tetratricopeptide repeat domain 1
10491597	8.23	7.46	1.7	0.000186	0.001051	4932438A13Rik	RIKEN cDNA 4932438A13 gene
10481111	5.52	4.75	1.7	0.003154	0.009295	Gm13359	predicted gene 13359
10599972	9.01	8.25	1.7	0.005903	0.015181	Hnrnpa3	heterogeneous nuclear ribonucleoprotein A3; heterogeneous nuclear ribonucleoprotein A3 pseudogene; predicted pseudogene 8991; predicted gene 5940; predicted gene 14730; predicted gene 11847; predicted gene 6397; predicted gene 6254; predicted pseudogene 9242; predicted gene 7399; predicted gene 12960; predicted gene 7551; predicted gene 14398; predicted gene 6758; predicted gene 6161; predicted g…
10526853	7.69	6.93	1.7	2e-06	4.2e-05	Fam20c	family with sequence similarity 20, member C
10498595	7.43	6.66	1.7	2.97e-07	1.2e-05	Snrpd2	small nuclear ribonucleoprotein D2; predicted pseudogene 5848
10356423	6.76	6	1.7	1.45e-07	8e-06	Usp40	ubiquitin specific peptidase 40
10586773	6.38	5.61	1.7	3.4e-05	0.000295	Gtf2a2	general transcription factor II A, 2; transcription initiation factor IIA subunit 2-like
10514779	8.79	8.03	1.7	3.08e-07	1.2e-05	Prkaa2	protein kinase, AMP-activated, alpha 2 catalytic subunit
10458213	8.07	7.3	1.7	7e-06	9.3e-05	Etf1	eukaryotic translation termination factor 1
10424485	6.9	6.14	1.7	4e-06	6.5e-05	Phf20l1	PHD finger protein 20-like 1
10496735	10.86	10.1	1.7	3.68e-07	1.4e-05	Rpl36a	ribosomal protein L36A; ribosomal protein L36A-like; ribosomal protein L36A, pseudogene 1; predicted gene 13194; ribosomal protein L36a pseudogene; predicted gene 11970
10502405	8.53	7.76	1.7	1.81e-07	9e-06	Metap1	methionyl aminopeptidase 1
10603011	8.05	7.29	1.7	4e-05	0.000335	Rbbp7	retinoblastoma binding protein 7
10588037	7.31	6.55	1.69	0.009361	0.021952	Rbp1	retinol binding protein 1, cellular
10575052	8.69	7.93	1.69	0.00025	0.001314	Cdh1	cadherin 1
10608665	8.56	7.8	1.69	6e-06	8.8e-05
10585249	6.77	6.01	1.69	5e-06	7.1e-05	Ppp2r1b	protein phosphatase 2, regulatory subunit A, beta
10360745	6.8	6.04	1.69	2e-06	4.3e-05	Lbr	lamin B receptor
10554118	6.57	5.82	1.69	5e-06	7.7e-05	Fam169b	family with sequence similarity 169, member B
10434645	6.34	5.58	1.69	0.000162	0.000951	Senp2	SUMO/sentrin specific peptidase 2
10408335	7.16	6.4	1.69	5e-06	7e-05	Aldh5a1	aldhehyde dehydrogenase family 5, subfamily A1
10530201	10.9	10.14	1.69	2.5e-05	0.000233	Ugdh	UDP-glucose dehydrogenase
10538640	7.83	7.07	1.69	3.2e-07	1.3e-05	Abcg2	ATP-binding cassette, sub-family G (WHITE), member 2
10574812	6.72	5.97	1.69	3e-06	4.8e-05	Ctcf	CCCTC-binding factor
10565479	7.89	7.14	1.69	1.27e-07	8e-06	l7Rn6	lethal, Chr 7, Rinchik 6
10483410	11.28	10.53	1.69	1e-06	2.8e-05	Abcb11	ATP-binding cassette, sub-family B (MDR/TAP), member 11
10600357	7.39	6.63	1.69	2e-06	4.1e-05	Taz	tafazzin
10424379	7.82	7.06	1.69	2e-06	4.3e-05	Srsf3	serine/arginine-rich splicing factor 3; predicted gene 7083; predicted gene 9761; predicted gene 12355
10514072	6.56	5.81	1.69	4e-06	6.7e-05	Zdhhc21	zinc finger, DHHC domain containing 21
10435031	7.23	6.47	1.69	3.2e-05	0.000282	Ubxn7	UBX domain protein 7
10453026	8.5	7.75	1.69	4e-06	6.7e-05	Prkd3	protein kinase D3
10371432	8.27	7.51	1.69	1.2e-05	0.000138	Rtcb	RNA 2,3-cyclic phosphate and 5-OH ligase
10436636	5.78	5.02	1.69	0.000113	0.000724	Ncam2	neural cell adhesion molecule 2
10514896	6.46	5.71	1.69	6e-05	0.000453	Tceanc2	transcription elongation factor A (SII) N-terminal and central domain containing 2
10560015	8.59	7.83	1.69	6.05e-07	1.8e-05	Rnf141	ring finger protein 141; predicted gene 10179
10473754	6.94	6.18	1.69	3.82e-07	1.4e-05	Kbtbd4	kelch repeat and BTB (POZ) domain containing 4
10404113	6.64	5.88	1.69	9e-06	0.00011	Slc17a1	solute carrier family 17 (sodium phosphate), member 1
10546791	7	6.25	1.69	1.9e-05	0.00019	Sumf1	sulfatase modifying factor 1
10480891	6.25	5.49	1.69	0.000131	0.000812	Ubac1	ubiquitin associated domain containing 1
10406466	6.46	5.7	1.69	0.000797	0.00319	Tmem161b	transmembrane protein 161B
10344931	9.87	9.11	1.69	2e-06	3.9e-05	Rpl5	ribosomal protein L5; ribisomal protein L5, pseudogene 2; ribosomal protein L5, pseudogene 1; predicted gene 15616; predicted gene 14217; predicted gene 11313; 60S ribosomal protein L5-like; predicted gene, 19840
10568939	9.95	9.19	1.69	2e-06	4e-05	Echs1	enoyl Coenzyme A hydratase, short chain, 1, mitochondrial
10360580	7.87	7.11	1.69	1.3e-05	0.000145	Tfb2m	transcription factor B2, mitochondrial; predicted gene 1818
10410351	6.31	5.55	1.69	0.000437	0.002019	AA987161	expressed sequence AA987161
10437174	6.31	5.56	1.69	0.000121	0.000767	Wrb	tryptophan rich basic protein
10606263	6.95	6.19	1.69	8e-06	0.000106	Atrx	alpha thalassemia/mental retardation syndrome X-linked homolog (human)
10348277	7.1	6.34	1.69	2.79e-09	6.41e-07	Atg16l1	autophagy related 16-like 1 (S. cerevisiae)
10596279	4.49	3.74	1.69	0.03561	0.064185	Dnajc13	DnaJ (Hsp40) homolog, subfamily C, member 13
10580624	12.67	11.92	1.69	1.38e-07	8e-06	Ces1c	carboxylesterase 1C
10365450	6.93	6.18	1.69	1.3e-05	0.000148	Pwp1	PWP1 homolog (S. cerevisiae)
10608693	9.58	8.83	1.68	0.011089	0.025113
10495530	6.44	5.69	1.68	2e-06	4.4e-05	Dph5	DPH5 homolog (S. cerevisiae)
10360522	7.71	6.96	1.68	1.08e-07	7e-06	Adss	adenylosuccinate synthetase, non muscle
10492598	7.69	6.94	1.68	3.93e-08	3e-06	Nmd3	NMD3 homolog (S. cerevisiae)
10564539	6.59	5.85	1.68	6.3e-05	0.000466	Mctp2	multiple C2 domains, transmembrane 2
10520763	9	8.25	1.68	3.99e-07	1.4e-05	Gckr	glucokinase regulatory protein
10365769	11.34	10.59	1.68	2e-06	3.6e-05	Hal	histidine ammonia lyase
10571978	7.76	7.02	1.68	0.000131	0.000813	Cbr4	carbonyl reductase 4
10587639	5.98	5.24	1.68	0.005064	0.01348	Nt5e	5 nucleotidase, ecto
10528457	6.62	5.87	1.68	2e-06	3.6e-05	Orc5	origin recognition complex, subunit 5
10504499	5.97	5.23	1.68	0.000984	0.003757	Zcchc7	zinc finger, CCHC domain containing 7
10516229	5.54	4.79	1.68	0.000161	0.000944	Utp11l	UTP11-like, U3 small nucleolar ribonucleoprotein, (yeast)
10456120	8.21	7.46	1.68	1.1e-05	0.000126	Csnk1a1	casein kinase 1, alpha 1
10548996	7.74	6.99	1.68	0.011648	0.026116	Slco1a4	solute carrier organic anion transporter family, member 1a4
10429926	7.82	7.07	1.68	3.8e-05	0.000322	Dgat1	diacylglycerol O-acyltransferase 1
10606301	8.61	7.86	1.68	4.11e-08	4e-06	Magt1	magnesium transporter 1
10441646	7.38	6.63	1.68	0.000171	0.000989	Sft2d1	SFT2 domain containing 1
10442057	7.87	7.12	1.68	0.000139	0.00085	Riok2	RIO kinase 2 (yeast)
10580986	7.56	6.81	1.68	2.99e-08	3e-06	Rbmxl1	RNA binding motif protein, X linked-like-1; predicted gene 7324; RNA binding motif protein, X chromosome
10371796	6.34	5.59	1.68	0.001257	0.00452	Slc17a8	solute carrier family 17 (sodium-dependent inorganic phosphate cotransporter), member 8
10458226	10.8	10.05	1.68	2e-06	3.5e-05	Hspa9	heat shock protein 9
10408032	7.51	6.76	1.68	6e-06	8.6e-05	Zscan26	zinc finger and SCAN domain containing 26
10452860	6.17	5.42	1.68	2.1e-05	0.000205	Memo1	mediator of cell motility 1
10564313	5.41	4.66	1.68	1.63e-07	9e-06	Mphosph10	M-phase phosphoprotein 10 (U3 small nucleolar ribonucleoprotein)
10580635	11.34	10.6	1.68	7.2e-05	0.00052	Ces1d	carboxylesterase 1D
10458098	6.32	5.58	1.68	6.2e-05	0.00046	Fam13b	family with sequence similarity 13, member B
10543306	9.14	8.39	1.68	5.44e-07	1.7e-05	Tspan12	tetraspanin 12
10506154	5.48	4.74	1.68	0.002407	0.007482	Alg6	asparagine-linked glycosylation 6 (alpha-1,3,-glucosyltransferase)
10502081	8.67	7.91	1.68	5e-06	7.4e-05	Enpep	glutamyl aminopeptidase
10361104	9.76	9.02	1.68	2e-06	3.5e-05	Ppp2r5a	protein phosphatase 2, regulatory subunit B, alpha
10453562	7.38	6.63	1.68	0.000171	0.000989	Sft2d1	SFT2 domain containing 1
10558134	5.38	4.62	1.68	0.000305	0.001534	Plekha1	pleckstrin homology domain containing, family A (phosphoinositide binding specific) member 1
10480329	6.38	5.63	1.68	2e-05	0.000201	Dnajc1	DnaJ (Hsp40) homolog, subfamily C, member 1
10473008	8.9	8.15	1.68	0.000905	0.003525	Hnrnpa3	heterogeneous nuclear ribonucleoprotein A3; predicted pseudogene 8991; predicted gene 5940; predicted gene 6161; predicted gene 11847; predicted gene 6397; predicted gene 6254; predicted pseudogene 9242; heterogeneous nuclear ribonucleoprotein A3 pseudogene; predicted gene 12960; predicted gene 14398; predicted gene 6758; predicted gene 14730; predicted gene 17082; predicted gene 7399; predicted …
10416379	9.15	8.41	1.68	5.1e-05	0.000401	Sucla2	succinate-Coenzyme A ligase, ADP-forming, beta subunit
10395816	9.98	9.23	1.68	3.3e-05	0.00029	Psma6	proteasome (prosome, macropain) subunit, alpha type 6
10348817	8.79	8.04	1.68	8.87e-07	2.3e-05	2002-09-01	septin 2
10384795	6.94	6.2	1.68	1.4e-05	0.000155	Cyb5d1	cytochrome b5 domain containing 1; predicted pseudogene 6685
10416199	8.66	7.91	1.68	3.8e-05	0.00032	Entpd4	ectonucleoside triphosphate diphosphohydrolase 4; predicted gene, 21685
10505587	6.05	5.3	1.68	8e-06	0.000103	Kdm4c	lysine (K)-specific demethylase 4C
10520467	9	8.25	1.68	3.07e-07	1.2e-05	Hadhb	hydroxyacyl-Coenzyme A dehydrogenase/3-ketoacyl-Coenzyme A thiolase/enoyl-Coenzyme A hydratase (trifunctional protein), beta subunit; predicted gene 13910
10426292	8	7.26	1.68	3.66e-07	1.4e-05	Alg10b	asparagine-linked glycosylation 10B (alpha-1,2-glucosyltransferase)
10605831	6.79	6.04	1.68	4.1e-05	0.000336	Las1l	LAS1-like (S. cerevisiae)
10360544	10.21	9.46	1.68	1e-06	2.5e-05	Hnrnpu	heterogeneous nuclear ribonucleoprotein U
10497490	6.78	6.02	1.68	0.000232	0.001244	Naaladl2	N-acetylated alpha-linked acidic dipeptidase-like 2
10558285	8.27	7.52	1.67	9e-06	0.000115	Zranb1	zinc finger, RAN-binding domain containing 1
10490078	6.75	6.01	1.67	0.001014	0.003847	Sumo1	SMT3 suppressor of mif two 3 homolog 1 (yeast); predicted gene 14269
10581061	7.07	6.33	1.67	0.0001	0.000659	Cmtm4	CKLF-like MARVEL transmembrane domain containing 4
10379467	8.87	8.13	1.67	2.43e-08	3e-06	Psmd11	proteasome (prosome, macropain) 26S subunit, non-ATPase, 11; predicted gene 14048
10441620	6.35	5.61	1.67	6.2e-05	0.000462	Fgfr1op	Fgfr1 oncogene partner
10437160	7.02	6.28	1.67	2e-06	3.4e-05	Ets2	E26 avian leukemia oncogene 2, 3 domain
10516605	7.6	6.86	1.67	2.24e-07	1e-05	Hdac1	histone deacetylase 1
10479749	7.83	7.09	1.67	7.5e-05	0.000533	Rpp38	ribonuclease P/MRP 38 subunit
10472846	8.06	7.33	1.67	1.6e-05	0.000172	Pdk1	pyruvate dehydrogenase kinase, isoenzyme 1
10497501	6.72	5.99	1.67	0.003465	0.010012	Naaladl2	N-acetylated alpha-linked acidic dipeptidase-like 2
10545436	7.25	6.51	1.67	3.1e-05	0.000274	Elmod3	ELMO/CED-12 domain containing 3
10481654	9.14	8.4	1.67	2.87e-07	1.2e-05	Fpgs	folylpolyglutamyl synthetase
10477006	8.12	7.39	1.67	2e-06	4.1e-05	Nsfl1c	NSFL1 (p97) cofactor (p47)
10473779	6.54	5.8	1.67	6.96e-07	1.9e-05	Celf1	CUGBP, Elav-like family member 1
10517312	7.56	6.82	1.67	2.33e-07	1.1e-05	Tmem57	transmembrane protein 57
10453636	6.92	6.18	1.67	3.1e-05	0.000276	Svil	supervillin; uncharacterized LOC102642806
10567072	9.21	8.47	1.67	1.4e-05	0.000155	Psma1	proteasome (prosome, macropain) subunit, alpha type 1
10606513	6.62	5.89	1.67	0.000212	0.001157	Chm	choroidermia
10382022	7.11	6.37	1.67	0.000391	0.001858	Taco1	translational activator of mitochondrially encoded cytochrome c oxidase I
10512895	9.5	8.76	1.67	6.44e-08	5e-06	Baat	bile acid-Coenzyme A: amino acid N-acyltransferase
10454984	6.66	5.93	1.67	1e-05	0.000125	Wdr55	WD repeat domain 55
10503010	6.59	5.85	1.67	9.68e-07	2.4e-05	Fpgt	fucose-1-phosphate guanylyltransferase
10408348	6.12	5.38	1.67	3e-06	5.4e-05	Mrs2	MRS2 magnesium homeostasis factor homolog (S. cerevisiae)
10440186	6.44	5.7	1.67	0.00014	0.000856	Crybg3	beta-gamma crystallin domain containing 3
10581575	7.58	6.84	1.67	3.06e-07	1.2e-05	Gm1943	WD repeat domain 70 pseudogene; WD repeat domain 70
10491603	7.03	6.29	1.67	3.5e-05	0.000299	4932438A13Rik	RIKEN cDNA 4932438A13 gene
10599976	5.33	4.59	1.67	0.002113	0.00675	Mtm1	X-linked myotubular myopathy gene 1
10392087	7.6	6.86	1.67	2e-06	4e-05	Ccdc47	coiled-coil domain containing 47
10480445	5.37	4.62	1.67	0.001176	0.004304	Spopl	speckle-type POZ protein-like
10542953	9.39	8.65	1.67	1.4e-07	8e-06	Tfpi2	tissue factor pathway inhibitor 2
10422854	6.81	6.07	1.67	2.8e-05	0.000253	Nup155	nucleoporin 155
10381744	6.36	5.62	1.67	0.000173	0.000994	Arf2	ADP-ribosylation factor 2
10364091	7.07	6.32	1.67	0.006926	0.017256
10436708	7.44	6.7	1.67	0.000233	0.001244	Usp16	ubiquitin specific peptidase 16
10543494	5.43	4.69	1.66	0.003579	0.010267	Grm8	glutamate receptor, metabotropic 8
10426180	7.47	6.74	1.66	7.1e-05	0.000512	Ppp6r2	protein phosphatase 6, regulatory subunit 2
10606102	5.71	4.98	1.66	1.1e-05	0.000129	Phka1	phosphorylase kinase alpha 1
10392484	7.66	6.93	1.66	0.000147	0.000886	Abca8b	ATP-binding cassette, sub-family A (ABC1), member 8b
10421972	10.3	9.57	1.66	2.7e-05	0.000248	Rpl36a	ribosomal protein L36A; ribosomal protein L36A, pseudogene 1; ribosomal protein L36A-like; predicted gene 13194; predicted gene 11970
10488106	6.09	5.36	1.66	3.8e-05	0.00032	Rps19-ps7	ribosomal protein S19, pseudogene 7
10526735	5.4	4.67	1.66	3.5e-05	0.0003	Zscan21	zinc finger and SCAN domain containing 21
10390473	7.13	6.4	1.66	2e-06	4.6e-05	Pip4k2b	phosphatidylinositol-5-phosphate 4-kinase, type II, beta
10598164	6.35	5.62	1.66	2.4e-05	0.000229	Brox	BRO1 domain and CAAX motif containing
10344637	7.6	6.87	1.66	0.000289	0.001475	Atp6v1h	ATPase, H+ transporting, lysosomal V1 subunit H
10410970	9.29	8.56	1.66	0.00016	0.00094	Hnrnpk	heterogeneous nuclear ribonucleoprotein K; predicted gene 4130; predicted gene 7964
10541094	6.33	5.6	1.66	2e-06	4.4e-05	Zfp637	zinc finger protein 637
10347232	7.24	6.51	1.66	3.8e-05	0.000321	Xrcc5	X-ray repair complementing defective repair in Chinese hamster cells 5
10500412	7.42	6.68	1.66	1.2e-05	0.000141	Gpr89	G protein-coupled receptor 89
10447004	7.43	6.7	1.66	4.83e-07	1.6e-05	Hdac1	histone deacetylase 1
10456423	7.31	6.58	1.66	8e-06	0.000104	Seh1l	SEH1-like (S. cerevisiae
10412385	5.69	4.95	1.66	0.001151	0.004233	Mrps30	mitochondrial ribosomal protein S30
10575102	7.58	6.85	1.66	4e-06	6.2e-05	Cirh1a	cirrhosis, autosomal recessive 1A (human)
10394471	9.14	8.41	1.66	7.4e-05	0.000528	Sdc1	syndecan 1
10604248	6.79	6.06	1.66	5e-06	7.5e-05	Thoc2	THO complex 2
10411432	5.47	4.74	1.66	0.000432	0.002002	Utp15	UTP15, U3 small nucleolar ribonucleoprotein, homolog (yeast)
10600453	7.76	7.03	1.66	0.00032	0.00159	Ikbkg	inhibitor of kappaB kinase gamma
10506397	6.33	5.6	1.66	6.3e-05	0.000467	Mier1	mesoderm induction early response 1 homolog (Xenopus laevis
10480921	5.58	4.85	1.66	5.3e-05	0.000411	Qsox2	quiescin Q6 sulfhydryl oxidase 2
10500253	5.89	5.16	1.66	2.5e-05	0.000238	Prpf3	PRP3 pre-mRNA processing factor 3 homolog (yeast)
10368670	7.55	6.82	1.66	7.86e-09	1e-06	Amd2	S-adenosylmethionine decarboxylase 2; S-adenosylmethionine decarboxylase 1; S-adenosylmethionine decarboxylase, pseudogene 3; S-adenosylmethionine decarboxylase, pseudogene 4; S-adenosylmethionine decarboxylase, pseudogene 1
10491780	6.99	6.26	1.66	1e-06	3e-05	Hspa4l	heat shock protein 4 like
10389674	9.23	8.51	1.66	3.8e-05	0.000318	Dynll2	dynein light chain LC8-type 2
10436658	3.74	3.01	1.66	0.007587	0.018559	7120432I05Rik	RIKEN cDNA 7120432I05 gene
10443940	6.8	6.07	1.66	2e-06	4.2e-05	Zfp955a	zinc finger protein 955A; zinc finger protein 955B
10606714	6.19	5.45	1.66	1.2e-05	0.000142	Gla	galactosidase, alpha
10400395	6.33	5.6	1.66	6.6e-05	0.000485	Ppp2r3c	protein phosphatase 2, regulatory subunit B, gamma
10441987	7.16	6.43	1.66	2.6e-05	0.000244	Chd1	chromodomain helicase DNA binding protein 1
10523297	6.69	5.96	1.66	0.000416	0.001943	Ccng2	cyclin G2
10449712	11	10.26	1.66	2e-06	3.8e-05	Cbs	cystathionine beta-synthase
10375634	8.15	7.41	1.66	9e-06	0.00011	Mapk9	mitogen-activated protein kinase 9
10493103	6.43	5.7	1.66	5.32e-07	1.6e-05	Isg20l2	interferon stimulated exonuclease gene 20-like 2
10440881	6.39	5.66	1.66	0.000116	0.000742	Paxbp1	PAX3 and PAX7 binding protein 1
10518167	6.8	6.07	1.66	2.3e-05	0.00022	Trappc2	trafficking protein particle complex 2; predicted gene 13080
10582069	9.31	8.59	1.66	8.6e-08	6e-06	Sdr42e1	short chain dehydrogenase/reductase family 42E, member 1
10599321	7.03	6.3	1.66	1.3e-05	0.00015	Zbtb33	zinc finger and BTB domain containing 33
10408010	7.66	6.93	1.66	3.55e-07	1.4e-05	Zkscan3	zinc finger with KRAB and SCAN domains 3
10503966	10.55	9.81	1.66	4.95e-08	4e-06	Aco1	aconitase 1
10515519	9.1	8.39	1.65	4.87e-07	1.6e-05	Atp6v0b	ATPase, H+ transporting, lysosomal V0 subunit B
10474379	9.11	8.38	1.65	4.13e-07	1.5e-05	Hadhb	hydroxyacyl-Coenzyme A dehydrogenase/3-ketoacyl-Coenzyme A thiolase/enoyl-Coenzyme A hydratase (trifunctional protein), beta subunit; predicted gene 13910
10368748	7.5	6.77	1.65	6.12e-08	5e-06	Amd2	S-adenosylmethionine decarboxylase 2; S-adenosylmethionine decarboxylase 1; S-adenosylmethionine decarboxylase, pseudogene 3; S-adenosylmethionine decarboxylase, pseudogene 4; S-adenosylmethionine decarboxylase, pseudogene 1
10562500	7	6.28	1.65	3.4e-05	0.000293	Dpy19l3	dpy-19-like 3 (C. elegans)
10589087	8.52	7.8	1.65	3e-08	3e-06	Prkar2a	protein kinase, cAMP dependent regulatory, type II alpha
10482323	8.22	7.5	1.65	2.3e-05	0.00022	Ppp6c	protein phosphatase 6, catalytic subunit
10595466	6.67	5.95	1.65	3.8e-05	0.000322	Pgm3	phosphoglucomutase 3
10488156	6.13	5.41	1.65	1.3e-05	0.000144	Kif16b	kinesin family member 16B
10505994	7.79	7.07	1.65	2.7e-05	0.000251	Fggy	FGGY carbohydrate kinase domain containing
10471072	6.84	6.12	1.65	1.38e-07	8e-06	Tor1b	torsin family 1, member B
10556957	6.94	6.22	1.65	1.2e-05	0.000142	BC030336	cDNA sequence BC030336
10603702	8.63	7.91	1.65	0.00036	0.001739	Llph	LLP homolog, long-term synaptic facilitation (Aplysia); LLP homolog, pseudogene 2; LLP homolog, pseudogene 1
10380566	6.53	5.81	1.65	0.000145	0.000879	Phospho1	phosphatase, orphan 1; zinc finger protein 652
10536429	9.37	8.65	1.65	5e-06	7.7e-05	Tmem106b	transmembrane protein 106B
10600593	9.46	8.73	1.65	0.000391	0.001858	Hnrnpa3	heterogeneous nuclear ribonucleoprotein A3; predicted pseudogene 8991; predicted gene 5940; predicted gene 6161; predicted gene 11847; predicted gene 6397; predicted gene 6254; predicted pseudogene 9242; heterogeneous nuclear ribonucleoprotein A3 pseudogene; predicted gene 12960; predicted gene 7551; predicted gene 14398; predicted gene 14730; predicted gene 17082; predicted gene 7399; predicted …
10472764	7.1	6.38	1.65	5e-05	0.000395	Dync1i2	dynein cytoplasmic 1 intermediate chain 2
10496956	7.01	6.29	1.65	3.92e-08	3e-06	Pigk	phosphatidylinositol glycan anchor biosynthesis, class K
10404187	7.43	6.71	1.65	0.00036	0.001739	Tdp2	tyrosyl-DNA phosphodiesterase 2
10361023	8.77	8.04	1.65	0.001181	0.004319	Prox1	prospero homeobox 1
10506470	5.51	4.79	1.65	8e-06	0.000102	1700024P16Rik	RIKEN cDNA 1700024P16 gene
10608107	6.98	6.26	1.65	0.00054	0.002379	Uty	ubiquitously transcribed tetratricopeptide repeat gene, Y chromosome
10374793	7.27	6.55	1.65	1.4e-05	0.000158	Pnpt1	polyribonucleotide nucleotidyltransferase 1
10357051	7.3	6.58	1.65	0.000339	0.001662	Kdsr	3-ketodihydrosphingosine reductase
10539850	6.12	5.4	1.65	6e-06	8.4e-05	Hmces	5-hydroxymethylcytosine (hmC) binding, ES cell specific
10508249	6.72	6	1.65	4e-06	6.9e-05	Gm12942	predicted gene 12942
10528207	7.41	6.69	1.65	0.040325	0.071047	Cd36	CD36 antigen
10411690	5.84	5.11	1.65	2.1e-05	0.000206	Rad17	RAD17 homolog (S. pombe)
10582925	5.96	5.23	1.65	2e-07	1e-05	Alkbh8	alkB, alkylation repair homolog 8 (E. coli)
10411646	6.27	5.55	1.65	0.000117	0.000745	Gtf2h2	general transcription factor II H, polypeptide 2
10570741	4.83	4.11	1.65	0.000622	0.002641	Defb1	defensin beta 1
10568363	5.99	5.27	1.65	0.002653	0.00808	Armcx3	armadillo repeat containing, X-linked 3
10407907	7.97	7.24	1.65	1.9e-05	0.000194	Rala	v-ral simian leukemia viral oncogene homolog A (ras related)
10602166	8.35	7.62	1.65	1e-05	0.000122	Nxt2	nuclear transport factor 2-like export factor 2
10463005	5.82	5.1	1.65	0.045086	0.077853	Cyp2c55	cytochrome P450, family 2, subfamily c, polypeptide 55
10455588	10.35	9.62	1.65	1.7e-05	0.000178	Hspe1	heat shock protein 1 (chaperonin 10); heat shock protein 1 (chaperonin 10), pseudogene 2; predicted gene 6462; heat shock protein 1 (chaperonin 10), pseudogene 5; heat shock protein 1 (chaperonin 10), pseudogene 6
10572786	7.62	6.9	1.65	8.9e-09	1e-06	Ap1m1	adaptor-related protein complex AP-1, mu subunit 1
10564573	6.54	5.82	1.65	2e-06	4.7e-05	Chd2	chromodomain helicase DNA binding protein 2
10405163	8.39	7.66	1.65	0.000155	0.000918	Spin1	spindlin 1
10350646	7.47	6.75	1.65	1e-06	2.8e-05	Edem3	ER degradation enhancer, mannosidase alpha-like 3
10503484	6.39	5.67	1.65	0.000868	0.003405	Rmdn1	regulator of microtubule dynamics 1
10482177	8.61	7.89	1.65	8.7e-05	0.000594	Strbp	spermatid perinuclear RNA binding protein
10464415	8.68	7.96	1.65	2.3e-05	0.000219	Fam45a	family with sequence similarity 45, member A
10506134	5.77	5.04	1.65	2.4e-05	0.000231	Atg4c	autophagy related 4C, cysteine peptidase
10516778	6.05	5.33	1.65	4.7e-05	0.000376	Zcchc17	zinc finger, CCHC domain containing 17
10389025	7.2	6.48	1.65	0.00936	0.021951	Myo1d	myosin ID
10437712	6.47	5.75	1.65	1.9e-05	0.000191	Zc3h7a	zinc finger CCCH type containing 7 A
10445741	7.9	7.18	1.64	0.024049	0.046829	n-R5s28	nuclear encoded rRNA 5S 28
10490946	9.24	8.53	1.64	1e-06	2.5e-05	Hsp90aa1	heat shock protein 90, alpha (cytosolic), class A member 1; predicted gene 5844; predicted gene 12346
10572271	8.96	8.25	1.64	0.004114	0.011441	Tm6sf2	transmembrane 6 superfamily member 2
10472300	8.85	8.14	1.64	2e-06	3.8e-05	Psmd14	proteasome (prosome, macropain) 26S subunit, non-ATPase, 14
10503680	7.85	7.14	1.64	7e-06	9.3e-05	Map3k7	mitogen-activated protein kinase kinase kinase 7
10376320	6.51	5.8	1.64	0.001341	0.004751	Mrpl22	mitochondrial ribosomal protein L22
10359181	6.01	5.3	1.64	5.42e-07	1.6e-05	Tor3a	torsin family 3, member A
10563314	9.92	9.21	1.64	4e-06	6.1e-05	Dhdh	dihydrodiol dehydrogenase (dimeric)
10397085	7.68	6.96	1.64	2e-06	4.1e-05	Rbm25	RNA binding motif protein 25
10411199	6.42	5.71	1.64	5.42e-08	4e-06	Aggf1	angiogenic factor with G patch and FHA domains 1
10344819	5.42	4.71	1.64	2.2e-05	0.000212	Cspp1	centrosome and spindle pole associated protein 1
10565178	7.65	6.94	1.64	2.6e-05	0.000241	Btbd1	BTB (POZ) domain containing 1; predicted gene 14121
10482467	6.16	5.44	1.64	7e-05	0.000506	Orc4	origin recognition complex, subunit 4
10440238	7.74	7.03	1.64	4e-06	6.2e-05	Nsun3	NOL1/NOP2/Sun domain family member 3
10544629	6.55	5.84	1.64	0.000152	0.000904	Tra2a	transformer 2 alpha homolog (Drosophila)
10466402	11.17	10.45	1.64	4.88e-08	4e-06	Eif4a1	eukaryotic translation initiation factor 4A1; predicted pseudogene 5513; eukaryotic translation initiation factor 4A, pseudogene 4
10387922	9.27	8.56	1.64	5.27e-09	8.67e-07	Slc25a11	solute carrier family 25 (mitochondrial carrier oxoglutarate carrier), member 11
10488108	6.6	5.89	1.64	0.000297	0.001503	Esf1	ESF1, nucleolar pre-rRNA processing protein, homolog (S. cerevisiae)
10398459	7.66	6.95	1.64	4.3e-05	0.000354	Ppp2r5c	protein phosphatase 2, regulatory subunit B, gamma
10419240	7.75	7.03	1.64	5.77e-07	1.7e-05	Ddhd1	DDHD domain containing 1
10392970	7.39	6.67	1.64	1e-06	3.3e-05	Mif4gd	MIF4G domain containing
10535340	4.91	4.19	1.64	0.001742	0.005822	B630006N21Rik	RIKEN cDNA B630006N21 gene
10501699	7.41	6.69	1.64	5.1e-08	4e-06	Agl	amylo-1,6-glucosidase, 4-alpha-glucanotransferase
10446804	6.92	6.21	1.64	8e-06	0.000106	Slc30a6	solute carrier family 30 (zinc transporter), member 6
10479087	6.46	5.74	1.64	8.17e-08	6e-06	Stx16	syntaxin 16
10565712	5.64	4.93	1.64	0.000778	0.003128	Acer3	alkaline ceramidase 3
10497390	7.65	6.93	1.64	4e-06	6e-05	Armc1	armadillo repeat containing 1
10556246	5.55	4.84	1.64	1.55e-07	8e-06	Zfp143	zinc finger protein 143
10420516	7.75	7.03	1.64	1.29e-08	2e-06	Cdadc1	cytidine and dCMP deaminase domain containing 1
10439404	6.37	5.66	1.64	6e-06	8.9e-05	LOC102639802	butyrophilin-like protein 2-like
10501909	6.27	5.56	1.64	0.001602	0.005445	Mettl14	methyltransferase like 14
10359713	8.72	8.01	1.64	2.06e-07	1e-05	Sft2d2	SFT2 domain containing 2
10375735	7.72	7.01	1.64	7e-06	9.1e-05	Hnrnph1	heterogeneous nuclear ribonucleoprotein H1
10363163	6.01	5.29	1.64	3.5e-05	0.000299	Asf1a	anti-silencing function 1A histone chaperone
10431659	7.29	6.58	1.64	4.7e-05	0.000377	Kif21a	kinesin family member 21A
10357124	6.9	6.18	1.64	2e-06	4.5e-05	Tsn	translin
10554142	7.22	6.51	1.64	1e-06	3e-05	Kansl2	KAT8 regulatory NSL complex subunit 2; KAT8 regulatory NSL complex subunit 2, pseudogene
10455957	6.68	5.97	1.64	0.000741	0.003017	Gm5970	predicted gene 5970
10439130	7.21	6.49	1.64	8.81e-08	6e-06	Umps	uridine monophosphate synthetase
10533812	7.47	6.75	1.64	3.6e-05	0.000305	Sbno1	sno, strawberry notch homolog 1 (Drosophila)
10365242	6.83	6.11	1.64	0.0012	0.004369	Hcfc2	host cell factor C2
10439049	7.03	6.32	1.63	0.000333	0.00164	Pigx	phosphatidylinositol glycan anchor biosynthesis, class X
10435821	8.41	7.71	1.63	9e-06	0.000115	Naa50	N(alpha)-acetyltransferase 50, NatE catalytic subunit
10501802	10.25	9.55	1.63	6.88e-07	1.9e-05	Tmem56	transmembrane protein 56
10454286	6.38	5.68	1.63	0.000155	0.000918	Mapre2	microtubule-associated protein, RP/EB family, member 2
10435963	8.39	7.69	1.63	0.00043	0.001993	Atg3	autophagy related 3
10473281	7.53	6.83	1.63	0.000158	0.000931	Itgav	integrin alpha V
10395129	7.71	7.01	1.63	1.89e-09	4.88e-07	Tmem18	transmembrane protein 18
10427807	8.47	7.76	1.63	6.1e-05	0.000453	Sub1	SUB1 homolog (S. cerevisiae)
10565873	7.66	6.95	1.63	1.8e-05	0.000189	Ppme1	protein phosphatase methylesterase 1
10545940	6.67	5.96	1.63	7e-06	9.5e-05	Gmcl1	germ cell-less homolog 1 (Drosophila)
10587799	6.86	6.16	1.63	0.000257	0.001344	Plscr2	phospholipid scramblase 2
10479887	5.69	4.98	1.63	0.000209	0.001143	Sec61a2	Sec61, alpha subunit 2 (S. cerevisiae)
10371307	6.95	6.25	1.63	8.4e-05	0.000579	Nfyb	nuclear transcription factor-Y beta
10505044	5.8	5.1	1.63	1.2e-05	0.000136	Fktn	fukutin
10539606	8.58	7.87	1.63	1.2e-05	0.000141	Cct7	chaperonin containing Tcp1, subunit 7 (eta)
10593497	5.85	5.14	1.63	0.000789	0.003166	Zc3h12c	zinc finger CCCH type containing 12C
10345174	6.35	5.64	1.63	0.000482	0.002176
10586477	11.24	10.53	1.63	1e-06	2.6e-05	Ppib	peptidylprolyl isomerase B
10407291	6.41	5.7	1.63	3e-06	4.8e-05	Arl15	ADP-ribosylation factor-like 15
10459768	8.28	7.58	1.63	0.000179	0.001022	Gm23119	predicted gene, 23119
10348775	7.19	6.48	1.63	5.57e-07	1.7e-05	Ppp1r7	protein phosphatase 1, regulatory (inhibitor) subunit 7
10503305	6.67	5.96	1.63	0.000107	0.000696	1110037F02Rik	RIKEN cDNA 1110037F02 gene
10497209	6.64	5.94	1.63	7.7e-05	0.000546	Mrps28	mitochondrial ribosomal protein S28
10554789	9.14	8.43	1.63	3.2e-05	0.000285	Ctsc	cathepsin C
10540391	5.31	4.61	1.63	2.1e-05	0.00021	Trnt1	tRNA nucleotidyl transferase, CCA-adding, 1
10387363	7.23	6.52	1.63	3.7e-05	0.000317	Cyb5d1	cytochrome b5 domain containing 1; predicted pseudogene 6685
10400095	5.74	5.03	1.63	0.003965	0.011114	Ifrd1	interferon-related developmental regulator 1
10456699	12.56	11.86	1.63	3.81e-08	3e-06	Acaa2	acetyl-Coenzyme A acyltransferase 2 (mitochondrial 3-oxoacyl-Coenzyme A thiolase)
10514070	5.17	4.46	1.63	0.011818	0.026413	2310067E19Rik	RIKEN cDNA 2310067E19 gene
10384691	5.96	5.26	1.63	0.000257	0.001344	0610010F05Rik	RIKEN cDNA 0610010F05 gene
10436678	7.23	6.53	1.63	0.000571	0.002481	Gabpa	GA repeat binding protein, alpha
10534316	8.97	8.26	1.63	3.23e-09	7.1e-07	Eif4h	eukaryotic translation initiation factor 4H
10351277	5.7	5	1.63	0.000187	0.001054	Nme7	NME/NM23 family member 7
10590529	6.98	6.28	1.63	2e-05	0.000196	Tmem42	transmembrane protein 42
10352503	9.1	8.39	1.63	4.81e-07	1.6e-05	Bpnt1	bisphosphate 3-nucleotidase 1
10587486	7.86	7.15	1.63	5e-06	7.1e-05	Set	SET nuclear oncogene; predicted gene 9531; protein phosphatase 2A inhibitor-2 I-2PP2A-related; predicted gene 6579; predicted gene 11877; predicted gene 12642; predicted gene 5708; predicted gene 14746
10418480	6.84	6.13	1.63	3.6e-05	0.000308	Gnl3	guanine nucleotide binding protein-like 3 (nucleolar)
10384782	4.98	4.27	1.63	0.000946	0.003638	Vrk2	vaccinia related kinase 2
10473494	6.24	5.54	1.63	0.005365	0.014094	Olfr1034	olfactory receptor 1034; olfactory receptor 1036
10522396	8.91	8.21	1.63	2e-06	3.4e-05	Ociad1	OCIA domain containing 1
10445360	7.71	7	1.63	0.000148	0.000891	Supt3	suppressor of Ty 3
10415662	8.13	7.43	1.63	6e-06	8.4e-05	Rcbtb1	regulator of chromosome condensation (RCC1) and BTB (POZ) domain containing protein 1
10538123	5.92	5.21	1.63	0.000452	0.002073	Gimap9	GTPase, IMAP family member 9
10514298	7.97	7.27	1.63	7e-06	9.5e-05	Mrpl48	mitochondrial ribosomal protein L48; uncharacterized LOC102643207; mitochondrial ribosomal protein L48 pseudogene
10370544	6.31	5.6	1.63	2e-06	4e-05	2610008E11Rik	RIKEN cDNA 2610008E11 gene
10463951	6.58	5.88	1.63	0.000696	0.002873	Smc3	structural maintenance of chromosomes 3
10530851	9.59	8.88	1.63	7.03e-07	1.9e-05	Mtch2	mitochondrial carrier homolog 2 (C. elegans); predicted gene 2199
10503186	6.75	6.05	1.63	7.1e-05	0.000511	Chd7	chromodomain helicase DNA binding protein 7
10356999	10.39	9.69	1.63	4e-06	6.6e-05	Gm7110	predicted gene 7110; peroxiredoxin 2
10385159	8.34	7.63	1.63	1e-05	0.00012	Rars	arginyl-tRNA synthetase
10492180	8.83	8.12	1.63	1.6e-05	0.000169	Rnf13	ring finger protein 13
10346374	9.1	8.4	1.63	2.1e-05	0.000203	Aox1	aldehyde oxidase 1
10372815	6.55	5.84	1.63	0.001248	0.004495	Lemd3	LEM domain containing 3
10372668	7.05	6.35	1.63	7e-06	9.6e-05	Mdm2	transformed mouse 3T3 cell double minute 2
10599951	4.66	3.96	1.63	0.034914	0.063171	1110012L19Rik	RIKEN cDNA 1110012L19 gene
10344658	6.71	6.01	1.63	0.000296	0.001498	Rb1cc1	RB1-inducible coiled-coil 1
10347106	7.38	6.68	1.62	5.05e-07	1.6e-05	Rpe	ribulose-5-phosphate-3-epimerase
10358459	6.64	5.94	1.62	0.000229	0.001229	BC003331	cDNA sequence BC003331
10481830	6.71	6.01	1.62	2e-06	4.5e-05	Zbtb43	zinc finger and BTB domain containing 43
10403193	5.91	5.21	1.62	0.00085	0.003352	Sp4	trans-acting transcription factor 4
10476620	7.72	7.02	1.62	4e-06	6.1e-05	Snrpb2	U2 small nuclear ribonucleoprotein B
10406795	7.43	6.73	1.62	1.1e-05	0.00013	Gfm2	G elongation factor, mitochondrial 2
10546606	8.06	7.36	1.62	8e-05	0.000561	Uba3	ubiquitin-like modifier activating enzyme 3
10455873	6.3	5.6	1.62	2.1e-05	0.000206	Slc12a2	solute carrier family 12, member 2
10568417	7.43	6.74	1.62	2.3e-05	0.000222	Mcmbp	MCM (minichromosome maintenance deficient) binding protein
10400742	6.62	5.92	1.62	0.002746	0.008301	L2hgdh	L-2-hydroxyglutarate dehydrogenase
10358359	7.46	6.76	1.62	3e-06	5.7e-05	Cdc73	cell division cycle 73, Paf1/RNA polymerase II complex component
10596053	8.74	8.05	1.62	4.64e-09	8.09e-07	Pccb	propionyl Coenzyme A carboxylase, beta polypeptide
10533687	6.91	6.22	1.62	6.3e-05	0.000469	Zcchc8	zinc finger, CCHC domain containing 8
10488806	7.37	6.67	1.62	3.8e-05	0.000317	Eif2s2	eukaryotic translation initiation factor 2, subunit 2 (beta)
10545450	9.71	9.01	1.62	5.44e-07	1.7e-05	Tgoln1	trans-golgi network protein; trans-golgi network protein 2
10425511	7.26	6.57	1.62	9.4e-05	0.00063	Xpnpep3	X-prolyl aminopeptidase (aminopeptidase P) 3, putative
10503551	6.67	5.97	1.62	1e-06	2.8e-05	Usp45	ubiquitin specific petidase 45
10401138	8.13	7.43	1.62	0.000112	0.000721	Atp6v1d	ATPase, H+ transporting, lysosomal V1 subunit D
10372877	8.35	7.65	1.62	9e-06	0.000116	Xpot	exportin, tRNA (nuclear export receptor for tRNAs)
10588883	8.36	7.67	1.62	1e-06	2.8e-05	Amt	aminomethyltransferase
10346340	6.12	5.42	1.62	0.000499	0.002231	9430016H08Rik	RIKEN cDNA 9430016H08 gene
10406464	5.7	5	1.62	0.00418	0.011595
10366350	6.27	5.57	1.62	2e-06	3.6e-05	Krr1	KRR1, small subunit (SSU) processome component, homolog (yeast)
10482434	5.78	5.09	1.62	0.000449	0.00206	Gtdc1	glycosyltransferase-like domain containing 1
10371970	9.65	8.96	1.62	5e-06	7.1e-05	Amdhd1	amidohydrolase domain containing 1
10513158	5.74	5.04	1.62	0.0001	0.000661	Ptpn3	protein tyrosine phosphatase, non-receptor type 3
10403934	7.98	7.29	1.62	6.77e-07	1.9e-05	Isca1	iron-sulfur cluster assembly 1 homolog (S. cerevisiae); cDNA sequence AK157302
10394555	5.8	5.1	1.62	0.000151	0.000902	Rdh14	retinol dehydrogenase 14 (all-trans and 9-cis)
10437222	8.2	7.5	1.62	0.000555	0.002429	Hnrnpa3	heterogeneous nuclear ribonucleoprotein A3; heterogeneous nuclear ribonucleoprotein A3 pseudogene; predicted pseudogene 8991; predicted gene 12960; predicted gene 14398; predicted gene 5940; predicted gene 6161; predicted gene 11847; predicted gene 6397; predicted gene 17082; predicted gene 6254; predicted pseudogene 9242; predicted gene 6758; predicted gene 12229; predicted gene 14730; predicted…
10588403	7.38	6.68	1.62	2.5e-05	0.000235	Mrpl3	mitochondrial ribosomal protein L3
10375973	6.39	5.7	1.62	0.000581	0.002515	Taf13	TAF13 RNA polymerase II, TATA box binding protein (TBP)-associated factor; predicted gene 11189
10512935	7.47	6.77	1.62	3.72e-07	1.4e-05	Amd2	S-adenosylmethionine decarboxylase 2; S-adenosylmethionine decarboxylase 1; S-adenosylmethionine decarboxylase, pseudogene 3; S-adenosylmethionine decarboxylase, pseudogene 4; S-adenosylmethionine decarboxylase, pseudogene 1
10497931	7.2	6.5	1.62	3e-06	5.1e-05	Cflar	CASP8 and FADD-like apoptosis regulator
10561837	6.85	6.16	1.62	2e-06	4.1e-05	Zfp146	zinc finger protein 146; zinc finger protein OZF-like
10463410	5.93	5.23	1.62	0.001157	0.004251	Fam178a	family with sequence similarity 178, member A
10497964	7.6	6.9	1.62	0.004105	0.011421	Pgrmc2	progesterone receptor membrane component 2
10607952	8.69	7.99	1.62	6e-05	0.000448	Vamp7	vesicle-associated membrane protein 7
10401128	7.36	6.67	1.62	1.1e-05	0.00013	Max	Max protein
10472058	6	5.3	1.62	0.002234	0.00705	Rif1	Rap1 interacting factor 1 homolog (yeast)
10526069	9.18	8.49	1.62	5.32e-07	1.6e-05	Cct6a	chaperonin containing Tcp1, subunit 6a (zeta)
10347748	6.75	6.05	1.62	6.6e-05	0.000485	Utp14b	UTP14, U3 small nucleolar ribonucleoprotein, homolog B (yeast); acyl-CoA synthetase long-chain family member 3
10407042	6.01	5.31	1.62	2.6e-05	0.000245	Dimt1	DIM1 dimethyladenosine transferase 1-like (S. cerevisiae)
10421573	7.54	6.85	1.62	0.001381	0.004857	Cbx3	chromobox 3; predicted gene 6917; predicted gene 6901; predicted pseudogene 5792; chromobox protein homolog 3-like; predicted gene 5196
10358894	12.46	11.76	1.62	5.25e-07	1.6e-05	Sord	sorbitol dehydrogenase
10419198	7.35	6.66	1.62	6e-06	9e-05	Ero1l	ERO1-like (S. cerevisiae)
10433462	8.2	7.51	1.62	8e-06	9.9e-05	Pmm2	phosphomannomutase 2
10552125	7.01	6.31	1.62	6e-06	8.8e-05	Pepd	peptidase D
10508382	9.23	8.54	1.62	1.2e-08	2e-06	Ak2	adenylate kinase 2
10571815	5.67	4.98	1.61	4e-06	6.5e-05	Gpm6a	glycoprotein m6a
10585233	7.96	7.27	1.61	5e-06	7.8e-05	Alg9	asparagine-linked glycosylation 9 (alpha 1,2 mannosyltransferase)
10573027	7.87	7.18	1.61	1.46e-07	8e-06	Otud4	OTU domain containing 4
10383671	8.51	7.82	1.61	6e-06	8.3e-05	Drg1	developmentally regulated GTP binding protein 1
10405504	6.51	5.82	1.61	0.000178	0.001019	Caml	calcium modulating ligand
10586816	6.4	5.71	1.61	6e-06	8.5e-05	Sltm	SAFB-like, transcription modulator
10527970	6.95	6.27	1.61	1e-06	2.7e-05	Gtpbp10	GTP-binding protein 10 (putative); predicted pseudogene 6877
10517147	7.1	6.41	1.61	2e-06	4.4e-05	Dhdds	dehydrodolichyl diphosphate synthase
10446907	5.45	4.76	1.61	0.002842	0.008539	Ttc27	tetratricopeptide repeat domain 27
10506188	9.55	8.87	1.61	8.05e-09	1e-06	Pgm2	phosphoglucomutase 2
10446771	8.59	7.9	1.61	2.9e-05	0.000261	Lclat1	lysocardiolipin acyltransferase 1
10503202	5.15	4.46	1.61	0.000219	0.001185	Chd7	chromodomain helicase DNA binding protein 7
10530910	6.33	5.64	1.61	2.7e-05	0.00025	Uba6	ubiquitin-like modifier activating enzyme 6
10535902	4.88	4.19	1.61	0.00018	0.001027	n-R5s180	nuclear encoded rRNA 5S 180
10483521	7.17	6.48	1.61	2.6e-05	0.000242	Fastkd1	FAST kinase domains 1
10409986	7.79	7.1	1.61	3e-06	5.4e-05	4933434E20Rik	RIKEN cDNA 4933434E20 gene; predicted gene 7664; predicted pseudogene 6478
10461991	7.26	6.58	1.61	1.6e-05	0.000172	Zfand5	zinc finger, AN1-type domain 5
10482687	8.83	8.14	1.61	0.00025	0.001317	Arl5a	ADP-ribosylation factor-like 5A
10453616	7.28	6.59	1.61	2e-06	4.3e-05	Mtpap	mitochondrial poly(A) polymerase
10355214	11.62	10.93	1.61	2e-06	3.4e-05	Idh1	isocitrate dehydrogenase 1 (NADP+), soluble
10450904	5.41	4.72	1.61	3e-05	0.00027	Scoc	short coiled-coil protein; predicted gene 7335; predicted gene 16500
10362701	6.15	5.46	1.61	6.5e-05	0.000481	Ddo	D-aspartate oxidase
10523365	7.09	6.41	1.61	3e-06	4.8e-05	Mrpl1	mitochondrial ribosomal protein L1
10528102	11.38	10.69	1.61	5.56e-09	8.99e-07	Crot	carnitine O-octanoyltransferase
10599719	6.71	6.03	1.61	2.6e-05	0.000245	Slc9a6	solute carrier family 9 (sodium/hydrogen exchanger), member 6
10584334	8.13	7.45	1.61	0.000975	0.00373	Siae	sialic acid acetylesterase
10386442	7.96	7.27	1.61	4.65e-07	1.5e-05	Cops3	COP9 (constitutive photomorphogenic) homolog, subunit 3 (Arabidopsis thaliana)
10512443	7.41	6.72	1.61	0.000495	0.002219	Stoml2	stomatin (Epb7.2)-like 2
10593884	6.36	5.67	1.61	0.000141	0.00086	Gm10658	predicted gene 10658
10514830	6.16	5.47	1.61	4e-06	6.2e-05	Ttc4	tetratricopeptide repeat domain 4
10523893	10.27	9.58	1.61	2e-06	4.6e-05	Rpl5	ribosomal protein L5; ribisomal protein L5, pseudogene 2; predicted gene 14217; ribosomal protein L5, pseudogene 1; predicted gene 15616; 60S ribosomal protein L5-like; predicted gene, 19840; predicted gene 11313
10571849	9.17	8.48	1.61	5.26e-07	1.6e-05	Fbxo8	F-box protein 8
10491354	5.84	5.15	1.61	0.000242	0.001281	Zfp639	zinc finger protein 639
10497765	7.46	6.77	1.61	2.3e-05	0.000219	Dcun1d1	DCN1, defective in cullin neddylation 1, domain containing 1 (S. cerevisiae)
10503643	7.02	6.33	1.61	6.3e-05	0.000466	Ndufaf4	NADH dehydrogenase (ubiquinone) 1 alpha subcomplex, assembly factor 4
10348087	6.77	6.08	1.61	5e-06	7.5e-05	Cops7b	COP9 (constitutive photomorphogenic) homolog, subunit 7b (Arabidopsis thaliana)
10447521	7.26	6.57	1.61	3.4e-05	0.000294	Tfb1m	transcription factor B1, mitochondrial
10459837	6.08	5.39	1.61	3e-05	0.000272	8030462N17Rik	RIKEN cDNA 8030462N17 gene
10457862	7.11	6.42	1.61	5e-06	7e-05	Rprd1a	regulation of nuclear pre-mRNA domain containing 1A
10577517	10.22	9.53	1.61	8e-06	0.0001	Slc25a15	solute carrier family 25 (mitochondrial carrier ornithine transporter), member 15
10581036	6.64	5.95	1.61	1.3e-05	0.000147	Tk2	thymidine kinase 2, mitochondrial
10394770	7.39	6.7	1.61	0.000816	0.003245	Odc1	ornithine decarboxylase, structural 1
10375903	7.23	6.54	1.61	0.000119	0.000754	Cdkn2aipnl	CDKN2A interacting protein N-terminal like
10586246	7.5	6.81	1.61	0.001375	0.004842	Dennd4a	DENN/MADD domain containing 4A
10507914	7.09	6.4	1.61	3.1e-05	0.000278	Sf3a3	splicing factor 3a, subunit 3
10451943	7.26	6.57	1.61	4.93e-07	1.6e-05	Plin5	perilipin 5
10447885	8.26	7.57	1.61	3e-06	5.8e-05	Acat3	acetyl-Coenzyme A acetyltransferase 3
10451225	5.72	5.03	1.61	3e-06	5.5e-05	Polh	polymerase (DNA directed), eta (RAD 30 related)
10505071	6.17	5.48	1.61	9.3e-05	0.000627	Tmem38b	transmembrane protein 38B; nuclear encoded rRNA 5S 185
10354792	4.93	4.24	1.61	9e-06	0.000111	Tyw5	tRNA-yW synthesizing protein 5
10467153	8.39	7.7	1.61	0.000485	0.002187	Slc16a12	solute carrier family 16 (monocarboxylic acid transporters), member 12
10590245	7.73	7.04	1.61	4.6e-05	0.000367	Slc25a38	solute carrier family 25, member 38
10589076	8.72	8.04	1.61	3e-06	4.9e-05	Slc25a20	solute carrier family 25 (mitochondrial carnitine/acylcarnitine translocase), member 20
10498775	6.89	6.2	1.61	5.1e-05	0.000402	Golim4	golgi integral membrane protein 4
10422022	4.4	3.71	1.61	0.005747	0.014867
10458960	11.29	10.61	1.61	9.42e-08	6e-06	Aldh7a1	aldehyde dehydrogenase family 7, member A1
10596043	6.47	5.78	1.61	0.000103	0.000674	Nck1	non-catalytic region of tyrosine kinase adaptor protein 1
10593605	6.55	5.86	1.61	3e-06	4.9e-05	Cul5	cullin 5
10397201	6.7	6.02	1.61	5e-06	7.5e-05	Zfp410	zinc finger protein 410
10506939	7.88	7.19	1.61	1e-05	0.000118	Eps15	epidermal growth factor receptor pathway substrate 15
10541075	8.57	7.89	1.61	2e-06	4.5e-05	Cxcl12	chemokine (C-X-C motif) ligand 12
10535894	6.15	5.47	1.61	0.010691	0.024404	Hmgb1	high mobility group box 1; predicted gene, 21596; predicted gene 6115
10376726	8.3	7.61	1.61	1.3e-05	0.000146	Dhrs7b	dehydrogenase/reductase (SDR family) member 7B
10525657	7.11	6.42	1.61	0.000294	0.001491	Denr	density-regulated protein
10536818	8.01	7.32	1.61	0.000234	0.001251	Calu	calumenin
10363498	9.93	9.24	1.61	3e-06	5.8e-05	Ppa1	pyrophosphatase (inorganic) 1
10572727	5.01	4.33	1.61	0.001315	0.004681	Zfp882	zinc finger protein 882
10405400	7.73	7.05	1.61	7e-06	9.4e-05	Nsd1	nuclear receptor-binding SET-domain protein 1
10576354	7.88	7.2	1.61	1e-06	3.2e-05	Afg3l1	AFG3-like AAA ATPase 1
10380751	6.4	5.72	1.61	3.5e-05	0.000299	Mrpl45	mitochondrial ribosomal protein L45
10367045	8.5	7.81	1.61	0.001249	0.004498	Rdh16	retinol dehydrogenase 16
10562331	7.85	7.17	1.61	0.00017	0.000986	Uba2	ubiquitin-like modifier activating enzyme 2
10501555	9.44	8.76	1.61	5.4e-05	0.000416	Amy1	amylase 1, salivary
10497817	9.69	9.01	1.61	0.000289	0.001474	Anxa5	annexin A5
10567103	10.1	9.41	1.61	2e-06	3.7e-05	Rpl5	ribosomal protein L5; ribisomal protein L5, pseudogene 2; predicted gene 14217; ribosomal protein L5, pseudogene 1; predicted gene 15616; predicted gene, 19840; predicted gene 11313; 60S ribosomal protein L5-like
10380210	7.89	7.21	1.61	2e-06	3.8e-05	Srsf1	serine/arginine-rich splicing factor 1; serine/arginine-rich splicing factor 1-like
10457475	9.23	8.54	1.61	8.87e-08	6e-06	Abhd3	abhydrolase domain containing 3
10404178	9.19	8.5	1.61	0.000161	0.000944	BC005537	cDNA sequence BC005537
10585015	10.89	10.21	1.61	2.23e-08	2e-06	Apoa5	apolipoprotein A-V
10532984	7.5	6.82	1.61	0.011107	0.025144	Dynll1	dynein light chain LC8-type 1
10551760	6.54	5.85	1.61	1e-06	3.2e-05	Zfp84	zinc finger protein 84
10502732	7.81	7.12	1.61	7e-06	9.4e-05	Prkacb	protein kinase, cAMP dependent, catalytic, beta
10495001	6.08	5.4	1.6	0.000367	0.001768	Rsbn1	rosbin, round spermatid basic protein 1
10367600	7.39	6.71	1.6	0.00048	0.00217	Esr1	estrogen receptor 1 (alpha)
10544982	5.84	5.16	1.6	0.000151	0.000903	Nt5c3	5-nucleotidase, cytosolic III
10410625	11.17	10.49	1.6	7e-06	9e-05	Sdha	succinate dehydrogenase complex, subunit A, flavoprotein (Fp)
10475247	7.35	6.67	1.6	4e-06	6.4e-05	Tmem62	transmembrane protein 62
10433910	6.96	6.28	1.6	2e-06	3.8e-05	Top3b	topoisomerase (DNA) III beta
10460118	6.06	5.38	1.6	0.000402	0.001897	Socs6	suppressor of cytokine signaling 6
10450694	8.45	7.77	1.6	3.7e-05	0.000312	H2-T22	histocompatibility 2, T region locus 22; histocompatibility 2, T region locus 9; histocompatibility 2, T region locus 10
10586505	7.25	6.57	1.6	2.9e-05	0.000262	Herc1	hect (homologous to the E6-AP (UBE3A) carboxyl terminus) domain and RCC1 (CHC1)-like domain (RLD) 1
10436967	8.16	7.48	1.6	0.000149	0.000894	Cbr1	carbonyl reductase 1
10419711	9.5	8.82	1.6	0.000766	0.003093	Psma3	proteasome (prosome, macropain) subunit, alpha type 3; predicted gene 13835; predicted gene 5406
10395538	7.9	7.23	1.6	0.000133	0.000823	Pnpla8	patatin-like phospholipase domain containing 8
10510176	5.99	5.31	1.6	0.002659	0.008093	Gm13034	SWI/SNF related, matrix associated, actin dependent regulator of chromatin, subfamily a, member 5 pseudogene; SWI/SNF related, matrix associated, actin dependent regulator of chromatin, subfamily a, member 5; SWI/SNF related, matrix associated, actin depenent ragulator of chromatin, subfamily a, member 5, pseudogene; predicted gene 13135; predicted gene 13140; predicted gene 13231; predicted gene…
10365749	6.69	6.01	1.6	6e-06	8.7e-05	Lta4h	leukotriene A4 hydrolase
10520010	9.22	8.54	1.6	1.3e-05	0.000143	Pmpcb	peptidase (mitochondrial processing) beta
10459844	5.13	4.45	1.6	0.000625	0.002649	Haus1	HAUS augmin-like complex, subunit 1
10437664	8.59	7.91	1.6	6.42e-07	1.8e-05	Dexi	dexamethasone-induced transcript
10346310	7.18	6.5	1.6	1.8e-05	0.000182	Mob4	MOB family member 4, phocein
10474243	5.65	4.97	1.6	0.000111	0.000717	Cstf3	cleavage stimulation factor, 3 pre-RNA, subunit 3
10542757	6.69	6.02	1.6	0.000169	0.000979	Stk38l	serine/threonine kinase 38 like
10404630	4.76	4.08	1.6	0.000122	0.00077	Riok1	RIO kinase 1 (yeast)
10454606	7.55	6.88	1.6	6.2e-05	0.000461	Wdr36	WD repeat domain 36
10462918	8.5	7.82	1.6	0.000737	0.003002	Slc35g1	solute carrier family 35, member G1
10505461	7.92	7.25	1.6	3.5e-05	0.000301	Atp6v1g1	ATPase, H+ transporting, lysosomal V1 subunit G1; predicted gene 13453
10405074	6.82	6.14	1.6	8e-06	0.000103	Nol8	nucleolar protein 8
10463535	6.88	6.2	1.6	0.000104	0.000681	Nolc1	nucleolar and coiled-body phosphoprotein 1
10531919	10.36	9.69	1.6	1e-05	0.000125	Hsd17b11	hydroxysteroid (17-beta) dehydrogenase 11
10461334	7.99	7.32	1.6	3e-06	4.9e-05	Mta2	metastasis-associated gene family, member 2
10518726	6.08	5.4	1.6	0.023104	0.045337	Slc25a33	solute carrier family 25, member 33
10388734	7.1	6.43	1.6	5.2e-08	4e-06	Eral1	Era (G-protein)-like 1 (E. coli)
10419729	9.08	8.41	1.6	5.03e-09	8.37e-07	Nrbf2	nuclear receptor binding factor 2; predicted gene 6755; predicted gene 6740
10384824	6.01	5.33	1.6	1.6e-05	0.000172	Prorsd1	prolyl-tRNA synthetase domain containing 1
10478291	8.09	7.41	1.6	7.89e-07	2.1e-05	Srsf6	serine/arginine-rich splicing factor 6
10420385	6	5.32	1.6	1.9e-05	0.000193	N6amt2	N-6 adenine-specific DNA methyltransferase 2 (putative)
10350614	6.77	6.09	1.6	7e-06	9.8e-05	Trmt1l	tRNA methyltransferase 1 like
10441797	8.63	7.95	1.6	1.11e-08	1e-06	Tcp1	t-complex protein 1
10410975	7.12	6.44	1.6	9.96e-07	2.5e-05	Zcchc9	zinc finger, CCHC domain containing 9
10555695	6.1	5.42	1.6	0.000205	0.00113	Rrm1	ribonucleotide reductase M1
10440406	6.75	6.08	1.6	1e-05	0.000125	Nrip1	nuclear receptor interacting protein 1
10535714	12.01	11.34	1.6	4.7e-05	0.000376	Cyp3a25	cytochrome P450, family 3, subfamily a, polypeptide 25
10519333	5.44	4.76	1.6	0.001903	0.006228	Fam133b	family with sequence similarity 133, member B
10344960	7.28	6.61	1.6	9e-06	0.000116	Tmem70	transmembrane protein 70
10386604	9.27	8.6	1.6	1e-06	3.2e-05	Shmt1	serine hydroxymethyltransferase 1 (soluble)
10395039	5.34	4.67	1.6	0.000337	0.001654	Cmpk2	cytidine monophosphate (UMP-CMP) kinase 2, mitochondrial
10456745	6.81	6.13	1.6	0.002083	0.006678	Smad7	SMAD family member 7
10587042	7.27	6.59	1.6	1.27e-07	8e-06	Rsl24d1	ribosomal L24 domain containing 1; predicted pseudogene 6457; predicted gene 20509
10405753	10.29	9.61	1.6	0.037491	0.066979	Me1	malic enzyme 1, NADP(+)-dependent, cytosolic
10602062	7.62	6.95	1.6	0.001139	0.0042	Prps1	phosphoribosyl pyrophosphate synthetase 1
10419731	9.08	8.41	1.6	5.03e-09	8.37e-07	Nrbf2	nuclear receptor binding factor 2; predicted gene 6755; predicted gene 6740
10490931	8.38	7.7	1.6	4e-06	6.9e-05	Ythdf3	YTH domain family 3
10488469	6.81	6.13	1.6	3e-06	4.7e-05	Btbd1	BTB (POZ) domain containing 1; predicted gene 14121
10579830	7.55	6.88	1.6	2.14e-09	5.37e-07	Rbmxl1	RNA binding motif protein, X linked-like-1; predicted gene 7324; RNA binding motif protein, X chromosome
10542965	6.62	5.94	1.6	0.000493	0.002213	Sgce	sarcoglycan, epsilon
10583694	6.61	5.94	1.6	3.92e-07	1.4e-05	1810026J23Rik	RIKEN cDNA 1810026J23 gene
10373950	10.24	9.56	1.6	3.52e-08	3e-06	Nipsnap1	4-nitrophenylphosphatase domain and non-neuronal SNAP25-like protein homolog 1 (C. elegans)
10503570	7.24	6.56	1.6	7e-05	0.000509	Pnisr	PNN interacting serine/arginine-rich
10392522	8.06	7.38	1.6	4e-05	0.000333	Abca8a	ATP-binding cassette, sub-family A (ABC1), member 8a
10551423	5.08	4.41	1.6	0.000229	0.001227	Zfp626	zinc finger protein 626
10549402	7.96	7.28	1.6	5.39e-07	1.6e-05	Ergic2	ERGIC and golgi 2
10372716	8.34	7.66	1.6	0.000204	0.001126	Rap1b	RAS related protein 1b
10576160	6.83	6.15	1.6	0.000147	0.000884	Acsf3	acyl-CoA synthetase family member 3
10503259	8.8	8.13	1.6	0.001132	0.004178	Trp53inp1	transformation related protein 53 inducible nuclear protein 1
10551614	10	9.32	1.6	0.000205	0.001129	Ech1	enoyl coenzyme A hydratase 1, peroxisomal
10378508	6.7	6.03	1.59	1.2e-05	0.000138	Tsr1	TSR1 20S rRNA accumulation
10504582	8.74	8.07	1.59	2.07e-07	1e-05	1300002K09Rik	RIKEN cDNA 1300002K09 gene
10432162	7.34	6.67	1.59	2e-06	3.7e-05	Kansl2	KAT8 regulatory NSL complex subunit 2; KAT8 regulatory NSL complex subunit 2, pseudogene
10524588	7.16	6.49	1.59	9.9e-05	0.000656	Ankrd13a	ankyrin repeat domain 13a
10376142	7.3	6.64	1.59	9.2e-05	0.00062	Oser1	oxidative stress responsive serine rich 1; predicted pseudogene 12226
10387180	7.03	6.36	1.59	4.51e-07	1.5e-05	Ndel1	nuclear distribution gene E-like homolog 1 (A. nidulans)
10434845	9.62	8.95	1.59	7.58e-08	5e-06	Il1rap	interleukin 1 receptor accessory protein
10605421	5.45	4.78	1.59	3e-06	5e-05	Mtcp1	mature T cell proliferation 1
10479649	7.69	7.03	1.59	8.7e-05	0.000596	Prpf6	PRP6 pre-mRNA splicing factor 6 homolog (yeast)
10488816	12.17	11.5	1.59	4.22e-07	1.5e-05	Ahcy	S-adenosylhomocysteine hydrolase; adenosylhomocysteinase-like; predicted gene 9826; predicted gene 5638
10382139	8.3	7.63	1.59	2.3e-05	0.00022	Psmd12	proteasome (prosome, macropain) 26S subunit, non-ATPase, 12
10554419	6.34	5.68	1.59	0.004054	0.011311	Vps33b	vacuolar protein sorting 33B (yeast)
10494957	6.97	6.31	1.59	1e-05	0.000125	Ap4b1	adaptor-related protein complex AP-4, beta 1
10511843	7.47	6.8	1.59	2.8e-05	0.000258	Ufl1	UFM1 specific ligase 1
10523955	7.16	6.49	1.59	1.7e-05	0.000177	Dr1	down-regulator of transcription 1
10414350	7.03	6.36	1.59	0.000811	0.003231	Socs4	suppressor of cytokine signaling 4
10359571	10.4	9.74	1.59	8.8e-05	0.000603	Fmo1	flavin containing monooxygenase 1
10458583	8.36	7.7	1.59	7e-06	9.5e-05	Yipf5	Yip1 domain family, member 5
10507286	5.36	4.69	1.59	8e-05	0.00056	Ipp	IAP promoted placental gene
10540283	6.38	5.7	1.59	0.016934	0.035327	Ppp4r2	protein phosphatase 4, regulatory subunit 2
10363903	7.61	6.94	1.59	1.2e-05	0.000137	Hbs1l	Hbs1-like (S. cerevisiae); predicted pseudogene 9923
10536527	8.52	7.85	1.59	1.5e-05	0.000163	Capza2	capping protein (actin filament) muscle Z-line, alpha 2
10368762	7.12	6.45	1.59	0.000151	0.000902	Cdc40	cell division cycle 40
10416666	7.29	6.63	1.59	0.001019	0.003863	Sugt1	SGT1, suppressor of G2 allele of SKP1 (S. cerevisiae)
10392642	5.94	5.27	1.59	4.6e-05	0.000372	Abca5	ATP-binding cassette, sub-family A (ABC1), member 5
10430723	8.11	7.43	1.59	0.000276	0.001424	St13	suppression of tumorigenicity 13
10391410	7.5	6.84	1.59	4e-06	6.2e-05	Becn1	beclin 1, autophagy related
10454966	7.39	6.73	1.59	7.21e-07	2e-05	Ik	IK cytokine
10406193	6.4	5.73	1.59	0.000305	0.001533	Ccdc127	coiled-coil domain containing 127
10467907	7.96	7.29	1.59	0.000402	0.001896	Erlin1	ER lipid raft associated 1
10404597	6.96	6.29	1.59	7.98e-08	5e-06	Fars2	phenylalanine-tRNA synthetase 2 (mitochondrial)
10389507	8.47	7.8	1.59	6.9e-05	0.0005	Vmp1	vacuole membrane protein 1
10440562	6.17	5.5	1.59	0.000144	0.000872	Ltn1	listerin E3 ubiquitin protein ligase 1
10564692	6.9	6.23	1.59	3.5e-08	3e-06	Mrpl46	mitochondrial ribosomal protein L46
10491363	7.15	6.49	1.59	5.3e-05	0.00041	Mfn1	mitofusin 1
10424335	7.41	6.74	1.59	1e-06	2.6e-05	Rnf139	ring finger protein 139
10486616	6.6	5.94	1.59	0.000121	0.000762	Ubr1	ubiquitin protein ligase E3 component n-recognin 1
10539177	7.33	6.66	1.59	8e-06	0.000103	Gm8994	predicted gene 8994; eukaryotic translation initiation factor 4A3; predicted pseudogene 5576; predicted pseudogene 5580
10479228	8.49	7.82	1.59	0.005544	0.014463	Etohi1	ethanol induced 1
10558458	6.54	5.87	1.59	0.000409	0.001922	Ppp2r2d	protein phosphatase 2, regulatory subunit B, delta
10395414	9.41	8.74	1.59	2.9e-05	0.000264	Agmo	alkylglycerol monooxygenase
10402225	6.39	5.72	1.59	1e-06	2.8e-05	Trip11	thyroid hormone receptor interactor 11
10520965	6.93	6.26	1.59	0.001014	0.003846	Yes1	Yamaguchi sarcoma viral (v-yes) oncogene homolog 1
10420372	7.78	7.12	1.59	9.9e-05	0.000653	Cryl1	crystallin, lambda 1
10522303	7.09	6.42	1.59	2.3e-05	0.000223	Guf1	GUF1 GTPase homolog (S. cerevisiae)
10372750	7.83	7.16	1.59	7.09e-07	2e-05	Cand1	cullin associated and neddylation disassociated 1
10440926	6.27	5.6	1.59	1.7e-05	0.00018	Dnajc28	DnaJ (Hsp40) homolog, subfamily C, member 28
10350489	6.46	5.79	1.59	0.000127	0.000794	Uchl5	ubiquitin carboxyl-terminal esterase L5
10471953	6.92	6.25	1.59	3.2e-05	0.000283	Acvr2a	activin receptor IIA
10454172	8.36	7.7	1.59	1.24e-07	7e-06	Dsg2	desmoglein 2
10587266	11.06	10.39	1.59	5e-06	7.5e-05	Gclc	glutamate-cysteine ligase, catalytic subunit
10601360	6.08	5.41	1.59	5e-06	7.9e-05	Atp7a	ATPase, Cu++ transporting, alpha polypeptide
10563641	8.12	7.45	1.59	2e-06	3.4e-05	Rap1a	RAS-related protein-1a; predicted pseudogene 9392; Rap1A-retro1; RAS related protein-1a, pseudogene 2
10419082	10.34	9.68	1.58	6e-06	8.1e-05	Fam213a	family with sequence similarity 213, member A
10601326	5.67	5.01	1.58	1.9e-05	0.000194	Uprt	uracil phosphoribosyltransferase (FUR1) homolog (S. cerevisiae)
10578922	6.4	5.75	1.58	7.2e-05	0.000516	Klhl2	kelch-like 2, Mayven
10565437	7.95	7.28	1.58	7.95e-07	2.1e-05	Tmem135	transmembrane protein 135
10596277	7.24	6.58	1.58	0.000114	0.000729	Dnajc13	DnaJ (Hsp40) homolog, subfamily C, member 13
10537078	8.05	7.39	1.58	8e-06	0.000101	Mkln1	muskelin 1, intracellular mediator containing kelch motifs
10352294	6.67	6.01	1.58	1.9e-05	0.000193	Sde2	SDE2 telomere maintenance homolog (S. pombe)
10607250	6.35	5.69	1.58	2.2e-05	0.000214	Apex2	apurinic/apyrimidinic endonuclease 2
10413086	10.62	9.96	1.58	5.89e-09	9.26e-07	Adk	adenosine kinase
10500327	4.02	3.36	1.58	0.020588	0.041296	Hist2h3b	histone cluster 2, H3b; histone cluster 1, H3e; histone cluster 1, H3b; histone cluster 1, H3d; histone cluster 1, H3c; histone cluster 1, H3f; histone cluster 2, H3c2; histone cluster 2, H3c1
10493086	9.01	8.35	1.58	3.5e-05	0.000303	Hdgf	hepatoma-derived growth factor
10408755	7.26	6.61	1.58	0.000212	0.001158	Bloc1s5	biogenesis of lysosomal organelles complex-1, subunit 5, muted
10491231	6.01	5.35	1.58	2.6e-05	0.000241	Mynn	myoneurin
10480003	11.79	11.13	1.58	1e-06	3e-05	Itih2	inter-alpha trypsin inhibitor, heavy chain 2
10510982	5.84	5.18	1.58	1.5e-05	0.000161	Pex10	peroxisomal biogenesis factor 10
10353219	10.2	9.53	1.58	1.7e-08	2e-06	Sumo2	SMT3 suppressor of mif two 3 homolog 2 (yeast); small ubiquitin-related modifier 2-like; predicted pseudogene 9836; predicted pseudogene 10241; predicted gene 13430; SMT3 suppressor of mif two 3 homolog 2, pseudogene 4 (S. cerevisiae); predicted gene 13690; predicted gene 12335; predicted gene 12755; predicted gene 10540; SMT3 suppressor of mif two 3 homolog 2, pseudogene (S. cerevisiae)
10607497	9.82	9.16	1.58	4.7e-05	0.000375	Suclg2	succinate-Coenzyme A ligase, GDP-forming, beta subunit; predicted gene 15163
10520483	9.52	8.86	1.58	2.69e-07	1.1e-05	Ept1	ethanolaminephosphotransferase 1 (CDP-ethanolamine-specific)
10405234	6.86	6.2	1.58	6e-05	0.000448	Snrpd2	small nuclear ribonucleoprotein D2; predicted pseudogene 5848
10482517	6.31	5.65	1.58	0.002079	0.006669	Nmi	N-myc (and STAT) interactor
10506680	6.48	5.82	1.58	7.82e-07	2.1e-05	Ndc1	NDC1 transmembrane nucleoporin
10360225	9.87	9.21	1.58	7.82e-12	2.52e-08	Timm23	translocase of inner mitochondrial membrane 23; predicted pseudogene 10233; predicted gene 10171; predicted gene 16209; predicted gene 7493
10600390	8.33	7.68	1.58	1e-06	2.7e-05	Gdi1	guanosine diphosphate (GDP) dissociation inhibitor 1
10412844	6.83	6.17	1.58	3.4e-05	0.000293	Top2b	topoisomerase (DNA) II beta
10505996	8.61	7.95	1.58	4.31e-07	1.5e-05	Fggy	FGGY carbohydrate kinase domain containing
10457745	7.1	6.44	1.58	0.0001	0.00066	Trappc8	trafficking protein particle complex 8
10571647	6.28	5.63	1.58	2.7e-05	0.00025	4933411K20Rik	RIKEN cDNA 4933411K20 gene
10478196	6.93	6.27	1.58	5.37e-07	1.6e-05	Top1	topoisomerase (DNA) I
10543004	7.98	7.32	1.58	0.000149	0.000895	Pon2	paraoxonase 2
10580370	8.65	7.99	1.58	2.87e-09	6.49e-07	Dnaja2	DnaJ (Hsp40) homolog, subfamily A, member 2
10416800	5.64	4.99	1.58	0.000288	0.001471	Lmo7	LIM domain only 7
10416069	9.87	9.21	1.58	7.82e-12	2.52e-08	Timm23	translocase of inner mitochondrial membrane 23; predicted pseudogene 10233; predicted gene 10171; predicted gene 16209; predicted gene 7493
10515012	6.87	6.21	1.58	7.38e-07	2e-05	Prpf38a	PRP38 pre-mRNA processing factor 38 (yeast) domain containing A
10400668	6.7	6.04	1.58	6e-05	0.00045	Nemf	nuclear export mediator factor
10558274	7.6	6.94	1.58	7e-07	1.9e-05	Fam175b	family with sequence similarity 175, member B
10563411	6.02	5.36	1.58	0.000307	0.001541	Grwd1	glutamate-rich WD repeat containing 1
10605319	7.2	6.55	1.58	5.6e-05	0.000429	Slc10a3-ubl4	Slc10a3-Ubl4 readthrough; ubiquitin-like 4
10604832	9.84	9.18	1.58	0.005342	0.01405	Mir505	microRNA 505
10507784	7.85	7.19	1.58	2.5e-05	0.000236	Ppt1	palmitoyl-protein thioesterase 1
10409970	5.29	4.63	1.58	0.005484	0.014348	Zfp935	zinc finger protein 935
10395925	9.59	8.93	1.58	3e-06	5.5e-05	Mia2	melanoma inhibitory activity 2
10539653	8.76	8.1	1.58	0.006663	0.016741	Tprkb	Tp53rk binding protein
10530806	6.9	6.25	1.58	7.5e-05	0.000535	Ppat	phosphoribosyl pyrophosphate amidotransferase
10373778	6.59	5.93	1.58	0.000203	0.001121	Morc2a	microrchidia 2A
10511975	6.7	6.05	1.58	0.00384	0.010828	Slc35a1	solute carrier family 35 (CMP-sialic acid transporter), member 1
10441115	6.3	5.63	1.58	2e-05	0.000201	Brwd1	bromodomain and WD repeat domain containing 1
10546508	5.06	4.4	1.58	6.5e-05	0.00048
10428648	6.9	6.24	1.58	4.2e-05	0.000343	Taf2	TAF2 RNA polymerase II, TATA box binding protein (TBP)-associated factor
10375382	8.47	7.81	1.58	2.16e-07	1e-05	Clint1	clathrin interactor 1
10349016	6.85	6.19	1.58	7e-06	9e-05	2310035C23Rik	RIKEN cDNA 2310035C23 gene
10402179	8.24	7.57	1.58	0.000445	0.002046	Smek1	SMEK homolog 1, suppressor of mek1 (Dictyostelium)
10397518	8.97	8.31	1.58	3e-06	5.2e-05	Ahsa1	AHA1, activator of heat shock protein ATPase 1
10447897	4.95	4.29	1.58	0.003764	0.010661	Wtap	Wilms tumour 1-associating protein
10592023	10.21	9.55	1.58	6.86e-08	5e-06	Aplp2	amyloid beta (A4) precursor-like protein 2
10418341	6.54	5.89	1.58	0.000118	0.000751	Il17rb	interleukin 17 receptor B
10448004	6.5	5.84	1.58	6e-06	8.2e-05	Phf10	PHD finger protein 10
10476817	7.06	6.4	1.58	2e-06	3.5e-05	Atpaf1	ATP synthase mitochondrial F1 complex assembly factor 1; predicted gene 14117
10406426	6.04	5.38	1.58	0.000608	0.002598	Cetn3	centrin 3
10351304	8.48	7.81	1.58	1.2e-05	0.000135	Mpc2	mitochondrial pyruvate carrier 2
10393754	10.01	9.35	1.58	1.48e-08	2e-06	Actg1	actin, gamma, cytoplasmic 1; actin, cytoplasmic 2-like; actin, gamma, pseudogene 1; predicted gene 12715; predicted gene 8399; actin, beta
10420659	8.4	7.73	1.58	0.000244	0.001293	Spryd7	SPRY domain containing 7
10484201	5.78	5.13	1.57	0.003279	0.009574	Ccdc141	coiled-coil domain containing 141
10508112	6.79	6.14	1.57	6.3e-05	0.000468	Lsm10	U7 snRNP-specific Sm-like protein LSM10
10413710	6.74	6.09	1.57	0.000253	0.001326	Nt5dc2	5-nucleotidase domain containing 2
10543114	5.94	5.28	1.57	0.014481	0.031149	Rpa3	replication protein A3
10493193	8.47	7.81	1.57	0.000945	0.003638	Cct3	chaperonin containing Tcp1, subunit 3 (gamma)
10466682	7.15	6.51	1.57	0.003945	0.011064	Smc5	structural maintenance of chromosomes 5
10565330	7.72	7.07	1.57	2.1e-05	0.000205	Zfand6	zinc finger, AN1-type domain 6
10540122	8.52	7.87	1.57	1.6e-05	0.000169	Slc6a6	solute carrier family 6 (neurotransmitter transporter, taurine), member 6
10396193	9.65	9	1.57	0.000418	0.001952	Psma3	proteasome (prosome, macropain) subunit, alpha type 3; predicted gene 13835; predicted gene 5406
10472440	8.26	7.61	1.57	2.4e-05	0.000228	Tax1bp3	Tax1 (human T cell leukemia virus type I) binding protein 3; predicted gene 13597
10447141	6.99	6.34	1.57	3e-06	4.9e-05	Eml4	echinoderm microtubule associated protein like 4
10525893	8.01	7.36	1.57	0.001445	0.005032	Aacs	acetoacetyl-CoA synthetase
10601328	5.87	5.22	1.57	0.000308	0.001543	Uprt	uracil phosphoribosyltransferase (FUR1) homolog (S. cerevisiae)
10567043	7.13	6.48	1.57	3.8e-05	0.000323	Rras2	related RAS viral (r-ras) oncogene homolog 2
10498519	9.64	8.98	1.57	3.53e-07	1.4e-05	Ssr3	signal sequence receptor, gamma
10413014	7.66	7.01	1.57	2.7e-05	0.000247	Chchd1	coiled-coil-helix-coiled-coil-helix domain containing 1
10432180	6.79	6.14	1.57	0.000155	0.00092	Ccnt1	cyclin T1
10529995	8.1	7.45	1.57	0.000299	0.001508	Dhx15	DEAH (Asp-Glu-Ala-His) box polypeptide 15
10428052	8.69	8.04	1.57	3.8e-05	0.000319	Cct5	chaperonin containing Tcp1, subunit 5 (epsilon)
10522265	7.7	7.05	1.57	0.000111	0.000717	Slc30a9	solute carrier family 30 (zinc transporter), member 9
10498296	6.88	6.23	1.57	7.1e-05	0.000513	Commd2	COMM domain containing 2
10520405	6.13	5.48	1.57	0.000212	0.001157	Nom1	nucleolar protein with MIF4G domain 1
10405731	7.77	7.12	1.57	1e-05	0.000123	4933434E20Rik	RIKEN cDNA 4933434E20 gene; predicted gene 7664; predicted pseudogene 6478
10525733	8.51	7.85	1.57	1e-06	2.5e-05	Setd8	SET domain containing (lysine methyltransferase) 8
10589756	6.97	6.32	1.57	1e-05	0.000118	Epm2aip1	EPM2A (laforin) interacting protein 1
10474588	9.48	8.82	1.57	0.000192	0.001076	Emc7	ER membrane protein complex subunit 7
10543213	7.16	6.5	1.57	0.000211	0.001152	B630005N14Rik	RIKEN cDNA B630005N14 gene
10410115	8.61	7.96	1.57	7.55e-07	2e-05	Aaed1	AhpC/TSA antioxidant enzyme domain containing 1
10344813	6.1	5.45	1.57	0.000626	0.002653	Cspp1	centrosome and spindle pole associated protein 1
10412011	6.1	5.44	1.57	0.000527	0.002332	Kif2a	kinesin family member 2A
10403716	6.19	5.54	1.57	1e-05	0.000118	AW209491	expressed sequence AW209491
10391207	6.25	5.6	1.57	1.3e-05	0.000147	Dhx58	DEXH (Asp-Glu-X-His) box polypeptide 58
10405158	5.03	4.38	1.57	0.000481	0.002172	Pus7	pseudouridylate synthase 7 homolog (S. cerevisiae)
10368893	6.67	6.03	1.57	1.7e-05	0.000175	Lace1	lactation elevated 1
10359582	5.99	5.34	1.57	7e-05	0.000506	Fmo2	flavin containing monooxygenase 2
10483401	4.66	4.01	1.57	0.001037	0.003918	Spc25	SPC25, NDC80 kinetochore complex component, homolog (S. cerevisiae)
10535704	12.52	11.87	1.57	0.000357	0.001731	Cyp3a11	cytochrome P450, family 3, subfamily a, polypeptide 11
10363641	8.05	7.39	1.57	0.000155	0.000919	Herc4	hect domain and RLD 4
10382888	7	6.34	1.57	0.027977	0.052785	Mir6516	microRNA mir-6516; RIKEN cDNA 2810008D09 gene; predicted gene, 26083
10511501	5.81	5.15	1.57	0.011983	0.026697	Ndufaf6	NADH dehydrogenase (ubiquinone) complex I, assembly factor 6
10452918	6.77	6.12	1.57	0.00018	0.001024	Strn	striatin, calmodulin binding protein
10434029	7.17	6.52	1.57	0.000125	0.000785	Lztr1	leucine-zipper-like transcriptional regulator, 1
10411142	6.65	6	1.57	0.005011	0.013364	Bhmt	betaine-homocysteine methyltransferase
10516007	8.82	8.17	1.57	0.000143	0.000867	Zmpste24	zinc metallopeptidase, STE24
10596259	7.38	6.73	1.57	0.000241	0.001277	Dnajc13	DnaJ (Hsp40) homolog, subfamily C, member 13
10464128	7.21	6.55	1.57	3.3e-05	0.000287	Casp7	caspase 7
10348866	6.39	5.74	1.57	5.2e-05	0.000404	Atg4b	autophagy related 4B, cysteine peptidase
10385616	6.64	5.99	1.57	9.97e-07	2.5e-05	Rufy1	RUN and FYVE domain containing 1
10456723	9.07	8.42	1.57	4e-06	6.3e-05	BC031181	cDNA sequence BC031181
10438454	10.22	9.58	1.57	3.01e-09	6.74e-07	Sumo2	SMT3 suppressor of mif two 3 homolog 2 (yeast); small ubiquitin-related modifier 2-like; predicted pseudogene 9836; predicted pseudogene 10241; predicted gene 13690; predicted gene 13430; SMT3 suppressor of mif two 3 homolog 2, pseudogene 4 (S. cerevisiae); predicted gene 12335; predicted gene 12755; predicted gene 10540; SMT3 suppressor of mif two 3 homolog 2, pseudogene (S. cerevisiae); SMT3 su…
10527832	6.87	6.22	1.57	0.001973	0.006401	Pds5b	PDS5, regulator of cohesion maintenance, homolog B (S. cerevisiae)
10594289	6.68	6.03	1.57	0.000498	0.002231	Glce	glucuronyl C5-epimerase
10377987	6.89	6.24	1.57	7e-06	9.7e-05	Rabep1	rabaptin, RAB GTPase binding effector protein 1
10434396	7.43	6.78	1.57	3.12e-08	3e-06	Abcf3	ATP-binding cassette, sub-family F (GCN20), member 3
10407392	6.45	5.8	1.57	6.3e-05	0.000466	Fam208b	family with sequence similarity 208, member B
10501420	6.78	6.13	1.57	0.000455	0.002083	Stxbp3a	syntaxin binding protein 3A
10374880	6.88	6.23	1.57	3.1e-05	0.000273	Mtif2	mitochondrial translational initiation factor 2
10602068	6.36	5.72	1.57	5e-06	7.7e-05	Mid2	midline 2
10543783	9.8	9.15	1.57	0.000617	0.002625	Psma3	proteasome (prosome, macropain) subunit, alpha type 3; predicted gene 13835; predicted gene 5406
10530045	8.08	7.43	1.57	1.5e-05	0.000162	Sepsecs	Sep (O-phosphoserine) tRNA:Sec (selenocysteine) tRNA synthase
10500547	7.98	7.33	1.57	2.89e-08	3e-06	Hsd3b2	hydroxy-delta-5-steroid dehydrogenase, 3 beta- and steroid delta-isomerase 2
10483563	7.29	6.64	1.57	2.9e-05	0.000264	Tlk1	tousled-like kinase 1
10488322	7.22	6.57	1.57	5.3e-05	0.000412	Ralgapa2	Ral GTPase activating protein, alpha subunit 2 (catalytic)
10349249	6.68	6.03	1.57	3.2e-05	0.000286	Clasp1	CLIP associating protein 1
10365933	6.94	6.29	1.57	3.6e-05	0.00031	Eea1	early endosome antigen 1
10593159	7.12	6.46	1.57	0.000253	0.001326	Pafah1b2	platelet-activating factor acetylhydrolase, isoform 1b, subunit 2
10587627	7.29	6.64	1.57	0.002797	0.008431	Cyb5r4	cytochrome b5 reductase 4
10367076	4.39	3.74	1.57	0.00594	0.015255	Prim1	DNA primase, p49 subunit
10514398	4.67	4.02	1.57	0.00714	0.017683	Caap1	caspase activity and apoptosis inhibitor 1
10580309	7.16	6.5	1.57	2.99e-07	1.2e-05	Wdr83	WD repeat domain containing 83
10601192	6.1	5.45	1.57	7.8e-05	0.00055	Taf1	TAF1 RNA polymerase II, TATA box binding protein (TBP)-associated factor
10408227	7.43	6.78	1.57	2.3e-05	0.000224	Hfe	hemochromatosis
10405263	6.27	5.62	1.57	5.06e-07	1.6e-05	Simc1	SUMO-interacting motifs containing 1
10416155	6.85	6.2	1.57	0.001846	0.006081	Kctd9	potassium channel tetramerisation domain containing 9
10541301	6.51	5.87	1.56	0.000952	0.00366	Tuba8	tubulin, alpha 8
10608712	5.76	5.12	1.56	0.000227	0.00122
10468762	7.63	6.99	1.56	8.7e-05	0.000594	4930506M07Rik	RIKEN cDNA 4930506M07 gene
10492049	6.59	5.95	1.56	6e-06	8.1e-05	Supt20	suppressor of Ty 20
10454993	6.59	5.95	1.56	5.8e-05	0.000439	Hars2	histidyl-tRNA synthetase 2, mitochondrial (putative)
10388377	8.92	8.28	1.56	1.3e-05	0.000144	Srr	serine racemase
10492381	8.05	7.41	1.56	5e-06	7.9e-05	Gmps	guanine monophosphate synthetase
10426891	9.91	9.27	1.56	4e-06	6.7e-05	Mettl7a1	methyltransferase like 7A1
10381860	6.86	6.22	1.56	2e-06	3.4e-05	Mettl2	methyltransferase like 2
10545576	6.72	6.08	1.56	3.9e-05	0.000328	Mrpl19	mitochondrial ribosomal protein L19
10537306	9.74	9.09	1.56	1.27e-08	2e-06	Akr1d1	aldo-keto reductase family 1, member D1
10445796	5.9	5.26	1.56	4.1e-05	0.000339	Oard1	O-acyl-ADP-ribose deacylase 1
10404731	9.15	8.51	1.56	5e-06	7.6e-05	Tmem14c	transmembrane protein 14C
10529260	6.84	6.19	1.56	2e-05	0.000198	Prr14l	proline rich 14-like; predicted gene, 20796
10530477	6.13	5.49	1.56	8.3e-05	0.000576	Nfxl1	nuclear transcription factor, X-box binding-like 1
10499454	7.36	6.73	1.56	7e-06	9.5e-05	Dap3	death associated protein 3
10562605	6.03	5.4	1.56	8.2e-05	0.000571	AI987944	expressed sequence AI987944
10542264	8.02	7.37	1.56	6.95e-07	1.9e-05	2700089E24Rik	RIKEN cDNA 2700089E24 gene
10446965	6.12	5.48	1.56	0.000963	0.003695	Rasgrp3	RAS, guanyl releasing protein 3
10509500	8.16	7.53	1.56	0.000178	0.001019	Hp1bp3	heterochromatin protein 1, binding protein 3
10521593	9.34	8.7	1.56	9.11e-08	6e-06	Gm12174	predicted gene 12174; ribosomal protein L7; predicted gene 5045; predicted gene 6274; predicted gene 12090
10491455	8.18	7.54	1.56	7.1e-05	0.000511	Fxr1	fragile X mental retardation gene 1, autosomal homolog
10596347	8.14	7.5	1.56	3.1e-05	0.000274	Atp2c1	ATPase, Ca++-sequestering
10600377	9.02	8.38	1.56	5e-06	7.3e-05	Atp6ap1	ATPase, H+ transporting, lysosomal accessory protein 1
10489364	7.37	6.73	1.56	7.3e-05	0.000522	Oser1	oxidative stress responsive serine rich 1; predicted pseudogene 12226
10404412	7.5	6.85	1.56	6.38e-08	5e-06	Wrnip1	Werner helicase interacting protein 1
10593483	7.52	6.87	1.56	3.8e-05	0.000319	Fdx1	ferredoxin 1
10546944	8.69	8.05	1.56	4.28e-07	1.5e-05	Emc3	ER membrane protein complex subunit 3
10604226	5.36	4.72	1.56	0.000238	0.001268	C1galt1c1	C1GALT1-specific chaperone 1
10586781	7.85	7.21	1.56	3.9e-05	0.000326	Myo1e	myosin IE
10423503	6.09	5.45	1.56	0.000426	0.001982	Fam136b-ps	family with sequence similarity 136, member B, pseudogene
10424979	8.3	7.66	1.56	4e-06	6.7e-05	Gpt	glutamic pyruvic transaminase, soluble
10496023	7.74	7.1	1.56	5e-05	0.000393	Casp6	caspase 6
10421672	6.3	5.65	1.56	9.2e-05	0.000621	Gpalpp1	GPALPP motifs containing 1
10356859	7.32	6.68	1.56	8.68e-09	1e-06	Dtymk	deoxythymidylate kinase
10385557	7.54	6.9	1.56	0.000549	0.002408	Cnot6	CCR4-NOT transcription complex, subunit 6
10397148	4.85	4.21	1.56	0.000489	0.002202	Acot1	acyl-CoA thioesterase 1
10383192	7.07	6.43	1.56	6.2e-05	0.000461	Rnf213	ring finger protein 213
10534142	8.1	7.46	1.56	0.001764	0.005877	Sbds	Shwachman-Bodian-Diamond syndrome homolog (human)
10404700	8.2	7.56	1.56	0.000179	0.001023	Gm6245	predicted gene 6245; UBX domain protein 2A
10405291	7.44	6.8	1.56	1e-06	3.1e-05	Faf2	Fas associated factor family member 2
10360934	6.41	5.76	1.56	0.000164	0.000957	Rrp15	ribosomal RNA processing 15 homolog (S. cerevisiae)
10502951	10.38	9.74	1.56	2.4e-05	0.000232	Acadm	acyl-Coenzyme A dehydrogenase, medium chain
10581729	6.96	6.32	1.56	1.6e-05	0.000169	Ddx19a	DEAD (Asp-Glu-Ala-Asp) box polypeptide 19a
10530434	5.68	5.04	1.56	0.000109	0.000702	Commd8	COMM domain containing 8
10531437	8.86	8.22	1.56	7.32e-07	2e-05	Scarb2	scavenger receptor class B, member 2
10570975	8.95	8.31	1.56	2.5e-05	0.000234	Tm2d2	TM2 domain containing 2
10424113	9.91	9.27	1.56	5e-06	7.2e-05	Mal2	mal, T cell differentiation protein 2
10565152	5.62	4.98	1.56	0.023922	0.046654	Homer2	homer homolog 2 (Drosophila)
10388154	5.98	5.33	1.56	0.001162	0.004265	Med31	mediator complex subunit 31
10495685	8.04	7.4	1.56	7e-06	9.8e-05	Arhgap29	Rho GTPase activating protein 29
10520638	10.54	9.9	1.56	9.22e-09	1e-06	Atraid	all-trans retinoic acid induced differentiation factor
10568131	7.26	6.62	1.56	1.4e-05	0.000155	Pagr1a	PAXIP1 associated glutamate rich protein 1A; PAXIP1 associated glutamate rich protein 1B
10345423	6.75	6.11	1.56	4.56e-08	4e-06	Plekhb2	pleckstrin homology domain containing, family B (evectins) member 2
10364038	10.21	9.57	1.56	1.2e-05	0.000135	Upb1	ureidopropionase, beta
10482330	7.88	7.24	1.56	2.5e-05	0.000238	Atp6v1g1	ATPase, H+ transporting, lysosomal V1 subunit G1; predicted gene 13453
10514590	6.61	5.97	1.56	0.000129	0.000804	Dock7	dedicator of cytokinesis 7
10419370	6.25	5.61	1.56	7e-06	9.7e-05	Exoc5	exocyst complex component 5
10454063	7.08	6.43	1.56	2.08e-07	1e-05	Rsl24d1	ribosomal L24 domain containing 1; predicted pseudogene 6457; predicted gene 20509
10522782	9.39	8.75	1.56	6.27e-09	9.76e-07	Rpl7	ribosomal protein L7; predicted gene 5045; predicted gene 12174; predicted gene 6274; predicted gene 12090; predicted gene 5392
10596652	6.53	5.89	1.56	5.4e-05	0.000416	Hemk1	HemK methyltransferase family member 1
10451472	9.03	8.39	1.56	4.41e-07	1.5e-05	Rpl7l1	ribosomal protein L7-like 1
10465844	6.12	5.47	1.56	8.9e-05	0.000609	Asrgl1	asparaginase like 1
10424439	8.32	7.67	1.56	1.7e-05	0.000179	Efr3a	EFR3 homolog A (S. cerevisiae)
10435212	7.13	6.49	1.56	5.45e-07	1.7e-05	Osbpl11	oxysterol binding protein-like 11
10465553	8.31	7.67	1.56	1e-05	0.000122	Fkbp2	FK506 binding protein 2
10422707	7.27	6.63	1.56	1.7e-05	0.000178	Prkaa1	protein kinase, AMP-activated, alpha 1 catalytic subunit
10349733	8.16	7.52	1.56	2e-06	4.1e-05	Nucks1	nuclear casein kinase and cyclin-dependent kinase substrate 1
10445894	7.27	6.63	1.56	0.000546	0.002395	Erh	enhancer of rudimentary homolog (Drosophila); enhancer of rudimentary homolog; predicted pseudogene 10131
10541067	7.16	6.52	1.56	1.9e-05	0.000192	Gm8994	predicted gene 8994; eukaryotic translation initiation factor 4A3; predicted pseudogene 5576; predicted pseudogene 5580
10365870	7.5	6.86	1.56	0.000501	0.002241	Nr2c1	nuclear receptor subfamily 2, group C, member 1
10571007	8.1	7.46	1.56	4.86e-07	1.6e-05	Whsc1l1	Wolf-Hirschhorn syndrome candidate 1-like 1 (human)
10546538	9.34	8.7	1.56	2.5e-05	0.000234	Suclg2	succinate-Coenzyme A ligase, GDP-forming, beta subunit; predicted gene 15163
10494662	8.88	8.24	1.56	7e-06	9.6e-05	Ywhah	tyrosine 3-monooxygenase/tryptophan 5-monooxygenase activation protein, eta polypeptide; predicted gene 12428
10406598	8.21	7.58	1.56	4e-06	6.1e-05	Serinc5	serine incorporator 5
10363281	8.27	7.62	1.56	1e-06	2.5e-05	Ranbp2	RAN binding protein 2
10608685	7.43	6.8	1.55	0.000425	0.001978
10565759	6.86	6.23	1.55	0.00013	0.000805	Uvrag	UV radiation resistance associated gene
10477581	10.13	9.49	1.55	6e-06	8.3e-05	Rpl5	ribosomal protein L5; ribisomal protein L5, pseudogene 2; predicted gene 14217; ribosomal protein L5, pseudogene 1; 60S ribosomal protein L5-like; predicted gene 15616; predicted gene, 19840
10570013	7.23	6.6	1.55	7.7e-05	0.000543	Abhd13	abhydrolase domain containing 13
10437737	7.62	6.98	1.55	7e-06	9.5e-05	Rsl1d1	ribosomal L1 domain containing 1
10493307	7.81	7.18	1.55	0.040469	0.071258	Gm25820	predicted gene, 25820
10571840	9.65	9.01	1.55	0.00183	0.00604	Hpgd	hydroxyprostaglandin dehydrogenase 15 (NAD)
10475830	7.23	6.6	1.55	2e-06	4e-05	Mrps5	mitochondrial ribosomal protein S5
10579296	7.4	6.76	1.55	4e-06	6.8e-05	2810428I15Rik	RIKEN cDNA 2810428I15 gene
10542034	7.86	7.23	1.55	0.000244	0.001293	Gm4968	predicted gene 4968
10414192	12.43	11.79	1.55	2.3e-05	0.00022	Mat1a	methionine adenosyltransferase I, alpha
10404380	7.86	7.23	1.55	0.000369	0.001774	Dusp22	dual specificity phosphatase 22
10362171	6.4	5.77	1.55	2.9e-05	0.000261	Stx7	syntaxin 7
10554569	7.48	6.85	1.55	7e-06	9.7e-05	Gm10767	predicted gene 10767; family with sequence similarity 103, member A1; predicted gene 4199
10586248	7.3	6.66	1.55	0.001548	0.0053	Dennd4a	DENN/MADD domain containing 4A
10569583	6.56	5.93	1.55	6.37e-08	5e-06	Ppfia1	protein tyrosine phosphatase, receptor type, f polypeptide (PTPRF), interacting protein (liprin), alpha 1
10407811	9.61	8.98	1.55	2.92e-07	1.2e-05	Hnrnpf	heterogeneous nuclear ribonucleoprotein F; predicted gene 6430; predicted gene 7803; predicted gene 12435; predicted gene 11793
10422052	9.1	8.47	1.55	0.00012	0.000762	Commd6	COMM domain containing 6
10355742	8.07	7.44	1.55	1e-06	2.6e-05	Abcb6	ATP-binding cassette, sub-family B (MDR/TAP), member 6
10409322	8.58	7.96	1.55	3e-05	0.00027	Thoc3	THO complex 3
10492499	8.94	8.31	1.55	6e-06	8.1e-05	Mfsd1	major facilitator superfamily domain containing 1
10438959	7.38	6.75	1.55	0.000147	0.000885	Lsg1	large subunit GTPase 1 homolog (S. cerevisiae)
10501832	10.92	10.29	1.55	2.13e-08	2e-06	Abcd3	ATP-binding cassette, sub-family D (ALD), member 3
10373834	9.45	8.82	1.55	2.9e-05	0.000263	Sec14l4	SEC14-like 4 (S. cerevisiae)
10467091	8.43	7.8	1.55	2e-06	3.5e-05	Atad1	ATPase family, AAA domain containing 1
10489946	6.97	6.34	1.55	7.1e-05	0.000513	Dpm1	dolichol-phosphate (beta-D) mannosyltransferase 1
10535739	5.95	5.32	1.55	0.001016	0.00385	Usp12	ubiquitin specific peptidase 12
10385511	8.02	7.38	1.55	0.009339	0.021908	Psme2b	protease (prosome, macropain) activator subunit 2B; proteasome (prosome, macropain) activator subunit 2 (PA28 beta)
10577838	6.29	5.66	1.55	9.26e-07	2.3e-05	Ddhd2	DDHD domain containing 2
10353871	7.04	6.41	1.55	1.6e-05	0.000171	Lman2l	lectin, mannose-binding 2-like
10357773	6.89	6.25	1.55	4e-06	6.1e-05	Mdm4	transformed mouse 3T3 cell double minute 4
10496379	8.11	7.48	1.55	4e-06	6.2e-05	H2afz	H2A histone family, member Z; predicted pseudogene 8203; predicted gene 13007
10425257	9.36	8.72	1.55	9.57e-07	2.4e-05	Polr2f	polymerase (RNA) II (DNA directed) polypeptide F
10591022	9.89	9.26	1.55	0.00015	0.000897	4931406C07Rik	RIKEN cDNA 4931406C07 gene
10600403	6.34	5.71	1.55	0.00046	0.002101	Fam50a	family with sequence similarity 50, member A
10534120	10.13	9.5	1.55	8e-06	9.9e-05	Asl	argininosuccinate lyase
10374621	7.35	6.72	1.55	1.8e-05	0.000186	Usp34	ubiquitin specific peptidase 34
10468789	7.71	7.08	1.55	0.00016	0.000941	Pdzd8	PDZ domain containing 8
10448214	5.75	5.12	1.55	0.002628	0.008022	Zfp944	zinc finger protein 944
10368575	7.82	7.19	1.55	1.3e-05	0.000143	Supt4a	suppressor of Ty 4A; predicted gene 3258
10600911	7.69	7.06	1.55	3e-06	5.2e-05	Yipf6	Yip1 domain family, member 6
10431030	6.98	6.34	1.55	4e-06	6.9e-05	Mcat	malonyl CoA:ACP acyltransferase (mitochondrial)
10583297	5.44	4.81	1.55	0.001335	0.004736	Taf1d	TATA box binding protein (Tbp)-associated factor, RNA polymerase I, D
10504606	7.86	7.23	1.55	0.022911	0.045022	Aldh1b1	aldehyde dehydrogenase 1 family, member B1
10405853	6.64	6	1.55	3.8e-05	0.000319	Zfp369	zinc finger protein 369
10370320	7.58	6.95	1.55	3e-06	4.9e-05	Fam207a	family with sequence similarity 207, member A
10485340	7.18	6.55	1.55	4.19e-07	1.5e-05	Itpa	inosine triphosphatase (nucleoside triphosphate pyrophosphatase); inosine triphosphatase (nucleoside triphosphate pyrophosphatase) pseudogene 1
10458398	7.02	6.39	1.55	1.8e-05	0.000185	Hars	histidyl-tRNA synthetase
10463211	8.16	7.52	1.55	6e-06	8.1e-05	Pi4k2a	phosphatidylinositol 4-kinase type 2 alpha
10578688	11.05	10.41	1.55	0.002915	0.008709	Rnu2-10	U2 small nuclear RNA 10; RAD52 motif 1; predicted gene, 25813; predicted gene, 24950; predicted gene, 25202; predicted gene, 23971; predicted gene, 23849; predicted gene, 26316; predicted gene, 24763
10456414	6.79	6.16	1.55	0.000139	0.00085	Psmg2	proteasome (prosome, macropain) assembly chaperone 2; uncharacterized LOC102642159
10378334	8.22	7.59	1.55	1.9e-05	0.000196	Tax1bp3	Tax1 (human T cell leukemia virus type I) binding protein 3; predicted gene 13597
10580955	4.88	4.25	1.55	0.000897	0.003499	Gm26265	predicted gene, 26265
10346747	6.66	6.03	1.55	2e-06	3.5e-05	Cyp20a1	cytochrome P450, family 20, subfamily a, polypeptide 1
10346255	7.09	6.45	1.55	0.002729	0.008263	Ormdl1	ORM1-like 1 (S. cerevisiae)
10565081	6.77	6.14	1.55	0.032414	0.059503	Gm7180	predicted pseudogene 7180; translocase of inner mitochondrial membrane 17a
10396177	7.85	7.22	1.55	4.3e-05	0.00035	Actr10	ARP10 actin-related protein 10
10458016	10.2	9.57	1.55	8.68e-09	1e-06	Proc	protein C
10423030	7.85	7.22	1.55	0.000112	0.00072	Prlr	prolactin receptor
10448748	8.06	7.44	1.55	3.46e-09	7.1e-07	Nubp2	nucleotide binding protein 2
10484457	6	5.37	1.55	0.001318	0.004688	Clp1	CLP1, cleavage and polyadenylation factor I subunit
10519392	6.62	5.99	1.55	4.2e-05	0.000347	Krit1	KRIT1, ankyrin repeat containing
10391286	7.93	7.29	1.55	0.000725	0.002965	Stat5b	signal transducer and activator of transcription 5B
10581069	6.32	5.69	1.55	0.000586	0.002531	Cmtm4	CKLF-like MARVEL transmembrane domain containing 4
10407993	8.28	7.65	1.55	7e-06	9.5e-05	Srsf10	serine/arginine-rich splicing factor 10; predicted gene 5446
10599997	6.78	6.14	1.55	3.7e-05	0.000315	Mtmr1	myotubularin related protein 1
10511886	12.82	12.2	1.54	2e-06	4.3e-05	Bhmt	betaine-homocysteine methyltransferase; betaine-homocysteine methyltransferase, pseudogene 1
10533316	6.42	5.8	1.54	0.000303	0.001526	Erp29	endoplasmic reticulum protein 29
10515242	6.65	6.03	1.54	4.6e-05	0.000368	Nsun4	NOL1/NOP2/Sun domain family, member 4
10511510	6.74	6.11	1.54	0.001533	0.00526	Ints8	integrator complex subunit 8
10396645	6.03	5.4	1.54	0.004258	0.011765	Zbtb1	zinc finger and BTB domain containing 1
10399593	6.33	5.71	1.54	1.4e-05	0.000154	Itgb1bp1	integrin beta 1 binding protein 1
10421197	7.05	6.43	1.54	6e-06	8.8e-05	Chmp7	charged multivesicular body protein 7
10514510	8.23	7.6	1.54	1.5e-07	8e-06	Cyp2j6	cytochrome P450, family 2, subfamily j, polypeptide 6
10491551	6.23	5.61	1.54	0.000198	0.001099	Exosc9	exosome component 9
10457203	6.46	5.84	1.54	0.001952	0.006357
10544525	10.66	10.03	1.54	8.97e-08	6e-06	Pdia4	protein disulfide isomerase associated 4
10460376	9.13	8.51	1.54	9e-06	0.000115	Ppp1ca	protein phosphatase 1, catalytic subunit, alpha isoform
10572730	5.6	4.97	1.54	0.015461	0.032821	Zfp617	zinc finger protein 617
10535866	7.93	7.3	1.54	0.000103	0.000673	Ubl3	ubiquitin-like 3
10372853	6.78	6.16	1.54	2e-06	3.8e-05	Tbk1	TANK-binding kinase 1
10372965	7.23	6.61	1.54	3.1e-05	0.000276	Usp15	ubiquitin specific peptidase 15
10459962	6.46	5.84	1.54	6.37e-08	5e-06	Atp9b	ATPase, class II, type 9B
10365302	7.83	7.21	1.54	0.000218	0.001183	A230046K03Rik	RIKEN cDNA A230046K03 gene
10344939	6.21	5.59	1.54	0.000253	0.001325	Terf1	telomeric repeat binding factor 1
10422980	8.34	7.72	1.54	0.00011	0.000711	Lmbrd2	LMBR1 domain containing 2
10433633	7.19	6.57	1.54	2.8e-05	0.000258	Mkl2	MKL/myocardin-like 2
10413826	6.88	6.26	1.54	0.000178	0.001019	Oxnad1	oxidoreductase NAD-binding domain containing 1
10488303	6.21	5.59	1.54	9.78e-07	2.4e-05	Crnkl1	Crn, crooked neck-like 1 (Drosophila)
10475965	7.3	6.68	1.54	4.3e-05	0.00035	Polr1b	polymerase (RNA) I polypeptide B
10531066	10.43	9.81	1.54	1.4e-05	0.000153	Ugt2a3	UDP glucuronosyltransferase 2 family, polypeptide A3
10357814	8.4	7.77	1.54	2.95e-07	1.2e-05	Zc3h11a	zinc finger CCCH type containing 11A; zinc finger, BED domain containing 6
10595404	6.34	5.72	1.54	0.001037	0.003918	Fam46a	family with sequence similarity 46, member A
10367073	7.61	6.99	1.54	2.19e-07	1e-05	Snrpd2	small nuclear ribonucleoprotein D2; predicted pseudogene 5848
10597627	7.24	6.61	1.54	4e-06	6.6e-05	Oxsr1	oxidative-stress responsive 1
10462454	7.28	6.65	1.54	0.000192	0.001077	Uhrf2	ubiquitin-like, containing PHD and RING finger domains 2
10409294	6.95	6.32	1.54	7e-05	0.000508	Sptlc1	serine palmitoyltransferase, long chain base subunit 1
10522250	7.74	7.12	1.54	0.000282	0.001442	Tmem33	transmembrane protein 33
10463803	7.26	6.63	1.54	2.2e-05	0.000213	Slk	STE20-like kinase
10580771	7.55	6.92	1.54	5e-06	7.8e-05	Ciapin1	cytokine induced apoptosis inhibitor 1
10403303	7.23	6.6	1.54	0.000147	0.000884	Akr1c13	aldo-keto reductase family 1, member C13
10545394	9.85	9.22	1.54	6.85e-08	5e-06	Rnf181	ring finger protein 181
10502029	6.56	5.94	1.54	9.8e-05	0.000651	Larp7	La ribonucleoprotein domain family, member 7
10512308	11.54	10.92	1.54	2.14e-07	1e-05	Sigmar1	sigma non-opioid intracellular receptor 1
10461999	7.06	6.44	1.54	6.7e-05	0.000492	Abhd17b	abhydrolase domain containing 17B
10414288	7.98	7.35	1.54	3.3e-05	0.000291	Psmc6	proteasome (prosome, macropain) 26S subunit, ATPase, 6
10434348	7.07	6.44	1.54	5.31e-07	1.6e-05	Eif2b5	eukaryotic translation initiation factor 2B, subunit 5 epsilon
10385081	6.94	6.31	1.54	0.004214	0.011663	Anp32-ps	acidic (leucine-rich) nuclear phosphoprotein 32 family, pseudogene
10543333	10.55	9.93	1.54	6e-06	8.8e-05	Aass	aminoadipate-semialdehyde synthase
10565486	6.44	5.81	1.54	0.000383	0.001828	Eed	embryonic ectoderm development
10599855	7.16	6.54	1.54	0.000758	0.003072	Eif4e	eukaryotic translation initiation factor 4E; predicted gene 7327
10354979	8.44	7.82	1.54	2.43e-07	1.1e-05	Als2	amyotrophic lateral sclerosis 2 (juvenile)
10406581	6.58	5.95	1.54	5e-06	7.6e-05	Dhfr	dihydrofolate reductase
10543846	6.98	6.35	1.54	7e-06	9.3e-05	Slc35b4	solute carrier family 35, member B4
10548057	9.28	8.65	1.54	7e-06	9e-05	Ndufa9	NADH dehydrogenase (ubiquinone) 1 alpha subcomplex, 9
10359917	8.95	8.33	1.54	0.000103	0.000673	Hsd17b7	hydroxysteroid (17-beta) dehydrogenase 7
10412616	6.35	5.72	1.54	4e-05	0.000333	Rpp14	ribonuclease P 14 subunit
10602090	7.04	6.42	1.54	0.000213	0.001162	Atg4a	autophagy related 4A, cysteine peptidase; autophagy related 4A, pseudogene
10591009	6.01	5.39	1.54	3e-06	5.2e-05	Med17	mediator complex subunit 17
10579915	6.54	5.92	1.54	0.003154	0.009295	Smarca5	SWI/SNF related, matrix associated, actin dependent regulator of chromatin, subfamily a, member 5
10344817	6.01	5.38	1.54	0.00211	0.006742	Cspp1	centrosome and spindle pole associated protein 1
10373964	7.19	6.56	1.54	2e-06	3.9e-05	Thoc5	THO complex 5
10599627	8.3	7.68	1.54	0.000152	0.000908	Hprt	hypoxanthine guanine phosphoribosyl transferase
10545780	6.45	5.83	1.54	4.9e-05	0.000388	Exoc6b	exocyst complex component 6B
10527624	6.5	5.88	1.54	2.8e-05	0.000258	Uspl1	ubiquitin specific peptidase like 1
10362829	7.28	6.66	1.54	0.000328	0.001619	Ostm1	osteopetrosis associated transmembrane protein 1
10387014	7.47	6.85	1.54	3e-05	0.000266	Map2k4	mitogen-activated protein kinase kinase 4
10364222	10	9.38	1.54	3e-06	5.3e-05	Ftcd	formiminotransferase cyclodeaminase
10344707	8.88	8.26	1.54	1.2e-05	0.000138	Pcmtd1	protein-L-isoaspartate (D-aspartate) O-methyltransferase domain containing 1
10539882	6.88	6.25	1.54	4.8e-05	0.00038	Ruvbl1	RuvB-like protein 1
10345357	8.21	7.58	1.54	1e-05	0.000123	Imp4	IMP4, U3 small nucleolar ribonucleoprotein, homolog (yeast)
10389229	9.24	8.62	1.54	6e-06	8.5e-05	Rpl9-ps1	ribosomal protein L9, pseudogene 1; ribosomal protein L9; predicted gene 5451; ribosomal protein L9, pseudogene 4; ribosomal protein L9, pseudogene 6; ribosomal protein L9, pseudogene 7; ribosomal protein L9, pseudogene 3; predicted gene 14231
10548563	9.16	8.54	1.54	0.002523	0.007763	Ptp4a1	protein tyrosine phosphatase 4a1; predicted gene 13363; predicted gene 5582; predicted gene 15801; predicted pseudogene 8783; predicted gene 15026
10506736	6.35	5.73	1.54	0.000543	0.002385	Magoh	mago-nashi homolog, proliferation-associated (Drosophila)
10411751	7.77	7.15	1.54	0.000759	0.003074	Slc30a5	solute carrier family 30 (zinc transporter), member 5
10518774	11.23	10.61	1.54	7.2e-07	2e-05	Park7	Parkinson disease (autosomal recessive, early onset) 7
10349793	6.01	5.39	1.54	7.5e-05	0.000533	Dstyk	dual serine/threonine and tyrosine protein kinase
10349383	8.97	8.34	1.54	0.000806	0.003217	Slc35f5	solute carrier family 35, member F5
10608656	6.32	5.71	1.53	4.5e-05	0.000361
10608667	5.89	5.28	1.53	0.000495	0.002219
10567343	6.1	5.49	1.53	3e-06	5e-05	Knop1	lysine rich nucleolar protein 1
10555179	6.79	6.17	1.53	6e-06	8.4e-05	Prkrir	protein-kinase, interferon-inducible double stranded RNA dependent inhibitor, repressor of (P58 repressor)
10500976	9.13	8.52	1.53	9.7e-05	0.000645	Rap1a	RAS-related protein-1a
10402564	8.08	7.47	1.53	4e-06	6.4e-05	Setd3	SET domain containing 3
10547410	7.12	6.5	1.53	1.3e-05	0.000148	Erc1	ELKS/RAB6-interacting/CAST family member 1
10542172	6.18	5.57	1.53	0.001751	0.005841	Clec1b	C-type lectin domain family 1, member b
10587077	6.68	6.07	1.53	2.3e-05	0.000222	Gm16551	predicted gene 16551; predicted gene 20649
10457250	6.34	5.72	1.53	0.000705	0.002902	Arhgap12	Rho GTPase activating protein 12
10368654	6.89	6.28	1.53	2e-06	4.4e-05	Nt5dc1	5-nucleotidase domain containing 1
10561345	4.82	4.2	1.53	0.000151	0.000903	Zfp780b	zinc finger protein 780B
10437311	9.18	8.57	1.53	2e-06	4e-05	Trap1	TNF receptor-associated protein 1
10457948	8.38	7.77	1.53	4.8e-05	0.00038	Slc25a46	solute carrier family 25, member 46
10449989	6.09	5.48	1.53	0.000709	0.002914	Zfp422	zinc finger protein 422; zinc finger protein 422, related sequence 1
10522606	6.15	5.53	1.53	4.5e-05	0.000362	Exoc1	exocyst complex component 1
10594501	9.38	8.77	1.53	3e-06	5e-05	Ptplad1	protein tyrosine phosphatase-like A domain containing 1
10493094	7.85	7.23	1.53	4.95e-07	1.6e-05	Mrpl24	mitochondrial ribosomal protein L24
10395328	7.4	6.79	1.53	0.00135	0.004775	Snx13	sorting nexin 13
10353050	6.99	6.38	1.53	0.001011	0.003838	Cops5	COP9 (constitutive photomorphogenic) homolog, subunit 5 (Arabidopsis thaliana)
10409414	7.06	6.44	1.53	2.5e-05	0.000234	Rab24	RAB24, member RAS oncogene family
10486284	8.46	7.84	1.53	0.000338	0.001658	Ndufaf1	NADH dehydrogenase (ubiquinone) 1 alpha subcomplex, assembly factor 1
10382985	9.92	9.31	1.53	0.000121	0.000763	Afmid	arylformamidase; predicted gene 20708
10507203	7.08	6.46	1.53	4.16e-07	1.5e-05	Atpaf1	ATP synthase mitochondrial F1 complex assembly factor 1; predicted gene 14117
10479490	7.46	6.85	1.53	3.5e-05	0.000303	Arfgap1	ADP-ribosylation factor GTPase activating protein 1
10394532	7.92	7.31	1.53	5e-06	7.3e-05	Ube2f	ubiquitin-conjugating enzyme E2F (putative); predicted gene 7099; ubiquitin-conjugating enzyme E2F (putative) pseudogene
10407833	5.95	5.33	1.53	0.005654	0.014675	Ggps1	geranylgeranyl diphosphate synthase 1
10606376	6.43	5.82	1.53	0.000216	0.001176	2610002M06Rik	RIKEN cDNA 2610002M06 gene; charged multivesicular body protein 1B
10505282	6.81	6.2	1.53	1e-06	3.3e-05	Prpf4	PRP4 pre-mRNA processing factor 4 homolog (yeast)
10414256	7.42	6.81	1.53	2.81e-09	6.41e-07	Rbmxl1	RNA binding motif protein, X linked-like-1; predicted gene 7324; RNA binding motif protein, X chromosome
10495059	7.33	6.71	1.53	4e-06	6.7e-05	St7l	suppression of tumorigenicity 7-like
10403743	6.59	5.98	1.53	1e-05	0.00012	Inhba	inhibin beta-A
10372082	9.23	8.61	1.53	8.56e-07	2.2e-05	Nudt4	nudix (nucleoside diphosphate linked moiety X)-type motif 4
10382532	6.01	5.4	1.53	0.00655	0.016513	Slc16a5	solute carrier family 16 (monocarboxylic acid transporters), member 5
10459236	8.05	7.43	1.53	0.002985	0.008872	Grpel2	GrpE-like 2, mitochondrial
10393866	6.88	6.27	1.53	0.000321	0.001594	Sirt7	sirtuin 7
10399430	9.3	8.69	1.53	1.3e-05	0.000149	Ddx1	DEAD (Asp-Glu-Ala-Asp) box polypeptide 1
10365426	7.28	6.66	1.53	3.9e-05	0.000326	Psma5	proteasome (prosome, macropain) subunit, alpha type 5; predicted gene 8394; predicted gene 12989
10386171	9.48	8.87	1.53	2e-06	3.8e-05	Ndufs3	NADH dehydrogenase (ubiquinone) Fe-S protein 3; predicted gene 12251
10503584	8.34	7.73	1.53	5e-06	7.1e-05	Coq3	coenzyme Q3 homolog, methyltransferase (yeast)
10506643	10.45	9.84	1.53	1.1e-07	7e-06	Tmem59	transmembrane protein 59
10418251	6.32	5.7	1.53	0.000195	0.001088	Appl1	adaptor protein, phosphotyrosine interaction, PH domain and leucine zipper containing 1
10452430	8.43	7.82	1.53	4e-06	6.3e-05	Fbxl17	F-box and leucine-rich repeat protein 17
10382565	8.18	7.57	1.53	7e-06	9.5e-05	Mrps7	mitchondrial ribosomal protein S7
10583326	6.15	5.54	1.53	0.002145	0.006833	Slc36a4	solute carrier family 36 (proton/amino acid symporter), member 4
10414325	7.03	6.41	1.53	0.000978	0.003741	Cgrrf1	cell growth regulator with ring finger domain 1
10481525	8.29	7.68	1.53	3e-06	5.8e-05	Tor1a	torsin family 1, member A (torsin A)
10553993	6.49	5.88	1.53	0.000424	0.001976	Snrpa1	small nuclear ribonucleoprotein polypeptide A
10418455	10.8	10.19	1.53	3.76e-08	3e-06	Itih1	inter-alpha trypsin inhibitor, heavy chain 1
10391407	8.57	7.95	1.53	3e-06	5.6e-05	Coa3	cytochrome C oxidase assembly factor 3
10435149	6.64	6.03	1.53	0.000116	0.000742	Fyttd1	forty-two-three domain containing 1
10403604	7.32	6.72	1.53	6e-06	8.9e-05	Lyst	lysosomal trafficking regulator
10422962	9.25	8.64	1.53	7.69e-07	2.1e-05	Nadk2	NAD kinase 2, mitochondrial
10470893	8.24	7.63	1.53	4e-06	6.8e-05	Set	SET nuclear oncogene; predicted gene 9531; protein phosphatase 2A inhibitor-2 I-2PP2A-related; predicted gene 6579; predicted gene 11877; predicted gene 5708; predicted gene 12642
10511661	7.76	7.15	1.53	5.6e-05	0.000429	Otud6b	OTU domain containing 6B
10348929	9.1	8.49	1.53	1.29e-07	8e-06	Hnrnpf	heterogeneous nuclear ribonucleoprotein F; predicted gene 6430; predicted gene 7803; predicted gene 12435; predicted gene 11793
10476287	7.92	7.31	1.53	7e-06	9.3e-05	Pank2	pantothenate kinase 2
10579852	6.17	5.56	1.53	0.00073	0.002981	Mmaa	methylmalonic aciduria (cobalamin deficiency) type A
10568521	5.69	5.07	1.53	0.000956	0.003672	2310057M21Rik	RIKEN cDNA 2310057M21 gene
10574962	7.82	7.2	1.53	6.3e-05	0.000466	Nfatc3	nuclear factor of activated T cells, cytoplasmic, calcineurin dependent 3
10558325	6.8	6.19	1.53	4.25e-07	1.5e-05	Bccip	BRCA2 and CDKN1A interacting protein
10480541	6.52	5.9	1.53	1.9e-05	0.000192	Ehmt1	euchromatic histone methyltransferase 1
10561335	6.77	6.15	1.53	7e-06	9.3e-05	Prkcz	protein kinase C, zeta
10430929	5.09	4.48	1.53	0.002317	0.007253	Tbrg3	transforming growth factor beta regulated gene 3
10457853	6.31	5.7	1.53	0.003867	0.010891	Ino80c	INO80 complex subunit C
10571093	6.56	5.95	1.53	2e-06	3.8e-05	Rnf170	ring finger protein 170; predicted gene 8946
10353545	6.2	5.59	1.53	0.000664	0.002774	1110058L19Rik	RIKEN cDNA 1110058L19 gene
10389373	7.75	7.14	1.53	0.000386	0.001837	Appbp2	amyloid beta precursor protein (cytoplasmic tail) binding protein 2
10463068	9.35	8.74	1.53	0.002423	0.007517	Ptp4a1	protein tyrosine phosphatase 4a1; predicted gene 13363; predicted gene 5582; predicted gene 15801; predicted pseudogene 8783; predicted gene 15026
10466659	6.45	5.83	1.53	5.8e-05	0.000441	Gda	guanine deaminase
10577623	7.11	6.5	1.53	0.000733	0.002992	Gins4	GINS complex subunit 4 (Sld5 homolog)
10478967	7.3	6.69	1.53	6.9e-05	0.000505	Cstf1	cleavage stimulation factor, 3 pre-RNA, subunit 1
10423963	8.45	7.83	1.53	1.6e-05	0.000168	Eny2	enhancer of yellow 2 homolog (Drosophila)
10503214	6.08	5.46	1.53	0.000405	0.001906	Chd7	chromodomain helicase DNA binding protein 7
10456891	11.39	10.77	1.53	3.04e-08	3e-06	Atp5a1	ATP synthase, H+ transporting, mitochondrial F1 complex, alpha subunit 1
10503188	7.02	6.4	1.53	0.001895	0.00621	Chd7	chromodomain helicase DNA binding protein 7
10391454	7.12	6.51	1.53	3e-06	5.2e-05	Vat1	vesicle amine transport protein 1 homolog (T californica)
10439985	6.52	5.9	1.53	1.5e-05	0.000158	Trmt10c	tRNA methyltransferase 10C
10379560	4.91	4.3	1.53	0.010288	0.023683	Zfp830	zinc finger protein 830
10524681	6.69	6.08	1.53	0.000142	0.000864	Triap1	TP53 regulated inhibitor of apoptosis 1
10544815	11.34	10.73	1.53	4e-06	6.5e-05	Hibadh	3-hydroxyisobutyrate dehydrogenase
10431635	5.25	4.64	1.52	0.000813	0.003238	Gm24415	predicted gene, 24415
10442954	6.91	6.31	1.52	1.2e-05	0.000136	Axin1	axin 1
10468869	9.76	9.16	1.52	3.5e-05	0.0003	Prdx3	peroxiredoxin 3
10501143	8.89	8.28	1.52	2.3e-05	0.000223	Ahcyl1	S-adenosylhomocysteine hydrolase-like 1
10405785	5.51	4.91	1.52	0.001841	0.006068	Ercc6l2	excision repair cross-complementing rodent repair deficiency, complementation group 6 like 2
10545346	7.11	6.51	1.52	4.3e-05	0.000349	Ptcd3	pentatricopeptide repeat domain 3
10575129	6.56	5.96	1.52	2.1e-05	0.000206	Vps4a	vacuolar protein sorting 4a (yeast)
10358191	7.24	6.64	1.52	1.7e-05	0.000177	Camsap2	calmodulin regulated spectrin-associated protein family, member 2
10537246	6.7	6.1	1.52	9.7e-05	0.000648	Nup205	nucleoporin 205
10607587	8.49	7.89	1.52	2.4e-05	0.000231	Pdha1	pyruvate dehydrogenase E1 alpha 1
10359086	6.76	6.16	1.52	6.75e-07	1.9e-05	Cep350	centrosomal protein 350
10357808	7.7	7.1	1.52	0.001243	0.004483	Snrpe	small nuclear ribonucleoprotein E; small nuclear ribonucleoprotein E-like; predicted gene 14284
10498313	10.54	9.93	1.52	3.78e-08	3e-06	Pgk1	phosphoglycerate kinase 1; predicted gene 5537
10361979	6.64	6.03	1.52	5.8e-05	0.000437	Bclaf1	BCL2-associated transcription factor 1
10571266	8.79	8.2	1.52	6.8e-05	0.000495	Ppp2cb	protein phosphatase 2 (formerly 2A), catalytic subunit, beta isoform
10487748	7.17	6.57	1.52	1.78e-07	9e-06	4930402H24Rik	RIKEN cDNA 4930402H24 gene
10362596	6.07	5.46	1.52	0.00115	0.004233	Fyn	Fyn proto-oncogene
10479198	7.78	7.18	1.52	0.000564	0.002459	Gm14305	predicted gene 14305; predicted gene 14432; predicted gene 14308; predicted gene 14430; predicted gene 14434; RIKEN cDNA 0610010B08 gene; predicted gene 14295; predicted gene 4724; predicted gene 14419; predicted gene 14410; zinc finger protein 709-like; predicted gene 14306; predicted gene 14436; predicted gene 14391; predicted gene 6710
10442231	4.9	4.29	1.52	0.002304	0.00722	3110052M02Rik	RIKEN cDNA 3110052M02 gene
10374068	6.23	5.63	1.52	4.4e-05	0.000355	Dbnl	drebrin-like
10381697	6.62	6.02	1.52	0.000121	0.000762	Hexim1	hexamethylene bis-acetamide inducible 1
10464479	8.34	7.73	1.52	5.3e-05	0.00041	Ppp6r3	protein phosphatase 6, regulatory subunit 3
10400030	6.57	5.96	1.52	5e-06	7.9e-05	Bzw2	basic leucine zipper and W2 domains 2
10373530	6.04	5.43	1.52	0.005106	0.013564	Cdk2	cyclin-dependent kinase 2
10577641	6.43	5.83	1.52	0.000296	0.001496	1810011O10Rik	RIKEN cDNA 1810011O10 gene
10504008	8.69	8.09	1.52	8.1e-05	0.000565	Chmp5	charged multivesicular body protein 5
10452892	7.61	7.01	1.52	0.001394	0.004886	Fam98a	family with sequence similarity 98, member A
10484351	10.1	9.49	1.52	2.02e-08	2e-06	Sumo2	SMT3 suppressor of mif two 3 homolog 2 (yeast); small ubiquitin-related modifier 2-like; predicted gene 13690; predicted pseudogene 9836; predicted pseudogene 10241; predicted gene 12335; predicted gene 13430; SMT3 suppressor of mif two 3 homolog 2, pseudogene 4 (S. cerevisiae); predicted gene 10540; SMT3 suppressor of mif two 3 homolog 2, pseudogene (S. cerevisiae); predicted gene 12755
10490273	7.78	7.18	1.52	0.000564	0.002459	Gm14305	predicted gene 14305; predicted gene 14432; predicted gene 14308; predicted gene 14430; predicted gene 14434; RIKEN cDNA 0610010B08 gene; predicted gene 14295; predicted gene 4724; predicted gene 14419; predicted gene 14410; zinc finger protein 709-like; predicted gene 14306; predicted gene 14436; predicted gene 14391; predicted gene 6710
10595126	7.29	6.69	1.52	0.009155	0.021563	Fbxo9	f-box protein 9
10479192	7.78	7.18	1.52	0.000564	0.002459	Gm14305	predicted gene 14305; predicted gene 14432; predicted gene 14308; predicted gene 14430; predicted gene 14434; RIKEN cDNA 0610010B08 gene; predicted gene 14295; predicted gene 4724; predicted gene 14419; predicted gene 14410; zinc finger protein 709-like; predicted gene 14306; predicted gene 14436; predicted gene 14391; predicted gene 6710
10591241	5.29	4.69	1.52	0.005313	0.013992	Zfp426	zinc finger protein 426
10399379	10.54	9.93	1.52	3.78e-08	3e-06	Pgk1	phosphoglycerate kinase 1; predicted gene 5537
10604053	6.42	5.82	1.52	1.9e-05	0.000191	Nkrf	NF-kappaB repressing factor
10371811	7.91	7.31	1.52	5e-06	7.5e-05	Scyl2	SCY1-like 2 (S. cerevisiae)
10453082	6.96	6.36	1.52	3.8e-05	0.000321	Hnrnpll	heterogeneous nuclear ribonucleoprotein L-like
10523468	5.66	5.06	1.52	0.02864	0.053814	Bmp2k	BMP2 inducible kinase
10515113	8.09	7.48	1.52	0.000403	0.001898	Hnrnpa3	heterogeneous nuclear ribonucleoprotein A3; predicted pseudogene 8991; predicted gene 12960; predicted gene 14398; predicted gene 5940; predicted gene 6161; predicted gene 11847; predicted gene 6397; predicted gene 6254; predicted pseudogene 9242; heterogeneous nuclear ribonucleoprotein A3 pseudogene; predicted gene 12229; predicted gene 14730; predicted gene 17082; predicted gene 7399; predicted…
10407814	7.37	6.77	1.52	7.9e-05	0.000555	Tbce	tubulin-specific chaperone E
10436804	8.41	7.81	1.52	1.77e-07	9e-06	Mrap	melanocortin 2 receptor accessory protein
10580331	7.74	7.14	1.52	5.9e-05	0.000447	Vps35	vacuolar protein sorting 35
10556611	6.66	6.05	1.52	0.008212	0.019754	Gm25683	predicted gene, 25683
10344803	5.9	5.29	1.52	0.007473	0.01834	Cspp1	centrosome and spindle pole associated protein 1
10529273	8.04	7.44	1.52	3.76e-08	3e-06	Ctbp1	C-terminal binding protein 1
10397083	6.88	6.28	1.52	2e-05	0.000199	Rbm25	RNA binding motif protein 25
10514902	6.03	5.42	1.52	0.000993	0.003781	Lrrc42	leucine rich repeat containing 42
10400762	7.27	6.66	1.52	1e-06	3e-05	Map4k5	mitogen-activated protein kinase kinase kinase kinase 5
10568568	11.98	11.38	1.52	0.000261	0.001362	Oat	ornithine aminotransferase
10598798	6.81	6.21	1.52	0.0001	0.00066	Kdm6a	lysine (K)-specific demethylase 6A
10512111	7.17	6.57	1.52	9.2e-05	0.000622	Smu1	smu-1 suppressor of mec-8 and unc-52 homolog (C. elegans)
10436428	7.29	6.68	1.52	9.1e-05	0.000616	Mina	myc induced nuclear antigen
10605437	8.32	7.71	1.52	0.000337	0.001656	Pls3	plastin 3 (T-isoform)
10480813	6.9	6.29	1.52	1.1e-05	0.000126	Rabl6	RAB, member RAS oncogene family-like 6
10381528	8.46	7.85	1.52	6e-06	8.2e-05	Nags	N-acetylglutamate synthase
10344741	8.09	7.48	1.52	0.000403	0.001898	Hnrnpa3	heterogeneous nuclear ribonucleoprotein A3; predicted pseudogene 8991; predicted gene 12960; predicted gene 14398; predicted gene 5940; predicted gene 6161; predicted gene 11847; predicted gene 6397; predicted gene 6254; predicted pseudogene 9242; heterogeneous nuclear ribonucleoprotein A3 pseudogene; predicted gene 12229; predicted gene 14730; predicted gene 17082; predicted gene 7399; predicted…
10448089	9.57	8.96	1.52	1.61e-07	9e-06	Oaz1	ornithine decarboxylase antizyme 1; ornithine decarboxylase antizyme 1, pseudogene
10434233	7.69	7.08	1.52	3.7e-05	0.000316	Ufd1l	ubiquitin fusion degradation 1 like
10581289	8.26	7.65	1.52	4e-06	6.9e-05	Atp6v0d1	ATPase, H+ transporting, lysosomal V0 subunit D1
10579052	5.52	4.92	1.52	9.6e-05	0.000642	Gm10033	predicted gene 10033; predicted gene 10311
10469712	4.99	4.38	1.52	5e-05	0.000393	Pdss1	prenyl (solanesyl) diphosphate synthase, subunit 1
10523529	7.8	7.2	1.52	9.8e-05	0.00065	Cops4	COP9 (constitutive photomorphogenic) homolog, subunit 4 (Arabidopsis thaliana)
10358677	6.06	5.46	1.52	6e-06	8.6e-05	Swt1	SWT1 RNA endoribonuclease homolog (S. cerevisiae)
10479195	7.78	7.18	1.52	0.000564	0.002459	Gm14305	predicted gene 14305; predicted gene 14432; predicted gene 14308; predicted gene 14430; predicted gene 14434; RIKEN cDNA 0610010B08 gene; predicted gene 14295; predicted gene 4724; predicted gene 14419; predicted gene 14410; zinc finger protein 709-like; predicted gene 14306; predicted gene 14436; predicted gene 14391; predicted gene 6710
10541216	6.57	5.96	1.52	0.000423	0.001973	Kdm5a	lysine (K)-specific demethylase 5A
10349744	7.4	6.8	1.52	0.000107	0.000695	Slc45a3	solute carrier family 45, member 3
10485395	6.93	6.32	1.52	1.1e-05	0.00013	Trim44	tripartite motif-containing 44
10411287	8.29	7.68	1.52	0.000378	0.001809	Btf3l4	basic transcription factor 3-like 4
10514520	6.26	5.66	1.52	0.00052	0.00231	Cyp2j9	cytochrome P450, family 2, subfamily j, polypeptide 9
10578019	7.87	7.27	1.52	0.000205	0.00113	Nudc	nuclear distribution gene C homolog (Aspergillus)
10557357	6.81	6.21	1.52	4.6e-05	0.000367	D430042O09Rik	RIKEN cDNA D430042O09 gene
10391146	10.09	9.49	1.52	0.000188	0.001058	Acly	ATP citrate lyase
10451238	7.82	7.22	1.52	4e-06	6.4e-05	Polr1c	polymerase (RNA) I polypeptide C
10514441	6.14	5.53	1.52	0.000197	0.001096	Mysm1	myb-like, SWIRM and MPN domains 1
10541441	8.71	8.1	1.52	0.001727	0.005782	Gm10319	murinoglobulin pseudogene
10582474	8.06	7.45	1.52	0.002098	0.006714	Chmp1a	charged multivesicular body protein 1A
10347254	6.49	5.88	1.52	2.7e-05	0.00025	Smarcal1	SWI/SNF related matrix associated, actin dependent regulator of chromatin, subfamily a-like 1
10517443	6.72	6.12	1.51	0.000192	0.001077	Tceb3	transcription elongation factor B (SIII), polypeptide 3
10358849	7.75	7.16	1.51	0.00033	0.001629	Dhx9	DEAH (Asp-Glu-Ala-His) box polypeptide 9
10512136	7.68	7.09	1.51	0.000581	0.002516	Bag1	BCL2-associated athanogene 1
10489237	7.61	7.02	1.51	1e-05	0.000119	Gm26003	predicted gene, 26003; RIKEN cDNA 9430008C03 gene
10483648	7.43	6.84	1.51	1.4e-05	0.000153	Ola1	Obg-like ATPase 1
10581073	6.77	6.17	1.51	7e-06	9.3e-05	Dync1li2	dynein, cytoplasmic 1 light intermediate chain 2
10447880	7.61	7.02	1.51	1.9e-05	0.000194	Mrpl18	mitochondrial ribosomal protein L18
10572290	6.86	6.26	1.51	1.43e-07	8e-06	Nr2c2ap	nuclear receptor 2C2-associated protein
10529091	2.5	1.91	1.51	0.045906	0.07899	Gtf3c2	general transcription factor IIIC, polypeptide 2, beta
10508479	8.8	8.2	1.51	0.00105	0.003954	Ptp4a2	protein tyrosine phosphatase 4a2
10492045	9.33	8.73	1.51	0.000768	0.0031	Hnrnpa3	heterogeneous nuclear ribonucleoprotein A3; predicted pseudogene 8991; predicted gene 5940; predicted gene 6161; predicted gene 11847; predicted gene 6397; predicted gene 6254; predicted pseudogene 9242; heterogeneous nuclear ribonucleoprotein A3 pseudogene; predicted gene 12960; predicted gene 7551; predicted gene 14398; predicted gene 6758; predicted gene 14730; predicted gene 17082; predicted …
10374590	6.76	6.16	1.51	5.31e-07	1.6e-05	Xpo1	exportin 1, CRM1 homolog (yeast)
10362922	7.65	7.06	1.51	9e-06	0.000108	Atg5	autophagy related 5
10500157	7.03	6.43	1.51	2e-06	3.8e-05	Setdb1	SET domain, bifurcated 1
10584435	6.91	6.31	1.51	1.84e-07	9e-06	Vwa5a	von Willebrand factor A domain containing 5A
10501649	6.06	5.47	1.51	0.000178	0.001017	Rtca	RNA 3-terminal phosphate cyclase
10361897	7.35	6.76	1.51	0.000564	0.002459	Ifngr1	interferon gamma receptor 1
10414433	7.84	7.24	1.51	0.000155	0.000919	Tmem260	transmembrane protein 260
10567626	6.64	6.04	1.51	3e-06	5.1e-05	Gga2	golgi associated, gamma adaptin ear containing, ARF binding protein 2
10381474	6.67	6.08	1.51	0.001239	0.004473	Arl4d	ADP-ribosylation factor-like 4D
10397895	6.27	5.68	1.51	0.002619	0.008003	Ubr7	ubiquitin protein ligase E3 component n-recognin 7 (putative)
10415111	5.49	4.9	1.51	2.1e-05	0.000204	Bcl2l2	BCL2-like 2; predicted gene 20521
10369276	7.21	6.62	1.51	0.000623	0.002643	Mcu	mitochondrial calcium uniporter
10558811	7.16	6.57	1.51	4e-06	6.8e-05	Ptdss2	phosphatidylserine synthase 2
10415844	10.69	10.1	1.51	1.8e-05	0.000183	Ctsb	cathepsin B
10534405	7.89	7.29	1.51	7.81e-07	2.1e-05	Wbscr22	Williams Beuren syndrome chromosome region 22
10366293	8.27	7.67	1.51	0.000398	0.001882	Csrp2	cysteine and glycine-rich protein 2
10415377	6.52	5.92	1.51	0.000185	0.001048	Nop9	NOP9 nucleolar protein
10601390	10.5	9.91	1.51	1.16e-07	7e-06	Pgk1	phosphoglycerate kinase 1; predicted gene 5537
10585474	8.55	7.96	1.51	1e-06	3.2e-05	Psma4	proteasome (prosome, macropain) subunit, alpha type 4; predicted gene 6542
10465244	9.84	9.24	1.51	0.013852	0.030047	Malat1	metastasis associated lung adenocarcinoma transcript 1 (non-coding RNA)
10379068	7.29	6.69	1.51	1.06e-07	7e-06	Sdf2	stromal cell derived factor 2
10550029	7.65	7.06	1.51	1.1e-05	0.000127	Zfp110	zinc finger protein 110
10536620	6.49	5.9	1.51	1.5e-05	0.000163	Ing3	inhibitor of growth family, member 3
10572724	3.48	2.89	1.51	0.002904	0.008685	Zfp709	zinc finger protein 709
10511739	8.28	7.68	1.51	0.000495	0.002219	Cpne3	copine III
10363575	6.18	5.59	1.51	1.4e-05	0.000156	Dna2	DNA replication helicase 2 homolog (yeast)
10547140	6.97	6.37	1.51	3.7e-05	0.000315	Tmcc1	transmembrane and coiled coil domains 1
10517682	6.73	6.13	1.51	0.000276	0.001424	Minos1	mitochondrial inner membrane organizing system 1
10423941	9.77	9.18	1.51	2e-06	4.6e-05	Emc2	ER membrane protein complex subunit 2
10372121	6.51	5.92	1.51	0.000939	0.00362	Tmtc3	transmembrane and tetratricopeptide repeat containing 3
10384811	5.59	5	1.51	0.00234	0.00731	Ccdc104	coiled-coil domain containing 104
10384622	5.99	5.39	1.51	9e-06	0.00011	Ehbp1	EH domain binding protein 1
10400191	6.67	6.08	1.51	2e-05	0.000199	Strn3	striatin, calmodulin binding protein 3
10364683	9.12	8.52	1.51	8.83e-07	2.3e-05	Stk11	serine/threonine kinase 11
10412082	8.14	7.55	1.51	0.000171	0.000988	Gpbp1	GC-rich promoter binding protein 1
10438690	5.72	5.13	1.51	0.028043	0.052885	Rfc4	replication factor C (activator 1) 4
10376230	7.38	6.78	1.51	1.4e-09	3.9e-07	G3bp1	GTPase activating protein (SH3 domain) binding protein 1
10354521	5.86	5.26	1.51	0.002183	0.006928	Inpp1	inositol polyphosphate-1-phosphatase
10559333	7.12	6.52	1.51	0.000225	0.001214	Shank2	SH3/ankyrin domain gene 2
10502770	4	3.41	1.51	0.022881	0.044978	Lphn2	latrophilin 2
10361381	6.01	5.41	1.51	1.1e-05	0.000129	Syne1	spectrin repeat containing, nuclear envelope 1
10554005	7.19	6.6	1.51	0.000769	0.003102	Vimp	VCP-interacting membrane protein
10386005	10.13	9.54	1.51	0.001697	0.005692	Atp5f1	ATP synthase, H+ transporting, mitochondrial F0 complex, subunit B1; predicted gene 12231
10451395	6.57	5.98	1.51	4.15e-07	1.5e-05	Klc4	kinesin light chain 4
10598848	5.71	5.11	1.51	0.001105	0.004101	Jade3	jade family PHD finger 3
10485989	7.78	7.19	1.51	1.9e-05	0.000194	Aqr	aquarius
10353672	5.22	4.63	1.51	0.000795	0.003185	n-R5s209	nuclear encoded rRNA 5S 209
10363265	6.36	5.77	1.51	0.000168	0.000974	Lims1	LIM and senescent cell antigen-like domains 1
10529142	6.67	6.08	1.51	0.00011	0.00071	Ppm1g	protein phosphatase 1G (formerly 2C), magnesium-dependent, gamma isoform
10577922	7.17	6.57	1.51	0.000241	0.001279	Hook3	hook homolog 3 (Drosophila)
10489235	6.88	6.28	1.51	0.002169	0.006893	Gm24411	predicted gene, 24411; RIKEN cDNA 9430008C03 gene
10359677	7.16	6.56	1.51	0.000197	0.001094	Blzf1	basic leucine zipper nuclear factor 1
10596257	6.22	5.63	1.51	0.020511	0.041174	Dnajc13	DnaJ (Hsp40) homolog, subfamily C, member 13
10497173	6.78	6.18	1.51	6.88e-08	5e-06	Pex2	peroxisomal biogenesis factor 2
10432939	9.55	8.95	1.51	0.004192	0.011619	Csad	cysteine sulfinic acid decarboxylase
10375935	9.01	8.42	1.51	0.024589	0.047676	Skp1a	S-phase kinase-associated protein 1A
10577560	7.12	6.53	1.51	5.34e-07	1.6e-05	Ikbkb	inhibitor of kappaB kinase beta
10581902	7.96	7.37	1.51	5e-06	7.8e-05	Cfdp1	craniofacial development protein 1
10411927	5.08	4.48	1.51	0.003616	0.010355	Cwc27	CWC27 spliceosome-associated protein homolog (S. cerevisiae)
10541104	9.14	8.55	1.51	4.13e-07	1.5e-05	Hnrnpf	heterogeneous nuclear ribonucleoprotein F; predicted gene 6430; predicted gene 7803; predicted gene 12435; predicted gene 11793
10362876	5.79	5.19	1.51	0.000357	0.001729	Pdss2	prenyl (solanesyl) diphosphate synthase, subunit 2
10494536	6.58	5.98	1.51	3e-06	5.7e-05	Pdzk1	PDZ domain containing 1
10401781	7.43	6.84	1.51	4.6e-05	0.000368	Sptlc2	serine palmitoyltransferase, long chain base subunit 2
10372478	8.67	8.08	1.51	3e-06	5.2e-05	Rab21	RAB21, member RAS oncogene family
10537882	7.84	7.25	1.51	2.5e-05	0.000233	Cul1	cullin 1
10352918	4.11	3.51	1.51	0.005865	0.015114	A330023F24Rik	RIKEN cDNA A330023F24 gene; microRNA 29c
10464251	7.04	6.44	1.51	0.000383	0.001829	Atrnl1	attractin like 1
10597978	7.15	6.56	1.51	2e-05	0.000203	Fyco1	FYVE and coiled-coil domain containing 1
10394353	6.58	5.98	1.51	0.000333	0.001639	Sf3b6	splicing factor 3B, subunit 6
10553568	5.03	4.43	1.51	0.008262	0.01985	Tubgcp5	tubulin, gamma complex associated protein 5
10558248	7.65	7.05	1.51	4e-06	6.4e-05	Bub3	budding uninhibited by benzimidazoles 3 homolog (S. cerevisiae)
10542321	6.68	6.08	1.51	4e-06	6.7e-05	Ddx47	DEAD (Asp-Glu-Ala-Asp) box polypeptide 47
10354389	5.57	4.98	1.51	0.001844	0.006075	Slc39a10	solute carrier family 39 (zinc transporter), member 10
10488879	7.67	7.07	1.51	2.03e-07	1e-05	Gss	glutathione synthetase
10362052	10.28	9.69	1.51	2e-06	3.6e-05	Aldh8a1	aldehyde dehydrogenase 8 family, member A1
10528200	8.09	7.49	1.51	0.000585	0.002526	Hnrnpa3	heterogeneous nuclear ribonucleoprotein A3; predicted pseudogene 8991; predicted gene 12960; predicted gene 5940; predicted gene 6161; predicted gene 11847; predicted gene 6397; predicted gene 6254; predicted pseudogene 9242; heterogeneous nuclear ribonucleoprotein A3 pseudogene; predicted gene 14398; predicted gene 14730; predicted gene 17082; predicted gene 7399; predicted gene 12194; predicted…
10454298	7.52	6.92	1.51	4.6e-05	0.000369	Zfp397	zinc finger protein 397
10561453	7.27	7.86	-1.51	0.000115	0.000734	Zfp36	zinc finger protein 36
10574102	6.8	7.39	-1.51	0.000743	0.003026	Nlrc5	NLR family, CARD domain containing 5
10546337	7.54	8.13	-1.51	0.000177	0.001012
10506052	3.45	4.04	-1.51	0.006162	0.015727	Gm24203	predicted gene, 24203
10537353	3.51	4.11	-1.51	0.000252	0.001322	Ttc26	tetratricopeptide repeat domain 26
10436206	4.87	5.46	-1.51	0.000562	0.002454	1700116B05Rik	RIKEN cDNA 1700116B05 gene
10351037	8.56	9.15	-1.51	0.002123	0.006779	Gas5	growth arrest specific 5; predicted gene, 22357
10376406	3.74	4.33	-1.51	0.003923	0.011013	Olfr319	olfactory receptor 319
10440708	7.11	7.7	-1.51	0.00035	0.001705
10409734	2.82	3.41	-1.51	0.000257	0.001343	LOC102637259	flocculation protein FLO11-like
10440172	2.11	2.7	-1.51	0.001156	0.004249	Olfr199	olfactory receptor 199
10422009	4.74	5.33	-1.51	0.030395	0.056481
10415806	6.35	6.95	-1.51	0.000593	0.002551	Fam124a	family with sequence similarity 124, member A
10375807	2.92	3.52	-1.51	0.002414	0.007496	9230009I02Rik	RIKEN cDNA 9230009I02 gene
10530503	2.9	3.5	-1.51	0.000566	0.002464	Cnga1	cyclic nucleotide gated channel alpha 1
10537642	5.08	5.67	-1.51	0.027912	0.052682	Gm5771	predicted gene 5771
10608275	2.73	3.32	-1.51	0.006795	0.016997
10544444	2.98	3.57	-1.51	0.000135	0.000832	Fam115e	family with sequence similarity 115, member E
10362432	6.19	6.78	-1.51	0.004826	0.012988	Trdn	triadin
10413967	4.18	4.78	-1.51	0.02308	0.045303	Gm626	predicted gene 626
10587532	4.73	5.32	-1.51	0.002448	0.007576	Gm5919	predicted gene 5919
10362156	4.28	4.87	-1.51	0.00756	0.018513	Taar5	trace amine-associated receptor 5
10585390	4.08	4.67	-1.51	0.000115	0.000734	Sln	sarcolipin
10473180	3.65	4.25	-1.51	0.000134	0.000829	Ppp1r1c	protein phosphatase 1, regulatory (inhibitor) subunit 1C
10595159	5.58	6.18	-1.51	0.000703	0.002895	Ooep	oocyte expressed protein
10376412	6.12	6.72	-1.51	3e-06	5.4e-05	Olfr314	olfactory receptor 314
10558439	5.45	6.05	-1.51	0.003212	0.009426	Phgdh	3-phosphoglycerate dehydrogenase; 3-phosphoglycerate dehydrogenase pseudogene; predicted gene 6756
10357084	2.45	3.04	-1.51	0.006716	0.016838	Serpinb3b	serine (or cysteine) peptidase inhibitor, clade B (ovalbumin), member 3B
10441053	5.48	6.07	-1.51	8e-06	0.000104	Gm23062	predicted gene, 23062
10583446	2.69	3.29	-1.51	0.001236	0.004467	Olfr873	olfactory receptor 873
10414981	4.39	4.98	-1.51	9.8e-05	0.000648	Trav19	T cell receptor alpha variable 19
10436050	2.16	2.75	-1.51	0.004751	0.012827	Dppa4	developmental pluripotency associated 4
10413985	3.64	4.24	-1.51	0.000707	0.002908	Gm626	predicted gene 626
10545235	2.28	2.87	-1.51	0.034806	0.063023	Igkv8-28	immunoglobulin kappa variable 8-28
10571436	1.74	2.33	-1.51	2.1e-05	0.000208	Adam25	a disintegrin and metallopeptidase domain 25 (testase 2)
10391863	3.53	4.12	-1.51	0.003785	0.010703	Spata32	spermatogenesis associated 32
10417698	3.97	4.56	-1.51	0.000871	0.003417	Olfr720	olfactory receptor 720
10600741	3.7	4.3	-1.51	0.032783	0.060048	Gm5941	predicted gene 5941
10416037	3.83	4.43	-1.51	7e-06	9.2e-05	Pbk	PDZ binding kinase
10519905	2.68	3.28	-1.51	8.4e-05	0.00058	Gnat3	guanine nucleotide binding protein, alpha transducing 3
10515144	2.23	2.83	-1.51	5.3e-05	0.000411	Skint10	selection and upkeep of intraepithelial T cells 10
10367489	2.28	2.87	-1.51	0.007301	0.017992	Olfr782	olfactory receptor 782; olfactory receptor 804
10592378	2.39	2.99	-1.51	7.3e-05	0.000525	Olfr918	olfactory receptor 918
10363701	3.89	4.48	-1.51	8.2e-05	0.000573	Reep3	receptor accessory protein 3
10474274	2.15	2.75	-1.51	0.000154	0.000915	Ccdc73	coiled-coil domain containing 73
10583903	4.02	4.62	-1.51	0.000107	0.000696	Gm23893	predicted gene, 23893
10429506	5.29	5.88	-1.51	0.003745	0.01062	Lypd2	Ly6/Plaur domain containing 2
10486954	4.38	4.98	-1.51	0.000362	0.001745	Dppa4	developmental pluripotency associated 4; predicted gene 14058; predicted gene 5501
10604245	4.62	5.22	-1.51	0.002384	0.007424	Gm14613	predicted gene 14613
10483766	4.23	4.83	-1.51	0.006735	0.016874
10440162	1.77	2.36	-1.51	0.005506	0.014391	Olfr193	olfactory receptor 193
10447643	3.82	4.42	-1.51	0.003553	0.010207	Gm23050	predicted gene, 23050; predicted gene, 26057; predicted gene, 25730
10414909	2	2.6	-1.51	0.022933	0.045059	Trav8n-2	T cell receptor alpha variable 8n-2
10416400	4.06	4.66	-1.51	0.001071	0.00401
10604551	3.82	4.41	-1.51	0.003147	0.00928	Usp26	ubiquitin specific peptidase 26
10484803	2.01	2.61	-1.51	0.016737	0.03499	Olfr1228	olfactory receptor 1228
10456486	3.63	4.23	-1.51	0.003658	0.010439
10484602	2.31	2.91	-1.51	0.00014	0.000855	Olfr1058	olfactory receptor 1058; olfactory receptor 1065; predicted gene 13721; olfactory receptor 1063, pseudogene 1
10375525	5.26	5.86	-1.51	0.000162	0.000951	Olfr1395	olfactory receptor 1395
10367483	2.28	2.87	-1.51	0.007301	0.017992	Olfr782	olfactory receptor 782; olfactory receptor 804
10447919	3.82	4.42	-1.51	0.003553	0.010207	Gm23050	predicted gene, 23050; predicted gene, 26057; predicted gene, 25730
10584120	4.52	5.11	-1.51	0.000368	0.001769
10408136	1.86	2.45	-1.51	0.000523	0.002321	Vmn1r-ps100	vomeronasal 1 receptor, pseudogene 100
10548692	3.26	3.85	-1.51	0.001212	0.004404	Kap	kidney androgen regulated protein
10562468	3.3	3.89	-1.51	0.000708	0.00291	Tdrd12	tudor domain containing 12
10387505	4.97	5.57	-1.51	1.9e-05	0.000192	Atp1b2	ATPase, Na+/K+ transporting, beta 2 polypeptide
10493867	3.82	4.41	-1.51	0.00307	0.009086	Sprr2e	small proline-rich protein 2E
10545194	4.02	4.61	-1.51	0.000236	0.00126	Igkv4-62	immunoglobulin kappa variable 4-62; immunoglobulin kappa chain variable 4-71; immunoglobulin kappa variable 4-68; immunoglobulin kappa chain variable 4-61; immunoglobulin kappa variable 4-59; immunoglobulin kappa variable 4-57-1; immunoglobulin kappa variable 4-55; immunoglobulin kappa chain complex
10545484	3.54	4.13	-1.51	0.00771	0.018793	Dnah6	dynein, axonemal, heavy chain 6
10564522	3.99	4.58	-1.51	0.001347	0.004766	Gm7627	predicted gene 7627
10414932	6.34	6.93	-1.51	0.000265	0.001378	Trav8-1	T cell receptor alpha variable 8-1
10492454	5.02	5.62	-1.51	4.2e-05	0.000346
10447915	3.82	4.42	-1.51	0.003553	0.010207	Gm23050	predicted gene, 23050; predicted gene, 26057; predicted gene, 25730
10537645	4.45	5.05	-1.51	2.4e-05	0.000228	Gm5409	predicted pseudogene 5409
10435288	3.92	4.52	-1.51	0.000407	0.001912	Muc13	mucin 13, epithelial transmembrane
10441856	5.21	5.81	-1.51	0.000619	0.002629	Gm10512	predicted gene 10512
10349184	3.17	3.76	-1.51	8e-06	0.000103	Cdh7	cadherin 7, type 2
10559730	3.4	4	-1.51	0.001186	0.004336	Nlrp2	NLR family, pyrin domain containing 2
10411105	3.42	4.02	-1.51	0.00885	0.021003	Gm10753	predicted gene 10753
10403248	2.31	2.9	-1.51	0.001938	0.006323	Speer6-ps1	spermatogenesis associated glutamate (E)-rich protein 6, pseudogene 1
10429409	5.57	6.16	-1.51	4.3e-05	0.000349	Mroh5	maestro heat-like repeat family member 5
[truncated: 2,583 more rows]

## Sheet: alb-SREBP-1a vs alb-SREBP-1a∆P
Gene expression analyses of MoGene 1.0-st-v1 expression arrays (Affymetrix) using Gene level differential expression analyses with Transcriptiome analyses Console v2.0 (default settings)
Transcript Cluster ID	alb-SREBP-1a Bi-weight Avg Signal (log2)	alb-SREBP1a_deltaP Bi-weight Avg Signal (log2)	Fold Change (linear) (alb-SREBP-1a vs. alb-SREBP1a_deltaP)	ANOVA p-value (alb-SREBP-1a vs. alb-SREBP1a_deltaP)	FDR p-value (alb-SREBP-1a vs. alb-SREBP1a_deltaP)	Gene Symbol	Description
10515187	9.23	6.62	6.1	0.010354	0.025853	Cyp4a14	cytochrome P450, family 4, subfamily a, polypeptide 14
10431697	6.37	4.67	3.25	1.9e-05	0.000476	Abcd2	ATP-binding cassette, sub-family D (ALD), member 2
10516906	9.41	7.82	3	0.000118	0.001266	Snora73b	small nucleolar RNA, H/ACA box 73b
10516908	9.39	7.89	2.83	0.000233	0.001886	Snora73a	small nucleolar RNA, H/ACA box 73a; small nucleolar RNA host gene 3
10551218	5.31	3.86	2.74	0.009918	0.025041	Cyp2b9	cytochrome P450, family 2, subfamily b, polypeptide 9
10467372	7.51	6.14	2.58	0.003622	0.011977	Cyp2c38	cytochrome P450, family 2, subfamily c, polypeptide 38
10423049	6.66	5.31	2.55	4.5e-05	0.000747	Prlr	prolactin receptor
10507171	8.34	7.04	2.47	0.033213	0.062983	Cyp4a31	cytochrome P450, family 4, subfamily a, polypeptide 31
10563597	6.72	5.42	2.46	0.000335	0.002358	Saa3	serum amyloid A 3
10455970	7.27	5.98	2.45	0.002049	0.007942	BC023105	cDNA sequence BC023105
10407876	7.18	5.91	2.41	5.7e-05	0.00084	Sugct	succinyl-CoA glutarate-CoA transferase
10585982	6.57	5.34	2.34	1.7e-05	0.000453	Myo9a	myosin IXa
10557211	5.96	4.76	2.31	0.000229	0.001874	Rbbp6	retinoblastoma binding protein 6
10586174	4.82	3.62	2.3	5e-06	0.000275	Gm22455	predicted gene, 22455
10398455	6.33	5.13	2.3	3.24e-08	7.1e-05	Ppp2r5c	protein phosphatase 2, regulatory subunit B, gamma
10427718	6.75	5.55	2.28	1.5e-05	0.000425	Brix1	BRX1, biogenesis of ribosomes, homolog (S. cerevisiae)
10344803	6.48	5.29	2.28	0.000137	0.001376	Cspp1	centrosome and spindle pole associated protein 1
10497501	7.15	5.99	2.24	0.000101	0.001153	Naaladl2	N-acetylated alpha-linked acidic dipeptidase-like 2
10528207	7.84	6.69	2.21	0.003599	0.011922	Cd36	CD36 antigen
10442606	4.69	3.55	2.2	0.002405	0.008909	Meiob	meiosis specific with OB domains
10583034	6.08	4.95	2.19	3e-05	0.00061	Dcun1d5	DCN1, defective in cullin neddylation 1, domain containing 5 (S. cerevisiae)
10367422	8.31	7.18	2.19	8.13e-07	0.00013	Sarnp	SAP domain containing ribonucleoprotein
10498771	6.25	5.12	2.19	4.8e-05	0.000772	Pdcd10	programmed cell death 10
10402195	6.04	4.92	2.17	0.002494	0.009143	Tc2n	tandem C2 domains, nuclear
10344817	6.5	5.38	2.16	2e-06	0.000197	Cspp1	centrosome and spindle pole associated protein 1
10344805	6.5	5.39	2.16	8.29e-07	0.000131	Cspp1	centrosome and spindle pole associated protein 1
10606928	8.41	7.3	2.15	0.008469	0.022318	Serpina7	serine (or cysteine) peptidase inhibitor, clade A (alpha-1 antiproteinase, antitrypsin), member 7
10543017	6.95	5.86	2.14	1.6e-05	0.000436	Pdk4	pyruvate dehydrogenase kinase, isoenzyme 4
10391746	6.77	5.67	2.14	9e-06	0.000329	Gpatch8	G patch domain containing 8
10408200	7.27	6.17	2.14	0.01001	0.025221	Hist1h4f	histone cluster 1, H4f; histone cluster 1, H4m; histone cluster 1, H4b; histone cluster 1, H4a; histone cluster 4, H4; histone cluster 1, H4n; histone cluster 1, H4k; histone cluster 1, H4j; histone cluster 1, H4i; histone cluster 1, H4d; histone cluster 1, H4c; histone cluster 2, H4; histone cluster 1, H4h
10583753	8.96	7.88	2.11	0.021207	0.044557	Gm6484	predicted gene 6484
10596279	4.82	3.74	2.11	0.001039	0.004949	Dnajc13	DnaJ (Hsp40) homolog, subfamily C, member 13
10400336	6.9	5.83	2.1	4.8e-05	0.000772	Snx6	sorting nexin 6
10578683	7.65	6.58	2.09	4e-06	0.000233	Eif2s2	eukaryotic translation initiation factor 2, subunit 2 (beta); predicted gene 9892
10344801	6.16	5.1	2.09	4.2e-05	0.000727	Cspp1	centrosome and spindle pole associated protein 1
10355017	6.41	5.35	2.08	4.9e-05	0.000776	Sumo1	SMT3 suppressor of mif two 3 homolog 1 (yeast); predicted gene 14269
10414693	6.4	5.34	2.08	0.000224	0.001843	Tox4	TOX high mobility group box family member 4
10594186	5.6	4.54	2.08	3.3e-05	0.000638	Gm7613	predicted gene 7613
10491599	7.58	6.54	2.06	7.2e-05	0.000953	4932438A13Rik	RIKEN cDNA 4932438A13 gene
10585970	7.72	6.69	2.06	3.5e-05	0.000666	Myo9a	myosin IXa
10462100	8.39	7.35	2.05	5e-06	0.000275	Sarnp	SAP domain containing ribonucleoprotein
10440564	6.75	5.71	2.05	5e-06	0.000275	Ltn1	listerin E3 ubiquitin protein ligase 1
10374442	6.31	5.27	2.05	0.001232	0.005561	C1d	C1D nuclear receptor co-repressor
10396064	8.56	7.53	2.05	1.3e-05	0.000413	Txndc9	thioredoxin domain containing 9
10366043	7.73	6.7	2.04	0.000126	0.001314	Dusp6	dual specificity phosphatase 6
10576189	4.6	3.57	2.04	0.001085	0.005091
10449242	7.24	6.21	2.04	0.000755	0.003982	Snrpg	small nuclear ribonucleoprotein polypeptide G
10485635	7.24	6.22	2.03	5.6e-05	0.000831	Eif3m	eukaryotic translation initiation factor 3, subunit M
10481627	8.75	7.73	2.03	0.010054	0.0253	Lcn2	lipocalin 2
10507163	10	8.98	2.02	0.026896	0.05353	Cyp4a10	cytochrome P450, family 4, subfamily a, polypeptide 10
10409970	5.64	4.63	2.02	4.9e-05	0.000775	Zfp935	zinc finger protein 935
10608648	8.39	7.37	2.02	0.019336	0.041483
10442238	5.83	4.83	2.01	0.004676	0.014446	Gm10509	zinc finger protein 51 pseudogene; RIKEN cDNA 3110052M02 gene; predicted gene 10226; zinc finger protein 51
10567394	6.33	5.33	2	2.5e-05	0.000566	Pdilt	protein disulfide isomerase-like, testis expressed
10362091	8.99	7.99	2	0.043443	0.078149	Raet1d	retinoic acid early transcript delta; retinoic acid early transcript beta; retinoic acid early transcript 1, alpha
10503534	7.11	6.12	1.99	0.000124	0.001301	Ccnc	cyclin C
10502823	8.25	7.26	1.99	1.1e-05	0.000376	Dnajb4	DnaJ (Hsp40) homolog, subfamily B, member 4
10482517	6.64	5.65	1.99	1e-06	0.000149	Nmi	N-myc (and STAT) interactor
10565567	7.76	6.77	1.98	7.48e-07	0.000128	4632427E13Rik	RIKEN cDNA 4632427E13 gene
10526654	5.4	4.41	1.98	4.5e-05	0.000748	Gm7285	predicted gene 7285
10511617	6.2	5.22	1.98	1e-06	0.000156	Fam92a	family with sequence similarity 92, member A
10443459	5.22	4.24	1.98	0.030848	0.059485	Srsf3	serine/arginine-rich splicing factor 3
10531290	6.86	5.88	1.97	1e-06	0.000148	Rchy1	ring finger and CHY zinc finger domain containing 1
10508490	7.63	6.66	1.96	9e-06	0.000332	Srsf5	serine/arginine-rich splicing factor 5; predicted gene 12966
10401335	7.5	6.53	1.96	0.001368	0.005972	Med6	mediator complex subunit 6
10564539	6.82	5.85	1.96	0.000132	0.001348	Mctp2	multiple C2 domains, transmembrane 2
10549536	6.37	5.4	1.96	2.1e-05	0.000514	Amn1	antagonist of mitotic exit network 1
10369867	6.14	5.18	1.95	1.3e-05	0.00041	Tfam	transcription factor A, mitochondrial
10574427	5.26	4.3	1.95	0.002649	0.009536	Impdh2	inosine 5-phosphate dehydrogenase 2; predicted gene 15210
10349239	7.76	6.8	1.95	4.5e-05	0.000747	Nifk	nucleolar protein interacting with the FHA domain of MKI67
10608634	7.99	7.03	1.95	0.008323	0.022016
10345675	6.37	5.42	1.94	0.009824	0.02487	Npas2	neuronal PAS domain protein 2
10524079	6.28	5.33	1.94	0.000164	0.001522	Gm15446	predicted gene 15446; zinc finger protein 932; RIKEN cDNA 5430403G16 gene; predicted gene 9631
10503212	5.65	4.7	1.94	0.001669	0.006875	Chd7	chromodomain helicase DNA binding protein 7
10448195	5.86	4.91	1.94	0.002627	0.009477	Zfp942	zinc finger protein 942
10410351	6.5	5.55	1.94	3e-06	0.00022	AA987161	expressed sequence AA987161
10412385	5.91	4.95	1.94	0.000129	0.001328	Mrps30	mitochondrial ribosomal protein S30
10440562	6.46	5.5	1.94	0.000149	0.001439	Ltn1	listerin E3 ubiquitin protein ligase 1
10566326	6.3	5.35	1.94	9e-05	0.001077	Trim12a	tripartite motif-containing 12A
10512886	7.15	6.21	1.93	0.002198	0.008355	Acnat2	acyl-coenzyme A amino acid N-acyltransferase 2
10420503	5.95	5	1.93	4.6e-05	0.000762	Setdb2	SET domain, bifurcated 2; PHD finger protein 11C
10477353	6.24	5.3	1.92	0.000547	0.003188	Mapre1	microtubule-associated protein, RP/EB family, member 1
10599976	5.53	4.59	1.92	4.8e-05	0.000769	Mtm1	X-linked myotubular myopathy gene 1
10608661	8.11	7.17	1.92	0.026381	0.052788
10557355	5.87	4.93	1.92	6.5e-05	0.000905	D430042O09Rik	RIKEN cDNA D430042O09 gene
10344924	7.32	6.38	1.92	8.42e-07	0.000132	Xkr9	X Kell blood group precursor related family member 9 homolog
10408610	8.04	7.1	1.91	0.007175	0.019774	Tubb2a	tubulin, beta 2A class IIA
10396926	7.63	6.69	1.91	1.6e-05	0.000437	Srsf5	serine/arginine-rich splicing factor 5; predicted gene 12966
10489053	5.96	5.03	1.91	2.1e-05	0.000516	4930518I15Rik	RIKEN cDNA 4930518I15 gene
10604735	6.5	5.56	1.91	2.7e-05	0.000587	Rbmx	RNA binding motif protein, X chromosome
10579969	6.45	5.52	1.91	0.033355	0.063186	Zfp330	zinc finger protein 330
10491846	5.59	4.66	1.9	0.003855	0.01251	Gm22043	predicted gene, 22043
10447254	6.77	5.85	1.9	2.1e-05	0.000505	Ppm1b	protein phosphatase 1B, magnesium dependent, beta isoform
10447056	5.98	5.06	1.9	3.46e-08	7.1e-05	Qpct	glutaminyl-peptide cyclotransferase (glutaminyl cyclase)
10566366	5.7	4.77	1.9	0.002612	0.009435	Trim30d	tripartite motif-containing 30D
10415952	5.05	4.13	1.9	0.010565	0.026257
10354054	6.1	5.18	1.89	5e-06	0.000272	Mitd1	MIT, microtubule interacting and transport, domain containing 1
10606689	5.98	5.06	1.89	7e-05	0.000937	Timm8a1	translocase of inner mitochondrial membrane 8A1
10400975	5.91	4.99	1.89	3e-05	0.00061	Trmt5	TRM5 tRNA methyltransferase 5
10448743	7.05	6.14	1.89	4.96e-07	0.000119	Fahd1	fumarylacetoacetate hydrolase domain containing 1
10346340	6.34	5.42	1.89	0.00013	0.001335	9430016H08Rik	RIKEN cDNA 9430016H08 gene
10586248	7.58	6.66	1.89	0.000144	0.001411	Dennd4a	DENN/MADD domain containing 4A
10585194	6.84	5.92	1.89	0.000218	0.001815	Il18	interleukin 18
10399588	6.1	5.18	1.89	0.000106	0.001186	Zfp125	zinc finger protein 125
10442206	5.73	4.81	1.89	0.005323	0.015847	Zfp51	zinc finger protein 51
10453705	6.88	5.97	1.88	3.5e-05	0.000666	Rab18	RAB18, member RAS oncogene family
10423030	8.13	7.22	1.88	0.00045	0.002819	Prlr	prolactin receptor
10406865	6.92	6.01	1.88	2e-06	0.000176	Mrps27	mitochondrial ribosomal protein S27
10503508	6.51	5.6	1.87	6.57e-07	0.000124	Ggh	gamma-glutamyl hydrolase
10503523	6.51	5.6	1.87	6.57e-07	0.000124	Ggh	gamma-glutamyl hydrolase
10523060	4.98	4.08	1.87	0.000113	0.001232	Gm9958	predicted gene 9958
10539933	5.94	5.04	1.87	2.3e-05	0.000538	Txnrd3	thioredoxin reductase 3
10394353	6.89	5.98	1.87	7e-06	0.000309	Sf3b6	splicing factor 3B, subunit 6
10472514	7.27	6.37	1.87	0.000347	0.002408	Nostrin	nitric oxide synthase trafficker
10571321	8.69	7.79	1.86	0.002527	0.009218	Ppp1r3b	protein phosphatase 1, regulatory (inhibitor) subunit 3B
10601473	6.74	5.84	1.86	0.000137	0.001375	Apool	apolipoprotein O-like
10587104	7.26	6.36	1.86	1e-06	0.000156	Arpp19	cAMP-regulated phosphoprotein 19
10358050	7.8	6.9	1.86	6e-05	0.000866	Timm17a	translocase of inner mitochondrial membrane 17a
10397530	8.28	7.39	1.86	3.6e-08	7.1e-05	Slirp	SRA stem-loop interacting RNA binding protein
10514466	6.7	5.8	1.86	2.7e-05	0.000583	Jun	jun proto-oncogene
10594590	6.81	5.91	1.86	0.000642	0.003554	Snx1	sorting nexin 1
10469312	8.29	7.4	1.85	1e-06	0.000156	Pter	phosphotriesterase related
10411899	6.53	5.64	1.85	1.3e-05	0.00041	Trappc13	trafficking protein particle complex 13
10408162	5.47	4.58	1.85	2.65e-07	9.5e-05	Zfp322a	zinc finger protein 322A
10418905	6.81	5.92	1.85	2e-05	0.000493	Fam35a	family with sequence similarity 35, member A
10435075	6.05	5.16	1.85	1.4e-05	0.00042	Tfrc	transferrin receptor
10516229	5.68	4.79	1.85	3e-06	0.000213	Utp11l	UTP11-like, U3 small nucleolar ribonucleoprotein, (yeast)
10503188	7.29	6.4	1.85	5e-06	0.000263	Chd7	chromodomain helicase DNA binding protein 7
10494428	8.37	7.48	1.85	1e-06	0.000161	Txnip	thioredoxin interacting protein
10479852	7.96	7.08	1.84	0.000348	0.002409	Camk1d	calcium/calmodulin-dependent protein kinase ID
10549256	6.94	6.05	1.84	0.000156	0.001478	Kras	v-Ki-ras2 Kirsten rat sarcoma viral oncogene homolog
10599377	6.97	6.09	1.84	0.000965	0.004705	Stag2	stromal antigen 2
10599925	5.61	4.72	1.84	0.001053	0.004995	Styx	serine/threonine/tyrosine interaction protein
10515293	8.64	7.76	1.84	8e-05	0.001013	Llph	LLP homolog, long-term synaptic facilitation (Aplysia); LLP homolog, pseudogene 2; LLP homolog, pseudogene 1
10555039	6.39	5.51	1.84	1e-05	0.000357	Kctd21	potassium channel tetramerisation domain containing 21
10347232	7.39	6.51	1.84	4e-06	0.000233	Xrcc5	X-ray repair complementing defective repair in Chinese hamster cells 5
10459768	8.46	7.58	1.84	0.001333	0.005871	Gm23119	predicted gene, 23119
10525893	8.24	7.36	1.84	0.002638	0.009507	Aacs	acetoacetyl-CoA synthetase
10511501	6.03	5.15	1.84	0.00039	0.002585	Ndufaf6	NADH dehydrogenase (ubiquinone) complex I, assembly factor 6
10454030	5.3	4.42	1.84	0.004628	0.014323	Cabyr	calcium-binding tyrosine-(Y)-phosphorylation regulated (fibrousheathin 2)
10344789	6.05	5.18	1.83	1.96e-07	9.4e-05	Cspp1	centrosome and spindle pole associated protein 1
10463263	6.48	5.61	1.83	0.000334	0.002353	Lztfl1	leucine zipper transcription factor-like 1; predicted pseudogene 6776
10376320	6.67	5.8	1.83	0.000302	0.002212	Mrpl22	mitochondrial ribosomal protein L22
10372815	6.72	5.84	1.83	0.000124	0.001301	Lemd3	LEM domain containing 3
10522303	7.29	6.42	1.83	5e-06	0.000274	Guf1	GUF1 GTPase homolog (S. cerevisiae)
10344813	6.33	5.45	1.83	1.7e-05	0.000453	Cspp1	centrosome and spindle pole associated protein 1
10506736	6.6	5.73	1.83	2e-06	0.000183	Magoh	mago-nashi homolog, proliferation-associated (Drosophila)
10416533	5.32	4.45	1.83	5e-06	0.000276	Ccdc122	coiled-coil domain containing 122
10424363	6.78	5.91	1.83	3.4e-05	0.000646	Nsmce2	non-SMC element 2 homolog (MMS21, S. cerevisiae)
10400304	7.57	6.7	1.83	5.2e-05	0.000799	Egln3	egl-9 family hypoxia-inducible factor 3
10453555	5.81	4.94	1.83	0.035556	0.066551
10392010	6.17	5.31	1.82	5e-06	0.000276	Kansl1	KAT8 regulatory NSL complex subunit 1
10482731	7.45	6.59	1.82	5e-06	0.000272	Prpf40a	PRP40 pre-mRNA processing factor 40 homolog A (yeast)
10437942	7.37	6.51	1.82	1.1e-05	0.000371	Ube2v2	ubiquitin-conjugating enzyme E2 variant 2
10460102	6.82	5.96	1.82	0.00044	0.002774	Timm21	tranlocase of inner mitochondrial membrane 21
10428398	8	7.14	1.82	1e-05	0.000357	Eif3e	eukaryotic translation initiation factor 3, subunit E
10606513	6.75	5.89	1.82	7.3e-05	0.000964	Chm	choroidermia
10501699	7.56	6.69	1.82	1e-06	0.000158	Agl	amylo-1,6-glucosidase, 4-alpha-glucanotransferase
10599855	7.4	6.54	1.82	6.8e-05	0.000928	Eif4e	eukaryotic translation initiation factor 4E; predicted gene 7327
10403911	5.96	5.1	1.82	0.026275	0.052628	Gpx6	glutathione peroxidase 6
10358668	4.31	3.45	1.82	0.001593	0.006655	Hmcn1	hemicentin 1
10502772	7.45	6.58	1.82	5.9e-05	0.000863	Lphn2	latrophilin 2
10491922	7.36	6.51	1.81	0.000141	0.001392	Naa15	N(alpha)-acetyltransferase 15, NatA auxiliary subunit
10353549	7.21	6.35	1.81	7e-06	0.000306	Fam135a	family with sequence similarity 135, member A
10603651	5.43	4.58	1.81	0.000735	0.003901	1810030O07Rik	RIKEN cDNA 1810030O07 gene
10405994	6.64	5.78	1.81	7.4e-05	0.000966	Med10	mediator complex subunit 10
10608422	6.76	5.91	1.81	3.93e-07	0.000106	Rmi1	RMI1, RecQ mediated genome instability 1, homolog (S. cerevisiae); predicted gene, 20775
10490078	6.87	6.01	1.81	0.00049	0.00297	Sumo1	SMT3 suppressor of mif two 3 homolog 1 (yeast); predicted gene 14269
10455346	6.02	5.17	1.81	1e-05	0.000351	Tcerg1	transcription elongation regulator 1 (CA150)
10367041	7.73	6.88	1.81	4.1e-05	0.000715	Rdh9	retinol dehydrogenase 9
10509063	7.01	6.15	1.81	1.6e-05	0.00044	Il22ra1	interleukin 22 receptor, alpha 1
10600901	6.92	6.06	1.81	0.005633	0.016523	Ar	androgen receptor
10498168	6.51	5.66	1.8	0.000118	0.001263	Exosc8	exosome component 8
10538755	6.7	5.85	1.8	4.54e-07	0.000112	Smarcad1	SWI/SNF-related, matrix-associated actin-dependent regulator of chromatin, subfamily a, containing DEAD/H box 1
10488944	7.23	6.38	1.8	5.1e-05	0.000797	Uqcc1	ubiquinol-cytochrome c reductase complex assembly factor 1
10565712	5.78	4.93	1.8	3.6e-05	0.000671	Acer3	alkaline ceramidase 3
10372497	5.65	4.81	1.8	0.001983	0.007771	Thap2	THAP domain containing, apoptosis associated protein 2
10440568	9.15	8.3	1.8	0.000169	0.001548	Ltn1	listerin E3 ubiquitin protein ligase 1
10495279	7.81	6.96	1.8	0.000217	0.001811	Psma5	proteasome (prosome, macropain) subunit, alpha type 5
10410959	6.64	5.79	1.8	0.000165	0.001528	Atg10	autophagy related 10
10467206	8.11	7.27	1.79	0.006028	0.017346	Ppp1r3c	protein phosphatase 1, regulatory (inhibitor) subunit 3C
10400883	6.97	6.13	1.79	0.000569	0.003276	Timm9	translocase of inner mitochondrial membrane 9
10388254	6.37	5.52	1.79	0.00048	0.002937	Aspa	aspartoacylase
10608682	6.61	5.77	1.79	0.001823	0.007311
10375529	5.67	4.84	1.79	4e-06	0.000235	Zfp62	zinc finger protein 62
10362129	7.5	6.66	1.79	0.000185	0.00163	Vnn3	vanin 3
10472058	6.13	5.3	1.79	0.000199	0.001711	Rif1	Rap1 interacting factor 1 homolog (yeast)
10512443	7.56	6.72	1.79	0.000166	0.001531	Stoml2	stomatin (Epb7.2)-like 2
10388745	6.27	5.43	1.79	4e-06	0.000254	Lsm6	LSM6 homolog, U6 small nuclear RNA associated (S. cerevisiae); predicted gene 12571; predicted gene 2531
10482119	8.59	7.75	1.79	0.000904	0.004493	Gm13436	predicted gene 13436
10473250	6.53	5.69	1.79	0.000613	0.003445	Gm13675	predicted gene 13675
10404827	6.38	5.54	1.79	6e-06	0.00028	Nol7	nucleolar protein 7
10384150	6.53	5.69	1.78	0.006138	0.017593	Purb	purine rich element binding protein B
10389010	6.49	5.66	1.78	8e-05	0.001013	5730455P16Rik	RIKEN cDNA 5730455P16 gene
10583402	5.61	4.77	1.78	0.002894	0.010173	Zfp317	zinc finger protein 317
10385382	7.46	6.63	1.78	3e-06	0.000224	Sft2d1	SFT2 domain containing 1
10607004	7.15	6.32	1.78	0.000171	0.001561	Psmd10	proteasome (prosome, macropain) 26S subunit, non-ATPase, 10
10492480	7.89	7.05	1.78	3.52e-07	0.000104	Gfm1	G elongation factor, mitochondrial 1
10587639	6.06	5.24	1.78	0.022042	0.045971	Nt5e	5 nucleotidase, ecto
10437160	7.12	6.28	1.78	1e-06	0.000154	Ets2	E26 avian leukemia oncogene 2, 3 domain
10535894	6.3	5.47	1.78	0.010163	0.025497	Hmgb1	high mobility group box 1; predicted gene, 21596; predicted gene 6115
10491551	6.44	5.61	1.78	0.000208	0.001762	Exosc9	exosome component 9
10407814	7.6	6.77	1.78	1e-06	0.000147	Tbce	tubulin-specific chaperone E
10554005	7.43	6.6	1.78	0.000388	0.002576	Vimp	VCP-interacting membrane protein
10598403	6.1	5.27	1.78	0.000119	0.001268	Praf2	PRA1 domain family 2
10408557	5.82	4.99	1.78	0.000802	0.004149	Serpinb1a	serine (or cysteine) peptidase inhibitor, clade B, member 1a
10581813	5.77	4.94	1.78	0.000212	0.001782	Mlkl	mixed lineage kinase domain-like
10605007	5.5	4.67	1.78	0.001941	0.007649	Xlr3b	X-linked lymphocyte-regulated 3B; X-linked lymphocyte-regulated 3C; X-linked lymphocyte-regulated 3A; X-linked lymphocyte-regulated 3D, pseudogene; X-linked lymphocyte-regulated 3E, pseudogene
10586368	8.61	7.78	1.77	0.000116	0.001255	Clpx	caseinolytic mitochondrial matrix peptidase chaperone subunit
10506870	6.87	6.05	1.77	0.000309	0.002245	Txndc12	thioredoxin domain containing 12 (endoplasmic reticulum)
10595205	6.41	5.59	1.77	0.00078	0.004075	2410127L17Rik	RIKEN cDNA 2410127L17 gene; UPF0586 protein C9orf41 homolog; predicted gene 8116
10412298	7.06	6.24	1.77	1e-05	0.000362	Itga1	integrin alpha 1
10574184	6.57	5.75	1.77	4.5e-05	0.000745	Rspry1	ring finger and SPRY domain containing 1
10363163	6.12	5.29	1.77	3.66e-08	7.1e-05	Asf1a	anti-silencing function 1A histone chaperone
10371307	7.07	6.25	1.77	1e-05	0.000354	Nfyb	nuclear transcription factor-Y beta
10406193	6.56	5.73	1.77	6.6e-05	0.000908	Ccdc127	coiled-coil domain containing 127
10483563	7.46	6.64	1.77	2.29e-07	9.5e-05	Tlk1	tousled-like kinase 1
10608685	7.62	6.8	1.77	0.00047	0.002898
10400483	6.82	6	1.77	1e-05	0.000355	Slc25a21	solute carrier family 25 (mitochondrial oxodicarboxylate carrier), member 21
10404606	7.24	6.42	1.77	0.000349	0.002414	Ly86	lymphocyte antigen 86
10558001	6.42	5.61	1.76	4.3e-05	0.000738	Inpp5f	inositol polyphosphate-5-phosphatase F
10607774	7.32	6.5	1.76	8e-06	0.000321	Mospd2	motile sperm domain containing 2
10578810	6.51	5.7	1.76	1.1e-05	0.00037	Clcn3	chloride channel 3
10501661	8.16	7.34	1.76	1.8e-05	0.000464	Srsf3	serine/arginine-rich splicing factor 3; predicted gene 9761; predicted gene 12355; predicted gene 7083
10458213	8.12	7.3	1.76	6.87e-07	0.000124	Etf1	eukaryotic translation termination factor 1
10528457	6.68	5.87	1.76	0.000872	0.004384	Orc5	origin recognition complex, subunit 5
10404630	4.9	4.08	1.76	6.4e-05	0.000898	Riok1	RIO kinase 1 (yeast)
10542911	5.82	5.01	1.76	8.3e-05	0.001037	Samd9l	sterile alpha motif domain containing 9-like
10427772	8.12	7.32	1.75	0.000211	0.001777	Tars	threonyl-tRNA synthetase
10469425	7.65	6.85	1.75	0.001411	0.006096	Arl5b	ADP-ribosylation factor-like 5B
10420439	5.82	5.02	1.75	7e-06	0.000312	Zdhhc20	zinc finger, DHHC domain containing 20
10472589	6.75	5.94	1.75	4.9e-05	0.000778	Phospho2	phosphatase, orphan 2
10554895	6.93	6.12	1.75	9e-06	0.000337	Crebzf	CREB/ATF bZIP transcription factor
10437236	6.48	5.66	1.75	0.000268	0.002049	LOC102641241	zinc finger protein 709-like; RIKEN cDNA B230307C23 gene
10442052	5.92	5.12	1.75	0.00043	0.00274	Gm6712	predicted gene 6712
10469110	7.43	6.62	1.75	6e-06	0.000278	Usp6nl	USP6 N-terminal like
10586773	6.42	5.61	1.75	8.06e-08	8.2e-05	Gtf2a2	general transcription factor II A, 2; transcription initiation factor IIA subunit 2-like
10394555	5.91	5.1	1.75	9e-06	0.000335	Rdh14	retinol dehydrogenase 14 (all-trans and 9-cis)
10523365	7.22	6.41	1.75	2.6e-05	0.000571	Mrpl1	mitochondrial ribosomal protein L1
10593884	6.47	5.67	1.75	9.2e-05	0.001094	Gm10658	predicted gene 10658
10608712	5.93	5.12	1.75	4e-06	0.000235
10457203	6.64	5.84	1.75	0.000723	0.003856
10355246	9.55	8.74	1.75	1.23e-07	8.6e-05	Acadl	acyl-Coenzyme A dehydrogenase, long-chain
10568480	7.43	6.63	1.75	3.91e-07	0.000106	Nsmce4a	non-SMC element 4 homolog A (S. cerevisiae)
10407040	6.31	5.5	1.75	0.005808	0.016901	Esco1	establishment of cohesion 1 homolog 1 (S. cerevisiae)
10591763	5.98	5.17	1.75	2e-05	0.000501	Zfp810	zinc finger protein 810
10386473	8.91	8.11	1.75	0.000249	0.001959	Srebf1	sterol regulatory element binding transcription factor 1
10355105	5.64	4.83	1.75	0.001831	0.007329
10423842	7.12	6.32	1.75	8.7e-05	0.001059	Dcaf13	DDB1 and CUL4 associated factor 13
10435057	7.4	6.6	1.74	3.2e-05	0.000629	Pcyt1a	phosphate cytidylyltransferase 1, choline, alpha isoform
10502934	6.71	5.91	1.74	6.9e-05	0.000937	Rabggtb	Rab geranylgeranyl transferase, b subunit
10472350	6.11	5.31	1.74	7.3e-05	0.000963	Gca	grancalcin
10462853	7.27	6.48	1.74	0.003245	0.011051	Cyp26a1	cytochrome P450, family 26, subfamily a, polypeptide 1
10608138	7.75	6.95	1.74	1.9e-05	0.000479	Ddx3y	DEAD (Asp-Glu-Ala-Asp) box polypeptide 3, Y-linked
10400326	6.78	5.97	1.74	0.001179	0.005396	Eapp	E2F-associated phosphoprotein
10366238	6.37	5.57	1.74	0.00024	0.001919	Ppp1r12a	protein phosphatase 1, regulatory (inhibitor) subunit 12A
10350377	6.46	5.66	1.74	0.000169	0.001548	Zbtb41	zinc finger and BTB domain containing 41 homolog
10449575	6.02	5.23	1.74	6e-06	0.000295	Ppil1	peptidylprolyl isomerase (cyclophilin)-like 1
10523095	9.04	8.24	1.74	5e-05	0.000785	Afm	afamin
10491597	8.27	7.46	1.74	7.2e-05	0.000954	4932438A13Rik	RIKEN cDNA 4932438A13 gene
10497490	6.82	6.02	1.74	9.2e-05	0.001095	Naaladl2	N-acetylated alpha-linked acidic dipeptidase-like 2
10603702	8.71	7.91	1.74	8.1e-05	0.001019	Llph	LLP homolog, long-term synaptic facilitation (Aplysia); LLP homolog, pseudogene 2; LLP homolog, pseudogene 1
10488806	7.47	6.67	1.74	2.1e-05	0.000515	Eif2s2	eukaryotic translation initiation factor 2, subunit 2 (beta)
10571840	9.81	9.01	1.74	0.000524	0.003093	Hpgd	hydroxyprostaglandin dehydrogenase 15 (NAD)
10514520	6.45	5.66	1.74	9.16e-07	0.000137	Cyp2j9	cytochrome P450, family 2, subfamily j, polypeptide 9
10589695	7.21	6.42	1.74	0.000596	0.003381	1700061E17Rik	RIKEN cDNA 1700061E17 gene
10516706	6.41	5.62	1.74	7e-06	0.000307	Khdrbs1	KH domain containing, RNA binding, signal transduction associated 1
10497703	6.19	5.39	1.74	3.77e-07	0.000106	Mrpl47	mitochondrial ribosomal protein L47; uncharacterized LOC102642663
10556828	7.86	7.06	1.74	4.8e-05	0.000771	Anks4b	ankyrin repeat and sterile alpha motif domain containing 4B
10600504	6.23	5.43	1.74	0.004076	0.013019	Fundc2	FUN14 domain containing 2
10606315	5.34	4.54	1.74	0.000123	0.001297	Taf9b	TAF9B RNA polymerase II, TATA box binding protein (TBP)-associated factor
10468309	7.34	6.54	1.74	9.5e-05	0.001115	Sh3pxd2a	SH3 and PX domains 2A
10382049	6.92	6.12	1.74	2e-06	0.000195	Ddx42	DEAD (Asp-Glu-Ala-Asp) box polypeptide 42
10384940	8.07	7.27	1.74	1.2e-05	0.000376	Erlec1	endoplasmic reticulum lectin 1
10346634	5.78	4.99	1.73	0.005362	0.01594	Nop58	NOP58 ribonucleoprotein
10589587	6.57	5.78	1.73	0.002988	0.010422	Setd2	SET domain containing 2
10383813	6.74	5.95	1.73	0.0001	0.001148	Mtfp1	mitochondrial fission process 1
10600524	5.51	4.72	1.73	0.004156	0.013208	Vbp1	von Hippel-Lindau binding protein 1
10467688	7.51	6.71	1.73	5.72e-07	0.000122	Exosc1	exosome component 1
10575160	6.83	6.04	1.73	1e-06	0.000148	Nfat5	nuclear factor of activated T cells 5
10587746	8.8	8.01	1.73	0.002618	0.00945	Tmem41b	transmembrane protein 41B; predicted gene 6223
10407907	8.03	7.24	1.73	2e-06	0.000192	Rala	v-ral simian leukemia viral oncogene homolog A (ras related)
10463951	6.67	5.88	1.73	0.000125	0.001304	Smc3	structural maintenance of chromosomes 3
10412011	6.23	5.44	1.73	6e-06	0.000277	Kif2a	kinesin family member 2A
10600403	6.5	5.71	1.73	5e-06	0.000272	Fam50a	family with sequence similarity 50, member A
10565486	6.61	5.81	1.73	1.5e-05	0.000433	Eed	embryonic ectoderm development
10577641	6.62	5.83	1.73	0.000584	0.003332	1810011O10Rik	RIKEN cDNA 1810011O10 gene
10523529	7.99	7.2	1.73	1.42e-07	8.6e-05	Cops4	COP9 (constitutive photomorphogenic) homolog, subunit 4 (Arabidopsis thaliana)
10362138	8	7.22	1.73	0.031167	0.060012	Vnn1	vanin 1
10585986	4.92	4.12	1.73	0.000203	0.001741	Myo9a	myosin IXa
10606436	6.88	6.1	1.72	0.000932	0.004595	Hmgn5	high-mobility group nucleosome binding domain 5
10362520	6.91	6.13	1.72	2e-06	0.000175	Hdac2	histone deacetylase 2
10461921	6.22	5.43	1.72	0.000472	0.002904	2410127L17Rik	RIKEN cDNA 2410127L17 gene; UPF0586 protein C9orf41 homolog; predicted gene 8116
10577910	6.64	5.85	1.72	2e-06	0.000185	Fnta	farnesyltransferase, CAAX box, alpha
10369647	6.28	5.49	1.72	0.00261	0.009433	Ddx50	DEAD (Asp-Glu-Ala-Asp) box polypeptide 50
10428842	6.43	5.65	1.72	5.5e-05	0.000827	Tatdn1	TatD DNase domain containing 1
10472794	6.79	6.01	1.72	0.000182	0.001613	Metap1d	methionyl aminopeptidase type 1D (mitochondrial)
10514070	5.25	4.46	1.72	0.003886	0.012588	2310067E19Rik	RIKEN cDNA 2310067E19 gene
10370544	6.38	5.6	1.72	0.000358	0.002455	2610008E11Rik	RIKEN cDNA 2610008E11 gene
10407042	6.09	5.31	1.72	0.00974	0.024726	Dimt1	DIM1 dimethyladenosine transferase 1-like (S. cerevisiae)
10501420	6.91	6.13	1.72	0.000136	0.001373	Stxbp3a	syntaxin binding protein 3A
10523468	5.84	5.06	1.72	0.00141	0.006093	Bmp2k	BMP2 inducible kinase
10446351	6.13	5.35	1.72	4.2e-05	0.00073	Fert2	fer (fms/fps related) protein kinase, testis specific 2
10424577	6.46	5.67	1.72	4e-05	0.000714	Chrac1	chromatin accessibility complex 1
10571560	6.05	5.26	1.72	0.000754	0.003977	Mtnr1a	melatonin receptor 1A
10378802	7.7	6.92	1.72	5e-06	0.000272	Blmh	bleomycin hydrolase
10376285	7.12	6.33	1.72	4.4e-05	0.000744	Sap30l	SAP30-like
10400460	6.15	5.37	1.72	0.002204	0.008364	Mbip	MAP3K12 binding inhibitory protein 1
10476093	7.24	6.47	1.71	0.000805	0.004162	Nop56	NOP56 ribonucleoprotein
10554081	6.52	5.74	1.71	2e-06	0.000176	Ttc23	tetratricopeptide repeat domain 23
10561854	6.95	6.18	1.71	2e-06	0.000192	Tbcb	tubulin folding cofactor B
10389842	5.4	4.62	1.71	0.012725	0.03023	Utp18	UTP18, small subunit (SSU) processome component, homolog (yeast)
10485656	7.03	6.26	1.71	2.9e-05	0.0006	Elp4	elongation protein 4 homolog (S. cerevisiae)
10354275	5.93	5.16	1.71	1.69e-07	8.9e-05	Tex30	testis expressed 30; KDEL (Lys-Asp-Glu-Leu) containing 1
10558134	5.4	4.62	1.71	8.4e-05	0.00104	Plekha1	pleckstrin homology domain containing, family A (phosphoinositide binding specific) member 1
10604248	6.83	6.06	1.71	1e-06	0.000156	Thoc2	THO complex 2
10518167	6.84	6.07	1.71	0.000281	0.002116	Trappc2	trafficking protein particle complex 2; predicted gene 13080
10400095	5.8	5.03	1.71	0.002522	0.009208	Ifrd1	interferon-related developmental regulator 1
10572727	5.11	4.33	1.71	8.9e-05	0.001075	Zfp882	zinc finger protein 882
10457250	6.49	5.72	1.71	2e-05	0.000495	Arhgap12	Rho GTPase activating protein 12
10452892	7.78	7.01	1.71	0.000343	0.002392	Fam98a	family with sequence similarity 98, member A
10564527	7.4	6.63	1.71	3.6e-07	0.000104	Nr2f2	nuclear receptor subfamily 2, group F, member 2
10372745	7.49	6.72	1.71	0.000335	0.002358	Dyrk2	dual-specificity tyrosine-(Y)-phosphorylation regulated kinase 2
10511541	6.25	5.48	1.71	0.000521	0.003078	Dpy19l4	dpy-19-like 4 (C. elegans)
10383208	5.6	4.83	1.71	0.000563	0.003253	Rnf213	ring finger protein 213
10518837	8.66	7.88	1.71	5.03e-07	0.000119	Camta1	calmodulin binding transcription activator 1
10513583	6.98	6.2	1.71	4e-06	0.000233	Cdc26	cell division cycle 26
10531994	7.11	6.34	1.71	0.000181	0.00161	Gbp10	guanylate-binding protein 10; guanylate binding protein 6; guanylate binding protein 11; guanylate-binding protein 8; guanylate binding protein 4; guanylate-binding protein 9
10494910	5.91	5.14	1.71	1.5e-05	0.000428	Bcas2	breast carcinoma amplified sequence 2
10376326	7.93	7.15	1.71	7e-06	0.000308	Igtp	interferon gamma induced GTPase; immunity-related GTPase family M member 2
10487588	5.4	4.63	1.71	0.001909	0.007558	Il1a	interleukin 1 alpha
10497066	6.04	5.27	1.7	6e-06	0.000278	Zranb2	zinc finger, RAN-binding domain containing 2
10602772	5.42	4.66	1.7	0.000744	0.003943	Rps6ka3	ribosomal protein S6 kinase polypeptide 3
10491611	7.15	6.38	1.7	0.000703	0.00378	4932438A13Rik	RIKEN cDNA 4932438A13 gene
10435617	7.47	6.7	1.7	9e-06	0.000337	Rabl3	RAB, member RAS oncogene family-like 3
10571599	4.71	3.95	1.7	0.003323	0.011236
10505200	8.9	8.13	1.7	1e-06	0.000156	Hsdl2	hydroxysteroid dehydrogenase like 2
10595466	6.72	5.95	1.7	4.1e-05	0.00072	Pgm3	phosphoglucomutase 3
10488156	6.17	5.41	1.7	1e-05	0.000354	Kif16b	kinesin family member 16B
10482467	6.21	5.44	1.7	0.000519	0.003072	Orc4	origin recognition complex, subunit 4
10546606	8.13	7.36	1.7	0.001593	0.006655	Uba3	ubiquitin-like modifier activating enzyme 3
10414288	8.12	7.35	1.7	4.8e-05	0.000769	Psmc6	proteasome (prosome, macropain) 26S subunit, ATPase, 6
10353050	7.15	6.38	1.7	2e-06	0.000202	Cops5	COP9 (constitutive photomorphogenic) homolog, subunit 5 (Arabidopsis thaliana)
10545346	7.28	6.51	1.7	0.001966	0.007719	Ptcd3	pentatricopeptide repeat domain 3
10394381	6.86	6.1	1.7	1e-06	0.000159	Atad2b	ATPase family, AAA domain containing 2B
10492306	8.57	7.8	1.7	0.005915	0.01709	Sucnr1	succinate receptor 1
10507418	6.63	5.87	1.7	0.001125	0.005214	Eif2b3	eukaryotic translation initiation factor 2B, subunit 3
10531261	5.57	4.8	1.7	0.001486	0.006333	Rassf6	Ras association (RalGDS/AF-6) domain family member 6
10502778	7.29	6.53	1.7	0.005185	0.015554	Lphn2	latrophilin 2
10463343	8.51	7.74	1.7	8e-06	0.000321	Gm10768	predicted gene 10768; ATP-binding cassette, sub-family C (CFTR/MRP), member 2
10363403	6.87	6.11	1.7	4.1e-05	0.000716	Ascc1	activating signal cointegrator 1 complex subunit 1
10605055	6.62	5.85	1.7	0.003263	0.011087	Haus7	HAUS augmin-like complex, subunit 7
10424050	6.29	5.53	1.7	0.000224	0.001843	Ebag9	estrogen receptor-binding fragment-associated gene 9
10548030	6.69	5.92	1.7	0.002429	0.008968	Cd9	CD9 antigen
10392388	6.16	5.39	1.7	4e-06	0.000233	Prkca	protein kinase C, alpha
10593332	7.31	6.55	1.7	0.00025	0.001963	Bco2	beta-carotene oxygenase 2
10361282	6.79	6.02	1.7	0.001538	0.006495	Cr1l	complement component (3b/4b) receptor 1-like
10452867	8.16	7.39	1.7	7.39e-07	0.000128	Dpy30	dpy-30 homolog (C. elegans)
10404612	7.59	6.82	1.7	1.3e-05	0.0004	Rreb1	ras responsive element binding protein 1
10408490	6.88	6.11	1.7	6e-05	0.000866	Exoc2	exocyst complex component 2
10464425	5.68	4.92	1.69	0.000107	0.001191	Grk5	G protein-coupled receptor kinase 5
10375234	5.83	5.08	1.69	1.8e-05	0.000468	Nudcd2	NudC domain containing 2
10388337	7.25	6.49	1.69	4.6e-05	0.000762	Pafah1b1	platelet-activating factor acetylhydrolase, isoform 1b, subunit 1
10396205	6.2	5.44	1.69	4e-06	0.000254	Arid4a	AT rich interactive domain 4A (RBP1-like)
10399874	7.03	6.28	1.69	2e-06	0.000192	Bcap29	B cell receptor associated protein 29
10558297	6.42	5.66	1.69	1e-06	0.000149	Edrf1	erythroid differentiation regulatory factor 1
10375290	6.76	6	1.69	1.2e-05	0.000388	Slu7	SLU7 splicing factor homolog (S. cerevisiae)
10606263	6.95	6.19	1.69	4.54e-07	0.000112	Atrx	alpha thalassemia/mental retardation syndrome X-linked homolog (human)
10436678	7.29	6.53	1.69	5.6e-05	0.000832	Gabpa	GA repeat binding protein, alpha
10347748	6.81	6.05	1.69	8.36e-07	0.000131	Utp14b	UTP14, U3 small nucleolar ribonucleoprotein, homolog B (yeast); acyl-CoA synthetase long-chain family member 3
10543114	6.04	5.28	1.69	0.000964	0.004705	Rpa3	replication protein A3
10413014	7.77	7.01	1.69	6.6e-05	0.000909	Chchd1	coiled-coil-helix-coiled-coil-helix domain containing 1
10587627	7.4	6.64	1.69	0.000458	0.002851	Cyb5r4	cytochrome b5 reductase 4
10406581	6.71	5.95	1.69	5e-06	0.000272	Dhfr	dihydrofolate reductase
10542172	6.32	5.57	1.69	1.5e-05	0.000435	Clec1b	C-type lectin domain family 1, member b
10369898	4.81	4.05	1.69	0.002047	0.00794	Gm6419	predicted gene 6419
10394731	5.11	4.35	1.69	0.003572	0.011853	Gm22303	predicted gene, 22303; predicted gene, 22358; predicted gene, 23451; predicted gene, 25188; topoisomerase (DNA) II alpha; 3-hydroxyisobutyrate dehydrogenase; predicted gene, 24355
10571984	5.3	4.55	1.69	0.000646	0.003573	Ddx60	DEAD (Asp-Glu-Ala-Asp) box polypeptide 60
10466622	6.02	5.26	1.69	0.000343	0.002393	C730037M02Rik	RIKEN cDNA C730037M02 gene
10577598	6.05	5.29	1.69	0.005803	0.016892	Lsm6	LSM6 homolog, U6 small nuclear RNA associated (S. cerevisiae); predicted gene 12571; predicted gene 2531
10363905	7.97	7.22	1.68	0.000163	0.001513	Zwint	ZW10 interactor
10596273	6.08	5.32	1.68	0.000292	0.002171	Dnajc13	DnaJ (Hsp40) homolog, subfamily C, member 13
10407445	7.56	6.81	1.68	6.6e-05	0.000908	Akr1c12	aldo-keto reductase family 1, member C12
10601760	6.71	5.95	1.68	6.3e-05	0.00089	Hnrnph2	heterogeneous nuclear ribonucleoprotein H2; predicted gene 8775
10593213	7.63	6.88	1.68	6e-06	0.00029	Rbm7	RNA binding motif protein 7
10599893	6.96	6.21	1.68	4e-06	0.000244	Fmr1	fragile X mental retardation syndrome 1
10466848	6.99	6.24	1.68	4.9e-05	0.000779	D19Bwg1357e	DNA segment, Chr 19, Brigham & Womens Genetics 1357 expressed
10440284	6.79	6.04	1.68	2.2e-05	0.000521	4930453N24Rik	RIKEN cDNA 4930453N24 gene
10551215	6.92	6.17	1.68	2.1e-05	0.000505	Rnf170	ring finger protein 170; predicted gene 8946
10384956	8.21	7.46	1.68	5e-06	0.000263	Chac2	ChaC, cation transport regulator 2
10486029	6.31	5.57	1.68	0.000345	0.002399	Dph6	diphthamine biosynthesis 6
10472764	7.13	6.38	1.68	1.7e-05	0.000457	Dync1i2	dynein cytoplasmic 1 intermediate chain 2
10365242	6.86	6.11	1.68	0.001337	0.005881	Hcfc2	host cell factor C2
10401128	7.41	6.67	1.68	0.000304	0.00222	Max	Max protein
10382139	8.38	7.63	1.68	1.6e-05	0.000446	Psmd12	proteasome (prosome, macropain) 26S subunit, non-ATPase, 12
10540283	6.46	5.7	1.68	0.019734	0.042151	Ppp4r2	protein phosphatase 4, regulatory subunit 2
10567043	7.23	6.48	1.68	7e-06	0.000304	Rras2	related RAS viral (r-ras) oncogene homolog 2
10493094	7.98	7.23	1.68	8e-06	0.000325	Mrpl24	mitochondrial ribosomal protein L24
10362922	7.81	7.06	1.68	3.72e-07	0.000105	Atg5	autophagy related 5
10395273	5.21	4.46	1.68	0.005401	0.016028	Gdap10	ganglioside-induced differentiation-associated-protein 10
10597913	5.8	5.04	1.68	1e-06	0.000161	1110059G10Rik	RIKEN cDNA 1110059G10 gene
10554926	6.26	5.52	1.68	6e-06	0.000286	Ccdc90b	coiled-coil domain containing 90B
10408329	5.26	4.51	1.68	0.001243	0.005595	Gm22303	predicted gene, 22303; predicted gene, 22358; predicted gene, 23451; predicted gene, 25188; topoisomerase (DNA) II alpha; predicted gene, 23406; predicted gene, 24355; predicted gene, 23939; 3-hydroxyisobutyrate dehydrogenase
10587231	7.03	6.28	1.68	2.4e-05	0.00055	Bmp5	bone morphogenetic protein 5
10572733	6.41	5.66	1.68	0.001187	0.005414	Zfp961	zinc finger protein 961
10407358	7.69	6.95	1.68	0.000504	0.003031	Paip1	polyadenylate binding protein-interacting protein 1
10469609	6.95	6.2	1.68	0.000145	0.001416	Gm13375	predicted gene 13375
10360406	5.03	4.29	1.68	2.4e-05	0.000546	Ifi205	interferon activated gene 205
10403706	7.89	7.14	1.68	2.01e-07	9.4e-05	Psma2	proteasome (prosome, macropain) subunit, alpha type 2
10542824	7.18	6.44	1.68	9.17e-07	0.000137	Mrps35	mitochondrial ribosomal protein S35
10552440	5.79	5.05	1.67	0.003466	0.011591	Zfp719	zinc finger protein 719
10439411	8.09	7.35	1.67	0.000136	0.001373	Nr1i2	nuclear receptor subfamily 1, group I, member 2
10575867	7.05	6.31	1.67	2.5e-07	9.5e-05	Mlycd	malonyl-CoA decarboxylase
10502522	5.85	5.11	1.67	0.000164	0.001524	Hs2st1	heparan sulfate 2-O-sulfotransferase 1
10397081	6.39	5.65	1.67	2.2e-05	0.000523	Rbm25	RNA binding motif protein 25
10580649	9.54	8.8	1.67	0.000346	0.002402	Ces1e	carboxylesterase 1E
10607619	6.08	5.34	1.67	3e-06	0.000231	Cdkl5	cyclin-dependent kinase-like 5
10548996	7.73	6.99	1.67	0.009143	0.023591	Slco1a4	solute carrier organic anion transporter family, member 1a4
10473779	6.54	5.8	1.67	1.78e-07	8.9e-05	Celf1	CUGBP, Elav-like family member 1
10436708	7.44	6.7	1.67	0.000138	0.001377	Usp16	ubiquitin specific peptidase 16
10599321	7.03	6.3	1.67	0.00063	0.003509	Zbtb33	zinc finger and BTB domain containing 33
10398459	7.69	6.95	1.67	2e-06	0.000203	Ppp2r5c	protein phosphatase 2, regulatory subunit B, gamma
10599951	4.7	3.96	1.67	0.012456	0.029734	1110012L19Rik	RIKEN cDNA 1110012L19 gene
10513158	5.78	5.04	1.67	7.6e-05	0.000986	Ptpn3	protein tyrosine phosphatase, non-receptor type 3
10397201	6.76	6.02	1.67	2e-05	0.000499	Zfp410	zinc finger protein 410
10447141	7.08	6.34	1.67	4.4e-05	0.000743	Eml4	echinoderm microtubule associated protein like 4
10382888	7.08	6.34	1.67	0.004968	0.015096	Mir6516	microRNA mir-6516; RIKEN cDNA 2810008D09 gene; predicted gene, 26083
10385081	7.05	6.31	1.67	0.000467	0.002884	Anp32-ps	acidic (leucine-rich) nuclear phosphoprotein 32 family, pseudogene
10536593	5.14	4.4	1.67	0.0006	0.003396	Gm5874	predicted gene 5874; tRNA splicing endonuclease 15 homolog (S. cerevisiae)
10354542	6.31	5.57	1.67	0.024507	0.049922	Pms1	postmeiotic segregation increased 1 (S. cerevisiae)
10489041	6.2	5.46	1.67	1.8e-05	0.000474	Pdcd10	programmed cell death 10; predicted gene 14253
10358454	8.83	8.09	1.67	1.2e-05	0.000382	Rbm3	RNA binding motif protein 3; predicted gene 15453; predicted gene 10156; predicted gene 13624
10414173	4.09	3.35	1.67	0.012102	0.029106
10442258	5.82	5.08	1.67	0.003772	0.012327	Zfp943	zinc finger prtoein 943
10382104	12.96	12.23	1.66	0.000118	0.001264	Snord104	small nucleolar RNA, C/D box 104
10540544	5.95	5.22	1.66	0.000394	0.002599	Thumpd3	THUMP domain containing 3
10503180	5.68	4.96	1.66	0.009429	0.024134	Chd7	chromodomain helicase DNA binding protein 7
10438909	6.39	5.66	1.66	0.003663	0.012079	Atp13a3	ATPase type 13A3
10608676	6.84	6.11	1.66	1.6e-05	0.00044
10406757	6.8	6.07	1.66	0.000193	0.001684	Col4a3bp	collagen, type IV, alpha 3 (Goodpasture antigen) binding protein
10505187	6.39	5.66	1.66	0.000183	0.001618	Ugcg	UDP-glucose ceramide glucosyltransferase
10590597	7.7	6.96	1.66	3e-06	0.000218	Sacm1l	SAC1 (suppressor of actin mutations 1, homolog)-like (S. cerevisiae)
10372988	8.55	7.82	1.66	0.006376	0.018115	Slc16a7	solute carrier family 16 (monocarboxylic acid transporters), member 7
10469083	5.97	5.25	1.66	0.000189	0.001656	Upf2	UPF2 regulator of nonsense transcripts homolog (yeast)
10363195	7	6.27	1.66	6.2e-05	0.000878	Hsf2	heat shock factor 2
10384691	5.99	5.26	1.66	0.00098	0.004757	0610010F05Rik	RIKEN cDNA 0610010F05 gene
10454966	7.45	6.73	1.66	1.8e-05	0.000472	Ik	IK cytokine
10428648	6.97	6.24	1.66	0.000579	0.003316	Taf2	TAF2 RNA polymerase II, TATA box binding protein (TBP)-associated factor
10476817	7.12	6.4	1.66	9e-06	0.000333	Atpaf1	ATP synthase mitochondrial F1 complex assembly factor 1; predicted gene 14117
10434396	7.51	6.78	1.66	2.23e-07	9.5e-05	Abcf3	ATP-binding cassette, sub-family F (GCN20), member 3
10519392	6.72	5.99	1.66	2.22e-07	9.5e-05	Krit1	KRIT1, ankyrin repeat containing
10365426	7.39	6.66	1.66	6.08e-08	8.2e-05	Psma5	proteasome (prosome, macropain) subunit, alpha type 5; predicted gene 8394; predicted gene 12989
10512136	7.82	7.09	1.66	1e-06	0.000156	Bag1	BCL2-associated athanogene 1
10451559	7.43	6.7	1.66	4e-05	0.000712	1700001C19Rik	RIKEN cDNA 1700001C19 gene
10398453	7.22	6.49	1.66	3e-06	0.00022	Ppp2r5c	protein phosphatase 2, regulatory subunit B, gamma
10501402	6.04	5.31	1.66	3.1e-05	0.000623	Gpsm2	G-protein signalling modulator 2 (AGS3-like, C. elegans)
10523359	7.16	6.42	1.66	0.029831	0.057956	Cxcl13	chemokine (C-X-C motif) ligand 13
10456501	5.59	4.86	1.66	0.00073	0.003881	Rnmt	RNA (guanine-7-) methyltransferase
10543054	8.04	7.31	1.66	9.3e-05	0.001103	Shfm1	split hand/foot malformation (ectrodactyly) type 1
10457183	6.16	5.44	1.65	0.002072	0.008003	Tmx3	thioredoxin-related transmembrane protein 3
10546760	7.79	7.06	1.65	0.000428	0.00273	Ddx3x	DEAD/H (Asp-Glu-Ala-Asp/His) box polypeptide 3, X-linked
10462818	7.98	7.26	1.65	0.017634	0.038638	Hhex	hematopoietically expressed homeobox
10556133	5.66	4.93	1.65	0.000189	0.001661	Styx	serine/threonine/tyrosine interaction protein
10485344	6.9	6.18	1.65	0.00756	0.020544	Api5	apoptosis inhibitor 5
10368739	6.27	5.55	1.65	1.6e-05	0.000445	Gtf3c6	general transcription factor IIIC, polypeptide 6, alpha
10512901	8.06	7.34	1.65	6.77e-07	0.000124	Mrpl50	mitochondrial ribosomal protein L50
10469720	8.68	7.95	1.65	6.85e-07	0.000124	Acbd5	acyl-Coenzyme A binding domain containing 5
10405727	5.47	4.75	1.65	0.004528	0.014091	2410127L17Rik	RIKEN cDNA 2410127L17 gene; UPF0586 protein C9orf41 homolog; predicted gene 8116
10446693	6.95	6.23	1.65	0.000326	0.002309	Wdr43	WD repeat domain 43
10406026	8.24	7.51	1.65	4.6e-08	7.6e-05	Mrpl36	mitochondrial ribosomal protein L36
10412481	5.47	4.75	1.65	0.004528	0.014091	2410127L17Rik	RIKEN cDNA 2410127L17 gene; UPF0586 protein C9orf41 homolog; predicted gene 8116
10368700	7.8	7.08	1.65	0.000587	0.003344	G630090E17Rik	RIKEN cDNA G630090E17 gene
10454113	5.72	5	1.65	0.002344	0.008732	Dsg1a	desmoglein 1 alpha; desmoglein 1 beta; desmoglein 1 gamma
10399354	5.5	4.77	1.65	8.4e-05	0.001044
10466441	6.52	5.8	1.65	0.000588	0.003346	Vps13a	vacuolar protein sorting 13A (yeast)
10378024	6.26	5.54	1.65	3.7e-05	0.000679	Mis12	MIS12 homolog (yeast)
10375216	7.03	6.31	1.65	1e-06	0.000155	Pank3	pantothenate kinase 3
10571114	7.27	6.55	1.65	7e-06	0.000308	Erlin2	ER lipid raft associated 2
10588403	7.4	6.68	1.65	5e-05	0.000788	Mrpl3	mitochondrial ribosomal protein L3
10421573	7.57	6.85	1.65	0.000272	0.002071	Cbx3	chromobox 3; predicted gene 6917; predicted gene 6901; predicted pseudogene 5792; chromobox protein homolog 3-like; predicted gene 5196
10430723	8.15	7.43	1.65	9.2e-05	0.001094	St13	suppression of tumorigenicity 13
10571647	6.35	5.63	1.65	0.000115	0.001252	4933411K20Rik	RIKEN cDNA 4933411K20 gene
10602068	6.44	5.72	1.65	5.65e-07	0.000122	Mid2	midline 2
10492049	6.67	5.95	1.65	9e-06	0.00034	Supt20	suppressor of Ty 20
10385557	7.62	6.9	1.65	0.000771	0.004042	Cnot6	CCR4-NOT transcription complex, subunit 6
10479268	9.64	8.92	1.65	2.3e-05	0.000543	Wtap	Wilms tumour 1-associating protein; predicted gene 7381; predicted gene 14292
10367931	6.67	5.95	1.65	0.000198	0.001707	Ltv1	LTV1 homolog (S. cerevisiae)
10387992	7.75	7.02	1.65	0.000169	0.001549	Nup88	nucleoporin 88
10363082	6.75	6.02	1.65	0.000155	0.001475	Lilrb4	leukocyte immunoglobulin-like receptor, subfamily B, member 4
10590004	6.53	5.8	1.65	0.000583	0.00333	Golga4	golgi autoantigen, golgin subfamily a, 4
10351430	6.57	5.85	1.65	3e-06	0.000231	Rxrg	retinoid X receptor gamma
10468929	7.35	6.63	1.65	1.3e-05	0.000404	Nmt2	N-myristoyltransferase 2
10508444	6.95	6.23	1.65	0.001192	0.00543	Zbtb8os	zinc finger and BTB domain containing 8 opposite strand; predicted gene 8539
10578986	5.69	4.96	1.65	0.000167	0.001536	Psd3	pleckstrin and Sec7 domain containing 3
10368930	7.89	7.17	1.65	1.2e-05	0.00039	1700021F05Rik	RIKEN cDNA 1700021F05 gene
10475981	7.02	6.29	1.65	3.1e-05	0.000618	Chchd5	coiled-coil-helix-coiled-coil-helix domain containing 5
10496159	7.32	6.6	1.65	0.001407	0.006085	Ints12	integrator complex subunit 12
10389261	6.97	6.26	1.64	0.00902	0.023382	Gm11437	predicted gene 11437
10419611	6.85	6.14	1.64	9e-06	0.000338	Supt16	suppressor of Ty 16
10454310	6.51	5.8	1.64	0.000918	0.004542	Galnt1	UDP-N-acetyl-alpha-D-galactosamine:polypeptide N-acetylgalactosaminyltransferase 1
10410173	6.72	6.01	1.64	5.5e-05	0.000824	Hiatl1	hippocampus abundant transcript-like 1
10380238	6.84	6.12	1.64	6.4e-05	0.000895	Mrps23	mitochondrial ribosomal protein S23
10514049	7.61	6.9	1.64	0.000709	0.003808	Nfib	nuclear factor I/B
10456378	5.67	4.96	1.64	0.000465	0.002876	Chmp1b	charged multivesicular body protein 1B
10406852	8.41	7.69	1.64	0.00031	0.002247
10462535	5.21	4.49	1.64	0.011736	0.028471	Pten	phosphatase and tensin homolog
10603182	5.36	4.64	1.64	8e-06	0.000321	Arhgap6	Rho GTPase activating protein 6
10603785	6.88	6.17	1.64	0.007112	0.019641	Fundc1	FUN14 domain containing 1
10457205	6.23	5.51	1.64	1.9e-05	0.000485	Crem	cAMP responsive element modulator
10454809	7.83	7.11	1.64	0.000274	0.002076	Matr3	matrin 3
10415119	8.64	7.92	1.64	3.54e-07	0.000104	Pabpn1	poly(A) binding protein, nuclear 1; predicted gene 20521
10385814	6.4	5.68	1.64	0.008893	0.023132	Leap2	liver-expressed antimicrobial peptide 2
10396608	6.5	5.79	1.64	2.2e-05	0.000529	Syne2	spectrin repeat containing, nuclear envelope 2
10384795	6.91	6.2	1.64	4.2e-05	0.00073	Cyb5d1	cytochrome b5 domain containing 1; predicted pseudogene 6685
10503551	6.69	5.97	1.64	8.7e-05	0.001062	Usp45	ubiquitin specific petidase 45
10448004	6.55	5.84	1.64	8e-06	0.00032	Phf10	PHD finger protein 10
10391207	6.31	5.6	1.64	8.4e-05	0.001042	Dhx58	DEXH (Asp-Glu-X-His) box polypeptide 58
10423503	6.16	5.45	1.64	0.000211	0.001777	Fam136b-ps	family with sequence similarity 136, member B, pseudogene
10511510	6.82	6.11	1.64	0.003769	0.012318	Ints8	integrator complex subunit 8
10403743	6.69	5.98	1.64	2.4e-05	0.000555	Inhba	inhibin beta-A
10440574	8.2	7.48	1.64	2.9e-05	0.000605	Ltn1	listerin E3 ubiquitin protein ligase 1
10413492	6.96	6.24	1.64	0.009385	0.024051	Lrtm1	leucine-rich repeats and transmembrane domains 1
10433904	7.46	6.74	1.64	0.000141	0.001391	Yars2	tyrosyl-tRNA synthetase 2 (mitochondrial)
10583254	8.13	7.42	1.64	1.73e-07	8.9e-05	Cwc15	CWC15 homolog (S. cerevisiae)
10573823	7.29	6.57	1.64	9e-06	0.000333	Chd9	chromodomain helicase DNA binding protein 9
10556113	8.86	8.14	1.64	2.2e-05	0.000532	Rbm3	RNA binding motif protein 3; predicted gene 15453; predicted gene 10156; predicted gene 13624
10468253	6.83	6.12	1.64	9.07e-08	8.2e-05	Nt5c2	5-nucleotidase, cytosolic II
10491820	7.35	6.64	1.64	0.000127	0.001319	3110057O12Rik	RIKEN cDNA 3110057O12 gene; predicted gene 2011
10373873	7.17	6.45	1.64	0.000159	0.001491	Sf3a1	splicing factor 3a, subunit 1
10349401	5.79	5.08	1.64	0.000103	0.001169	Gpr39	G protein-coupled receptor 39
10406710	8.1	7.39	1.64	3.4e-05	0.000648	Tbca	tubulin cofactor A
10473312	5.16	4.44	1.64	4.52e-07	0.000112	Fam171b	family with sequence similarity 171, member B
10604996	5.38	4.67	1.64	0.000468	0.002888	Xlr3a	X-linked lymphocyte-regulated 3A; X-linked lymphocyte-regulated 3C; X-linked lymphocyte-regulated 3B; X-linked lymphocyte-regulated 3D, pseudogene; X-linked lymphocyte-regulated 3E, pseudogene
10503194	6.03	5.32	1.64	1.8e-05	0.000463	Chd7	chromodomain helicase DNA binding protein 7
10487371	7.42	6.72	1.63	2.8e-05	0.000595	Ciao1	cytosolic iron-sulfur protein assembly 1
10575249	6.49	5.78	1.63	2.8e-05	0.000595	Txnl4b	thioredoxin-like 4B
10600485	5.99	5.28	1.63	0.003031	0.010538	Dkc1	dyskeratosis congenita 1, dyskerin
10367100	7.62	6.92	1.63	0.001005	0.004838	Ptges3	prostaglandin E synthase 3 (cytosolic); predicted pseudogene 9769
10536061	6.16	5.46	1.63	0.024586	0.050041	2610021A01Rik	RIKEN cDNA 2610021A01 gene; zinc finger protein 141
10607877	6.82	6.12	1.63	5.7e-05	0.000841	Prps2	phosphoribosyl pyrophosphate synthetase 2
10552314	6.03	5.32	1.63	0.021293	0.044716	2610021A01Rik	RIKEN cDNA 2610021A01 gene; zinc finger protein 141
10516213	7.12	6.42	1.63	0.004215	0.013353	Akirin1	akirin 1
10400572	5.82	5.11	1.63	0.000405	0.002637	Klhl28	kelch-like 28
10604974	6.04	5.34	1.63	0.000823	0.004225	Cetn2	centrin 2
10571978	7.72	7.02	1.63	7.6e-05	0.000986	Cbr4	carbonyl reductase 4
10500253	5.86	5.16	1.63	0.000197	0.001706	Prpf3	PRP3 pre-mRNA processing factor 3 homolog (yeast)
10503484	6.38	5.67	1.63	0.002048	0.007941	Rmdn1	regulator of microtubule dynamics 1
10491354	5.85	5.15	1.63	0.000239	0.001914	Zfp639	zinc finger protein 639
10564692	6.93	6.23	1.63	0.000574	0.003296	Mrpl46	mitochondrial ribosomal protein L46
10601192	6.15	5.45	1.63	3.6e-05	0.00067	Taf1	TAF1 RNA polymerase II, TATA box binding protein (TBP)-associated factor
10422052	9.18	8.47	1.63	4.52e-07	0.000112	Commd6	COMM domain containing 6
10541441	8.81	8.1	1.63	0.00027	0.002061	Gm10319	murinoglobulin pseudogene
10442236	6.41	5.7	1.63	0.017289	0.038093	Gm10509	zinc finger protein 51 pseudogene; predicted gene 10509; RIKEN cDNA 3110052M02 gene
10414449	6.5	5.8	1.63	0.000248	0.001956	Ap5m1	adaptor-related protein complex 5, mu 1 subunit
10597288	6.33	5.63	1.63	0.000225	0.001848	Mlh1	mutL homolog 1 (E. coli)
10564805	9.01	8.3	1.63	2.4e-05	0.000548	Pex11a	peroxisomal biogenesis factor 11 alpha
10391178	7.29	6.58	1.63	9e-06	0.000337	Dnajc7	DnaJ (Hsp40) homolog, subfamily C, member 7
10375439	6.29	5.58	1.63	0.001577	0.006614	Med7	mediator complex subunit 7
10599498	5.88	5.18	1.63	0.000197	0.001706	Utp14a	UTP14, U3 small nucleolar ribonucleoprotein, homolog A (yeast)
10483023	7.35	6.64	1.63	0.000534	0.003136	Rbms1	RNA binding motif, single stranded interacting protein 1
10440566	7.37	6.67	1.63	6.7e-05	0.000915	Ltn1	listerin E3 ubiquitin protein ligase 1
10354079	7.85	7.15	1.63	7e-06	0.000296	Txndc9	thioredoxin domain containing 9
10444291	7.62	6.91	1.63	0.001267	0.005668	H2-Ab1	histocompatibility 2, class II antigen A, beta 1
10605465	6.67	5.97	1.63	5e-05	0.000786	Prkx	protein kinase, X-linked
10439878	8.47	7.76	1.63	4e-05	0.000706	Psmc1	protease (prosome, macropain) 26S subunit, ATPase 1; predicted gene 9575
10359870	6.88	6.18	1.63	7e-06	0.000311	Pbx1	pre B cell leukemia homeobox 1
10555011	6.85	6.16	1.62	6.3e-05	0.000888	Nars2	asparaginyl-tRNA synthetase 2 (mitochondrial)(putative)
10542714	7.17	6.47	1.62	0.000385	0.002563	Lyrm5	LYR motif containing 5
10416044	6.48	5.79	1.62	8.2e-05	0.001027	Ccdc25	coiled-coil domain containing 25
10406419	7.25	6.55	1.62	0.000194	0.001685	Lysmd3	LysM, putative peptidoglycan-binding, domain containing 3
10568464	6.97	6.28	1.62	0.000204	0.001742	Ate1	arginyltransferase 1
10492078	6.95	6.25	1.62	3.9e-05	0.000699	Alg5	asparagine-linked glycosylation 5 (dolichyl-phosphate beta-glucosyltransferase)
10553897	7.69	6.99	1.62	7.5e-05	0.000977	Mtmr10	myotubularin related protein 10
10349724	6.68	5.99	1.62	3.6e-05	0.00067	Rab29	RAB29, member RAS oncogene family
10356423	6.7	6	1.62	7.94e-08	8.2e-05	Usp40	ubiquitin specific peptidase 40
10538640	7.77	7.07	1.62	3e-05	0.000613	Abcg2	ATP-binding cassette, sub-family G (WHITE), member 2
10598164	6.32	5.62	1.62	0.000364	0.002465	Brox	BRO1 domain and CAAX motif containing
10443940	6.77	6.07	1.62	5.4e-05	0.000822	Zfp955a	zinc finger protein 955A; zinc finger protein 955B
10375634	8.1	7.41	1.62	6.9e-05	0.000932	Mapk9	mitogen-activated protein kinase 9
10479887	5.68	4.98	1.62	3e-06	0.000203	Sec61a2	Sec61, alpha subunit 2 (S. cerevisiae)
10535714	12.03	11.34	1.62	9.1e-05	0.001083	Cyp3a25	cytochrome P450, family 3, subfamily a, polypeptide 25
10511843	7.5	6.8	1.62	0.001012	0.004857	Ufl1	UFM1 specific ligase 1
10522265	7.75	7.05	1.62	2.7e-05	0.000582	Slc30a9	solute carrier family 30 (zinc transporter), member 9
10527832	6.92	6.22	1.62	0.001517	0.006427	Pds5b	PDS5, regulator of cohesion maintenance, homolog B (S. cerevisiae)
10422707	7.32	6.63	1.62	1.7e-05	0.000457	Prkaa1	protein kinase, AMP-activated, alpha 1 catalytic subunit
10489936	7.27	6.58	1.62	1e-06	0.000164	Adnp	activity-dependent neuroprotective protein; dolichol-phosphate (beta-D) mannosyltransferase 1
10605943	7	6.3	1.62	1.2e-07	8.6e-05	Pdzd11	PDZ domain containing 11
10542164	6.22	5.52	1.62	0.003854	0.012509	Clec12a	C-type lectin domain family 12, member a
10410650	7.74	7.05	1.62	5e-06	0.000276	Zfp825	zinc finger protein 825
10581111	7.48	6.79	1.62	4.8e-05	0.000772	Nae1	NEDD8 activating enzyme E1 subunit 1
10487597	5.38	4.69	1.62	0.013838	0.032214	Il1b	interleukin 1 beta
10426301	9.03	8.33	1.62	9.5e-05	0.001118	Tcea1	transcription elongation factor A (SII) 1; transcription elongation factor A (SII) 1, pseudogene 1
10389795	4.99	4.29	1.62	0.003264	0.01109	Stxbp4	syntaxin binding protein 4
10388682	7.01	6.32	1.62	0.000111	0.001222	Taok1	TAO kinase 1
10586176	7.34	6.64	1.62	5e-06	0.000275	Snapc5	small nuclear RNA activating complex, polypeptide 5
10382069	7.37	6.67	1.62	1.6e-05	0.00044	Psmc5	protease (prosome, macropain) 26S subunit, ATPase 5
10346960	5.24	4.55	1.62	0.009377	0.024038	Ccnyl1	cyclin Y-like 1; predicted gene 16464
10557843	7.27	6.57	1.62	0.000764	0.004017	Fus	fused in sarcoma
10379564	6.84	6.14	1.62	1.22e-07	8.6e-05	Lig3	ligase III, DNA, ATP-dependent
10386123	6.78	6.08	1.62	4.5e-05	0.000749	Gm12247	predicted gene 12247
10583905	7.64	6.94	1.62	0.002053	0.007953	2007-09-01	septin 7
10470696	6.4	5.7	1.62	2.9e-05	0.000605	Med27	mediator complex subunit 27
10407543	7.5	6.81	1.61	6.7e-05	0.000914	Gtpbp4	GTP binding protein 4
10389882	6.75	6.05	1.61	0.000275	0.002083	Luc7l3	LUC7-like 3 (S. cerevisiae)
10505064	8.05	7.36	1.61	2.2e-05	0.000523	Tmem38b	transmembrane protein 38B
10368162	7.79	7.1	1.61	1.1e-05	0.00037	Pex7	peroxisomal biogenesis factor 7
10422259	6.64	5.95	1.61	0.006472	0.018303	Tgds	TDP-glucose 4,6-dehydratase
10598664	7.34	6.65	1.61	0.000349	0.002414	Atp6ap2	ATPase, H+ transporting, lysosomal accessory protein 2
10361760	6.44	5.75	1.61	0.000211	0.001777	Timm8a1	translocase of inner mitochondrial membrane 8A1
10503359	5.45	4.76	1.61	0.01017	0.025507	Rbm12b2	RNA binding motif protein 12 B2
10511803	7.6	6.91	1.61	0.000271	0.002062	Tstd3	thiosulfate sulfurtransferase (rhodanese)-like domain containing 3
10360695	6.36	5.67	1.61	3e-06	0.000231	Nvl	nuclear VCP-like
10378385	5.96	5.27	1.61	0.006879	0.019138	Spata22	spermatogenesis associated 22
10440600	8.09	7.4	1.61	7.33e-07	0.000128	Cct8	chaperonin containing Tcp1, subunit 8 (theta)
10527508	8.4	7.72	1.61	1.4e-05	0.000419	Cdk8	cyclin-dependent kinase 8
10604424	5.56	4.87	1.61	0.000827	0.00424	Zfp280c	zinc finger protein 280C
10581538	5.15	4.47	1.61	1.5e-05	0.000435	Nqo1	NAD(P)H dehydrogenase, quinone 1
10424485	6.82	6.14	1.61	0.000426	0.002725	Phf20l1	PHD finger protein 20-like 1
10574812	6.66	5.97	1.61	9e-06	0.00033	Ctcf	CCCTC-binding factor
10437712	6.43	5.75	1.61	3e-06	0.000224	Zc3h7a	zinc finger CCCH type containing 7 A
10440238	7.72	7.03	1.61	0.000286	0.002144	Nsun3	NOL1/NOP2/Sun domain family member 3
10587486	7.83	7.15	1.61	0.000235	0.001893	Set	SET nuclear oncogene; predicted gene 9531; protein phosphatase 2A inhibitor-2 I-2PP2A-related; predicted gene 6579; predicted gene 11877; predicted gene 12642; predicted gene 5708; predicted gene 14746
10358459	6.63	5.94	1.61	4.5e-05	0.000752	BC003331	cDNA sequence BC003331
10497931	7.19	6.5	1.61	0.00012	0.001278	Cflar	CASP8 and FADD-like apoptosis regulator
10461991	7.26	6.58	1.61	1.5e-05	0.000427	Zfand5	zinc finger, AN1-type domain 5
10386442	7.96	7.27	1.61	6.23e-07	0.000124	Cops3	COP9 (constitutive photomorphogenic) homolog, subunit 3 (Arabidopsis thaliana)
10416666	7.31	6.63	1.61	0.000135	0.001368	Sugt1	SGT1, suppressor of G2 allele of SKP1 (S. cerevisiae)
10416800	5.68	4.99	1.61	0.000124	0.001299	Lmo7	LIM domain only 7
10515012	6.9	6.21	1.61	0.000114	0.00124	Prpf38a	PRP38 pre-mRNA processing factor 38 (yeast) domain containing A
10468762	7.68	6.99	1.61	8.1e-05	0.001025	4930506M07Rik	RIKEN cDNA 4930506M07 gene
[truncated: 2,755 more rows]
