# Supplementary material for: Inactivation of SREBP-1a Phosphorylation Prevents Fatty Liver Disease in Mice: Identification of Related Signaling Pathways by Gene Expression Profiles in Liver and Proteomes of Peroxisomes
Source: Int J Mol Sci. 2018 Mar 25;19(4):980. doi: 10.3390/ijms19040980 (PMC5979561; doi:10.3390/ijms19040980)
Supplement: Supplementary file 1 [file ijms-19-00980-s001.zip › ijms-280452 supplementary/Knebel et al., Supplement Table 3.xls]

## Sheet: IPA setting
Table S3: IPA Core expression analyses C57Bl6 vs alb-SREBP-1a
© 2000-2017 QIAGEN. All rights reserved.
Analysis ID	15549400
Analysis Settings
Cutoff before duplicate resolution	true
Resolve duplicate on	Expression foldchange
Color using	Expression foldchange
Cutoff for Expression foldchange	1.5 fold difference
Cutoff for Expression pvalue	0.05
Cutoff for Expression qvalue	--
Reference set	Ingenuity Knowledge Base (Genes Only)
Relationship to include	Direct and Indirect
Includes Endogenous Chemicals	Yes
Optional Analyses	My Pathways My List
Filter Summary
Consider only molecules and/or relationships where
(species = Human OR Mouse) AND
(mol. types = biologic drug OR chemical - endogenous mammalian OR chemical - endogenous non-mammalian OR chemical - kinase inhibitor OR chemical - other OR chemical - protease inhibitor OR chemical drug OR chemical reagent OR chemical toxicant OR complex OR cytokine OR disease OR enzyme OR function OR G-protein coupled receptor OR group OR growth factor OR ion channel OR kinase OR ligand-dependen…
(data sources = An Open Access Database of Genome-wide Association Results OR BIND OR BioGRID OR Catalogue Of Somatic Mutations In Cancer (COSMIC) OR Chemical Carcinogenesis Research Information System (CCRIS) OR ClinicalTrials.gov OR ClinVar OR Cognia OR DIP OR DrugBank OR Gene Ontology (GO) OR GVK Biosciences OR Hazardous Substances Data Bank (HSDB) OR HumanCyc OR Ingenuity Expert Findings OR I…

## Sheet: IPA molecules
Analysis Ready Molecules for C57Bl6 vs abl-SREBP-1a
ID	Symbol	Expr Fold Change	Expr p-value	Expr False Discovery Rate (q-value)
10419119	1700001F09Rik (includes others)	-1.95	0.005308	0.046916
10537292	1810058I24Rik	-2.09	8.33e-10	3e-06
10412537	2610042L04Rik	-1.61	0.005368	0.047294
10532669	2900026A02Rik	-1.62	2.23e-07	5.9e-05
10604656	3830403N18Rik/Xlr	-1.61	0.000985	0.015282
10579060	4930467E23Rik (includes others)	-1.88	0.006061	0.05119
10465831	5730408K05Rik	1.72	0.020321	0.112365
10349431	ACMSD	2.52	8.9e-05	0.003
10512892	Acnat1/Acnat2	1.97	1.69e-07	5e-05
10477649	ACSS2	1.75	0.000249	0.006067
10445251	ADGRF1	2.02	0.000691	0.011961
10360589	AHCTF1	1.54	0.000294	0.006702
10344713	AHCY	1.68	6.87e-09	1e-05
10441787	Airn	-1.55	0.001371	0.019081
10576189	ANKRD11	-3.13	3.5e-05	0.001788
10593167	APOA1	-2.2	7e-05	0.00268
10593174	APOA4	-1.66	9e-06	0.000733
10557300	AQP8	1.85	0.006571	0.054004
10556463	ARNTL	1.93	1.4e-05	0.000971
10525397	ARPC3	-1.62	9.26e-09	1.3e-05
10406407	ARRDC3	-2.8	1.24e-08	1.4e-05
10433032	ATF7	-1.97	7.35e-08	2.8e-05
10547795	ATN1	-1.76	6.51e-08	2.7e-05
10532164	Atp5k	-1.57	0.000681	0.011823
10525313	ATXN2	-1.57	9.65e-08	3.5e-05
10466127	AW112010	-1.79	4.05e-09	1e-05
10450920	AY036118	-2.23	2.86e-07	7e-05
10383289	BAIAP2	1.52	0.0005	0.009721
10455970	BC023105	-2.11	0.004731	0.043726
10605081	BCAP31	1.53	3.6e-07	8e-05
10511886	BHMT	1.51	1.2e-05	0.000859
10372130	C12orf29	1.55	0.000464	0.009191
10356267	C130026I21Rik (includes others)	-1.55	0.000138	0.004034
10401667	C14orf1	-1.52	2.3e-05	0.001367
10551314	C19orf54	-1.68	5.24e-09	1e-05
10517508	C1QB	-1.57	2e-06	0.000315
10517513	C1QC	-2.14	4.92e-08	2.3e-05
10547657	C3AR1	-1.68	0.000251	0.006089
10497337	CA1	-1.9	0.00021	0.005477
10526169	CALN1	1.69	5.5e-05	0.002377
10479852	CAMK1D	1.51	0.000674	0.011736
10384064	CAMK2B	-1.53	8.56e-08	3.2e-05
10518837	CAMTA1	-1.52	0.001767	0.022642
10536499	CAV1	-1.55	0.011258	0.076798
10399841	CBLL1	-1.59	0.000134	0.003963
10416533	CCDC122	-1.85	3e-06	0.000367
10484201	CCDC141	1.51	0.002365	0.027302
10389231	CCL3L3	-1.59	0.004449	0.041906
10517165	Cd52	-1.93	4.28e-08	2.2e-05
10387536	CD68	-1.65	4.2e-05	0.00198
10456005	CD74	-2.13	6.87e-08	2.8e-05
10454731	CDC23	2.54	5.5e-05	0.002364
10575052	CDH1	1.61	4.6e-05	0.002102
10443463	CDKN1A	2.33	0.003027	0.032435
10580622	Ces1b/Ces1c	1.81	4.7e-05	0.002138
10474972	CHAC1	-1.54	0.000379	0.007951
10377537	CHD3	-1.58	7e-06	0.000622
10503176	CHD7	1.62	0.00029	0.006649
10460221	CHKA	2.34	3.5e-05	0.001768
10477572	CHMP4B	-1.65	1.5e-10	1e-06
10583347	CHORDC1	1.69	2.5e-05	0.001434
10588577	CISH	-2.06	0.004129	0.040011
10361828	CITED2	-1.55	8e-06	0.000676
10499639	CKS1B	-1.52	0.00094	0.014718
10495359	CLCC1	1.58	3.4e-05	0.00174
10542164	CLEC12A	-1.66	0.002176	0.025939
10542112	Clec2e/Clec2h	-2.27	5.7e-05	0.002422
10586368	CLPX	1.74	4.2e-05	0.001977
10597564	CMC1	-1.55	0.000683	0.011852
10549569	CNOT3	-1.58	3e-06	0.000321
10408044	Cox5b	-1.52	5e-06	0.000484
10493711	CRTC2	-1.66	5.98e-09	1e-05
10371400	CRY1	2.08	1e-06	0.000191
10450435	CSNK2B	-1.54	1.15e-08	1.4e-05
10344807	CSPP1	-1.92	3.05e-09	9e-06
10562627	CTDNEP1	-1.83	0.00011	0.003493
10503023	CTH	1.71	2e-06	0.000303
10410124	CTSV	1.61	2e-05	0.001234
10467941	CWF19L1	1.56	0.00012	0.003684
10531415	CXCL10	-1.84	0.002392	0.027535
10523359	CXCL13	-2.1	5.9e-05	0.002463
10531407	Cxcl9	-1.7	0.008253	0.062972
10468239	CYP17A1	1.65	0.031245	0.147964
10551218	Cyp2b13/Cyp2b9	-3.81	0.001563	0.020897
10551197	CYP2B6	2.44	0.015006	0.092511
10430899	Cyp2d40	-1.62	0.000815	0.013342
10445308	CYP39A1	1.62	5.3e-05	0.00231
10534945	CYP3A7	1.54	6.99e-07	0.00013
10440513	CYYR1	-1.6	1.72e-07	5e-05
10553092	DBP	-2.86	1.9e-05	0.001234
10369989	DDT	-1.58	1.66e-09	6e-06
10352119	DESI2	1.75	0.000305	0.006874
10472538	DHRS9	1.88	0.000101	0.003258
10573198	DNAJB1	1.52	1.8e-05	0.001187
10417526	DNASE1L3	-1.62	2.6e-05	0.001446
10447594	DYNLT1	-1.52	7.2e-05	0.00268
10551469	DYRK1B	-1.53	6.7e-05	0.002662
10419156	Ear2 (includes others)	-1.94	1.22e-07	3.9e-05
10355105	EEF1B2	-1.98	7.3e-05	0.00268
10374777	EFEMP1	-1.55	5e-06	0.000464
10369474	EIF4EBP2	-2.05	3.55e-09	9e-06
10448380	Elob	-1.57	7.2e-05	0.00268
10463551	ELOVL3	1.96	9.9e-05	0.003194
10563441	EMP3	-1.55	2e-06	0.000258
10355278	ERBB4	-1.97	0.000427	0.008651
10407281	ESM1	1.6	0.017586	0.102374
10496077	ETNPPL	2.07	0.000802	0.013212
10517250	EXTL1	-1.57	0.000828	0.013458
10461723	FAM111A	-1.54	3.7e-05	0.00185
10466794	FAM122A	-1.53	0.00092	0.014527
10555425	FAM168A	-1.7	4.83e-09	1e-05
10519988	FAM185A	1.53	0.000167	0.004625
10419082	FAM213A	1.89	8.2e-05	0.002844
10524941	FBXO21	-1.58	9e-06	0.000735
10347910	FBXO36	-1.61	5.7e-05	0.002414
10360070	FCER1G	-1.96	1.32e-08	1.4e-05
10351509	FCGR3A/FCGR3B	-1.88	2e-06	0.000282
10492755	FGA	1.81	5.69e-07	0.000111
10415279	FITM1	-1.67	0.002911	0.031482
10560431	FOXA3	1.66	0.000357	0.007613
10552964	FTL	-3.31	4.73e-08	2.2e-05
10562211	FXYD1	-1.65	2e-06	0.000283
10562192	FXYD5	-1.58	1.5e-05	0.001019
10381387	G6PC	1.89	0.000129	0.003861
10351035	GAS5	1.71	0.001364	0.019055
10496555	GBP3	-1.58	0.000673	0.011736
10532019	GBP6	-1.7	0.005129	0.045917
10474915	GCHFR	-1.52	5e-06	0.000504
10395273	Gdap10	-1.56	0.020404	0.112664
10415604	GJB2	-1.81	0.003761	0.03756
10367154	GLS2	1.71	2.2e-05	0.001308
10417371	Gm10408 (includes others)	-2.1	0.010691	0.074314
10463343	Gm10768	-1.54	0.000385	0.008037
10469609	Gm13375	-1.9	2.87e-07	7e-05
10459066	Gm4841	-1.73	0.002023	0.024786
10394783	Gm9222	1.59	0.000774	0.01284
10490203	GNAS	-2.17	0.001037	0.015842
10596737	GNAT1	-1.58	0.001013	0.015582
10467842	GOT1	1.8	0.000609	0.011166
10526838	GOT2	-1.81	0.001844	0.023316
10391746	GPATCH8	-1.6	0.000548	0.010417
10472162	GPD2	-1.52	3.9e-05	0.001894
10571815	GPM6A	1.58	0.000369	0.007788
10483679	GPR155	1.52	3e-06	0.000324
10373325	GPR182	-1.67	3e-06	0.000324
10403911	GPX6	-2.22	0.00569	0.049032
10517419	GRHL3	1.53	0.001854	0.023369
10464425	GRK5	1.52	0.00962	0.069699
10464594	Gstp3	-2.37	4e-06	0.000455
10425207	H1F0	-1.51	3.2e-05	0.001695
10418747	HACL1	1.75	2.93e-07	7e-05
10562166	Hamp/Hamp2	-1.56	0.044669	0.184542
10544114	HIPK2	-1.55	3e-05	0.001602
10444229	HLA-DMA	-1.64	3e-05	0.00163
10444291	HLA-DQB1	-1.66	0.000702	0.012071
10361234	HSD11B1	1.61	1e-06	0.000217
10531910	HSD17B13	1.52	2.9e-05	0.001574
10500545	Hsd3b4 (includes others)	-1.77	2.7e-05	0.001512
10490946	HSP90AA1	1.55	7.5e-05	0.002719
10551966	HSPB6	-1.53	7e-06	0.0006
10354732	HSPD1	1.79	8.7e-05	0.002958
10360406	IFI16	-1.72	4e-06	0.00039
10579347	IFI30	-1.54	3e-06	0.000367
10570434	Ifitm1	-1.54	2.3e-05	0.001376
10384223	IGFBP3	-1.51	0.001235	0.017811
10538880	Igkv9-120	-1.51	0.036187	0.161912
10585194	IL18	-1.59	0.000674	0.011736
10487597	IL1B	-1.53	0.032239	0.151018
10509063	IL22RA1	-1.75	6e-06	0.000527
10373192	INHBE	-1.78	0.000868	0.013889
10544932	INMT	1.54	0.000455	0.009071
10357280	INSIG2	1.56	0.004445	0.041896
10385500	Irgm1	-1.52	7.1e-05	0.00268
10474836	IVD	1.59	4.53e-08	2.2e-05
10563407	KCNJ14	1.67	0.004932	0.044807
10491615	KIAA1109	1.8	0.040634	0.174444
10597913	KIAA1143	-1.53	4e-06	0.000399
10428302	KLF10	-1.78	0.001673	0.021821
10517727	KLHDC7A	-1.73	7.3e-05	0.00268
10548409	KLRC1	-1.54	0.000933	0.014691
10493484	KRTCAP2	-1.92	1.85e-08	1.7e-05
10559486	LAIR1	-1.61	8e-06	0.00064
10508663	LAPTM5	-1.88	2.66e-08	1.9e-05
10481627	LCN2	-7.07	6.2e-05	0.002529
10375145	LCP2	-1.51	2.6e-05	0.001446
10384572	LGALSL	1.53	5e-06	0.000503
10363082	LILRB4	-1.93	1e-06	0.000184
10459772	LIPG	-1.64	9e-05	0.003021
10599192	LONRF3	2.38	2.2e-05	0.00134
10467768	LOXL4	1.51	0.007656	0.06004
10451953	LRG1	-3.1	0.000442	0.008885
10413492	LRTM1	-1.81	0.001061	0.01612
10444595	LSM2	-1.85	2e-06	0.000317
10429564	Ly6a (includes others)	-2.01	1.8e-05	0.001187
10465649	MARK2	-1.59	1e-06	0.000173
10568432	MCMBP	1.56	0.001746	0.022496
10562942	MED25	-1.54	3e-06	0.000367
10590972	MIF	-1.58	2.7e-05	0.001491
10524327	MN1	-1.92	6.31e-08	2.7e-05
10534854	MOSPD3	-1.75	1e-06	0.000204
10595979	MRAS	-1.74	0.000215	0.005552
10494060	MRPL9	1.59	6e-06	0.000573
10450640	MRPS18B	-1.58	9.2e-05	0.003054
10466210	MS4A6A	-1.59	0.001954	0.024158
10598085	MT-ATP6	-2.05	0.004018	0.03928
10598055	MT-ND3	-1.75	0.000138	0.004039
10598087	MT-ND6	-1.66	0.004191	0.040384
10510270	MTHFR	1.63	4e-05	0.001899
10420785	MTMR9	-2.34	8.09e-11	1e-06
10477920	MYL9	-1.57	4.8e-05	0.002161
10585976	MYO9A	-1.68	0.038129	0.167568
10457331	MZT1	1.57	0.020359	0.112497
10545874	Nat8f5	1.6	0.005522	0.048096
10444041	NDUFA7	-1.54	5e-06	0.000491
10371176	NFIC	-1.55	1.09e-07	3.6e-05
10409278	NFIL3	1.55	6.83e-08	2.8e-05
10580191	NFIX	-1.83	3.99e-07	8.6e-05
10357133	NIFK	-1.52	0.004874	0.044504
10522368	NIPAL1	2.04	0.009178	0.067513
10574102	NLRC5	-2.14	3.36e-07	7.6e-05
10593219	NNMT	1.96	0.000204	0.005373
10412394	Nnt	-1.92	1.4e-05	0.001006
10476106	NOP56	-2.54	1.35e-08	1.4e-05
10345675	NPAS2	1.83	0.004379	0.041531
10417734	NR1D2	-2.35	2e-06	0.000293
10593198	NXPE2	-1.69	0.008641	0.06492
10507576	Olfr1331/Olfr1333	-1.57	0.047323	0.190821
10592397	Olfr27 (includes others)	-1.52	0.030086	0.144766
10587082	ONECUT1	-1.54	0.040988	0.17534
10566624	OR2D2	-1.77	0.009687	0.069929
10505451	Orm1 (includes others)	-3.65	0.007963	0.061525
10373365	PAN2	-1.55	0.001642	0.021547
10539310	PCGF1	-1.69	0.002329	0.027075
10545910	PCYOX1	1.64	4e-06	0.000415
10498771	PDCD10	-1.53	5.5e-05	0.002368
10567394	PDILT	-1.8	0.000169	0.004661
10387932	PFN1	-1.58	1.3e-05	0.000956
10516910	PHACTR4	-1.59	2e-06	0.000283
10366346	PHLDA1	-3.68	2.12e-07	5.7e-05
10534935	PILRB	-1.56	4.7e-05	0.002138
10559467	Pira11	-1.85	3.16e-07	7.3e-05
10439442	PLA1A	1.65	1e-05	0.000803
10363372	PLA2G12B	1.52	8.96e-07	0.000158
10461093	PLA2G16	-1.74	4.2e-05	0.001977
10531724	PLAC8	-1.61	0.00035	0.007506
10370552	PLPP2	1.86	3.8e-05	0.00186
10579525	PLVAP	-1.61	7.8e-05	0.002787
10493548	PMVK	1.72	3e-06	0.000338
10487267	POLR2L	-1.98	2.07e-07	5.7e-05
10443332	PPARD	2.02	9.74e-09	1.3e-05
10540897	PPARG	-1.81	0.000179	0.004854
10467206	PPP1R3C	1.99	7e-06	0.000586
10357870	PRELP	-1.63	4e-06	0.000411
10563050	PRR12	-1.55	5.28e-08	2.4e-05
10529252	PRR14L	-1.54	2.97e-07	7e-05
10450451	PRRC2A	-1.56	2.36e-07	6e-05
10364280	PTTG1IP	1.55	1.03e-07	3.6e-05
10576391	RAB4A	-1.57	0.001125	0.016745
10362091	Raet1b	-2.09	0.021598	0.116827
10498584	RARRES1	-1.72	0.005175	0.046217
10488291	RBBP9	1.51	4.8e-05	0.002161
10483023	RBMS1	-1.51	0.003687	0.03702
10588037	RBP1	1.76	0.006696	0.054602
10578123	RBPMS	-1.62	1.94e-08	1.7e-05
10367041	RDH16	-1.58	0.000114	0.003552
10350733	RGS16	-2.63	2.31e-07	6e-05
10363773	RHOBTB1	1.52	1.7e-05	0.001136
10397853	RIN3	-1.65	3.5e-07	7.8e-05
10387816	RNASEK	-1.95	7.13e-08	2.8e-05
10370632	RNF126	-1.61	1.09e-07	3.6e-05
10409352	RNF44	-1.64	5.15e-07	0.000102
10362674	Rnu3a	1.7	2.3e-05	0.001354
10499130	Rnu73b	1.63	0.017983	0.103839
10494023	RORC	1.97	7e-06	0.000631
10563112	RPL13A	-2.19	0.005675	0.048986
10546054	RPL3	1.56	3e-05	0.001602
10470316	RPL7A	-1.56	0.021256	0.115865
10549375	RPS26	-1.53	2e-06	0.000294
10521134	RPS29	-1.62	9.25e-07	0.000159
10399710	RSAD2	1.88	6.2e-05	0.00254
10589695	Rtp3	-3.31	2e-06	0.000249
10434778	RTP4	-1.63	1.7e-05	0.001125
10546706	RYBP	-1.56	1.8e-05	0.001165
10457640	S100a11	-1.89	1.1e-07	3.6e-05
10553274	SAA1	-7.69	0.00188	0.02355
10563597	Saa3	-2.54	1.1e-05	0.000841
10425834	SAMM50	1.64	5e-06	0.000519
10375893	SAR1B	1.6	4.6e-05	0.0021
10489038	SCAND1	-1.62	1.96e-07	5.5e-05
10508651	SDC3	-1.57	2.92e-07	7e-05
10560174	SELENOW	-1.66	6.5e-08	2.7e-05
10402428	SERPINA12	-1.76	0.014351	0.08988
10606928	SERPINA7	-1.95	0.014461	0.090288
10525489	Setd1b	-1.65	1e-06	0.00021
10475987	SETD3	1.52	1.5e-05	0.001021
10373873	SF3A1	-1.56	1.5e-05	0.001025
10405236	SFXN1	1.59	2.82e-08	1.9e-05
10362073	SGK1	1.68	0.000481	0.009431
10517169	SH3BGRL3	-2.14	2.22e-08	1.7e-05
10562720	SIGLEC9	-1.67	1.7e-05	0.001125
10530560	SLAIN2	-2.66	6.4e-09	1e-05
10576901	SLC10A2	1.59	0.002183	0.025978
10489705	SLC13A3	-1.64	0.004886	0.044586
10461558	SLC15A3	-1.54	6.9e-05	0.00268
10606186	SLC16A2	-1.53	1.12e-07	3.6e-05
10421648	SLC25A30	-1.73	0.004983	0.045131
10447264	SLC3A1	1.86	0.001041	0.015886
10505028	SLC44A1	2.01	0.000137	0.004012
10608385	Sly (includes others)	-1.57	0.000471	0.009265
10432636	SMAGP	-1.53	0.005336	0.047064
10586176	SNAPC5	-1.59	4.9e-05	0.002195
10508719	Snora16a	1.51	0.009578	0.069535
10441813	Snora20	-1.71	0.001753	0.022563
10508721	Snora44	-1.59	0.047767	0.191979
10604076	SNORA69	2.75	2.2e-07	5.8e-05
10382104	Snord104	1.55	0.003254	0.034036
10564011	Snord115	-6.84	3.6e-05	0.001826
10564161	Snord116	-4.89	0.0001	0.003239
10446713	Snord53	-2.21	0.006384	0.053041
10604743	SNORD61	-2.08	0.028675	0.139865
10443215	Snrpc	-1.73	7.2e-05	0.00268
10539705	Snrpg	-1.58	1.88e-07	5.3e-05
10394674	SOCS2	1.59	0.003586	0.036452
10582862	SP140	-3.03	3.23e-07	7.4e-05
10429856	SPATC1	-1.81	3.7e-05	0.001837
10519811	Speer4a (includes others)	-2.55	0.004481	0.042039
10473809	SPI1	-1.75	1.1e-05	0.000843
10380534	SPOP	1.58	5.96e-07	0.000113
10539577	SPR	-1.71	7.2e-05	0.00268
10349634	SRGAP2	-1.68	0.012682	0.082878
10608308	Srsy	-2.53	0.004682	0.043383
10465220	SSSCA1	-1.57	8e-06	0.00065
10608457	Ssty1 (includes others)	-1.87	0.000666	0.01169
10522788	STAP1	-1.56	0.000324	0.007147
10554693	STARD5	1.52	1e-06	0.000204
10492306	SUCNR1	-1.67	0.014416	0.09016
10582466	Sult5a1	-1.59	0.023782	0.124269
10372324	SYT1	-1.51	0.000115	0.003587
10603573	SYTL5	1.74	0.046771	0.189335
10460706	SYVN1	-1.51	0.000657	0.011606
10351825	TAGLN2	-1.72	2.4e-05	0.0014
10575349	TAT	1.8	4.64e-07	9.4e-05
10408870	TBC1D7	-1.55	0.001728	0.022311
10383799	TCN2	-1.62	0.001686	0.021922
10579996	TECR	-1.59	7.11e-07	0.000132
10540544	THUMPD3	1.52	1.4e-05	0.00098
10372488	TMEM19	1.51	7e-06	0.0006
10418198	Tmem254a (includes others)	1.92	4.28e-07	8.9e-05
10607865	Tmsb4x (includes others)	-1.52	1.9e-05	0.001198
10427095	TNS2	-2.03	6.46e-09	1e-05
10566326	Trim12a	-1.64	0.001099	0.016466
10566366	Trim30a/Trim30d	-1.52	0.02565	0.130685
10427991	TRIO	-1.68	4e-06	0.000449
10531284	TRMT112	-2.01	2.89e-08	1.9e-05
10527423	TRRAP	-1.61	0.00116	0.017037
10362490	TSPYL4	1.58	0.002362	0.027293
10541301	TUBA8	1.53	0.00049	0.00955
10494428	TXNIP	-1.51	6e-05	0.002463
10591208	Uba52	-2.23	1.42e-07	4.3e-05
10553829	UBALD2	-1.91	1e-06	0.000173
10417759	UBE2E2	-1.67	0.00013	0.003892
10504047	UBE2R2	-1.53	1.32e-10	1e-06
10583465	UBL5	-1.79	5.62e-10	3e-06
10585767	UBL7	-1.51	4e-06	0.00039
10555389	UCP2	-1.74	3.48e-07	7.8e-05
10532937	UNC119B	1.57	3e-06	0.000367
10601326	UPRT	1.75	1.1e-05	0.000841
10367744	UST	-1.95	6e-06	0.000547
10603878	UXT	-1.68	7.9e-05	0.002826
10560730	Vmn1r-ps79	-1.75	0.004162	0.040192
10560752	Vmn1r180 (includes others)	-1.76	0.002337	0.027133
10554745	Vmn2r66 (includes others)	-1.51	0.003663	0.036893
10393098	WBP2	-1.56	9.56e-08	3.5e-05
10573578	WDR83OS	-2.09	3.37e-07	7.6e-05
10483698	WIPF1	-1.58	6.49e-09	1e-05
10605007	Xlr3c (includes others)	-1.59	0.025629	0.130647
10593225	ZBTB16	1.58	0.015488	0.094347
10517070	ZDHHC18	-1.54	8.29e-07	0.000148
10561453	ZFP36	-1.73	1e-06	0.000208
10410317	Zfp459	1.55	0.028931	0.14088
10448208	Zfp947/Zfp995	1.68	0.002269	0.026617
10413185	ZMIZ1	-1.52	7.32e-07	0.000134
10569767	ZNF358	-1.52	9e-06	0.000725
10433104	ZNF385A	-1.55	5.67e-07	0.000111
10551077	ZNF526	-1.55	0.000214	0.005538
10559702	ZNF579	-1.56	4.4e-05	0.002038
10541555	ZNF705A	-1.51	0.000892	0.014169
10349049	ZNF706	-1.54	1.81e-07	5.2e-05

## Sheet: IPA cannonical pathways
Canonical Pathways for C57Bl6 vs abl-SREBP-1a
Ingenuity Canonical Pathways	-log(p-value)	p-value	zScore	Ratio	Molecules
FXR/RXR Activation	5.17	6.76083e-06		0.0873	FOXA3,SAA1,APOA4,IL18,IL1B,G6PC,APOA1,FGA,PCYOX1,SLC10A2,PPARG
PPAR Signaling	3.8	0.000158489	-0.707107	0.0842	PPARD,IL18,IL1B,MRAS,HSP90AA1,SCAND1,PPARG,CITED2
Sirtuin Signaling Pathway	3.58	0.000263027	2.88675	0.049	UCP2,MT-ATP6,CRTC2,TUBA8,ACSS2,GOT2,MT-ND3,PPARG,SF3A1,ARNTL,NDUFA7,CDH1,H1F0,MT-ND6
Superpathway of Methionine Degradation	3.56	0.000275423		0.139	GOT2,CTH,BHMT,GOT1,AHCY
Acute Phase Response Signaling	3.32	0.00047863	-1.63299	0.0588	SAA1,IL18,FTL,IL1B,MRAS,RBP1,APOA1,FGA,SOCS2,Saa3
Aspartate Biosynthesis	3.11	0.000776247		0.667	GOT2,GOT1
Glutamate Degradation II	3.11	0.000776247		0.667	GOT2,GOT1
Graft-versus-Host Disease Signaling	3.06	0.000870964		0.109	IL18,IL1B,HLA-DMA,HLA-DQB1,FCER1G
Eumelanin Biosynthesis	2.81	0.00154882		0.5	MIF,DDT
L-cysteine Degradation I	2.81	0.00154882		0.5	GOT2,GOT1
Altered T Cell and B Cell Signaling in Rheumatoid Arthritis	2.51	0.0030903		0.0682	IL18,IL1B,HLA-DMA,CXCL13,HLA-DQB1,FCER1G
Antigen Presentation Pathway	2.49	0.00323594		0.105	CD74,HLA-DMA,HLA-DQB1,NLRC5
LXR/RXR Activation	2.44	0.00363078	0.377964	0.0579	SAA1,APOA4,IL18,IL1B,APOA1,FGA,PCYOX1
RAR Activation	2.4	0.00398107		0.0474	RDH16,RPL7A,DHRS9,CSNK2B,ZBTB16,RBP1,IGFBP3,SCAND1,CITED2
Atherosclerosis Signaling	2.36	0.00436516		0.056	APOA4,IL18,IL1B,PLA2G16,APOA1,PCYOX1,PLA2G12B
Aspartate Degradation II	2.28	0.00524807		0.286	GOT2,GOT1
T Helper Cell Differentiation	2.23	0.00588844		0.0704	IL18,HLA-DMA,HLA-DQB1,FCER1G,RORC
Xenobiotic Metabolism Signaling	2.14	0.00724436		0.0385	CAMK2B,CYP2B6,FTL,CYP3A7,IL1B,MRAS,CAMK1D,HSP90AA1,SCAND1,UST,CITED2
Type I Diabetes Mellitus Signaling	2.06	0.00870964		0.055	IL1B,HLA-DMA,HLA-DQB1,HSPD1,SOCS2,FCER1G
Androgen Signaling	2.02	0.00954993		0.0541	POLR2L,GNAS,DNAJB1,MRAS,GNAT1,HSP90AA1
Role of NFAT in Regulation of the Immune Response	1.98	0.0104713	-2.82843	0.0435	LCP2,GNAS,HLA-DMA,HLA-DQB1,MRAS,FCER1G,GNAT1,FCGR3A/FCGR3B
Glucocorticoid Biosynthesis	1.96	0.0109648		0.2	Hsd3b4 (includes others),CYP17A1
Cdc42 Signaling	1.91	0.0123027	-0.447214	0.0461	BAIAP2,ARPC3,HLA-DMA,HLA-DQB1,FCER1G,MYL9,WIPF1
Actin Nucleation by ARP-WASP Complex	1.89	0.0128825		0.0714	BAIAP2,ARPC3,MRAS,WIPF1
Natural Killer Cell Signaling	1.85	0.0141254		0.0496	LCP2,LAIR1,MRAS,FCER1G,KLRC1,FCGR3A/FCGR3B
Regulation of Actin-based Motility by Rho	1.84	0.0144544	-1.34164	0.0568	BAIAP2,PFN1,ARPC3,MYL9,WIPF1
2-amino-3-carboxymuconate Semialdehyde Degradation to Glutaryl-CoA	1.79	0.0162181		1	ACMSD,
4-hydroxybenzoate Biosynthesis	1.79	0.0162181		1	TAT,
4-hydroxyphenylpyruvate Biosynthesis	1.79	0.0162181		1	TAT,
L-cysteine Degradation II	1.79	0.0162181		1	CTH,
Retinoate Biosynthesis I	1.76	0.017378		0.0882	RDH16,DHRS9,RBP1
Phospholipases	1.76	0.017378		0.0656	PLA1A,PLA2G16,PLA2G12B,LIPG
Androgen Biosynthesis	1.74	0.018197		0.154	Hsd3b4 (includes others),CYP17A1
Communication between Innate and Adaptive Immune Cells	1.73	0.0186209		0.0532	IL18,IL1B,CXCL10,FCER1G,CCL3L3
MIF-mediated Glucocorticoid Regulation	1.72	0.0190546		0.0857	CD74,PLA2G12B,MIF
PKCθ Signaling in T Lymphocytes	1.7	0.0199526	-2.44949	0.0458	CAMK2B,LCP2,HLA-DMA,HLA-DQB1,MRAS,FCER1G
Phenylalanine Degradation IV (Mammalian, via Side Chain)	1.68	0.020893		0.143	GOT2,GOT1
Complement System	1.66	0.0218776		0.0811	C1QC,C1QB,C3AR1
Estrogen Biosynthesis	1.6	0.0251189		0.0769	CYP2B6,CYP3A7,HSD17B13
PPARα/RXRα Activation	1.6	0.0251189	-0.377964	0.0398	GNAS,IL1B,MRAS,GOT2,APOA1,HSP90AA1,GPD2
Remodeling of Epithelial Adherens Junctions	1.59	0.025704		0.058	CBLL1,ARPC3,TUBA8,CDH1
Granulocyte Adhesion and Diapedesis	1.57	0.0269153		0.0391	Cxcl9,IL18,IL1B,CXCL13,CXCL10,CCL3L3,SDC3
Thyroid Cancer Signaling	1.57	0.0269153		0.075	MRAS,CDH1,PPARG
Heparan Sulfate Biosynthesis (Late Stages)	1.55	0.0281838		0.0563	PLA1A,EXTL1,Ces1b/Ces1c,UST
Role of MAPK Signaling in the Pathogenesis of Influenza	1.55	0.0281838		0.0563	CXCL10,PLA2G16,MRAS,PLA2G12B
Retinol Biosynthesis	1.54	0.0288403		0.0732	DHRS9,RBP1,LIPG
MIF Regulation of Innate Immunity	1.49	0.0323594		0.0698	CD74,PLA2G12B,MIF
Role of Hypercytokinemia/hyperchemokinemia in the Pathogenesis of Influenza	1.49	0.0323594		0.0698	IL18,IL1B,CXCL10
STAT3 Pathway	1.49	0.0323594	-1	0.0541	MRAS,CDKN1A,SOCS2,CISH
Cysteine Biosynthesis/Homocysteine Degradation	1.49	0.0323594		0.5	CTH,
Glutamine Degradation I	1.49	0.0323594		0.5	GLS2,
L-cysteine Degradation III	1.49	0.0323594		0.5	GOT1,
Epithelial Adherens Junction Signaling	1.49	0.0323594		0.0411	BAIAP2,ARPC3,TUBA8,MRAS,CDH1,MYL9
IL-12 Signaling and Production in Macrophages	1.49	0.0323594		0.0411	APOA4,IL18,APOA1,PCYOX1,SPI1,PPARG
Autoimmune Thyroid Disease Signaling	1.44	0.0363078		0.0667	HLA-DMA,HLA-DQB1,FCER1G
Agranulocyte Adhesion and Diapedesis	1.43	0.0371535		0.0366	Cxcl9,IL18,IL1B,CXCL13,CXCL10,MYL9,CCL3L3
Heparan Sulfate Biosynthesis	1.42	0.0380189		0.0513	PLA1A,EXTL1,Ces1b/Ces1c,UST
VDR/RXR Activation	1.42	0.0380189		0.0513	PPARD,CXCL10,CDKN1A,IGFBP3
Inflammasome pathway	1.39	0.040738		0.1	IL18,IL1B
The Visual Cycle	1.39	0.040738		0.1	DHRS9,RBP1
Cell Cycle: G2/M DNA Damage Checkpoint Regulation	1.35	0.0446684		0.0612	CDKN1A,HIPK2,CKS1B
JAK/Stat Signaling	1.34	0.0457088	-1	0.0482	MRAS,CDKN1A,SOCS2,CISH
4-hydroxyproline Degradation I	1.32	0.047863		0.333	GOT2,
Methionine Salvage II (Mammalian)	1.32	0.047863		0.333	BHMT,
Tetrahydrobiopterin Biosynthesis I	1.32	0.047863		0.333	SPR,
Tetrahydrobiopterin Biosynthesis II	1.32	0.047863		0.333	SPR,
iCOS-iCOSL Signaling in T Helper Cells	1.32	0.047863	-2	0.0413	CAMK2B,LCP2,HLA-DMA,HLA-DQB1,FCER1G
Breast Cancer Regulation by Stathmin1	1.3	0.0501187		0.0341	CAMK2B,GNAS,PPP1R3C,TUBA8,MRAS,CDKN1A,CAMK1D
Triacylglycerol Degradation	1.3	0.0501187		0.0588	PLA1A,Ces1b/Ces1c,LIPG
Signaling by Rho Family GTPases	1.28	0.0524807	-0.377964	0.0319	BAIAP2,GNAS,ARPC3,MRAS,CDH1,MYL9,WIPF1,GNAT1
Cysteine Biosynthesis III (mammalia)	1.27	0.0537032		0.087	CTH,AHCY
Differential Regulation of Cytokine Production in Intestinal Epithelial Cells by IL-17A and IL-17F	1.27	0.0537032		0.087	IL1B,LCN2
G Beta Gamma Signaling	1.26	0.0549541	-2	0.0455	CAV1,GNAS,MRAS,GNAT1
Aldosterone Signaling in Epithelial Cells	1.25	0.0562341		0.0357	DNAJB1,SGK1,HSPD1,HSP90AA1,AHCY,HSPB6
Mitochondrial Dysfunction	1.24	0.057544		0.0355	UCP2,MT-ATP6,NDUFA7,MT-ND3,MT-ND6,GPD2
Tryptophan Degradation III (Eukaryotic)	1.24	0.057544		0.0833	ACMSD,CA1
Melanoma Signaling	1.22	0.060256		0.0545	MRAS,CDKN1A,CDH1
Bupropion Degradation	1.21	0.0616595		0.08	CYP2B6,CYP3A7
CD28 Signaling in T Helper Cells	1.21	0.0616595		0.0385	LCP2,ARPC3,HLA-DMA,HLA-DQB1,FCER1G
Acetate Conversion to Acetyl-CoA	1.2	0.0630957		0.25	ACSS2,
Glycerol-3-phosphate Shuttle	1.2	0.0630957		0.25	GPD2,
Retinoate Biosynthesis II	1.2	0.0630957		0.25	RBP1,
Nur77 Signaling in T Lymphocytes	1.2	0.0630957		0.0536	HLA-DMA,HLA-DQB1,FCER1G
Adipogenesis pathway	1.18	0.0660693		0.0376	ARNTL,TXNIP,RBP1,NR1D2,PPARG
Th1 Pathway	1.18	0.0660693	-1	0.0376	IL18,HLA-DMA,HLA-DQB1,KLRC1,NFIL3
Protein Ubiquitination Pathway	1.17	0.0676083		0.0302	UBE2E2,DNAJB1,HSPD1,PAN2,HSP90AA1,CDC23,UBE2R2,HSPB6
RhoGDI Signaling	1.17	0.0676083	1.34164	0.0341	GNAS,ARPC3,MRAS,CDH1,MYL9,GNAT1
Salvage Pathways of Pyrimidine Ribonucleotides	1.17	0.0676083		0.0426	GRK5,SGK1,UPRT,G6PC
Role of Pattern Recognition Receptors in Recognition of Bacteria and Viruses	1.15	0.0707946		0.0368	C1QC,IL18,IL1B,C1QB,C3AR1
Nicotine Degradation II	1.12	0.0758578		0.0492	CYP2B6,CYP3A7,INMT
TR/RXR Activation	1.12	0.0758578		0.0408	UCP2,G6PC,FGA,SLC16A2
Th1 and Th2 Activation Pathway	1.11	0.0776247		0.0328	IL18,HLA-DMA,HLA-DQB1,SPI1,KLRC1,NFIL3
Aryl Hydrocarbon Receptor Signaling	1.11	0.0776247	-2.23607	0.0357	NFIC,IL1B,NFIX,CDKN1A,HSP90AA1
Acetone Degradation I (to Methylglyoxal)	1.1	0.0794328		0.069	CYP2B6,CYP3A7
Tyrosine Degradation I	1.1	0.0794328		0.2	TAT,
Calcium-induced T Lymphocyte Apoptosis	1.08	0.0831764		0.0476	HLA-DMA,HLA-DQB1,FCER1G
Pyridoxal 5'-phosphate Salvage Pathway	1.07	0.0851138		0.0469	GRK5,SGK1,G6PC
Dendritic Cell Maturation	1.05	0.0891251	-2.23607	0.0316	IL18,IL1B,HLA-DMA,HLA-DQB1,FCER1G,FCGR3A/FCGR3B
PXR/RXR Activation	1.05	0.0891251		0.0462	CYP2B6,CYP3A7,G6PC
Synaptic Long Term Depression	1.04	0.0912011	-1.34164	0.034	GNAS,PLA2G16,MRAS,PLA2G12B,GNAT1
IGF-1 Signaling	1.03	0.0933254		0.0377	CSNK2B,MRAS,IGFBP3,SOCS2
Glycerol Degradation I	1.03	0.0933254		0.167	GPD2,
G Protein Signaling Mediated by Tubby	1.02	0.0954993		0.0625	GNAS,MRAS
B Cell Development	1	0.1		0.0606	HLA-DMA,HLA-DQB1
CCR5 Signaling in Macrophages	0.992	0.101859		0.0435	GNAS,MRAS,FCER1G
Circadian Rhythm Signaling	0.979	0.104954		0.0588	ARNTL,CRY1
Chemokine Signaling	0.978	0.105196		0.0429	CAMK2B,MRAS,CAMK1D
Clathrin-mediated Endocytosis Signaling	0.974	0.10617		0.0302	APOA4,ARPC3,RAB4A,CSNK2B,APOA1,PCYOX1
Phosphatidylcholine Biosynthesis I	0.966	0.108143		0.143	CHKA,
Allograft Rejection Signaling	0.964	0.108643		0.0423	HLA-DMA,HLA-DQB1,FCER1G
Ethanol Degradation II	0.958	0.110154		0.0571	DHRS9,ACSS2
Thrombin Signaling	0.944	0.113763	-1.34164	0.0296	CAMK2B,GNAS,MRAS,CAMK1D,MYL9,GNAT1
Glioma Signaling	0.94	0.114815	-1	0.0351	CAMK2B,MRAS,CDKN1A,CAMK1D
Ephrin B Signaling	0.938	0.115345		0.0411	GNAS,MRAS,GNAT1
GM-CSF Signaling	0.938	0.115345		0.0411	CAMK2B,MRAS,CISH
Hypoxia Signaling in the Cardiovascular System	0.912	0.122462		0.04	UBE2E2,HSP90AA1,UBE2R2
TREM1 Signaling	0.912	0.122462		0.04	IL18,IL1B,NLRC5
Phosphatidylethanolamine Biosynthesis II	0.911	0.122744		0.125	CHKA,
Fc Epsilon RI Signaling	0.891	0.128529		0.0336	LCP2,MRAS,PLA2G12B,FCER1G
OX40 Signaling Pathway	0.875	0.133352		0.0385	HLA-DMA,HLA-DQB1,FCER1G
Citrulline Biosynthesis	0.863	0.137088		0.111	GLS2,
Folate Transformations I	0.863	0.137088		0.111	MTHFR,
Leucine Degradation I	0.863	0.137088		0.111	IVD,
Mineralocorticoid Biosynthesis	0.863	0.137088		0.111	Hsd3b4 (includes others),
Pathogenesis of Multiple Sclerosis	0.863	0.137088		0.111	CXCL10,
RhoA Signaling	0.853	0.140281	-1	0.0325	BAIAP2,PFN1,ARPC3,MYL9
Integrin Signaling	0.846	0.142561	-2.44949	0.0276	CAV1,PFN1,ARPC3,MRAS,MYL9,WIPF1
Sperm Motility	0.827	0.148936	-1	0.0317	GNAS,PLA2G16,MRAS,PLA2G12B
Glycine Betaine Degradation	0.821	0.151008		0.1	BHMT,
EIF2 Signaling	0.82	0.151356	-1	0.0271	RPS29,RPL7A,RPL13A,RPS26,MRAS,RPL3
Ephrin Receptor Signaling	0.813	0.153815	-2.23607	0.0287	GNAS,ARPC3,MRAS,WIPF1,GNAT1
Estrogen Receptor Signaling	0.809	0.155239		0.0312	POLR2L,MRAS,G6PC,TRRAP
IL-6 Signaling	0.809	0.155239	-1	0.0312	IL18,IL1B,CSNK2B,MRAS
Growth Hormone Signaling	0.796	0.159956		0.0353	IGFBP3,SOCS2,ONECUT1
Actin Cytoskeleton Signaling	0.795	0.160325	-1.63299	0.0267	BAIAP2,PFN1,ARPC3,MRAS,TRIO,MYL9
Systemic Lupus Erythematosus Signaling	0.795	0.160325		0.0267	IL18,LSM2,IL1B,MRAS,FCER1G,FCGR3A/FCGR3B
IL-9 Signaling	0.781	0.165577		0.0444	SOCS2,CISH
Role of IL-17F in Allergic Inflammatory Airway Diseases	0.781	0.165577		0.0444	IL1B,CXCL10
IL-4 Signaling	0.775	0.16788		0.0345	HLA-DMA,HLA-DQB1,MRAS
NF-κB Signaling	0.771	0.169434	-2.23607	0.0278	IL18,IL1B,CSNK2B,MRAS,FCER1G
Bladder Cancer Signaling	0.765	0.171791		0.0341	MRAS,CDKN1A,CDH1
Neuregulin Signaling	0.765	0.171791		0.0341	ERBB4,MRAS,HSP90AA1
Assembly of RNA Polymerase III Complex	0.749	0.178238		0.0833	SF3A1,
PDGF Signaling	0.745	0.179887		0.0333	CAV1,CSNK2B,MRAS
CREB Signaling in Neurons	0.731	0.18578		0.0269	CAMK2B,POLR2L,GNAS,MRAS,GNAT1
IL-1 Signaling	0.726	0.187932		0.0326	GNAS,MRAS,GNAT1
Mevalonate Pathway I	0.717	0.191867		0.0769	PMVK,
Fcγ Receptor-mediated Phagocytosis in Macrophages and Monocytes	0.716	0.192309		0.0323	LCP2,ARPC3,FCGR3A/FCGR3B
Phospholipase C Signaling	0.713	0.193642	-1	0.0251	LCP2,GNAS,MRAS,PLA2G12B,FCER1G,MYL9
Endothelin-1 Signaling	0.712	0.194089	-1.34164	0.0265	GNAS,PLA2G16,MRAS,PLA2G12B,GNAT1
Axonal Guidance Signaling	0.7	0.199526		0.0222	BAIAP2,GNAS,PFN1,ARPC3,TUBA8,MRAS,MYL9,WIPF1,GNAT1,SRGAP2
γ-glutamyl Cycle	0.689	0.204644		0.0714	CHAC1,
Nicotine Degradation III	0.685	0.206538		0.0385	CYP2B6,CYP3A7
Production of Nitric Oxide and Reactive Oxygen Species in Macrophages	0.681	0.208449	-1	0.0258	APOA4,PPP1R3C,APOA1,PCYOX1,SPI1
Prostate Cancer Signaling	0.68	0.20893		0.0309	MRAS,CDKN1A,HSP90AA1
Gap Junction Signaling	0.675	0.211349		0.0256	GJB2,CAV1,GNAS,TUBA8,MRAS
CDK5 Signaling	0.663	0.21727		0.0303	GNAS,PPP1R3C,MRAS
Glutaryl-CoA Degradation	0.662	0.217771		0.0667	CA1,
Superpathway of Citrulline Metabolism	0.662	0.217771		0.0667	GLS2,
Role of Cytokines in Mediating Communication between Immune Cells	0.661	0.218273		0.037	IL18,IL1B
Unfolded protein response	0.649	0.224388		0.0364	SYVN1,PPARG
Cholecystokinin/Gastrin-mediated Signaling	0.646	0.225944		0.0297	IL18,IL1B,MRAS
Extrinsic Prothrombin Activation Pathway	0.638	0.230144		0.0625	FGA,
Superpathway of Geranylgeranyldiphosphate Biosynthesis I (via Mevalonate)	0.615	0.242661		0.0588	PMVK,
Regulation of eIF4 and p70S6K Signaling	0.599	0.251768		0.0255	EIF4EBP2,RPS29,RPS26,MRAS
Melatonin Degradation I	0.594	0.254683		0.0333	CYP2B6,CYP3A7
Differential Regulation of Cytokine Production in Macrophages and T Helper Cells by IL-17A and IL-17F	0.593	0.25527		0.0556	IL1B,
Oxidative Phosphorylation	0.592	0.255859		0.0278	MT-ATP6,NDUFA7,MT-ND3
Telomerase Signaling	0.577	0.26485		0.0273	MRAS,CDKN1A,HSP90AA1
GADD45 Signaling	0.573	0.267301		0.0526	CDKN1A,
Granzyme A Signaling	0.573	0.267301		0.0526	H1F0,
Oxidative Ethanol Degradation III	0.573	0.267301		0.0526	ACSS2,
CXCR4 Signaling	0.558	0.276694		0.0244	GNAS,MRAS,MYL9,GNAT1
Endometrial Cancer Signaling	0.555	0.278612		0.0312	MRAS,CDH1
IL-2 Signaling	0.555	0.278612		0.0312	CSNK2B,MRAS
LPS/IL-1 Mediated Inhibition of RXR Function	0.552	0.280543		0.0229	IL18,CYP2B6,CYP3A7,IL1B,UST
Superpathway of Melatonin Degradation	0.546	0.284446		0.0308	CYP2B6,CYP3A7
ERK5 Signaling	0.537	0.290402		0.0303	SGK1,MRAS
Eicosanoid Signaling	0.537	0.290402		0.0303	PLA2G16,PLA2G12B
Mitotic Roles of Polo-Like Kinase	0.537	0.290402		0.0303	HSP90AA1,CDC23
Rac Signaling	0.536	0.291072		0.0259	BAIAP2,ARPC3,MRAS
Methionine Degradation I (to Homocysteine)	0.536	0.291072		0.0476	AHCY,
Tec Kinase Signaling	0.531	0.294442		0.0237	GNAS,MRAS,FCER1G,GNAT1
eNOS Signaling	0.52	0.301995		0.0234	CAV1,GNAS,AQP8,HSP90AA1
Agrin Interactions at Neuromuscular Junction	0.519	0.302691		0.0294	ERBB4,MRAS
Polyamine Regulation in Colon Cancer	0.519	0.302691		0.0455	PPARG,
PTEN Signaling	0.516	0.304789		0.0252	CSNK2B,MRAS,CDKN1A
Wnt/β-catenin Signaling	0.515	0.305492		0.0233	PPARD,CSNK2B,MARK2,CDH1
GABA Receptor Signaling	0.511	0.308319		0.029	GNAS,MRAS
IL-10 Signaling	0.511	0.308319		0.029	IL18,IL1B
Gαi Signaling	0.51	0.30903		0.025	CAV1,GNAS,MRAS
p38 MAPK Signaling	0.51	0.30903		0.025	IL18,IL1B,PLA2G12B
Glucocorticoid Receptor Signaling	0.505	0.312608		0.0206	POLR2L,IL1B,SGK1,MRAS,CDKN1A,HSP90AA1,TAT
Ethanol Degradation IV	0.503	0.314051		0.0435	ACSS2,
Glutathione Redox Reactions I	0.503	0.314051		0.0435	GPX6,
Role of Lipids/Lipid Rafts in the Pathogenesis of Influenza	0.503	0.314051		0.0435	RSAD2,
Synaptic Long Term Potentiation	0.498	0.317687		0.0246	CAMK2B,PPP1R3C,MRAS
Role of Tissue Factor in Cancer	0.492	0.322107		0.0244	IL1B,MRAS,FGA
fMLP Signaling in Neutrophils	0.492	0.322107		0.0244	GNAS,ARPC3,MRAS
IL-22 Signaling	0.488	0.325087		0.0417	IL22RA1,
ErbB4 Signaling	0.486	0.326588		0.0278	ERBB4,MRAS
Melatonin Signaling	0.486	0.326588		0.0278	CAMK2B,RORC
PI3K/AKT Signaling	0.48	0.331131		0.024	MRAS,CDKN1A,HSP90AA1
IL-17A Signaling in Gastric Cells	0.474	0.335738		0.04	CXCL10,
CCR3 Signaling in Eosinophils	0.463	0.34435		0.0234	GNAS,MRAS,PLA2G12B
Estrogen-mediated S-phase Entry	0.46	0.346737		0.0385	CDKN1A,
Lipid Antigen Presentation by CD1	0.46	0.346737		0.0385	FCER1G,
Antiproliferative Role of Somatostatin Receptor 2	0.456	0.349945		0.0263	MRAS,CDKN1A
Toll-like Receptor Signaling	0.456	0.349945		0.0263	IL18,IL1B
PI3K Signaling in B Lymphocytes	0.452	0.353183		0.0231	CAMK2B,MRAS,ATF7
Phagosome Formation	0.452	0.353183		0.0231	FCER1G,C3AR1,FCGR3A/FCGR3B
Dopamine Receptor Signaling	0.448	0.356451		0.026	PPP1R3C,SPR
HMGB1 Signaling	0.441	0.362243		0.0227	IL18,IL1B,MRAS
Estrogen-Dependent Breast Cancer Signaling	0.441	0.362243		0.0256	MRAS,HSD17B13
Superpathway of Cholesterol Biosynthesis	0.434	0.368129		0.0357	PMVK,
GP6 Signaling Pathway	0.431	0.370681		0.0224	LCP2,FGA,FCER1G
Gα12/13 Signaling	0.425	0.375837		0.0222	MRAS,CDH1,MYL9
Role of NFAT in Cardiac Hypertrophy	0.421	0.379315		0.0208	CAMK2B,GNAS,MRAS,CAMK1D
Neuroinflammation Signaling Pathway	0.413	0.386367	-1.63299	0.0194	IL18,IL1B,HLA-DMA,HLA-DQB1,CXCL10,PLA2G12B
Sonic Hedgehog Signaling	0.411	0.38815		0.0333	DYRK1B,
Prolactin Signaling	0.408	0.390841		0.0241	MRAS,SOCS2
Role of Macrophages, Fibroblasts and Endothelial Cells in Rheumatoid Arthritis	0.406	0.392645		0.0193	CAMK2B,IL18,IL1B,MRAS,MIF,FCGR3A/FCGR3B
IL-8 Signaling	0.405	0.39355		0.0204	GNAS,MRAS,CDH1,MYL9
Cardiac β-adrenergic Signaling	0.401	0.397192		0.0214	GNAS,PPP1R3C,MRAS
Insulin Receptor Signaling	0.396	0.401791		0.0213	PPP1R3C,SGK1,MRAS
IL-17 Signaling	0.395	0.402717		0.0235	CXCL10,MRAS
ERK/MAPK Signaling	0.393	0.404576	0	0.0201	PPP1R3C,MRAS,PLA2G12B,PPARG
Cytotoxic T Lymphocyte-mediated Apoptosis of Target Cells	0.39	0.40738		0.0312	FCER1G,
Fatty Acid β-oxidation I	0.39	0.40738		0.0312	IVD,
α-Adrenergic Signaling	0.389	0.408319		0.0233	GNAS,MRAS
GNRH Signaling	0.387	0.410204		0.021	CAMK2B,GNAS,MRAS
Hereditary Breast Cancer Signaling	0.387	0.410204		0.021	POLR2L,MRAS,CDKN1A
PEDF Signaling	0.383	0.414		0.023	MRAS,PPARG
HER-2 Signaling in Breast Cancer	0.377	0.419759		0.0227	MRAS,CDKN1A
VEGF Family Ligand-Receptor Interactions	0.377	0.419759		0.0227	MRAS,PLA2G12B
Crosstalk between Dendritic Cells and Natural Killer Cells	0.372	0.42462		0.0225	CAMK2B,IL18
DNA Methylation and Transcriptional Repression Signaling	0.37	0.42658		0.0294	CHD3,
Oncostatin M Signaling	0.37	0.42658		0.0294	MRAS,
Role of JAK2 in Hormone-like Cytokine Signaling	0.37	0.42658		0.0294	SOCS2,
Phagosome Maturation	0.365	0.431519		0.0203	CTSV,DYNLT1,TUBA8
Th2 Pathway	0.365	0.431519		0.0203	HLA-DMA,HLA-DQB1,SPI1
Coagulation System	0.36	0.436516		0.0286	FGA,
IL-17A Signaling in Fibroblasts	0.36	0.436516		0.0286	LCN2,
Nucleotide Excision Repair Pathway	0.36	0.436516		0.0286	POLR2L,
Acute Myeloid Leukemia Signaling	0.35	0.446684		0.0215	MRAS,SPI1
Osteoarthritis Pathway	0.349	0.447713	0	0.019	PPARD,SERPINA12,IL1B,PPARG
Molecular Mechanisms of Cancer	0.344	0.452898		0.0179	CAMK2B,GNAS,MRAS,CDKN1A,CDH1,HIPK2,GNAT1
Noradrenaline and Adrenaline Degradation	0.334	0.463447		0.0263	DHRS9,
AMPK Signaling	0.332	0.465586		0.0185	CRTC2,GNAS,MRAS,CDKN1A
ErbB Signaling	0.329	0.468813		0.0206	ERBB4,MRAS
Relaxin Signaling	0.328	0.469894		0.0191	GNAS,MRAS,GNAT1
ATM Signaling	0.324	0.474242		0.0204	CDKN1A,TRRAP
Melanocyte Development and Pigmentation Signaling	0.324	0.474242		0.0204	GNAS,MRAS
Hepatic Cholestasis	0.32	0.47863		0.0189	IL18,IL1B,SLC10A2
CTLA4 Signaling in Cytotoxic T Lymphocytes	0.319	0.479733		0.0202	LCP2,FCER1G
PAK Signaling	0.315	0.484172		0.02	MRAS,MYL9
Gαq Signaling	0.313	0.486407		0.0186	GNAS,MRAS,RGS16
Intrinsic Prothrombin Activation Pathway	0.311	0.488652		0.0244	FGA,
Mechanisms of Viral Exit from Host Cells	0.311	0.488652		0.0244	CHMP4B,
Virus Entry via Endocytic Pathways	0.305	0.49545		0.0196	CAV1,MRAS
Role of p14/p19ARF in Tumor Suppression	0.303	0.497737		0.0238	SF3A1,
Dopamine-DARPP32 Feedback in cAMP Signaling	0.302	0.498884		0.0183	GNAS,PPP1R3C,KCNJ14
SAPK/JNK Signaling	0.297	0.504661		0.0192	MRAS,FCER1G
Serotonin Receptor Signaling	0.296	0.505825		0.0233	SPR,
UVC-Induced MAPK Signaling	0.296	0.505825		0.0233	MRAS,
Chronic Myeloid Leukemia Signaling	0.292	0.510505		0.019	MRAS,CDKN1A
Dermatan Sulfate Biosynthesis (Late Stages)	0.289	0.514044		0.0227	UST,
Antioxidant Action of Vitamin C	0.288	0.515229		0.0189	PLA2G16,PLA2G12B
Triacylglycerol Biosynthesis	0.283	0.521195		0.0222	PLPP2,
Germ Cell-Sertoli Cell Junction Signaling	0.275	0.530884		0.0174	TUBA8,MRAS,CDH1
T Cell Receptor Signaling	0.275	0.530884		0.0183	LCP2,MRAS
Cardiac Hypertrophy Signaling	0.272	0.534564		0.0169	GNAS,MRAS,MYL9,GNAT1
Gαs Signaling	0.271	0.535797		0.0182	GNAS,MRAS
Chondroitin Sulfate Biosynthesis (Late Stages)	0.27	0.537032		0.0213	UST,
Hematopoiesis from Pluripotent Stem Cells	0.27	0.537032		0.0213	FCER1G,
p53 Signaling	0.267	0.540754		0.018	CDKN1A,HIPK2
Nitric Oxide Signaling in the Cardiovascular System	0.264	0.544503		0.0179	CAV1,HSP90AA1
Calcium Signaling	0.26	0.549541		0.0169	CAMK2B,CAMK1D,MYL9
Cancer Drug Resistance By Drug Efflux	0.258	0.552077		0.0204	MRAS,
Sertoli Cell-Sertoli Cell Junction Signaling	0.257	0.55335		0.0169	TUBA8,MRAS,CDH1
HGF Signaling	0.252	0.559758		0.0174	MRAS,CDKN1A
Neuropathic Pain Signaling In Dorsal Horn Neurons	0.252	0.559758		0.0174	CAMK2B,CAMK1D
Assembly of RNA Polymerase II Complex	0.252	0.559758		0.02	POLR2L,
Amyloid Processing	0.247	0.566239		0.0196	CSNK2B,
HIF1α Signaling	0.245	0.568853		0.0171	MRAS,HSP90AA1
Docosahexaenoic Acid (DHA) Signaling	0.242	0.572796		0.0192	IL1B,
FcγRIIB Signaling in B Lymphocytes	0.236	0.580764		0.0189	MRAS,
Phototransduction Pathway	0.236	0.580764		0.0189	GNAT1,
Transcriptional Regulatory Network in Embryonic Stem Cells	0.231	0.587489		0.0185	ONECUT1,
NGF Signaling	0.231	0.587489		0.0165	MRAS,TRIO
Chondroitin Sulfate Biosynthesis	0.226	0.594292		0.0182	UST,
Dermatan Sulfate Biosynthesis	0.217	0.606736		0.0175	UST,
Regulation of Cellular Mechanics by Calpain Protease	0.217	0.606736		0.0175	MRAS,
Role of CHK Proteins in Cell Cycle Checkpoint Control	0.217	0.606736		0.0175	CDKN1A,
PCP pathway	0.199	0.632412		0.0164	PFN1,
14-3-3-mediated Signaling	0	1		0.0153	TUBA8,MRAS
3-phosphoinositide Biosynthesis	0	1		0.0101	ERBB4,MTMR9
3-phosphoinositide Degradation	0	1		0.00641	MTMR9,
Angiopoietin Signaling	0	1		0.013	MRAS,
Apoptosis Signaling	0	1		0.0111	MRAS,
B Cell Receptor Signaling	0	1		0.0105	CAMK2B,MRAS
BMP signaling pathway	0	1		0.0133	MRAS,
CNTF Signaling	0	1		0.0159	MRAS,
Caveolar-mediated Endocytosis Signaling	0	1		0.0141	CAV1,
Cell Cycle: G1/S Checkpoint Regulation	0	1		0.0154	CDKN1A,
Cellular Effects of Sildenafil (Viagra)	0	1		0.0154	GNAS,MYL9
Ceramide Signaling	0	1		0.0108	MRAS,
Colorectal Cancer Metastasis Signaling	0	1		0.0121	GNAS,MRAS,CDH1
Corticotropin Releasing Hormone Signaling	0	1		0.00885	GNAS,
Cyclins and Cell Cycle Regulation	0	1		0.0127	CDKN1A,
D-myo-inositol (1,4,5,6)-Tetrakisphosphate Biosynthesis	0	1		0.00704	MTMR9,
D-myo-inositol (3,4,5,6)-tetrakisphosphate Biosynthesis	0	1		0.00704	MTMR9,
D-myo-inositol-5-phosphate Metabolism	0	1		0.00625	MTMR9,
EGF Signaling	0	1		0.0147	CSNK2B,
ErbB2-ErbB3 Signaling	0	1		0.0145	MRAS,
Erythropoietin Signaling	0	1		0.0123	MRAS,
FAK Signaling	0	1		0.0102	MRAS,
FLT3 Signaling in Hematopoietic Progenitor Cells	0	1		0.0116	MRAS,
G-Protein Coupled Receptor Signaling	0	1		0.0145	CAMK2B,GNAS,MRAS,RGS16
GDNF Family Ligand-Receptor Interactions	0	1		0.0132	MRAS,
GPCR-Mediated Integration of Enteroendocrine Signaling Exemplified by an L Cell	0	1		0.0137	GNAS,
GPCR-Mediated Nutrient Sensing in Enteroendocrine Cells	0	1		0.0116	GNAS,
Glioblastoma Multiforme Signaling	0	1		0.0123	MRAS,CDKN1A
Glioma Invasiveness Signaling	0	1		0.0143	MRAS,
HIPPO signaling	0	1		0.0115	PPP1R3C,
Hepatic Fibrosis / Hepatic Stellate Cell Activation	0	1		0.0161	IL1B,IGFBP3,MYL9
Human Embryonic Stem Cell Pluripotency	0	1		0.0141	GNAS,MRAS
Huntington's Disease Signaling	0	1		0.012	POLR2L,DNAJB1,SGK1
IL-15 Signaling	0	1		0.0132	MRAS,
IL-3 Signaling	0	1		0.012	MRAS,
ILK Signaling	0	1		0.0102	CDH1,MYL9
LPS-stimulated MAPK Signaling	0	1		0.0115	MRAS,
Leukocyte Extravasation Signaling	0	1		0.00474	WIPF1,
Macropinocytosis Signaling	0	1		0.0123	MRAS,
Mouse Embryonic Stem Cell Pluripotency	0	1		0.00943	MRAS,
Myc Mediated Apoptosis Signaling	0	1		0.0143	MRAS,
NF-κB Activation by Viruses	0	1		0.0115	MRAS,
NRF2-mediated Oxidative Stress Response	0	1		0.0156	FTL,DNAJB1,MRAS
Neurotrophin/TRK Signaling	0	1		0.013	MRAS,
Non-Small Cell Lung Cancer Signaling	0	1		0.013	MRAS,
Ovarian Cancer Signaling	0	1		0.00694	MRAS,
P2Y Purigenic Receptor Signaling Pathway	0	1		0.00746	MRAS,
Pancreatic Adenocarcinoma Signaling	0	1		0.00833	CDKN1A,
Paxillin Signaling	0	1		0.00893	MRAS,
Protein Kinase A Signaling	0	1	-2.23607	0.0152	CAMK2B,GNAS,PPP1R3C,MYL9,H1F0,CDC23
Regulation of IL-2 Expression in Activated and Anergic T Lymphocytes	0	1		0.0125	MRAS,
Regulation of the Epithelial-Mesenchymal Transition Pathway	0	1		0.0106	MRAS,CDH1
Renal Cell Carcinoma Signaling	0	1		0.0122	MRAS,
Renin-Angiotensin Signaling	0	1		0.00826	MRAS,
Role of BRCA1 in DNA Damage Response	0	1		0.0125	CDKN1A,
Role of JAK1 and JAK3 in γc Cytokine Signaling	0	1		0.0141	MRAS,
Role of NANOG in Mammalian Embryonic Stem Cell Pluripotency	0	1		0.00826	MRAS,
Role of Osteoblasts, Osteoclasts and Chondrocytes in Rheumatoid Arthritis	0	1		0.00862	IL18,IL1B
Role of PI3K/AKT Signaling in the Pathogenesis of Influenza	0	1		0.0127	PLAC8,
Serotonin Degradation	0	1		0.0143	DHRS9,
Small Cell Lung Cancer Signaling	0	1		0.0118	CKS1B,
Sumoylation Pathway	0	1		0.0104	CDH1,
Superpathway of Inositol Phosphate Compounds	0	1		0.00862	ERBB4,MTMR9
TGF-β Signaling	0	1		0.0115	MRAS,
Thrombopoietin Signaling	0	1		0.0154	MRAS,
Tight Junction Signaling	0	1		0.012	MARK2,MYL9
Type II Diabetes Mellitus Signaling	0	1		0.0156	SOCS2,PPARG
UVA-Induced MAPK Signaling	0	1		0.00943	MRAS,
VEGF Signaling	0	1		0.0098	MRAS,
autophagy	0	1		0.0161	CTSV,
cAMP-mediated signaling	0	1		0.0132	CAMK2B,GNAS,CAMK1D
mTOR Signaling	0	1		0.0149	RPS29,RPS26,MRAS
p70S6K Signaling	0	1		0.0152	MRAS,BCAP31

## Sheet: IPA upstream analysis
Upstream Regulators for C57Bl6 vs abl-SREBP-1a
Upstream Regulator	Expr Fold Change	Molecule Type	Predicted Activation State	Activation z-score	Notes	Bias Term	Bias-corrected z-score	p-value of overlap	Target molecules in dataset	Mechanistic Network
RORA		ligand-dependent nuclear receptor		0.208		-0.213	0.894	2.67e-18	APOA4,AQP8,ARNTL,BHMT,CCL3L3,CISH,CXCL10,Cxcl9,Cyp2b13/Cyp2b9,CYP2B6,CYP39A1,ELOVL3,G6PC,GOT1,Hsd3b4 (includes others),IL18,IL1B,LCN2,LRTM1,Nat8f5,NNMT,NR1D2,PPP1R3C,RDH16,RORC,Saa3,Sult5a1,UCP2	CEBPB,CXCL3,Creb,IL1B,IL6,IRF1,NFATC2,NFKBIA,NFkB (complex),PPARG,RELA,RORA,STAT1,STAT3
RORC	1.97	ligand-dependent nuclear receptor						1.98e-13	APOA4,AQP8,ARNTL,BHMT,CISH,Cyp2b13/Cyp2b9,CYP2B6,CYP39A1,ELOVL3,G6PC,Hsd3b4 (includes others),IL1B,LCN2,LRTM1,Nat8f5,NNMT,PPP1R3C,RDH16,RORC,Sult5a1,ZBTB16
IFNG		cytokine	Inhibited	-3.802		-0.179	-2.541	1.44e-12	AHCY,C1QB,C1QC,CAV1,CCL3L3,CD68,CD74,CDH1,CDKN1A,CHAC1,CISH,CTSV,CXCL10,Cxcl9,DBP,ESM1,FCER1G,FCGR3A/FCGR3B,FTL,GBP3,GBP6,GCHFR,GJB2,GNAS,HLA-DMA,HLA-DQB1,HSP90AA1,HSPD1,IFI16,IFI30,Ifitm1,IL18,IL1B,IL22RA1,Irgm1,KLF10,LCN2,LCP2,Ly6a (includes others),MIF,MRAS,NLRC5,PHLDA1,PLA2G16,PPARD,PPARG,RARRES1,RORC,RSAD2,RTP4,Saa3,SF3A1,SLC15A3,SLC3A1,SMAGP,SOCS2,SPI1,TXNIP,ZBTB16,ZFP36	CSF2,Creb,EGR1,IFNG,IL1B,IL2,IRF1,NFATC2,NFKBIA,NFkB (complex),RELA,SMAD3,STAT1,STAT3,STAT5B,STAT5a/b,STAT6
PPARA		ligand-dependent nuclear receptor		-1.16		-0.111	-0.654	1.22e-11	ACSS2,AHCY,APOA1,APOA4,AQP8,C1QB,CDKN1A,CHKA,CTH,CYP2B6,ELOVL3,FBXO21,FGA,FITM1,G6PC,GOT2,GPD2,HACL1,IGFBP3,IL1B,INSIG2,LIPG,Orm1 (includes others),PHLDA1,PMVK,PPARD,PPARG,SAA1,SLC10A2,SOCS2,UCP2	CEBPA,CEBPB,HNF4A,Ins1,JUN,NCOA2,NCOA3,NCOR1,NR0B2,NR1H3,NR1H4,PPARA,PPARG,RELA,RXRA,SREBF1,TP53,VDR
GPD1		enzyme						5.31e-11	Acnat1/Acnat2,ADGRF1,APOA4,Clec2e/Clec2h,CXCL13,Cyp2b13/Cyp2b9,CYP2B6,CYP39A1,ELOVL3,GPD2,Hamp/Hamp2,Hsd3b4 (includes others),RARRES1,SERPINA7,SUCNR1
SLC25A13		transporter						7.24e-11	Acnat1/Acnat2,ADGRF1,APOA4,Clec2e/Clec2h,CXCL13,Cyp2b13/Cyp2b9,CYP2B6,CYP39A1,ELOVL3,GPD2,Hamp/Hamp2,Hsd3b4 (includes others),RARRES1,SERPINA7,SUCNR1
AHR		ligand-dependent nuclear receptor		0.751		-0.034	0.866	7.95e-10	CDH1,CDKN1A,CHD7,CXCL10,CYP17A1,CYP2B6,DNAJB1,EFEMP1,GOT1,Hsd3b4 (includes others),HSP90AA1,IL1B,INSIG2,Nat8f5,NNMT,NXPE2,PPARG,RBP1,RDH16,RORC,SAA1,Saa3,SERPINA12,SERPINA7,TUBA8	AHR,AR,CEBPB,EGR1,ERK1/2,HIF1A,IL6,IRF1,KLF6,NFATC2,NFKBIA,NFkB (complex),PPARG,RELA,RXRA,SMAD3,SMAD4,STAT1,STAT3
PPARD	2.02	ligand-dependent nuclear receptor		0.017		-0.167	0.718	1.16e-08	APOA1,APOA4,C1QB,C1QC,CCL3L3,CD68,GOT2,GPD2,IL1B,INHBE,Irgm1,LIPG,PCYOX1,PPARD,PPARG,RBP1,SLC10A2,UCP2	CEBPA,JUN,NCOA2,NCOA3,NR1H3,NR1H4,PPARA,PPARD,PPARG,RELA,RXRA,SREBF1,TP53,VDR
STAT3		transcription regulator		0.092		-0.168	0.752	1.39e-08	APOA4,CCL3L3,CD74,CDH1,CDKN1A,CXCL10,CXCL13,Cxcl9,FCER1G,FGA,FOXA3,G6PC,GBP3,GBP6,HLA-DMA,IFI16,IFI30,IL1B,Irgm1,LILRB4,MRAS,MT-ATP6,MT-ND3,MT-ND6,PHLDA1,RORC,RSAD2,SAA1,SGK1,ZFP36	CEBPB,Creb,IFNG,IL10,IL1B,IL6,IRF1,IRF3,NFKBIA,NFkB (complex),NOTCH1,PPARG,REL,RELA,SMAD3,STAT1,STAT3,STAT5A,STAT6
DYSF		other						8.78e-08	C1QB,Cd52,CD68,CD74,CTSV,CXCL10,DNAJB1,FTL,HLA-DQB1,IFI16,LILRB4
PTGER4		g-protein coupled receptor	Activated	2.104		0.086	1.798	1.47e-07	ARRDC3,CCL3L3,CITED2,CXCL10,Cxcl9,DYRK1B,GBP6,IFI16,IL18,IL1B,Irgm1,RSAD2,RTP4,SLC13A3	CCL3L3,CEBPB,IFNG,Inflammasome (Nalp3, Asc, Casp1),NFKBIA,NFkB (complex),NOTCH1,PTGER4,RELA,SMAD3,STAT1,STAT3,STAT5A,TNF
IKBKB		kinase		-1.727	bias	-0.263	-0.678	1.56e-07	CCL3L3,CDH1,CDKN1A,CKS1B,CXCL10,Cxcl9,GBP3,GRK5,IFI16,IL1B,LCN2,RBP1,RGS16,Rtp3,Saa3,SGK1,SLC16A2,SOCS2,Tmsb4x (includes others)	CDKN2A,CEBPB,CHUK,ESR1,IKBKB,IKBKG,IRF1,IRF3,NFATC2,NFKBIA,NFkB (complex),RELA,SMAD3,STAT1,STAT3,TNF,TP53
CEBPA		transcription regulator		-0.027		-0.132	0.564	2.19e-07	APOA4,BHMT,C3AR1,CDKN1A,CYP2B6,CYP3A7,G6PC,GRHL3,Hamp/Hamp2,HSD11B1,IGFBP3,KLRC1,LCN2,Ly6a (includes others),NFIL3,ONECUT1,Orm1 (includes others),PPARD,PPARG,PPP1R3C,SAA1,Saa3,SPI1,ZMIZ1	CEBPA,HNF4A,JUN,NR1H3,PPARA,PPARG,RELA,SREBF1,TP53
TGFB1		growth factor		-0.982		-0.129	-0.171	2.6e-07	AQP8,C1QB,C1QC,C3AR1,CAV1,CCL3L3,CD68,CDH1,CDKN1A,CITED2,CKS1B,CXCL10,CXCL13,CYP17A1,CYP3A7,DBP,ESM1,FCER1G,FCGR3A/FCGR3B,FGA,FTL,FXYD5,GJB2,GNAS,Hamp/Hamp2,HLA-DMA,HLA-DQB1,HSP90AA1,IFI16,IFI30,IGFBP3,IL18,IL1B,KLF10,KLRC1,LCN2,Ly6a (includes others),NNMT,NPAS2,PLA1A,PPARD,PPARG,PPP1R3C,RBMS1,RBPMS,RORC,RSAD2,RYBP,Saa3,SAR1B,SGK1,SLC13A3,SPI1,TCN2,TXNIP,UST,ZFP36,ZMIZ1	CEBPB,ERK,IFNG,JUN,MYC,NFKBIA,NFkB (complex),NOTCH1,PPARA,PPARG,PTGS2,RELA,SMAD3,STAT1,STAT3,STAT5A,TCF3,TGFB1,TNF,TP53
IL10RA		transmembrane receptor		1.78		-0.013	1.837	3.57e-07	ACSS2,CLEC12A,CTH,Cxcl9,EFEMP1,GBP6,Gdap10,IFI16,IL1B,Irgm1,LCN2,LRG1,Ly6a (includes others),NLRC5,Nnt,NXPE2,PLA2G16,RSAD2,Saa3,Speer4a (includes others)	IL10RA,NFKBIA,NFkB (complex),SMAD3,STAT1,STAT3,STAT6
HTT		transcription regulator	Inhibited	-2		-0.082	-1.836	3.69e-07	APOA1,ARNTL,BAIAP2,BCAP31,CAMK2B,CD74,CDKN1A,CHKA,CITED2,DBP,DNAJB1,EMP3,ETNPPL,GRK5,Hamp/Hamp2,HSPD1,IFI16,NDUFA7,NFIC,NFIL3,NR1D2,PFN1,PPARD,PPARG,PRELP,RGS16,RPS29,SGK1,SOCS2,SYVN1,Tmsb4x (includes others),ZNF706	CEBPB,ESR1,HIF1A,HTT,MTOR,MYC,NFKBIA,PPARG,SMAD3,STAT1,TP53
MYC		transcription regulator		0.462		-0.166	1.31	4.63e-07	AHCY,CAV1,CDH1,CDKN1A,CHKA,CTSV,CXCL10,Ear2 (includes others),EFEMP1,FXYD1,G6PC,GBP3,GLS2,GOT1,GOT2,GRHL3,HSP90AA1,HSPD1,IFI16,KLF10,Ly6a (includes others),MIF,MTHFR,MYL9,NOP56,PLA1A,PPARD,RARRES1,RBP1,RIN3,RPL3,RPL7A,RSAD2,SFXN1,SGK1,Snrpc,TAGLN2,TAT,TXNIP,UXT,ZFP36	CEBPB,Creb,ERK,FOXO1,JUN,MAPK14,MYC,N-cor,NFKBIA,NFkB (complex),NR3C1,PPARG,PRKAA,RELA,SMAD3,SMAD4,SREBF1,STAT3,TP53
IL1B	-1.53	cytokine	Inhibited	-2.684		-0.181	-1.783	5.27e-07	CD74,CDKN1A,CISH,CXCL10,CXCL13,Cxcl9,CYP2B6,DBP,GBP3,GBP6,GCHFR,GNAS,Hamp/Hamp2,HSD11B1,IFI16,IGFBP3,IL18,IL1B,KLF10,LCN2,MIF,NFIL3,PHLDA1,PPARG,RGS16,RORC,RSAD2,SAA1,Saa3,SLC10A2,SLC3A1,SOCS2,SUCNR1,SYVN1,TXNIP,ZFP36	CEBPB,IFNG,IL1A,IL1B,IL6,IRF1,NFATC2,NFKBIA,NFkB (complex),NOTCH1,NR3C1,PPARG,RELA,SMAD3,STAT1,STAT3,STAT5A,TNF
ACOX1		enzyme		0.359		0.076	0.086	1.04e-06	CDKN1A,CTSV,ELOVL3,G6PC,GOT1,HSD11B1,LCN2,Orm1 (includes others),PHLDA1,Saa3,SGK1,TAGLN2,UCP2	ACOX1,CEBPA,NR1H3,PPARA,PPARG,RXRA,SREBF1
CEBPB		transcription regulator	Inhibited	-2.058	bias	-0.256	-1.015	1.28e-06	BHMT,CCL3L3,CDKN1A,CYP17A1,DYNLT1,FTL,G6PC,GNAS,Hamp/Hamp2,HSD11B1,HSP90AA1,HSPD1,IGFBP3,IL1B,INMT,LCN2,LCP2,Orm1 (includes others),PPARD,PPARG,Saa3,SGK1	CEBPA,CEBPB,HNF4A,IL6,IRF1,JUN,NFATC2,NFKBIA,NFkB (complex),NR1H3,PPARA,PPARG,PTGS2,RELA,SREBF1,STAT1,STAT3,TP53
STAT5A		transcription regulator		-0.416		-0.087	-0.191	1.31e-06	CCL3L3,CD68,CDH1,CDKN1A,CISH,Cyp2b13/Cyp2b9,FCER1G,GCHFR,GRHL3,Ifitm1,KLF10,KLRC1,LCN2,ONECUT1,PPARG,SOCS2,TXNIP,ZFP36	AR,CEBPB,FOXO1,IGF1,IL2,IL6,NFKBIA,NFkB (complex),PPARG,RELA,SMAD3,STAT1,STAT3,STAT5A,STAT5B,STAT5a/b,STAT6,TNF,TP53
CRY2		enzyme		0.577		0.159	0.303	1.53e-06	ARNTL,CRY1,DBP,IL1B,SGK1
NR1I2		ligand-dependent nuclear receptor		0.435		-0.098	0.783	1.65e-06	AHCY,BHMT,CDKN1A,CTH,CYP2B6,CYP3A7,GOT1,Hamp/Hamp2,Hsd3b4 (includes others),INSIG2,LCN2,PPARG,TCN2	CEBPA,HNF4A,NR1I2
POR		enzyme		0.447		0.153	0.106	2.41e-06	APOA4,AQP8,CD74,CYP17A1,CYP2B6,CYP39A1,ELOVL3,HLA-DMA,HLA-DQB1,Hsd3b4 (includes others),Ifitm1,LGALSL,PMVK,PPARG
CHUK		kinase		-1.94	bias	-0.324	-0.842	2.87e-06	CCL3L3,CDKN1A,CXCL10,CXCL13,GBP3,HSP90AA1,IFI16,KLF10,LCN2,RBP1,RGS16,Rtp3,Saa3,SGK1,SLC16A2	CDKN2A,CEBPB,CHUK,IKBKB,IKBKG,IRF1,IRF3,NFATC2,NFKBIA,NFkB (complex),RELA,SMAD3,STAT1,STAT3,TNF,TP53
TNF		cytokine	Inhibited	-2.936		-0.145	-1.952	2.9e-06	APOA1,ARRDC3,C3AR1,CAV1,CCL3L3,CDH1,CDKN1A,CISH,CITED2,CRY1,CXCL10,CXCL13,Cxcl9,CYP17A1,CYYR1,ESM1,FCER1G,GBP3,GBP6,GPD2,Hamp/Hamp2,HIPK2,HSD11B1,HSPD1,IFI16,IGFBP3,IL18,IL1B,KLF10,LCN2,LRG1,MIF,NNMT,Orm1 (includes others),PAN2,PHLDA1,PILRB,PLA2G16,PLVAP,PPARD,PPARG,PPP1R3C,RBP1,RBPMS,RGS16,Rtp3,SAA1,Saa3,SGK1,SLC16A2,SOCS2,SYVN1,TXNIP,UCP2,ZFP36	AR,CDKN2A,CEBPB,CHUK,Creb,ESR1,FOXO1,IGF1,IKBKB,IL1B,IRF3,NFKBIA,NFkB (complex),RELA,STAT1,STAT3,TNF,TP53
Immunoglobulin		complex		0.449		0.007	0.422	3.5e-06	C3AR1,CD68,CDH1,CISH,CTH,CXCL10,FCER1G,FCGR3A/FCGR3B,IFI30,IL1B,KLRC1,Ly6a (includes others),NFIL3,RSAD2,SPI1,ZBTB16	GATA3,IFNG,IL12 (complex),IL2,IRF1,Immunoglobulin,NFkB (complex),NOTCH1,RUNX1,SMAD4,STAT1,STAT3,STAT5A,STAT5B,STAT5a/b,STAT6
IL6		cytokine		-1.109		-0.214	-0.046	4.25e-06	APOA1,CCL3L3,CD68,CD74,CDH1,CDKN1A,CISH,CXCL10,CXCL13,Cxcl9,CYP2B6,FGA,G6PC,GBP3,Hamp/Hamp2,HLA-DMA,IFI16,IGFBP3,LCN2,LRG1,MRAS,Orm1 (includes others),PPARG,RORC,SAA1,Saa3,SERPINA7,SGK1,SOCS2,SPI1	CEBPB,Creb,IL1B,IL6,JUN,LEP,NFKBIA,NFkB (complex),PPARA,PPARG,PTGS2,REL,RELA,SMAD3,SMAD4,STAT1,STAT3,TNF,TP53
Growth hormone		group		-1.256		-0.179	-0.631	4.55e-06	CDH1,CISH,CITED2,CTH,DDT,G6PC,IGFBP3,KLF10,MT-ND3,ONECUT1,PLA2G16,PPARG,SGK1,SOCS2,TXNIP	AR,CEBPB,FOXA2,FOXO1,GHR,Growth hormone,IGF1,INS,NFKBIA,NFkB (complex),PPARA,RELA,SMAD3,SREBF1,STAT1,STAT5A,STAT5B,STAT5a/b,TNF,TP53
HNF4A		transcription regulator		1.095		-0.129	1.627	4.59e-06	ACMSD,ACSS2,APOA1,APOA4,AQP8,ATF7,BHMT,C14orf1,CAV1,CBLL1,CDC23,CDH1,CDKN1A,CLPX,CNOT3,CRY1,CTDNEP1,CWF19L1,CYP2B6,CYP3A7,DBP,DYRK1B,EIF4EBP2,ETNPPL,FGA,G6PC,GCHFR,GJB2,GOT1,GRHL3,Hamp/Hamp2,HSD11B1,IFI30,IL22RA1,INHBE,LCN2,MRPS18B,NDUFA7,ONECUT1,PAN2,PDCD10,PLA2G12B,PPARD,PPARG,PPP1R3C,PRRC2A,RNF44,RORC,SAA1,SAMM50,SCAND1,SGK1,SLC44A1,SSSCA1,TAGLN2,TAT,TRMT112,TXNIP,UBL7,UCP2,UXT,ZFP36	CEBPA,HNF4A,PPARG,SREBF1
TLR9		transmembrane receptor	Inhibited	-2.366	bias	-0.318	-1.156	5.69e-06	CCL3L3,CISH,CTH,CXCL10,Hamp/Hamp2,IFI16,IL18,IL1B,LAIR1,LCN2,LILRB4,LIPG,PHLDA1,RSAD2,Saa3	Creb,IFI16,IL1B,IRF1,IRF3,IRF7,Interferon alpha,MYD88,NFATC2,NFKBIA,NFkB (complex),RELA,SMAD3,STAT1,STAT3,STAT6,TLR9
HNRNPK		transcription regulator		-0.447		0	-0.447	7.57e-06	CDKN1A,LILRB4,PRELP,TCN2,Tmsb4x (includes others),UCP2
IL21		cytokine		-0.661	bias	-0.263	0.271	8.03e-06	CCL3L3,CDKN1A,CXCL10,CXCL13,Cxcl9,FCER1G,GBP6,IFI16,Irgm1,KLRC1,RORC,RSAD2,SOCS2	IFNG,IL10,IL21,IRF1,IRF3,JUN,MYD88,NFKBIA,NFkB (complex),NOTCH1,REL,SMAD3,SMAD4,STAT1,STAT3,STAT5A,STAT6
TMEM173		other		-1.89	bias	-0.397	-0.84	8.22e-06	CXCL10,Cxcl9,IFI16,IL1B,LCN2,RGS16,RSAD2	CDKN2A,Creb,ERK,IFNB1,IRF1,IRF3,IRF7,JUN,MYC,NFKBIA,NFkB (complex),PPARG,REL,RELA,SMAD3,SMAD4,STAT1,STAT3,TMEM173,TP53
TRG		other		0		-0.132	0.264	9.39e-06	CAV1,FCER1G,HLA-DQB1,IL1B
ZMPSTE24		peptidase						9.59e-06	CDKN1A,CISH,CTSV,ETNPPL,IGFBP3,RGS16,SOCS2	AR,CEBPB,FOXO1,IGF1,IL6,NFKBIA,NFkB (complex),PPARG,RELA,SMAD3,STAT1,STAT3,TNF,TP53,ZMPSTE24
TLR4		transmembrane receptor	Inhibited	-2.949	bias	-0.295	-1.954	1.26e-05	CCL3L3,CDH1,CISH,CITED2,CXCL10,Cxcl9,IFI16,IL18,IL1B,Irgm1,LCN2,LILRB4,MIF,MT-ND6,PLA1A,PPARG,RGS16,RSAD2,Trim12a	APP,FOXO1,IRF1,IRF3,IRF7,NFATC2,NFKBIA,NFkB (complex),NOTCH1,SMAD3,STAT1,STAT3,STAT6,TICAM1,TLR4
FGF19		growth factor						1.34e-05	AQP8,CYP17A1,ELOVL3,HLA-DQB1,LCN2,RGS16,Saa3,SGK1,SLC10A2	AR,CEBPB,EGR1,ERK1/2,FGF19,NFKBIA,RELA
SOX4		transcription regulator		-0.731		-0.25	0.16	1.39e-05	CD74,CHAC1,FAM213A,FCER1G,HIPK2,HLA-DQB1,IFI30,Ifitm1,Ly6a (includes others),RARRES1,S100a11,SPI1,Tmsb4x (includes others)
LIF		cytokine		-1.772		-0.104	-1.412	1.43e-05	CCL3L3,CDH1,CDKN1A,CISH,CXCL10,CYP17A1,IFI16,IL1B,KLF10,MT-ATP6,MT-ND3,MT-ND6,PPARG,SOCS2	AR,EGR1,ERK,JUN,LIF,MYC,NFKBIA,NFkB (complex),PPARG,REL,RELA,SMAD3,SMAD4,STAT1,STAT3,STAT5A,STAT5B,STAT6
LEP		growth factor	Inhibited	-2.015		-0.148	-1.454	1.55e-05	APOA1,APOA4,CAV1,CCL3L3,CD68,CDH1,CDKN1A,CXCL10,CYP17A1,G6PC,GNAS,GOT2,IGFBP3,IL1B,Irgm1,PPARG,RORC,Saa3,SPI1,UCP2,ZFP36	AHR,AR,CEBPB,EGR1,ERK1/2,HIF1A,IL6,IRF1,JUN,LEP,NFKBIA,NFkB (complex),NOTCH1,NR1H3,PPARA,PPARG,RELA,RXRA,STAT1,STAT3,TGFB1,TP53
TERC		other						1.67e-05	ARNTL,CDKN1A,CRY1,Cyp2b13/Cyp2b9,H1F0,Orm1 (includes others)
Ifnar		group		-1.789	bias	-0.361	-0.74	1.77e-05	CD74,CXCL10,Cxcl9,FCER1G,IFI16,IL1B,Irgm1,NLRC5,RSAD2	Creb,IFNB1,IFNG,IL12 (complex),IL1B,IRF1,IRF3,Ifnar,NFKBIA,NFkB (complex),NOTCH1,RELA,SMAD3,STAT1,STAT3,STAT5A,STAT6
TCL1A		transcription regulator						1.77e-05	C1QB,C1QC,C3AR1,CD68,FCER1G,IL1B,LCN2,Ly6a (includes others),SLC15A3	IFNG,NFkB (complex),NOTCH1,STAT1,STAT3,STAT5A,TCL1A
DNASE2		enzyme						2e-05	CXCL10,Hamp/Hamp2,IL18,Ly6a (includes others),RSAD2,RTP4
KCNE3		ion channel						2.07e-05	BC023105,C14orf1,CHKA,CISH,CXCL13,NFIL3,PHLDA1,RDH16
STAT1		transcription regulator	Inhibited	-2.481	bias	-0.278	-1.33	2.29e-05	CCL3L3,CDKN1A,CXCL10,Cxcl9,FCER1G,GBP3,GBP6,IFI16,IFI30,IL1B,Irgm1,LCN2,NLRC5,PPARG,RORC,RSAD2,RTP4,SMAGP	CDKN2A,Creb,IFNG,IFNGR1,IL1B,IRF1,JUN,NFATC2,NFKBIA,NFkB (complex),NOTCH1,REL,RELA,SMAD3,SMAD4,STAT1,STAT3,STAT5A
FOXA2		transcription regulator		1.095		-0.033	1.192	2.32e-05	APOA1,CDH1,FOXA3,G6PC,MYL9,ONECUT1,PPARG,RORC,SAA1,Saa3,TAT,UCP2,UST	CEBPB,FOXA1,FOXA2,FOXO1,IL6,Ins1,MYC,NCOR1,NFkB (complex),NR0B2,PPARA,PPARG,STAT1,STAT3
NFE2L2		transcription regulator		-1.181	bias	-0.263	-0.053	2.42e-05	APOA4,ATF7,BHMT,CDH1,CDKN1A,CHORDC1,CXCL10,FTL,FXYD1,HSP90AA1,IL1B,INMT,MRPS18B,PPARG,SAA1,SLC16A2,SLC3A1,SYT1,TCN2,Xlr3c (includes others)	AHR,CEBPA,CEBPB,HIF1A,IRF1,NFATC2,NFE2L2,NFKBIA,NFkB (complex),RELA,RXRA,SMAD3,SMAD4,STAT1,STAT3
MAPKAPK2		kinase		-1.134		-0.194	-0.619	2.56e-05	CCL3L3,CITED2,CXCL10,HSPB6,IL18,IL1B,PLA1A	AHR,AR,CEBPB,EGR1,ERK1/2,HIF1A,IRF1,IRF3,IRF7,MAPKAPK2,NFATC2,NFKBIA,NFkB (complex),RELA,RXRA,SMAD3,STAT1,STAT3,TNF
Cg		complex		0.781	bias	-0.264	1.878	2.99e-05	BHMT,CDH1,CDKN1A,CTSV,CXCL10,CYP17A1,EFEMP1,ESM1,G6PC,GBP6,GJB2,HSD11B1,Hsd3b4 (includes others),IGFBP3,IL1B,PHLDA1,PPARG,Saa3	AR,CEBPB,Cg,Creb,EGR1,ERK1/2,GJA1,JUN,NCOA2,NFKBIA,NFkB (complex),NOTCH1,PPARG,RELA,Vegf
ACKR2		g-protein coupled receptor		1.633	bias	0.353	0.769	3.31e-05	CXCL10,Cxcl9,IFI16,Ifitm1,IL1B,RSAD2	ACKR2,Ccl2,GATA3,Immunoglobulin,NFkB (complex),RELA,STAT1,STAT3,STAT6
STAT6		transcription regulator		0.769		-0.071	1.01	3.7e-05	CCL3L3,CDKN1A,CISH,CXCL10,FCER1G,FCGR3A/FCGR3B,GBP3,HIPK2,IFI16,LILRB4,Ly6a (includes others),NFIL3,S100a11,SOCS2,Trim30a/Trim30d,ZFP36	CEBPB,IFNG,IL10,IL2,IL4,IRF1,NFKBIA,NFkB (complex),NOTCH1,NR3C1,REL,RELA,SMAD3,STAT1,STAT3,STAT5A,STAT5B,STAT5a/b,STAT6,TNF
NCOA2		transcription regulator		-0.064		-0.22	0.459	3.83e-05	CCL3L3,CDKN1A,CXCL10,Cxcl9,CYP2B6,G6PC,IL1B,PPARG	JUN,NCOA2,NCOA3,NFKBIA,NFkB (complex),NR1H3,NR1H4,NR3C1,PPARA,PPARG,RELA,RXRA,SMAD3,STAT1,STAT3,STAT6,TP53,TSC22D3,VDR
OSM		cytokine		0.875		-0.135	1.501	3.93e-05	BAIAP2,CDH1,CDKN1A,CLPX,CRY1,CTSV,CXCL10,CXCL13,EMP3,FGA,Hamp/Hamp2,HSD11B1,IL18,IL1B,KLF10,LCN2,POLR2L,PPARG,RAB4A,SAA1,TAT,TECR,TRRAP	AKT1,CEBPB,Creb,EGR1,FOXO1,IL6,IRF1,JAK2,LIF,NFATC2,NFKBIA,NFkB (complex),OSM,PPARG,STAT1,STAT3,STAT5A,TP53
RXRA		ligand-dependent nuclear receptor		1.291		-0.179	1.685	4.06e-05	AHCY,APOA1,CDKN1A,CXCL10,CYP2B6,FOXA3,FTL,ONECUT1,Orm1 (includes others),PPARD,PPARG,RBP1,RORC,SLC10A2,SLC16A2	CEBPA,ESR1,HNF4A,NCOA2,NCOA3,NFkB (complex),NR0B2,NR1H3,NR1H4,NR3C1,PPARA,PPARG,RXRA,SMAD3,SREBF1,STAT1,VDR
RICTOR		other		1.45	bias	0.29	0.375	4.43e-05	Cox5b,G6PC,IFI16,NDUFA7,NIPAL1,RGS16,RORC,RPL13A,RPL7A,RPS26,RPS29,SGK1,SLC10A2,SUCNR1,Uba52
IL12 (complex)		complex		-1.386		-0.246	-0.631	4.6e-05	CDH1,CISH,CXCL10,Cxcl9,GAS5,IL18,IL1B,KLRC1,Ly6a (includes others),MIF,PLAC8,SOCS2,Trim30a/Trim30d	CDKN2A,CSF2,Creb,EGR1,IL12 (complex),IL15,IL2,IRF1,Ifn gamma,JUN,MAPK14,NFATC2,NFKBIA,NFkB (complex),NR3C1,RELA,STAT1,STAT3,STAT5A,STAT5B,STAT5a/b,STAT6
IFNA2		cytokine		-0.228	bias	-0.337	0.868	4.73e-05	CAV1,CDKN1A,CISH,CXCL10,CXCL13,GNAS,GOT1,IFI16,IL1B,LILRB4,MT-ATP6,RSAD2,SLC15A3,SOCS2	ERK,FAS,IFNA2,IL10,JUN,MYC,NFKBIA,NFkB (complex),PPARG,REL,RELA,SMAD3,SMAD4,STAT1,STAT3,STAT6,TP53
CRY1	2.08	enzyme		1.067		0.153	0.765	5.05e-05	ARNTL,DBP,IL1B,SGK1
Hbb-b2		other	Inhibited	-2	bias	-0.397	-1.207	5.23e-05	CD74,CXCL10,Cxcl9,FTL,Hamp/Hamp2,IL1B	Hbb-b2,IL2,NFkB (complex),STAT1,STAT5B,STAT5a/b,STAT6
TCF7		transcription regulator						5.23e-05	FOXA3,ONECUT1,PPARD,PPARG,RORC,SPI1	CEBPA,GATA3,HNF4A,PPARG,RUNX1,SMAD4,SREBF1,TCF7
INSIG1		other		1.463	bias	0.388	0.37	5.35e-05	ACSS2,CD68,CXCL10,CXCL13,LCN2,LIPG,PMVK,PPARG,UCP2	INSIG1,PPARG,SREBF1,Srebp
NFKBIA		transcription regulator		-1.914		-0.11	-1.453	5.38e-05	APOA1,CCL3L3,CDH1,CDKN1A,CKS1B,CXCL10,ESM1,GAS5,GBP3,GRK5,IFI16,IL1B,LCN2,RBP1,RGS16,Rtp3,Saa3,SGK1,SLC16A2,Tmsb4x (includes others)	CEBPB,CHUK,Creb,ESR1,IKBKB,IL6,IRF1,IRF3,IRF7,NFATC2,NFKBIA,NFkB (complex),NR3C1,PPARG,RELA,SMAD3,STAT1,STAT3,TNF,TP53
HOXA10		transcription regulator	Activated	2.111		0.132	1.672	5.51e-05	CDKN1A,CTSV,DBP,DHRS9,FCER1G,HLA-DQB1,HSP90AA1,IGFBP3,INMT,KLF10,LCN2,RBP1
NR1I3		ligand-dependent nuclear receptor		1.027	bias	-0.361	2.016	5.78e-05	APOA1,CDKN1A,Cyp2b13/Cyp2b9,CYP2B6,CYP39A1,CYP3A7,INSIG2,LRG1,RARRES1
EGR1		transcription regulator		-1.113	bias	-0.286	-0.23	5.82e-05	APOA1,BAIAP2,CAV1,CCL3L3,CDH1,CDKN1A,CYP17A1,FTL,GNAS,IL1B,PPARG,SGK1	AHR,AR,CEBPA,CEBPB,EGR1,ERK1/2,HIF1A,IRF1,JUN,NCOR1,NFKBIA,NFkB (complex),NOTCH1,NR3C1,RELA,RXRA,SMAD3,TGFB1,TNF,TP53
AGT		growth factor		-1.322		-0.202	-0.479	6.3e-05	CAV1,CCL3L3,CDKN1A,Cox5b,CXCL10,CYP17A1,EFEMP1,FBXO21,GRK5,IGFBP3,IL18,IL1B,MIF,PFN1,PPARG,PPP1R3C,SGK1,TXNIP,UCP2,ZFP36	AGT,AHR,AR,CEBPB,Creb,EGR1,ERK1/2,HIF1A,IRF1,JUN,LEP,MAPK9,NFKBIA,NFkB (complex),PPARG,RELA,RXRA,SMAD3,SREBF1,STAT3,TNF,TP53
GHR		transmembrane receptor						6.95e-05	CDKN1A,CISH,IGFBP3,IL1B,ONECUT1,SOCS2	AR,CEBPB,ESR1,FOXO1,GHR,Growth hormone,IGF1,IRF1,NFkB (complex),PPARG,PRL,STAT1,STAT5A,STAT5B,TP53
TBK1		kinase		-0.727	bias	-0.335	0.198	7.3e-05	ATF7,CCL3L3,CXCL10,Cxcl9,IL18,IL1B,PLA1A,RSAD2	IRF1,IRF3,IRF7,NFATC2,NFKBIA,NFkB (complex),REL,SMAD3,SQSTM1,STAT1,STAT3,STAT6,TBK1
IL2		cytokine	Inhibited	-2.196	bias	-0.261	-1.09	7.48e-05	CCL3L3,CDH1,CDKN1A,CISH,CXCL10,Cxcl9,CYP2B6,FCER1G,FCGR3A/FCGR3B,HSPD1,IL18,IL1B,KLRC1,LAPTM5,LCP2,Ly6a (includes others),NIFK,PHLDA1,PLAC8,PPARG,RGS16,RORC,SOCS2	CDKN2A,CSF2,EGR1,IFNG,IL10,IL12 (complex),IL2,IRF1,Ifn gamma,NFKBIA,NFkB (complex),NOTCH1,REL,RELA,STAT1,STAT3,STAT5A,STAT5B,STAT6
TLR3		transmembrane receptor	Inhibited	-2.62	bias	-0.369	-1.33	8.1e-05	CCL3L3,CTH,CXCL10,Cxcl9,GBP3,Hamp/Hamp2,IFI16,IL1B,LCN2,LILRB4,LIPG,PHLDA1,RSAD2,Saa3	IFI16,IKBKB,IKBKE,IRF1,IRF3,IRF7,Interferon alpha,NFKBIA,NFkB (complex),REL,SMAD3,STAT1,STAT3,STAT6,TLR3,TP53
APP		other	Inhibited	-2.55		-0.128	-2.023	8.24e-05	ARNTL,ARRDC3,CCL3L3,CD68,CD74,CDH1,CITED2,CTSV,CXCL10,Cxcl9,DYRK1B,FXYD1,GBP6,GOT2,HIPK2,HSP90AA1,HSPD1,IFI16,IL18,IL1B,Irgm1,Ly6a (includes others),MT-ATP6,MT-ND3,MT-ND6,PPARD,PPARG,RSAD2,RTP4,SLC13A3,TUBA8	APP,Ccl2,IRF3,JUN,NFATC2,NFKBIA,NFkB (complex),PSEN1,REL,RELA,SMAD3,SMAD4,STAT1,STAT3,STAT6,TLR4,TP53
IKBKG		kinase		-1.289	bias	-0.286	-0.393	8.32e-05	GBP3,IFI16,IL1B,LCN2,PPARG,RGS16,Rtp3,Saa3,SGK1,SLC16A2	CDKN2A,CEBPB,CHUK,ESR1,IKBKB,IKBKG,IRF3,NFKBIA,NFkB (complex),RELA,SMAD3,STAT1,STAT3,STAT6,TNF,TP53
APOE		transporter		-0.454		0.23	-1.228	8.48e-05	APOA1,CAV1,CCL3L3,CD68,CTSV,HSD11B1,HSPD1,IL1B,LCN2,LIPG,PHLDA1,PPARD,PPARG,TXNIP,UCP2,WBP2	ABCA1,APOE,AR,CEBPB,Ccl2,FOXO1,IFNG,IGF1,NFKBIA,NFkB (complex),NOTCH1,RELA,SMAD3,STAT1,STAT3,STAT5A,TNF,TP53
PRF1		transporter						9.39e-05	CCL3L3,CXCL10,IL18,IL1B	CEBPB,Creb,IFNG,IL10,IL1B,NFKBIA,NFkB (complex),NOTCH1,PRF1,REL,RELA,SMAD3,STAT1,STAT3,STAT5A,STAT6,TNF
TRIM21		enzyme		1.977		0.227	1.529	9.39e-05	CXCL10,IL1B,Trim12a,Trim30a/Trim30d	IRF3,IRF7,NFkB (complex),SMAD3,STAT1,TRIM21
Hbb-b1		transporter	Inhibited	-2	bias	-0.289	-1.421	0.000103	CD74,CXCL10,Cxcl9,FTL,Hamp/Hamp2,IL1B	CEBPB,Hbb-b1,IL6,NFkB (complex),PPARG,STAT1,STAT3
NR5A2		ligand-dependent nuclear receptor	Activated	2.2	bias	-0.295	2.848	0.000111	APOA1,CYP17A1,GLS2,GOT1,IL1B,ONECUT1,SAA1,SLC10A2
IRF3		transcription regulator		-1.56	bias	-0.3	-0.556	0.000125	CCL3L3,CXCL10,Cxcl9,Hamp/Hamp2,IFI16,IL1B,Irgm1,LCN2,NLRC5,PLAC8,RSAD2,Trim30a/Trim30d	Creb,IFN alpha/beta,IFNB1,IRF1,IRF3,IRF7,NFATC2,NFKBIA,NFkB (complex),SMAD3,STAT1,STAT3,STAT6
IGF1		growth factor		-0.639		-0.195	0.113	0.000137	ACSS2,CCL3L3,CDH1,CDKN1A,CISH,CITED2,CYP17A1,DYRK1B,GPD2,HSD11B1,IGFBP3,IL18,IL1B,LCN2,Ly6a (includes others),MIF,PHLDA1,PPARG,SGK1,ZFP36	AR,C/ebp,CEBPA,CEBPB,Cg,Creb,EGR1,FOS,HGF,IGF1,JUN,MAPK9,NFKBIA,NFkB (complex),PPARG,RELA,SMAD3,SREBF1,TNF,TP53
KITLG		growth factor		-1.172	bias	-0.321	-0.466	0.000148	CCL3L3,CD68,CDKN1A,CISH,IGFBP3,IL18,IL1B,LAPTM5,RAB4A,SF3A1,Snrpg,TXNIP,UCP2	AR,BTK,CEBPB,EGR1,ERK1/2,JUN,KITLG,MAPK9,MYC,N-cor,NFATC2,NFKBIA,NFkB (complex),REL,RELA,SMAD3,SMAD4,SREBF1,STAT1,STAT5A,STAT5B,STAT5a/b,TP53
SAMSN1		other		-1.414	bias	-0.353	-0.416	0.000153	CCL3L3,CITED2,CXCL10,Cxcl9,IL18,PLA1A,RSAD2,Trim12a	IL4,NFkB (complex),NR3C1,SAMSN1,STAT1,STAT3,STAT6
LRPPRC		other						0.000159	MT-ATP6,MT-ND3,MT-ND6
CSF3		cytokine		-1.559		-0.107	-1.265	0.000161	C3AR1,CCL3L3,CISH,HSPD1,KLRC1,LCN2,Ly6a (includes others),NFIL3,PPARG,RORC,SPI1	CEBPA,CEBPB,CSF3,HNF4A,IFNG,IL6,NFKBIA,NFkB (complex),NOTCH1,PPARG,SMAD3,SREBF1,STAT1,STAT3,STAT5A,STAT5B,STAT6
S100A8		other		0.543		-0.087	0.828	0.000161	C1QB,CXCL10,Cxcl9,FXYD1,GJB2,IL1B,PHLDA1,Saa3,SGK1,TUBA8,TXNIP	AR,CDKN2A,CEBPB,Creb,EGR1,ERK1/2,IL1B,IRF1,NFATC2,NFKBIA,NFkB (complex),RELA,S100A8,SMAD3,STAT1,STAT3,TNF,TP53
SLC13A1		transporter		0.707		0.043	0.585	0.000165	APOA4,AQP8,CHD3,CLPX,Cyp2b13/Cyp2b9,INMT,Nat8f5,Xlr3c (includes others)
CORT		other	Activated	2.219		0.248	1.669	0.000184	CCL3L3,CXCL10,IL18,IL1B,MIF
JUN		transcription regulator		-0.746		-0.208	0.047	0.000186	C3AR1,CAV1,CD68,CDH1,CDKN1A,CXCL10,GOT1,IFI16,IGFBP3,IL1B,MTHFR,SAA1,SGK1,SLC10A2,Snrpc,Snrpg,Tmsb4x (includes others),ZFP36,ZNF385A	AR,CEBPB,IL6,JUN,MAPK9,MYC,NFKBIA,NFkB (complex),PPARG,RELA,SMAD3,SMAD4,SREBF1,STAT1,STAT3,TNF,TP53
MGEA5		enzyme		-1.213		0.038	-1.37	0.000188	ACSS2,C1QB,C3AR1,CAMK1D,CAV1,CCL3L3,CD68,CDH1,CDKN1A,CNOT3,CYP2B6,HIPK2,IGFBP3,IL18,PLA2G16,SOCS2,UXT	Growth hormone,MGEA5,PPARG,STAT5A,STAT5B
AKT1		kinase	Inhibited	-3.141		-0.172	-2.561	0.000191	C1QC,CD74,CDH1,CDKN1A,Ces1b/Ces1c,CISH,CTSV,CXCL10,FXYD5,G6PC,GOT2,LCN2,PHLDA1,PPARG	AKT1,AMPK,CEBPB,Creb,EGR1,FOXO1,HNF4A,IFNG,IL6,IRF1,LEP,NFATC2,NFE2L2,NFKBIA,NFkB (complex),NOTCH1,PPARG,RELA,STAT1,STAT3,STAT5A
INS		other		0.624		-0.074	0.842	0.000192	APOA1,CDH1,CDKN1A,CITED2,CYP17A1,G6PC,IGFBP3,PPARG,RDH16,Tmsb4x (includes others)	AR,CEBPB,ESR1,FOXO1,Growth hormone,HIF1A,IGF1,INS,JUN,MAPK8,MTOR,MYC,NFKBIA,NFkB (complex),NR3C1,PPARG,PRKAA,SMAD3,SREBF1,STAT1,STAT5A,STAT5B,TP53
CREB3L3		transcription regulator		-0.043	bias	-0.264	0.482	0.000202	APOA4,Cyp2b13/Cyp2b9,CYP2B6,G6PC
CXCL3		cytokine		-1.214	bias	-0.397	-0.428	0.000202	CCL3L3,CXCL10,GRK5,IL1B	AR,CEBPB,CXCL3,Creb,EGR1,ERK,ERK1/2,IRF1,JAK2,JUN,MYC,NFATC2,NFKBIA,NFkB (complex),PPARG,REL,RELA,SMAD3,SMAD4,STAT1,STAT3,STAT5A
ZBTB20		transcription regulator		0		-0.023	0.057	0.00021	ACSS2,CISH,Cyp2b13/Cyp2b9,CYP2B6,G6PC,SOCS2
NFATC2		transcription regulator		-0.711	bias	-0.265	0.071	0.000214	CCL3L3,CDKN1A,CISH,CITED2,CXCL10,IL18,PPARG,RORC,RSAD2,SOCS2	CEBPB,IFNG,IL2,IL4,IL6,NFATC2,NFKBIA,NFkB (complex),NOTCH1,NR3C1,PPARG,RELA,SMAD3,STAT1,STAT3,STAT5A,STAT5B,STAT5a/b,STAT6,TNF
IFNB1		cytokine		-1.279		-0.194	-0.714	0.000223	CDKN1A,CXCL10,GBP3,GBP6,Hamp/Hamp2,IFI16,Ifitm1,IL1B,Irgm1,NFIX,NNMT,RSAD2,Trim30a/Trim30d,UBE2E2	Creb,IFI16,IFNB1,IL1B,IRF1,IRF3,IRF7,Interferon alpha,JUN,NFKBIA,NFkB (complex),REL,RELA,SMAD3,SMAD4,STAT1,STAT3,STAT6
JAK2		kinase		-1.134	bias	-0.315	-0.302	0.000229	CDH1,CDKN1A,CXCL10,Ifitm1,IL1B,LCN2,PFN1,RBP1,Saa3	CDKN2A,ERK,ESR1,HRAS,IRF1,JAK2,JUN,MAPK8,MYC,NFATC2,NFKBIA,NFkB (complex),PPARG,RELA,SMAD3,STAT1,STAT3,TP53
PRL		cytokine		0.111	bias	-0.261	1.061	0.000232	CAV1,CDH1,CDKN1A,CISH,CTSV,CXCL10,ERBB4,Hsd3b4 (includes others),HSPD1,IGFBP3,RSAD2,SOCS2,TECR,Tmsb4x (includes others)	AKT1,AR,CEBPB,EGR1,ERK1/2,ESR1,FOXA2,FOXO1,INS,MECP2,N-cor,NCOA3,NFATC2,NFKBIA,NFkB (complex),PPARA,PRL,RELA,SREBF1,STAT1,STAT5B,TP53
TRIM24		transcription regulator	Activated	2.121	bias	0.387	1.026	0.000238	CXCL10,GBP3,Irgm1,Ly6a (includes others),PLAC8,RTP4,S100a11,SOCS2	NFKBIA,NFkB (complex),SMAD3,STAT1,STAT3,STAT6,TRIM24
ATF5		transcription regulator						0.00025	GAS5,SAA1,TXNIP
NOTCH1		transcription regulator		1.394		-0.052	1.575	0.000265	CD68,CDH1,CDKN1A,ESM1,FCER1G,G6PC,IFI16,IGFBP3,IL18,Ly6a (includes others),PPARG,RORC,SPI1	CEBPB,ESR1,FOXO1,HIF1A,JUN,MTOR,MYC,NFKBIA,NOTCH1,NR3C1,PPARG,PRKAA,REL,SMAD3,SMAD4,SREBF1,STAT1,STAT3,TCF3,TP53
RPS19		other						0.000284	CD74,MIF
HRG		other	Inhibited	-2	bias	-0.397	-1.207	0.000312	C1QB,C1QC,CD74,FCGR3A/FCGR3B
BIRC5		other						0.000319	C1QC,Cd52,CD74,CDKN1A,CXCL13,HLA-DQB1
RETNLB		other		-1.134	bias	-0.376	-0.139	0.00032	CAMK2B,CCL3L3,IL1B,Nnt,PLA1A,Saa3,SOCS2
MTOR		kinase		-0.224		-0.099	0.065	0.000334	CDH1,CDKN1A,CHKA,CITED2,CYP17A1,Hamp/Hamp2,HSD11B1,IFI16,IL1B,PFN1,PPARD,PPARG,RAB4A,RORC	AR,CEBPA,CEBPB,EGR1,HIF1A,JUN,MTOR,MYC,NFKBIA,NFkB (complex),NOTCH1,PPARG,RELA,SMAD3,SMAD4,STAT3,TGFB1,TNF,TP53
NOS2		enzyme		-1.556		-0.04	-1.426	0.00035	CCL3L3,CDKN1A,Cxcl9,G6PC,IL1B,LCN2,LILRB4,Orm1 (includes others),Saa3,SFXN1,SPR	AR,CEBPB,EGR1,ERK1/2,IL10,IL6,IRF1,NFATC2,NFKBIA,NFkB (complex),NOS2,PPARG,REL,RELA,SMAD3,STAT1,STAT3,TNF
MAPK8		kinase		-0.342		-0.172	0.163	0.000362	APOA1,CDH1,CDKN1A,G6PC,IL1B,MIF,MTHFR,PPARD,RBP1,ZFP36	CEBPA,CEBPB,ERK,Ins1,JUN,MAPK8,MYC,NCOR1,NFKBIA,NFkB (complex),NR0B2,PPARA,PPARG,RELA,SMAD3,SMAD4,STAT3,TNF,TP53
TNFRSF1A		transmembrane receptor		-1.207		-0.183	-0.646	0.000362	CCL3L3,CD68,CDKN1A,CXCL10,CXCL13,IL1B,LCN2,RORC,SAA1,Saa3	CEBPB,Creb,IL10,IL1B,IL6,IRF1,JUN,NFATC2,NFKBIA,NFkB (complex),PPARG,REL,RELA,STAT1,STAT3,TAB1,TNFRSF1A
PLA2G1B		enzyme						0.000371	PPARD,PPARG,UCP2
DCAF1		kinase		-0.152	bias	0.397	-0.939	0.00038	CDKN1A,KLF10,SOCS2,TXNIP
SCD		enzyme	Activated	2.2		0.112	1.953	0.000389	CCL3L3,CXCL10,G6PC,IL1B,PPARD,UCP2	AMPK,CXCL2,CXCL3,Ccl2,EGR1,FOXO1,HNF4A,NFE2L2,NFkB (complex),NOS2,RELA,SCD,STAT3
IL1A		cytokine		-1.37	bias	-0.267	-0.469	0.000413	CDKN1A,CXCL10,CYP17A1,CYP2B6,Hamp/Hamp2,HSD11B1,IL18,IL1B,LCN2,PPARG,SAA1,Saa3	AHR,C/ebp,CEBPA,CEBPB,HIF1A,IL1A,IRF1,NFATC2,NFKBIA,NFkB (complex),PPARG,RELA,RXRA,SMAD3,STAT1,STAT3,TNF,TNFRSF1A,TP53
ANGPT2		growth factor		-0.632	bias	-0.291	0.286	0.000419	CCL3L3,CD68,CDKN1A,EEF1B2,HSP90AA1,HSPD1,IL1B,MIF,PHLDA1,TCN2,TXNIP	ANGPT2,C/ebp,CEBPA,CEBPB,Creb,IL1B,NFKBIA,NFkB (complex),PPARA,PPARG,PTGS2,RELA,SMAD3,STAT1,STAT3,TNF,TP53
MYD88		other	Inhibited	-3.109	bias	-0.354	-1.858	0.000421	CCL3L3,CISH,CXCL10,CXCL13,Cxcl9,Ear2 (includes others),FCER1G,Gdap10,IL18,IL1B,RSAD2,SAA1,Saa3	Creb,IL10,IL1B,IRF1,IRF3,MYD88,NFATC2,NFKBIA,NFkB (complex),REL,RELA,STAT1,STAT3,TLR4
FOXA3	1.66	transcription regulator						0.000422	CYP3A7,Ear2 (includes others),ELOVL3,G6PC,TAT
NR1D1		ligand-dependent nuclear receptor						0.000422	ARNTL,CRY1,CTSV,G6PC,RORC
IL1R1		transmembrane receptor		-0.647	bias	-0.262	-0.201	0.000427	CCL3L3,CXCL10,Cxcl9,IL18,IL1B,SAA1	CEBPB,Creb,IL1A,IL1R1,IRF1,IRF3,JUN,MAPK14,MYD88,NFATC2,NFKBIA,NFkB (complex),NR3C1,RELA,SMAD3,STAT1,STAT3,TNF
JAK1		kinase						0.000427	CCL3L3,CDKN1A,IL1B,LRG1,Orm1 (includes others),SAA1	AR,CEBPB,EGR1,ERK1/2,IFNGR1,IRF1,JAK1,JUN,NFATC2,NFKBIA,NFkB (complex),REL,RELA,SMAD3,SMAD4,STAT1,STAT3,STAT6
NR1H3		ligand-dependent nuclear receptor		0.564		-0.034	0.654	0.000436	APOA1,CXCL10,G6PC,HSD11B1,IL1B,INSIG2,PPARG,SLC16A2	ABCA1,AKT1,CEBPA,FOXO1,NCOA2,NCOA3,NFATC2,NFKBIA,NFkB (complex),NR1H3,NR1H4,PPARA,PPARG,RXRA,SREBF1,STAT1,TP53,VDR
MAPK13		kinase		0.194		-0.108	0.407	0.000458	CDKN1A,CITED2,EFEMP1,IL1B
PRKAA		group		1.36		0.051	1.248	0.000478	CDH1,CDKN1A,CXCL10,G6PC,HSD11B1	AKT1,ERK,ESR1,FOXO1,HIF1A,JUN,MTOR,MYC,NCOA2,NFATC2,NFkB (complex),NR3C1,PPARG,PRKAA,RELA,SMAD3,SREBF1,STAT1,TP53,TSC22D3
CYR61		other		-0.513	bias	-0.261	0.162	0.000508	CCL3L3,CDKN1A,CXCL10,FCER1G,IL18,IL1B,MIF	AHR,AR,CDKN2A,CEBPB,CYR61,EGR1,ERK1/2,HIF1A,IRF1,JUN,MYC,N-cor,NFATC2,NFKBIA,NFkB (complex),NR3C1,RELA,RXRA,SMAD3,SMAD4,STAT1,STAT3,TP53
IL4		cytokine		-0.686		-0.228	0.291	0.000533	CCL3L3,CDKN1A,CISH,CITED2,CXCL10,Cxcl9,FCER1G,FCGR3A/FCGR3B,GBP3,HIPK2,HLA-DMA,HSD11B1,IFI16,IFI30,IL18,IL1B,LGALSL,LILRB4,LIPG,NFIL3,PMVK,PPARG,Saa3,SOCS2,SSSCA1,Trim30a/Trim30d,ZFP36	Creb,IFI16,IL10,IL1B,IL4,IRF1,IRF7,Interferon alpha,JUN,NCOA2,NFKBIA,NFkB (complex),NR3C1,REL,RELA,STAT1,STAT3,STAT6,TSC22D3
LEPR		transmembrane receptor						0.000535	APOA1,APOA4,CCL3L3,CD68,IGFBP3,LCN2,PPARD,PPARG,SOCS2,UCP2	CEBPB,Creb,FOXA2,FOXO1,INS,Ins1,LEP,LEPR,NCOR1,NFKBIA,NFkB (complex),NR0B2,PPARA,PPARG,RELA,SMAD3,SREBF1,STAT1,STAT3,STAT5A,STAT5B,TNF
SIRT3		enzyme	Activated	2.216		0.242	1.679	0.000538	IL1B,MT-ATP6,MT-ND3,MT-ND6,SUCNR1
FAM3B		cytokine						0.000547	CAV1,CDKN1A,IGFBP3,LCN2
Creb		group		-1.929		-0.197	-1.308	0.00056	C3AR1,CDKN1A,CTH,CXCL10,CYP17A1,EIF4EBP2,FCER1G,G6PC,GNAS,IFI16,IL1B,MIF,PPARG,Saa3	Creb,JUN,NCOA2,NR1H3,NR3C1,PPARA,PPARG,RELA,RXRA,STAT1,TP53,VDR
SMAD3		transcription regulator		-1.566		-0.213	-1.026	0.000566	APOA1,APOA4,CCL3L3,CDH1,CDKN1A,CXCL10,Hamp/Hamp2,IL1B,Ly6a (includes others),Orm1 (includes others),PPARD,ZFP36	AR,CDKN2A,CEBPB,ERK,IRF1,JUN,MYC,NFATC2,NFE2L2,NFKBIA,NFkB (complex),NOTCH1,PPARG,REL,RELA,SMAD3,SMAD4,STAT1,STAT3,Tgf beta
TICAM1		other		-1.651	bias	-0.372	-0.681	0.0006	CCL3L3,CXCL10,CXCL13,Gdap10,IFI16,IL18,IL1B,Irgm1,RSAD2	IRF1,IRF3,IRF7,MYD88,NFATC2,NFKBIA,NFkB (complex),REL,SMAD3,SQSTM1,STAT1,STAT3,STAT6,TBK1,TICAM1,TLR4
TSC2		other	Activated	2.646		0.212	2.085	0.000629	ACSS2,CD68,CDKN1A,CXCL10,EMP3,PRELP,UCP2,ZFP36
CSF2		cytokine		-1.68	bias	-0.313	-0.511	0.000639	CCL3L3,CD74,CDH1,CDKN1A,CISH,CKS1B,CXCL10,Cxcl9,HLA-DQB1,HSPD1,IL1B,PPARG,RBBP9,Saa3,SGK1,SOCS2,SPI1,ZFP36	CEBPB,CSF2,IFNG,IL4,IL6,IRF1,NFATC2,NFKBIA,NFkB (complex),NOTCH1,NR3C1,PPARG,RELA,SMAD3,STAT1,STAT3,STAT5A,STAT6,TNF
PPP2CA		phosphatase	Inhibited	-2		-0.209	-1.582	0.000677	CDKN1A,CXCL10,Cxcl9,MT-ND3,Saa3	AHR,AR,CEBPB,EGR1,ERK1/2,FOXO1,HIF1A,IRF1,NFATC2,NFKBIA,NFkB (complex),NR3C1,PPP2CA,PRKAA,RELA,RXRA,SMAD3,SREBF1,STAT1,STAT3,STAT6
IFNAR1		transmembrane receptor		-0.101		-0.228	0.44	0.0007	CCL3L3,CXCL10,Cxcl9,IFI16,IL18,IL1B,Ly6a (includes others),RSAD2,RTP4	IFI16,IFNAR1,IFNG,IRF1,IRF3,IRF7,Interferon alpha,NFKBIA,NFkB (complex),NOTCH1,RELA,SMAD3,STAT1,STAT3,STAT5A,STAT6
PDX1		transcription regulator		-0.816		-0.074	-0.636	0.000705	CSNK2B,G6PC,GNAS,GOT1,IGFBP3,IL1B,KLF10,RHOBTB1,RSAD2,TXNIP	CEBPB,Ins1,NCOR1,NR0B2,PDX1,PPARA,PPARG
trypsin		group						0.000711	CDH1,CDKN1A,MIF	AR,CEBPB,FOXO1,IGF1,IGF1R,JUN,NCOA2,NCOA3,NFkB (complex),NOTCH1,RELA,RXRA,SMAD3,STAT3,TCF3,TP53,VDR,trypsin
NCOR1		transcription regulator						0.000722	CDH1,CDKN1A,DDT,G6PC,IGFBP3,MRPS18B,PPARG	AR,CEBPA,JUN,MAPK8,MYC,NCOA2,NCOA3,NCOR1,NFKBIA,NFkB (complex),NR1H3,NR3C1,PPARA,PPARG,RELA,RXRA,SMAD3,SREBF1,TP53,VDR
AMPK		complex		0.937		-0.059	1.071	0.00075	CDH1,CDKN1A,CXCL10,CYP2B6,G6PC,MT-ATP6,PPARG,UCP2	AHR,AKT1,AMPK,CEBPB,EGR1,FOXO1,HIF1A,IL6,IRF1,NFATC2,NFKBIA,NFkB (complex),PPARA,PPARG,PTGS2,RELA,RXRA,STAT1,STAT3,TP53
ARHGAP21		other		-1.342	bias	-0.397	-0.455	0.000756	CITED2,CXCL10,Cxcl9,IL18,PLA1A
Irgm1	-1.52	other		1.342	bias	0.397	0.455	0.000756	CXCL10,Cxcl9,IFI16,LILRB4,RSAD2	IFNG,Irgm1,NFkB (complex),NOTCH1,STAT1,STAT3,STAT5A
PLK4		kinase		-1	bias	-0.301	-0.397	0.000761	CITED2,CXCL10,Cxcl9,IL1B
SAA1	-7.69	transporter		-0.975	bias	-0.27	-0.442	0.000761	CCL3L3,CXCL10,IL1B,PPARG	AR,CDKN2A,CEBPB,EGR1,ERK1/2,IL10,IRF1,NFATC2,NFKBIA,NFkB (complex),REL,RELA,SAA1,SMAD3,STAT1,STAT3,TNF,TP53
ATF3		transcription regulator						0.000773	CDKN1A,CHAC1,G6PC,GBP6,IL1B,RSAD2,SLC15A3	ATF3,IFNG,IRF1,JUN,NFATC2,NFKBIA,NFkB (complex),NOTCH1,REL,SMAD3,SMAD4,STAT1,STAT3,STAT5A
RASSF1		other		-1.134		-0.094	-0.884	0.000773	CAV1,CDKN1A,EFEMP1,IGFBP3,KLF10,MRAS,MYL9	AR,CEBPB,EGR1,ERK,ERK1/2,ESR1,HRAS,JUN,MYC,N-cor,NFKBIA,PPARG,RASSF1,RELA,SMAD3,SMAD4,TP53
N-cor		group						0.000826	ARNTL,CDKN1A,CXCL10,IGFBP3,SGK1,SLC44A1,WIPF1	AR,JUN,N-cor,NCOR1,NR1H3,NR3C1,PPARA,PPARG,RELA,SMAD3,TP53
Vegf		group		1.103	bias	-0.291	2.364	0.00083	ARNTL,CDH1,CKS1B,CRY1,CXCL10,CYYR1,ESM1,GJB2,GRK5,IGFBP3,IL18,LCN2,MIF,PAN2,PHLDA1,PLVAP,PPARD,SGK1,SOCS2	CEBPB,Creb,EGR1,ERBB2,ERK,HIF1A,IRF1,JUN,MAPK14,MYC,NFATC2,NFKBIA,NFkB (complex),NOTCH1,NR3C1,PPARG,RELA,SMAD3,STAT1,STAT3,TGFB1,TP53,Vegf
LCOR		transcription regulator						0.000842	CDH1,CDKN1A
TFIIH		complex						0.000842	CDKN1A,PPARG	JUN,NR1H3,PPARA,PPARG,RELA,TFIIH,TP53
CCR2		g-protein coupled receptor		-0.555		-0.124	-0.281	0.000857	CCL3L3,CXCL10,CXCL13,Cxcl9,IL18,IL1B	CCR2,CEBPA,CEBPB,Ccl2,IL2,IL4,NFKBIA,NFkB (complex),NR3C1,RELA,SMAD3,SMAD4,STAT1,STAT3,STAT5B,STAT5a/b,STAT6,TNF
PLK2		kinase		-1	bias	-0.305	-0.39	0.000888	CITED2,CXCL10,Cxcl9,IL1B
PSMD10		transcription regulator		-1	bias	-0.271	-0.457	0.000888	CDH1,CDKN1A,GNAS,MRAS	CDKN2A,IRF1,JUN,NFATC2,NFKBIA,NFkB (complex),NR3C1,PSMD10,REL,RELA,SMAD3,SMAD4,STAT1,STAT3
CST5		other		0.277		0.193	-0.417	0.00091	AHCTF1,BCAP31,CAV1,CDH1,CHD3,DDT,EEF1B2,EMP3,MYL9,NIFK,NPAS2,RBP1,TRRAP
PPARG	-1.81	ligand-dependent nuclear receptor		-0.516		-0.123	-0.12	0.00091	APOA1,CAV1,CDH1,CDKN1A,G6PC,IGFBP3,IL1B,INSIG2,IVD,PPARD,PPARG,RORC,S100a11,SAA1,SGK1,SLC44A1,UCP2,WIPF1	CEBPA,CEBPB,Creb,FOXA2,FOXO1,INS,Ins1,JUN,LEP,MYC,NCOR1,NFKBIA,NFkB (complex),NR0B2,NR1H3,PPARA,PPARG,RELA,RXRA,SMAD3,SREBF1,STAT3,TP53
DBI		other						0.000936	ACSS2,PPARD,PPARG
LECT2		other						0.000936	CCL3L3,CXCL10,IL1B	CEBPB,IL10,LECT2,NFKBIA,NFkB (complex),REL,RELA,SMAD3,STAT1,STAT3,TNF
LRAT		enzyme						0.000936	CDKN1A,PPARD,RBP1	Creb,JAK2,LRAT,NFKBIA,NFkB (complex),STAT1,STAT5A,STAT5a/b
FOXO1		transcription regulator		0.542	bias	-0.255	1.359	0.000958	CDKN1A,CITED2,CTSV,CXCL10,FBXO21,G6PC,GPD2,HSPD1,IL18,IL1B,NDUFA7,PPARG,SGK1,SLC25A30,TAT,TXNIP	AKT1,AR,CEBPB,Creb,EGR1,ERK1/2,FOXO1,Ins1,JUN,MAPK14,NCOR1,NFATC2,NFKBIA,NFkB (complex),NR0B2,NR1H3,NR3C1,PPARA,PPARG,RELA,STAT1,STAT3,TP53
HSF1		transcription regulator	Activated	2.223		-0.034	2.327	0.000958	ATN1,CHD3,CKS1B,DNAJB1,EFEMP1,HSP90AA1,HSPD1,IL1B,LSM2,SPR
IL15		cytokine		-0.811		-0.234	-0.05	0.00099	CD74,CDH1,CDKN1A,CISH,CKS1B,CXCL10,DDT,FCGR3A/FCGR3B,GNAS,GPD2,KLRC1,MIF,PFN1,PPARD,RGS16,SOCS2,ZFP36	IFNG,IL15,IL2,IRF1,JUN,MAPK8,MYC,NFATC2,NFKBIA,NFkB (complex),NOTCH1,SMAD3,STAT1,STAT3,STAT5A,STAT5B,STAT5a/b,STAT6,TP53
GATA3		transcription regulator		0.265		0.002	0.257	0.000995	CDH1,CDKN1A,ELOVL3,GRHL3,KLRC1,LAIR1,NFIL3,PPARD,PPARG,SPI1,ZBTB16	AR,CEBPA,CEBPB,GATA3,NFKBIA,NFkB (complex),RELA,RUNX1,SMAD3,SMAD4
Interferon alpha		group		-0.857	bias	-0.252	-0.047	0.00107	C3AR1,CDKN1A,CISH,CTH,CXCL10,Cxcl9,DYNLT1,GBP3,IFI16,IL1B,LILRB4,NFIL3,RSAD2,RTP4,SF3A1,SOCS2,STAP1	IFNAR1,IL4,IRF1,IRF3,Interferon alpha,NFKBIA,NFkB (complex),NR3C1,RELA,SMAD3,STAT1,STAT3,STAT6
DOCK8		other		-0.816	bias	-0.397	0.155	0.00108	CITED2,CXCL10,Cxcl9,IL18,PLA1A,RSAD2
NCOA3		transcription regulator		-1.972	bias	-0.315	-1.352	0.00108	CDKN1A,CYP2B6,GJB2,IGFBP3,PPARD,PPARG	AR,CEBPB,ERBB2,ESR1,FOXO1,HIF1A,IGF1,JUN,MECP2,N-cor,NCOA3,NFKBIA,NFkB (complex),NR1H3,PPARA,PPARG,RELA,SMAD3,STAT1,TP53
MAPK14		kinase		-0.14		-0.23	0.548	0.00109	CDH1,CXCL10,Cxcl9,EFEMP1,G6PC,GNAS,IL18,IL1B,SGK1,ZFP36	IRF1,JUN,MAPK14,MAPK8,MYC,N-cor,NCOA2,NFATC2,NFKBIA,NFkB (complex),NR3C1,REL,SMAD3,SMAD4,STAT1,STAT3,TP53,TSC22D3
MET		kinase	Inhibited	-2.19	bias	-0.268	-1.604	0.00114	CCL3L3,CDH1,CDKN1A,CITED2,CTSV,IL18,IL1B	AR,CDKN2A,CEBPB,EGR1,ERK1/2,FAS,IRF1,JUN,MAPK8,MET,MYC,NFATC2,NFKBIA,NFkB (complex),RELA,SMAD3,STAT1,STAT3,TP53
TFAP2A		transcription regulator		1.067		0.052	0.964	0.00114	CDH1,CDKN1A,EFEMP1,Ly6a (includes others),PLA2G16,PPARD,PPARG	CEBPA,HNF4A,PPARG,SREBF1,TFAP2A
GCG		other	Activated	2.415		-0.215	2.935	0.00117	AQP8,ETNPPL,G6PC,IVD,PPP1R3C,TAT	CEBPA,CEBPB,GCG,HNF4A,Ins1,NCOR1,NR0B2,PPARA,PPARG
LCN2	-7.07	transporter		-1.766		-0.225	-1.234	0.00117	CCL3L3,CDH1,CXCL10,Cxcl9,IL1B,TAGLN2	AR,CEBPB,EGR1,ERK1/2,JUN,LCN2,MET,MYC,NFKBIA,NFkB (complex),PPARG,RELA,SMAD3,STAT3,TP53
TAB1		enzyme	Activated	2		0.227	1.547	0.00118	CDKN1A,CXCL10,IL1B,SAA1	ERK,FOXO1,IKBKB,IRF1,IRF3,JUN,MYC,N-cor,NFATC2,NFKBIA,NFkB (complex),NR3C1,PPARG,PRKAA,RELA,SMAD3,SMAD4,SREBF1,STAT1,STAT3,TAB1,TP53
TARDBP		transcription regulator						0.00118	IL1B,LCN2,MT-ND3,MT-ND6
UBE2I		enzyme		0.943		-0.033	1.009	0.00118	CXCL10,CYP17A1,PPARG,SGK1	AR,CEBPB,JUN,NCOA2,NFKBIA,NFkB (complex),NR3C1,PPARG,SMAD3,SMAD4,SREBF1,STAT1,TSC22D3,UBE2I
MAPK9		kinase		-1.503		-0.176	-1.02	0.00119	CAV1,CDKN1A,IFI16,IL18,IL1B,MIF,PLA1A,PPARG,ZFP36	AHR,CEBPB,Creb,HIF1A,IFNG,IL1B,IL4,IRF1,MAPK9,NFKBIA,NFkB (complex),NOTCH1,NR3C1,RELA,RXRA,SMAD3,STAT1,STAT3,STAT5A,STAT6,TNF
CCL3L3	-1.59	cytokine						0.0012	CXCL10,Cxcl9,IL1B	CCL3L3,Creb,IL1B,IRF1,NFATC2,NFKBIA,NFkB (complex),RELA,STAT1,STAT3
DAP3		other						0.0012	MT-ATP6,MT-ND3,MT-ND6
ID4		transcription regulator						0.0012	CDH1,CDKN1A,PPARG
GPS2		transcription regulator		0.555	bias	0.379	-0.286	0.00126	CDKN1A,CXCL10,SGK1,SLC44A1,WIPF1	GPS2,JUN,NR1H3,PPARA,PPARG,RELA,TP53
IFN type 1		group		-1.964		-0.223	-1.527	0.00126	CXCL10,CXCL13,Cxcl9,IFI16,IL22RA1	IFI16,IFN type 1,IFNG,IL10,IRF1,IRF7,Interferon alpha,JUN,NFKBIA,NFkB (complex),NOTCH1,REL,SMAD3,SMAD4,STAT1,STAT3,STAT5A,STAT6
SASH1		other		-0.816	bias	-0.397	0.155	0.00126	CITED2,CXCL10,IL18,PLA1A,RSAD2,Trim12a
AR		ligand-dependent nuclear receptor		-0.137	bias	-0.258	0.533	0.00127	AQP8,CAV1,CCL3L3,CDH1,CDKN1A,CYP17A1,DDT,GPR182,IGFBP3,Ly6a (includes others),MRAS,RARRES1,SGK1,Sult5a1,TAT,WIPF1,ZBTB16	AR,CEBPB,EGR1,ERK1/2,FOXA2,FOXO1,HNF4A,IGF1,INS,JUN,MYC,N-cor,NCOR1,NFKBIA,NFkB (complex),PPARA,PPARG,RELA,SMAD3,SMAD4,SREBF1,TP53,VDR
CSF1		cytokine		-1.583	bias	-0.291	-0.728	0.00128	CD68,CDKN1A,CYP17A1,FCER1G,FCGR3A/FCGR3B,GOT2,IL18,IL1B,PPARG,SPI1	AHR,CEBPB,CSF1,HIF1A,IL10,IL1A,IL2,IRF1,JUN,MAPK9,NFKBIA,NFkB (complex),NR3C1,REL,RELA,RXRA,SREBF1,STAT1,STAT3,STAT5B,STAT5a/b,STAT6,TP53
NR1H4		ligand-dependent nuclear receptor		0.18		0.018	0.128	0.0013	APOA1,CYP2B6,G6PC,IL1B,LCN2,Orm1 (includes others),PPARG,SLC10A2,TXNIP	CEBPA,Creb,EGR1,HNF4A,JUN,LEP,NCOA2,NCOA3,NFkB (complex),NR0B2,NR1H4,NR3C1,PPARA,PPARG,RELA,RXRA,STAT1,STAT3,TSC22D3,VDR
TCF4		transcription regulator						0.00133	CDKN1A,G6PC,H1F0,HSD11B1,IFI16,Ly6a (includes others),PLAC8,PPARG,SGK1,SMAGP
Il3		cytokine		0.991		-0.121	1.233	0.00135	CD68,CDKN1A,CISH,LCN2,Ly6a (includes others),NFIL3	AKT1,CEBPA,FOXO1,HNF4A,Il3,NFATC2,NFkB (complex),PPARG,RELA,RUNX1,SREBF1,STAT1,STAT5A,STAT5B,STAT6,TP53
B2M		transmembrane receptor		1		-0.22	1.441	0.00136	CCL3L3,Hamp/Hamp2,HLA-DQB1,IL1B
RNASEL		enzyme						0.00136	CDH1,CDKN1A,IL1B,MT-ATP6
IL1RN		cytokine		1.497	bias	0.3	0.67	0.00136	CHAC1,HLA-DQB1,HSD11B1,IL1B,RARRES1,RSAD2,RTP4,SLC15A3	IFNG,IL1RN,NFkB (complex),NOTCH1,STAT1,STAT3,STAT5A
VDR		transcription regulator		1.969		0.048	1.874	0.00136	CDH1,CDKN1A,CXCL10,CYP2B6,IGFBP3,IL18,SLC10A2,UCP2	AGT,CEBPB,EGR1,ESR1,FOXO1,IL2,IL6,NCOA2,NCOA3,NFkB (complex),NR1H4,PPARA,PPARG,RELA,RXRA,STAT1,STAT3,STAT5B,STAT5a/b,STAT6,VDR
C/ebp		group						0.00138	HSD11B1,LCN2,ONECUT1,Saa3,TAT	C/ebp,CEBPA,CEBPB,NFkB (complex),PPARG,TP53
ERK1/2		group		-0.461		-0.24	0.39	0.00142	BHMT,CAV1,CCL3L3,CDKN1A,CTSV,CXCL10,CYP17A1,GRK5,IGFBP3,IL1B,Saa3,SGK1,SYVN1	AHR,AR,C/ebp,CDKN2A,CEBPA,CEBPB,EGR1,ERK1/2,HIF1A,IRF1,JUN,NFKBIA,NFkB (complex),PPARG,RELA,RXRA,SMAD3,STAT3,TNF,TP53
ALDH1A1		enzyme						0.00151	G6PC,PPARD,PPARG	ALDH1A1,AMPK,EGR1,FOXO1,HNF4A,NFE2L2,PPARG,RELA
PTPRE		phosphatase						0.00151	Cxcl9,IL18,PLA1A
DUSP1		phosphatase		1.195		0.07	1.016	0.00153	CCL3L3,CYP17A1,ELOVL3,GJB2,IL1B,SERPINA12,ZFP36	AR,CEBPB,CXCL2,Ccl2,DUSP1,EGR1,ERK1/2,IL10,IRF1,NFATC2,NFKBIA,NFkB (complex),REL,RELA,STAT1,STAT3
PDPK1		kinase		0.159		-0.066	0.288	0.00154	CAV1,CDKN1A,CXCL10,IL1B	AHR,AR,BTK,CEBPB,EGR1,ERK,ERK1/2,HIF1A,IRF1,JUN,MYC,NFATC2,NFKBIA,NFkB (complex),PDPK1,PPARG,PRKCE,REL,RELA,RXRA,SMAD3,STAT1,STAT3,STAT5a/b
IRAK4		kinase						0.00156	CXCL10,IL1B,PHLDA1,PPARG,RGS16,ZFP36	CEBPB,Creb,IL10,IRAK4,IRF1,JUN,MAPK14,MAPK9,NFATC2,NFKBIA,NFkB (complex),NR3C1,REL,RELA,SMAD3,SREBF1,STAT1,STAT3,TNF,TP53
TP53		transcription regulator		-1.621		-0.093	-1.086	0.00163	AHCY,APOA1,Atp5k,BCAP31,C1QC,CAMK2B,CAV1,CCL3L3,CDH1,CDKN1A,Ces1b/Ces1c,CHD3,CITED2,CKS1B,Cox5b,DBP,DHRS9,G6PC,GLS2,HSP90AA1,HSPD1,IFI16,IFI30,IGFBP3,IL1B,Ly6a (includes others),MYL9,PFN1,PHLDA1,PLA2G16,PPARD,PPARG,RGS16,SGK1,SOCS2,TAGLN2,TCN2,Tmsb4x (includes others),TRIO,ZFP36	CEBPA,CEBPB,CSF2,Creb,EGR1,IFNG,JUN,MAPK8,MYC,NFKBIA,NFkB (complex),NOTCH1,NR1H3,PPARA,PPARG,RELA,SMAD3,SMAD4,SREBF1,STAT1,STAT3,STAT5A,STAT5B,TP53
F2		peptidase		-0.672	bias	-0.356	0.533	0.00163	CD68,CDKN1A,CXCL10,CXCL13,CYP2B6,DHRS9,ESM1,HSP90AA1,IL1B,MIF,TAGLN2,TRIO	AHR,ANGPT2,BTK,CDKN2A,CEBPB,CYR61,F2,HIF1A,IL10,IRF1,JUN,NFATC2,NFKBIA,NFkB (complex),REL,RELA,RXRA,STAT1,STAT3,STAT5a/b
DNAJB4		other						0.00167	CDH1,CDKN1A	CEBPA,DNAJB4,TFAP2A
GJB6		transporter						0.00167	BHMT,GJB2
NEO1		transcription regulator						0.00167	CDH1,Hamp/Hamp2
USP4		peptidase						0.00167	CDH1,RORC
BTNL2		transmembrane receptor		-1.633		-0.153	-1.257	0.00167	CD74,CHD7,FAM213A,GBP3,GJB2,GPD2
IL18	-1.59	cytokine		-1.268	bias	-0.313	-0.351	0.00169	CCL3L3,CDH1,CTH,CXCL10,FCGR3A/FCGR3B,IL18,IL1B,NFIL3,SOCS2	CXCL2,IL18,IL2,IL4,NFkB (complex),NR3C1,PRF1,RELA,STAT1,STAT3,STAT5B,STAT5a/b,STAT6
GJA1		transporter						0.00175	CDH1,CDKN1A,GJB2,IL1B	GJA1,IFNG,IRF1,NFATC2,NFKBIA,NFkB (complex),NOTCH1,STAT1,STAT3,STAT5A
IFIH1		enzyme		-1.922	bias	-0.345	-1.258	0.00175	CISH,CXCL10,Ly6a (includes others),PHLDA1
S100A9		other		-0.159		-0.118	0.184	0.00177	C1QB,CXCL10,FXYD1,GJB2,IL1B,PHLDA1,SGK1,TUBA8,TXNIP	AR,CEBPB,EGR1,ERK1/2,IRF3,IRF7,NFKBIA,NFkB (complex),RELA,S100A8,S100A9,STAT1,TLR3
HGF		growth factor		0.199	bias	-0.284	1.315	0.00179	ARNTL,CAV1,CDH1,CDKN1A,CKS1B,CRY1,CYP17A1,CYP2B6,ESM1,GRK5,IGFBP3,IL1B,LCN2,PHLDA1,PPARD,SGK1,SOCS2,TAGLN2	AR,CDKN2A,CEBPB,EGR1,ERK,ERK1/2,HGF,IKBKB,IRF3,JUN,MYC,NFKBIA,NFkB (complex),PPARG,RELA,SMAD3,STAT3,TNF,TP53
DCN		other		-0.569		0.033	-0.633	0.0018	CDH1,CDKN1A,CXCL10,HLA-DQB1,IL1B	AR,CDKN2A,CEBPB,DCN,EGR1,ERBB2,ERK1/2,FOXO1,HIF1A,JUN,NFKBIA,NFkB (complex),NOTCH1,PDPK1,RELA,SMAD3,STAT1,TGFB1,TP53,Tgf beta
PARP1		enzyme		-1.82		-0.228	-1.269	0.00182	CDH1,CXCL10,Cxcl9,GBP6,IL1B,PLA1A,SOCS2	CEBPB,Creb,IFNG,IL1B,IL2,IRF1,NFATC2,NFKBIA,NFkB (complex),NOTCH1,PARP1,RELA,SMAD3,STAT1,STAT3,STAT5A,STAT5B,STAT5a/b,STAT6,TNF
IGF1R		transmembrane receptor		-0.128		-0.232	0.436	0.00184	CD68,CDH1,CDKN1A,Cox5b,IGFBP3,MT-ATP6,MT-ND3,PDCD10,RPL3,RPS26,SLC16A2	IGF1R,JUN,MYC,N-cor,SMAD3,SMAD4,TP53
CBS/CBSL		enzyme						0.00186	APOA1,GOT1,GOT2
CRKL		kinase						0.00186	CXCL10,Cxcl9,PLA1A
MAZ		transcription regulator						0.00186	CAV1,CDKN1A,PPARG
PTAFR		g-protein coupled receptor						0.00186	CCL3L3,CDH1,IL1B	AR,CEBPB,Creb,EGR1,ERK1/2,IRF1,JAK2,NFATC2,NFKBIA,NFkB (complex),PTAFR,RELA,STAT1,STAT3,STAT5A
RGS1		other						0.00186	CCL3L3,CITED2,Cxcl9
THRAP3		transcription regulator						0.00186	NR1D2,RYBP,TXNIP
IRF7		transcription regulator	Inhibited	-2.002	bias	-0.397	-0.849	0.00192	CXCL10,GBP3,Hamp/Hamp2,IFI16,Irgm1,PLAC8,RSAD2,RTP4,Trim30a/Trim30d	Creb,IFI16,IFN alpha/beta,IFNB1,IL1B,IRF1,IRF3,IRF7,Interferon alpha,NFkB (complex),RELA,SMAD3,STAT1,STAT3,STAT6
STAT5B		transcription regulator		0.896		-0.103	1.146	0.00192	CCL3L3,CDH1,CDKN1A,CISH,Cyp2b13/Cyp2b9,CYP2B6,PPP1R3C,SOCS2,ZFP36	AR,CEBPB,ESR1,FOXO1,IGF1,IL6,IRF1,NFATC2,NFKBIA,NFkB (complex),PPARG,PRL,RELA,SMAD3,STAT1,STAT3,STAT5A,STAT5B,TNF,TP53
PTGES		enzyme						0.00196	CDH1,CDKN1A,G6PC,IL1B,PPARG	JUN,NR1H3,PPARA,PPARG,PTGES,RELA,TP53
CHRNA7		transmembrane receptor		1.964		0.149	1.672	0.00197	CDKN1A,CXCL10,IL1B,PPARD	CEBPB,CHRNA7,Creb,ERK,IL1B,JUN,MYC,NFKBIA,NFkB (complex),PPARG,RELA,SMAD3,STAT1,STAT3,TNF
ATN1	-1.76	transcription regulator						0.00201	DBP,GRK5,IFI16,LSM2,NFIC,RGS16,SOCS2,Tmsb4x (includes others)
IFN alpha/beta		group		-1.528	bias	-0.295	-0.82	0.00205	CXCL10,Cxcl9,IFI16,Irgm1,Ly6a (includes others),RSAD2	IFN alpha/beta,IFNAR1,IFNG,IRF1,IRF3,JUN,NFKBIA,NFkB (complex),NOTCH1,REL,SMAD3,SMAD4,STAT1,STAT3,STAT5A,STAT6
FOS		transcription regulator		-0.577		-0.124	-0.149	0.00207	ATXN2,C3AR1,CD68,CDH1,CTH,CTSV,CYP17A1,ELOVL3,ESM1,FGA,G6PC,GAS5,NFIL3,PFN1,PHLDA1,RBP1,SLC10A2,SYT1,Uba52
ERK		group		-0.47		-0.249	0.349	0.00218	CAV1,CDH1,CDKN1A,CXCL10,GOT1,IL1B,KLF10,LCN2,PPARD,RORC,ZFP36	AHR,CEBPA,CEBPB,ERK,HIF1A,IFNG,IRF1,JUN,MYC,N-cor,NFKBIA,NFkB (complex),NOTCH1,PPARG,RELA,RXRA,SMAD3,SMAD4,STAT1,STAT3,STAT5A,TNFRSF1A,TP53
CXCL2		cytokine						0.00227	CCL3L3,CXCL10,IL1B	AHR,CXCL2,ERK,HIF1A,IRF1,JUN,MYC,NFATC2,NFKBIA,NFkB (complex),PPARG,RELA,RXRA,SMAD3,STAT1,STAT3
Srebp		group						0.00227	ACSS2,CDKN1A,UCP2
SREBF1		transcription regulator		0.476		-0.247	1.192	0.00227	ACSS2,CAMK1D,CDKN1A,CXCL10,G6PC,IL1B,NFIL3,PMVK,PPARG,UCP2	AMPK,CEBPB,EGR1,FOXO1,HNF4A,Ins1,JUN,NCOR1,NFE2L2,NFkB (complex),NR0B2,NR1H3,PPARA,PPARG,RELA,SCD,SREBF1,STAT1,TP53
CLEC11A		growth factor						0.00232	CD74,CYP17A1,IL1B,MIF,SPI1
Ccl2		cytokine		-0.503		-0.182	-0.107	0.00232	CCL3L3,CTSV,CXCL10,IL1B,PPARG	AR,CCR2,CEBPB,CXCL2,CXCL3,Ccl2,EGR1,ERK1/2,IRF1,NFATC2,NFKBIA,NFkB (complex),RELA,SMAD3,STAT1,STAT3
SMARCB1		transcription regulator		1		-0.23	1.673	0.00236	CDH1,CDKN1A,CYP39A1,CYP3A7,G6PC,GJB2,IFI16,PPARG,PPP1R3C	CEBPB,FOXO1,MYC,NFKBIA,NR3C1,PPARG,PRKAA,SMAD3,SMARCB1,SREBF1,TP53
Ins1		other		-0.064		-0.153	0.447	0.00241	APOA1,CDKN1A,G6PC,IGFBP3,IL1B,IVD,MIF,PPARD,PPARG,Saa3,SERPINA12,SOCS2,TAT	C/ebp,CEBPA,CEBPB,Creb,Ins1,JUN,LEP,MAPK8,MYC,NFKBIA,NFkB (complex),NR1H3,PPARA,PPARG,RELA,RXRA,SMAD3,SREBF1,STAT3,TP53
IL23A		cytokine		-0.831	bias	-0.347	-0.143	0.00248	CXCL10,CXCL13,IL1B,RORC	CEBPB,Creb,IL1B,IL23A,IL6,JAK2,JUN,NFKBIA,NFkB (complex),PPARG,REL,RELA,SMAD3,SMAD4,STAT1,STAT3,STAT5A,STAT6
FZD9		g-protein coupled receptor						0.00272	CDH1,CXCL10,IFI16	FZD9,JUN,MYC,N-cor,SMAD3,SMAD4,TP53
EIF2AK1		kinase						0.00274	Hamp/Hamp2,IL1B
IL31RA		transmembrane receptor						0.00274	CISH,SOCS2
Inflammasome (Nalp3, Asc, Casp1)		complex						0.00274	IL18,IL1B	CASP1,IL18,IRF1,Inflammasome (Nalp3, Asc, Casp1),NFKBIA,NFkB (complex),PYCARD,STAT6,TFAP2A
KHSRP		enzyme						0.00274	IL1B,RPL3
PDGF BB		complex		0.093		-0.238	0.901	0.00284	CDKN1A,CTH,FXYD5,IL1B,KLF10,NFIL3,PHLDA1,PPARD,PPARG,RBP1,SGK1,SPI1,ZFP36	CEBPA,CEBPB,Creb,EGR1,ERK,JUN,MAPK8,MYC,NCOA2,NFKBIA,NFkB (complex),NOTCH1,PDGF BB,PPARG,RELA,SMAD3,SMAD4,STAT3,TGFB1,TP53
CASP1		peptidase		-1.942		-0.14	-1.67	0.00306	CDH1,IL18,IL1B,PPARG	CASP1,CEBPB,IL18,IL1A,IRF1,Inflammasome (Nalp3, Asc, Casp1),NFATC2,NFKBIA,NFkB (complex),NR3C1,PYCARD,RELA,SMAD3,STAT1,STAT3,STAT6,TNF
NCSTN		peptidase	Activated	2		0.22	1.559	0.00306	CD68,FCER1G,Ly6a (includes others),SPI1	NCSTN,NFkB (complex),NOTCH1,RELA,STAT3,TCF3,TP53
HIF1A		transcription regulator		-1.015	bias	-0.286	-0.174	0.00309	CAV1,CDH1,CDKN1A,CHKA,CITED2,ERBB4,GCHFR,Hamp/Hamp2,IGFBP3,IL1B,MIF,PLAC8,RORC,SPOP,TMEM19	AR,CEBPB,EGR1,ERK1/2,HIF1A,JUN,MET,MYC,N-cor,NFKBIA,NFkB (complex),NR1H3,PPARA,PPARG,RELA,SMAD3,SMAD4,STAT3,TNF,TP53
IL10		cytokine		-0.781		-0.049	-0.612	0.00316	CCL3L3,CD68,CDKN1A,CXCL10,CXCL13,Cxcl9,FCER1G,FCGR3A/FCGR3B,IL18,IL1B,LILRB4,RARRES1,RGS16,ZFP36	CSF1,IL10,IL2,IL4,IRF1,JUN,NFATC2,NFKBIA,NFkB (complex),NR3C1,REL,RELA,SMAD3,SMAD4,STAT1,STAT3,STAT5A,STAT5B,STAT5a/b,STAT6
RUNX1		transcription regulator		-0.346		-0.126	-0.021	0.00321	CDKN1A,IGFBP3,LCP2,Ly6a (includes others),MYL9,NFIL3,RORC,SPI1,ZBTB16	AHR,CEBPA,HIF1A,HNF4A,IRF1,NFkB (complex),PPARG,RELA,RUNX1,RXRA,SREBF1
LRPAP1		other						0.00322	CCL3L3,CYP17A1,IL1B
BTK		kinase		-0.314		-0.064	-0.174	0.00323	CDKN1A,CISH,CXCL10,IL18,IL1B,LILRB4,SPI1	BTK,CSF2,EGR1,IL10,IL2,IL4,NFATC2,NFKBIA,NFkB (complex),NR3C1,REL,STAT1,STAT3,STAT5A,STAT5B,STAT5a/b,STAT6,TP53
TET2		enzyme		-1.89		-0.242	-1.249	0.00339	AQP8,GRK5,Ifitm1,IL1B,LILRB4,Orm1 (includes others),ZBTB16
RELA		transcription regulator		-0.813	bias	-0.279	0.201	0.00347	CAV1,CDKN1A,CITED2,CXCL10,CYP17A1,CYP2B6,GRK5,IL1B,KLF10,MIF,PPARG,RORC,SAA1,Saa3,SPI1	AHR,CEBPB,Creb,IL1B,IL6,IRF1,NFATC2,NFKBIA,NFkB (complex),PPARG,RELA,SMAD3,SMAD4,STAT1,STAT3,TNF
EPO		cytokine		0.27		-0.208	0.81	0.00366	CA1,CDKN1A,CISH,G6PC,Hamp/Hamp2,IL18,LAPTM5,RAB4A,Snrpg,SOCS2,TXNIP,UCP2	AMPK,CEBPB,EGR1,EPO,ESR1,FOXO1,HNF4A,HRAS,JUN,MYC,NFE2L2,NFKBIA,NFkB (complex),RELA,SMAD3,STAT1,STAT5A,STAT5B,TNF,TP53
CBX5		transcription regulator		1.633	bias	0.397	0.661	0.00373	CD68,CDKN1A,GCHFR,GRHL3,LCN2,PPARG,TXNIP
MECP2		transcription regulator		0.532		-0.05	0.64	0.00373	CAMK2B,CDH1,FXYD1,IGFBP3,IVD,PLA2G16,SGK1	AR,CEBPB,FOXO1,IGF1,MECP2,NFkB (complex),TP53
CARM1		transcription regulator						0.00374	CDKN1A,FTL,G6PC,HSP90AA1	CARM1,NFE2L2,NFkB (complex),PPARG,PTGES,RELA,SMAD3
SERPINE2		other						0.00374	CXCL10,CXCL13,Cxcl9,IL1B	APP,F2,FOXO1,JUN,NFKBIA,NFkB (complex),NOTCH1,RELA,SERPINE2,STAT1,STAT3
LGALS9		other						0.00378	CDKN1A,FCGR3A/FCGR3B,IL1B	AR,CEBPB,LGALS9,NFKBIA,NFkB (complex),SMAD3,SMAD4
PARP9		enzyme						0.00378	CD74,HLA-DQB1,RBMS1
NR0B2		ligand-dependent nuclear receptor		-1.529	bias	0.329	-2.246	0.00392	APOA1,CDKN1A,G6PC,PPARG,SLC10A2	AR,CEBPA,EGR1,JUN,NCOA2,NCOA3,NFkB (complex),NR0B2,NR1H3,NR1H4,NR3C1,PPARA,PPARG,RELA,RXRA,SREBF1,STAT1,TSC22D3,VDR
FOXA1		transcription regulator						0.00402	CDH1,CXCL10,FOXA3,G6PC,MYL9,RORC,TAT,UST	CEBPB,EGR1,FOXA1,FOXO1,IL6,JUN,MYC,NFkB (complex),PPARG,STAT1,STAT3,TP53
HRAS		enzyme		-0.059		-0.127	0.315	0.00404	C1QC,CAV1,CDH1,CDKN1A,CISH,CTSV,CXCL10,EFEMP1,FAM213A,GJB2,HSP90AA1,IFI30,IL1B,LIPG,MYL9,PFN1,Snrpg,SOCS2,Tmsb4x (includes others)	AKT1,CEBPB,FOXO1,HRAS,JUN,MYC,N-cor,NFATC2,NFKBIA,NFkB (complex),PDPK1,PPARG,RELA,SMAD3,SMAD4,STAT1,TERT,TP53
CASP4		peptidase						0.00407	IL18,IL1B	CASP1,CASP4,IL18,IRF1,IRF3,Inflammasome (Nalp3, Asc, Casp1),NFKBIA,NFkB (complex),PYCARD,REL,RELA,SMAD3,SQSTM1,STAT1,STAT6,TBK1,TFAP2A
CHD3	-1.58	enzyme						0.00407	CHD3,LSM2
EHMT1		transcription regulator						0.00407	CDH1,CDKN1A
ITPR2		ion channel						0.00407	G6PC,UBE2R2
RDH8		enzyme						0.00407	CCL3L3,CXCL10
Alpha catenin		group		1.309	bias	0.383	0.307	0.0041	CTSV,CXCL10,IL1B,SAA1,Saa3,SGK1,WIPF1	AHR,Alpha catenin,HIF1A,IRF1,NFATC2,NFKBIA,NFkB (complex),RELA,RXRA,STAT1,STAT3
TCF3		transcription regulator						0.0041	CDH1,CDKN1A,CTSV,H1F0,HSD11B1,IFI16,IL1B,Ly6a (includes others),NFIL3,PLAC8,RGS16,RORC,SMAGP
H2AFY		other		1.067	bias	0.271	0.529	0.00411	CDKN1A,CITED2,G6PC,SERPINA7
IRF6		transcription regulator		-0.762	bias	-0.353	-0.064	0.00411	GRHL3,IL18,IL1B,LCN2	IRF3,IRF6,NFATC2,NFkB (complex),STAT1,STAT3,TLR4
NR1H2		ligand-dependent nuclear receptor		1.546		-0.005	1.558	0.0042	CDH1,CXCL10,HSD11B1,IL1B,Saa3,SLC16A2	AR,CEBPB,Ccl2,EGR1,ERK1/2,NFKBIA,NFkB (complex),NR1H2,RELA
STAT5a/b		group		-1.06	bias	-0.316	-0.363	0.0042	CDKN1A,CISH,FCER1G,LCP2,NIFK,RBP1
FAS		transmembrane receptor		0.571		0.056	0.419	0.00433	CAMK2B,CCL3L3,CDKN1A,CXCL10,GRK5,HLA-DQB1,IL18,IL1B,LILRB4,MARK2,MIF,RSAD2,TAGLN2,ZFP36	CXCL2,CXCL3,FAS,IL10,IRF1,JUN,MAPK9,NFATC2,NFKBIA,NFkB (complex),REL,RELA,SREBF1,STAT1,STAT3,TP53
Lymphotoxin		complex						0.00439	CXCL10,CXCL13,IL1B	CHUK,ESR1,IRF3,Lymphotoxin,NFKBIA,NFkB (complex),RELA
SENP1		peptidase						0.00439	Cox5b,PPARG,UCP2
TRAIP		enzyme						0.00439	CXCL13,Cxcl9,IL1B	IRF3,NFkB (complex),REL,SQSTM1,STAT1,TBK1,TRAIP
SOCS1		other	Activated	2.401	bias	0.289	1.706	0.00449	CISH,CXCL10,Cxcl9,FCER1G,GBP6,IFI16,IL1B	CEBPB,IFNG,IFNGR1,IRF1,JUN,NFKBIA,NFkB (complex),NOTCH1,REL,RELA,SMAD3,SMAD4,SOCS1,STAT1,STAT3,STAT5A,STAT6,TNF
C3		peptidase		-1.491		-0.228	-1.002	0.00449	C3AR1,CDH1,CXCL10,IL1B,UCP2	C3,CEBPB,EGR1,ERK,IL12 (complex),IRF1,JUN,MYC,NFE2L2,NFKBIA,NFkB (complex),NOTCH1,PARP1,PPARG,RELA,SMAD3,STAT6,TGFB1,TNF
Map3k7		kinase		-0.314	bias	-0.294	0.333	0.00449	CCL3L3,CXCL10,Cxcl9,IL1B,RSAD2	AR,CEBPA,CEBPB,Ccl2,EGR1,ERK1/2,IRF1,IRF3,IRF7,Map3k7,NFATC2,NFKBIA,NFkB (complex),RELA,SMAD3,SMAD4,STAT1,STAT3
SMAD4		transcription regulator		1.578		-0.187	2.028	0.00461	APOA1,APOA4,CDH1,CDKN1A,CITED2,CYP17A1,IL1B,SGK1,SPI1,ZFP36	CDKN2A,CEBPA,CEBPB,Creb,ESR1,HIF1A,JUN,MAPK14,MTOR,NFKBIA,NFkB (complex),NR3C1,RELA,SMAD3,SMAD4,STAT1,STAT3,TCF3,TNF,TP53
IKBKE		kinase		-0.218		-0.238	0.249	0.0048	CCL3L3,CXCL10,Cxcl9,IFI16,RSAD2	IFI16,IKBKE,IRF1,IRF3,IRF7,Interferon alpha,NFATC2,NFKBIA,NFkB (complex),REL,SMAD3,SQSTM1,STAT1,STAT3,STAT6,TBK1
IL3		cytokine		-0.979	bias	-0.275	-0.406	0.00488	CDKN1A,Ces1b/Ces1c,CISH,CITED2,EMP3,GNAS,IL1B,LCN2,LILRB4,NIFK,RPL3,SPI1,UCP2	AKT1,Creb,FOXO1,IFI16,IL3,IRF1,IRF7,Interferon alpha,JAK2,NFATC2,NFKBIA,NFkB (complex),RELA,STAT1,STAT3,STAT5A,STAT5a/b,STAT6,TP53
STK40		kinase						0.00493	C1QB,CCL3L3,IL1B,PPARG	IRF1,NFATC2,NFKBIA,NFkB (complex),STAT1,STAT3,STK40
BTRC		enzyme						0.00505	ARNTL,CDKN1A,IL1B	AHR,AR,BTRC,CEBPA,CEBPB,ESR1,HIF1A,IRF1,MTOR,NFKBIA,NFkB (complex),RELA,RXRA,SMAD3,SMAD4,STAT1,STAT3,TP53
Fibrinogen		complex						0.00505	CCL3L3,FCGR3A/FCGR3B,IL1B	Ccl2,Fibrinogen,NFkB (complex),RELA
H2AFZ		other						0.00505	APOA1,CDKN1A,PPARG
PER1		other						0.00505	ARNTL,CRY1,DBP
PYCARD		transcription regulator						0.00505	CDKN1A,IL18,IL1B	CASP1,CEBPB,IFN Beta,IL1A,IRF1,Inflammasome (Nalp3, Asc, Casp1),NFATC2,NFKBIA,NFkB (complex),NR3C1,PYCARD,RELA,STAT1,STAT3,TFAP2A
SOCS6		other						0.00505	IL18,IL1B,PLA1A	Creb,JUN,MAPK14,NFkB (complex),NR3C1,SOCS6,STAT3
KLF6		transcription regulator		-0.5		-0.027	-0.441	0.00512	CCL3L3,CDH1,CDKN1A,IL1B,PPARG	AHR,CXCL2,HIF1A,IRF1,JUN,KLF6,MYC,N-cor,NFATC2,NFKBIA,NFkB (complex),RELA,RXRA,SMAD3,SMAD4,STAT1,STAT3,TP53
PDLIM2		other		0		0.025	-0.062	0.00519	CDH1,CITED2,IGFBP3,MYL9,PHLDA1,TXNIP	CEBPB,MYC,NFKBIA,PDLIM2,PPARG,SMAD3,TP53
BCL3		transcription regulator		1.987		0.048	1.891	0.00538	CXCL10,Cxcl9,HLA-DQB1,IL1B	BCL3,IFNG,IRF1,NFATC2,NFKBIA,NFkB (complex),NOTCH1,STAT1,STAT3,STAT5A
C6		other						0.00564	CCL3L3,IL1B
CHGA		other						0.00564	G6PC,IL1B	CEBPB,CHGA,Ins1,NCOR1,NR0B2,PPARA,PPARG
CLTC		other						0.00564	CD74,CDKN1A	CLTC,IRF1,NFATC2,NFKBIA,NFkB (complex),STAT1,STAT3
CTSE		peptidase						0.00564	IL18,IL1B	CTSE,IL4,NFkB (complex),NR3C1,STAT1,STAT3,STAT6
DUSP6		phosphatase						0.00564	CDKN1A,G6PC	DUSP6,EGR1,FOXO1,PPARG
NPAS2	1.83	transcription regulator						0.00564	ARNTL,CRY1
PPP5C		phosphatase						0.00564	CDKN1A,SGK1	AR,CEBPB,EGR1,ERK1/2,JUN,MYC,N-cor,NCOA2,NFKBIA,NFkB (complex),NR1H3,NR3C1,PPARA,PPARG,PPP5C,RELA,SMAD3,SMAD4,STAT1,TP53,TSC22D3
PRTN3		peptidase						0.00564	CDKN1A,IL18	IRF1,NFATC2,NFKBIA,NFkB (complex),PRTN3,STAT1,STAT3
RAD9A		enzyme						0.00564	CDKN1A,GPR182	AR,JUN,NCOR1,NR3C1,RAD9A,SMAD3,TP53
SLC19A1		transporter						0.00564	Ly6a (includes others),Trim30a/Trim30d
STRA6		other						0.00564	PPARG,RBP1
Ifn gamma		complex		-1.706		-0.213	-1.193	0.00575	CDKN1A,CXCL10,Cxcl9,IL1B,Ly6a (includes others),PPARG	CDKN2A,CSF2,EGR1,IRF1,Ifn gamma,JUN,NFATC2,NFKBIA,NFkB (complex),NR3C1,RELA,SMAD3,STAT1,STAT3,STAT5B,STAT6
FABP4		transporter						0.00578	IL1B,PPARD,PPARG	CEBPB,FABP4,Ins1,JUN,NCOR1,NR0B2,NR1H3,PPARA,PPARG,RELA,TP53
IL36B		cytokine						0.00578	CXCL10,IL18,IL1B	AR,CEBPB,EGR1,ERK1/2,IL36B,IRF1,NFATC2,NFKBIA,NFkB (complex),RELA,STAT1,STAT3
IPMK		kinase						0.00578	MYL9,PFN1,TAGLN2
PSEN1		peptidase		1.977		0.045	1.862	0.00583	C1QB,C1QC,C3AR1,CCL3L3,CD74,DBP,GAS5,GOT2,HSP90AA1,HSPD1,IL1B,PLVAP,PPARG,TUBA8	AKT1,APP,CEBPB,FOXO1,MYC,NFATC2,NFKBIA,NFkB (complex),NOTCH1,PPARG,PSEN1,SMAD3,STAT1,STAT3,TP53
SKIL		transcription regulator		1.091		-0.198	1.481	0.00586	CDH1,CDKN1A,RHOBTB1,SLC44A1	AR,CEBPB,NFKBIA,NFkB (complex),SKIL,SMAD3,SMAD4
SQSTM1		transcription regulator		1.091		-0.184	1.452	0.00586	CITED2,IL18,IL1B,RSAD2	CASP1,Creb,IL1B,IRF1,NFATC2,NFKBIA,NFkB (complex),PYCARD,RELA,SQSTM1,STAT1,STAT3,TFAP2A
IRF1		transcription regulator		0.241	bias	-0.278	0.913	0.0059	CDKN1A,CXCL10,Cxcl9,IL18,IL1B,PLA2G16,RSAD2,SPI1	AHR,HIF1A,IFN Beta,IFNG,IRF1,KLF6,NFATC2,NFKBIA,NFkB (complex),NOTCH1,RELA,RXRA,SMAD3,STAT1,STAT3,STAT5A,STAT6
CD3		complex		0.147	bias	0.268	-0.873	0.00598	CCL3L3,CD74,CISH,CKS1B,CXCL10,DDT,FCER1G,FTL,GNAS,HLA-DQB1,HSP90AA1,IL1B,Ly6a (includes others),PCYOX1,PFN1,PPARG,RORC,SOCS2,SPOP,ZFP36	CD3,CSF2,Ccl2,EGR1,IFNG,IL2,NFATC2,NFKBIA,NFkB (complex),NOTCH1,RELA,STAT1,STAT3,STAT5A,STAT5B,STAT5a/b,STAT6,TP53
IL27		cytokine	Inhibited	-2.392		-0.188	-1.943	0.00608	CD74,CXCL10,HLA-DMA,HLA-DQB1,IL18,IL1B,RORC	Creb,ERK,IFNG,IL1B,IL2,IL27,JUN,MYC,NFkB (complex),NOTCH1,PPARG,REL,RELA,SMAD3,SMAD4,STAT1,STAT3,STAT5A,STAT5B,STAT5a/b,STAT6
DNMT3B		enzyme		0.412		0.067	0.25	0.00634	AHCTF1,CDH1,CDKN1A,DNAJB1,HLA-DQB1,SLC16A2
PTGS2		enzyme		-1.726		-0.2	-1.18	0.00635	CCL3L3,CD68,CDH1,CDKN1A,CXCL10,IGFBP3,IL1B,PPARG	CEBPB,ERBB2,HIF1A,IL2,IL6,IRF1,JUN,NFATC2,NFKBIA,NFkB (complex),NR1H3,PPARA,PPARG,PTGS2,RELA,STAT1,STAT3,STAT5B,STAT5a/b,STAT6,TP53
IFNLR1		transmembrane receptor						0.00636	CCL3L3,CXCL10,IL1B,RSAD2	IFNLR1,JUN,NFKBIA,NFkB (complex),REL,SMAD3,SMAD4,STAT1,STAT3,STAT6
RAC2		enzyme						0.00636	CCL3L3,CD74,IL1B,MIF	JUN,MAPK8,MYC,NFKBIA,RAC2,SMAD3,TP53
BMP2		growth factor		-1.459		-0.23	-0.782	0.00643	CDH1,CDKN1A,CYP17A1,Hamp/Hamp2,IFI16,KLF10,MRAS,PPARG,ZBTB16	AR,BMP2,CEBPB,CSF1,EGR1,ESR1,HIF1A,JUN,MAPK9,MTOR,NFKBIA,NFkB (complex),NOTCH1,RELA,SMAD3,SMAD4,SREBF1,STAT1,STAT5A,TGFB1,TP53
EBF1		transcription regulator		-0.551	bias	-0.288	0.146	0.00688	CXCL10,Cxcl9,G6PC,Ly6a (includes others),NFIL3,PPARG,PPP1R3C	CEBPA,CEBPB,EBF1,EGR1,FOXO1,HNF4A,IL6,NFKBIA,NFkB (complex),PPARG,SMAD3,SREBF1,STAT1,STAT3,STAT6
ABCA1		transporter		1.312		0.071	1.176	0.00689	APOA1,CCL3L3,IL1B,PPARG	ABCA1,APP,CDKN2A,CEBPB,Ccl2,FOXO1,IL6,NFKBIA,NFkB (complex),NOTCH1,PPARG,RELA,SMAD3,STAT1,STAT3,TNF,TP53
IFNGR1		transmembrane receptor						0.00689	CCL3L3,CXCL10,Cxcl9,IL1B	IFNGR1,IRF1,IRF3,MYD88,NFATC2,NFKBIA,NFkB (complex),NR3C1,RELA,SMAD3,SOCS1,STAT1,STAT3,STAT6
LPL		enzyme		-1.96		-0.12	-1.725	0.00689	APOA1,APOA4,IL1B,PPARG	CEBPB,Ins1,LPL,NCOR1,NR0B2,PPARA,PPARG
ESR1		ligand-dependent nuclear receptor		1.249		-0.057	1.521	0.00693	APOA1,ARNTL,CAMK2B,CAV1,CDH1,CDKN1A,CYP17A1,EFEMP1,ERBB4,GJB2,GNAS,HIPK2,HSP90AA1,HSPD1,IGFBP3,IL1B,LAPTM5,LCN2,LOXL4,NR1D2,PCYOX1,PPARD,PPP1R3C,PTTG1IP,RGS16,RORC,RSAD2,RTP4,SGK1,SLC16A2,SLC44A1,SOCS2,TRIO,TXNIP	AR,CEBPB,ERK,ESR1,IFNG,IRF1,JUN,MYC,N-cor,NFKBIA,NFkB (complex),NOTCH1,PPARG,PRL,RELA,SMAD3,STAT1,STAT3,STAT5A,STAT5B,TP53
REL		transcription regulator		0	bias	-0.351	0.994	0.00701	ACSS2,CDH1,CDKN1A,CXCL10,Cxcl9,IL18,PLA2G16,RORC,RSAD2,Snord104	ERK,IL2,IRF1,JUN,MYC,NFATC2,NFKBIA,NFkB (complex),PPARG,REL,RELA,SMAD3,STAT1,STAT3,STAT5B,STAT5a/b,STAT6
PRKCE		kinase	Inhibited	-2.127	bias	-0.337	-1.409	0.00739	CAV1,CDH1,CDKN1A,Cxcl9,IL1B	ERK,GJA1,IKBKB,IRF1,IRF3,JUN,MYC,N-cor,NFATC2,NFKBIA,NFkB (complex),PPARG,PRKCE,RELA,SMAD3,SMAD4,STAT1,STAT3,TP53
ITGA1		other						0.00741	CAV1,IL1B,PPARG	AR,CEBPB,EGR1,ERK,ERK1/2,ITGA1,JUN,MYC,NFKBIA,PPARG,RELA,SMAD3
TRPV4		ion channel						0.00741	CCL3L3,CXCL10,Saa3	CEBPB,CXCL2,Ccl2,IL6,NFkB (complex),PPARG,RELA,STAT1,STAT3,TRPV4
TWIST2		transcription regulator						0.00741	CDH1,CDKN1A,IL1B	JUN,REL,SMAD3,SMAD4,STAT1,STAT3,TWIST2
UCN		other						0.00741	CYP17A1,GNAS,IL1B	AR,CEBPB,EGR1,ERK1/2,NFKBIA,RELA,UCN
AIM2		other						0.00743	IL18,IL1B	AIM2,CASP1,IL18,IRF1,IRF3,NFATC2,NFKBIA,NFkB (complex),PYCARD,REL,SQSTM1,STAT1,STAT3,STAT6,TBK1,TFAP2A
BANP		other						0.00743	CDH1,CDKN1A
CISH	-2.06	other						0.00743	CISH,CXCL10	CISH,IL4,NFkB (complex),NR3C1,STAT1,STAT3,STAT6
CYP3A4		enzyme						0.00743	CYP3A7,SLC10A2
FANCA		other						0.00743	CDKN1A,IL1B	FANCA,IRF1,NFATC2,NFKBIA,NFkB (complex),STAT1,STAT3
GPR84		g-protein coupled receptor						0.00743	CCL3L3,IL1B	GPR84,IL4,NFkB (complex),NR3C1,STAT1,STAT3,STAT6
HBP1		transcription regulator						0.00743	CDKN1A,H1F0
MMP8		peptidase						0.00743	CCL3L3,CXCL10	AR,CEBPB,EGR1,ERK1/2,IL4,MMP8,NFKBIA,NFkB (complex),NR3C1,RELA,STAT1,STAT3,STAT6
RNF41		enzyme						0.00743	ERBB4,IL1B
TRPC4AP		transporter						0.00743	HSPD1,NOP56
CYP1A2		enzyme		-1		-0.017	-0.966	0.00744	CYP17A1,CYP2B6,RGS16,SOCS2
TSC22D3		transcription regulator		1.949		0.138	1.68	0.00744	CDKN1A,IL1B,PPARG,SGK1	AHR,AR,CEBPB,CSF2,EGR1,ERK1/2,FOXO1,HIF1A,IRF1,NFATC2,NFKBIA,NFkB (complex),PPARG,RELA,RXRA,STAT1,STAT3,STAT5B,TSC22D3
IFN Beta		group		0.301	bias	-0.289	0.996	0.00746	C3AR1,CD74,CDKN1A,CXCL10,IFI16,IL1B,RSAD2	IFN Beta,IRF1,Ifnar,JUN,NFATC2,NFKBIA,NFkB (complex),REL,RELA,SMAD3,SMAD4,STAT1,STAT3,STAT6
EPAS1		transcription regulator		-1.98	bias	-0.313	-1.361	0.00753	CAV1,CHKA,CITED2,GCHFR,IGFBP3,MIF,NFIL3,PAN2,PPARG
CTCF		transcription regulator						0.00783	CDH1,CDKN1A,HLA-DQB1,RORC,ZBTB16	CTCF,FOXA1,FOXO1,MYC
GATA2		transcription regulator		-0.922		-0.066	-0.726	0.00788	4930467E23Rik (includes others),C1QC,CCL3L3,CDKN1A,CXCL10,Ear2 (includes others),Gm10408 (includes others),LCN2,Ly6a (includes others),NFIL3,PPARG,SPI1,SUCNR1,TUBA8
NFkB (complex)		complex	Inhibited	-2.063	bias	-0.348	-0.678	0.00801	CCL3L3,CD74,CDH1,CDKN1A,CXCL10,Cxcl9,DBP,GNAS,GRK5,IL18,IL1B,LCN2,PPARG,RGS16,RSAD2,SAA1,Saa3,SLC3A1,ZFP36	CDKN2A,CSF2,Creb,EGR1,IKBKB,IL10,IL1B,IRF1,IRF3,NFKBIA,NFkB (complex),NR3C1,REL,RELA,STAT1,STAT3,STAT5B,TP53
Tgf beta		group		0.175		-0.154	0.628	0.00807	CCL3L3,CDH1,CDKN1A,CXCL10,IGFBP3,IL1B,KLF10,MIF,MN1,RORC	AR,CEBPA,CEBPB,EGR1,ERK,ERK1/2,JUN,MYC,NFKBIA,NFkB (complex),PPARA,PPARG,PTGS2,RELA,SMAD3,SMAD4,STAT3,TNF,TP53,Tgf beta
CXCL10	-1.84	cytokine						0.00832	CXCL10,Cxcl9,IL1B	AR,CEBPB,CXCL10,EGR1,ERK1/2,NFKBIA,RELA
ELF1		transcription regulator						0.00832	CITED2,FCER1G,SPI1
ERBB2		kinase		-0.324		-0.2	0.432	0.00848	CDC23,CDH1,CDKN1A,CHD7,CKS1B,CXCL10,Cxcl9,EMP3,ERBB4,GBP6,GPD2,IGFBP3,IL1B,LCN2,MIF,MYL9,NNMT,PLAC8,POLR2L,PPARG,SOCS2,Tmsb4x (includes others)	AR,Creb,ERBB2,ESR1,HIF1A,IL1B,IRF1,JUN,NFKBIA,NFkB (complex),PPARA,PPARG,PRL,PTGS2,RELA,SMAD3,STAT1,STAT3,STAT5B,STAT6,TP53
CD36		transmembrane receptor						0.00865	APOA1,APOA4,IL1B,PPARG	CD36,Ccl2,JUN,MAPK8,MYC,NFKBIA,NFkB (complex),RELA,SMAD3,TP53
IFI16	-1.72	transcription regulator		-1.898	bias	-0.353	-1.175	0.00875	CDKN1A,CXCL10,IFI16,IL1B,MIF	AHR,CDKN2A,Creb,HIF1A,IFI16,IFNB1,IRF1,IRF3,IRF7,Interferon alpha,NFKBIA,NFkB (complex),RELA,RXRA,SMAD3,STAT1,STAT3,STAT6,TP53
CDKN2A		transcription regulator		-1.742		0.045	-1.888	0.00895	CCL3L3,CDKN1A,CITED2,CXCL10,CXCL13,Cxcl9,FAM111A,GNAS,IL1B,MCMBP,ZNF385A	AHR,CDKN2A,HIF1A,IRF1,JUN,NCOA2,NFATC2,NFE2L2,NFKBIA,NFkB (complex),NR3C1,PARP1,REL,RELA,RXRA,SMAD3,SMAD4,STAT1,STAT3,TSC22D3
TBX2		transcription regulator		-1.408		-0.122	-1.144	0.00924	CDH1,CDKN1A,CKS1B,DBP,NFIL3
AHI1		other						0.00929	GNAT1,LAPTM5,STAP1
SGPP2		phosphatase						0.00929	CDH1,HSP90AA1,IL1B
RGS10		other						0.00929	CCL3L3,CXCL10,IL18,IL1B
TERT		enzyme						0.0094	CAV1,CDKN1A,EFEMP1,FAM213A,IFI16,IL1B,LIPG	AHR,HIF1A,IRF1,NFkB (complex),RELA,RXRA,TERT
ADIPOR2		transmembrane receptor						0.00945	PPARG,UCP2	ADIPOR2,AMPK,Creb,EGR1,FOXO1,HNF4A,LEP,NFE2L2,NFkB (complex),PPARG,RELA,STAT3
ATG16L1		enzyme						0.00945	IL18,IL1B	ATG16L1,CASP1,IL18,IRF1,NFATC2,NFKBIA,NFkB (complex),PYCARD,SQSTM1,STAT1,STAT3,STAT6,TFAP2A
C7		other						0.00945	CCL3L3,IL1B	C7,CXCL2,Ccl2,NFkB (complex),RELA
C8		complex						0.00945	CCL3L3,IL1B	C8,CXCL2,Ccl2,NFkB (complex),RELA
C9		other						0.00945	CCL3L3,IL1B	C9,CXCL2,Ccl2,NFkB (complex),RELA
COCH		other						0.00945	IL18,IL1B
Ccl6		cytokine						0.00945	CCL3L3,CTSV
ING4		transcription regulator						0.00945	CDKN1A,CXCL10	AHR,CDKN2A,HIF1A,ING4,IRF1,NFATC2,NFKBIA,NFkB (complex),RELA,RXRA,STAT1,STAT3,TP53
Mup1 (includes others)		other						0.00945	G6PC,PPARG
NEK6		kinase						0.00945	CITED2,CXCL10
OGG1		enzyme						0.00945	CCL3L3,IL1B
OLFM4		other						0.00945	CCL3L3,IL1B	IRF1,NFATC2,NFKBIA,NFkB (complex),OLFM4,STAT1,STAT3
PDGF (family)		group						0.00945	EEF1B2,HSPD1
PTMA		other						0.00945	CCL3L3,IL1B	IL2,NFkB (complex),PTMA,STAT1,STAT5B,STAT5a/b,STAT6
RIPK3		kinase						0.00945	IL18,IL1B	CASP1,IRF1,IRF3,IRF7,NFATC2,NFKBIA,NFkB (complex),PYCARD,RIPK3,STAT1,STAT3,TFAP2A,TICAM1
THBD		transmembrane receptor						0.00945	IL18,IL1B	IRF1,NFATC2,NFKBIA,NFkB (complex),STAT1,STAT3,THBD
UTS2R		g-protein coupled receptor						0.00945	PPARD,PPARG	CEBPB,Ins1,NCOR1,NR0B2,PPARA,PPARG,UTS2R
NR3C1		ligand-dependent nuclear receptor	Activated	2.687		-0.062	2.903	0.00967	CAV1,CCL3L3,CDKN1A,CKS1B,CXCL10,Cxcl9,CYP3A7,DNASE1L3,FCER1G,G6PC,HSD11B1,Hsd3b4 (includes others),IL18,IL1B,NFIL3,PPARG,SGK1,SLC10A2,TAT,Trim30a/Trim30d	AR,CEBPB,EGR1,ERK1/2,FOXO1,NCOA2,NFKBIA,NFkB (complex),NR3C1,PPARA,PPARG,PTGS2,RELA,RXRA,SMAD3,STAT1,STAT3,STAT6,TP53,TSC22D3,VDR
USF1		transcription regulator						0.00975	Hamp/Hamp2,IGFBP3,RORC,TXNIP,UCP2
MSTN		growth factor		0.739		-0.038	0.812	0.00997	CDKN1A,CTSV,IGFBP3,KLF10
NFKB1		transcription regulator		-1.622	bias	-0.278	-0.906	0.01	CCL3L3,CDKN1A,CXCL10,Cxcl9,GRK5,IGFBP3,IL18,IL1B,Saa3,SPI1
RAF1		kinase	Inhibited	-2.095	bias	-0.347	-1.076	0.0102	CD74,CDKN1A,EMP3,IGFBP3,IL1B,NOP56,PHLDA1,SMAGP,TXNIP
SPI1	-1.75	transcription regulator		-1.384		-0.154	-1.047	0.0102	C1QC,C3AR1,CD68,CDKN1A,Cxcl9,FCER1G,IL18,IL1B,SPI1
CDH1	1.61	other	Inhibited	-2.142		-0.049	-2.037	0.0103	APOA4,CDH1,ERBB4,IGFBP3,LCN2
PTEN		phosphatase		-0.417		0.034	-0.532	0.0103	CDKN1A,CITED2,CKS1B,CTSV,CXCL10,CXCL13,HLA-DMA,IFI30,IGFBP3,IL1B,MT-ATP6,NFIL3,PPARG,Tmsb4x (includes others),ZBTB16
CDK5		kinase						0.0103	CDKN1A,IGFBP3,LRG1
LPIN1		phosphatase						0.0103	CDKN1A,IL1B,PPARG
NOX4		enzyme						0.0103	CDKN1A,CTH,Saa3
APOA1	-2.2	transporter		1.021		0.115	0.795	0.0107	APOA1,CAV1,CHKA,IL1B
FSHR		g-protein coupled receptor						0.0107	G6PC,Hsd3b4 (includes others),IGFBP3,PLA1A
H2AFB3 (includes others)		other		0	bias	-0.397	0.793	0.0107	CDKN1A,CHAC1,DHRS9,SAA1
STAT2		transcription regulator						0.0107	CAV1,CXCL10,RSAD2,SF3A1
NKX2-1		transcription regulator						0.0109	CD74,CKS1B,Ear2 (includes others),INMT,LCN2,LRG1,NOP56,Saa3
Ige		complex		-1.863		-0.186	-1.516	0.0114	CCL3L3,FCER1G,IL1B,PPARG
ANG		enzyme						0.0117	CDKN1A,CXCL10
CTSV	1.61	peptidase						0.0117	CTSV,IL1B
FRMD6		other						0.0117	CDKN1A,IGFBP3
LUM		other						0.0117	CDKN1A,IL1B
PLCL2		enzyme						0.0117	PPARD,PPARG
RNASEH2B		enzyme						0.0117	CDKN1A,CXCL10
SELE		transmembrane receptor						0.0117	CCL3L3,IL1B
VSIR		other						0.0117	CXCL10,Cxcl9
CD40		transmembrane receptor		-0.007		-0.166	0.454	0.0117	CDKN1A,CXCL10,Cxcl9,HLA-DQB1,IL18,IL1B,Ly6a (includes others),SYVN1,ZBTB16
CEBPE		transcription regulator						0.0122	CTSV,IL18,LCN2,Orm1 (includes others)
PTPRJ		phosphatase		-1	bias	-0.366	-0.269	0.0122	CCL3L3,CITED2,IL18,PLA1A
ADIPOQ		other		0.501		-0.038	0.594	0.0125	CDKN1A,CXCL10,G6PC,PPARD,PPARG,SPI1,UCP2
ALOX15		enzyme						0.0126	IL1B,PPARD,PPARG
ASXL2		other						0.0126	GPD2,HSD11B1,PPARG
CHADL		other						0.0126	CDKN1A,IGFBP3,MN1
EIF2AK4		kinase						0.0126	CHAC1,IL1B,PPARG
IL17C		cytokine						0.0126	IL1B,LCN2,SGK1
CREB1		transcription regulator		-1.383		-0.13	-0.921	0.0126	ARPC3,CALN1,CAMK1D,CD68,CDKN1A,G6PC,HLA-DQB1,HSD11B1,IL1B,LCN2,MRPS18B,NFIL3,PPARG,SGK1,SOCS2,TAGLN2,ZFP36
CLOCK		transcription regulator						0.013	CA1,DBP,FOXA3,HLA-DQB1,NFIL3,S100a11,Trim30a/Trim30d
Nr1h		group		0.431		0.122	0.114	0.013	CAV1,CCL3L3,CXCL10,G6PC,IL1B,INSIG2,ZBTB16
CSHL1		growth factor		-0.764		-0.159	-0.454	0.013	CISH,CYP2B6,ONECUT1,SOCS2
SAFB		other		0	bias	0.27	-0.539	0.013	CD74,CDH1,CHD3,CXCL10
CFTR		ion channel	Activated	2.213		0.031	2.144	0.0132	CYP2B6,LRG1,SAA1,Saa3,Tmsb4x (includes others)
STAT4		transcription regulator	Inhibited	-2.2	bias	-0.397	-1.089	0.0138	CXCL10,Cxcl9,FCER1G,GAS5,Gdap10,HLA-DQB1,PLAC8,RGS16,Trim30a/Trim30d
ANXA1		enzyme						0.0138	CDH1,IL1B,RORC
CARD9		other						0.0138	CXCL10,Cxcl9,IL1B
GCK		kinase						0.0138	CDH1,G6PC,TAT
KRT17		other						0.0138	CCL3L3,CXCL10,IL1B
MLXIPL		transcription regulator						0.0138	G6PC,RGS16,TXNIP
CD14		transmembrane receptor						0.0138	CCL3L3,CISH,CXCL10,IL1B
CYP1B1		enzyme		-1		-0.022	-0.957	0.0138	CYP17A1,CYP2B6,RGS16,SOCS2
Akt		group		-1.473		-0.125	-1.113	0.0139	CDH1,CDKN1A,CXCL10,IL1B,LCN2,NFIL3,PPARD,PPARG,SGK1,SYT1
EGFR		kinase		-0.721		-0.202	-0.041	0.014	AHCTF1,CAV1,CDH1,CDKN1A,CHKA,CXCL10,ERBB4,GAS5,IGFBP3,IL1B,LCN2,MTHFR,TXNIP
ABCA4		transporter						0.0141	CCL3L3,CXCL10
ACO1		enzyme						0.0141	FTL,IGFBP3
CACNA1A		ion channel						0.0141	CD68,IL1B
DDX17		enzyme						0.0141	CDKN1A,LCN2
HIST2H3C		other						0.0141	IL1B,LSM2
HSP90AA1	1.55	enzyme						0.0141	CDH1,GJB2
HSPA1A/HSPA1B		enzyme						0.0141	CDKN1A,IL1B
PLCL1		enzyme						0.0141	PPARD,PPARG
PLTP		enzyme						0.0141	APOA1,IL1B
SLC51A		transporter						0.0141	CYP2B6,SLC10A2
XPO1		transporter						0.0141	CDKN1A,IGFBP3
c-Src		group						0.0141	CHKA,CXCL10
TRAF3		enzyme		-0.271		0.093	-0.475	0.0145	CHKA,CXCL10,CXCL13,IL1B,LILRB4
CXCR4		g-protein coupled receptor						0.0147	CDH1,CDKN1A,CXCL10,ZBTB16
POLR2A		enzyme						0.0147	CAV1,CDKN1A,SGK1,Tmsb4x (includes others)
RNA polymerase II		complex						0.015	CDH1,CDKN1A,GOT1,IGFBP3,IL1B,PPARG,RORC,RPL13A,SPI1,Tmsb4x (includes others)
ABCG1		transporter						0.0151	CCL3L3,CXCL13,IL1B
AXL		kinase						0.0151	CDH1,IL18,IL1B
CYBB		enzyme						0.0151	CXCL10,IL1B,PPARG
FECH		enzyme						0.0151	APOA4,Cyp2b13/Cyp2b9,CYP2B6
KEAP1		transcription regulator						0.0151	IL18,IL1B,PPARG
TNFSF14		cytokine						0.0151	CDH1,CXCL10,Cxcl9
TYK2		kinase						0.0151	Hamp/Hamp2,IL1B,LILRB4
ZFP36	-1.73	transcription regulator						0.0152	CCL3L3,CDKN1A,IL1B,LCN2,ZFP36
F2RL1		g-protein coupled receptor						0.0156	CAV1,GBP6,IL1B,TXNIP
HDAC5		transcription regulator						0.0156	CDKN1A,ETNPPL,G6PC,PPARG
MAP2K4		kinase		0.958	bias	-0.349	1.65	0.0165	CDKN1A,CXCL10,PPARD,PPARG
LGALS3		other		-0.943		-0.077	-0.791	0.0167	CCL3L3,CDKN1A,CTSV,PPARG,SAA1
RARB		ligand-dependent nuclear receptor						0.0167	APOA1,CDKN1A,IGFBP3,IL1B,SLC16A2
SBDS		other						0.0167	CHAC1,CTH,DNAJB1,IFI16,INHBE
AURKA		kinase						0.0168	CDH1,CDKN1A
CLCA2		ion channel						0.0168	CDH1,CDKN1A
CXCL1		cytokine						0.0168	IL1B,MRAS
EPCAM		other						0.0168	CDH1,CDKN1A
LILRB4	-1.93	other						0.0168	CXCL10,IL1B
NLRC4		other						0.0168	IL18,IL1B
RGS2		other						0.0168	IL18,PPARG
9530018H14Rik		other						0.0169	CDH1
ACVR2B		kinase						0.0169	CDKN1A
AQUAPORIN		group						0.0169	IL1B
ARMC10		other						0.0169	CDKN1A
BMP2/4		group						0.0169	Hamp/Hamp2
CAV2		other						0.0169	CAV1
CCNI		other						0.0169	CDKN1A
CDT1		other						0.0169	CDKN1A
CMTM8		cytokine						0.0169	CDH1
CSRP3		other						0.0169	TXNIP
CXXC1		transcription regulator						0.0169	CDKN1A
DAGLA		enzyme						0.0169	IL1B
DHX8		enzyme						0.0169	CDKN1A
DNASE1L3	-1.62	enzyme						0.0169	CDKN1A
DPF2		other						0.0169	CXCL13
EBF4		transcription regulator						0.0169	CDKN1A
EXOC8		other						0.0169	CDH1
F11R		other						0.0169	CDH1
F12		peptidase						0.0169	IL1B
FBXL12		enzyme						0.0169	CDKN1A
FDCSP		other						0.0169	CDH1
FKBPL		other						0.0169	CDKN1A
FXYD1	-1.65	ion channel						0.0169	CDKN1A
FZD4		g-protein coupled receptor						0.0169	PLVAP
GPSM3		other						0.0169	IL1B
HNRNPDL		other						0.0169	Cox5b
IFIT1		other						0.0169	CXCL10
IGHMBP2		enzyme						0.0169	APOA1
ING3		other						0.0169	CDKN1A
IQSEC1		other						0.0169	CDH1
IRAK1/4		group						0.0169	IL1B
Il1bos		other						0.0169	IL1B
JADE1		transcription regulator						0.0169	CDKN1A
KRT1		other						0.0169	IL18
LINC00475		other						0.0169	CDKN1A
LOXL3		enzyme						0.0169	CDH1
MKI67		other						0.0169	CDH1
Myosin2		complex						0.0169	PPARG
PCLAF		other						0.0169	CDKN1A
PELI3		enzyme						0.0169	IL1B
PPP2R2D		phosphatase						0.0169	PPARG
PSMC3IP		transcription regulator						0.0169	CYP17A1
PTMS		other						0.0169	TAT
RARRES1	-1.72	other						0.0169	GRK5
RBBP9	1.51	other						0.0169	CDH1
RBP2		transporter						0.0169	CDH1
RBP7		other						0.0169	RBP1
RGMB		other						0.0169	CDH1
RRAS2		enzyme						0.0169	CDH1
SGMS2		enzyme						0.0169	APOA1
SNAI3		transcription regulator						0.0169	CDH1
SV2B		transporter						0.0169	SYT1
Scd2		enzyme						0.0169	PPARG
TGFBI		other						0.0169	CDH1
TLL1		peptidase						0.0169	IGFBP3
Tmsb4x (includes others)	-1.52	other						0.0169	CDH1
UBE2E1		enzyme						0.0169	CDKN1A
Uox		enzyme						0.0169	IL1B
VPS35		transporter						0.0169	PPARG
WDR1		other						0.0169	IL18
WDR82		other						0.0169	CDKN1A
WNT16		other						0.0169	CDKN1A
ZBTB5		other						0.0169	CDKN1A
ZBTB7C		other						0.0169	CDKN1A
ZBTB8A		other						0.0169	CDKN1A
ZNF503		other						0.0169	CDH1
Zfp54		other						0.0169	PPARG
Zfp55		other						0.0169	PPARG
CD38		enzyme		-0.388	bias	-0.345	0.514	0.0169	CISH,CITED2,IFI30,LGALSL,NFIL3,RBPMS,SOCS2
PSEN2		peptidase		1.387		0.034	1.311	0.0174	C1QB,C3AR1,CD74,DBP,GAS5
ERN1		kinase		-0.144		-0.227	0.307	0.0175	CDH1,G6PC,GOT1,IL1B,PPARG,SYVN1
TNFRSF8		transmembrane receptor		1.982		-0.034	2.049	0.0175	CDKN1A,IFI16,LCP2,RPL7A
USF2		transcription regulator						0.0175	Hamp/Hamp2,IGFBP3,RORC,UCP2
HSD11B1	1.61	enzyme						0.0179	APOA1,FGA,UCP2
IL4R		transmembrane receptor						0.0179	FCER1G,IL1B,PPARG
MTTP		transporter						0.0179	CCL3L3,GOT1,PPARG
PRMT5		enzyme						0.0179	CXCL10,G6PC,PPARG
ERG		transcription regulator						0.018	CAMK1D,CDH1,NFIL3,PLA1A,RBMS1,RHOBTB1,WIPF1,ZBTB16
LIPE		enzyme						0.0181	ACSS2,ARNTL,CD74,CITED2,INMT,PPARG
HNF1A		transcription regulator	Activated	2.008	bias	-0.365	2.957	0.0186	EIF4EBP2,FGA,FOXA3,G6PC,GOT1,HACL1,HSD11B1,MRPS18B,ONECUT1,PLA1A,SERPINA7,SLC10A2,TAT,UCP2
JUNB		transcription regulator						0.0188	CAV1,CCL3L3,CD68,LCN2,SGK1,SYT1
PKM		kinase						0.0194	CDH1,IL18,IL1B
SELP		transmembrane receptor						0.0194	CCL3L3,CDKN1A,IL1B
TREM1		transmembrane receptor	Inhibited	-2.055		-0.21	-1.467	0.0195	CXCL10,IL1B,PHLDA1,PLAC8,PPARG,PTTG1IP,RGS16,TBC1D7
SMARCA2		transcription regulator						0.0196	CDH1,CXCL13,G6PC,PPARG
YBX1		transcription regulator		0.152		-0.215	0.578	0.0196	CDKN1A,EFEMP1,HLA-DQB1,IGFBP3
Actin		group						0.0196	IL18,IL1B
CCL21		cytokine						0.0196	CXCL10,Cxcl9
DNA-methyltransferase		group						0.0196	CDH1,CDKN1A
FOXG1		transcription regulator						0.0196	CDKN1A,G6PC
IDH2		enzyme						0.0196	CDH1,PPARG
NBEAL2		other						0.0196	CCL3L3,CXCL10
PER2		transcription regulator						0.0196	ARNTL,DBP
PLA2G2D		enzyme						0.0196	CD68,IL1B
PON1		phosphatase						0.0196	CD68,PPARG
RALA		enzyme						0.0196	CDH1,CDKN1A
RBP1	1.76	transporter						0.0196	PPARG,RBP1
TOPBP1		other						0.0196	CDKN1A,IGFBP3
UGCG		enzyme						0.0196	CDKN1A,GLS2
XRCC6		enzyme						0.0196	APOA1,PLA1A
TLR2		transmembrane receptor		-1.404	bias	-0.287	-0.668	0.0197	CCL3L3,CISH,CXCL10,Cxcl9,GBP3,IL18,IL1B
MYCN		transcription regulator		0.923		-0.081	1.165	0.0197	ATXN2,CAV1,CDKN1A,CITED2,CTDNEP1,HSPD1,POLR2L,RPL13A,RPL3,RPS26
KRAS		enzyme		-0.664		-0.007	-0.642	0.0199	AHCTF1,ARPC3,CAV1,CD74,CDH1,CDKN1A,CXCL10,EFEMP1,IL1B,LIPG,Ly6a (includes others),PLA1A,PPARD,PPARG,Trim30a/Trim30d
VCAN		other		0		0.048	-0.117	0.0201	CDKN1A,LCN2,LOXL4,MIF,PRELP,RBP1
INSR		kinase		-0.686	bias	-0.276	-0.212	0.0202	CDKN1A,Cox5b,CRY1,CTSV,GOT2,HSPD1,KLF10,PHLDA1,RGS16,RPL7A,SOCS2,UCP2
CRH		cytokine		1.073		-0.191	1.448	0.0206	CYP17A1,IL18,IL1B,SGK1
IL22		cytokine		-1.387	bias	-0.257	-0.817	0.0207	CXCL13,FGA,IL1B,LCN2,SAA1
CSF1R		kinase						0.0209	CCL3L3,CDKN1A,SPI1
IGFBP3	-1.51	other						0.0209	CCL3L3,CDKN1A,IL1B
LRP1		transmembrane receptor						0.0209	CCL3L3,CDH1,IL1B
TNIP1		other						0.0209	IL1B,LCN2,Saa3
TCR		complex		-0.281		-0.237	0.371	0.021	APOA4,CCL3L3,CDH1,CISH,CXCL10,CXCL13,HSPD1,LCP2,RPL13A,RPL3,RSAD2,SOCS2
FOLR1		transporter						0.0215	CAV1,Cd52,GAS5,PFN1,TAGLN2
IL5		cytokine		-1.027	bias	-0.377	0.081	0.0215	CDKN1A,CISH,CITED2,IFI30,LCP2,NFIL3,PRRC2A,RBPMS,SGK1,SOCS2
PPARGC1A		transcription regulator		-0.041	bias	-0.286	0.797	0.0222	APOA4,CD68,CDKN1A,Cox5b,CYP2B6,G6PC,GOT2,INSIG2,UCP2
BCL6		transcription regulator		1.671		0.117	1.39	0.0223	CCDC122,CCL3L3,CDKN1A,CXCL10,IL18,IL1B,Ly6a (includes others),RORC
SMAD7		transcription regulator		0.03		0.128	-0.278	0.0223	CDKN1A,CITED2,CXCL10,EFEMP1,Hamp/Hamp2,IL1B
IFNE		cytokine						0.0225	CDKN1A,CXCL10,HSD11B1
NR2F1		ligand-dependent nuclear receptor						0.0225	APOA1,APOA4,CDH1
STAT		group						0.0225	CDKN1A,CISH,SOCS2
SUMO3		other						0.0225	CAV1,CTH,CXCL10
CCL19		cytokine						0.0226	CXCL10,Cxcl9
CXCR2		g-protein coupled receptor						0.0226	CCL3L3,CXCL10
Cdk		group						0.0226	CXCL10,UCP2
DDR1		kinase						0.0226	CDH1,CDKN1A
DGAT1		enzyme						0.0226	PPARD,PPARG
GAB1		kinase						0.0226	CXCL10,IL1B
GHRHR		g-protein coupled receptor						0.0226	HSD11B1,IL1B
IL17D		other						0.0226	CXCL10,CXCL13
IL37		cytokine						0.0226	CXCL10,IL1B
NF2		other						0.0226	CDH1,CDKN1A
NHLH2		other						0.0226	CD68,UCP2
PIAS4		transcription regulator						0.0226	Cxcl9,IL1B
SAT1		enzyme						0.0226	CDKN1A,IGFBP3
TFCP2		transcription regulator						0.0226	FGA,Saa3
EGF		growth factor		-1.183		-0.246	-0.274	0.0227	APOA1,CAV1,CDH1,CDKN1A,CISH,CXCL13,CYP2B6,IGFBP3,IL1B,KLF10,LCN2,PPARD,PPARG,SPI1,ZFP36
IgG		complex		0.547		0.188	0.057	0.0228	CDKN1A,CSNK2B,GNAS,IL1B,LCN2,Ly6a (includes others),ZFP36
PRKAG3		other						0.0228	FTL,GAS5,GOT1,IFI30,RORC,RPL13A,ZFP36
ZBTB16	1.58	transcription regulator		-0.471		-0.041	-0.394	0.0231	CD74,CDKN1A,CXCL10,Ly6a (includes others),RORC,ZBTB16
BSCL2		other						0.0241	CD74,PPARG,RSAD2,SUCNR1
IGF2		growth factor						0.0242	CDKN1A,CRY1,CTSV,IGFBP3,PHLDA1,RGS16,TAT
GNB2		enzyme						0.0242	CCL3L3,CDKN1A,IL1B
MERTK		kinase						0.0242	Cxcl9,IL18,IL1B
SOD2		enzyme						0.0243	CDKN1A,IL1B,INHBE,ZNF358,ZNF526
PML		transcription regulator		0.933		0.056	0.8	0.0247	APOA1,CDKN1A,FTL,IL1B,TRIO,UCP2
EIF2AK3		kinase						0.0252	ARNTL,MTHFR,NFIL3,TXNIP,ZFP36
LDLR		transporter						0.0252	CD68,G6PC,IL1B,LCN2,PPARG
LONP1		peptidase						0.0253	HSPD1,MT-ATP6,MT-ND6,PFN1
PPP3CA		phosphatase						0.0253	CDKN1A,CTSV,FTL,FXYD1
SIRT1		transcription regulator		-0.294		-0.005	-0.282	0.0255	ATF7,CDH1,CDKN1A,DBP,G6PC,Hsd3b4 (includes others),IL1B,RGS16,UCP2
MKL1		transcription regulator		-0.254		0.079	-0.409	0.0255	ELOVL3,Ifitm1,LCN2,LILRB4,MYL9,Saa3
CNR2		g-protein coupled receptor						0.0258	GRK5,IL1B
CSNK2A1		kinase						0.0258	CDH1,ZFP36
FABP1		transporter						0.0258	GOT1,SLC10A2
GPI		enzyme						0.0258	CAV1,CDH1
HAVCR2		other						0.0258	CDKN1A,IL1B
MB21D1		enzyme						0.0258	CXCL10,RSAD2
NDN		transcription regulator						0.0258	CDKN1A,PPARG
PLAGL1		transcription regulator						0.0258	CDKN1A,PPARG
PNN		other						0.0258	CDH1,CDKN1A
RND3		enzyme						0.0258	CDH1,CDKN1A
SELENOS		other						0.0258	CAV1,PPARG
SHARPIN		other						0.0258	IL18,IL1B
ZBTB33		other						0.0258	CDH1,CDKN1A
ZNF148		transcription regulator						0.0258	CDKN1A,Cox5b
BMPR1A		kinase						0.026	CDKN1A,CYP17A1,Hamp/Hamp2
DACH1		transcription regulator						0.026	CDKN1A,EFEMP1,IGFBP3
LHCGR		g-protein coupled receptor						0.026	CTSV,CYP17A1,Hsd3b4 (includes others)
LRP6		transmembrane receptor						0.026	CAV1,CD68,G6PC
MED13		transcription regulator						0.026	G6PC,GPD2,PPARG
MEN1		transcription regulator						0.026	CDH1,CDKN1A,RORC
RBL2		other		0	bias	0.373	-0.745	0.0262	CDKN1A,CHKA,KLF10,MARK2,UXT
SMARCA4		transcription regulator		-0.149	bias	-0.335	1.029	0.0268	APOA1,CD74,CDH1,CDKN1A,CLPX,DHRS9,EMP3,GCHFR,GPM6A,IFI16,IFI30,IL1B,MN1,PPARG,RBP1,SOCS2,WIPF1
IRF8		transcription regulator						0.0271	ATF7,CD74,CDKN1A,Cxcl9,IL18,IL1B
GLI2		transcription regulator						0.0272	CCL3L3,CDH1,CDKN1A,CXCL10,IL1B
KLF3		transcription regulator		-1.508		0.119	-1.901	0.0276	EXTL1,GPD2,MIF,PCYOX1,Pira11,PLPP2,SGK1,SP140,SSSCA1,UNC119B,ZNF579
CASP8		peptidase						0.0278	CXCL10,IL18,IL1B
GNB1		enzyme						0.0278	CCL3L3,CDKN1A,IL1B
CXCR3		g-protein coupled receptor						0.0291	CXCL10,Cxcl9
LBP		transporter						0.0291	CXCL10,IL1B
MUC4		other						0.0291	CDH1,CDKN1A
Mac		complex						0.0291	RGS16,ZFP36
SIGIRR		transmembrane receptor						0.0291	CCL3L3,IL1B
SMURF1		enzyme						0.0291	CXCL10,Cxcl9
VIPR1		g-protein coupled receptor						0.0291	CCL3L3,CXCL10
JAK1/2		group		0	bias	-0.385	0.77	0.0292	BAIAP2,CD74,PLAC8,RSAD2
MAP2K1/2		group		-1.929	bias	-0.269	-1.411	0.0292	CCL3L3,CDH1,IL1B,PHLDA1
MAP2K3		kinase						0.0292	CDKN1A,CXCL10,IL1B,SGK1
GATA6		transcription regulator		-0.084		0.046	-0.197	0.0293	CAV1,CDKN1A,CXCL13,CYP17A1,FOXA3,GRHL3,Saa3
Mapk		group		-0.555	bias	-0.355	0.134	0.0293	APOA1,CDKN1A,DBP,IL1B,PPARD
TNFSF11		cytokine	Inhibited	-2.209	bias	-0.314	-1.337	0.0297	C3AR1,CAV1,CCL3L3,CDKN1A,HIPK2,IL1B,NFIL3,RGS16,Saa3
RUVBL1		transcription regulator						0.0297	IGFBP3,PLAC8,TMEM19
TRAF3IP2		other						0.0297	CXCL10,LCN2,Saa3
TXN		enzyme						0.0297	APOA1,CDKN1A,IL1B
ETS1		transcription regulator		-1.387	bias	-0.279	-0.769	0.03	CAV1,CDKN1A,CITED2,LAIR1,MRPL9,NFIL3,SPI1,SYVN1
NLRP3		other		-1.949		0.084	-2.112	0.0306	CDH1,CXCL10,IL18,IL1B
MAPK1		kinase		-0.102		0.008	-0.125	0.0314	CAV1,CCL3L3,CDKN1A,CISH,DDT,HLA-DMA,IFI16,IL1B,RGS16,SOCS2,WIPF1
NCOA1		transcription regulator						0.0315	CDKN1A,CYP2B6,GJB2,PPARD,PPARG
RRP1B		other						0.0315	CDKN1A,HSP90AA1,MRAS,RPL13A,RPS26
KCNK9		ion channel						0.0317	CA1,LCN2,Nnt
RNASEH2A		enzyme						0.0317	CXCL10,IFI16,RSAD2
PRKCD		kinase		-0.625		-0.186	-0.189	0.0318	CD68,CDKN1A,CXCL10,IL1B,LIPG,RYBP,ZFP36
SPP1		cytokine		0.055	bias	-0.253	0.715	0.0318	CDH1,CDKN1A,CYP39A1,IL1B,PPARG,SAMM50,SELENOW
AGER		transmembrane receptor		-0.809		-0.159	-0.497	0.032	CCL3L3,CDKN1A,IL1B,TXNIP
IL13		cytokine		0.651		-0.164	1.187	0.0322	C3AR1,CCL3L3,CISH,CTSV,FOXA3,HSD11B1,IL18,IL1B,MN1,PHLDA1,PPARG,RORC
ADRB3		g-protein coupled receptor						0.0327	IL1B,UCP2
AKR1B1		enzyme						0.0327	CDKN1A,PPARG
Angiotensin II receptor type 1		group						0.0327	CCL3L3,CXCL10
CCR6		g-protein coupled receptor						0.0327	CCL3L3,CXCL10
CD69		transmembrane receptor						0.0327	IL1B,RORC
FABP5		transporter						0.0327	PPARG,RORC
FKBP4		enzyme						0.0327	G6PC,PPARG
HELLS		enzyme						0.0327	HSPD1,SLC44A1
IGHE		other						0.0327	CCL3L3,ZFP36
LAMA5		other						0.0327	CCL3L3,CXCL10
LGR4		transmembrane receptor						0.0327	CXCL10,IL1B
PDCD4		other						0.0327	CDH1,IL1B
PTP4A3		phosphatase						0.0327	CDH1,HSP90AA1
TNK1		kinase						0.0327	IFI16,Ifitm1
CREBBP		transcription regulator		0.038	bias	-0.26	0.547	0.0328	CAMK2B,CDH1,CDKN1A,CXCL10,Cxcl9,G6PC,GNAS,HSD11B1,NPAS2,RSAD2,RTP4,TUBA8
FSH		complex		1.584		-0.142	1.898	0.0333	CYP17A1,GNAS,GOT1,GRK5,HSD11B1,IGFBP3,KLF10,MN1,PLA1A,RAB4A,RGS16,SGK1
INHBA		growth factor		0.821		-0.215	1.331	0.0334	CDH1,CDKN1A,CHD7,CHMP4B,CYP17A1,ERBB4,RGS16
CCL5		cytokine		-0.313	bias	-0.361	0.382	0.0335	CCL3L3,IL1B,SGK1,ZFP36
PAX7		transcription regulator						0.0335	CAMK1D,NFIX,PPARG,SLC44A1
15-LOX		group						0.0335	PPARG
ACER3		enzyme						0.0335	CDKN1A
ALX1		transcription regulator						0.0335	CDH1
AMD1		enzyme						0.0335	Tmsb4x (includes others)
Acp5		phosphatase						0.0335	IL1B
BAZ1A		other						0.0335	IGFBP3
C1QL3		other						0.0335	G6PC
C1QL4		other						0.0335	PPARG
CARHSP1		other						0.0335	G6PC
CBR1		enzyme						0.0335	CDH1
CCT5		other						0.0335	CDKN1A
CD84		other						0.0335	IL18
CD8B		other						0.0335	IL1B
CGGBP1		transcription regulator						0.0335	CDKN1A
CLDN3		transmembrane receptor						0.0335	CDH1
CNEP1R1		other						0.0335	CTDNEP1
CNTN1		enzyme						0.0335	CDH1
COLEC12		transmembrane receptor						0.0335	CXCL10
COX6A2		enzyme						0.0335	UCP2
CREB5		transcription regulator						0.0335	PPARG
Calcb		other						0.0335	SPI1
Cops2		transcription regulator						0.0335	CDKN1A
DECR1		enzyme						0.0335	IL1B
DENND1A		other						0.0335	CYP17A1
DMPK		kinase						0.0335	FXYD1
DUOX2		enzyme						0.0335	CDKN1A
ELAC2		enzyme						0.0335	CDKN1A
EYA4		phosphatase						0.0335	CXCL10
FXYD5	-1.58	ion channel						0.0335	CDH1
GALR2		g-protein coupled receptor						0.0335	CDKN1A
HPGD		enzyme						0.0335	CDKN1A
ICAM3		transmembrane receptor						0.0335	PPARG
IGFALS		other						0.0335	PPARG
IL22RA1	-1.75	transmembrane receptor						0.0335	Hamp/Hamp2
ING5		other						0.0335	CDKN1A
ITPR3		ion channel						0.0335	G6PC
Importin alpha		group						0.0335	CDKN1A
KHDRBS2		other						0.0335	CDKN1A
LAMA3		other						0.0335	IL1B
LGALS8		other						0.0335	CDKN1A
LRIG3		other						0.0335	ERBB4
MAGEA2/MAGEA2B		other						0.0335	CDKN1A
MAGEA4		other						0.0335	CDKN1A
MLXIP		other						0.0335	TXNIP
NASP		other						0.0335	CDKN1A
NLRP1		other						0.0335	IL1B
NSA2		other						0.0335	CDKN1A
PCBP4		other						0.0335	CDKN1A
PEX2		other						0.0335	CDKN1A
PIN4		enzyme						0.0335	G6PC
POLDIP3		other						0.0335	CDKN1A
POPDC2		other						0.0335	IL1B
Plk		group						0.0335	CXCL10
RETSAT		enzyme						0.0335	PPARG
RNF126	-1.61	enzyme						0.0335	CDKN1A
Rbp		group						0.0335	PPARG
S100A11		other						0.0335	CDKN1A
SALL2		transcription regulator						0.0335	CDKN1A
SCARA3		transmembrane receptor						0.0335	CXCL10
SCARA5		other						0.0335	CXCL10
SIGLEC11		other						0.0335	IL1B
SLC27A4		transporter						0.0335	PPARG
SLC33A1		transporter						0.0335	IL18
SLC39A6		transporter						0.0335	CDH1
SLC7A11		transporter						0.0335	IL1B
SMYD5		other						0.0335	CXCL10
SOCS7		other						0.0335	PPARG
SUCNR1	-1.67	g-protein coupled receptor						0.0335	IL1B
SV2A		transporter						0.0335	SYT1
THOC5		other						0.0335	APOA1
TOP3A		enzyme						0.0335	CDKN1A
TSPYL2		other						0.0335	CDKN1A
USP42		peptidase						0.0335	CDKN1A
Usp17la (includes others)		peptidase						0.0335	CISH
WDR13		other						0.0335	CDKN1A
ZBTB49		other						0.0335	CDKN1A
ZFYVE16		transporter						0.0335	CDKN1A
ASXL1		transcription regulator						0.0337	GPD2,HSD11B1,PPARG
TFRC		transporter						0.0337	CDKN1A,MS4A6A,PPARG
TXNIP	-1.51	other						0.0337	CDKN1A,IL1B,TXNIP
NR3C2		ligand-dependent nuclear receptor		-1		-0.106	-0.788	0.0338	CCL3L3,HLA-DQB1,IL1B,SGK1,TSPYL4
CTNNB1		transcription regulator		0.802	bias	-0.303	1.532	0.0343	BCAP31,Cd52,CDH1,CDKN1A,Cxcl9,ELOVL3,FCER1G,GJB2,Hsd3b4 (includes others),IL1B,PFN1,PPARG,PRRC2A,SAA1,Saa3,SELENOW,SF3A1,SGK1,SPI1
SREBF2		transcription regulator	Activated	2	bias	-0.313	2.625	0.0349	ACSS2,CAMK1D,CDKN1A,PMVK
CD24		other						0.035	CAV1,CDKN1A,CHAC1,EMP3,RARRES1
NPC1		transporter						0.0358	CAV1,CCL3L3,CD68
PIK3CG		kinase						0.0358	CD74,G6PC,IL1B
SRSF2		transcription regulator						0.0358	CDH1,Nnt,Tmsb4x (includes others)
BID		other						0.0363	C3AR1,IL1B
HDAC7		transcription regulator						0.0363	CDKN1A,ETNPPL
IKK (complex)		complex						0.0363	CXCL10,IL1B
IL36A		cytokine						0.0363	CXCL10,IL1B
KLK5		peptidase						0.0363	IL18,IL1B
MDM4		enzyme						0.0363	CDKN1A,HIPK2
NUMB		other						0.0363	CDKN1A,IFI16
PTPN2		phosphatase						0.0363	CCL3L3,Cxcl9
S100B		other						0.0363	CDKN1A,IL1B
TREM2		transmembrane receptor						0.0363	CCL3L3,IL1B
HMGA1		transcription regulator		0.447		-0.11	0.694	0.0366	CAV1,IGFBP3,Ly6a (includes others),NFIX,PPARG,RPL7A
APC		enzyme		0.118		0.143	-0.131	0.0375	CDH1,CDKN1A,DHRS9,PPARD,SGK1
GH1		growth factor		-0.44		-0.051	-0.328	0.0375	CISH,Hsd3b4 (includes others),IGFBP3,SOCS2,ZFP36
IL12 (family)		group		0.6		-0.189	1.015	0.0375	CTH,FCGR3A/FCGR3B,NFIL3,RORC,SOCS2
PRKAA2		kinase		0.127		0.172	-0.252	0.0375	CDH1,CDKN1A,CYP2B6,Ly6a (includes others),PPARG
TLR7		transmembrane receptor		-0.97	bias	-0.386	-0.035	0.0377	CDKN1A,CXCL10,CXCL13,FCER1G,IL1B,RSAD2
ARNTL	1.93	transcription regulator						0.0379	ARNTL,CRY1,DBP
NCOR2		transcription regulator						0.0379	CDKN1A,IL1B,RORC
CCL2		cytokine		-1.982		-0.163	-1.659	0.038	CXCL10,IL18,IL1B,LCN2
TGM2		enzyme		-1.414		-0.171	-0.932	0.0385	ACSS2,C12orf29,CD74,CXCL10,FCER1G,IL1B,MYO9A,PHLDA1
TGFBR2		kinase		0.751		-0.057	0.875	0.0389	CDH1,CDKN1A,GJB2,HSD11B1,IL1B,TXNIP,ZMIZ1
IL6R		transmembrane receptor		-1	bias	-0.297	-0.405	0.0396	CDKN1A,CXCL10,IL1B,SAA1
TGFBR1		kinase						0.0396	CDH1,CDKN1A,Hamp/Hamp2,ZFP36
SRC		kinase		0.271		-0.215	0.741	0.04	CAV1,CDH1,CDKN1A,CTSV,CXCL10
FYN		kinase						0.0401	CXCL10,IL1B,RORC
HSPA5		enzyme						0.0401	CDH1,CXCL10,G6PC
PPRC1		transcription regulator						0.0401	ESM1,LCN2,PHLDA1
BCL2L11		other						0.0402	CCL3L3,IL1B
CCNH		transcription regulator						0.0402	CDKN1A,UCP2
COPS5		transcription regulator						0.0402	CDKN1A,FCER1G
IL31		other						0.0402	CISH,SOCS2
ITCH		enzyme						0.0402	IL1B,WBP2
LILRB3		transmembrane receptor						0.0402	CCL3L3,IL1B
MAP2K2		kinase						0.0402	CDKN1A,IL1B
MNT		transcription regulator						0.0402	KLF10,TXNIP
MSR1		transmembrane receptor						0.0402	CXCL10,IL1B
NAB2		transcription regulator						0.0402	CDKN1A,PPARG
P2RX7		ion channel						0.0402	CXCL10,IL1B
SLC29A1		transporter						0.0402	CDKN1A,RPL3
SUV39H1		enzyme						0.0402	CDH1,CDKN1A
MAP3K7		kinase		-0.972		-0.17	-0.648	0.0413	CXCL10,IL1B,SAA1,Saa3
EZH2		transcription regulator		-1.353		0	-1.353	0.0421	CDH1,CDKN1A,CXCL10,DDT,ERBB4,IGFBP3,LCN2,ONECUT1,PPARG,SAA1
TWIST1		transcription regulator		-1.069		-0.152	-0.708	0.0421	CDH1,CDKN1A,EMP3,IL1B,LRG1,SDC3
AKT2		kinase						0.0424	CDH1,CDKN1A,PPARG
Rock		group						0.0424	CDH1,CDKN1A,PPARG
Tlr		group	Inhibited	-2.184	bias	-0.349	-1.421	0.0427	CISH,CXCL10,IL1B,LCN2,RGS16
MMP9		peptidase		0.152		-0.121	0.393	0.0429	CCL3L3,CD68,CDH1,CDKN1A
PIK3R1		kinase		-1.964	bias	-0.28	-1.413	0.0429	CXCL10,IL1B,PPARG,TXNIP
BMP4		growth factor		-0.567	bias	-0.257	0.039	0.0438	CDH1,CDKN1A,Hamp/Hamp2,KLF10,PPARD,PPARG,SPI1
DDX5		enzyme						0.0442	CDKN1A,LCN2
EPOR		transmembrane receptor						0.0442	CISH,SPI1
HOXA5		transcription regulator						0.0442	CDKN1A,KLF10
ZNF202		transcription regulator						0.0442	APOA4,ZFP36
SFTPA1		transporter		0.943		0.149	0.646	0.0446	CXCL10,ESM1,IL1B,PHLDA1
ADRA1B		g-protein coupled receptor						0.0448	CDKN1A,CTSV,NFIX
C3AR1	-1.68	g-protein coupled receptor						0.0448	CCL3L3,CXCL10,IL1B
TOB1		transcription regulator						0.0448	CDKN1A,PLAC8,TCN2
CXCL12		cytokine		-1.331		-0.239	-0.708	0.0448	CDH1,CXCL10,IL1B,LCP2,Ly6a (includes others),SOCS2,ZBTB16
A2M		transporter						0.0472	CCL3L3,CDH1,IL1B
BRAF		kinase						0.0472	CDH1,CDKN1A,IL1B
WT1		transcription regulator	Activated	2.166		-0.051	2.276	0.0476	AHCY,CDH1,CDKN1A,CTSV,CXCL10,IL1B,PHLDA1,ZMIZ1
NUPR1		transcription regulator		-0.535		0.118	-0.976	0.0479	CD68,CDC23,CITED2,FAM111A,NFIL3,NR1D2,PCYOX1,PHLDA1,PRR12,RBMS1,RYBP,SRGAP2,TMEM19,UPRT
ITK		kinase		-1.941	bias	-0.26	-1.438	0.0482	FCER1G,KLRC1,Ly6a (includes others),ZBTB16
SOCS3		phosphatase						0.0482	CDKN1A,CXCL10,G6PC,IL1B
TGFA		growth factor		0.854	bias	-0.272	1.396	0.0482	CDKN1A,CXCL10,GJB2,LCN2
ACKR1		g-protein coupled receptor						0.0483	CITED2,IFI16
BCOR		transcription regulator						0.0483	CD74,CDKN1A
CD200		other						0.0483	CCL3L3,IL1B
CYP2J2		enzyme						0.0483	IL1B,PPARG
MAPK12		kinase						0.0483	EFEMP1,IL1B
MAT1A		enzyme						0.0483	APOA1,SAA1
PRKDC		kinase						0.0483	CDKN1A,PLA1A
SIN3B		transcription regulator						0.0483	KLF10,TXNIP
SMARCC1		transcription regulator						0.0483	CDH1,CDKN1A
SRA1		transcription regulator						0.0483	CAV1,PPARG
HNF1B		transcription regulator		0.305		-0.026	0.356	0.0483	CDH1,CITED2,FOXA3,IGFBP3,ONECUT1
CBL		transcription regulator						0.0496	CCL3L3,CDKN1A,IL1B
PAF1		other						0.0496	CCL3L3,CITED2,ZFP36
TAF7L		transcription regulator						0.0496	GPD2,SGK1,SPATC1
ABCB11		transporter						0.0498	SLC10A2
ANXA5		transporter						0.0498	CDKN1A
AP2A2		transporter						0.0498	CDKN1A
AZU1		peptidase						0.0498	IL1B
BAG4		other						0.0498	IL1B
BCO1		enzyme						0.0498	PPARG
BLM		enzyme						0.0498	CDKN1A
BMP1		peptidase						0.0498	IGFBP3
BUB3		other						0.0498	CDKN1A
C1QTNF1		other						0.0498	IL1B
C1QTNF12		other						0.0498	IL1B
C1orf106		other						0.0498	IL1B
CARD8		other						0.0498	IL1B
CDC6		other						0.0498	CDH1
CLDN4		transmembrane receptor						0.0498	CDH1
CTBP1-AS2		other						0.0498	CDKN1A
CTH	1.71	enzyme						0.0498	CDKN1A
CUL4A		other						0.0498	CDKN1A
Calcineurin B		group						0.0498	CDKN1A
DAPK1		kinase						0.0498	IL1B
EEF1D		translation regulator						0.0498	CDH1
EFEMP1	-1.55	enzyme						0.0498	CDH1
EID2		other						0.0498	CDKN1A
ELL		transcription regulator						0.0498	CDKN1A
ELOA		transcription regulator						0.0498	CDKN1A
EMP2		other						0.0498	CAV1
ESRP2		other						0.0498	CDH1
EXOC3L1		other						0.0498	CDKN1A
FLOT2		other						0.0498	CDH1
FTMT		enzyme						0.0498	FTL
GIMAP1-GIMAP5		other						0.0498	HSPD1
GJC1		ion channel						0.0498	IL1B
H3F3A/H3F3B		other						0.0498	CDKN1A
HES6		transcription regulator						0.0498	CDKN1A
IFNGR2		transmembrane receptor						0.0498	GBP3
INHBC		growth factor						0.0498	INHBE
ITGB8		other						0.0498	CDKN1A
KDM4D		enzyme						0.0498	CDKN1A
KLF16		other						0.0498	CDKN1A
KLF7		transcription regulator						0.0498	CDKN1A
KLF8		transcription regulator						0.0498	CDH1
L3MBTL2		transcription regulator						0.0498	UXT
LYZ		enzyme						0.0498	IL1B
MCRS1		other						0.0498	CDKN1A
MYBPC3		other						0.0498	CXCL10
N4BP2L2		transcription regulator						0.0498	CDKN1A
NAAA		enzyme						0.0498	IL1B
NLRC3		other						0.0498	IL1B
NOLC1		transcription regulator						0.0498	Orm1 (includes others)
OLA1		enzyme						0.0498	CDKN1A
PFKFB1		kinase						0.0498	G6PC
PLK3		kinase						0.0498	CDKN1A
PMEPA1		other						0.0498	CDKN1A
PTPMT1		phosphatase						0.0498	CDKN1A
PVALB		other						0.0498	C1QC
PYHIN1		other						0.0498	CDKN1A
RACGAP1		transporter						0.0498	CDKN1A
RFFL		enzyme						0.0498	CDKN1A
RNF144B		enzyme						0.0498	CDKN1A
RNH1		other						0.0498	CDH1
RPL13A	-2.19	other						0.0498	CXCL13
SLC12A6		transporter						0.0498	CDH1
SLC27A1		transporter						0.0498	PPARG
SLN		other						0.0498	PPARG
SPAG9		other						0.0498	CDKN1A
SRCAP		transcription regulator						0.0498	CDKN1A
STAB1		transporter						0.0498	CCL3L3
SYF2		other						0.0498	CDKN1A
Smad1/5/8		group						0.0498	CDKN1A
TCP1		other						0.0498	CDKN1A
TRD		other						0.0498	FCER1G
TTC5		other						0.0498	CDKN1A
U2AF2		other						0.0498	CDKN1A
UIMC1		other						0.0498	CDKN1A
YEATS4		transcription regulator						0.0498	CDKN1A
ZNF346		other						0.0498	CDKN1A
ZNF451		enzyme						0.0498	CDKN1A
HDAC4		transcription regulator						0.0498	C1QC,CDKN1A,ETNPPL,G6PC,GPM6A
SYK		kinase		-1.969		0.054	-2.075	0.05	CITED2,CXCL10,Cxcl9,IL1B
PRKCA		kinase		1.808		-0.201	2.171	0.0513	CAV1,CDKN1A,IGFBP3,MRPL9,RSAD2
C5		cytokine	Inhibited	-2.184		-0.183	-1.785	0.0528	CCL3L3,CXCL10,IL1B,NFIX,ZFP36
FGF1		growth factor		1.941		0.075	1.795	0.0609	CD68,CDH1,CDKN1A,IL1B,Irgm1
BDNF		growth factor	Activated	2.646		-0.156	3.058	0.0714	CDKN1A,FTL,HSP90AA1,KLF10,LCN2,Sly (includes others),Snord116,Tmsb4x (includes others),TXNIP
TNFSF12		cytokine		-1.941		-0.138	-1.674	0.0725	CCL3L3,CD68,CXCL10,IL1B
TP73		transcription regulator	Activated	2.042		-0.146	2.461	0.111	ARNTL,CDH1,CDKN1A,CTH,DBP,GRK5,IGFBP3,IL1B,LRG1
IKZF1		transcription regulator		1.982		0.141	1.703	0.198	CDKN1A,IFI16,NFIX,SPI1
UCP1		transporter		1.969		-0.119	2.202	0.201	CTH,CTSV,GOT1,UCP2
SOX2		transcription regulator	Activated	2.386		0.031	2.311	0.278	CDKN1A,CITED2,EFEMP1,GBP3,GRHL3,ONECUT1,PPARG
POU5F1		transcription regulator	Inhibited	-2.176		-0.143	-1.865	0.286	CDH1,CDKN1A,CXCL10,EFEMP1,GBP3,GRHL3,ONECUT1
FN1		enzyme		-1.969		-0.225	-1.526	0.456	AHCY,CDH1,CDKN1A,IL1B
ADCYAP1		other		1.96		-0.101	2.158	0.549	CCL3L3,CXCL10,GRK5,UCP2

## Sheet: IPA tox lists
Tox Lists for C57Bl6 vs abl-SREBP-1a
Ingenuity Toxicity Lists	-log(p-value)	p-value	Ratio	Molecules
FXR/RXR Activation	5.17	6.76083e-06	0.0873	FOXA3,SAA1,APOA4,IL18,IL1B,G6PC,APOA1,FGA,PCYOX1,SLC10A2,PPARG
Increases Liver Steatosis	4.44	3.63078e-05	0.09	IL18,CAV1,IL1B,MARK2,HSD17B13,CNOT3,PPARG,RGS16,SUCNR1
Increases Renal Proliferation	3.19	0.000645654	0.0616	CBLL1,IL1B,CXCL10,RYBP,HSPD1,CDKN1A,ESM1,CHKA,LCN2
Mechanism of Gene Regulation by Peroxisome Proliferators via PPARα	3.04	0.000912011	0.0737	PPARD,IL1B,APOA1,HSP90AA1,SCAND1,PPARG,CITED2
Persistent Renal Ischemia-Reperfusion Injury (Mouse)	2.87	0.00134896	0.133	C1QC,LAPTM5,C1QB,LCN2
Increases Glomerular Injury	2.64	0.00229087	0.0723	IL18,TXNIP,IL1B,CDKN1A,mir-15,MIF
RAR Activation	2.4	0.00398107	0.0474	RDH16,RPL7A,DHRS9,CSNK2B,ZBTB16,RBP1,IGFBP3,SCAND1,CITED2
LXR/RXR Activation	2.4	0.00398107	0.0569	SAA1,APOA4,IL18,IL1B,APOA1,FGA,PCYOX1
Xenobiotic Metabolism Signaling	2.31	0.00489779	0.0372	CAMK2B,DHRS9,FTL,CYP3A7,IL1B,MRAS,CAMK1D,SCAND1,UST,CITED2,CYP2B6,Cyp2b13/Cyp2b9,HSP90AA1
Cytochrome P450 Panel - Substrate is a Xenobiotic (Mouse)	2.18	0.00660693	0.125	CYP2B6,CYP3A7,Cyp2b13/Cyp2b9
Renal Necrosis/Cell Death	2.08	0.00831764	0.0311	EMP3,ERBB4,IL1B,PPARG,LCN2,CITED2,PPARD,IL18,CAV1,UXT,CDKN1A,mir-15,IGFBP3,SYVN1,ATN1,HIPK2,MIF
Renal Proximal Tubule Toxicity Biomarker Panel (Rat)	2.08	0.00831764	0.115	GJB2,FGA,HSP90AA1
Positive Acute Phase Response Proteins	1.91	0.0123027	0.1	SAA1,C1QB,FGA
Liver Proliferation	1.8	0.0158489	0.038	PPARD,IL18,CAV1,IL1B,CDKN1A,GAS5,PPARG,C3AR1,CITED2
Cytochrome P450 Panel - Substrate is a Sterol (Human)	1.68	0.020893	0.143	CYP17A1,CYP39A1
Cytochrome P450 Panel - Substrate is a Sterol (Mouse)	1.68	0.020893	0.143	CYP17A1,CYP39A1
Cytochrome P450 Panel - Substrate is a Sterol (Rat)	1.68	0.020893	0.143	CYP17A1,CYP39A1
Recovery from Ischemic Acute Renal Failure (Rat)	1.68	0.020893	0.143	SGK1,RBP1
Increases Liver Damage	1.64	0.0229087	0.0444	SAA1,IL18,IL1B,CDKN1A,CDH1,MIF
PPARα/RXRα Activation	1.57	0.0269153	0.0391	GNAS,IL1B,MRAS,GOT2,APOA1,HSP90AA1,GPD2
Cytochrome P450 Panel - Substrate is a Xenobiotic (Human)	1.47	0.0338844	0.111	CYP2B6,CYP3A7
VDR/RXR Activation	1.42	0.0380189	0.0513	PPARD,CXCL10,CDKN1A,IGFBP3
Fatty Acid Metabolism	1.39	0.040738	0.0431	DHRS9,CYP2B6,CYP3A7,Cyp2b13/Cyp2b9,IVD
Aryl Hydrocarbon Receptor Signaling	1.35	0.0446684	0.038	NFIC,CYP3A7,IL1B,NFIX,CDKN1A,HSP90AA1
Cytochrome P450 Panel - Substrate is a Xenobiotic (Rat)	1.35	0.0446684	0.0952	CYP2B6,CYP3A7
Increases Transmembrane Potential of Mitochondria and Mitochondrial Membrane	1.32	0.047863	0.06	DNAJB1,ZBTB16,PPARG
Nongenotoxic Hepatocarcinogenicity Biomarker Panel	1.31	0.0489779	0.0909	PLA1A,CDKN1A
Cell Cycle: G2/M DNA Damage Checkpoint Regulation	1.28	0.0524807	0.0577	CDKN1A,HIPK2,CKS1B
Increases Renal Damage	1.22	0.060256	0.044	IL18,TXNIP,MIF,C3AR1
Reversible Glomerulonephritis Biomarker Panel (Rat)	1.21	0.0616595	0.08	CYP2B6,IGFBP3
Mitochondrial Dysfunction	1.2	0.0630957	0.0347	UCP2,MT-ATP6,NDUFA7,MT-ND3,MT-ND6,GPD2
Acute Renal Failure Panel (Rat)	1.15	0.0707946	0.0508	CDKN1A,CD68,LCN2
TR/RXR Activation	1.12	0.0758578	0.0408	UCP2,G6PC,FGA,SLC16A2
PXR/RXR Activation	1.05	0.0891251	0.0462	CYP2B6,CYP3A7,G6PC
NRF2-mediated Oxidative Stress Response	1.01	0.0977237	0.029	CYP2B6,FTL,CYP3A7,DNAJB1,MRAS,Cyp2b13/Cyp2b9,HSP90AA1
Increases Liver Hepatitis	0.964	0.108643	0.0423	CDH1,SPI1,CCL3L3
Liver Necrosis/Cell Death	0.915	0.121619	0.0264	SAA1,CXCL10,HSPD1,CDKN1A,G6PC,ATF7,FGA,CTH
Negative Acute Phase Response Proteins	0.911	0.122744	0.125	APOA1
Glutathione Depletion - Hepatocellular Hypertrophy	0.911	0.122744	0.125	CYP2B6
Vasopressin-induced Genes in Inner Medullary Renal Collecting Duct Cells (Rat)	0.911	0.122744	0.125	SGK1
Cardiac Fibrosis	0.908	0.123595	0.0288	CTSV,CAV1,GNAS,IL1B,APOA1,CNOT3
Decreases Transmembrane Potential of Mitochondria and Mitochondrial Membrane	0.835	0.146218	0.032	UCP2,IL1B,mir-15,LCN2
Genes Upregulated in Response to Proteinuria-induced Oxidative Stress in Renal Proximal Tubule Cells (Human)	0.821	0.151008	0.1	HSP90AA1
Increases Damage of Mitochondria	0.783	0.164816	0.0909	IL1B
Cardiac Necrosis/Cell Death	0.739	0.18239	0.0246	TXNIP,IL1B,HSPD1,CDKN1A,APOA1,LCN2,HSPB6
LPS/IL-1 Mediated Inhibition of RXR Function	0.664	0.21677	0.0242	IL18,CYP2B6,CYP3A7,IL1B,Cyp2b13/Cyp2b9,UST
Cholesterol Biosynthesis	0.638	0.230144	0.0625	PMVK
Hepatic Fibrosis	0.63	0.234423	0.0291	IL1B,IGFBP3,SYVN1
Increases Renal Nephritis	0.615	0.242661	0.0345	MIF,FCGR3A/FCGR3B
Renal Glomerulus Panel (Human)	0.615	0.242661	0.0588	CDKN1A
Biogenesis of Mitochondria	0.554	0.279254	0.05	GNAS
Increases Liver Hyperplasia/Hyperproliferation	0.542	0.287078	0.0261	IL18,ACSS2,Ly6a (includes others)
CAR/RXR Activation	0.423	0.377572	0.0345	CYP2B6
Decreases Depolarization of Mitochondria and Mitochondrial Membrane	0.4	0.398107	0.0323	CDKN1A
NF-κB Signaling	0.353	0.443609	0.0186	IL18,IL1B,CSNK2B,MRAS,FCER1G
Increases Cardiac Dilation	0.326	0.472063	0.0256	GNAS
Cardiac Hypertrophy	0.315	0.484172	0.0175	CTSV,IL18,CAV1,IL1B,MTHFR,MYL9
Hepatic Cholestasis	0.309	0.490908	0.0185	IL18,IL1B,SLC10A2
p53 Signaling	0.264	0.544503	0.0179	CDKN1A,HIPK2
Increases Cardiac Proliferation	0.258	0.552077	0.0204	CDKN1A

## Sheet: IPA tox function
Tox Functions for C57Bl6 vs abl-SREBP-1a
Categories	Functions	Diseases or Functions Annotation	p-Value	Predicted Activation State	Activation z-score	Notes	Bias-corrected z-score	Molecules	# Molecules
Liver Steatosis	hepatic steatosis	Hepatic steatosis	1.6e-07	Decreased	-2.068		-2.679	UCP2,TXNIP,IL1B,PLA2G16,MARK2,G6PC,MTHFR,CNOT3,PPARG,BHMT,RGS16,ATXN2,IL18,ARNTL,CAV1,CDKN1A,HSD17B13,HSD11B1,RORC,INSIG2,SUCNR1,GPD2	22
Renal Damage, Renal Tubule Injury	proximal tubular toxicity	Proximal tubular toxicity	0.000615					GJB2,IL1B,Cyp2b13/Cyp2b9,FGA,IGFBP3,CCL3L3,HSP90AA1	7
Liver Cholestasis	cholestasis	Cholestasis	0.0013					RDH16,GJB2,CD68,CDKN1A,APOA1,SLC10A2,ATXN2	7
Liver Cholestasis	lipopolysaccharide hepatocellular cholestasis	Lipopolysaccharide hepatocellular cholestasis	0.00154					GJB2,CD68	2
Renal Proliferation	proliferation	Proliferation of kidney cells	0.0018		-1.528		-1.327	IL1B,CXCL10,CDKN1A,FCER1G,CDH1,LCN2	6
Hepatocellular Carcinoma, Liver Hyperplasia/Hyperproliferation	hepatocellular carcinoma	Hepatocellular carcinoma	0.00276		-1.41		-1.529	FTL,DNASE1L3,GPM6A,ACSS2,PPARG,PFN1,TRIO,CDKN1A,MS4A6A,CYP39A1,IGFBP3,CDH1,GLS2,HSP90AA1,CCDC122,PDCD10,CXCL10,FGA,SOCS2,BHMT,CSPP1,IL18,GNAS,Cyp2b13/Cyp2b9,CKS1B,Ly6a (includes others),RORC,NNMT	28
Liver Cholestasis	obstructive cholestasis	Obstructive cholestasis	0.00377					GJB2,CD68	2
Liver Damage	damage	Damage of liver	0.00597		-0.472		-0.423	IL1B,CYP3A7,CXCL10,PPARG,C3AR1,PPARD,SAA1,IL18,SGK1,CDKN1A,CDH1,RORC,MIF	13
Liver Cholestasis	intrahepatic cholestasis	Intrahepatic cholestasis	0.0063					RDH16,GJB2,CD68,SLC10A2,ATXN2	5
Liver Steatosis	nonalcoholic fatty liver disease	Nonalcoholic fatty liver disease	0.00813					UCP2,IL18,HSD17B13,PPARG	4
Renal Hyperplasia/Hyperproliferation	hyperplasia	Hyperplasia of kidney	0.00835					MARK2,CDKN1A,HSD11B1	3
Renal Inflammation, Renal Nephritis	nephrotoxic nephritis	Nephrotoxic nephritis	0.00877					HLA-DQB1,FCGR3A/FCGR3B	2
Liver Proliferation	proliferation	Proliferation of liver cells	0.0101		-1.539		-1.257	PPARD,IL18,CAV1,IL1B,CDKN1A,GAS5,PPARG,C3AR1,CITED2	9
Liver Damage, Liver Inflammation/Hepatitis	infection	Infection by Hepatitis C virus genotype 1	0.0108					CYP3A7,CDH1	2
Kidney Failure	ischemic acute renal failure	Ischemic acute renal failure	0.0108					IL18,LCN2	2
Renal Proliferation	proliferation	Proliferation of glomerular cells	0.0129		-0.577		-0.333	IL1B,CXCL10,CDKN1A,FCER1G	4
Liver Cirrhosis	compensated cirrhosis	Compensated cirrhosis	0.0156					CYP3A7,APOA1	2
Congenital Heart Anomaly	atrial septal defect type 8	Atrial septal defect type 8	0.0162					CITED2	1
Cardiac Dysfunction	cardiomyopathy	Cardiomyopathy of left ventricle	0.0162					CAV1	1
Decreased Levels of Albumin	accumulation	Decreased accumulation of albumin	0.0162					CAV1	1
Glomerular Injury	delayed hypersensitive reaction	Delayed hypersensitive reaction of renal glomerulus	0.0162					IL18	1
Glomerular Injury, Renal Hyperplasia/Hyperproliferation	hyperplasia	Hyperplasia of parietal epithelial cells	0.0162					CDKN1A	1
Pulmonary Hypertension	hypertension	Hypertension of pulmonary artery	0.0162					CAV1	1
Increased Levels of Albumin	release	Increased release of albumin	0.0162					IL1B	1
Renal Damage	injury	Injury of outer medulla	0.0162					PPARD	1
Pulmonary Hypertension	primary pulmonary hypertension 3	Primary pulmonary hypertension 3	0.0162					CAV1	1
Kidney Failure	septic acute kidney injury	Septic acute kidney injury	0.0162					LCN2	1
Congenital Heart Anomaly	ventricular septal defect type 2	Ventricular septal defect type 2	0.0162					CITED2	1
Liver Inflammation/Hepatitis	inflammation	Inflammation of liver	0.0174		1.06		0.639	CYP3A7,CXCL10,SPI1,CCL3L3,KLRC1,PPARG,LCP2,IL18,APOA1,ZFP36,CDH1,RORC,FCGR3A/FCGR3B	13
Renal Necrosis/Cell Death	cell death	Cell death of kidney cells	0.0178		-1.606		-1.302	EMP3,ERBB4,IL1B,PPARG,LCN2,CITED2,PPARD,UXT,CDKN1A,IGFBP3,ATN1,SYVN1,HIPK2,MIF	14
Renal Damage	injury	Injury of kidney	0.0201		-1.264		-1.057	PPARD,IL18,TXNIP,LCN2,C3AR1	5
Cardiac Enlargement	hypertrophy	Hypertrophy of heart	0.0225					CTSV,IL1B,RAB4A,MYL9,CNOT3,PPARD,IL18,GRK5,CAV1,PFN1,CDKN1A,FXYD1,MIF	13
Renal Proliferation	cell proliferation	Cell proliferation of kidney cell lines	0.024		0.548		0.687	CBLL1,ERBB4,RYBP,HSPD1,CDKN1A,ESM1,CHKA,HSP90AA1	8
Increased Levels of Alkaline Phosphatase	activation	Increased activation of alkaline phosphatase	0.0296		-1.965	bias	-1.166	IL1B,MN1,KLF10,IFI16	4
Renal Proliferation	proliferation	Proliferation of tubular cells	0.0304					CDH1,LCN2	2
Renal Inflammation, Renal Nephritis	nephritis	Nephritis	0.0319		-0.14		-0.662	CYP2B6,HLA-DQB1,MARK2,CDKN1A,MTHFR,WIPF1,CCL3L3,PPARG,MIF,FCGR3A/FCGR3B	10
Liver Fibrosis	carbon tetrachloride-induced liver fibrosis	Carbon tetrachloride-induced liver fibrosis	0.0322					SYVN1	1
Liver Cholestasis	ethynylestradiol hepatocellular cholestasis	Ethynylestradiol hepatocellular cholestasis	0.0322					GJB2	1
Renal Hyperplasia/Hyperproliferation	hyperplasia	Hyperplasia of distal tubule	0.0322					HSD11B1	1
Renal Enlargement	hypertrophy	Hypertrophy of distal tubule	0.0322					HSD11B1	1
Cardiac Enlargement	hypertrophy	Hypertrophy of ventricular septum	0.0322					MYL9	1
Renal Inflammation, Renal Nephritis	infantile nephropathic cystinosis	Infantile nephropathic cystinosis	0.0322					MTHFR	1
Renal Damage	injury	Injury of renal cortex	0.0322					PPARD	1
Renal Damage	ischemic injury	Ischemic injury of kidney	0.0322					LCN2	1
Cardiac Arteriopathy	stenosis	Stenosis of coronary artery	0.0322					PPARG	1
Renal Inflammation, Renal Nephritis	glomerulonephritis	Glomerulonephritis	0.0332		0.271		-0.118	CYP2B6,MARK2,CDKN1A,WIPF1,CCL3L3,PPARG,MIF,FCGR3A/FCGR3B	8
Liver Hyperplasia/Hyperproliferation	cancer	Liver cancer	0.0369		-0.727		-0.902	CAMK2B,SLC3A1,FTL,TBC1D7,ERBB4,DNASE1L3,MN1,C3AR1,LCP2,GBP3,MS4A6A,CCDC122,LRG1,TXNIP,FGA,SOCS2,CAMK1D,CSPP1,FBXO21,SGK1,MCMBP,NFIX,APOA1,CALN1,CKS1B,IFI16,GNAT1,NNMT,RDH16,EFEMP1,ANKRD11,MTMR9,TUBA8,ZBTB16,ACSS2,GPR155,WIPF1,KLF10,CNOT3,SF3A1,PPP1R3C,PFN1,IGFBP3,UCP2,UBL7,ATXN2,CRY1,PHLDA1,CAMTA1,TSPYL4,PLVAP,Cyp2b13/Cyp2b9,SYVN1,HIPK2,RORC,LSM2,RPL7A,MRAS,NOP56,CHD3,SPR,G6PC,ONECUT1,GRHL3,KIAA1…	118
Liver Hyperbilirubinemia	hyperbilirubinemia	Hyperbilirubinemia	0.0374					MTHFR,FCGR3A/FCGR3B	2
Cardiac Inflammation	inflammation	Inflammation of heart	0.0385					CAV1,APOA1,ZFP36	3
Renal Proliferation	proliferation	Proliferation of mesangial cells	0.0385					IL1B,CXCL10,FCER1G	3
Renal Damage	damage	Damage of kidney	0.04		-1.408		-1.136	PPARD,IL18,TXNIP,MIF,LCN2,C3AR1	6
Glomerular Injury, Renal Hyperplasia/Hyperproliferation	hyperplasia	Hyperplasia of mesangial cells	0.0412					MARK2,CDKN1A	2
Cardiac Infarction	acute myocardial infarction	Acute myocardial infarction	0.0461					PPARD,TUBA8,APOA1,PPARG,FCGR3A/FCGR3B	5
Pulmonary Hypertension	chronic thromboembolic pulmonary hypertension	Inoperable chronic thromboembolic pulmonary hypertension	0.0479					PPARD	1
Liver Cholestasis	obstruction	Obstruction of bile duct	0.0479					GJB2	1
Liver Cholestasis	obstructive jaundice	Obstructive jaundice	0.0479					IL18	1
Liver Damage	damage	Damage of liver cells	0.049					IL1B,MIF	2
Glomerular Injury, Renal Damage	injury	Injury of renal glomerulus	0.049					IL18,TXNIP	2
Liver Fibrosis, Liver Proliferation	proliferation	Proliferation of hepatic stellate cells	0.0498					PPARD,GAS5,PPARG	3
Liver Fibrosis	activation	Activation of hepatic stellate cells	0.0523					GAS5,PPARG,MIF	3
Cardiac Dysfunction, Cardiac Fibrosis	fibrosis	Fibrosis of left ventricle	0.0531					IL1B,APOA1	2
Liver Inflammation/Hepatitis	infection	Infection by hepatitis B virus	0.0548					CYP3A7,CXCL10,FCGR3A/FCGR3B	3
Renal Necrosis/Cell Death	cell death	Cell death of kidney cell lines	0.0578		-1.398		-1.079	PPARD,EMP3,ERBB4,UXT,IGFBP3,ATN1,SYVN1,HIPK2,PPARG,MIF,CITED2	11
Cardiac Necrosis/Cell Death	apoptosis	Apoptosis of cardiomyocytes	0.0583		-0.02		-0.253	TXNIP,IL1B,HSPD1,CDKN1A,APOA1,LCN2,HSPB6	7
Cardiac Infarction	infarction	Infarction of heart	0.0593					PPARD,CAV1,TUBA8,APOA1,FCER1G,CCL3L3,PPARG,FCGR3A/FCGR3B	8
Decreased Levels of Albumin	secretion	Decreased secretion of albumin	0.0634					IL1B	1
Liver Hyperplasia/Hyperproliferation	inflammatory hepatocellular adenoma	Inflammatory hepatocellular adenoma	0.0634					GNAS	1
Congenital Heart Anomaly	mesocardia	Mesocardia	0.0634					CITED2	1
Renal Proliferation	proliferation	Proliferation of proximal tubule cells	0.0634					CDH1	1
Cardiac Necrosis/Cell Death	quantity	Quantity of apoptotic cardiomyocytes	0.0634					APOA1	1
Liver Hyperplasia/Hyperproliferation	hepatoblastoma	Hepatoblastoma	0.0661					TUBA8,HSP90AA1	2
Liver Enlargement	hepatomegaly	Hepatomegaly	0.0669					PLA2G16,G6PC,PPARG,MIF	4
Decreased Levels of Potassium	quantity	Decreased Levels of Potassium	0.0707					TXNIP,SGK1	2
Renal Necrosis/Cell Death	necrosis	Necrosis of renal tubule	0.0738					IL18,CDKN1A,LCN2	3
Cardiac Enlargement	enlargement	Enlargement of atrium	0.0786					CTSV	1
Decreased Levels of Albumin	uptake	Increased uptake of albumin	0.0786					CAV1	1
Cardiac Inflammation	inflammation	Inflammation of myocardium	0.0786					APOA1	1
Cardiac Stenosis	stenosis	Stenosis of pulmonary artery	0.0786					CITED2	1
Cardiac Necrosis/Cell Death	cell viability	Cell viability of cardiomyocytes	0.0849					HSPD1,HSPB6	2
Liver Damage, Liver Inflammation/Hepatitis	infection	Infection by Hepatitis C virus genotype 4	0.0935					CDH1	1
Renal Inflammation, Renal Nephritis	membranoproliferative glomerulonephritis	Membranoproliferative glomerulonephritis	0.0935					MARK2	1
Liver Cholestasis	progressive familial intrahepatic cholestasis type 2	Progressive familial intrahepatic cholestasis type 2	0.0935					SLC10A2	1
Liver Degeneration	degeneration	Degeneration of liver	0.0948					EFEMP1,TXNIP	2
Cardiac Fibrosis	fibrosis	Fibrosis of heart	0.097		0.896		0.536	CTSV,CAV1,GNAS,IL1B,APOA1,CNOT3	6
Decreased Levels of Albumin	quantity	Decreased Levels of Albumin	0.0998					CAV1,IL1B	2
Liver Hyperplasia/Hyperproliferation	liver cholangiocarcinoma	Liver cholangiocarcinoma	0.0998					CDH1,HSP90AA1	2
Liver Fibrosis	fibrosis	Fibrosis of liver	0.0999		0.225		0.097	CD74,SYVN1,CDH1,RORC,MIF	5
Liver Inflammation/Hepatitis	viral hepatitis	Viral hepatitis	0.0999					CYP3A7,CXCL10,CDH1,PPARG,FCGR3A/FCGR3B	5
Cardiac Inflammation	carditis	Carditis	0.102					IL1B,TUBA8,CCL3L3	3
Liver Hyperplasia/Hyperproliferation	liver metastasis	Liver metastasis	0.102					APOA1,MTHFR,HSP90AA1	3
Liver Hyperplasia/Hyperproliferation	liver carcinoma	Liver carcinoma	0.102		-1.41		-1.556	CAMK2B,SLC3A1,FTL,TBC1D7,ERBB4,DNASE1L3,MN1,C3AR1,LCP2,GBP3,MS4A6A,CCDC122,FGA,SOCS2,CAMK1D,CSPP1,FBXO21,SGK1,MCMBP,NFIX,CALN1,CKS1B,IFI16,GNAT1,NNMT,EFEMP1,ANKRD11,MTMR9,TUBA8,ZBTB16,ACSS2,GPR155,WIPF1,KLF10,CNOT3,SF3A1,PPP1R3C,PFN1,IGFBP3,UCP2,UBL7,ATXN2,CRY1,PHLDA1,CAMTA1,TSPYL4,PLVAP,Cyp2b13/Cyp2b9,SYVN1,HIPK2,RORC,LSM2,RPL7A,MRAS,NOP56,CHD3,SPR,G6PC,ONECUT1,GRHL3,KIAA1109,SH3BGRL3,CYP39A1,HA…	111
Liver Damage	hepatotoxicity	Hepatotoxicity	0.105					IL18,MTHFR	2
Liver Hyperplasia/Hyperproliferation	liver adenoma	Liver adenoma	0.105					GNAS,BHMT	2
Renal Necrosis/Cell Death	apoptosis	Apoptosis of kidney cell lines	0.106		-0.607		-0.376	PPARD,UXT,IGFBP3,SYVN1,ATN1,HIPK2,MIF,CITED2	8
Kidney Failure	acute tubular necrosis	Acute tubular necrosis	0.108					LCN2	1
Cardiac Hemorrhaging	bleeding	Bleeding of heart	0.108					Tmsb4x (includes others)	1
Increased Levels of ALT	release	Increased release of ALT	0.108					IL1B	1
Cardiac Dysfunction, Cardiac Fibrosis	interstitial fibrosis	Interstitial fibrosis of left ventricle	0.108					IL1B	1
Renal Proliferation	proliferation	Proliferation of podocytes	0.108					CDKN1A	1
Renal Proliferation	proliferation	Proliferation of renal tubular epithelial cells	0.108					LCN2	1
Cardiac Necrosis/Cell Death	survival	Survival of ventricular myocytes	0.108					HSPB6	1
Pulmonary Hypertension	pulmonary hypertension	Pulmonary Hypertension	0.109					PPARD,IL18,CAV1,CA1,MIF	5
Increased Levels of ALT	quantity	Increased Levels of ALT	0.11					SAA1,IL1B	2
Kidney Failure	failure	Failure of kidney	0.11		-1	bias	-1.525	IL18,TXNIP,CYP2B6,CDKN1A,FCER1G,PPARG,LCN2,FCGR3A/FCGR3B	8
Liver Necrosis/Cell Death	necrosis	Necrosis of liver	0.112		-1.197		-1.463	SAA1,CXCL10,HSPD1,CDKN1A,G6PC,ATF7,FGA,CTH	8
Liver Damage	injury	Injury of liver	0.114		0.458		0.476	SAA1,IL18,CYP3A7,CXCL10,CDKN1A,CDH1,RORC,PPARG	8
Liver Damage, Liver Inflammation/Hepatitis	infection	Infection by Hepatitis C virus	0.115					CYP3A7,CXCL10,CDH1,PPARG	4
Cardiac Infarction	myocardial infarction	Myocardial infarction	0.117					PPARD,TUBA8,APOA1,FCER1G,CCL3L3,PPARG,FCGR3A/FCGR3B	7
Renal Inflammation, Renal Nephritis	crescentic glomerulonephritis	Acute phase crescentic glomerulonephritis	0.123					CCL3L3	1
Liver Fibrosis	chemotaxis	Chemotaxis of hepatic stellate cells	0.123					CXCL10	1
Cardiac Arteriopathy	premature coronary artery disease	Early-onset premature coronary artery disease	0.123					APOA1	1
Liver Steatosis	hepatic steatosis	Severe hepatic steatosis	0.123					UCP2	1
Renal Necrosis/Cell Death	apoptosis	Apoptosis of tubular cells	0.126					CDKN1A,LCN2	2
Cardiac Necrosis/Cell Death	cell death	Cell death of ventricular myocytes	0.132					CDKN1A,HSPB6	2
Liver Cirrhosis	cirrhosis	Cirrhosis of liver	0.134					PPARD,CYP3A7,HLA-DQB1,APOA1,SYVN1,PPARG	6
Liver Hyperplasia/Hyperproliferation	liver cholangiocarcinoma	Stage III liver cholangiocarcinoma	0.137					HSP90AA1	1
Liver Hyperplasia/Hyperproliferation	liver cholangiocarcinoma	Stage IVA liver cholangiocarcinoma	0.137					HSP90AA1	1
Liver Hyperplasia/Hyperproliferation	liver cholangiocarcinoma	Unresectable liver cholangiocarcinoma	0.137					HSP90AA1	1
Cardiac Inflammation	myocarditis	Myocarditis	0.137					IL1B,CCL3L3	2
Liver Damage, Liver Inflammation/Hepatitis	chronic hepatitis	Chronic hepatitis	0.149					CYP3A7,CXCL10,CDH1,RORC,PPARG	5
Renal Necrosis/Cell Death	apoptosis	Apoptosis of proximal tubule cells	0.151					CDKN1A	1
Glomerular Injury, Renal Atrophy	atrophy	Atrophy of renal glomerulus	0.151					G6PC	1
Cardiac Proliferation	proliferation	Proliferation of cardiomyocytes	0.152					CRTC2,CXCL10,CDKN1A	3
Liver Proliferation	proliferation	Proliferation of hepatocytes	0.154		-1.406		-1.214	IL18,CAV1,IL1B,CDKN1A,CITED2	5
Cardiac Damage	cardiotoxicity	Cardiotoxicity	0.154					TUBA8,HSP90AA1	2
Liver Regeneration	regeneration	Regeneration of liver	0.156					FOXA3,CAV1,C3AR1	3
Liver Damage, Liver Inflammation/Hepatitis	chronic autoimmune hepatitis	Chronic autoimmune hepatitis	0.165					RORC	1
Glomerular Injury, Renal Damage	injury	Injury of podocytes	0.165					TXNIP	1
Renal Atrophy	atrophy of kidney	Atrophy of kidney	0.177					EFEMP1,G6PC	2
Congenital Heart Anomaly	congenital heart block	Congenital heart block	0.178					FCGR3A/FCGR3B	1
Liver Hyperplasia/Hyperproliferation	liver cholangiocarcinoma	Metastatic liver cholangiocarcinoma	0.178					HSP90AA1	1
Glomerular Injury, Renal Necrosis/Cell Death	apoptosis	Apoptosis of glomerular cells	0.183					IL1B,CDKN1A	2
Liver Hyperplasia/Hyperproliferation	growth	Growth of liver tumor	0.183					TXNIP,Ly6a (includes others)	2
Cardiac Dysfunction	left ventricular dysfunction	Left ventricular dysfunction	0.187					CTSV,CAV1,IL1B,APOA1	4
Renal Necrosis/Cell Death	apoptosis	Apoptosis of kidney cells	0.188					IL1B,CDKN1A,LCN2	3
Liver Necrosis/Cell Death	cell death	Cell death of hepatocytes	0.189		-0.273		-0.332	SAA1,CXCL10,CDKN1A,ATF7,CTH	5
Cardiac Damage	damage	Damage of myocardium	0.192					CAV1	1
Liver Inflammation/Hepatitis	experimental hepatitis	Experimental hepatitis	0.192					IL18	1
Cardiac Dysfunction	dysfunction	Dysfunction of heart	0.194		1		0.873	PPARD,CTSV,CAV1,IL1B,APOA1	5
Liver Necrosis/Cell Death	cell death	Cell death of liver cells	0.196		-0.549		-0.619	SAA1,CXCL10,HSPD1,CDKN1A,ATF7,CTH	6
Liver Damage	damage	Damage of hepatocytes	0.205					MIF	1
Cardiac Damage, Cardiac Degeneration	degeneration	Degeneration of cardiomyocytes	0.205					CAV1	1
Liver Cirrhosis	primary biliary cirrhosis	Primary biliary cirrhosis	0.226					PPARD,HLA-DQB1,PPARG	3
Liver Hyperplasia/Hyperproliferation	hyperplasia	Hyperplasia of liver	0.23					SPI1	1
Increased Levels of LDH	release	Increased release of LDH	0.23					IL1B	1
Hepatocellular Carcinoma, Liver Hyperplasia/Hyperproliferation	quantity	Quantity of hepatocellular carcinoma	0.23					CDKN1A	1
Hepatocellular Carcinoma, Liver Hyperplasia/Hyperproliferation	hepatocellular carcinoma	Unresectable hepatocellular carcinoma	0.23					HSP90AA1	1
Cardiac Enlargement	ventricular hypertrophy	Ventricular hypertrophy	0.234					CTSV,IL18,CAV1,MYL9	4
Hepatocellular Carcinoma, Liver Hyperplasia/Hyperproliferation	incidence	Incidence of hepatocellular carcinoma	0.236					CDKN1A,BHMT	2
Cardiac Inflammation	experimental autoimmune myocarditis	Experimental autoimmune myocarditis	0.243					CCL3L3	1
Increased Levels of AST	localization	Increased localization of AST	0.243					SAA1	1
Liver Necrosis/Cell Death	apoptosis	Apoptosis of hepatocytes	0.244		-0.399		-0.474	SAA1,CXCL10,CDKN1A,ATF7	4
Liver Cholestasis	progressive familial intrahepatic cholestasis type 1	Progressive familial intrahepatic cholestasis type 1	0.248					RDH16,SLC10A2	2
Renal Necrosis/Cell Death	cell viability	Cell viability of kidney cells	0.255					PPARD	1
Liver Necrosis/Cell Death	focal necrosis	Focal necrosis of liver	0.255					FGA	1
Pulmonary Hypertension	pulmonary hypertensive arterial disease	Pulmonary hypertensive arterial disease	0.26					PPARD,CAV1	2
Glutathione Depletion In Liver	conjugation	Conjugation of glutathione	0.267					MIF	1
Cardiac Fibrosis	fibrosis	Fibrosis of myocardium	0.267					GNAS	1
Cardiac Inflammation	pericarditis	Pericarditis	0.267					TUBA8	1
Congenital Heart Anomaly	situs inversus totalis	Situs inversus totalis	0.267					CITED2	1
Glomerular Injury	abnormal morphology	Abnormal morphology of renal glomerulus	0.269					MARK2,ZFP36,WIPF1	3
Renal Necrosis/Cell Death	apoptosis	Apoptosis of renal tubular epithelial cells	0.279					LCN2	1
Renal Atrophy	atrophy	Atrophy of renal tubule	0.279					G6PC	1
Hepatocellular Carcinoma, Liver Hyperplasia/Hyperproliferation	growth	Growth of hepatocellular carcinoma	0.291					Ly6a (includes others)	1
Nephrosis	minimal change nephrotic syndrome	Minimal change nephrotic syndrome	0.291					CDKN1A	1
Liver Hyperplasia/Hyperproliferation	proliferation	Proliferation of liver cancer cells	0.302					TXNIP	1
Glomerular Injury, Renal Necrosis/Cell Death	apoptosis	Apoptosis of mesangial cells	0.314					IL1B	1
Glomerular Injury	formation	Formation of glomerular crescent	0.314					MIF	1
Liver Fibrosis	migration	Migration of hepatic stellate cells	0.314					MIF	1
Renal Inflammation, Renal Nephritis	autoimmune glomerulonephritis	Autoimmune glomerulonephritis	0.315					MARK2,CDKN1A	2
Renal Dysfunction	dysfunction	Dysfunction of kidney	0.325					PPARD	1
Cardiac Enlargement	hypertrophy	Hypertrophy of ventricular myocytes	0.325					IL18	1
Liver Steatosis	microvesicular hepatic steatosis	Microvesicular hepatic steatosis	0.325					G6PC	1
Liver Damage, Liver Inflammation/Hepatitis	chronic hepatitis C	Chronic hepatitis C	0.332					CXCL10,PPARG	2
Glomerular Injury	abnormal morphology	Abnormal morphology of glomerular capillary	0.336					MARK2	1
Heart Failure	cardiorenal syndrome	Cardiorenal syndrome	0.336					CA1	1
Increased Levels of ALT	localization	Increased localization of ALT	0.336					SAA1	1
Kidney Failure	chronic renal failure	Chronic renal failure	0.357					CYP2B6,CDKN1A,PPARG,FCGR3A/FCGR3B	4
Heart Failure	cardiac death	Cardiac death	0.357					GRK5	1
Cardiac Dilation	dilation	Dilation of left ventricle	0.357					CAV1	1
Liver Hyperplasia/Hyperproliferation	hepatosplenic T-cell lymphoma	Hepatosplenic T-cell lymphoma	0.357					TUBA8	1
Cardiac Enlargement	hypertrophy	Hypertrophy of right ventricle	0.357					CAV1	1
Renal Inflammation, Renal Nephritis	membranous glomerulonephritis	Membranous glomerulonephritis	0.357					CDKN1A	1
Glomerular Injury, Renal Necrosis/Cell Death	apoptosis	Apoptosis of podocytes	0.368					CDKN1A	1
Cardiac Enlargement	hypertrophy	Hypertrophy of cardiomyocytes	0.375					IL18,CAV1,IL1B	3
Cardiac Arteriopathy	coronary artery disease	Coronary artery disease	0.397					CAMTA1,IL1B,TUBA8,CA1,APOA1,PPARG,NNMT	7
Liver Hemorrhaging	bleeding	Bleeding of liver	0.398					FGA	1
Glomerular Injury	abnormal morphology	Abnormal morphology of mesangium	0.408					WIPF1	1
Hepatocellular Carcinoma, Liver Hyperplasia/Hyperproliferation	tumorigenesis	Tumorigenesis of hepatocellular carcinoma	0.417					BHMT	1
Renal Damage	reperfusion injury	Reperfusion injury of kidney	0.427					C3AR1	1
Congenital Heart Anomaly	persistent truncus arteriosus	Persistent truncus arteriosus	0.436					CITED2	1
Liver Inflammation/Hepatitis	alcoholic hepatitis	Alcoholic hepatitis	0.454					CXCL10	1
Cardiac Congestive Cardiac Failure, Heart Failure	congestive heart failure	Congestive heart failure	0.458					CAV1,CA1,PPARG	3
Cardiac Dysfunction, Cardiac Enlargement	hypertrophy	Hypertrophy of left ventricle	0.479					CTSV,CAV1	2
Liver Inflammation/Hepatitis, Liver Steatosis	nonalcoholic steatohepatitis	Nonalcoholic steatohepatitis	0.481					PPARG	1
Kidney Failure	end stage renal disease	End stage renal disease	0.491					CYP2B6,PPARG,FCGR3A/FCGR3B	3
Heart Failure	chronic heart failure	Chronic heart failure	0.514					CA1	1
Liver Hypoplasia	hypoplasia	Hypoplasia of liver	0.521					ATF7	1
Renal Damage, Renal Tubule Injury	damage	Damage of renal tubule	0.529					LCN2	1
Nephrosis	nephrosis	Nephrosis	0.55					CA1,CDKN1A	2
Congenital Heart Anomaly	double outlet right ventricle	Double outlet right ventricle	0.566					CITED2	1
Increased Levels of Creatinine	quantity	Increased Levels of Creatinine	0.58					IL18	1
Cardiac Infarction	ST-elevation myocardial infarction	ST-elevation myocardial infarction	0.6					TUBA8	1
Renal Inflammation, Renal Nephritis	lupus nephritis	Lupus nephritis	0.613					CYP2B6	1
Cardiac Arrythmia	arrhythmia	Arrhythmia	1					LCP2,ARNTL,TUBA8,TRIO	4
Cardiac Arrythmia	atrial fibrillation	Atrial fibrillation	1					TUBA8,TRIO	2
Congenital Heart Anomaly	congenital heart disease	Congenital heart disease	1					CHD7,CITED2,FCGR3A/FCGR3B	3
Heart Failure	failure	Failure of heart	1					GRK5,CAV1,IL1B,CA1,PPARG	5
Cardiac Arrythmia, Tachycardia	ventricular tachycardia	Ventricular tachycardia	1					LCP2	1

## Sheet: IPA disease
Diseases and Bio Functions for C57Bl6 vs abl-SREBP-1a
Categories	Functions	Diseases or Functions Annotation	p-Value	Predicted Activation State	Activation z-score	Notes	Bias-corrected z-score	Molecules	# Molecules
Endocrine System Disorders, Gastrointestinal Disease, Immunological Disease, Metabolic Disease, Organismal Injury and Abnormalities	insulin-dependent diabetes mellitus	Insulin-dependent diabetes mellitus	1.81e-14		0.686		0.818	BC023105,Cxcl9,LSM2,CTSV,FCER1G,CCL3L3,C130026I21Rik (includes others),Gstp3,PPARG,Trim30a/Trim30d,C3AR1,LILRB4,RTP4,PILRB,HLA-DMA,PRRC2A,ZNF705A,MS4A6A,HSD11B1,UCP2,Pira11,IL1B,CD74,HLA-DQB1,CXCL10,FXYD5,SOCS2,CISH,ATXN2,CLEC12A,IL18,Irgm1,CXCL13,GBP6,Gm4841,CA1,STAP1,Ly6a (includes others),IFI16,CTH	40
Metabolic Disease	glucose metabolism disorder	Glucose metabolism disorder	2.72e-12		-0.061		-0.914	BC023105,EIF4EBP2,Cxcl9,LSM2,CTSV,RSAD2,G6PC,FCER1G,Gstp3,ONECUT1,Trim30a/Trim30d,C3AR1,LILRB4,PRRC2A,HSD17B13,MS4A6A,HSD11B1,TXNIP,CD74,Pira11,IL1B,HLA-DQB1,CXCL10,DYRK1B,RBP1,SOCS2,LCN2,PPARD,IL18,Gm4841,CA1,APOA1,IFI16,CTH,NNMT,PLA2G16,ZBTB16,KLF10,CCL3L3,C130026I21Rik (includes others),PPARG,RTP4,PILRB,ARNTL,PPP1R3C,HLA-DMA,CDKN1A,ZNF705A,IGFBP3,MIF,UCP2,RBMS1,SERPINA12,MARK2,FXYD5,CISH,ATXN2…	70
Lipid Metabolism, Molecular Transport, Small Molecule Biochemistry	quantity	Quantity of steroid	1.47e-11		-0.818		-0.83	APOA4,CRTC2,CYP3A7,PLA1A,ZBTB16,G6PC,CHKA,AQP8,PPARG,SAA1,ARNTL,CDKN1A,HSD11B1,MIF,NFIL3,SERPINA12,RBMS1,TXNIP,IL1B,CYP17A1,MARK2,SLC16A2,SLC10A2,BHMT,LCN2,ATXN2,LIPG,CRY1,PPARD,IL18,GRK5,CAV1,GNAS,PLVAP,SGK1,APOA1,GPD2	37
Lipid Metabolism, Molecular Transport, Small Molecule Biochemistry	concentration	Concentration of lipid	2.64e-11		-0.013		0.231	CRTC2,PLA1A,CYP3A7,MRAS,G6PC,FCER1G,CHKA,ONECUT1,AQP8,SAA1,GRHL3,HSD11B1,CTDNEP1,TXNIP,CYP17A1,IL1B,RBP1,SLC16A2,ELOVL3,LCN2,PPARD,IL18,SGK1,APOA1,GNAT1,RDH16,APOA4,PLA2G16,ZBTB16,PLPP2,PPARG,CNOT3,ARNTL,PPP1R3C,CDKN1A,MIF,NFIL3,UCP2,RBMS1,SERPINA12,MARK2,SLC10A2,BHMT,ATXN2,LIPG,CRY1,CAV1,GRK5,GNAS,PLVAP,EXTL1,GPD2	52
Connective Tissue Development and Function, Tissue Morphology	mass	Mass of adipose tissue	1.27e-10					UCP2,RDH16,SERPINA12,APOA4,UBL5,PLA2G16,MARK2,PPARG,BHMT,LCN2,ATXN2,C3AR1,PPARD,IL18,ARNTL,CAV1,GNAS,PLVAP,CDKN1A,APOA1,IGFBP3,GPD2	22
Endocrine System Disorders, Gastrointestinal Disease, Metabolic Disease, Organismal Injury and Abnormalities	diabetes mellitus	Diabetes mellitus	2.96e-10		-0.318		-0.298	BC023105,Cxcl9,LSM2,RSAD2,CTSV,FCER1G,Gstp3,ONECUT1,Trim30a/Trim30d,C3AR1,LILRB4,PRRC2A,MS4A6A,HSD17B13,HSD11B1,CD74,Pira11,IL1B,HLA-DQB1,CXCL10,SOCS2,LCN2,PPARD,IL18,Gm4841,CA1,APOA1,IFI16,CTH,NNMT,ZBTB16,KLF10,CCL3L3,C130026I21Rik (includes others),PPARG,RTP4,PILRB,HLA-DMA,CDKN1A,ZNF705A,MIF,UCP2,RBMS1,FXYD5,CISH,ATXN2,CLEC12A,CAMTA1,CAV1,Irgm1,CXCL13,GBP6,STAP1,Ly6a (includes others),CDC23,FCG…	57
Connective Tissue Development and Function, Tissue Morphology	mass	Mass of fat pad	8.19e-10					RDH16,APOA4,PLA2G16,MARK2,LCN2,ATXN2,C3AR1,PPARD,IL18,ARNTL,CAV1,GNAS,PLVAP,CDKN1A,IGFBP3,GPD2	16
Immunological Disease	systemic autoimmune syndrome	Systemic autoimmune syndrome	1.08e-09		0.555		0.608	BC023105,Cxcl9,LSM2,CTSV,DNASE1L3,FCER1G,Gstp3,Trim30a/Trim30d,C3AR1,LILRB4,SAA1,CYYR1,PRRC2A,MS4A6A,ZFP36,HSD11B1,Saa3,CD74,Pira11,IL1B,HLA-DQB1,CXCL10,SOCS2,LCN2,IL18,SGK1,Gm4841,CA1,APOA1,IFI16,CTH,HSPD1,MTHFR,CCL3L3,C130026I21Rik (includes others),PPARG,RTP4,POLR2L,PILRB,CYP2B6,HLA-DMA,CD68,TRIO,ZNF705A,CDH1,MIF,SDC3,UCP2,FXYD5,CISH,BHMT,ATXN2,CLEC12A,Irgm1,CXCL13,GBP6,STAP1,Ly6a (includes ot…	60
Lipid Metabolism, Molecular Transport, Small Molecule Biochemistry	concentration	Concentration of triacylglycerol	1.22e-09		-1.092		-1.108	APOA4,PLA2G16,G6PC,CHKA,ONECUT1,CNOT3,AQP8,PPARG,ARNTL,PPP1R3C,HSD11B1,MIF,NFIL3,CTDNEP1,UCP2,SERPINA12,TXNIP,IL1B,MARK2,BHMT,LIPG,PPARD,CAV1,GNAS,PLVAP,APOA1,GPD2	27
Lipid Metabolism, Molecular Transport, Small Molecule Biochemistry	concentration	Concentration of sterol	2.43e-09		-0.49		-0.717	APOA4,PLA1A,G6PC,CHKA,AQP8,PPARG,SAA1,ARNTL,CDKN1A,HSD11B1,NFIL3,SERPINA12,TXNIP,IL1B,MARK2,SLC16A2,SLC10A2,BHMT,ATXN2,LIPG,PPARD,CAV1,GNAS,PLVAP,APOA1,GPD2	26
Lipid Metabolism, Molecular Transport, Small Molecule Biochemistry	concentration	Concentration of cholesterol	4.13e-09		-0.617		-0.833	APOA4,PLA1A,G6PC,AQP8,PPARG,SAA1,ARNTL,CDKN1A,HSD11B1,NFIL3,SERPINA12,TXNIP,IL1B,MARK2,SLC16A2,SLC10A2,BHMT,ATXN2,LIPG,PPARD,CAV1,GNAS,PLVAP,APOA1,GPD2	25
Dermatological Diseases and Conditions, Organismal Injury and Abnormalities	psoriasis	Psoriasis	1.41e-08					RSAD2,CTSV,PLA2G16,ZBTB16,GOT2,PPARG,C3AR1,GJB2,RTP4,PPP1R3C,IGFBP3,ZFP36,CDH1,MIF,NFIL3,TXNIP,IL1B,IFI30,CXCL10,IL22RA1,ELOVL3,SOCS2,LCN2,PPARD,RARRES1,IL18,CAV1,SGK1,NR1D2,SYVN1,IFI16,RORC,GOT1,FCGR3A/FCGR3B	34
Cellular Movement, Hematological System Development and Function, Immune Cell Trafficking, Inflammatory Response	chemotaxis	Chemotaxis of leukocytes	6.75e-08	Decreased	-2.68	bias	-1.494	Cxcl9,CRTC2,RPL13A,HSPD1,G6PC,FCER1G,WIPF1,CCL3L3,PPARG,C3AR1,SAA1,PFN1,CDKN1A,MIF,IL1B,CD74,CXCL10,CAMK1D,SPI1,LCN2,IL18,GNAS,CXCL13,APOA1,Ear2 (includes others),STAP1	26
Protein Synthesis	quantity	Quantity of protein in blood	1.14e-07		-1.477		-1.684	APOA4,CRTC2,PLA2G16,SPR,ONECUT1,PPARG,C3AR1,PILRB,ARNTL,PPP1R3C,IGFBP3,HSD11B1,MIF,NFIL3,SDC3,SERPINA12,IL1B,MARK2,SLC16A2,KLRC1,BHMT,ATXN2,LIPG,CRY1,IL18,CAV1,Irgm1,GNAS,PLVAP,APOA1,SUCNR1,GPD2	32
Carbohydrate Metabolism	gluconeogenesis	Gluconeogenesis	1.39e-07		1.342		1.391	SERPINA12,ARNTL,CAV1,TXNIP,CRTC2,RBP1,G6PC,CTH,PPARG,TAT,CRY1,GPD2	12
Tissue Morphology	morphology	Morphology of connective tissue	1.51e-07					RDH16,EFEMP1,APOA4,CTSV,UBL5,PLA2G16,MRAS,MN1,KLF10,PPARG,CNOT3,C3AR1,LCP2,ARNTL,CD68,CDKN1A,IGFBP3,ZFP36,HSD11B1,UCP2,SERPINA12,MARK2,SPI1,BHMT,LCN2,ATXN2,CITED2,PPARD,CAV1,IL18,GNAS,PLVAP,NFIX,ZNF385A,APOA1,Hamp/Hamp2,Ly6a (includes others),GPD2	38
Lipid Metabolism, Small Molecule Biochemistry, Vitamin and Mineral Metabolism	metabolism	Steroid metabolism	1.56e-07		-1.287		-0.925	Hsd3b4 (includes others),RDH16,APOA4,DHRS9,CYP3A7,CYP17A1,IL1B,CXCL10,G6PC,SLC10A2,PMVK,PPARD,SAA1,CAV1,CYP2B6,APOA1,CYP39A1,HSD11B1,RORC,INSIG2	20
Gastrointestinal Disease, Hepatic System Disease, Metabolic Disease, Organismal Injury and Abnormalities	hepatic steatosis	Hepatic steatosis	1.6e-07	Decreased	-2.068		-2.679	UCP2,TXNIP,IL1B,PLA2G16,MARK2,G6PC,MTHFR,CNOT3,PPARG,BHMT,RGS16,ATXN2,IL18,ARNTL,CAV1,CDKN1A,HSD17B13,HSD11B1,RORC,INSIG2,SUCNR1,GPD2	22
Lipid Metabolism, Small Molecule Biochemistry	homeostasis	Homeostasis of lipid	1.75e-07					APOA4,TXNIP,G6PC,MTHFR,SLC10A2,PPARG,LIPG,PPARD,SAA1,IL18,ARNTL,CAV1,NR1D2,APOA1,PLA2G12B,HSD11B1,GOT1	17
Lipid Metabolism, Small Molecule Biochemistry, Vitamin and Mineral Metabolism	metabolism	Metabolism of terpenoid	6.03e-07		-0.329		0.252	Hsd3b4 (includes others),RDH16,APOA4,DHRS9,IL1B,CYP3A7,CYP17A1,CXCL10,RBP1,G6PC,SLC10A2,PMVK,PPARD,SAA1,CAV1,CYP2B6,APOA1,CYP39A1,HSD11B1,RORC,INSIG2	21
Infectious Diseases	infection	Viral Infection	8.31e-07		-0.602		1.201	CAMK2B,EIF4EBP2,TAGLN2,CTSV,RSAD2,CRTC2,FTL,RPL13A,CYP3A7,NOP56,TECR,C3AR1,LCP2,PCGF1,CYYR1,CHORDC1,TXNIP,AHCTF1,DNAJB1,CYP17A1,ARPC3,CD74,IL1B,HLA-DQB1,CXCL10,LAPTM5,CHMP4B,FGA,SOCS2,CAMK1D,SPI1,TAT,LCN2,CSPP1,IL18,FBXO21,SGK1,APOA1,TUBA8,NLRC5,HSPD1,WIPF1,CCL3L3,PPARG,SF3A1,UBE2E2,POLR2L,ARNTL,CYP2B6,RPL3,CDH1,HSP90AA1,MIF,NFIL3,CBLL1,CSNK2B,MARK2,SAMM50,KLRC1,ATXN2,ARRDC3,GRK5,CAV1,SYVN1,FCGR3…	67
Cellular Movement	chemotaxis	Chemotaxis of myeloid cells	8.96e-07		-1.434	bias	-0.325	Cxcl9,CRTC2,RPL13A,IL1B,CD74,CXCL10,G6PC,FCER1G,CAMK1D,SPI1,CCL3L3,PPARG,LCN2,C3AR1,SAA1,IL18,PFN1,CDKN1A,APOA1,STAP1,MIF	21
Cellular Movement, Hematological System Development and Function, Immune Cell Trafficking	cell movement	Cell movement of leukocytes	9.86e-07	Decreased	-2.173		-1.177	Cxcl9,CTSV,CRTC2,RPL13A,HSPD1,G6PC,FCER1G,WIPF1,CCL3L3,PPARG,RGS16,C3AR1,GJB2,SAA1,LCP2,PFN1,TRIO,CDKN1A,IGFBP3,CDH1,MIF,NFIL3,UCP2,CD74,IL1B,CXCL10,CAMK1D,SPI1,LCN2,CAV1,IL18,GNAS,Irgm1,CXCL13,SGK1,APOA1,Ear2 (includes others),STAP1,Ly6a (includes others),RORC,FCGR3A/FCGR3B	41
Neurological Disease	movement disorder	Movement Disorders	1.56e-06		0.463	bias	-0.591	CAMK2B,CTSV,FTL,RPL13A,NOP56,G6PC,MT-ND3,SPR,NDUFA7,MT-ND6,LRG1,MT-ATP6,CWF19L1,DNAJB1,CD74,IL1B,GAS5,LCN2,ETNPPL,IL18,SGK1,NFIX,CA1,GNAT1,APOA4,ANKRD11,TUBA8,DBP,ZBTB16,PPARG,MRPL9,ARNTL,PFN1,CD68,TRIO,RPL3,ATN1,HSP90AA1,AHCY,ZNF706,KLRC1,ATXN2,BAIAP2,CAMTA1,Tmsb4x (includes others),GRK5,CAV1,GNAS,DYNLT1,STAP1,BCAP31	51
Inflammatory Response	inflammatory response	Inflammatory response	1.67e-06	Decreased	-2.675		-1.866	Cxcl9,CRTC2,RPL13A,TUBA8,ZBTB16,HSPD1,G6PC,FCER1G,WIPF1,CCL3L3,PPARG,C3AR1,Raet1b,LILRB4,SAA1,PFN1,CDKN1A,ZFP36,MIF,NFIL3,CD74,IL1B,CXCL10,CAMK1D,SPI1,LCN2,CLEC12A,PPARD,CAV1,IL18,GNAS,CXCL13,NR1D2,APOA1,Ear2 (includes others),STAP1,Hamp/Hamp2,FCGR3A/FCGR3B,SUCNR1,SIGLEC9	40
Cancer, Cell Death and Survival, Organismal Injury and Abnormalities, Tumor Morphology	necrosis	Necrosis of tumor	1.94e-06		-1.469		-1.805	RPL7A,RPL13A,KLF10,PPARG,SF3A1,CDKN1A,RPL3,IGFBP3,ZFP36,CDH1,MIF,RPS29,Snrpg,LAIR1,IL1B,CD74,CHMP4B,FGA,SPI1,ATXN2,PHLDA1,PPARD,IL18,CAV1,SGK1,HIPK2,RORC	27
Nutritional Disease	weight gain	Weight gain	2.13e-06		-0.497		-0.405	UCP2,CAMK2B,RDH16,SERPINA12,APOA4,IL1B,PLA2G16,MARK2,G6PC,PPARG,BHMT,ATXN2,CAV1,GNAS,NFIX,CA1,CDKN1A,IGFBP3,ZFP36,HSD11B1,HIPK2,GPD2	22
Hematological System Development and Function, Inflammatory Response, Tissue Morphology	quantity	Quantity of phagocytes	2.29e-06		0.011		0.136	CTSV,FCER1G,WIPF1,CCL3L3,PPARG,C3AR1,LILRB4,ARNTL,CDKN1A,IGFBP3,ZFP36,HSD11B1,MIF,LAIR1,IL1B,CXCL10,RBP1,SPI1,LCN2,PLAC8,LIPG,IL18,GNAS,CXCL13,Ly6a (includes others),SIGLEC9	26
Cellular Movement	cell movement	Cell movement of blood cells	2.36e-06		-1.969		-0.931	Cxcl9,CTSV,CRTC2,RPL13A,ZBTB16,HSPD1,G6PC,FCER1G,WIPF1,CCL3L3,PPARG,RGS16,C3AR1,NFIC,GJB2,SAA1,LCP2,PFN1,TRIO,CDKN1A,IGFBP3,CDH1,MIF,NFIL3,UCP2,CD74,IL1B,CXCL10,CAMK1D,SPI1,LCN2,CAV1,IL18,GNAS,Irgm1,CXCL13,SGK1,APOA1,Ear2 (includes others),STAP1,Ly6a (includes others),RORC,FCGR3A/FCGR3B,SIGLEC9	44
Cell-To-Cell Signaling and Interaction, Inflammatory Response	immune response	Immune response of leukocytes	2.51e-06		-1.931		-1.191	UCP2,IL1B,CD74,HLA-DQB1,CXCL10,G6PC,FCER1G,SPI1,PPARG,LCN2,C3AR1,LILRB4,SAA1,LCP2,IL18,GNAS,CD68,APOA1,HSP90AA1,MIF,FCGR3A/FCGR3B	21
Cardiovascular Disease, Organismal Injury and Abnormalities	peripheral arterial disease	Peripheral arterial disease	3.16e-06					UCP2,LAIR1,IFI30,RAB4A,DNAJB1,TUBA8,LAPTM5,MTHFR,EEF1B2,UST,C3AR1,PPARD,SGK1,APOA1,CHORDC1,FCGR3A/FCGR3B,NNMT	17
Hematological System Development and Function, Tissue Morphology	quantity	Quantity of leukocytes	3.38e-06		-0.38		0.336	CTSV,NLRC5,ZBTB16,KLF10,FCER1G,WIPF1,CCL3L3,PPARG,Trim30a/Trim30d,C3AR1,LILRB4,SAA1,LCP2,ARNTL,SETD3,HLA-DMA,CDKN1A,IGFBP3,ZFP36,HSD11B1,MIF,NFIL3,LAIR1,TXNIP,CD74,IL1B,HLA-DQB1,CXCL10,MARK2,RBP1,SPI1,CISH,KLRC1,LCN2,PLAC8,LIPG,CAV1,IL18,GNAS,CXCL13,APOA1,Ly6a (includes others),RORC,SIGLEC9	44
Cancer, Cell Death and Survival, Organismal Injury and Abnormalities, Tumor Morphology	cell death	Cell death of tumor cells	3.78e-06		-1.305		-1.631	RPL7A,RPL13A,KLF10,PPARG,SF3A1,CDKN1A,RPL3,IGFBP3,ZFP36,CDH1,MIF,RPS29,Snrpg,LAIR1,IL1B,CD74,CHMP4B,SPI1,ATXN2,PHLDA1,PPARD,IL18,CAV1,SGK1,HIPK2,RORC	26
Cellular Movement, Immune Cell Trafficking	migration	Leukocyte migration	4.3e-06	Decreased	-2.155		-1.125	Cxcl9,CTSV,CRTC2,RPL13A,HSPD1,G6PC,FCER1G,WIPF1,CCL3L3,PPARG,RGS16,C3AR1,NFIC,GJB2,SAA1,LCP2,PFN1,TRIO,CDKN1A,IGFBP3,CDH1,MIF,NFIL3,UCP2,CD74,IL1B,CXCL10,CAMK1D,SPI1,LCN2,CAV1,IL18,GNAS,Irgm1,CXCL13,SGK1,APOA1,Ear2 (includes others),STAP1,Ly6a (includes others),RORC,FCGR3A/FCGR3B,SIGLEC9	43
Lipid Metabolism, Molecular Transport, Small Molecule Biochemistry	abnormal quantity	Abnormal quantity of lipid	4.36e-06					RDH16,TXNIP,RBP1,FCER1G,SLC10A2,BHMT,ATXN2,PPARD,ARNTL,CAV1,PLVAP,GRHL3,HSD11B1	13
Hematological System Development and Function, Tissue Morphology	quantity	Quantity of granulocytes	4.64e-06		0.978		0.954	LAIR1,IL1B,ZBTB16,RBP1,WIPF1,SPI1,CISH,CCL3L3,PPARG,LCN2,PLAC8,C3AR1,IL18,ARNTL,GNAS,SETD3,CDKN1A,IGFBP3,ZFP36,Ly6a (includes others),MIF	21
Endocrine System Development and Function, Molecular Transport, Small Molecule Biochemistry	concentration	Concentration of hormone	4.76e-06		-1.022		-0.733	UCP2,RBMS1,CTSV,CRTC2,IL1B,CYP17A1,PLA2G16,MARK2,ZBTB16,SPR,SLC16A2,ONECUT1,PPARG,LCN2,ATXN2,ARNTL,CAV1,GNAS,PPP1R3C,CDKN1A,IGFBP3,SDC3,SUCNR1,GPD2	24
Cellular Movement, Hematological System Development and Function, Immune Cell Trafficking, Inflammatory Response	chemotaxis	Chemotaxis of phagocytes	5.3e-06		-1.774	bias	-0.73	CRTC2,RPL13A,IL1B,CD74,CXCL10,G6PC,FCER1G,CAMK1D,SPI1,CCL3L3,LCN2,C3AR1,SAA1,IL18,PFN1,CDKN1A,APOA1,Ear2 (includes others),STAP1,MIF	20
Cellular Function and Maintenance	function	Function of leukocytes	5.4e-06		-0.703		-0.429	NLRC5,HSPD1,KLF10,FCER1G,WIPF1,PPARG,Trim30a/Trim30d,RGS16,C3AR1,LILRB4,HLA-DMA,ZFP36,HSP90AA1,MIF,UCP2,TXNIP,IL1B,IFI30,CD74,HLA-DQB1,CXCL10,LCN2,IL18,CAV1,RORC,SUCNR1,SIGLEC9	27
Cellular Growth and Proliferation, Lymphoid Tissue Structure and Development	proliferation	Proliferation of lymphatic system cells	5.7e-06		-0.23		0.357	CRTC2,FTL,MRAS,ZBTB16,HSPD1,FCER1G,WIPF1,PPARG,Trim30a/Trim30d,LILRB4,LCP2,HLA-DMA,CDKN1A,IGFBP3,CDH1,MIF,NFIL3,LAIR1,TXNIP,CD74,IL1B,HLA-DQB1,CXCL10,MARK2,LAPTM5,SPI1,CISH,LCN2,PPARD,CAV1,IL18,Irgm1,APOA1,Ly6a (includes others),RORC,EXTL1,CTH,FCGR3A/FCGR3B,SUCNR1	39
Hematological System Development and Function, Tissue Morphology	quantity	Quantity of blood cells	6.78e-06		-0.897		-0.173	CTSV,NLRC5,ZBTB16,KLF10,FCER1G,WIPF1,CCL3L3,ONECUT1,PPARG,Trim30a/Trim30d,C3AR1,LILRB4,SAA1,LCP2,ARNTL,SETD3,HLA-DMA,CDKN1A,IGFBP3,ZFP36,HSD11B1,MIF,NFIL3,LAIR1,TXNIP,CD74,IL1B,HLA-DQB1,CXCL10,MARK2,RBP1,SPI1,CISH,KLRC1,LCN2,PLAC8,LIPG,CAV1,IL18,GNAS,Irgm1,CXCL13,ZNF385A,APOA1,Ly6a (includes others),RORC,SIGLEC9	47
Carbohydrate Metabolism, Molecular Transport	quantity	Quantity of glycogen	6.89e-06		-0.071		0.111	PPARD,CAV1,CRTC2,GNAS,PPP1R3C,G6PC,HSD11B1,CTH,PPARG,ATXN2	10
Infectious Diseases	infection	Infection of mammalia	7.46e-06		1.841		0.795	EIF4EBP2,UCP2,IL1B,IFI30,CD74,HLA-DQB1,CXCL10,FCER1G,CCL3L3,KLRC1,LCN2,RGS16,PLAC8,CLEC12A,IL18,PILRB,CAV1,Irgm1,HLA-DMA,RORC,MIF	21
Hematological System Development and Function, Tissue Morphology	quantity	Quantity of myeloid cells	8.04e-06		0.817		0.894	CTSV,ZBTB16,WIPF1,CCL3L3,PPARG,C3AR1,LILRB4,ARNTL,SETD3,CDKN1A,IGFBP3,ZFP36,HSD11B1,MIF,LAIR1,IL1B,CXCL10,RBP1,SPI1,CISH,LCN2,PLAC8,LIPG,IL18,GNAS,Ly6a (includes others),SIGLEC9	27
Endocrine System Disorders, Metabolic Disease	insulin resistance	Insulin resistance	1.12e-05		0.542		0.043	EIF4EBP2,UCP2,SERPINA12,IL1B,PLA2G16,DYRK1B,PPARG,C3AR1,PPARD,IL18,CAV1,GNAS,PPP1R3C,CA1,CDKN1A,APOA1,HSD17B13,HSD11B1,MIF,NNMT	20
Neurological Disease, Skeletal and Muscular Disorders	neuromuscular disease	Neuromuscular disease	1.22e-05					CAMK2B,APOA4,ANKRD11,RSAD2,FTL,RPL13A,DBP,ZBTB16,G6PC,PPARG,MRPL9,PFN1,HLA-DMA,PRRC2A,CD68,TRIO,NDUFA7,RPL3,HSP90AA1,MIF,MT-ND6,AHCY,LRG1,DNAJB1,CD74,IL1B,CSNK2B,HLA-DQB1,ZNF706,GAS5,ATXN2,ETNPPL,BAIAP2,Tmsb4x (includes others),IL18,GNAS,DYNLT1,SGK1,STAP1,RORC,FCGR3A/FCGR3B	41
Endocrine System Development and Function	insulin sensitivity	Insulin sensitivity	1.24e-05		1.178	bias	0.077	FOXA3,ARNTL,TXNIP,CRTC2,GNAS,PPP1R3C,MARK2,RBP1,HIPK2,CNOT3,PPARG,MIF	12
Cancer, Cell Death and Survival, Organismal Injury and Abnormalities, Tumor Morphology	cell death	Cell death of cancer cells	1.32e-05		-0.922		-1.306	RPS29,RPL7A,Snrpg,LAIR1,RPL13A,CD74,CHMP4B,KLF10,SPI1,PPARG,SF3A1,ATXN2,PHLDA1,PPARD,CDKN1A,RPL3,IGFBP3,ZFP36,CDH1,HIPK2,RORC,MIF	22
Amino Acid Metabolism, Small Molecule Biochemistry	biosynthesis	Biosynthesis of aspartate family amino acids	1.33e-05					GOT2,MTHFR,BHMT,GOT1	4
Cellular Development, Cellular Growth and Proliferation	proliferation	Proliferation of blood cells	1.38e-05		-0.624		-0.027	CRTC2,FTL,MRAS,ZBTB16,HSPD1,FCER1G,WIPF1,CCL3L3,PPARG,Trim30a/Trim30d,LILRB4,LCP2,HLA-DMA,CDKN1A,CDH1,MIF,NFIL3,LAIR1,TXNIP,CD74,IL1B,HLA-DQB1,CXCL10,MARK2,LAPTM5,SOCS2,SPI1,CISH,PPARD,CAV1,IL18,Irgm1,APOA1,Ly6a (includes others),HIPK2,RORC,EXTL1,CTH,FCGR3A/FCGR3B,SUCNR1	40
Cellular Movement	cell movement	Cell movement	1.4e-05	Decreased	-2.164		-0.711	TAGLN2,Cxcl9,CTSV,CRTC2,RPL13A,ERBB4,MRAS,G6PC,FCER1G,ONECUT1,AQP8,C3AR1,NFIC,SAA1,LCP2,Saa3,CCDC141,ARPC3,CD74,IL1B,CXCL10,DYRK1B,RBP1,FGA,SOCS2,CAMK1D,SPI1,LCN2,CITED2,PPARD,RARRES1,IL18,SGK1,NFIX,APOA1,MYO9A,TNS2,EFEMP1,WBP2,PLA2G16,GPM6A,ZBTB16,HSPD1,WIPF1,CCL3L3,PPARG,RGS16,GJB2,PFN1,TRIO,CDKN1A,IGFBP3,CDH1,HSP90AA1,MIF,NFIL3,SDC3,AHCY,PDCD10,UCP2,CBLL1,CSNK2B,MARK2,PHACTR4,KLRC1,ARRDC3,CRY1…	81
Connective Tissue Development and Function, Tissue Morphology	quantity	Quantity of adipose tissue	1.42e-05		-1.304		-0.805	UCP2,EFEMP1,APOA4,UBL5,MARK2,CNOT3,PPARG,PPARD,IL18,ARNTL,CAV1,GNAS,SETD3,PLVAP,CDKN1A,HSD11B1,SDC3,GPD2	18
Nutritional Disease	body mass index	Body mass index	1.45e-05					UCP2,PPARD,APOA4,GNAS,SGK1,APOA1,HSD11B1,PPARG,SDC3,GPD2	10
Cellular Development, Cellular Growth and Proliferation, Hematological System Development and Function, Hematopoiesis, Lymphoid Tissue Structure and Development, Tissue Development	leukopoiesis	Leukopoiesis	1.5e-05		-0.682		0.341	RSAD2,CRTC2,ZBTB16,HSPD1,CHD7,KLF10,FCER1G,WIPF1,ONECUT1,PPARG,C3AR1,ZMIZ1,LILRB4,LCP2,ARNTL,HLA-DMA,CDKN1A,HSP90AA1,MIF,NFIL3,LAIR1,CD74,DNAJB1,IL1B,HLA-DQB1,CXCL10,RBP1,SOCS2,SPI1,CISH,CITED2,C1QC,CAV1,IL18,IFI16,RORC,EXTL1,SIGLEC9	38
Protein Synthesis	quantity	Quantity of protein lipid complex in blood	1.56e-05		0.119		0.159	SERPINA12,APOA4,ARNTL,CAV1,PLVAP,APOA1,HSD11B1,BHMT,LIPG	9
Cellular Function and Maintenance	function	Function of blood cells	1.58e-05		-0.703		-0.399	NLRC5,HSPD1,KLF10,FCER1G,WIPF1,PPARG,Trim30a/Trim30d,RGS16,C3AR1,LILRB4,HLA-DMA,CDKN1A,ZFP36,HSP90AA1,MIF,UCP2,TXNIP,IL1B,IFI30,CD74,HLA-DQB1,CXCL10,LCN2,IL18,CAV1,RORC,SUCNR1,SIGLEC9	28
Energy Production, Lipid Metabolism, Small Molecule Biochemistry	oxidation	Oxidation of lipid	1.89e-05		-0.939		-0.347	UCP2,RDH16,DHRS9,IL1B,CSNK2B,GOT2,RBP1,PPARG,RGS16,PPARD,CYP2B6,APOA1,HACL1,HSD11B1,MIF	15
Cellular Movement	migration	Migration of cells	1.92e-05		-1.938		-0.584	Cxcl9,CTSV,CRTC2,RPL13A,ERBB4,MRAS,G6PC,FCER1G,ONECUT1,AQP8,C3AR1,NFIC,LCP2,SAA1,CCDC141,CD74,IL1B,CXCL10,DYRK1B,FGA,CAMK1D,SPI1,LCN2,CITED2,PPARD,RARRES1,IL18,SGK1,NFIX,APOA1,MYO9A,TNS2,EFEMP1,WBP2,PLA2G16,GPM6A,ZBTB16,HSPD1,WIPF1,CCL3L3,PPARG,RGS16,GJB2,PFN1,TRIO,CDKN1A,IGFBP3,CDH1,HSP90AA1,MIF,NFIL3,SDC3,AHCY,PDCD10,UCP2,CBLL1,CSNK2B,MARK2,PHACTR4,ARRDC3,CRY1,PHLDA1,Tmsb4x (includes others),CA…	73
Lymphoid Tissue Structure and Development, Tissue Morphology	quantity	Quantity of lymphoid cells	1.99e-05		-1.042		-0.198	CTSV,NLRC5,KLF10,FCER1G,WIPF1,PPARG,Trim30a/Trim30d,C3AR1,LILRB4,SAA1,LCP2,ARNTL,HLA-DMA,CDKN1A,IGFBP3,ZFP36,MIF,NFIL3,LAIR1,TXNIP,CD74,IL1B,HLA-DQB1,CXCL10,MARK2,SPI1,CISH,KLRC1,LCN2,CAV1,IL18,CXCL13,APOA1,Ly6a (includes others),RORC	35
Gene Expression	expression	Expression of RNA	2.05e-05		-0.874		-0.164	SLC3A1,EIF4EBP2,CRTC2,RPL13A,ERBB4,CYP3A7,CHD3,MN1,ONECUT1,NFIC,LCP2,PCGF1,SETD3,UXT,GRHL3,ZFP36,FXYD1,FOXA3,Elob,RPS29,TXNIP,AHCTF1,DNAJB1,CD74,IL1B,CXCL10,DYRK1B,SOCS2,SPI1,SNAPC5,LCN2,PLAC8,CITED2,PPARD,IL18,Airn,SGK1,NFIX,RYBP,NR1D2,ATF7,CKS1B,IFI16,H1F0,EFEMP1,WBP2,NLRC5,ZBTB16,DBP,CHD7,KLF10,CCL3L3,PPARG,NPAS2,RGS16,ZMIZ1,POLR2L,ARNTL,PFN1,CDKN1A,IGFBP3,CDH1,ATN1,MIF,NFIL3,TRRAP,PDCD10,ZNF7…	80
Cellular Movement	chemotaxis	Chemotaxis	2.09e-05	Decreased	-3.132	bias	-1.894	Cxcl9,CRTC2,ERBB4,RPL13A,HSPD1,G6PC,FCER1G,WIPF1,CCL3L3,PPARG,C3AR1,SAA1,PFN1,CDKN1A,MIF,Saa3,CD74,IL1B,CXCL10,CAMK1D,SPI1,LCN2,CAV1,IL18,GNAS,CXCL13,APOA1,Ear2 (includes others),STAP1	29
Cellular Movement, Hematological System Development and Function, Immune Cell Trafficking, Inflammatory Response	chemotaxis	Chemotaxis of granulocytes	2.21e-05		-0.94	bias	0.043	Cxcl9,IL1B,CD74,CXCL10,G6PC,FCER1G,CAMK1D,SPI1,CCL3L3,PPARG,LCN2,C3AR1,IL18,APOA1	14
Cellular Movement	homing	Homing of cells	2.23e-05	Decreased	-3.288	bias	-2.023	Cxcl9,CRTC2,ERBB4,RPL13A,HSPD1,G6PC,FCER1G,WIPF1,CCL3L3,PPARG,C3AR1,SAA1,PFN1,CDKN1A,IGFBP3,MIF,Saa3,CD74,IL1B,CXCL10,CAMK1D,SPI1,LCN2,CAV1,IL18,GNAS,CXCL13,APOA1,Ear2 (includes others),STAP1	30
Cell-To-Cell Signaling and Interaction	activation	Activation of cells	2.24e-05	Decreased	-3.286		-2.311	ERBB4,HSPD1,FCER1G,PPARG,C3AR1,Raet1b,LILRB4,SAA1,LCP2,PILRB,HLA-DMA,CDKN1A,CDH1,HSD11B1,MIF,NFIL3,Saa3,LAIR1,TXNIP,RAB4A,CD74,IL1B,HLA-DQB1,CXCL10,LAPTM5,FGA,GAS5,SOCS2,SPI1,CISH,KLRC1,LCN2,CLEC12A,CRY1,IL18,GNAS,APOA1,Hamp/Hamp2,IFI16,RORC,FCGR3A/FCGR3B,SUCNR1,SIGLEC9	43
Cell-To-Cell Signaling and Interaction, Cellular Function and Maintenance, Inflammatory Response	phagocytosis	Phagocytosis of phagocytes	2.28e-05	Decreased	-2.939	bias	-2.055	UCP2,SAA1,IL1B,CXCL10,APOA1,FCER1G,SPI1,PPARG,MIF,LCN2,C3AR1,FCGR3A/FCGR3B	12
Cellular Development, Cellular Growth and Proliferation, Hematological System Development and Function, Lymphoid Tissue Structure and Development	proliferation	Proliferation of lymphocytes	2.34e-05		-0.704		-0.204	CRTC2,FTL,ZBTB16,HSPD1,FCER1G,WIPF1,PPARG,Trim30a/Trim30d,LILRB4,LCP2,HLA-DMA,CDKN1A,CDH1,MIF,NFIL3,LAIR1,TXNIP,CD74,IL1B,HLA-DQB1,MARK2,LAPTM5,SPI1,CISH,PPARD,CAV1,IL18,Irgm1,APOA1,Ly6a (includes others),RORC,EXTL1,CTH,FCGR3A/FCGR3B,SUCNR1	35
Inflammatory Response	immune response	Immune response of cells	2.36e-05	Decreased	-2.463		-1.582	EIF4EBP2,G6PC,FCER1G,PPARG,SF3A1,C3AR1,LILRB4,SAA1,LCP2,PFN1,CD68,CDKN1A,HSP90AA1,MIF,UCP2,LAIR1,CD74,IL1B,HLA-DQB1,CXCL10,CAMK1D,SPI1,LCN2,CAV1,IL18,GNAS,SGK1,APOA1,FCGR3A/FCGR3B	29
Cellular Development, Cellular Growth and Proliferation	cell proliferation	Cell proliferation of tumor cell lines	2.37e-05		-0.864		-0.045	TAGLN2,FTL,TBC1D7,ERBB4,MRAS,FCER1G,CHKA,AQP8,DESI2,UXT,ZFP36,HSD11B1,HSPB6,LAIR1,TXNIP,CD74,IL1B,CXCL10,MYL9,SPI1,LCN2,PLAC8,PPARD,RARRES1,IL18,SGK1,CKS1B,IFI16,TNS2,EFEMP1,WBP2,ZBTB16,TCN2,KLF10,PPARG,RGS16,ZMIZ1,CYP2B6,PFN1,TRIO,CDKN1A,IGFBP3,CDH1,GLS2,HSP90AA1,MIF,TRRAP,AHCY,PDCD10,CBLL1,CSNK2B,EEF1B2,ARRDC3,PHLDA1,RBBP9,Tmsb4x (includes others),RNF126,GRK5,CAV1,GNAS,HIPK2,GPR182	62
Organismal Survival	survival	Survival of organism	2.44e-05		-0.441		0.263	Cxcl9,RSAD2,FTL,ERBB4,RPL13A,NLRC5,MTHFR,CCL3L3,ONECUT1,PPARG,C3AR1,CYP2B6,CDKN1A,CDH1,ATN1,MIF,NFIL3,HSPB6,UCP2,CD74,IL1B,CXCL10,SPI1,LCN2,LIPG,PPARD,CAMTA1,IL18,GNAS,Irgm1,APOA1,IFI16,HIPK2,FCGR3A/FCGR3B,SUCNR1	35
Cell-To-Cell Signaling and Interaction	adhesion	Adhesion of blood cells	2.55e-05		-1.844		-0.963	APOA4,IL1B,CD74,CXCL10,MRAS,FGA,FCER1G,SPI1,CCL3L3,PPARG,RGS16,LIPG,SAA1,LCP2,IL18,Irgm1,CXCL13,APOA1,CDH1,Ly6a (includes others),MIF,FCGR3A/FCGR3B	22
Cell-To-Cell Signaling and Interaction, Cellular Function and Maintenance, Hematological System Development and Function	phagocytosis	Phagocytosis of myeloid cells	2.56e-05	Decreased	-2.939	bias	-2.031	UCP2,SAA1,IL1B,CXCL10,APOA1,FCER1G,SPI1,PPARG,MIF,LCN2,C3AR1,FCGR3A/FCGR3B	12
Cellular Movement	cellular infiltration	Cellular infiltration	2.71e-05		-1.146		-0.883	RPL13A,ZBTB16,HSPD1,FCER1G,CCL3L3,PPARG,C3AR1,GJB2,SAA1,LCP2,IGFBP3,MIF,UCP2,IL1B,CXCL10,RBP1,SOCS2,SPI1,LCN2,IL18,CAV1,SGK1,APOA1,Ly6a (includes others),RORC	25
Cellular Development, Cellular Growth and Proliferation, Hematological System Development and Function, Lymphoid Tissue Structure and Development	cell proliferation	Cell proliferation of T lymphocytes	2.74e-05		-0.901		-0.453	FTL,ZBTB16,HSPD1,FCER1G,WIPF1,PPARG,Trim30a/Trim30d,LILRB4,LCP2,HLA-DMA,CDKN1A,CDH1,MIF,LAIR1,TXNIP,CD74,IL1B,HLA-DQB1,LAPTM5,SPI1,CISH,PPARD,CAV1,IL18,Irgm1,APOA1,Ly6a (includes others),RORC,CTH,SUCNR1	30
Carbohydrate Metabolism	quantity	Quantity of carbohydrate	2.79e-05		-0.021		0.256	APOA4,CRTC2,PLA2G16,MRAS,G6PC,FCER1G,CHKA,PLPP2,ONECUT1,CNOT3,PPARG,RGS16,ARNTL,PPP1R3C,IGFBP3,HSD11B1,MIF,UCP2,TXNIP,IL1B,BHMT,ATXN2,LIPG,PPARD,CAV1,GNAS,CTH,GPD2	28
Carbohydrate Metabolism, Cellular Function and Maintenance, Small Molecule Biochemistry	homeostasis	Homeostasis of D-glucose	2.84e-05					FOXA3,TXNIP,CRTC2,PLA2G16,MARK2,G6PC,SPOP,PPARG,CRY1,ARNTL,CAV1,GNAS,PPP1R3C,IGFBP3,HSD11B1	15
Cell Death and Survival	removal	Removal of cells	2.86e-05		-1.353		-0.764	UCP2,PPARD,IL18,IL1B,CD68,FCER1G,CCL3L3,RORC,PPARG,FCGR3A/FCGR3B	10
Amino Acid Metabolism, Small Molecule Biochemistry	metabolism	Metabolism of L-amino acid	2.91e-05					GOT2,ACMSD,MTHFR,PCYOX1,CTH,BHMT,TAT,GOT1	8
Lipid Metabolism, Molecular Transport, Small Molecule Biochemistry, Vitamin and Mineral Metabolism	quantity	Quantity of retinyl ester	3.04e-05		1.698		1.635	RDH16,RBP1,GNAT1,LCN2	4
Cell-mediated Immune Response, Cellular Movement, Hematological System Development and Function, Immune Cell Trafficking	cell movement	Cell movement of T lymphocytes	3.09e-05	Decreased	-2.956		-2.107	Cxcl9,CTSV,CD74,IL1B,CXCL10,HSPD1,CCL3L3,RGS16,LCP2,SAA1,CAV1,CXCL13,APOA1,Ly6a (includes others),RORC,MIF	16
Cellular Development, Cellular Growth and Proliferation, Hematological System Development and Function, Lymphoid Tissue Structure and Development	proliferation	Proliferation of immune cells	3.23e-05		-0.729		-0.198	CRTC2,FTL,MRAS,ZBTB16,HSPD1,FCER1G,WIPF1,PPARG,Trim30a/Trim30d,LILRB4,LCP2,HLA-DMA,CDKN1A,CDH1,MIF,NFIL3,LAIR1,TXNIP,CD74,IL1B,HLA-DQB1,MARK2,LAPTM5,SPI1,CISH,PPARD,CAV1,IL18,Irgm1,APOA1,Ly6a (includes others),RORC,EXTL1,CTH,FCGR3A/FCGR3B,SUCNR1	36
Cellular Movement, Hematological System Development and Function, Immune Cell Trafficking, Inflammatory Response	chemotaxis	Chemotaxis of macrophages	3.29e-05		-1.4	bias	-0.755	SAA1,PFN1,RPL13A,CD74,CXCL10,CDKN1A,STAP1,CCL3L3,MIF,C3AR1	10
Lipid Metabolism, Small Molecule Biochemistry, Vitamin and Mineral Metabolism	homeostasis	Homeostasis of cholesterol	3.38e-05					SAA1,APOA4,IL18,CAV1,APOA1,G6PC,PLA2G12B,SLC10A2,LIPG	9
Gene Expression	transcription	Transcription	3.5e-05		-1.693		-0.896	SLC3A1,TAGLN2,CRTC2,ERBB4,CYP3A7,CHD3,MN1,ONECUT1,NFIC,LCP2,PCGF1,UXT,SETD3,GRHL3,ZFP36,FXYD1,FOXA3,Elob,TXNIP,AHCTF1,CD74,IL1B,CXCL10,DYRK1B,SOCS2,SPI1,SNAPC5,LCN2,PLAC8,CITED2,PPARD,IL18,Airn,SGK1,NFIX,RYBP,NR1D2,ATF7,CKS1B,IFI16,H1F0,EFEMP1,WBP2,DBP,NLRC5,ZBTB16,CHD7,KLF10,CCL3L3,PPARG,NPAS2,ZMIZ1,POLR2L,ARNTL,PFN1,CDKN1A,CDH1,ATN1,MIF,NFIL3,TRRAP,PDCD10,ZNF706,SPOP,MED25,CISH,CRY1,Tmsb4x (inc…	75
Cell-To-Cell Signaling and Interaction, Hematological System Development and Function	interaction	Interaction of leukocytes	3.54e-05	Decreased	-2.033		-1.101	APOA4,IL1B,CD74,CXCL10,MRAS,FGA,SPI1,CCL3L3,PPARG,RGS16,LIPG,SAA1,LCP2,IL18,Irgm1,HLA-DMA,CXCL13,APOA1,CDH1,Ly6a (includes others),MIF,FCGR3A/FCGR3B	22
Digestive System Development and Function	ingestion	Ingestion by mice	3.56e-05		0.156		-0.208	APOA4,IL1B,MARK2,G6PC,CCL3L3,PPARG,PPARD,IL18,ARNTL,CAV1,CDKN1A,HSD11B1,ATN1,SDC3	14
Amino Acid Metabolism, Small Molecule Biochemistry	synthesis	Synthesis of L-amino acid	3.63e-05					GOT2,MTHFR,GLS2,BHMT,CTH,GOT1	6
Neurological Disease, Organismal Injury and Abnormalities, Psychological Disorders	disorder of basal ganglia	Disorder of basal ganglia	3.7e-05					CAMK2B,APOA4,ANKRD11,FTL,RPL13A,TUBA8,DBP,ZBTB16,G6PC,PPARG,MRPL9,PFN1,CD68,TRIO,NDUFA7,RPL3,ATN1,HSP90AA1,MT-ND6,AHCY,LRG1,MT-ATP6,CD74,DNAJB1,IL1B,ZNF706,GAS5,ATXN2,ETNPPL,BAIAP2,Tmsb4x (includes others),CAV1,GNAS,DYNLT1,SGK1,STAP1	36
Organismal Functions	percentage body fat	Percentage body fat	3.96e-05		-0.342		-0.193	CAMK2B,RDH16,APOA4,IL18,UBL5,GPM6A,MARK2,CNOT3,SDC3	9
Cell-To-Cell Signaling and Interaction	response	Response of myeloid leukocytes	4.05e-05		-1.795		-1.073	SAA1,IL18,IL1B,CXCL10,G6PC,FCER1G,PPARG,LCN2,C3AR1,FCGR3A/FCGR3B	10
Gene Expression	transcription	Transcription of RNA	4.21e-05		-1.572		-0.871	SLC3A1,CRTC2,ERBB4,CHD3,MN1,ONECUT1,NFIC,LCP2,PCGF1,UXT,SETD3,GRHL3,ZFP36,FXYD1,FOXA3,Elob,TXNIP,AHCTF1,CD74,IL1B,CXCL10,DYRK1B,SOCS2,SPI1,SNAPC5,PLAC8,CITED2,PPARD,IL18,SGK1,NFIX,RYBP,NR1D2,ATF7,CKS1B,IFI16,H1F0,EFEMP1,WBP2,DBP,NLRC5,ZBTB16,CHD7,KLF10,CCL3L3,PPARG,NPAS2,ZMIZ1,POLR2L,ARNTL,PFN1,CDKN1A,CDH1,ATN1,MIF,NFIL3,TRRAP,ZNF706,SPOP,MED25,CISH,CRY1,Tmsb4x (includes others),CAV1,GNAS,GBP6,Ha…	69
Lymphoid Tissue Structure and Development, Tissue Morphology	quantity	Quantity of lymphatic system cells	4.23e-05		-1.064		-0.276	CTSV,NLRC5,ZBTB16,KLF10,FCER1G,WIPF1,PPARG,Trim30a/Trim30d,C3AR1,LILRB4,SAA1,LCP2,ARNTL,HLA-DMA,CDKN1A,IGFBP3,ZFP36,MIF,NFIL3,LAIR1,TXNIP,CD74,IL1B,HLA-DQB1,CXCL10,MARK2,SPI1,CISH,KLRC1,LCN2,CAV1,IL18,CXCL13,APOA1,Ly6a (includes others),RORC	36
Cell-To-Cell Signaling and Interaction	response	Response of antigen presenting cells	4.28e-05		-1.451		-0.728	UCP2,CD74,IL1B,FCER1G,SPI1,PPARG,C3AR1,LILRB4,SAA1,IL18,CD68,APOA1,HSP90AA1,MIF	14
Hematological System Development and Function, Tissue Morphology	quantity	Quantity of mononuclear leukocytes	4.34e-05		-0.71		0.058	CTSV,NLRC5,KLF10,FCER1G,WIPF1,PPARG,Trim30a/Trim30d,C3AR1,LILRB4,SAA1,LCP2,ARNTL,HLA-DMA,CDKN1A,IGFBP3,ZFP36,MIF,NFIL3,LAIR1,TXNIP,CD74,HLA-DQB1,CXCL10,MARK2,SPI1,CISH,KLRC1,LCN2,CAV1,IL18,GNAS,CXCL13,APOA1,Ly6a (includes others),RORC	35
Hematological System Development and Function, Lymphoid Tissue Structure and Development, Tissue Morphology	quantity	Quantity of lymphocytes	4.42e-05		-0.913		-0.093	CTSV,NLRC5,KLF10,FCER1G,WIPF1,PPARG,Trim30a/Trim30d,C3AR1,LILRB4,SAA1,LCP2,ARNTL,HLA-DMA,CDKN1A,IGFBP3,ZFP36,MIF,NFIL3,LAIR1,TXNIP,CD74,HLA-DQB1,CXCL10,MARK2,SPI1,CISH,KLRC1,LCN2,CAV1,IL18,CXCL13,APOA1,Ly6a (includes others),RORC	34
Hematological System Development and Function, Inflammatory Response, Tissue Morphology	quantity	Quantity of macrophages	4.89e-05		-0.185		0.018	CTSV,IL1B,CXCL10,SPI1,PPARG,LCN2,C3AR1,LIPG,LILRB4,IL18,GNAS,HSD11B1,MIF,SIGLEC9	14
Cellular Movement, Hematological System Development and Function, Immune Cell Trafficking, Inflammatory Response	chemotaxis	Chemotaxis of antigen presenting cells	4.96e-05		-0.93	bias	-0.178	SAA1,PFN1,RPL13A,IL1B,CD74,CXCL10,CDKN1A,Ear2 (includes others),STAP1,CCL3L3,MIF,C3AR1	12
Amino Acid Metabolism	abnormal quantity	Abnormal quantity of amino acids	5.15e-05					CAV1,SPR,SLC16A2,MTHFR,CTH,BHMT,GPD2	7
Cellular Development, Cellular Growth and Proliferation, Hematological System Development and Function, Hematopoiesis, Lymphoid Tissue Structure and Development, Tissue Development	hematopoiesis	Hematopoiesis of mononuclear leukocytes	5.37e-05		-0.524		0.469	RSAD2,CRTC2,ZBTB16,HSPD1,CHD7,KLF10,FCER1G,WIPF1,ONECUT1,PPARG,C3AR1,ZMIZ1,LILRB4,LCP2,ARNTL,HLA-DMA,CDKN1A,HSP90AA1,MIF,NFIL3,LAIR1,DNAJB1,CD74,IL1B,HLA-DQB1,CXCL10,SOCS2,SPI1,CISH,IL18,IFI16,RORC,EXTL1	33
Cell-To-Cell Signaling and Interaction, Hematological System Development and Function, Immune Cell Trafficking, Inflammatory Response	activation	Activation of leukocytes	5.43e-05	Decreased	-2.923		-2.052	HSPD1,FCER1G,C3AR1,Raet1b,SAA1,LCP2,PILRB,HLA-DMA,CDKN1A,HSD11B1,MIF,NFIL3,Saa3,LAIR1,TXNIP,RAB4A,CD74,IL1B,HLA-DQB1,CXCL10,LAPTM5,SOCS2,CISH,KLRC1,LCN2,CRY1,IL18,APOA1,Hamp/Hamp2,FCGR3A/FCGR3B,SUCNR1,SIGLEC9	32
Cell-To-Cell Signaling and Interaction, Inflammatory Response	immune response	Immune response of phagocytes	5.59e-05	Decreased	-2.622		-1.861	UCP2,IL1B,CXCL10,G6PC,FCER1G,SPI1,PPARG,LCN2,C3AR1,SAA1,IL18,APOA1,MIF,FCGR3A/FCGR3B	14
Cellular Development, Connective Tissue Development and Function, Tissue Development	differentiation	Differentiation of connective tissue cells	6.06e-05		-0.306		0.058	EFEMP1,ZBTB16,MN1,KLF10,FCER1G,CCL3L3,SCAND1,PPARG,CNOT3,C3AR1,LILRB4,NFIC,PILRB,ARNTL,CDKN1A,ZFP36,HSD11B1,LRG1,FAM213A,FOXA3,IL1B,PLAC8,PPARD,IL18,GRK5,GNAS,SGK1,ZNF385A,Ly6a (includes others),IFI16,RORC	31
Infectious Diseases	infection	Bacterial Infections	6.2e-05		1.783		1.194	UCP2,Cxcl9,IL1B,IFI30,CXCL10,C1QB,FCER1G,CISH,CCL3L3,Trim30a/Trim30d,LCN2,PLAC8,CLEC12A,IL18,PILRB,CAV1,Irgm1,HLA-DMA,CXCL13,ZFP36,RORC,MIF,FCGR3A/FCGR3B	23
Cell-To-Cell Signaling and Interaction	binding	Binding of blood cells	6.2e-05	Decreased	-2.003		-1.129	APOA4,IL1B,CD74,CXCL10,MRAS,FGA,FCER1G,SPI1,CCL3L3,PPARG,RGS16,LIPG,SAA1,LCP2,IL18,Irgm1,HLA-DMA,CXCL13,APOA1,CDH1,Ly6a (includes others),MIF,FCGR3A/FCGR3B	23
Hematological System Development and Function, Tissue Morphology	quantity	Quantity of antigen presenting cells	6.44e-05		-0.22		0.098	CTSV,LAIR1,IL1B,CXCL10,FCER1G,SPI1,PPARG,LCN2,C3AR1,LIPG,LILRB4,IL18,GNAS,CXCL13,HSD11B1,MIF,SIGLEC9	17
Cellular Movement	cell movement	Cell movement of myeloid cells	6.59e-05		-0.491		0.331	Cxcl9,CTSV,CRTC2,RPL13A,ZBTB16,G6PC,FCER1G,CCL3L3,PPARG,C3AR1,GJB2,SAA1,PFN1,CDKN1A,IGFBP3,MIF,CD74,IL1B,CXCL10,CAMK1D,SPI1,LCN2,CAV1,IL18,Irgm1,SGK1,APOA1,STAP1	28
Inflammatory Disease, Inflammatory Response, Neurological Disease, Organismal Injury and Abnormalities	encephalitis	Encephalitis	6.89e-05		-0.583		-0.469	IL1B,IFI30,CD74,HLA-DQB1,CXCL10,FCER1G,SPI1,PPARG,C3AR1,PPARD,LCP2,IL18,CAV1,Irgm1,HLA-DMA,RORC,MIF,FCGR3A/FCGR3B	18
Cardiovascular Disease	occlusion	Occlusion of blood vessel	7.2e-05		-0.757		-0.517	APOA4,RSAD2,CTSV,TUBA8,HSPD1,MTHFR,CCL3L3,PPARG,SAA1,PFN1,CD68,CDKN1A,ZFP36,MIF,IL1B,CXCL10,FGA,SPI1,LCN2,LIPG,PPARD,CAMTA1,CAV1,IL18,CA1,APOA1,NNMT	27
Cell-To-Cell Signaling and Interaction, Hematological System Development and Function, Immune Cell Trafficking	adhesion	Adhesion of immune cells	7.21e-05		-1.45		-0.533	APOA4,IL1B,CD74,CXCL10,MRAS,FGA,SPI1,CCL3L3,PPARG,RGS16,LIPG,LCP2,IL18,Irgm1,CXCL13,APOA1,CDH1,Ly6a (includes others),MIF,FCGR3A/FCGR3B	20
Cellular Development, Connective Tissue Development and Function, Tissue Development	differentiation	Differentiation of adipocytes	7.24e-05		-0.156		-0.103	FOXA3,IL1B,ZBTB16,SCAND1,PPARG,PLAC8,PPARD,GRK5,ARNTL,SGK1,ZNF385A,ZFP36,HSD11B1,IFI16,RORC,LRG1	16
Cell Death and Survival	cell death	Cell death of heart cell lines	7.34e-05		-0.9		-0.658	IL18,CAV1,TXNIP,PPARG,LCN2,HSPB6	6
Cell-To-Cell Signaling and Interaction, Inflammatory Response	immune response	Immune response of antigen presenting cells	7.37e-05		-1.451		-0.786	UCP2,CD74,IL1B,FCER1G,SPI1,PPARG,C3AR1,LILRB4,SAA1,CD68,APOA1,HSP90AA1,MIF	13
Gene Expression	transcription	Transcription of DNA	7.55e-05		-0.831		-0.299	CRTC2,ERBB4,CHD3,ONECUT1,NFIC,PCGF1,UXT,SETD3,GRHL3,ZFP36,FOXA3,Elob,TXNIP,AHCTF1,CD74,IL1B,CXCL10,DYRK1B,SPI1,SNAPC5,PLAC8,CITED2,PPARD,IL18,NFIX,RYBP,NR1D2,ATF7,CKS1B,IFI16,EFEMP1,WBP2,NLRC5,DBP,ZBTB16,CHD7,KLF10,CCL3L3,PPARG,NPAS2,ZMIZ1,POLR2L,ARNTL,PFN1,CDH1,ATN1,NFIL3,TRRAP,ZNF706,SPOP,MED25,CRY1,Tmsb4x (includes others),CAV1,GNAS,GBP6,Hamp/Hamp2,HIPK2,RORC	59
Cellular Movement, Hematological System Development and Function, Immune Cell Trafficking, Inflammatory Response	cell movement	Cell movement of phagocytes	7.69e-05		-1.461		-0.564	CTSV,CRTC2,RPL13A,G6PC,FCER1G,CCL3L3,PPARG,C3AR1,GJB2,SAA1,PFN1,CDKN1A,CDH1,MIF,CD74,IL1B,CXCL10,CAMK1D,SPI1,LCN2,CAV1,IL18,Irgm1,CXCL13,SGK1,APOA1,Ear2 (includes others),STAP1	28
Hematological System Development and Function, Lymphoid Tissue Structure and Development, Tissue Morphology	quantity	Quantity of T lymphocytes	7.71e-05	Decreased	-2.643		-1.912	CTSV,NLRC5,KLF10,FCER1G,WIPF1,PPARG,Trim30a/Trim30d,C3AR1,SAA1,LCP2,HLA-DMA,CDKN1A,ZFP36,MIF,NFIL3,LAIR1,TXNIP,CD74,HLA-DQB1,CXCL10,SPI1,CISH,KLRC1,CAV1,IL18,APOA1,RORC	27
Cellular Movement, Hematological System Development and Function, Immune Cell Trafficking, Inflammatory Response	chemotaxis	Chemotaxis of neutrophils	7.86e-05		-1.416	bias	-0.469	IL18,IL1B,CD74,CXCL10,APOA1,G6PC,FCER1G,CAMK1D,SPI1,CCL3L3,LCN2,C3AR1	12
Humoral Immune Response, Protein Synthesis	production	Production of antibody	8.11e-05		-1.08		-0.984	Cxcl9,RSAD2,LAIR1,CD74,HLA-DQB1,CXCL10,MARK2,FCER1G,WIPF1,SPI1,PPARG,C3AR1,LILRB4,ARNTL,CDKN1A,Ly6a (includes others),MIF,NFIL3	18
Cell Death and Survival, Cellular Function and Maintenance	clearance	Clearance of cells	8.31e-05		-1.353		-0.751	UCP2,PPARD,IL18,IL1B,FCER1G,CCL3L3,RORC,PPARG,FCGR3A/FCGR3B	9
Immunological Disease, Inflammatory Disease, Inflammatory Response, Neurological Disease, Organismal Injury and Abnormalities	experimental autoimmune encephalomyelitis	Experimental autoimmune encephalomyelitis	8.38e-05		-0.53		-0.363	IFI30,CD74,IL1B,HLA-DQB1,CXCL10,FCER1G,SPI1,PPARG,C3AR1,LCP2,IL18,CAV1,Irgm1,HLA-DMA,RORC,MIF	16
Inflammatory Response, Neurological Disease	inflammation	Inflammation of central nervous system	8.58e-05		-0.218		-0.129	IL1B,IFI30,CD74,HLA-DQB1,CXCL10,FCER1G,SPI1,CCL3L3,PPARG,C3AR1,PPARD,LCP2,IL18,CAV1,Irgm1,HLA-DMA,RORC,MIF,FCGR3A/FCGR3B	19
Cell-To-Cell Signaling and Interaction, Hematological System Development and Function	binding	Binding of leukocytes	8.7e-05		-1.896		-0.981	APOA4,IL1B,CD74,CXCL10,MRAS,FGA,SPI1,CCL3L3,PPARG,RGS16,LIPG,LCP2,IL18,Irgm1,HLA-DMA,CXCL13,APOA1,CDH1,Ly6a (includes others),MIF,FCGR3A/FCGR3B	21
Connective Tissue Disorders, Organismal Injury and Abnormalities, Tissue Morphology	abnormal morphology	Abnormal morphology of adipose tissue	8.76e-05					PPARD,SERPINA12,CAV1,GNAS,IGFBP3,ZFP36,HSD11B1,Ly6a (includes others),PPARG,ATXN2	10
Cellular Movement, Hematological System Development and Function, Immune Cell Trafficking	cell movement	Cell movement of lymphocytes	9.12e-05	Decreased	-3.245		-2.343	UCP2,Cxcl9,CTSV,IL1B,CD74,CXCL10,HSPD1,WIPF1,CCL3L3,RGS16,GJB2,SAA1,LCP2,IL18,CAV1,GNAS,CXCL13,APOA1,Ly6a (includes others),RORC,MIF,NFIL3	22
Cell Signaling, Molecular Transport, Small Molecule Biochemistry	release	Release of nitric oxide	9.23e-05		-1.838		-1.286	IL18,CAV1,IL1B,APOA1,IGFBP3,PPARG,MIF,Raet1b	8
Cell-To-Cell Signaling and Interaction, Hematological System Development and Function	activation	Activation of blood cells	9.41e-05	Decreased	-3.065		-2.201	HSPD1,FCER1G,C3AR1,Raet1b,SAA1,LCP2,PILRB,HLA-DMA,CDKN1A,HSD11B1,MIF,NFIL3,Saa3,LAIR1,TXNIP,RAB4A,CD74,IL1B,HLA-DQB1,CXCL10,LAPTM5,SOCS2,CISH,KLRC1,LCN2,CRY1,IL18,APOA1,Hamp/Hamp2,RORC,FCGR3A/FCGR3B,SUCNR1,SIGLEC9	33
Cardiovascular Disease, Organismal Injury and Abnormalities	vaso-occlusion	Vaso-occlusion	9.43e-05		-0.757		-0.51	APOA4,RSAD2,CTSV,TUBA8,HSPD1,MTHFR,CCL3L3,PPARG,SAA1,PFN1,CD68,CDKN1A,ZFP36,MIF,IL1B,CXCL10,FGA,SPI1,LCN2,LIPG,PPARD,CAMTA1,CAV1,IL18,CA1,APOA1,NNMT	27
Lipid Metabolism, Molecular Transport, Small Molecule Biochemistry	flux	Flux of lipid	9.88e-05		-1.295		-0.814	SAA1,APOA4,CAV1,PLA1A,IL1B,APOA1,HSD11B1,SLC10A2,PPARG,LIPG	10
Cellular Function and Maintenance	homeostasis	Cellular homeostasis	0.000102		0.119		0.994	RSAD2,CRTC2,FTL,TBC1D7,G6PC,FCER1G,C3AR1,LILRB4,LCP2,SAA1,PCGF1,HSD11B1,FXYD1,FOXA3,TXNIP,DNAJB1,CD74,IL1B,HLA-DQB1,CXCL10,CHMP4B,SOCS2,SPI1,LCN2,IL18,SGK1,APOA1,TNS2,PLA2G16,ZBTB16,HSPD1,CHD7,KLF10,CCL3L3,PPARG,ZMIZ1,ARNTL,PPP1R3C,HLA-DMA,CDKN1A,IGFBP3,HSP90AA1,MIF,NFIL3,UCP2,MARK2,SPOP,CISH,CLEC12A,CRY1,BAIAP2,CAV1,GNAS,Irgm1,CXCL13,Hamp/Hamp2,RORC,BCAP31,FCGR3A/FCGR3B,GPR182,GPD2	61
Cellular Development, Cellular Growth and Proliferation, Embryonic Development, Hematological System Development and Function, Hematopoiesis, Lymphoid Tissue Structure and Development, Organ Development, Organismal Development, Tissue Development	lymphopoiesis	Lymphopoiesis	0.000102		-0.605		0.368	RSAD2,CRTC2,ZBTB16,HSPD1,CHD7,KLF10,FCER1G,WIPF1,ONECUT1,PPARG,C3AR1,ZMIZ1,LILRB4,LCP2,ARNTL,HLA-DMA,CDKN1A,HSP90AA1,MIF,NFIL3,CD74,DNAJB1,IL1B,HLA-DQB1,CXCL10,SOCS2,SPI1,CISH,IL18,RORC,EXTL1	31
Protein Synthesis	quantity	Quantity of hdl cholesterol in blood	0.000105		-0.727		-0.395	APOA4,ARNTL,PLVAP,APOA1,HSD11B1,BHMT,LIPG	7
Cardiovascular Disease, Organismal Injury and Abnormalities	atherosclerotic lesion	Atherosclerotic lesion	0.000105					APOA4,IL18,CTSV,PFN1,IL1B,CXCL10,APOA1,ZFP36,SPI1,CCL3L3,MIF,LIPG	12
Cellular Function and Maintenance	function	Function of lymphatic system cells	0.000111		0.271		0.466	TXNIP,IL1B,CD74,HLA-DQB1,CXCL10,NLRC5,HSPD1,KLF10,FCER1G,WIPF1,Trim30a/Trim30d,RGS16,C3AR1,CLEC12A,IL18,HLA-DMA,RORC,NFIL3	18
Carbohydrate Metabolism, Molecular Transport, Small Molecule Biochemistry	concentration	Concentration of D-glucose	0.000112		-0.257		-0.148	UCP2,APOA4,TXNIP,CRTC2,IL1B,PLA2G16,G6PC,ONECUT1,CNOT3,PPARG,RGS16,ATXN2,PPARD,ARNTL,GNAS,PPP1R3C,IGFBP3,HSD11B1,MIF	19
Connective Tissue Disorders, Inflammatory Disease, Inflammatory Response, Organismal Injury and Abnormalities, Skeletal and Muscular Disorders	experimentally-induced arthritis	Experimentally-induced arthritis	0.000115		-0.985		-0.776	Cxcl9,IL18,IL1B,CXCL13,APOA1,FGA,SYVN1,CCL3L3,MIF,Saa3,FCGR3A/FCGR3B	11
Hematological System Development and Function, Lymphoid Tissue Structure and Development, Tissue Morphology	quantity	Quantity of CD8+ T lymphocyte	0.000115		-0.981		-0.577	LCP2,TXNIP,LAIR1,CD74,HLA-DMA,CXCL10,HLA-DQB1,NLRC5,SPI1,KLRC1,RORC	11
Energy Production	consumption	Consumption of oxygen	0.000116		-0.087		-0.046	UCP2,IL18,CAV1,GNAS,IL1B,DNAJB1,PLA2G16,ELOVL3,CNOT3,MT-ND6,NNMT,GPD2	12
Humoral Immune Response, Protein Synthesis	quantity	Quantity of immunoglobulin	0.000131		-0.896		-0.841	Cxcl9,RSAD2,LAIR1,CD74,HLA-DQB1,CXCL10,MARK2,FCER1G,WIPF1,SPI1,PPARG,C3AR1,LILRB4,ARNTL,CDKN1A,Ly6a (includes others),NFIL3	17
Lipid Metabolism, Small Molecule Biochemistry	conversion	Conversion of lipid	0.000134		1.053		1.531	Hsd3b4 (includes others),RDH16,FTL,CYP2B6,CYP3A7,CYP17A1,IL1B,TECR,ACSS2,HSD11B1,C3AR1	11
Lipid Metabolism, Small Molecule Biochemistry	synthesis	Synthesis of lipid	0.000136		-0.554		0.506	RDH16,APOA4,DHRS9,ERBB4,PLA2G16,TECR,ACSS2,G6PC,FCER1G,CHKA,PPARG,HSD17B13,CYP39A1,HSD11B1,MIF,CTDNEP1,Hsd3b4 (includes others),CYP17A1,CD74,IL1B,CXCL10,RBP1,ELOVL3,BHMT,CRY1,PMVK,PPARD,CAV1,IL18,APOA1,INSIG2,SIGLEC9	32
Cell Cycle	S phase	Entry into S phase of breast cancer cell lines	0.000137					IL1B,CDKN1A,CDH1,PPARG	4
Energy Production, Molecular Transport, Nucleic Acid Metabolism, Small Molecule Biochemistry	concentration	Concentration of ATP	0.00014		0.12		0.499	MT-ATP6,UCP2,IL18,CAV1,IL1B,MARK2,IGFBP3,PPARG,CITED2,GPD2	10
Digestive System Development and Function	morphology	Morphology of digestive system	0.000143					RDH16,EFEMP1,CTSV,PLA2G16,G6PC,WIPF1,ONECUT1,PPARG,CNOT3,C3AR1,NFIC,ARNTL,SETD3,GRHL3,CDKN1A,IGFBP3,MIF,NFIL3,SERPINA12,TXNIP,RBP1,FGA,SPI1,CISH,BHMT,CAV1,GNAS,PLVAP,NFIX,ATF7,APOA1,RORC	32
Cell-To-Cell Signaling and Interaction	response	Response of myeloid cells	0.000144	Decreased	-2.622		-1.792	UCP2,IL1B,CXCL10,G6PC,FCER1G,SPI1,PPARG,LCN2,C3AR1,SAA1,IL18,APOA1,MIF,FCGR3A/FCGR3B	14
Antigen Presentation, Inflammatory Response	antigen presentation	Antigen presentation	0.000147		0.293	bias	0.954	LILRB4,CTSV,CD74,HLA-DMA,CD68,FCER1G,HSP90AA1,FCGR3A/FCGR3B	8
Endocrine System Development and Function, Molecular Transport, Protein Synthesis, Small Molecule Biochemistry	quantity	Quantity of insulin in blood	0.000168		-0.673		-0.592	CRTC2,PLA2G16,MARK2,ONECUT1,PPARG,ATXN2,ARNTL,CAV1,GNAS,PPP1R3C,IGFBP3,SDC3,GPD2	13
Immunological Disease	hypersensitive reaction	Hypersensitive reaction	0.000173	Decreased	-2.152		-1.658	CTSV,IL1B,IFI30,CD74,CXCL10,LAPTM5,MYL9,FCER1G,SOCS2,SPI1,CISH,CCL3L3,PPARG,C3AR1,LILRB4,LCP2,IL18,HLA-DMA,ZFP36,Ly6a (includes others),MIF,AHCY	22
Endocrine System Development and Function, Molecular Transport, Small Molecule Biochemistry	quantity	Quantity of adiponectin	0.000179	Decreased	-2.219		-1.993	UCP2,CAV1,PLA2G16,MARK2,PPARG	5
Cellular Function and Maintenance	function	Function of mononuclear leukocytes	0.000179		0.145		0.316	TXNIP,IL1B,CD74,HLA-DQB1,CXCL10,NLRC5,HSPD1,KLF10,FCER1G,WIPF1,PPARG,Trim30a/Trim30d,RGS16,C3AR1,IL18,HLA-DMA,RORC	17
Lipid Metabolism, Molecular Transport, Small Molecule Biochemistry	transport	Transport of steroid	0.000181		-1.662		-1.144	SAA1,APOA4,CAV1,STARD5,PLA1A,IL1B,APOA1,SLC10A2,AQP8,PPARG,LIPG	11
Lipid Metabolism, Small Molecule Biochemistry, Vitamin and Mineral Metabolism	metabolism	Metabolism of sterol	0.000183					PMVK,PPARD,SAA1,APOA4,CAV1,CXCL10,APOA1,CYP39A1,INSIG2	9
Digestive System Development and Function, Hepatic System Development and Function, Organ Morphology, Organismal Development	mass	Mass of liver	0.000184					EFEMP1,RDH16,SERPINA12,CAV1,GNAS,APOA1,G6PC,SPI1,PPARG,BHMT	10
Cellular Movement	cellular infiltration	Cellular infiltration by blood cells	0.000198		-0.758		-0.485	UCP2,RPL13A,IL1B,CXCL10,ZBTB16,HSPD1,FCER1G,CCL3L3,PPARG,LCN2,C3AR1,GJB2,SAA1,IL18,CAV1,SGK1,APOA1,IGFBP3,Ly6a (includes others),RORC,MIF	21
Cellular Movement, Hematological System Development and Function	mobilization	Mobilization of myeloid cells	0.000207		-1.195	bias	-0.467	IL1B,CXCL10,CCL3L3,LCN2,C3AR1	5
Protein Synthesis	quantity	Quantity of cytokine	0.000221		-0.819		-0.912	SERPINA12,IL1B,PLA2G16,MARK2,PPARG,C3AR1,CRY1,IL18,PILRB,CAV1,Irgm1,GNAS,PPP1R3C,MIF,NFIL3	15
Organ Morphology	abnormal morphology	Abnormal morphology of gland	0.000222					CTSV,ELOVL3,WIPF1,CISH,ONECUT1,PPARG,ATXN2,C3AR1,CITED2,ARNTL,CAV1,PLVAP,SETD3,CDKN1A,APOA1,IGFBP3,HSD11B1	17
Cell Cycle, Gene Expression	binding	Binding of STAT response element	0.000223					CAV1,IL1B,ERBB4	3
Vitamin and Mineral Metabolism	metabolism	Metabolism of vitamin	0.000226		0.269	bias	1.007	PPARD,RDH16,DHRS9,CYP2B6,CYP3A7,CXCL10,RBP1,ACMSD	8
Connective Tissue Disorders, Inflammatory Disease, Organismal Injury and Abnormalities, Skeletal and Muscular Disorders	rheumatic disease	Rheumatic Disease	0.000228		-0.371		-0.239	CAMK2B,Cxcl9,FTL,TUBA8,DNASE1L3,HSPD1,MTHFR,WIPF1,FCER1G,CCL3L3,PPARG,C3AR1,SAA1,POLR2L,CYP2B6,HLA-DMA,CYYR1,PRRC2A,CD68,TRIO,CDKN1A,MS4A6A,ZFP36,CDH1,MIF,Saa3,SDC3,CD74,IL1B,HLA-DQB1,CXCL10,C1QB,FGA,BHMT,LCN2,CRY1,PPARD,IL18,CXCL13,SGK1,GBP6,NFIX,APOA1,SYVN1,RORC,FCGR3A/FCGR3B	46
Cell-mediated Immune Response, Cellular Development, Cellular Function and Maintenance, Cellular Growth and Proliferation, Embryonic Development, Hematological System Development and Function, Hematopoiesis, Lymphoid Tissue Structure and Development, Organ Development, Organismal Development, Tissue Development	differentiation	Differentiation of T lymphocytes	0.000231		-0.684		0.185	RSAD2,IL1B,CD74,DNAJB1,ZBTB16,HSPD1,CHD7,KLF10,SOCS2,SPI1,CISH,PPARG,ZMIZ1,C3AR1,LILRB4,LCP2,IL18,HLA-DMA,RORC,HSP90AA1	20
Protein Synthesis	quantity	Quantity of ldl cholesterol in blood	0.000234		0.64		0.457	SERPINA12,ARNTL,CAV1,APOA1,HSD11B1,LIPG	6
Nutritional Disease	weight loss	Weight loss	0.000236		-0.712		-1.49	UCP2,PPARG,CRY1,IL18,ARNTL,CAV1,SGK1,NFIX,CDKN1A,APOA1,ZFP36,HSD11B1,Hamp/Hamp2,RORC,NFIL3	15
Cell Death and Survival	apoptosis	Apoptosis of heart cell lines	0.000238		-1.461		-1.262	IL18,CAV1,TXNIP,PPARG,LCN2	5
Lipid Metabolism, Molecular Transport, Small Molecule Biochemistry, Vitamin and Mineral Metabolism	quantity	Quantity of retinoid	0.000238		1.034		1.173	RDH16,RBP1,APOA1,GNAT1,LCN2	5
Cardiovascular Disease, Organismal Injury and Abnormalities	atherosclerosis	Atherosclerosis	0.000241		-0.757		-0.46	RSAD2,APOA4,CTSV,IL1B,TUBA8,CXCL10,HSPD1,SPI1,CCL3L3,PPARG,LCN2,LIPG,SAA1,CAMTA1,IL18,CAV1,PFN1,CD68,CA1,CDKN1A,APOA1,ZFP36,MIF,NNMT	24
Molecular Transport	transport	Transport of molecule	0.000243		-1.304		-0.122	SLC3A1,CAMK2B,RSAD2,FTL,PLA1A,ERBB4,G6PC,FCER1G,CHKA,AQP8,C3AR1,NIPAL1,LCP2,SAA1,ZFP36,HSD11B1,FXYD1,TXNIP,CD74,IL1B,CXCL10,IL22RA1,RBP1,SLC44A1,FGA,SLC16A2,ELOVL3,LCN2,CITED2,SERPINA7,STARD5,SGK1,CLCC1,APOA1,APOA4,SYT1,PLA2G16,GOT2,TCN2,PPARG,GJB2,ARNTL,PPP1R3C,HLA-DMA,SFXN1,MIF,NFIL3,RAB4A,PCYOX1,SLC10A2,ATXN2,LIPG,CAV1,GNAS,DYNLT1,Hamp/Hamp2,PTTG1IP,BCAP31,SLC13A3	59
Organ Morphology	morphology	Morphology of gland	0.000243					CTSV,ERBB4,ELOVL3,WIPF1,CISH,ONECUT1,PPARG,ATXN2,C3AR1,CITED2,ARNTL,CAV1,GNAS,PLVAP,SETD3,CDKN1A,APOA1,IGFBP3,HSD11B1,PTTG1IP	20
Cell-To-Cell Signaling and Interaction, Cellular Movement, Hematological System Development and Function, Immune Cell Trafficking, Inflammatory Response	recruitment	Recruitment of phagocytes	0.000253		-1.771		-0.963	UCP2,CD74,IL1B,CXCL10,CCL3L3,PPARG,LCN2,C3AR1,NFIC,IL18,CAV1,APOA1,MIF,FCGR3A/FCGR3B,SIGLEC9	15
Tissue Morphology	quantity	Quantity of cells	0.000258		-1.069		-0.038	EIF4EBP2,CTSV,ERBB4,FCER1G,ONECUT1,Trim30a/Trim30d,C3AR1,LILRB4,LCP2,SAA1,SETD3,ZFP36,HSD11B1,CTDNEP1,MT-ND6,LAIR1,TXNIP,CD74,IL1B,HLA-DQB1,CXCL10,RBP1,MYL9,SPI1,LCN2,PLAC8,CITED2,PPARD,IL18,SGK1,ZNF385A,APOA1,GNAT1,S100a11,APOA4,NLRC5,ZBTB16,HSPD1,WIPF1,KLF10,CCL3L3,PPARG,CNOT3,ARNTL,HLA-DMA,CDKN1A,IGFBP3,ATN1,MIF,NFIL3,SDC3,MARK2,CISH,KLRC1,BHMT,ATXN2,LIPG,CAV1,GNAS,Irgm1,CXCL13,Ly6a (includes …	65
Lipid Metabolism, Molecular Transport, Small Molecule Biochemistry	transport	Transport of lipid	0.00026	Decreased	-2.069		-1.388	APOA4,PLA1A,IL1B,GOT2,SLC10A2,CHKA,AQP8,PPARG,LIPG,SAA1,CAV1,STARD5,APOA1,SLC13A3	14
Cell Cycle, Gene Expression	binding	Binding of Oct1 binding element	0.000263					IL1B,PPARG	2
Cell-To-Cell Signaling and Interaction	clustering	Clustering of colorectal cancer cell lines	0.000263					CDKN1A,CDH1	2
Cardiovascular System Development and Function, Cellular Movement	homing	Homing of endothelial progenitor cells	0.000263					IGFBP3,MIF	2
Lipid Metabolism, Molecular Transport, Small Molecule Biochemistry	release	Release of docosahexaenoic acid	0.000263					IL1B,LIPG	2
Cell Cycle	senescence	Senescence of myeloma cell lines	0.000263					CDKN1A,CKS1B	2
Cell-To-Cell Signaling and Interaction, Hematological System Development and Function, Immune Cell Trafficking, Inflammatory Response	activation	Activation of phagocytes	0.000275	Decreased	-3.118		-2.41	IL1B,CXCL10,HSPD1,FCER1G,LCN2,Raet1b,SAA1,LCP2,IL18,PILRB,APOA1,HSD11B1,Hamp/Hamp2,MIF,NFIL3,Saa3,FCGR3A/FCGR3B,SUCNR1,SIGLEC9	19
Amino Acid Metabolism, Small Molecule Biochemistry	metabolism	Metabolism of amino acids	0.000276					SLC3A1,GOT2,ACMSD,MTHFR,PCYOX1,GLS2,CTH,BHMT,TAT,IVD,GOT1	11
Cellular Function and Maintenance	function	Function of antigen presenting cells	0.000289					UCP2,IFI30,CD74,IL1B,CXCL10,FCER1G,PPARG,IL18,CAV1,HLA-DMA,ZFP36,HSP90AA1,SUCNR1,SIGLEC9	14
Cell-To-Cell Signaling and Interaction, Hematological System Development and Function, Immune Cell Trafficking, Inflammatory Response	activation	Activation of antigen presenting cells	0.00029	Decreased	-2.417		-1.78	IL1B,RAB4A,CD74,HLA-DQB1,CXCL10,HSPD1,FCER1G,LCN2,Raet1b,IL18,PILRB,HLA-DMA,APOA1,Hamp/Hamp2,MIF,NFIL3,SUCNR1	17
Connective Tissue Disorders, Organismal Injury and Abnormalities	abnormality	Abnormality of adipose tissue	0.000302					PPARD,SERPINA12,CAV1,GNAS,APOA1,IGFBP3,ZFP36,HSD11B1,Ly6a (includes others),PPARG,ATXN2	11
Hematological System Development and Function, Lymphoid Tissue Structure and Development, Tissue Morphology	quantity	Quantity of CD4+ T-lymphocytes	0.000302		-1.251		-0.851	LCP2,CTSV,LAIR1,CD74,HLA-DMA,HLA-DQB1,CXCL10,SPI1,RORC,Trim30a/Trim30d,C3AR1	11
Cardiovascular Disease, Organismal Injury and Abnormalities	occlusion	Occlusion of artery	0.000327		-0.757		-0.498	APOA4,RSAD2,CTSV,TUBA8,HSPD1,CCL3L3,PPARG,SAA1,PFN1,CD68,CDKN1A,ZFP36,MIF,IL1B,CXCL10,SPI1,LCN2,LIPG,PPARD,CAMTA1,CAV1,IL18,CA1,APOA1,NNMT	25
Cancer, Cell Cycle, Organismal Injury and Abnormalities	interphase	Arrest in interphase of tumor cells	0.000328					LAIR1,IL1B,CDKN1A,IGFBP3	4
Lipid Metabolism, Molecular Transport, Small Molecule Biochemistry	reverse cholesterol transport	Reverse cholesterol transport	0.000328					APOA4,IL1B,APOA1,LIPG	4
Lipid Metabolism, Molecular Transport, Small Molecule Biochemistry	efflux	Efflux of lipid	0.000328		-1.583		-1.15	SAA1,APOA4,CAV1,PLA1A,IL1B,APOA1,SLC10A2,PPARG,LIPG	9
Lipid Metabolism, Small Molecule Biochemistry	metabolism	Fatty acid metabolism	0.000339	Decreased	-2.88	bias	-1.886	Acnat1/Acnat2,APOA4,ERBB4,PLA1A,DBP,TECR,GOT2,ACSS2,FCER1G,CHKA,AQP8,PPARG,SAA1,MIF,CD74,IL1B,SLC10A2,ELOVL3,LIPG,PPARD,CAV1,IL18,STARD5,APOA1,INSIG2,SIGLEC9,SLC13A3	27
Cell-To-Cell Signaling and Interaction, Cellular Movement, Hematological System Development and Function, Immune Cell Trafficking, Inflammatory Response	recruitment	Recruitment of neutrophils	0.000342	Decreased	-2.302		-1.601	IL18,CAV1,IL1B,CXCL10,APOA1,CCL3L3,PPARG,MIF,LCN2,C3AR1,FCGR3A/FCGR3B,SIGLEC9	12
Cellular Movement, Immune Cell Trafficking	cellular infiltration	Cellular infiltration by lymphoid cells	0.000345	Decreased	-2.008		-1.727	UCP2,LCP2,GJB2,SAA1,IL18,IL1B,CXCL10,APOA1,Ly6a (includes others),RORC,MIF	11
Cell Death and Survival	cell death	Cell death of blood cells	0.000347		-0.867		-0.7	ZBTB16,G6PC,FCER1G,WIPF1,CCL3L3,PPARG,C3AR1,PFN1,CDKN1A,MIF,NFIL3,Saa3,LAIR1,CD74,IL1B,CXCL10,SPI1,CISH,LCN2,CAV1,IL18,GRK5,GNAS,Irgm1,ATF7,SYVN1,HIPK2,RORC,FCGR3A/FCGR3B,SIGLEC9	30
Cell Morphology, Connective Tissue Development and Function, Connective Tissue Disorders, Organismal Injury and Abnormalities, Tissue Morphology	abnormal morphology	Abnormal morphology of adipocytes	0.000353					PPARD,SERPINA12,CAV1,Ly6a (includes others),PPARG	5
Cardiovascular Disease, Hematological Disease, Metabolic Disease	primary hypercholesterolemia	Primary hypercholesterolemia	0.000353					PPARD,APOA1,STAP1,PPARG,NNMT	5
Cell-mediated Immune Response, Cellular Development, Cellular Function and Maintenance, Cellular Growth and Proliferation, Embryonic Development, Hematological System Development and Function, Hematopoiesis, Lymphoid Tissue Structure and Development, Organ Development, Organismal Development, Tissue Development	development	T cell development	0.000355		-0.909		0.035	RSAD2,ZBTB16,HSPD1,CHD7,KLF10,FCER1G,PPARG,C3AR1,ZMIZ1,LILRB4,LCP2,HLA-DMA,CDKN1A,HSP90AA1,MIF,CD74,DNAJB1,IL1B,HLA-DQB1,CXCL10,SOCS2,SPI1,CISH,IL18,RORC	25
Cellular Movement	transmigration	Transmigration of cells	0.00036		-0.972		-0.18	CTSV,CAV1,CD74,IL1B,CXCL10,TRIO,CDH1,CCL3L3,PPARG,HSP90AA1,MIF	11
Cellular Function and Maintenance	engulfment	Engulfment of cells	0.000363	Decreased	-3.336	bias	-2.14	UCP2,CBLL1,SYT1,IL1B,RAB4A,CXCL10,FCER1G,CAMK1D,WIPF1,SPI1,PPARG,LCN2,C3AR1,SAA1,CAV1,PFN1,APOA1,HSP90AA1,MIF,FCGR3A/FCGR3B,GPR182	21
Cellular Function and Maintenance	homeostasis	Homeostasis of blood cells	0.000366		-0.741		0.233	RSAD2,ZBTB16,HSPD1,CHD7,KLF10,FCER1G,PPARG,C3AR1,ZMIZ1,LILRB4,LCP2,HLA-DMA,CDKN1A,HSP90AA1,MIF,NFIL3,CD74,DNAJB1,IL1B,HLA-DQB1,CXCL10,SOCS2,SPI1,CISH,IL18,Hamp/Hamp2,RORC	27
Behavior, Nervous System Development and Function	circadian rhythm	Circadian rhythm	0.000366					IL18,ARNTL,DBP,NR1D2,KLF10,NPAS2,PPARG,AHCY,CRY1	9
Hematological Disease, Metabolic Disease	dysglycemia	Dysglycemia	0.000369		0.484	bias	-0.537	UCP2,CTSV,TXNIP,MARK2,RBP1,G6PC,PPARG,PPARD,ARNTL,CAV1,GNAS,CA1,IGFBP3,GPD2	14
Lipid Metabolism, Molecular Transport, Small Molecule Biochemistry	concentration	Concentration of fatty acid	0.000379		0.811		1.023	UCP2,TXNIP,IL1B,PLA2G16,G6PC,ELOVL3,PPARG,PPARD,IL18,ARNTL,CAV1,GNAS,PPP1R3C,HSD11B1,EXTL1,GPD2	16
Lipid Metabolism, Small Molecule Biochemistry, Vitamin and Mineral Metabolism	metabolism	Metabolism of retinoid	0.000382		0.776	bias	1.528	PPARD,RDH16,DHRS9,CYP2B6,CYP3A7,RBP1	6
Cell-To-Cell Signaling and Interaction, Hematological System Development and Function	interaction	Interaction of mononuclear leukocytes	0.000391		-1.541		-0.81	IL1B,CXCL10,PPARG,RGS16,LIPG,LCP2,SAA1,HLA-DMA,CXCL13,APOA1,Ly6a (includes others),MIF,FCGR3A/FCGR3B	13
Cellular Movement	invasion	Invasion of cells	0.000393		-1.052		-0.011	TAGLN2,EFEMP1,CTSV,WBP2,ERBB4,PLA2G16,MRAS,ZBTB16,AQP8,PPARG,SAA1,TRIO,CDKN1A,ESM1,CDH1,ZFP36,HSP90AA1,MIF,AHCY,CD74,IL1B,CXCL10,Tmem254a (includes others),DYRK1B,FXYD5,SPI1,LCN2,ARRDC3,PPARD,CAV1,IL18,GNAS,HIPK2,PTTG1IP,INSIG2,GPR182	36
Lipid Metabolism, Molecular Transport, Small Molecule Biochemistry, Vitamin and Mineral Metabolism	concentration	Concentration of retinol	0.000396					RDH16,RBP1,APOA1,LCN2	4
Cellular Movement, Hematological System Development and Function, Immune Cell Trafficking	cell movement	Cell movement of mononuclear leukocytes	0.000408	Decreased	-2.993		-2.065	UCP2,Cxcl9,CTSV,IL1B,CD74,CXCL10,HSPD1,WIPF1,CCL3L3,PPARG,RGS16,GJB2,SAA1,LCP2,IL18,CAV1,GNAS,CXCL13,APOA1,Ly6a (includes others),RORC,MIF,NFIL3	23
Connective Tissue Development and Function, Skeletal and Muscular System Development and Function, Tissue Morphology	quantity	Quantity of bone cells	0.00041		-0.461		-0.315	PPARD,CTSV,ARNTL,CAV1,GNAS,KLF10,HSD11B1,Ly6a (includes others),CNOT3,PPARG,C3AR1	11
Cancer, Cell Death and Survival, Organismal Injury and Abnormalities, Tumor Morphology	apoptosis	Apoptosis of tumor cells	0.00041	Decreased	-2.557		-2.657	LAIR1,KLF10,SPI1,ATXN2,PHLDA1,PPARD,IL18,CAV1,SGK1,CDKN1A,IGFBP3,CDH1,HIPK2,RORC,MIF	15
Lipid Metabolism, Molecular Transport, Small Molecule Biochemistry	quantity	Quantity of steroid hormone	0.000414		-1.122		-1.114	GRK5,IL18,CRTC2,CYP3A7,IL1B,SGK1,HSD11B1,PPARG,MIF,CRY1	10
Gene Expression	activation	Activation of DNA endogenous promoter	0.000414		-1.151		-0.525	CRTC2,WBP2,NLRC5,DBP,CHD3,ZBTB16,CHD7,KLF10,CCL3L3,ONECUT1,PPARG,NPAS2,ZMIZ1,NFIC,POLR2L,ARNTL,UXT,SETD3,GRHL3,PFN1,ZFP36,ATN1,NFIL3,FOXA3,Elob,TXNIP,IL1B,CXCL10,SPOP,MED25,SPI1,SNAPC5,PLAC8,CITED2,CRY1,PPARD,IL18,CAV1,GNAS,GBP6,NFIX,RYBP,NR1D2,Hamp/Hamp2,IFI16,HIPK2,RORC	47
Organismal Functions	energy homeostasis	Energy homeostasis	0.000417		-1.959		-1.876	UCP2,PPARD,IL18,CAV1,PPP1R3C,MARK2,ELOVL3,HSD11B1,PPARG,BHMT,SDC3,GPD2	12
Infectious Diseases	replication	Replication of RNA virus	0.000417		0.073		0.884	EIF4EBP2,CAMK2B,CBLL1,RSAD2,TXNIP,RPL13A,IL1B,CYP17A1,CXCL10,NLRC5,MARK2,HSPD1,SOCS2,CCL3L3,SF3A1,UBE2E2,IL18,POLR2L,GRK5,ARNTL,CAV1,SGK1,HSP90AA1	23
Inflammatory Response, Organismal Injury and Abnormalities	inflammation	Inflammation of organ	0.000423		-0.146		-0.727	APOA4,CTSV,CYP3A7,TUBA8,MTHFR,WIPF1,FCER1G,CCL3L3,PPARG,C3AR1,LCP2,CYP2B6,HLA-DMA,TRIO,CDKN1A,IGFBP3,ZFP36,CDH1,HSD11B1,MIF,NFIL3,AHCY,CYP17A1,CD74,IL1B,IFI30,HLA-DQB1,CXCL10,MARK2,FGA,MYL9,ELOVL3,SOCS2,SPI1,CISH,KLRC1,LCN2,PPARD,IL18,CAV1,Irgm1,CXCL13,CA1,APOA1,RORC,FCGR3A/FCGR3B	46
Organismal Development, Organismal Injury and Abnormalities	abnormal morphology	Abnormal morphology of abdomen	0.000428					EFEMP1,PLA2G16,NLRC5,G6PC,FCER1G,WIPF1,ONECUT1,PPARG,CNOT3,C3AR1,LCP2,ARNTL,SETD3,GRHL3,CDKN1A,IGFBP3,ZFP36,HSD11B1,MIF,NFIL3,RBMS1,TXNIP,HLA-DQB1,MARK2,RBP1,FGA,SPI1,CISH,BHMT,CITED2,CAV1,GNAS,PLVAP,NFIX,ATF7,APOA1,RORC	37
Cellular Movement, Hematological System Development and Function, Immune Cell Trafficking	cellular infiltration	Cellular infiltration by leukocytes	0.00043		-1.056		-0.789	UCP2,RPL13A,IL1B,CXCL10,HSPD1,FCER1G,CCL3L3,PPARG,LCN2,C3AR1,GJB2,SAA1,IL18,CAV1,SGK1,APOA1,IGFBP3,Ly6a (includes others),RORC,MIF	20
Lipid Metabolism, Small Molecule Biochemistry	metabolism	Metabolism of triacylglycerol	0.000432		0		0.403	CAV1,PLA2G16,G6PC,HSD11B1,PPARG,BHMT,INSIG2,CTDNEP1	8
Connective Tissue Development and Function, Tissue Morphology	quantity	Quantity of connective tissue	0.000434		-1.383		-0.921	EFEMP1,APOA4,CTSV,UBL5,KLF10,PPARG,CNOT3,C3AR1,ARNTL,SETD3,CDKN1A,IGFBP3,HSD11B1,NFIL3,SDC3,UCP2,MARK2,LCN2,PPARD,CAV1,IL18,GNAS,PLVAP,CXCL13,ZNF385A,Ly6a (includes others),GPD2	27
Dermatological Diseases and Conditions, Inflammatory Disease, Inflammatory Response, Organismal Injury and Abnormalities	dermatitis	Dermatitis	0.000448	Decreased	-2.215		-2.462	CTSV,IL1B,CYP17A1,IFI30,CD74,TUBA8,MYL9,ELOVL3,FCER1G,SOCS2,SPI1,PPARG,C3AR1,PPARD,LCP2,IL18,CXCL13,ZFP36,CDH1,RORC,AHCY	21
Connective Tissue Development and Function, Tissue Morphology	quantity	Quantity of connective tissue cells	0.00045		-1.563		-1.297	CTSV,KLF10,CNOT3,PPARG,C3AR1,PPARD,ARNTL,CAV1,GNAS,CXCL13,CDKN1A,IGFBP3,HSD11B1,Ly6a (includes others)	14
Connective Tissue Disorders, Organismal Injury and Abnormalities, Tissue Morphology	abnormal morphology	Abnormal morphology of fat pad	0.000458					PPARD,CAV1,GNAS,IGFBP3,HSD11B1,ATXN2	6
Cell Death and Survival	apoptosis	Apoptosis of blood cells	0.000464		-0.04		-0.307	IL1B,ZBTB16,G6PC,FCER1G,SPI1,CCL3L3,PPARG,LCN2,C3AR1,IL18,GRK5,CAV1,Irgm1,GNAS,PFN1,CDKN1A,ATF7,SYVN1,HIPK2,RORC,MIF,FCGR3A/FCGR3B,SIGLEC9	23
Cell-To-Cell Signaling and Interaction, Hematological System Development and Function, Inflammatory Response	immune response	Immune response of neutrophils	0.000466		-1.741		-1.178	SAA1,IL18,CXCL10,G6PC,FCER1G,LCN2,FCGR3A/FCGR3B	7
Cell Morphology, Connective Tissue Development and Function, Tissue Morphology	morphology	Morphology of adipocytes	0.000477					PPARD,SERPINA12,ARNTL,CAV1,PLA2G16,CDKN1A,Ly6a (includes others),CNOT3,PPARG,BHMT	10
Cellular Function and Maintenance, Hematological System Development and Function	function	Function of lymphocytes	0.000492					TXNIP,IL1B,CD74,HLA-DQB1,CXCL10,NLRC5,HSPD1,KLF10,FCER1G,WIPF1,Trim30a/Trim30d,RGS16,C3AR1,IL18,HLA-DMA,RORC	16
Molecular Transport	quantity	Quantity of metal	0.000494		-1.328		-0.494	TXNIP,LAIR1,FTL,IL1B,CXCL10,IL22RA1,FCER1G,CCL3L3,LCN2,C3AR1,LILRB4,SAA1,LCP2,GRK5,CAV1,GNAS,SGK1,CXCL13,Hamp/Hamp2,GNAT1,HSP90AA1,FCGR3A/FCGR3B,HSPB6	23
Cellular Function and Maintenance	homeostasis	Lymphocyte homeostasis	0.000498		-0.569		0.419	RSAD2,ZBTB16,HSPD1,CHD7,KLF10,FCER1G,PPARG,C3AR1,ZMIZ1,LILRB4,LCP2,HLA-DMA,CDKN1A,HSP90AA1,MIF,NFIL3,CD74,DNAJB1,IL1B,HLA-DQB1,CXCL10,SOCS2,SPI1,CISH,IL18,RORC	26
Cellular Function and Maintenance	endocytosis	Endocytosis by eukaryotic cells	0.000521	Decreased	-3.034	bias	-1.889	UCP2,IL1B,CXCL10,FCER1G,SPI1,PPARG,LCN2,C3AR1,SAA1,CAV1,PFN1,APOA1,HSP90AA1,MIF,FCGR3A/FCGR3B,GPR182	16
Cell-To-Cell Signaling and Interaction, Cellular Function and Maintenance, Inflammatory Response	phagocytosis	Phagocytosis of antigen presenting cells	0.00053	Decreased	-2.376	bias	-1.596	UCP2,SAA1,IL1B,APOA1,FCER1G,SPI1,PPARG,MIF,C3AR1	9
Neurological Disease	progressive motor neuropathy	Progressive motor neuropathy	0.000545					RSAD2,FTL,ERBB4,RPL13A,IL1B,CD74,HLA-DQB1,MN1,ATXN2,IL18,GNAS,PFN1,SGK1,HLA-DMA,PRRC2A,CDKN1A,RPL3,STAP1,RORC,MIF,NFIL3,MT-ND6,FCGR3A/FCGR3B,NNMT	24
Cardiovascular Disease	vascular lesion	Vascular lesion	0.000547					APOA4,CTSV,FTL,IL1B,CXCL10,MTHFR,SPI1,CCL3L3,LIPG,IL18,PFN1,APOA1,ZFP36,MIF	14
Free Radical Scavenging	metabolism	Metabolism of reactive oxygen species	0.000548		-0.485		0.037	UCP2,APOA4,TXNIP,CRTC2,FTL,IL1B,SPI1,PPARG,Trim30a/Trim30d,C3AR1,PPARD,LCP2,CAV1,IL18,GNAS,CDKN1A,APOA1,CTH,MIF,MT-ND6,FCGR3A/FCGR3B,HSPB6,SIGLEC9	23
Endocrine System Development and Function	glucose tolerance	Glucose tolerance	0.000557		1.097		1.45	SERPINA12,TXNIP,MARK2,RBP1,ONECUT1,CNOT3,PPARG,BHMT,PPARD,ARNTL,GNAS,PPP1R3C,CDKN1A,HSD11B1,SDC3	15
Inflammatory Response	inflammation	Inflammation of absolute anatomical region	0.000557		0.168		-0.407	APOA4,CTSV,CYP3A7,MTHFR,FCER1G,WIPF1,CCL3L3,PPARG,C3AR1,LCP2,CYP2B6,HLA-DMA,TRIO,CDKN1A,IGFBP3,CDH1,ZFP36,HSD11B1,MIF,NFIL3,CD74,IL1B,IFI30,HLA-DQB1,CXCL10,MARK2,FGA,SOCS2,SPI1,CISH,KLRC1,LCN2,PPARD,CAV1,IL18,Irgm1,CA1,APOA1,RORC,FCGR3A/FCGR3B	40
Reproductive System Development and Function	decidualization	Decidualization of uterus	0.00056					PPARD,CTSV,CDH1,CITED2	4
Digestive System Development and Function, Gastrointestinal Disease	abnormal morphology	Abnormal morphology of digestive system	0.000568					PLA2G16,G6PC,WIPF1,ONECUT1,PPARG,CNOT3,C3AR1,NFIC,ARNTL,SETD3,GRHL3,CDKN1A,IGFBP3,MIF,NFIL3,TXNIP,RBP1,FGA,SPI1,CISH,BHMT,PLVAP,NFIX,ATF7,APOA1,RORC	26
Antigen Presentation, Inflammatory Response	antigen presentation	Antigen presentation by leukocytes	0.000568					LILRB4,CD74,CD68,FCER1G,HSP90AA1	5
Immunological Disease	delayed hypersensitive reaction	Delayed hypersensitive reaction	0.000587	Decreased	-2.598		-2.113	IL18,IL1B,CD74,HLA-DMA,CXCL10,LAPTM5,FCER1G,ZFP36,MIF	9
Cellular Movement, Hematological System Development and Function, Immune Cell Trafficking, Inflammatory Response	cell movement	Cell movement of macrophages	0.000591		-1.333		-0.798	RPL13A,CD74,IL1B,CXCL10,CCL3L3,C3AR1,SAA1,IL18,CAV1,Irgm1,PFN1,CDKN1A,APOA1,STAP1,MIF	15
Lipid Metabolism, Small Molecule Biochemistry, Vitamin and Mineral Metabolism	synthesis	Synthesis of terpenoid	0.000591		0.198		0.65	Hsd3b4 (includes others),RDH16,DHRS9,IL1B,CYP17A1,CXCL10,RBP1,G6PC,CRY1,PMVK,CAV1,APOA1,CYP39A1,HSD11B1,INSIG2	15
Connective Tissue Disorders, Inflammatory Disease, Inflammatory Response, Organismal Injury and Abnormalities, Skeletal and Muscular Disorders	inflammation	Inflammation of joint	0.000614		-0.315		-0.095	Cxcl9,FTL,TUBA8,HSPD1,MTHFR,WIPF1,FCER1G,CCL3L3,PPARG,C3AR1,SAA1,POLR2L,CYP2B6,HLA-DMA,CYYR1,PRRC2A,CD68,TRIO,CDKN1A,MS4A6A,ZFP36,CDH1,MIF,Saa3,SDC3,CD74,IL1B,HLA-DQB1,CXCL10,FGA,BHMT,CRY1,PPARD,IL18,CXCL13,GBP6,NFIX,APOA1,SYVN1,RORC,FCGR3A/FCGR3B	41
Cellular Development, Cellular Growth and Proliferation, Hematological System Development and Function, Lymphoid Tissue Structure and Development	proliferation	NK cell proliferation	0.000617		-0.826		-0.275	LCP2,IL18,LAIR1,IL1B,ZBTB16,APOA1,SPI1,RORC,NFIL3	9
Cellular Function and Maintenance, Hematological System Development and Function	function	Function of T lymphocytes	0.000621					CD74,HLA-DQB1,CXCL10,NLRC5,HSPD1,FCER1G,WIPF1,KLF10,Trim30a/Trim30d,RGS16,C3AR1,IL18,HLA-DMA,RORC	14
Reproductive System Development and Function	decidualization	Decidualization	0.000634					PPARD,CTSV,IL1B,CDH1,CITED2	5
Cellular Growth and Proliferation	cytostasis	Cytostasis of prostate cancer cell lines	0.000635					CAV1,CDKN1A,CTH	3
Cardiovascular System Development and Function, Organismal Development, Tissue Morphology	vasodilation	Vasodilation of aortic ring tissue	0.000635					ZFP36,PPARG,CTH	3
Cellular Compromise, Inflammatory Response	degranulation	Degranulation of cells	0.000637		-1.395		-0.863	LAIR1,IL1B,FCER1G,WIPF1,CCL3L3,C3AR1,LILRB4,LCP2,GRK5,SGK1,HSD11B1,CDH1,FCGR3A/FCGR3B	13
Lipid Metabolism, Molecular Transport, Small Molecule Biochemistry	cholesterol transport	Cholesterol transport	0.000648	Decreased	-2.227		-1.818	SAA1,APOA4,CAV1,PLA1A,IL1B,STARD5,APOA1,PPARG,LIPG	9
Lipid Metabolism, Molecular Transport, Small Molecule Biochemistry	efflux	Efflux of cholesterol	0.000652		-1.888		-1.507	SAA1,APOA4,CAV1,PLA1A,IL1B,APOA1,PPARG,LIPG	8
Lipid Metabolism, Small Molecule Biochemistry, Vitamin and Mineral Metabolism	metabolism	Metabolism of cholesterol	0.000652					PMVK,PPARD,SAA1,APOA4,CAV1,APOA1,CYP39A1,INSIG2	8
Cancer, Cell Death and Survival, Organismal Injury and Abnormalities, Tumor Morphology	apoptosis	Apoptosis of cancer cells	0.000654		-1.849		-1.987	PHLDA1,PPARD,LAIR1,CDKN1A,IGFBP3,KLF10,SPI1,CDH1,HIPK2,RORC,MIF,ATXN2	12
Lipid Metabolism, Molecular Transport, Small Molecule Biochemistry	concentration	Concentration of phospholipid	0.000654		1.1		1.318	SAA1,CAV1,TXNIP,IL1B,MRAS,APOA1,FCER1G,PLPP2,CHKA,PPARG,BHMT,LIPG	12
Cardiovascular System Development and Function	binding	Binding of blood vessel	0.000659		-1.081	bias	-0.553	CD74,IL1B,CXCL13,MIF	4
Cell-To-Cell Signaling and Interaction, Hematological System Development and Function	activation	Activation of myeloid cells	0.000662	Decreased	-2.979		-2.238	IL1B,CXCL10,HSPD1,FCER1G,LCN2,Raet1b,SAA1,LCP2,IL18,HSD11B1,Hamp/Hamp2,MIF,NFIL3,Saa3,FCGR3A/FCGR3B,SUCNR1,SIGLEC9	17
Cell-To-Cell Signaling and Interaction, Cellular Function and Maintenance, Inflammatory Response	phagocytosis	Phagocytosis of cells	0.000665	Decreased	-3.226	bias	-2.269	UCP2,IL1B,CXCL10,FCER1G,CAMK1D,SPI1,PPARG,LCN2,C3AR1,SAA1,CAV1,PFN1,APOA1,MIF,FCGR3A/FCGR3B	15
Cellular Movement, Hematological System Development and Function, Immune Cell Trafficking	cell movement	Cell movement of antigen presenting cells	0.000675		-1.565		-0.944	RPL13A,IL1B,CD74,CXCL10,CCL3L3,C3AR1,SAA1,IL18,CAV1,Irgm1,PFN1,CXCL13,CDKN1A,APOA1,Ear2 (includes others),STAP1,CDH1,MIF	18
Free Radical Scavenging	production	Production of reactive oxygen species	0.000692		-0.869		-0.481	UCP2,TXNIP,CRTC2,FTL,IL1B,SPI1,PPARG,Trim30a/Trim30d,LCP2,IL18,CAV1,GNAS,CDKN1A,CTH,MT-ND6,FCGR3A/FCGR3B,HSPB6,SIGLEC9	18
Cellular Movement, Hematological System Development and Function, Immune Cell Trafficking	migration	Migration of mononuclear leukocytes	0.000693	Decreased	-2.697		-1.775	Cxcl9,CTSV,IL1B,CD74,CXCL10,HSPD1,CCL3L3,PPARG,RGS16,SAA1,LCP2,IL18,CAV1,CXCL13,APOA1,Ly6a (includes others),RORC,MIF,NFIL3	19
Cell-mediated Immune Response, Cellular Development, Cellular Function and Maintenance, Cellular Growth and Proliferation, Embryonic Development, Hematological System Development and Function, Hematopoiesis, Lymphoid Tissue Structure and Development, Organ Development, Organismal Development, Tissue Development	differentiation	Differentiation of Th2 cells	0.000703		0.218		0.315	RSAD2,IL18,HSPD1,SOCS2,KLF10,CISH,C3AR1	7
Vitamin and Mineral Metabolism	quantity	Quantity of vitamin	0.000703		1.332		1.346	RDH16,IL1B,RBP1,APOA1,MTHFR,GNAT1,LCN2	7
Cell-To-Cell Signaling and Interaction, Cellular Movement	recruitment	Recruitment of myeloid cells	0.000704		-1.914		-1.165	UCP2,CD74,IL1B,CXCL10,CCL3L3,PPARG,LCN2,C3AR1,NFIC,IL18,CAV1,APOA1,MIF,FCGR3A/FCGR3B,SIGLEC9	15
Cellular Function and Maintenance, Hematological System Development and Function	function	Function of Th1 cells	0.000706					IL18,CD74,HLA-DMA,FCER1G,RGS16	5
Cell-To-Cell Signaling and Interaction, Inflammatory Response	immune response	Immune response of dendritic cells	0.000706					LILRB4,CD74,CD68,FCER1G,HSP90AA1	5
Cellular Movement, Hematological System Development and Function, Immune Cell Trafficking, Inflammatory Response, Lymphoid Tissue Structure and Development	chemotaxis	Chemotaxis of lymphocytes	0.000715	Decreased	-2.774	bias	-2.002	Cxcl9,SAA1,GNAS,CD74,CXCL13,CXCL10,HSPD1,WIPF1,MIF	9
Cellular Function and Maintenance	internalization	Internalization of cells	0.000727	Decreased	-3.088	bias	-2.075	UCP2,IL1B,CXCL10,FCER1G,SPI1,PPARG,LCN2,C3AR1,SAA1,PFN1,APOA1,MIF,FCGR3A/FCGR3B	13
Organismal Development	size	Size of body	0.000739	Decreased	-2.23	bias	-0.077	CAMK2B,RDH16,EFEMP1,CHD7,SPR,MTHFR,FCER1G,CNOT3,NFIC,ARNTL,SETD3,HLA-DMA,CDKN1A,IGFBP3,ATN1,ZFP36,HSD11B1,CD74,MARK2,SLC10A2,SOCS2,SPI1,ATXN2,PLAC8,PPARD,CAMTA1,CAV1,GNAS,Airn,PLVAP,NFIX,ZNF385A,CKS1B,H1F0,GPD2	35
Connective Tissue Development and Function, Tissue Morphology	quantity	Quantity of subcutaneous fat	0.000759		-0.447	bias	0.159	PPARD,EFEMP1,ARNTL,CAV1,CNOT3,PPARG	6
Cellular Movement, Hematological System Development and Function, Immune Cell Trafficking	migration	Lymphocyte migration	0.000763	Decreased	-2.994		-2.111	Cxcl9,CTSV,IL1B,CD74,CXCL10,HSPD1,CCL3L3,RGS16,SAA1,LCP2,IL18,CAV1,CXCL13,APOA1,Ly6a (includes others),RORC,MIF,NFIL3	18
Cellular Movement, Hematological System Development and Function, Immune Cell Trafficking	mobilization	Mobilization of granulocytes	0.000768		-0.882	bias	-0.21	IL1B,CCL3L3,LCN2,C3AR1	4
Cancer, Cell Cycle, Organismal Injury and Abnormalities	G0/G1 phase transition	Arrest in G0/G1 phase transition of cancer cells	0.000779					LAIR1,IL1B	2
Cell Cycle, Gene Expression	binding	Binding of Stat5a response element	0.000779					CAV1,ERBB4	2
Amino Acid Metabolism, Small Molecule Biochemistry	catabolism	Catabolism of L-aspartic acid	0.000779					GOT2,GOT1	2
Cell-To-Cell Signaling and Interaction, Cellular Assembly and Organization	cell-cell contact	Cell-cell contact of cancer cells	0.000779					CAV1,CDH1	2
Developmental Disorder, Hereditary Disorder, Immunological Disease, Organismal Injury and Abnormalities	complement component C1q deficiency	Complement component C1q deficiency	0.000779					C1QC,C1QB	2
Cellular Movement	dissemination	Dissemination of Bacillus anthracis	0.000779					Cxcl9,CXCL10	2
Small Molecule Biochemistry	hydrolysis	Hydrolysis of phosphate	0.000779					GNAT1,RGS16	2
Cell-To-Cell Signaling and Interaction, Hematological System Development and Function	interaction	Interaction of invariant natural killer T cells	0.000779					LCP2,SAA1	2
Cancer, Cellular Development, Cellular Growth and Proliferation, Hematological Disease, Organismal Injury and Abnormalities, Tumor Morphology	proliferation	Proliferation of leukemic blasts	0.000779					LAIR1,IL1B	2
Drug Metabolism, Lipid Metabolism, Molecular Transport, Small Molecule Biochemistry, Vitamin and Mineral Metabolism	quantity	Quantity of alitretinoin	0.000779					RDH16,RBP1	2
Cell-To-Cell Signaling and Interaction	reactivity	Reactivity of natural killer cells	0.000779					IL18,CDH1	2
Lipid Metabolism, Small Molecule Biochemistry	recycling	Recycling of lipid	0.000779					RAB4A,SLC10A2	2
Cancer, Hematological Disease, Immunological Disease, Organismal Injury and Abnormalities, Tumor Morphology	regression	Regression of lymphoma	0.000779					IL18,SPI1	2
Nutritional Disease	weight loss	Severe weight loss	0.000779					IL18,ZFP36	2
Cardiovascular Disease, Hematological Disease, Organismal Injury and Abnormalities	susceptibility to thromboembolism	Susceptibility to thromboembolism	0.000779					MTHFR,FGA	2
Amino Acid Metabolism, Small Molecule Biochemistry	synthesis	Synthesis of L-aspartic acid	0.000779					GOT2,GOT1	2
Infectious Diseases	replication	Replication of virus	0.00079		0.145		0.852	EIF4EBP2,CAMK2B,CBLL1,RSAD2,TXNIP,CRTC2,RPL13A,IL1B,CYP17A1,CXCL10,NLRC5,MARK2,HSPD1,SOCS2,CCL3L3,SF3A1,UBE2E2,IL18,POLR2L,GRK5,ARNTL,CAV1,SGK1,HSP90AA1	24
Digestive System Development and Function, Hepatic System Development and Function, Organ Morphology, Organismal Development	morphology	Morphology of liver	0.000792					RDH16,EFEMP1,SERPINA12,PLA2G16,RBP1,G6PC,FGA,SPI1,CNOT3,PPARG,BHMT,CAV1,GNAS,CDKN1A,APOA1,ATF7,MIF	17
Free Radical Scavenging	synthesis	Synthesis of reactive oxygen species	0.000795		-0.485		0.001	UCP2,TXNIP,CRTC2,FTL,IL1B,SPI1,PPARG,Trim30a/Trim30d,C3AR1,PPARD,LCP2,IL18,CAV1,GNAS,CDKN1A,APOA1,CTH,MIF,MT-ND6,FCGR3A/FCGR3B,HSPB6,SIGLEC9	22
Cell-To-Cell Signaling and Interaction, Hematological System Development and Function, Immune Cell Trafficking, Inflammatory Response	activation	Activation of neutrophils	0.0008	Decreased	-2.395	bias	-1.773	SAA1,IL18,IL1B,MIF,LCN2,FCGR3A/FCGR3B,SIGLEC9	7
Molecular Transport	export	Export of molecule	0.000812		-1.532		-0.706	APOA4,IL1B,PLA1A,CXCL10,SLC16A2,SLC10A2,PPARG,LIPG,SERPINA7,SAA1,CAV1,SGK1,APOA1,FXYD1,BCAP31	15
Cell Cycle	G0 phase	Arrest in G0 phase	0.000821					CAV1,LAIR1,IL1B,DYRK1B,CDKN1A,CHKA	6
Cardiovascular Disease, Organismal Injury and Abnormalities	peripheral vascular disease	Peripheral vascular disease	0.000828					UCP2,LAIR1,IFI30,RAB4A,DNAJB1,TUBA8,LAPTM5,MTHFR,EEF1B2,PPARG,LCN2,UST,C3AR1,PPARD,SGK1,CA1,APOA1,CHORDC1,FCGR3A/FCGR3B,PDCD10,NNMT	21
Organ Morphology, Organismal Development	mass	Mass of genitourinary system	0.000832					RDH16,EFEMP1,SERPINA12,PLA2G16,G6PC,AQP8,PPARG,ATXN2,C3AR1,PPARD,ARNTL,CAV1,GNAS,PLVAP,CDKN1A,GPD2	16
Endocrine System Development and Function, Molecular Transport, Small Molecule Biochemistry	abnormal quantity	Abnormal quantity of thyroid hormone	0.000836					CTSV,SLC16A2,GPD2	3
Cell-mediated Immune Response, Cellular Movement, Hematological System Development and Function, Immune Cell Trafficking	cell movement	Cell movement of natural killer T lymphocytes	0.000836					CD74,APOA1,MIF	3
Cellular Movement	distribution	Distribution of leukocytes	0.000836					PPARG,MIF,NFIL3	3
Developmental Disorder, Hereditary Disorder, Metabolic Disease, Neurological Disease, Ophthalmic Disease, Organismal Injury and Abnormalities, Skeletal and Muscular Disorders	Leber optic atrophy	Leber optic atrophy	0.000836					MT-ATP6,MT-ND3,MT-ND6	3
Hematological Disease, Immunological Disease, Organismal Injury and Abnormalities, Respiratory Disease	neutrophilia	Neutrophilia of airway	0.000836					IL18,IL1B,APOA1	3
Cell-To-Cell Signaling and Interaction, Cellular Movement	recruitment	Recruitment of cells	0.000841	Decreased	-2.137		-1.309	UCP2,Cxcl9,IL1B,CD74,CXCL10,CCL3L3,PPARG,LCN2,C3AR1,NFIC,IL18,CAV1,CXCL13,APOA1,MIF,FCGR3A/FCGR3B,PDCD10,SIGLEC9	18
Hematological System Development and Function, Inflammatory Response, Tissue Morphology	quantity	Quantity of neutrophils	0.000883		0.086		-0.02	IL1B,RBP1,SPI1,CCL3L3,PPARG,PLAC8,LCN2,C3AR1,IL18,ARNTL,GNAS,IGFBP3,ZFP36	13
Neurological Disease, Organismal Injury and Abnormalities	epileptic seizure	Epileptic seizure	0.000912					BAIAP2,IL1B,DNAJB1,C1QB,CDKN1A,ZFP36,KLF10,NFIL3,RGS16,CITED2,ARRDC3	11
Infectious Diseases	infection	Parasitic Infection	0.000912	Increased	2.158		1.546	UCP2,IL18,Irgm1,CD74,HLA-DMA,HLA-DQB1,FCER1G,CISH,Hamp/Hamp2,MIF,RGS16	11
Organismal Survival	morbidity or mortality	Morbidity or mortality	0.000917	Increased	3.39	bias	0.344	Cxcl9,CTSV,ERBB4,G6PC,SPR,MN1,FCER1G,CHKA,ONECUT1,C3AR1,NFIC,LCP2,GRHL3,ZFP36,CTDNEP1,HSPB6,TXNIP,AHCTF1,DNAJB1,CYP17A1,CD74,IL1B,CXCL10,FGA,SPI1,LCN2,CITED2,PPARD,IL18,NFIX,ZNF385A,ATF7,APOA1,CKS1B,INSIG2,H1F0,Setd1b,EFEMP1,WBP2,SYT1,MTHFR,WIPF1,CCL3L3,PPARG,CNOT3,ZMIZ1,GJB2,PILRB,ARNTL,PPP1R3C,PFN1,HLA-DMA,CD68,TRIO,CDKN1A,IGFBP3,CDH1,ATN1,HSP90AA1,MIF,NFIL3,TRRAP,PDCD10,UCP2,RBMS1,CSNK2B,MARK2…	81
Cancer, Organismal Injury and Abnormalities, Reproductive System Disease	HER2 negative hormone receptor negative breast cancer	HER2 negative hormone receptor negative breast cancer	0.000918					CAV1,GNAS,ERBB4,IL1B,TUBA8,CDKN1A,IGFBP3,SPI1,PPARG,HSP90AA1	10
Immunological Disease	allergy	Allergy	0.000932		-1.362		-1.018	CTSV,IL1B,IFI30,CD74,HLA-DQB1,MYL9,FCER1G,SOCS2,SPI1,CISH,PPARG,C3AR1,LILRB4,LCP2,IL18,KIAA1109,ZFP36,Ly6a (includes others),RORC,AHCY	20
Cellular Function and Maintenance	function	Function of phagocytes	0.00095					UCP2,IL1B,CXCL10,FCER1G,PPARG,LCN2,LILRB4,IL18,CAV1,ZFP36,HSP90AA1,MIF,SUCNR1,SIGLEC9	14
Infectious Diseases	infection	Infection by RNA virus	0.000992		-1.472	bias	0.331	EIF4EBP2,TAGLN2,RSAD2,CRTC2,CYP3A7,TUBA8,NOP56,TECR,PPARG,SF3A1,LCP2,POLR2L,PCGF1,CYP2B6,RPL3,CDH1,CHORDC1,AHCTF1,ARPC3,CD74,DNAJB1,CXCL10,LAPTM5,FGA,CAMK1D,SAMM50,LCN2,ATXN2,CSPP1,IL18,FBXO21,APOA1,SYVN1,FCGR3A/FCGR3B,GPR182,GPD2	36
Gene Expression	transactivation	Transactivation	0.000995		-1.731		-0.864	RPL7A,CRTC2,ERBB4,MRAS,ZBTB16,MN1,INHBE,PPARG,NFIC,LCP2,POLR2L,CDH1,ZFP36,HSD11B1,TRRAP,UCP2,IL1B,CAMK1D,SPI1,CITED2,PPARD,CAV1,NFIX,ATF7,IFI16	25
Cellular Movement, Hematological System Development and Function, Immune Cell Trafficking, Inflammatory Response	migration	Migration of dendritic cells	0.00101	Decreased	-2.103		-1.625	IL18,CD74,IL1B,CXCL13,CXCL10,APOA1,CDH1,CCL3L3	8
Nutritional Disease	obesity	Obesity	0.00101		-0.654		-0.616	EIF4EBP2,UCP2,TXNIP,IL1B,PLA2G16,CXCL10,MARK2,RBP1,G6PC,CNOT3,PPARG,PPARD,IL18,ARNTL,CAV1,GNAS,CD68,CA1,TRIO,HSD11B1,RORC,SDC3,INSIG2	23
Cellular Development, Tissue Development	differentiation	Differentiation of epithelial tissue	0.00102		1.42		2.02	TAGLN2,FOXA3,CTSV,TXNIP,ERBB4,IL1B,CXCL10,MRAS,IL22RA1,PPARG,PPARD,CAV1,GRHL3,UXT,CDKN1A,IGFBP3,ZFP36,CDH1	18
Cell Signaling, Small Molecule Biochemistry	homeostasis	Homeostasis of nitric oxide	0.00103					ARNTL,CAV1,IL18,ZFP36	4
Amino Acid Metabolism, Small Molecule Biochemistry	metabolism	Metabolism of sulfur amino acid	0.00103					MTHFR,PCYOX1,BHMT,CTH	4
Cancer, Immunological Disease, Organismal Injury and Abnormalities	hyperplasia	Hyperplasia of spleen	0.00103		1.633	bias	0.694	MARK2,CDKN1A,ZFP36,SPI1,CISH,LCN2	6
Neurological Disease	ataxia	Ataxia	0.00104		1.2	bias	0.229	CAMK2B,MT-ATP6,CWF19L1,IL1B,NOP56,PPARG,ATXN2,CAMTA1,IL18,GNAS,NFIX,TRIO,ATN1,GNAT1	14
Endocrine System Development and Function	insulin sensitivity index	Insulin sensitivity index	0.00106		-1.387		-1.602	SERPINA12,MARK2,CDKN1A,PPARG,BHMT	5
Cellular Movement, Hematological System Development and Function, Immune Cell Trafficking, Inflammatory Response	chemotaxis	Chemotaxis of mononuclear leukocytes	0.00106	Decreased	-2.926	bias	-2.11	Cxcl9,SAA1,GNAS,CD74,IL1B,CXCL13,CXCL10,HSPD1,APOA1,WIPF1,MIF	11
Nervous System Development and Function, Neurological Disease, Organ Morphology, Organismal Development, Organismal Injury and Abnormalities	abnormal morphology	Abnormal morphology of hippocampal CA1 region	0.00107					EIF4EBP2,CAV1,NFIX	3
Amino Acid Metabolism, Small Molecule Biochemistry	synthesis	Synthesis of acidic amino acid	0.00107					GOT2,GLS2,GOT1	3
Organismal Development	morphology	Morphology of body cavity	0.0011					CTSV,ERBB4,G6PC,FCER1G,ONECUT1,C3AR1,LCP2,SETD3,GRHL3,ZFP36,HSD11B1,FXYD1,TXNIP,IL1B,HLA-DQB1,RBP1,FGA,MYL9,SPI1,CITED2,PPARD,IL18,NFIX,ATF7,APOA1,H1F0,RDH16,EFEMP1,PLA2G16,NLRC5,ZBTB16,WIPF1,PPARG,CNOT3,ZMIZ1,ARNTL,PPP1R3C,PFN1,CDKN1A,IGFBP3,MIF,NFIL3,PDCD10,RBMS1,SERPINA12,RAB4A,MARK2,CISH,BHMT,Tmsb4x (includes others),GRK5,CAV1,GNAS,PLVAP,RORC	55
Cellular Development, Cellular Growth and Proliferation, Hematological System Development and Function, Humoral Immune Response, Lymphoid Tissue Structure and Development	proliferation	Proliferation of B lymphocytes	0.0011		-0.196		0.135	CRTC2,IL1B,CD74,MARK2,ZBTB16,HSPD1,WIPF1,SPI1,PPARG,LILRB4,IL18,CDKN1A,EXTL1,MIF,FCGR3A/FCGR3B	15
Embryonic Development, Organ Development, Organ Morphology, Organismal Development, Renal and Urological System Development and Function, Tissue Development	mass	Mass of kidney	0.00111					EFEMP1,RDH16,ARNTL,CAV1,CDKN1A,G6PC	6
Cell Death and Survival, Organismal Injury and Abnormalities	necrosis	Necrosis of vascular endothelial cells	0.00112		-0.997		-1.018	UCP2,PPARD,IL18,CAV1,IL1B,HSPD1,IGFBP3,PPARG	8
Cellular Movement, Hematological System Development and Function, Immune Cell Trafficking	cellular infiltration	Cellular infiltration by lymphocytes	0.00112	Decreased	-2.373		-2.086	UCP2,GJB2,SAA1,IL18,IL1B,CXCL10,APOA1,Ly6a (includes others),RORC,MIF	10
Cellular Development, Cellular Growth and Proliferation	cell proliferation	Cell proliferation of breast cancer cell lines	0.00115		0.66		1.371	CBLL1,WBP2,ERBB4,IL1B,CXCL10,MRAS,CHKA,EEF1B2,PPARG,RGS16,ARRDC3,PPARD,RNF126,CAV1,GNAS,PFN1,CDKN1A,IGFBP3,ZFP36,CDH1,AHCY	21
Gastrointestinal Disease, Organismal Injury and Abnormalities	colonic polyp	Colonic polyp	0.00117					PPARD,IL18,GNAS,PPARG	4
Cellular Movement, Hematological System Development and Function, Immune Cell Trafficking	cellular infiltration	Cellular infiltration by mononuclear leukocytes	0.00118	Decreased	-2.573		-2.273	UCP2,GJB2,SAA1,IL18,IL1B,CXCL10,APOA1,CCL3L3,Ly6a (includes others),RORC,MIF	11
Cellular Compromise, Hypersensitivity Response, Inflammatory Response	degranulation	Degranulation of mast cells	0.00119		-1.268		-0.794	LILRB4,LCP2,GRK5,IL1B,FCER1G,WIPF1,HSD11B1,CCL3L3,C3AR1	9
Cancer, Organismal Injury and Abnormalities, Respiratory Disease	lung cancer	Early stage lung cancer	0.00119					FTL,ERBB4,IFI30,TUBA8,CDKN1A,HSP90AA1	6
Cellular Movement, Hematological System Development and Function	mobilization	Mobilization of blood cells	0.00119		-0.765	bias	-0.086	IL1B,PFN1,CXCL10,CCL3L3,LCN2,C3AR1	6
Cell Death and Survival	apoptosis	Apoptosis of hematopoietic cells	0.00121		-1.742		-1.999	IL18,GRK5,GNAS,PFN1,IL1B,CDKN1A,ATF7,SPI1,CCL3L3,HIPK2,RORC,LCN2	12
Cell-To-Cell Signaling and Interaction, Inflammatory Response	response	Response of macrophages	0.00122	Decreased	-2.178		-1.548	UCP2,SAA1,IL18,IL1B,APOA1,FCER1G,SPI1,PPARG,MIF,C3AR1	10
Cellular Development, Connective Tissue Development and Function	differentiation	Differentiation of fibroblast cell lines	0.00127		-0.648		-0.331	PPARD,GNAS,IL1B,SGK1,RBP1,CDKN1A,HSD11B1,HIPK2,PPARG,HSP90AA1	10
Hematological System Development and Function, Lymphoid Tissue Structure and Development, Organ Development, Tissue Development	growth	Growth of lymphoid organ	0.00127		-0.75		-0.341	LCP2,IL18,IL1B,CXCL10,ZBTB16,CDKN1A,SPI1,CISH,PPARG,MIF	10
Cell Morphology, Hematological System Development and Function, Immunological Disease, Lymphoid Tissue Structure and Development	abnormal morphology	Abnormal morphology of T lymphocytes	0.0013					LCP2,IL18,HLA-DMA,HLA-DQB1,MARK2,CDKN1A,FCER1G,SPI1	8
Hematological System Development and Function, Hypersensitivity Response, Tissue Morphology	quantity	Quantity of eosinophils	0.0013		0.788		0.9	ARNTL,LAIR1,SETD3,CDKN1A,IGFBP3,CISH,MIF,C3AR1	8
Organismal Functions	energy expenditure	Energy expenditure	0.0013		-0.906		-1.003	UCP2,PPARD,IL18,PPP1R3C,MARK2,HSD11B1,PPARG,BHMT,SDC3	9
Gastrointestinal Disease, Hepatic System Disease	cholestasis	Cholestasis	0.0013					RDH16,GJB2,CD68,CDKN1A,APOA1,SLC10A2,ATXN2	7
Protein Synthesis	quantity	Quantity of IL-1b in blood	0.00134		-0.762		-0.901	PILRB,IL1B,C3AR1,CRY1	4
Cell Morphology, Immunological Disease	abnormal morphology	Abnormal morphology of leukocytes	0.00134					LILRB4,LCP2,IL18,TXNIP,HLA-DMA,HLA-DQB1,MARK2,CDKN1A,FCER1G,SPI1,Ly6a (includes others),NFIL3	12
Cellular Development, Connective Tissue Development and Function, Digestive System Development and Function, Hepatic System Development and Function	adipogenesis	Adipogenesis of hepatocytes	0.00135					PPARD,ARNTL,NFIL3	3
Infectious Diseases	anthrax	Anthrax	0.00135					Cxcl9,IL1B,CXCL10	3
Free Radical Scavenging, Molecular Transport	quantity	Quantity of reactive oxygen species	0.00136		-0.589		-0.732	UCP2,IL18,TXNIP,PFN1,IL1B,DNAJB1,DYRK1B,CDKN1A,GLS2,LCN2,CITED2	11
Cellular Movement, Hematological System Development and Function, Immune Cell Trafficking	cell movement	Cell movement of granulocytes	0.00137		-1.003		-0.279	Cxcl9,IL1B,CD74,CXCL10,G6PC,FCER1G,CAMK1D,SPI1,CCL3L3,PPARG,LCN2,C3AR1,GJB2,SAA1,IL18,SGK1,APOA1,IGFBP3	18
Cell-mediated Immune Response, Cellular Development, Cellular Function and Maintenance, Cellular Growth and Proliferation, Embryonic Development, Hematological System Development and Function, Hematopoiesis, Lymphoid Tissue Structure and Development, Organ Development, Organismal Development, Tissue Development	differentiation	Differentiation of CD4+ T-lymphocytes	0.00137		-0.481		-0.322	IL1B,DNAJB1,SOCS2,CISH,PPARG,RORC	6
Connective Tissue Development and Function, Tissue Development	growth	Growth of connective tissue	0.00139		-1.39		-0.692	CTSV,ERBB4,MN1,KLF10,PPARG,ZMIZ1,LILRB4,SAA1,GRHL3,CDKN1A,IGFBP3,CDH1,ZFP36,MIF,FOXA3,TXNIP,CD74,IL1B,IFI30,GAS5,MED25,SPI1,CITED2,PPARD,CAV1,IL18,HIPK2	27
Cardiovascular System Development and Function	development	Development of vasculature	0.0014		-0.093		0.733	CRTC2,HSPD1,CHD7,MTHFR,KLF10,ONECUT1,PPARG,C3AR1,ZMIZ1,GJB2,SAA1,ARNTL,CDKN1A,ESM1,IGFBP3,CDH1,HSP90AA1,LRG1,HSPB6,PDCD10,CBLL1,EMP3,IL1B,HLA-DQB1,CXCL10,MARK2,FGA,GAS5,SPI1,LCN2,CITED2,PPARD,Tmsb4x (includes others),IL18,CAV1,PLVAP,APOA1,IFI16,HIPK2,CTH	40
Cell Death and Survival	apoptosis	Apoptosis of neuroblastoma cell lines	0.00143		-0.239		-0.293	PPARD,GNAS,DNAJB1,IL1B,CDKN1A,IGFBP3,SYVN1,PPARG	8
Organismal Development	lean body mass	Lean body mass	0.00146		1.664		1.721	PPARD,GNAS,SETD3,PLA2G16,CDKN1A,HSD11B1,PPARG	7
Cardiovascular System Development and Function, Organ Development, Organ Morphology	contractility	Contractility of heart ventricle	0.00147		-1.664		-1.271	CTSV,IL18,CAV1,TXNIP,APOA1,CNOT3	6
Cell Morphology, Lymphoid Tissue Structure and Development	morphology	Morphology of lymphatic system cells	0.00148					TXNIP,HLA-DQB1,MARK2,FCER1G,SPI1,LCP2,IL18,HLA-DMA,CDKN1A,ATF7,ZNF385A,Ly6a (includes others),NFIL3	13
Inflammatory Response	inflammation	Inflammation of body cavity	0.00149		1.11		0.347	APOA4,CTSV,CYP3A7,MTHFR,WIPF1,CCL3L3,PPARG,C3AR1,LCP2,CYP2B6,TRIO,CDKN1A,IGFBP3,CDH1,ZFP36,HSD11B1,MIF,NFIL3,IL1B,HLA-DQB1,CXCL10,MARK2,FGA,SOCS2,SPI1,CISH,KLRC1,LCN2,PPARD,CAV1,IL18,APOA1,RORC,FCGR3A/FCGR3B	34
Organismal Survival	organismal death	Organismal death	0.00151	Increased	3.504	bias	0.434	Cxcl9,CTSV,ERBB4,G6PC,SPR,MN1,FCER1G,CHKA,ONECUT1,C3AR1,NFIC,LCP2,GRHL3,ZFP36,CTDNEP1,HSPB6,TXNIP,AHCTF1,DNAJB1,CYP17A1,CD74,IL1B,CXCL10,FGA,SPI1,LCN2,CITED2,PPARD,IL18,NFIX,ZNF385A,ATF7,APOA1,CKS1B,INSIG2,H1F0,Setd1b,EFEMP1,WBP2,SYT1,MTHFR,WIPF1,CCL3L3,PPARG,CNOT3,ZMIZ1,GJB2,ARNTL,PPP1R3C,PFN1,HLA-DMA,CD68,TRIO,CDKN1A,IGFBP3,CDH1,ATN1,HSP90AA1,MIF,NFIL3,TRRAP,PDCD10,UCP2,RBMS1,CSNK2B,MARK2,SPOP,…	79
Carbohydrate Metabolism	depletion	Depletion of carbohydrate	0.00152		-1.982		-2.044	PPARD,PPP1R3C,IL1B,APOA1	4
Lipid Metabolism, Small Molecule Biochemistry	mass	Mass of lipid	0.00152					UCP2,PPARD,UBL5,PPARG	4
Cell Cycle	quiescence	Quiescence of cells	0.00152					CAV1,PFN1,DYRK1B,NFIX	4
Cellular Movement, Hematological System Development and Function, Immune Cell Trafficking	cellular infiltration	Cellular infiltration by inflammatory leukocytes	0.00152		1.4		1.419	IL18,APOA1,IGFBP3,PPARG,RORC	5
Amino Acid Metabolism, Endocrine System Development and Function, Molecular Transport, Small Molecule Biochemistry	abnormal quantity	Abnormal quantity of L-triiodothyronine	0.00154					SLC16A2,GPD2	2
Developmental Disorder, Hereditary Disorder, Metabolic Disease, Organismal Injury and Abnormalities	carnitine palmitoyltransferase II deficiency	Carnitine palmitoyltransferase II deficiency	0.00154					PPARD,PPARG	2
Cell Cycle, Cell-To-Cell Signaling and Interaction, Cellular Growth and Proliferation	contact growth inhibition	Contact growth inhibition of prostate cancer cell lines	0.00154					CDKN1A,CTH	2
Lipid Metabolism, Molecular Transport, Small Molecule Biochemistry	depletion	Depletion of cholesterol	0.00154					PPARD,APOA1	2
Cardiovascular System Development and Function, Cellular Development, Tissue Development	differentiation	Differentiation of endothelial progenitor cells	0.00154					IL1B,IGFBP3	2
Hereditary Disorder, Metabolic Disease, Organismal Injury and Abnormalities, Renal and Urological Disease	familial visceral amyloidosis, ostertag type	Familial visceral amyloidosis, ostertag type	0.00154					APOA1,FGA	2
Cellular Development, Cellular Growth and Proliferation	formation	Formation of colorectal cancer cell lines	0.00154					CDKN1A,CSPP1	2
Developmental Disorder, Hereditary Disorder, Metabolic Disease, Neurological Disease, Ophthalmic Disease, Organismal Injury and Abnormalities, Skeletal and Muscular Disorders	Lebers optic atrophy with dystonia	Lebers optic atrophy with dystonia	0.00154					MT-ND3,MT-ND6	2
Gastrointestinal Disease, Hepatic System Disease, Organismal Injury and Abnormalities	lipopolysaccharide hepatocellular cholestasis	Lipopolysaccharide hepatocellular cholestasis	0.00154					GJB2,CD68	2
Cell Cycle	premature senescence	Premature senescence of colorectal cancer cell lines	0.00154					CAV1,CDKN1A	2
Cellular Assembly and Organization	proliferation	Proliferation of mitochondria	0.00154					UCP2,CDKN1A	2
Lipid Metabolism, Small Molecule Biochemistry	recruitment	Recruitment of lipid	0.00154					APOA1,PPARG	2
Organismal Injury and Abnormalities, Skeletal and Muscular Disorders	myalgia	Severe myalgia	0.00154					PPARD,PPARG	2
Cellular Development, Cellular Growth and Proliferation	proliferation	Proliferation of prostate cancer cell lines	0.00155		-1.464		-1.267	IL1B,CD74,ZBTB16,AQP8,PPARG,PPARD,RNF126,CAV1,UXT,CDKN1A,IGFBP3,CDH1,IFI16,MIF,PDCD10	15
Cell-To-Cell Signaling and Interaction	binding	Binding of colorectal cancer cell lines	0.00158		-1.344		-0.884	PPARD,PHLDA1,IL18,IL1B,CXCL10,CDH1	6
Cellular Movement, Hematological System Development and Function, Immune Cell Trafficking	cell movement	Cell movement of natural killer cells	0.00158	Decreased	-2.158	bias	-1.459	LCP2,IL18,GNAS,CXCL10,APOA1,CCL3L3	6
Cell-To-Cell Signaling and Interaction, Hematological System Development and Function, Immune Cell Trafficking, Inflammatory Response	activation	Activation of mononuclear leukocytes	0.00158		-1.987		-1.279	TXNIP,IL1B,CD74,CXCL10,HSPD1,LAPTM5,FCER1G,SOCS2,CISH,KLRC1,C3AR1,Raet1b,CRY1,SAA1,IL18,CDKN1A,MIF,NFIL3,Saa3,FCGR3A/FCGR3B,SUCNR1	21
Organismal Functions	thermoregulation	Thermoregulation	0.00159		0.066		0.488	UCP2,GRK5,CAV1,IL1B,ELOVL3,PPARG,BHMT,Ces1b/Ces1c,ARRDC3,GPD2	10
Nucleic Acid Metabolism, Small Molecule Biochemistry	metabolism	Metabolism of nucleoside triphosphate	0.0016		0.059		0.628	MT-ATP6,UCP2,CAV1,TXNIP,CLPX,HSPD1,GLS2,NNMT,Atp5k	9
Cellular Function and Maintenance	endocytosis	Endocytosis	0.00161	Decreased	-3.235	bias	-2.014	UCP2,CBLL1,SYT1,IL1B,RAB4A,CXCL10,FCER1G,WIPF1,SPI1,PPARG,LCN2,C3AR1,SAA1,CAV1,PFN1,APOA1,CDH1,HSP90AA1,MIF,FCGR3A/FCGR3B,GPR182	21
Cell-mediated Immune Response, Cellular Development, Cellular Function and Maintenance, Cellular Growth and Proliferation, Embryonic Development, Hematological System Development and Function, Hematopoiesis, Lymphoid Tissue Structure and Development, Organ Development, Organismal Development, Tissue Development	differentiation	Differentiation of helper T lymphocytes	0.00161		-0.035		0.52	RSAD2,IL18,IL1B,DNAJB1,HSPD1,SOCS2,KLF10,CISH,RORC,PPARG,C3AR1	11
Humoral Immune Response, Protein Synthesis	quantity	Quantity of IgG	0.00162		-1.383		-1.116	Cxcl9,RSAD2,ARNTL,LAIR1,HLA-DQB1,CXCL10,MARK2,CDKN1A,FCER1G,PPARG,NFIL3,C3AR1	12
Energy Production, Nucleic Acid Metabolism, Small Molecule Biochemistry	synthesis	Synthesis of ATP	0.00163		0.059		0.632	MT-ATP6,UCP2,CAV1,TXNIP,HSPD1,GLS2,NNMT	7
Tissue Development	accumulation	Accumulation of cells	0.00164		-1.501		-1.201	Cxcl9,IL1B,CXCL10,ZBTB16,CCL3L3,LCN2,RGS16,PPARD,IL18,PFN1,CDKN1A,APOA1,IFI16,RORC,MIF,FCGR3A/FCGR3B	16
Cardiovascular System Development and Function, Organ Development, Organ Morphology, Skeletal and Muscular System Development and Function	contractility	Contractility of ventricular myocardium	0.00166		-1.342	bias	-0.775	CTSV,IL18,CAV1,TXNIP,CNOT3	5
Lipid Metabolism, Small Molecule Biochemistry	esterification	Esterification of lipid	0.00166		-0.447		0.018	EIF4EBP2,APOA4,CAV1,APOA1,HSD11B1	5
Organismal Functions	metabolism	Metabolism of mammalia	0.00166					PPARD,ARNTL,IL1B,MARK2,PPARG	5
Protein Synthesis	quantity	Quantity of IFNG in blood	0.00166		0.2		-0.063	IL18,PILRB,CAV1,Irgm1,NFIL3	5
Tissue Morphology	quantity	Quantity of bacteria	0.00166		1.417		1.056	IL18,Irgm1,IL1B,MIF,C3AR1	5
Cellular Function and Maintenance, Hematological System Development and Function	function	Function of myeloid cells	0.00167					UCP2,IL18,CAV1,IL1B,CXCL10,FCER1G,ZFP36,PPARG,MIF,C3AR1,SIGLEC9	11
Digestive System Development and Function, Gastrointestinal Disease, Hepatic System Development and Function, Hepatic System Disease, Organismal Development, Organismal Injury and Abnormalities	abnormal morphology	Abnormal morphology of hepatobiliary system	0.00167					PLA2G16,RBP1,G6PC,FGA,SPI1,ONECUT1,CNOT3,PPARG,BHMT,CDKN1A,APOA1,ATF7,MIF	13
Cancer, Cell Cycle, Organismal Injury and Abnormalities	interphase	Arrest in interphase of cancer cells	0.00167					LAIR1,IL1B,CDKN1A	3
Cellular Movement, Hematological System Development and Function, Immune Cell Trafficking, Inflammatory Response	chemotaxis	Chemotaxis of peritoneal macrophages	0.00167					CD74,CCL3L3,MIF	3
Lipid Metabolism, Small Molecule Biochemistry	induction	Induction of prostaglandin	0.00167					IL18,IL1B,MIF	3
Protein Synthesis	quantity	Quantity of vldl triglyceride in blood	0.00167					APOA4,CAV1,ARNTL	3
Amino Acid Metabolism, Small Molecule Biochemistry	synthesis	Synthesis of sulfur amino acid	0.00167					MTHFR,BHMT,CTH	3
Cell-To-Cell Signaling and Interaction, Cellular Movement, Hematological System Development and Function, Immune Cell Trafficking	recruitment	Recruitment of leukocytes	0.00168	Decreased	-2.088		-1.307	UCP2,Cxcl9,IL1B,CD74,CXCL10,CCL3L3,PPARG,LCN2,C3AR1,NFIC,IL18,CAV1,APOA1,MIF,FCGR3A/FCGR3B,SIGLEC9	16
Cancer, Organismal Injury and Abnormalities	growth	Growth of tumor	0.00171		0.013		0.558	EFEMP1,CTSV,WBP2,HSPD1,MTHFR,KLF10,FCER1G,PPARG,C3AR1,CDKN1A,IGFBP3,CDH1,ZFP36,MIF,AHCY,CBLL1,LAIR1,TXNIP,IL1B,FGA,SPI1,LCN2,ARRDC3,PHLDA1,CAMTA1,RNF126,CAV1,IL18,APOA1,Ly6a (includes others),RORC,FCGR3A/FCGR3B	32
Cancer, Cell Death and Survival, Organismal Injury and Abnormalities, Tumor Morphology	apoptosis	Apoptosis of mammary tumor cells	0.00171					CAV1,SGK1,IGFBP3,CDH1	4
Cellular Movement, Hematological System Development and Function, Humoral Immune Response, Immune Cell Trafficking, Inflammatory Response, Lymphoid Tissue Structure and Development	chemotaxis	Chemotaxis of B lymphocytes	0.00171		-1.925		-1.518	Cxcl9,CXCL13,WIPF1,MIF	4
Lipid Metabolism, Small Molecule Biochemistry, Vitamin and Mineral Metabolism	metabolism	Metabolism of retinol	0.00171					PPARD,RDH16,DHRS9,RBP1	4
Immunological Disease	atopy	Atopy	0.00172		-0.415		-0.165	CTSV,IFI30,CD74,MYL9,FCER1G,SOCS2,SPI1,CISH,PPARG,C3AR1,LILRB4,LCP2,IL18,ZFP36,Ly6a (includes others),AHCY	16
Cell Morphology, Connective Tissue Development and Function, Tissue Morphology	size	Size of adipocytes	0.00173					PPARD,SERPINA12,ARNTL,PLA2G16,CDKN1A,CNOT3,PPARG,BHMT	8
Connective Tissue Development and Function, Skeletal and Muscular System Development and Function	resorption	Resorption of bone	0.00178		-1.065		-0.762	PPARD,ARNTL,CAV1,IL1B,CSNK2B,CD68,FCER1G,Hamp/Hamp2,CNOT3,FCGR3A/FCGR3B	10
Organismal Development	abnormal morphology	Abnormal morphology of body cavity	0.00179					EFEMP1,CTSV,ERBB4,PLA2G16,NLRC5,G6PC,WIPF1,FCER1G,ONECUT1,PPARG,CNOT3,C3AR1,ZMIZ1,LCP2,ARNTL,SETD3,GRHL3,CDKN1A,IGFBP3,ZFP36,HSD11B1,MIF,NFIL3,PDCD10,RBMS1,TXNIP,HLA-DQB1,MARK2,RBP1,FGA,SPI1,CISH,BHMT,CITED2,Tmsb4x (includes others),IL18,CAV1,GNAS,PLVAP,NFIX,ATF7,APOA1,RORC,H1F0	44
Cardiovascular Disease, Organismal Injury and Abnormalities	atherogenesis	Atherogenesis	0.0018					PFN1,CXCL10,APOA1,ZFP36,CCL3L3,LIPG	6
Cellular Development, Cellular Growth and Proliferation, Organ Development, Renal and Urological System Development and Function	proliferation	Proliferation of kidney cells	0.0018		-1.528		-1.327	IL1B,CXCL10,CDKN1A,FCER1G,CDH1,LCN2	6
Cell-To-Cell Signaling and Interaction, Cellular Function and Maintenance, Hematological System Development and Function, Inflammatory Response	phagocytosis	Phagocytosis by macrophages	0.00181	Decreased	-2.157	bias	-1.451	UCP2,SAA1,IL1B,FCER1G,SPI1,PPARG,MIF,C3AR1	8
Lipid Metabolism, Molecular Transport, Small Molecule Biochemistry	accumulation	Accumulation of triacylglycerol	0.00182		-0.463		-0.421	PPARD,CD74,IL1B,RBP1,HSD11B1,MIF,INSIG2	7
Lipid Metabolism, Small Molecule Biochemistry	lipolysis	Lipolysis	0.00182	Decreased	-2.35		-2.205	EIF4EBP2,CAV1,IL1B,PLA2G16,APOA1,PPARG,LIPG	7
Behavior, Digestive System Development and Function	feeding	Feeding	0.00185		0.373		0.233	APOA4,SYT1,IL1B,MARK2,MN1,PPARG,NFIC,IL18,CAV1,GNAS,CDKN1A,ATN1,HSD11B1,SDC3,GPD2	15
Cellular Development, Connective Tissue Development and Function, Skeletal and Muscular System Development and Function, Tissue Development	differentiation	Differentiation of osteoclasts	0.0019		-0.647		-0.431	LILRB4,IL18,PILRB,GNAS,FCER1G,KLF10,CCL3L3,Ly6a (includes others),CNOT3,C3AR1,FAM213A	11
Endocrine System Development and Function, Small Molecule Biochemistry	conversion	Conversion of hormone	0.00192		-0.152	bias	0.553	Hsd3b4 (includes others),RDH16,CYP3A7,CYP17A1	4
Cardiovascular Disease, Hematological Disease, Hereditary Disorder, Metabolic Disease, Organismal Injury and Abnormalities	familial hypercholesterolemia	Familial hypercholesterolemia	0.00192					PPARD,APOA1,STAP1,PPARG	4
Cellular Movement	invasion	Invasion of blood cells	0.00192		-1.98		-1.652	IL18,IL1B,CXCL10,SPI1	4
Cell-To-Cell Signaling and Interaction, Hematological System Development and Function, Immune Cell Trafficking, Inflammatory Response	activation	Activation of lymphocytes	0.00195		-1.842		-1.164	TXNIP,IL1B,CD74,CXCL10,HSPD1,LAPTM5,FCER1G,SOCS2,CISH,KLRC1,C3AR1,Raet1b,CRY1,SAA1,IL18,CDKN1A,MIF,NFIL3,FCGR3A/FCGR3B,SUCNR1	20
Carbohydrate Metabolism, Energy Production	oxidation	Oxidation of carbohydrate	0.00196					UCP2,IL1B,APOA1,BHMT,CITED2	5
Cellular Development, Skeletal and Muscular System Development and Function, Tissue Development	differentiation	Differentiation of myoblasts	0.00198		-0.053		0.071	PPARD,Cxcl9,IL18,IL1B,CXCL10,CDKN1A,IGFBP3,PPARG	8
Cell Death and Survival, Cellular Function and Maintenance	clearance	Clearance of Pseudomonas aeruginosa	0.00203					IL1B,FCER1G,FCGR3A/FCGR3B	3
Cellular Movement, Hematological Disease, Humoral Immune Response, Immunological Disease, Inflammatory Disease, Inflammatory Response, Organismal Injury and Abnormalities, Respiratory Disease	experimentally induced airway hyperresponsiveness	Experimentally induced airway hyperresponsiveness	0.00203					SPI1,SOCS2,RORC	3
Hematological Disease, Metabolic Disease	hypolipoproteinemia	Hypolipoproteinemia	0.00203					APOA1,SAR1B,NNMT	3
Skeletal and Muscular System Development and Function	quantity	Quantity of bone	0.00209		-0.578		-0.397	CTSV,ZBTB16,KLF10,CNOT3,PPARG,C3AR1,PPARD,ARNTL,CAV1,GNAS,CD68,HSD11B1,Ly6a (includes others)	13
Cell-To-Cell Signaling and Interaction, Hematological System Development and Function, Immune Cell Trafficking, Inflammatory Response	adhesion	Adhesion of phagocytes	0.00213		-0.749		-0.127	Irgm1,IL1B,APOA1,FGA,SPI1,CDH1,PPARG,MIF,LIPG	9
Drug Metabolism, Lipid Metabolism, Small Molecule Biochemistry, Vitamin and Mineral Metabolism	metabolism	Metabolism of tretinoin	0.00215					RDH16,CYP2B6,CYP3A7,RBP1	4
Hematological System Development and Function, Tissue Development	accumulation	Accumulation of blood cells	0.00217		-1.15		-0.753	Cxcl9,IL1B,CXCL10,ZBTB16,CCL3L3,LCN2,RGS16,PPARD,IL18,PFN1,APOA1,RORC,MIF,FCGR3A/FCGR3B	14
Cell-To-Cell Signaling and Interaction, Hematological System Development and Function	binding	Binding of mononuclear leukocytes	0.00217		-1.65		-0.996	LCP2,IL1B,HLA-DMA,CXCL13,CXCL10,APOA1,Ly6a (includes others),PPARG,MIF,LIPG,FCGR3A/FCGR3B	11
Cancer, Organismal Injury and Abnormalities	formation	Formation of secondary tumor	0.00218					IL18,ERBB4,IL1B,TUBA8,CDH1,HSP90AA1	6
Cellular Function and Maintenance, Hematological System Development and Function	function	Function of helper T lymphocytes	0.00218					IL18,CD74,HLA-DMA,FCER1G,RGS16,C3AR1	6
Protein Synthesis	quantity	Quantity of TNF in blood	0.00218		-0.816		-1.05	IL18,PILRB,CAV1,MIF,NFIL3,CRY1	6
Cardiovascular Disease, Organismal Injury and Abnormalities	peripheral arterial disease	Intermediate disease stage peripheral arterial disease	0.00221					UCP2,LAIR1,IFI30,RAB4A,SGK1,LAPTM5,EEF1B2,C3AR1,FCGR3A/FCGR3B	9
Cell-To-Cell Signaling and Interaction, Hematological System Development and Function, Inflammatory Response	binding	Binding of professional phagocytic cells	0.00224		-0.61		0.032	Irgm1,IL1B,CXCL10,APOA1,FGA,SPI1,CDH1,PPARG,MIF,LIPG,FCGR3A/FCGR3B	11
Cell Death and Survival, Organismal Injury and Abnormalities	cell death	Cell death of endothelial cells	0.00224		0.342		0.247	UCP2,PPARD,IL18,CAV1,CD74,IL1B,HSPD1,CDKN1A,IGFBP3,PPARG,MIF	11
Hematological Disease, Metabolic Disease	hyperlipoproteinemia	Hyperlipoproteinemia	0.00224					PPARD,PLVAP,APOA1,STAP1,SLC10A2,PPARG,NNMT	7
Lipid Metabolism, Small Molecule Biochemistry	synthesis	Synthesis of fatty acid	0.00224	Decreased	-2.662		-1.931	APOA4,ERBB4,IL1B,CD74,ACSS2,TECR,ELOVL3,FCER1G,PPARG,PPARD,IL18,CAV1,MIF,INSIG2,SIGLEC9	15
Connective Tissue Development and Function, Skeletal and Muscular System Development and Function, Tissue Morphology	quantity	Quantity of osteoclasts	0.00227		-1.195		-1.042	PPARD,CTSV,CAV1,GNAS,HSD11B1,Ly6a (includes others),CNOT3,C3AR1	8
Lipid Metabolism, Molecular Transport, Small Molecule Biochemistry	accumulation	Accumulation of lipid	0.0023		0.297		0.356	UCP2,IL1B,CD74,RBP1,ELOVL3,PPARG,BHMT,C3AR1,PPARD,SAA1,CAV1,APOA1,HSD11B1,MIF,INSIG2	15
Cellular Movement, Hematological System Development and Function, Immune Cell Trafficking, Inflammatory Response	cell movement	Cell movement of neutrophils	0.0023		-1.797		-1.122	IL1B,CD74,CXCL10,G6PC,FCER1G,CAMK1D,SPI1,CCL3L3,LCN2,C3AR1,GJB2,SAA1,IL18,SGK1,APOA1	15
Cellular Development, Cellular Growth and Proliferation	proliferation	Proliferation of leukemia cell lines	0.00231		-1.483		-1.145	LAIR1,TXNIP,FTL,IL1B,ZBTB16,CDKN1A,IGFBP3,TCN2,FCER1G,SPI1,ZMIZ1	11
Hematological System Development and Function, Tissue Development	homeostasis	Homeostasis of blood	0.00231					CAV1,TXNIP,GNAS,G6PC,MTHFR,GPD2	6
Cancer, Neurological Disease, Organismal Injury and Abnormalities	central nervous system cancer	Central nervous system cancer	0.00233					EFEMP1,EMP3,ERBB4,IL1B,TUBA8,GOT2,CHD7,KLRC1,PPARG,FAM111A,PLAC8,CAMTA1,CAV1,TSPYL4,RBPMS,TRIO,CDKN1A,IGFBP3,CDH1,HIPK2,HSP90AA1,GOT1,TRRAP,CTDNEP1	24
Cell Signaling, Molecular Transport, Vitamin and Mineral Metabolism	quantity	Quantity of Ca2+	0.00233		-1.572		-0.669	LAIR1,IL1B,CXCL10,FCER1G,CCL3L3,C3AR1,LILRB4,SAA1,LCP2,GRK5,CAV1,GNAS,SGK1,CXCL13,GNAT1,HSP90AA1,FCGR3A/FCGR3B,HSPB6	18
Cell Death and Survival	apoptosis	Apoptosis of macrophages	0.00236		-1.254		-1.114	IL18,IL1B,CDKN1A,PPARG,MIF,LCN2,C3AR1	7
Cell Morphology, Tissue Morphology	morphology	Morphology of connective tissue cells	0.00241					SERPINA12,PLA2G16,MRAS,MN1,KLF10,CNOT3,PPARG,BHMT,CITED2,PPARD,ARNTL,CAV1,CD68,CDKN1A,Ly6a (includes others)	15
Dermatological Diseases and Conditions, Immunological Disease, Organismal Injury and Abnormalities	hypersensitive reaction	Hypersensitive reaction of skin	0.00243					LCP2,IL18,FCER1G	3
Cellular Movement, Hematological System Development and Function, Immune Cell Trafficking, Inflammatory Response	mobilization	Mobilization of neutrophils	0.00243					IL1B,LCN2,C3AR1	3
Metabolic Disease	amyloidosis	Amyloidosis	0.00244					CAMK2B,APOA4,CTSV,CD74,IL1B,TUBA8,CXCL10,HSPD1,FGA,MTHFR,PPARG,LCN2,SAA1,CAV1,CD68,TRIO,MS4A6A,APOA1,CYP39A1,IGFBP3,SYVN1,HSD11B1,MIF,FCGR3A/FCGR3B	24
Hematological System Development and Function, Immune Cell Trafficking, Inflammatory Response, Tissue Development	accumulation	Accumulation of neutrophils	0.00246		-1.387		-1	IL18,IL1B,CXCL10,MIF,LCN2,FCGR3A/FCGR3B	6
Cellular Development, Cellular Growth and Proliferation, Connective Tissue Development and Function, Skeletal and Muscular System Development and Function, Tissue Development	formation	Formation of osteoclasts	0.00247		0.211		0.531	PPARD,IL18,CAV1,TXNIP,IL1B,CCL3L3,CNOT3,MIF	8
Cell-To-Cell Signaling and Interaction	adhesion	Adhesion of colorectal cancer cell lines	0.00248		-1.196		-0.767	PPARD,PHLDA1,IL18,CXCL10,CDH1	5
Connective Tissue Development and Function, Tissue Morphology	quantity	Quantity of brown adipose tissue	0.00248		-1.192		-1.008	CAV1,GNAS,MARK2,CDKN1A,PPARG	5
Cancer, Hematological Disease, Immunological Disease, Organismal Injury and Abnormalities	neoplasia	Neoplasia of leukocytes	0.0025		-1.109		-1.397	RSAD2,IFI30,CSNK2B,TUBA8,CXCL10,IL22RA1,WIPF1,SPI1,CNOT3,SF3A1,RGS16,RHOBTB1,ZMIZ1,IL18,CXCL13,CDKN1A,ZNF579,CDH1,RORC,HSP90AA1,TRRAP,NNMT	22
Cell Death and Survival	cell death	Cell death of immune cells	0.00252		-1.286		-1.025	ZBTB16,G6PC,FCER1G,WIPF1,PPARG,C3AR1,CDKN1A,MIF,NFIL3,Saa3,LAIR1,CD74,IL1B,CXCL10,SPI1,CISH,LCN2,CAV1,IL18,GRK5,GNAS,Irgm1,SYVN1,RORC,FCGR3A/FCGR3B,SIGLEC9	26
Amino Acid Metabolism, Molecular Transport, Small Molecule Biochemistry	abnormal quantity	Abnormal quantity of homocysteine	0.00254					MTHFR,CTH	2
Cell-To-Cell Signaling and Interaction	association	Association of connective tissue cells	0.00254					IGFBP3,PDCD10	2
Cell Cycle, Gene Expression	binding	Binding of Hnf1 binding site	0.00254					NFIC,IL1B	2
Cell-mediated Immune Response, Cellular Movement, Hematological System Development and Function, Immune Cell Trafficking	cellular infiltration	Cellular infiltration by natural killer T lymphocytes	0.00254					APOA1,MIF	2
Cellular Growth and Proliferation	colony formation	Colony formation of myeloma cell lines	0.00254					CDKN1A,CKS1B	2
Amino Acid Metabolism, Molecular Transport, Small Molecule Biochemistry	efflux	Efflux of L-triiodothyronine	0.00254					SLC16A2,SERPINA7	2
Amino Acid Metabolism, Drug Metabolism, Molecular Transport, Small Molecule Biochemistry	efflux	Efflux of levothyroxine	0.00254					SLC16A2,SERPINA7	2
Cell Cycle, DNA Replication, Recombination, and Repair	endoreduplication	Endoreduplication of DNA	0.00254					CDKN1A,TRRAP	2
Carbohydrate Metabolism, Lipid Metabolism, Small Molecule Biochemistry	hydrolysis	Hydrolysis of 1,2-dipalmitoylphosphatidylcholine	0.00254					PLA2G16,LIPG	2
DNA Replication, Recombination, and Repair, Nucleic Acid Metabolism, Small Molecule Biochemistry	hydrolysis	Hydrolysis of GDP	0.00254					GNAT1,RGS16	2
Cell Cycle	mitosis	Initiation of mitosis	0.00254					CSNK2B,CDKN1A	2
Behavior	lethargic behavior	Lethargic behavior	0.00254					IL18,IL1B	2
Carbohydrate Metabolism, Molecular Transport, Small Molecule Biochemistry	release	Release of glycosaminoglycan	0.00254					IL18,IL1B	2
Nervous System Development and Function	remyelination	Remyelination of nerves	0.00254					IL1B,FGA	2
Gastrointestinal Disease, Inflammatory Disease, Organismal Injury and Abnormalities	sialadenitis	Sialadenitis	0.00254					CXCL13,RORC	2
Cell-To-Cell Signaling and Interaction, Inflammatory Response	immune response	Immune response of macrophages	0.00258	Decreased	-2.178		-1.583	UCP2,SAA1,IL1B,APOA1,FCER1G,SPI1,PPARG,MIF,C3AR1	9
Organismal Development	mass	Mass of organism	0.00261		0.182		0.678	UCP2,RDH16,IL1B,MARK2,SOCS2,CISH,PPARG,LCN2,PPARD,IL18,CAV1,CDKN1A,APOA1,IGFBP3,ZFP36,GPD2	16
Cell Death and Survival	necrosis	Necrosis	0.00263		-0.618		-1.046	CAMK2B,TAGLN2,CTSV,RPL7A,CRTC2,RPL13A,ERBB4,G6PC,FCER1G,CHKA,C3AR1,NFIC,SAA1,DESI2,UXT,ZFP36,Saa3,HSPB6,RPS29,LAIR1,TXNIP,DNAJB1,CD74,IL1B,HLA-DQB1,CXCL10,CHMP4B,FGA,GAS5,SPI1,LCN2,PLAC8,CITED2,PPARD,IL18,SGK1,NFIX,ATF7,APOA1,IFI16,CTH,TNS2,EFEMP1,MTMR9,PLA2G16,GPM6A,ZBTB16,HSPD1,MTHFR,WIPF1,KLF10,CCL3L3,PPARG,SF3A1,RGS16,GJB2,PFN1,HLA-DMA,CDKN1A,RPL3,IGFBP3,CDH1,ATN1,GLS2,HSP90AA1,MIF,NFIL3,UCP2…	83
Cell Morphology, Hematological System Development and Function, Immunological Disease, Lymphoid Tissue Structure and Development	abnormal morphology	Abnormal morphology of CD4+ T-lymphocytes	0.00267					HLA-DMA,HLA-DQB1,MARK2,CDKN1A	4
Hematological System Development and Function, Hypersensitivity Response, Immune Cell Trafficking, Inflammatory Response, Tissue Development	accumulation	Accumulation of eosinophils	0.00267		0.686		0.918	Cxcl9,CXCL10,MIF,LCN2	4
Amino Acid Metabolism, Small Molecule Biochemistry	catabolism	Catabolism of L-amino acid	0.00267					GOT2,PCYOX1,TAT,GOT1	4
Cardiovascular System Development and Function, Organismal Development	angiogenesis	Angiogenesis	0.00267		-0.278		0.528	CRTC2,HSPD1,CHD7,MTHFR,KLF10,PPARG,C3AR1,ZMIZ1,SAA1,ARNTL,CDKN1A,ESM1,IGFBP3,CDH1,HSP90AA1,LRG1,HSPB6,PDCD10,CBLL1,EMP3,IL1B,HLA-DQB1,CXCL10,GAS5,LCN2,CITED2,PPARD,Tmsb4x (includes others),CAV1,IL18,PLVAP,APOA1,IFI16,HIPK2,CTH	35
Inflammatory Response	fever	Fever	0.00267		-1.935	bias	-1.38	IL18,IL1B,TUBA8,CCL3L3,MIF	5
Cardiovascular System Development and Function, Organismal Development	vasculogenesis	Vasculogenesis	0.00268		-0.018		0.715	CRTC2,CHD7,MTHFR,KLF10,PPARG,C3AR1,ZMIZ1,SAA1,ARNTL,CDKN1A,IGFBP3,CDH1,LRG1,PDCD10,CBLL1,EMP3,IL1B,HLA-DQB1,CXCL10,GAS5,LCN2,CITED2,PPARD,CAV1,IL18,PLVAP,APOA1,IFI16,HIPK2,CTH	30
Cell-To-Cell Signaling and Interaction, Cellular Assembly and Organization, Cellular Function and Maintenance	development	Development of gap junctions	0.00268	Decreased	-2.219	bias	-1.488	UCP2,GJB2,CAV1,ERBB4,CSNK2B,LRTM1,GPM6A,2610042L04Rik,CDH1,HIPK2,ONECUT1,Xlr3c (includes others)	12
Cell Morphology, Immunological Disease, Lymphoid Tissue Structure and Development	abnormal morphology	Abnormal morphology of lymphocytes	0.0027					LCP2,IL18,TXNIP,HLA-DMA,HLA-DQB1,MARK2,CDKN1A,FCER1G,SPI1,NFIL3	10
Hematological System Development and Function, Tissue Development	accumulation	Accumulation of myeloid cells	0.0027		-0.844		-0.464	Cxcl9,IL18,PFN1,IL1B,CXCL10,APOA1,CCL3L3,MIF,LCN2,FCGR3A/FCGR3B	10
Cancer, Organismal Injury and Abnormalities, Tumor Morphology	progression	Progression of tumor	0.00273		0.113		0.455	ERBB4,CYP17A1,TUBA8,FCER1G,IL18,CAV1,CDKN1A,CDH1,CKS1B,HSP90AA1,MIF,DDT,FCGR3A/FCGR3B	13
Cancer, Gastrointestinal Disease, Hepatic System Disease, Organismal Injury and Abnormalities	hepatocellular carcinoma	Hepatocellular carcinoma	0.00276		-1.41		-1.529	FTL,DNASE1L3,GPM6A,ACSS2,PPARG,PFN1,TRIO,CDKN1A,MS4A6A,CYP39A1,IGFBP3,CDH1,GLS2,HSP90AA1,CCDC122,PDCD10,CXCL10,FGA,SOCS2,BHMT,CSPP1,IL18,GNAS,Cyp2b13/Cyp2b9,CKS1B,Ly6a (includes others),RORC,NNMT	28
Lipid Metabolism, Small Molecule Biochemistry	storage	Storage of lipid	0.00277					EIF4EBP2,CAV1,RBP1,APOA1,PPARG,CRY1	6
Lipid Metabolism, Molecular Transport, Small Molecule Biochemistry	release	Release of lipid	0.00278		-1.811	bias	-1.049	LILRB4,SAA1,RBMS1,CAV1,ERBB4,PLA1A,IL1B,APOA1,FCER1G,MIF,LIPG	11
Neurological Disease	neurological signs	Neurological signs	0.00278					CAMK2B,APOA4,ANKRD11,DBP,ZBTB16,G6PC,PPARG,MRPL9,CYP2B6,PFN1,NDUFA7,CD68,TRIO,HSP90AA1,AHCY,LRG1,DNAJB1,ZNF706,GAS5,ETNPPL,BAIAP2,Tmsb4x (includes others),CAV1,DYNLT1,SGK1,APOA1,NNMT	27
Cell-To-Cell Signaling and Interaction, Inflammatory Response	immune response	Immune response of T lymphocytes	0.00281		-0.864		-0.449	UCP2,LCP2,IL18,GNAS,IL1B,HLA-DQB1,APOA1,C3AR1	8
Cell Cycle	mitosis	Exit from mitosis	0.00289					CDKN1A,TRRAP,CDC23	3
Cell-mediated Immune Response, Cellular Development, Cellular Function and Maintenance, Cellular Growth and Proliferation, Embryonic Development, Hematological System Development and Function, Hematopoiesis, Lymphoid Tissue Structure and Development, Organ Development, Organ Morphology, Organismal Development, Tissue Development, Tissue Morphology	expansion	Expansion of thymocytes	0.00289					LCP2,ZBTB16,SPI1	3
Organismal Injury and Abnormalities	fibrosis	Fibrosis of interstitial tissue	0.00289					CAV1,IL1B,HSPB6	3
Digestive System Development and Function, Gastrointestinal Disease, Hepatic System Development and Function, Hepatic System Disease, Organ Morphology, Organismal Development, Organismal Injury and Abnormalities	abnormal morphology	Abnormal morphology of liver	0.00292					PLA2G16,RBP1,CDKN1A,APOA1,G6PC,ATF7,FGA,SPI1,CNOT3,PPARG,BHMT,MIF	12
Humoral Immune Response, Protein Synthesis	quantity	Quantity of IgG1	0.00293		-0.863		-0.6	RSAD2,ARNTL,LAIR1,HLA-DQB1,CDKN1A,FCER1G,NFIL3,C3AR1	8
Cancer, Cellular Development, Organismal Injury and Abnormalities, Tumor Morphology	differentiation	Differentiation of tumor cells	0.00293		-0.063		0.195	ZBTB16,CDKN1A,SPI1,PPARG,MIF,PLAC8	6
Molecular Transport	quantity	Quantity of metal ion	0.00297		-1.961		-1.049	TXNIP,LAIR1,IL1B,CXCL10,FCER1G,CCL3L3,C3AR1,LILRB4,SAA1,LCP2,GRK5,CAV1,GNAS,SGK1,CXCL13,GNAT1,HSP90AA1,FCGR3A/FCGR3B,HSPB6	19
Immunological Disease	immediate hypersensitivity	Immediate hypersensitivity	0.00297		-0.415		-0.199	CTSV,IFI30,CD74,MYL9,FCER1G,SOCS2,SPI1,CISH,PPARG,C3AR1,LILRB4,LCP2,ZFP36,Ly6a (includes others),AHCY	15
Cell-To-Cell Signaling and Interaction, Hematological System Development and Function, Immune Cell Trafficking, Inflammatory Response	activation	Activation of T lymphocytes	0.00304		-1.508		-0.935	IL1B,CD74,CXCL10,HSPD1,LAPTM5,FCER1G,CISH,KLRC1,C3AR1,CRY1,SAA1,IL18,CDKN1A,MIF,NFIL3,SUCNR1	16
Gastrointestinal Disease, Organismal Injury and Abnormalities	bleeding	Bleeding of gastrointestinal tract	0.00309		-0.447	bias	-1.27	IL18,GRHL3,ZNF385A,FGA,MIF	5
Tissue Morphology	morphology	Morphology of brown adipose tissue	0.00309					CAV1,GNAS,CNOT3,PPARG,LCN2	5
Cell Signaling, Small Molecule Biochemistry	quantity	Quantity of nitric oxide	0.00309		-0.352		-0.251	UCP2,IL18,CAV1,DNAJB1,IL1B	5
Cellular Development, Cellular Growth and Proliferation, Hematological System Development and Function, Lymphoid Tissue Structure and Development, Organ Development, Tissue Development	proliferation	Proliferation of splenocytes	0.00311		-0.64		-0.399	IL18,CXCL10,CDKN1A,CISH,PPARG,MIF	6
Cancer, Organismal Injury and Abnormalities	precancerous condition	Precancerous condition	0.00316					PMVK,IL1B,TRIO,CDKN1A,IGFBP3,CDH1,BHMT	7
Cellular Movement, Hematological System Development and Function, Immune Cell Trafficking	transmigration	Transmigration of leukocytes	0.00318		-0.695		-0.044	CTSV,CAV1,IL1B,CXCL10,TRIO,CCL3L3,PPARG,MIF	8
Infectious Diseases	infection	Infection of cells	0.00323		-1.267	bias	0.518	TAGLN2,RSAD2,CRTC2,TUBA8,NOP56,TECR,Ifitm1,SF3A1,LCP2,POLR2L,PCGF1,RPL3,CDH1,CHORDC1,AHCTF1,ARPC3,CD74,DNAJB1,LAPTM5,CAMK1D,SAMM50,LCN2,ATXN2,CSPP1,CAV1,IL18,FBXO21,SYVN1,GPR182,GPD2	30
Lipid Metabolism, Small Molecule Biochemistry	esterification	Esterification of cholesterol	0.00326		-1		-0.593	APOA4,CAV1,APOA1,HSD11B1	4
Hematological System Development and Function, Immune Cell Trafficking, Inflammatory Response, Tissue Development	accumulation	Accumulation of leukocytes	0.00328		-1.161		-0.715	Cxcl9,IL1B,CXCL10,CCL3L3,LCN2,RGS16,PPARD,IL18,PFN1,APOA1,RORC,MIF,FCGR3A/FCGR3B	13
Cell-To-Cell Signaling and Interaction, Hematological System Development and Function	interaction	Interaction of lymphocytes	0.0033		-1.313		-0.679	LCP2,SAA1,IL1B,HLA-DMA,CXCL13,CXCL10,APOA1,Ly6a (includes others),RGS16,FCGR3A/FCGR3B	10
Cancer, Cellular Development, Organismal Injury and Abnormalities, Tumor Morphology	differentiation	Differentiation of malignant tumor	0.00332		-0.063		0.158	ZBTB16,CDKN1A,SPI1,PPARG,PLAC8	5
Carbohydrate Metabolism	depletion	Depletion of polysaccharide	0.00339					PPARD,IL1B,PPP1R3C	3
Cellular Development, Cellular Growth and Proliferation, Endocrine System Development and Function, Organ Development	proliferation	Proliferation of thyroid cells	0.00339					PPARD,GNAS,HIPK2	3
Cancer, Organismal Injury and Abnormalities, Tissue Morphology, Tumor Morphology	size	Size of tumor	0.00345					PPARD,EFEMP1,CAV1,WBP2,CDKN1A,CDH1,MIF,LCN2	8
Cancer, Neurological Disease, Organismal Injury and Abnormalities	central nervous system solid tumor	Central nervous system solid tumor	0.00345		-0.152		-0.055	EFEMP1,ANKRD11,CRTC2,ERBB4,TUBA8,NLRC5,GOT2,CHD7,MN1,PPARG,PILRB,PDILT,PRRC2A,KIAA1109,TRIO,CDKN1A,IGFBP3,CDH1,ATN1,HSP90AA1,CTDNEP1,TRRAP,PDCD10,EMP3,IL1B,KLRC1,TAT,FAM111A,PLAC8,PHLDA1,CAMTA1,IL18,GRK5,CAV1,GNAS,TSPYL4,RBPMS,CA1,CALN1,HIPK2,GOT1,RIN3	42

## Sheet: IPA causal networks
Causal Networks for My Projects->BK_5 und 6->c57 vs mw5 1.5x - 2017-10-19 01:37 PM
Master Regulator	Molecule Type	Expr Fold Change	Depth	Predicted Activation State	Notes	Activation z-score	p-value of overlap	Network bias-corrected p-value	Participating regulators	Target molecules in dataset	Causal network	Target-connected regulators	Relationships Between Master Regulators(Increases/Downstream)	Relationships Between Master Regulators(Decreases/Downstream)	Relationships Between Master Regulators(Affects/Downstream)	Relationships Between Master Regulators(Increases/Upstream)	Relationships Between Master Regulators(Decreases/Upstream)	Relationships Between Master Regulators(Affects/Upstream)	Relationships Between Master Regulators(Increases/Both)	Relationships Between Master Regulators(Decreases/Both)	Relationships Between Master Regulators(Affects/Both)
IRF3	transcription regulator		3	Inhibited		-4.051	1.77e-13	0.0009	AHR,Akt,AKT1,ATF4,CCND1,CEBPA,Creb,CSF2,EGFR,EIF4E,ERK1/2,estrogen receptor,GJA1,HIF1A,HNF4A,IFN type 1,IFNA1/IFNA13,IFNA2,IFNA4,IFNB1,IFNE,IKBKB,IL1B,IL6,IRF3,IRF7,JUN,MAP2K1,MAPK8,MAPKAPK2,NFkB (complex),NFKB1,NFKBIA,NOS2,NR1I2,P38 MAPK,PI3K (complex),POU2F2,PPARG,PRKCD,RAF1,RB1,RBL2,RELA,RUNX2,SLC29A1,SP1,STAT1,STAT5a/b,STAT5B,STAT6,TP53	ACMSD,ACSS2,AHCTF1,AQP8,Atp5k,BCAP31,BHMT,C1QC,CAMK2B,CCL3L3,CD74,CDH1,CDKN1A,CHAC1,CHD3,CHKA,CISH,CITED2,Cox5b,CSNK2B,CTSV,CXCL10,CXCL13,Cxcl9,CYP17A1,DBP,DHRS9,DNAJB1,EEF1B2,EIF4EBP2,EMP3,ERBB4,ESM1,FCER1G,FXYD1,FXYD5,GBP3,GBP6,GCHFR,GJB2,GLS2,GNAS,GOT1,GOT2,GRK5,H1F0,HACL1,Hamp/Hamp2,HIPK2,HSD11B1,Hsd3b4 (includes others),HSPB6,HSPD1,IFI16,IFI30,Ifitm1,IL18,IL1B,INSIG2,Irgm1,IVD,KLRC1,LCN2,LCP…	118 (52)	50	ANGPT2,Dynamin,FAM20C,FYN,HSPA5,IKBKB,IKBKG,MAPKAPK2,S100A8,TBK1,TLR9,TMEM173,TRIM23,USP25	CACTIN,FOXA3,GMFG,NFE2L2,PTPN11,SIKE1,THBD,TRIM21,USP21		ARG2,B2M,IFNA10,IFNA14,IFNA16,IFNA17,IFNA21,IFNA7,IFNK,IFNW1,IRF7,Irgm1,LCN2,NOS2,NR3C1,PTMS,STAT1
IFNA17	cytokine		3	Inhibited		-3.305	1.07e-12	0.0016	CYP2E1,EIF2AK2,ERK1/2,GATA3,IFNA17,IFNG,IL12 (complex),JUN,MAPK1,NFkB (complex),NOS2,RUNX2,SLC29A1,SMAD3,STAT1,STAT4,STAT5a/b	AHCY,BHMT,C1QB,C1QC,C3AR1,CAV1,CCL3L3,CD68,CDKN1A,CHAC1,CISH,CSNK2B,CTSV,CXCL10,Cxcl9,CYP17A1,DBP,DDT,ELOVL3,ESM1,FCER1G,FCGR3A/FCGR3B,FTL,G6PC,GAS5,GBP3,GBP6,Gdap10,GJB2,GOT1,GRHL3,HLA-DMA,HLA-DQB1,HSP90AA1,HSPD1,IFI16,IFI30,IL1B,IL22RA1,Irgm1,KLF10,LAIR1,LCN2,LCP2,LILRB4,MRAS,MTHFR,NIFK,NLRC5,NNMT,PHLDA1,PLA2G16,PLAC8,PPARD,PPARG,RBP1,RGS16,RORC,RPL3,RSAD2,RTP4,SFXN1,SLC10A2,SLC15A3,SLC3A1,SMAG…	77 (17)	16	IRF3,IRF7,NFkB (complex),TLR3,TLR4,TLR9			IFIH1,IFNG,STAT1
IFNA10	cytokine		3	Inhibited		-3.305	1.09e-12	0.0016	CYP2E1,EIF2AK2,ERK1/2,GATA3,IFNA10,IFNG,IL12 (complex),JUN,MAPK1,NFkB (complex),NOS2,RUNX2,SLC29A1,SMAD3,STAT1,STAT4,STAT5a/b	AHCY,BHMT,C1QB,C1QC,C3AR1,CAV1,CCL3L3,CD68,CDKN1A,CHAC1,CISH,CSNK2B,CTSV,CXCL10,Cxcl9,CYP17A1,DBP,DDT,ELOVL3,ESM1,FCER1G,FCGR3A/FCGR3B,FTL,G6PC,GAS5,GBP3,GBP6,Gdap10,GJB2,GOT1,GRHL3,HLA-DMA,HLA-DQB1,HSP90AA1,HSPD1,IFI16,IFI30,IL1B,IL22RA1,Irgm1,KLF10,LAIR1,LCN2,LCP2,LILRB4,MRAS,MTHFR,NIFK,NLRC5,NNMT,PHLDA1,PLA2G16,PLAC8,PPARD,PPARG,RBP1,RGS16,RORC,RPL3,RSAD2,RTP4,SFXN1,SLC10A2,SLC15A3,SLC3A1,SMAG…	77 (17)	17	IRF3,IRF7,NFkB (complex),TLR3,TLR4,TLR9			IFIH1,IFNG,STAT1
IFNA14	cytokine		3	Inhibited		-3.305	1.09e-12	0.0016	CYP2E1,EIF2AK2,ERK1/2,GATA3,IFNA14,IFNG,IL12 (complex),JUN,MAPK1,NFkB (complex),NOS2,RUNX2,SLC29A1,SMAD3,STAT1,STAT4,STAT5a/b	AHCY,BHMT,C1QB,C1QC,C3AR1,CAV1,CCL3L3,CD68,CDKN1A,CHAC1,CISH,CSNK2B,CTSV,CXCL10,Cxcl9,CYP17A1,DBP,DDT,ELOVL3,ESM1,FCER1G,FCGR3A/FCGR3B,FTL,G6PC,GAS5,GBP3,GBP6,Gdap10,GJB2,GOT1,GRHL3,HLA-DMA,HLA-DQB1,HSP90AA1,HSPD1,IFI16,IFI30,IL1B,IL22RA1,Irgm1,KLF10,LAIR1,LCN2,LCP2,LILRB4,MRAS,MTHFR,NIFK,NLRC5,NNMT,PHLDA1,PLA2G16,PLAC8,PPARD,PPARG,RBP1,RGS16,RORC,RPL3,RSAD2,RTP4,SFXN1,SLC10A2,SLC15A3,SLC3A1,SMAG…	77 (17)	17	IRF3,IRF7,NFkB (complex),TLR3,TLR4,TLR9			IFIH1,IFNG,STAT1
IFNA21	cytokine		3	Inhibited		-3.305	1.09e-12	0.0016	CYP2E1,EIF2AK2,ERK1/2,GATA3,IFNA21,IFNG,IL12 (complex),JUN,MAPK1,NFkB (complex),NOS2,RUNX2,SLC29A1,SMAD3,STAT1,STAT4,STAT5a/b	AHCY,BHMT,C1QB,C1QC,C3AR1,CAV1,CCL3L3,CD68,CDKN1A,CHAC1,CISH,CSNK2B,CTSV,CXCL10,Cxcl9,CYP17A1,DBP,DDT,ELOVL3,ESM1,FCER1G,FCGR3A/FCGR3B,FTL,G6PC,GAS5,GBP3,GBP6,Gdap10,GJB2,GOT1,GRHL3,HLA-DMA,HLA-DQB1,HSP90AA1,HSPD1,IFI16,IFI30,IL1B,IL22RA1,Irgm1,KLF10,LAIR1,LCN2,LCP2,LILRB4,MRAS,MTHFR,NIFK,NLRC5,NNMT,PHLDA1,PLA2G16,PLAC8,PPARD,PPARG,RBP1,RGS16,RORC,RPL3,RSAD2,RTP4,SFXN1,SLC10A2,SLC15A3,SLC3A1,SMAG…	77 (17)	17	IRF3,IRF7,NFkB (complex),TLR3,TLR4,TLR9			IFIH1,IFNG,STAT1
IFNA7	cytokine		3	Inhibited		-3.305	1.09e-12	0.0016	CYP2E1,EIF2AK2,ERK1/2,GATA3,IFNA7,IFNG,IL12 (complex),JUN,MAPK1,NFkB (complex),NOS2,RUNX2,SLC29A1,SMAD3,STAT1,STAT4,STAT5a/b	AHCY,BHMT,C1QB,C1QC,C3AR1,CAV1,CCL3L3,CD68,CDKN1A,CHAC1,CISH,CSNK2B,CTSV,CXCL10,Cxcl9,CYP17A1,DBP,DDT,ELOVL3,ESM1,FCER1G,FCGR3A/FCGR3B,FTL,G6PC,GAS5,GBP3,GBP6,Gdap10,GJB2,GOT1,GRHL3,HLA-DMA,HLA-DQB1,HSP90AA1,HSPD1,IFI16,IFI30,IL1B,IL22RA1,Irgm1,KLF10,LAIR1,LCN2,LCP2,LILRB4,MRAS,MTHFR,NIFK,NLRC5,NNMT,PHLDA1,PLA2G16,PLAC8,PPARD,PPARG,RBP1,RGS16,RORC,RPL3,RSAD2,RTP4,SFXN1,SLC10A2,SLC15A3,SLC3A1,SMAG…	77 (17)	17	IRF3,IRF7,NFkB (complex),TLR3,TLR4,TLR9			IFIH1,IFNG,STAT1
IFNA16	cytokine		3	Inhibited		-3.305	1.12e-12	0.0016	CYP2E1,EIF2AK2,ERK1/2,GATA3,IFNA16,IFNG,IL12 (complex),JUN,MAPK1,NFkB (complex),NOS2,RUNX2,SLC29A1,SMAD3,STAT1,STAT4,STAT5a/b	AHCY,BHMT,C1QB,C1QC,C3AR1,CAV1,CCL3L3,CD68,CDKN1A,CHAC1,CISH,CSNK2B,CTSV,CXCL10,Cxcl9,CYP17A1,DBP,DDT,ELOVL3,ESM1,FCER1G,FCGR3A/FCGR3B,FTL,G6PC,GAS5,GBP3,GBP6,Gdap10,GJB2,GOT1,GRHL3,HLA-DMA,HLA-DQB1,HSP90AA1,HSPD1,IFI16,IFI30,IL1B,IL22RA1,Irgm1,KLF10,LAIR1,LCN2,LCP2,LILRB4,MRAS,MTHFR,NIFK,NLRC5,NNMT,PHLDA1,PLA2G16,PLAC8,PPARD,PPARG,RBP1,RGS16,RORC,RPL3,RSAD2,RTP4,SFXN1,SLC10A2,SLC15A3,SLC3A1,SMAG…	77 (17)	17	IRF3,IRF7,NFkB (complex),TLR3,TLR4,TLR9			IFIH1,IFNG,STAT1
IFNW1	cytokine		3	Inhibited		-3.305	1.21e-12	0.0017	CYP2E1,EIF2AK2,ERK1/2,GATA3,IFNG,IFNW1,IL12 (complex),JUN,MAPK1,NFkB (complex),NOS2,RUNX2,SLC29A1,SMAD3,STAT1,STAT4,STAT5a/b	AHCY,BHMT,C1QB,C1QC,C3AR1,CAV1,CCL3L3,CD68,CDKN1A,CHAC1,CISH,CSNK2B,CTSV,CXCL10,Cxcl9,CYP17A1,DBP,DDT,ELOVL3,ESM1,FCER1G,FCGR3A/FCGR3B,FTL,G6PC,GAS5,GBP3,GBP6,Gdap10,GJB2,GOT1,GRHL3,HLA-DMA,HLA-DQB1,HSP90AA1,HSPD1,IFI16,IFI30,IL1B,IL22RA1,Irgm1,KLF10,LAIR1,LCN2,LCP2,LILRB4,MRAS,MTHFR,NIFK,NLRC5,NNMT,PHLDA1,PLA2G16,PLAC8,PPARD,PPARG,RBP1,RGS16,RORC,RPL3,RSAD2,RTP4,SFXN1,SLC10A2,SLC15A3,SLC3A1,SMAG…	77 (17)	16	IRF3,IRF7,NFkB (complex),TLR4,TLR9			IFIH1,IFNG,STAT1
IFNK	cytokine		3	Inhibited		-3.305	1.25e-12	0.0017	CYP2E1,EIF2AK2,ERK1/2,GATA3,IFNG,IFNK,IL12 (complex),JUN,MAPK1,NFkB (complex),NOS2,RUNX2,SLC29A1,SMAD3,STAT1,STAT4,STAT5a/b	AHCY,BHMT,C1QB,C1QC,C3AR1,CAV1,CCL3L3,CD68,CDKN1A,CHAC1,CISH,CSNK2B,CTSV,CXCL10,Cxcl9,CYP17A1,DBP,DDT,ELOVL3,ESM1,FCER1G,FCGR3A/FCGR3B,FTL,G6PC,GAS5,GBP3,GBP6,Gdap10,GJB2,GOT1,GRHL3,HLA-DMA,HLA-DQB1,HSP90AA1,HSPD1,IFI16,IFI30,IL1B,IL22RA1,Irgm1,KLF10,LAIR1,LCN2,LCP2,LILRB4,MRAS,MTHFR,NIFK,NLRC5,NNMT,PHLDA1,PLA2G16,PLAC8,PPARD,PPARG,RBP1,RGS16,RORC,RPL3,RSAD2,RTP4,SFXN1,SLC10A2,SLC15A3,SLC3A1,SMAG…	77 (17)	16	IRF3,IRF7,NFkB (complex),TLR4,TLR9			IFIH1,STAT1
ACOX1	enzyme		2			0.707	1.76e-12	0.0001	ACOX1,PPARA	ACSS2,AHCY,APOA4,AQP8,C1QB,CDKN1A,CTH,CTSV,CYP2B6,ELOVL3,FBXO21,FGA,FITM1,G6PC,GOT1,GPD2,HACL1,HSD11B1,INSIG2,LCN2,LIPG,Orm1 (includes others),PHLDA1,PMVK,PPARD,PPARG,Saa3,SGK1,SLC10A2,SOCS2,TAGLN2,UCP2	32 (2)	2	PPARD,PRKAA	NR0B2,NR1I2,SCD		C4bp,MBL2,Mup1 (includes others),SERPINA1	CTSE,HSPA5,LCN2,NFE2L2
MAML1	transcription regulator		3			-0.287	1.81e-12	0.0002	26s Proteasome,AKT1,Calmodulin,CDKN2A,CEBPB,Creb,CREB1,CREBBP,CTNNB1,EGFR,EP300,ERBB2,ERK,ERK1/2,ETS2,FOXA2,GATA1,GATA4,HMGA1,HNF4A,HSF1,IRF7,JUN,MAML1,MAP3K8,MAPK1,MAPK9,MYLK,MYOD1,NFE2L2,NFKB2,NFKBIA,NOTCH1,NR3C2,p70 S6k,PDX1,PPARA,PRKAA,PTEN,RB1,RBL2,REL,RELB,RUNX2,SIRT1,SOX2,SPARC,SREBF1,SRF,STAT1,STAT5a/b,TSC2,TWIST1,Vegf,XBP1	ACMSD,AHCTF1,APOA1,ARRDC3,ATF7,ATN1,BHMT,C130026I21Rik (includes others),C1QB,C1QC,CA1,CALN1,CAMK1D,CAMK2B,CCL3L3,CD68,CD74,CDC23,Ces1b/Ces1c,CHD7,CHORDC1,CISH,CKS1B,CRY1,CSNK2B,CXCL13,Cxcl9,CYYR1,DDT,DNAJB1,DYNLT1,EIF4EBP2,FAM111A,FBXO21,FCER1G,FITM1,FOXA3,FTL,FXYD1,FXYD5,G6PC,GAS5,GBP3,GNAS,GOT1,GOT2,GPD2,GRHL3,GRK5,H1F0,HACL1,HLA-DMA,HSD11B1,Hsd3b4 (includes others),IFI16,IGFBP3,IL18,IL1B,INMT…	109 (55)	53				Alp	PRKAA
LTBR	transmembrane receptor		2	Inhibited		-4.41	1.84e-12	0.0004	IFNG,IKK (complex),LTBR,NFKB1,NFKBIA,RELA	AHCY,APOA1,C1QB,C1QC,CCL3L3,CD68,CD74,CDH1,CHAC1,CISH,CITED2,CKS1B,CTSV,CXCL10,CXCL13,Cxcl9,CYP17A1,CYP2B6,FCER1G,FCGR3A/FCGR3B,FTL,GAS5,GBP3,GBP6,GJB2,GRK5,HLA-DMA,HLA-DQB1,HSP90AA1,HSPD1,IFI16,IFI30,IL18,IL22RA1,Irgm1,KLF10,LCN2,LCP2,Ly6a (includes others),MIF,MRAS,NLRC5,PHLDA1,PLA2G16,PPARD,PPARG,RBP1,RGS16,RSAD2,Rtp3,RTP4,SAA1,SGK1,SLC15A3,SLC16A2,SMAGP,SOCS2,SPI1,Tmsb4x (includes others),Tri…	63 (6)	6		APOE,STAT5B		IFNG,NFkB (complex),NOS2,SERPINA1
IKBKG	kinase		3	Inhibited		-2.708	2.01e-12	0.0002	26s Proteasome,AHR,ATF4,BDNF,CCND1,CDKN2A,CEBPA,CEBPB,CHUK,Creb,CREB1,CSF2,CTNNB1,DUSP1,EGR1,EIF2AK2,EIF4E,EPAS1,ERBB2,ERK1/2,FOS,FOXA2,FOXO1,GATA1,GLI1,HMGA1,HTT,IFNA2,IFNB1,IGF1,IKBKB,IKBKG,IL10,IL1B,IL6,IRF3,IRF7,IRS1,JUN,MAP2K1,MAP2K4,Map3k7,MAP3K8,MAPKAPK2,MAPKAPK3,MMP12,MYB,NCOR2,NFE2L2,NFkB (complex),NFKB1,NFKBIA,NOS2,NR1I2,NR3C2,NR4A2,P38 MAPK,POU2F2,PPARA,PRKCD,RB1,REL,RELA,S100A9,SKIL,S…	2900026A02Rik,APOA1,ARRDC3,ATF7,ATXN2,BAIAP2,BHMT,C130026I21Rik (includes others),C1QB,C3AR1,CA1,CALN1,CAMK1D,CD74,CDC23,CHAC1,CHD7,CHORDC1,CITED2,CKS1B,CRY1,CTSV,Cxcl9,Cyp2b13/Cyp2b9,CYP2B6,CYYR1,DBP,DHRS9,DNAJB1,DYNLT1,DYRK1B,EEF1B2,EIF4EBP2,EMP3,ESM1,FAM111A,FBXO21,FCER1G,FITM1,FOXA3,G6PC,GAS5,GBP3,GBP6,GCHFR,Gdap10,GNAS,GOT1,GPD2,GRK5,H1F0,Hamp/Hamp2,Hsd3b4 (includes others),HSP90AA1,HSPB6,IF…	131 (74)	72	Immunoglobulin,NFE2L2,PHLPP2	TRIM23		ATP2A2,CEBPB,CXCL2,DUSP6,IGFBP6,IRF3,IRF7,LCN2,NFkB (complex),PPARA,STAT1
MAPK7	kinase		3	Inhibited		-2.928	2.93e-12	0.0009	26s Proteasome,AHR,AKT1,APP,ARNTL,ATF4,BCL2L11,CDKN2A,Creb,CREB3L3,DUSP1,EGFR,EGR1,ELK4,ERBB2,ETS1,ETS2,FOS,FOXO1,GATA1,GATA3,GATA6,GLI1,HDAC5,HNF4A,HSF1,IL1B,IL2,IL6,JUN,MAP3K8,Mapk,MAPK7,MAPKAPK2,MEF2C,MYB,MYC,NFE2L2,NFkB (complex),NFKB1,NOS2,PPARA,PPARG,PRKCD,RB1,RBL2,RELA,RUNX2,SGK1,SPARC,SREBF1,SREBF2,STAT4,STAT5A,STAT5B,STUB1,TGFB1,TGM2,TWIST1,XBP1	2900026A02Rik,ACMSD,AHCTF1,AHCY,APOA1,APOA4,ARRDC3,ATF7,ATN1,Atp5k,ATXN2,BAIAP2,BHMT,C12orf29,C130026I21Rik (includes others),C1QB,C1QC,C3AR1,CA1,CCL3L3,CD68,CD74,CDC23,Ces1b/Ces1c,CHAC1,CHD7,CHORDC1,CISH,CITED2,CRY1,CSNK2B,Cxcl9,CYP17A1,Cyp2b13/Cyp2b9,CYP2B6,DYRK1B,EFEMP1,EIF4EBP2,ETNPPL,FAM111A,FBXO21,FCER1G,FGA,FITM1,FOXA3,FTL,FXYD5,GAS5,GBP3,Gdap10,GLS2,GNAS,GOT1,GOT2,GPD2,GRHL3,GRK5,H1F0,HSP…	127 (60)	57	Dynamin,FZD9,GDNF,NR3C1,UBE2I	DUSP6		CCND1,Creb,CXCL2,CXCL3,NFE2L2,NFkB (complex),TEK,THBD	RB1
TRPC4AP	transporter		3	Inhibited		-3.301	3.24e-12	0.0028	AHR,Akt,ATF4,CCND1,CEBPA,CSF2,ERK,estrogen receptor,GJA1,HIF1A,HNF4A,IKBKB,IL1B,IL6,IRF3,JUN,MAPK8,MDM2,MYCN,NFkB (complex),NFKB1,NFKB2,NFKBIA,NOS2,NR1I2,POU2F2,PPARG,PRKCD,RELA,SMAD3,STAT1,STAT4,STAT5A,TRPC4AP	ACMSD,ACSS2,APOA4,AQP8,ATXN2,BHMT,CAV1,CCL3L3,CD74,CDH1,CDKN1A,CHAC1,CISH,CITED2,CTDNEP1,CXCL10,CXCL13,Cxcl9,CYP17A1,Cyp2b13/Cyp2b9,DBP,DHRS9,DNAJB1,EEF1B2,EFEMP1,ERBB4,ESM1,FCER1G,FGA,GAS5,GBP3,GBP6,GCHFR,Gdap10,GJB2,GNAS,GRK5,HACL1,Hamp/Hamp2,HIPK2,HLA-DMA,HSD11B1,Hsd3b4 (includes others),HSPD1,IL18,IL1B,INSIG2,Irgm1,IVD,KLRC1,LCN2,LILRB4,LIPG,LRG1,MIF,NLRC5,NOP56,Orm1 (includes others),POLR2L,…	94 (34)	34				NFkB (complex)	NOLC1
FOXA2	transcription regulator		3	Inhibited		-2.183	5.96e-12	0.0018	AKT1,EGFR,FOXA2,HNF4A,NFkB (complex),PI3K (complex),PPARA,PPARG,RELA,STAT1,STAT5B	ACMSD,AHCTF1,AHCY,APOA1,AQP8,C1QB,C1QC,CD74,CDH1,Ces1b/Ces1c,CHKA,CISH,CITED2,CTH,CXCL10,Cxcl9,CYP17A1,Cyp2b13/Cyp2b9,CYP2B6,CYP3A7,DBP,ERBB4,FBXO21,FCER1G,FITM1,FOXA3,FXYD5,G6PC,GAS5,GBP3,GBP6,GNAS,GOT2,GPD2,GRHL3,GRK5,HACL1,Hamp/Hamp2,IFI16,IGFBP3,IL18,Irgm1,IVD,KLF10,LIPG,MTHFR,NLRC5,ONECUT1,PHLDA1,PMVK,PPARD,PPP1R3C,RORC,RSAD2,RTP4,S100a11,SAA1,Saa3,SGK1,SLC10A2,SLC3A1,SMAGP,SOCS2,SPI1,TAT,TX…	68 (11)	11	CSHL1,Growth hormone,NR5A2	INS,LIF,NR0B2,SKIL		CEBPA,HNF4A	ABCB4,FOXA3,IAPP,IL5
RPS6KA4	kinase		3	Inhibited		-2.83	7.06e-12	0.0055	AHR,AR,ATF4,CCND1,CEBPA,Creb,CREB1,CREB3L3,CSF2,CTNNB1,EIF2AK2,estrogen receptor,FOS,GJA1,HIF1A,HISTONE,Histone h3,HNF4A,IKBKB,IL1B,IL6,IRF3,JUN,MAPK8,NFE2L2,NFkB (complex),NFKB1,NFKB2,NFKBIA,NOS2,NQO1,NR1I2,ODC1,PARP1,POU2F2,PRKCD,RELA,RPS6KA4,SMAD3,STAT1,STAT4,STAT5A,TLR2,TLR4,TLR9	ACMSD,ACSS2,AQP8,ATF7,ATXN2,C3AR1,CALN1,CAMK1D,CCL3L3,CD68,CD74,CDH1,CDKN1A,CHAC1,CHORDC1,CISH,CSNK2B,CTSV,CXCL10,CXCL13,Cxcl9,CYP17A1,Cyp2b13/Cyp2b9,DBP,DHRS9,DNAJB1,EEF1B2,EFEMP1,EIF4EBP2,ELOVL3,ERBB4,ESM1,FCER1G,FGA,FTL,FXYD1,G6PC,GAS5,GBP6,GCHFR,Gdap10,GJB2,GNAS,GRK5,HACL1,Hamp/Hamp2,HLA-DMA,HLA-DQB1,HSD11B1,Hsd3b4 (includes others),IFI16,IL18,IL1B,INMT,Irgm1,KLRC1,LAIR1,LCN2,LILRB4,LIPG,LRG1…	105 (45)	43				Creb,HISTONE,NFkB (complex)
INPP5K	phosphatase		2			0.926	1.38e-11	0.0003	Akt,AKT1,INPP5K,Mapk,MTOR,PPARA	ACSS2,AHCY,APOA1,APOA4,AQP8,C1QB,C1QC,CD74,CDH1,CDKN1A,Ces1b/Ces1c,CHKA,CISH,CTH,CXCL10,CYP17A1,CYP2B6,DBP,FBXO21,FGA,FITM1,FXYD5,G6PC,GOT2,GPD2,HACL1,Hamp/Hamp2,HSD11B1,IL1B,INSIG2,LCN2,LIPG,NFIL3,PFN1,PMVK,PPARD,RORC,SGK1,SLC10A2,SOCS2,SYT1,UCP2	42 (6)	5				PPARA
BANP	other		3			-1.772	1.47e-11	0.0033	AHR,AKT1,APP,AR,BAK1,BANP,BAX,CCND1,CDH1,CDK1,CDKN2A,CDX2,CEBPA,CREB1,EIF4E,ERK1/2,ETS1,EZH2,FOS,FOXO1,GLI1,HIF1A,HMGA1,HNF4A,Hsp90,ID2,IL6,IREB2,JUN,MAPK8,MAPK9,MTOR,NANOG,NFKBIA,NOTCH1,NR3C1,PPARG,RAD9A,RB1,RELA,RELB,RXRA,SIRT2,SMAD3,STAT5a/b,TP53,TSC2	ACMSD,ACSS2,AHCY,APOA1,APOA4,AQP8,ARRDC3,Atp5k,ATXN2,BCAP31,BHMT,C1QC,C3AR1,CALN1,CAMK1D,CAMK2B,CAV1,CCL3L3,CDH1,CDKN1A,Ces1b/Ces1c,CHD3,CHKA,CITED2,CKS1B,Cox5b,CXCL10,CXCL13,CYP17A1,CYP2B6,CYP3A7,DBP,DDT,DNAJB1,DYRK1B,EEF1B2,ERBB4,ESM1,FAM111A,FTL,FXYD5,G6PC,GAS5,GCHFR,GLS2,GOT2,GPR182,GRHL3,GRK5,H1F0,HACL1,HLA-DMA,HSP90AA1,HSPD1,IFI16,IFI30,Ifitm1,IGFBP3,INSIG2,IVD,KLF10,KLRC1,LAIR1,LCN2,LCP2,L…	115 (47)	46	TOB1
IFNG	cytokine		1	Inhibited		-3.709	1.48e-11	0.0011	IFNG	AHCY,C1QB,C1QC,CAV1,CCL3L3,CD68,CD74,CDH1,CDKN1A,CHAC1,CISH,CTSV,CXCL10,Cxcl9,ESM1,FCER1G,FCGR3A/FCGR3B,FTL,GBP3,GBP6,GJB2,HLA-DMA,HLA-DQB1,HSP90AA1,HSPD1,IFI16,IFI30,IL18,IL1B,IL22RA1,Irgm1,KLF10,LCN2,LCP2,Ly6a (includes others),MIF,MRAS,NLRC5,PHLDA1,PLA2G16,PPARD,PPARG,RORC,RSAD2,RTP4,Saa3,SLC15A3,SMAGP,SOCS2,SPI1,TXNIP,ZBTB16,ZFP36	53 (1)	1	ARID5A,CNEP1R1,FLT3LG,IFNA10,IFNA14,IFNA16,IFNA17,IFNA21,IFNA7,Ifnar,IFNW1,KCNA3,LTBR,MTORC1,Notch,NR1I2,PYCARD,TARDBP,TEK,TSC2	AKT2,APOE,BTNL2,Cg,CORT,GLIS2,GPR183,INSIG1,LAIR1,MAPK8IP1,NFE2L2,NR1H4,PON1,PRF1,RDH8,RICTOR,RORA,SAMSN1,SIRT3,TRG,ZBTB32		ADAM17,ATF4,CEBPA,CRKL,CXCL2,CXCL3,EFNB2,FYN,GDNF,H6PD,Hbb-b2,HLA-B,Ifi202b,IFIH1,IL31RA,IL3RA,IRF7,ITPR1,JAK1,JAK2,LCN2,MAP2K2,NLRC5,NR5A2,PARP9,PDPK1,PLA2G1B,PPP5C,PSMB9,PTAFR,PTPN11,RB1,S100A8,SERPINA1,STAT5a/b,TFDP1,TFRC,TGM1,TRIB2,TRIM21	Alp,ARG2,CDK4,CDK6,Cebp,Creb,Eotaxin,FGR,HMGCR,HOXA10,IL17D,INS,MAX,NR3C1,OGG1,SLC29A1,STAR
CACTIN	other		3	Activated		3.806	1.65e-11	0.0152	AHR,ATF4,CACTIN,CCND1,CEBPA,CSF2,estrogen receptor,GJA1,HIF1A,HNF4A,IFN type 1,IFNA2,IFNB1,IFNE,IKBKB,IL1B,IL6,IRF3,IRF7,JUN,MAPK8,NFkB (complex),NFKB1,NFKB2,NFKBIA,NOS2,NR1I2,POU2F2,PPARG,PRKCD,RELA,SMAD3,SP1,STAT1,STAT4,STAT5A,TP53	ACMSD,ACSS2,APOA4,AQP8,Atp5k,BCAP31,BHMT,C1QC,CAMK2B,CD74,CDH1,CDKN1A,Ces1b/Ces1c,CHAC1,CHD3,CISH,CITED2,Cox5b,CXCL10,CXCL13,Cxcl9,CYP17A1,Cyp2b13/Cyp2b9,DBP,DHRS9,DNAJB1,EEF1B2,EFEMP1,ERBB4,ESM1,FCER1G,FGA,GAS5,GBP3,GBP6,GCHFR,Gdap10,GJB2,GLS2,GNAS,GRK5,HACL1,Hamp/Hamp2,HLA-DMA,HSD11B1,Hsd3b4 (includes others),HSPD1,IFI16,Ifitm1,IL18,INSIG2,Irgm1,IVD,KLRC1,LCN2,LILRB4,LIPG,LRG1,Ly6a (includes ot…	105 (37)	36					IRF3,IRF7,NFkB (complex)
USP25	peptidase		3	Inhibited		-3.726	1.8e-11	0.0157	AHR,CCND1,CEBPA,CSF2,estrogen receptor,GJA1,HIF1A,HNF4A,IFN type 1,IFNA2,IFNB1,IFNE,IKBKB,IL1B,IL6,IRF3,IRF7,JUN,MAPK8,NFkB (complex),NFKB1,NFKB2,NFKBIA,NOS2,NR1I2,POU2F2,PPARG,PRKCD,RELA,SMAD3,SP1,STAT1,STAT4,STAT5A,TP53,USP25	ACMSD,ACSS2,APOA4,AQP8,Atp5k,BCAP31,BHMT,C1QC,CAMK2B,CD74,CDH1,CDKN1A,Ces1b/Ces1c,CHD3,CISH,CITED2,Cox5b,CXCL10,CXCL13,Cxcl9,CYP17A1,Cyp2b13/Cyp2b9,DBP,DHRS9,DNAJB1,EEF1B2,EFEMP1,ERBB4,ESM1,FCER1G,FGA,GAS5,GBP3,GBP6,GCHFR,Gdap10,GJB2,GLS2,GNAS,GRK5,HACL1,Hamp/Hamp2,HLA-DMA,HSD11B1,Hsd3b4 (includes others),HSPD1,IFI16,Ifitm1,IL18,INSIG2,Irgm1,IVD,KLRC1,LCN2,LILRB4,LIPG,LRG1,Ly6a (includes others),…	104 (36)	35	DOCK8,IRF7,SAMSN1,SASH1			IRF3,NFkB (complex)
C4bp	other		3			-1.307	1.85e-11	0.0022	AHR,AKT1,BAX,C4bp,CD40,CEBPA,CEBPB,CREB1,CTNNB1,E2F1,FOS,HIF1A,IRF1,JUN,MAPK1,MAPK14,MAPK9,MAPKAPK2,Nfat (family),NFE2L2,NFKBIA,NR3C1,PRKCD,REL,RELA,RELB,RXRA,SMAD3,STAT1,STAT3,STAT5A,STAT5a/b,STAT6,TGFB1,TRAF2,TRAF6	ACSS2,APOA4,ATF7,ATXN2,C1QB,C3AR1,CALN1,CAMK1D,CAV1,CD68,CDH1,CHORDC1,CITED2,CTH,CTSV,CXCL13,Cxcl9,CYP17A1,Cyp2b13/Cyp2b9,CYP2B6,DDT,DHRS9,DNAJB1,DYNLT1,EFEMP1,ELOVL3,ERBB4,ESM1,FCER1G,FGA,FXYD5,G6PC,GAS5,GBP3,GBP6,GCHFR,GJB2,GOT1,GOT2,GRK5,HIPK2,HLA-DMA,HLA-DQB1,Hsd3b4 (includes others),HSPB6,IFI16,IFI30,Ifitm1,IGFBP3,IL18,INMT,INSIG2,Irgm1,KLF10,KLRC1,LCP2,LILRB4,LIPG,Ly6a (includes others),MRP…	99 (36)	35	ACOX1
NLRC5	transcription regulator	-2.14	3	Activated		3.53	1.97e-11	0.0173	AHR,CCND1,CEBPA,CSF2,estrogen receptor,GJA1,HIF1A,HNF4A,IFN type 1,IFNA2,IFNB1,IFNE,IKBKB,IL1B,IL6,IRF3,IRF7,JUN,MAPK8,NFkB (complex),NFKB1,NFKB2,NFKBIA,NLRC5,NOS2,NR1I2,POU2F2,PPARG,PRKCD,RELA,SMAD3,SP1,STAT1,STAT4,STAT5A,TP53	ACMSD,ACSS2,APOA4,AQP8,Atp5k,BCAP31,BHMT,C1QC,CAMK2B,CD74,CDH1,CDKN1A,Ces1b/Ces1c,CHD3,CISH,CITED2,Cox5b,CXCL10,CXCL13,Cxcl9,CYP17A1,Cyp2b13/Cyp2b9,DBP,DHRS9,DNAJB1,EEF1B2,EFEMP1,ERBB4,ESM1,FCER1G,FGA,GAS5,GBP3,GBP6,GCHFR,Gdap10,GJB2,GLS2,GNAS,GRK5,HACL1,Hamp/Hamp2,HLA-DMA,HSD11B1,Hsd3b4 (includes others),HSPD1,IFI16,Ifitm1,IL18,IL1B,INSIG2,Irgm1,IVD,KLRC1,LCN2,LILRB4,LIPG,LRG1,Ly6a (includes oth…	104 (36)	36	Ifnar,IFNG,STAT1	IL10RA		B2M,HLA-B,PSMB9	NFkB (complex)
IGBP1	phosphatase		3	Inhibited		-3.334	2.25e-11	0.0077	AHR,Akt,BAK1,BAX,BCL2L1,BRCA1,caspase,CCND1,CEBPA,CSF2,EIF2AK2,EIF4E,EIF4EBP1,ERK1/2,estrogen receptor,GJA1,HIF1A,HNF4A,IGBP1,IKBKB,IL1B,IL6,IRF3,ITPR2,JUN,MID1,NFkB (complex),NFKB1,NFKB2,NFKBIA,NOS2,NR1I2,PARP1,PAX6,POU2F2,PPARG,PPP2CA,PPP2CB,PPP4C,PPP6C,PRKAA,PRKCD,RB1,RELA,SMAD3,SP1,STAT1,STAT4,STAT5A,TBK1,TP53	ACMSD,ACSS2,APOA4,AQP8,ATF7,Atp5k,BCAP31,C1QC,CCL3L3,CD74,CDH1,Ces1b/Ces1c,CHD3,CHKA,CISH,CITED2,Cox5b,CTSV,CXCL10,CXCL13,Cxcl9,Cyp2b13/Cyp2b9,DBP,DHRS9,DNAJB1,EEF1B2,EFEMP1,ERBB4,ESM1,FCER1G,FGA,FXYD1,GAS5,GBP3,GBP6,GCHFR,Gdap10,GJB2,GLS2,GNAS,GRK5,H1F0,HACL1,Hamp/Hamp2,HLA-DMA,HSD11B1,Hsd3b4 (includes others),HSPD1,Ifitm1,IL18,IL1B,INSIG2,Irgm1,IVD,KLRC1,LCN2,LILRB4,LIPG,LRG1,LSM2,Ly6a (include…	104 (51)	44	MGEA5	CST5		NFkB (complex)	NOS2
SLPI	other		3	Activated		3.964	2.42e-11	0.001	AHR,Akt,AKT1,APP,BTRC,C5,CCND1,CEBPA,Creb,CREB1,CSF2,CTSG,CXCL1,CXCL12,EIF4E,ELANE,elastase,ERK1/2,estrogen receptor,F3,GJA1,HIF1A,HNF4A,IL1B,IL6,INSR,IRF3,JUN,MAPK1,MAPK9,MMP12,MMP7,MMP9,MTOR,NFkB (complex),NFKBIA,NOS2,NR1I2,NR3C1,POU2F2,PPARG,PRKCD,PTEN,REL,RELA,RXRA,SLPI,SMAD1,STAT1,STAT4,STAT5A,STAT5a/b,Tgf beta,TGFB1,TLR4,trypsin	ACMSD,ACSS2,APOA1,APOA4,AQP8,ARNTL,BHMT,C1QB,CALN1,CAMK1D,CAV1,CD68,CD74,CHKA,CITED2,CKS1B,CXCL10,Cxcl9,CYP17A1,Cyp2b13/Cyp2b9,CYP2B6,DBP,DDT,DHRS9,DNAJB1,DYRK1B,EEF1B2,EFEMP1,EIF4EBP2,ERBB4,ESM1,FCGR3A/FCGR3B,FOXA3,FTL,FXYD1,FXYD5,GAS5,GBP3,GCHFR,Gdap10,GJB2,GNAS,GOT2,GRK5,HACL1,Hamp/Hamp2,Hsd3b4 (includes others),IFI16,IGFBP3,IL18,INSIG2,Irgm1,IVD,KLF10,LCN2,LCP2,LILRB4,LIPG,LSM2,MIF,MN1,MRAS,M…	107 (56)	53	TLR3			CCND1	IL5,NFkB (complex),trypsin
ONECUT1	transcription regulator	-1.54	3	Inhibited		-2.741	3.16e-11	0.0153	Akt,AR,CREBBP,EP300,ERK1/2,FOS,FOXA2,GATA1,GATA3,JUN,NEUROG3,NFkB (complex),Nr1h,NR1H4,NR3C1,ONECUT1,PI3K (complex),PTGS2,RELA,STAT1,STAT5A,STAT5B,Tgf beta,TP53,TP73	AHCY,APOA1,AQP8,ARNTL,Atp5k,ATXN2,BCAP31,BHMT,C1QC,C3AR1,CA1,CAMK2B,CAV1,CCL3L3,CD68,CD74,CDH1,CDKN1A,Ces1b/Ces1c,CHD3,CISH,CITED2,CKS1B,Cox5b,CTSV,CXCL10,Cxcl9,CYP3A7,DBP,ELOVL3,FCER1G,FGA,FOXA3,G6PC,GAS5,GBP3,GBP6,GLS2,GNAS,GOT1,GRHL3,GRK5,HIPK2,HSP90AA1,HSPD1,IFI16,IFI30,IL18,IL1B,INSIG2,Irgm1,KLF10,KLRC1,LAIR1,LRG1,Ly6a (includes others),MIF,MN1,MRAS,MTHFR,MYL9,NFIL3,NLRC5,Orm1 (includes othe…	90 (25)	25	CSHL1,Growth hormone	CEBPA		IAPP	NR3C1
ZC3HAV1	other		3	Inhibited		-4.001	3.69e-11	0.0185	AHR,Akt,CCND1,CEBPA,CSF2,DDX58,estrogen receptor,GJA1,HIF1A,HNF4A,IFN type 1,IFNA2,IFNB1,IFNE,IKBKB,IL1B,IL6,IRF3,IRF7,JUN,MAPK8,MTOR,NFkB (complex),NFKB1,NFKB2,NFKBIA,NOS2,NR1I2,P38 MAPK,POU2F2,PPARG,PRKCD,RELA,SMAD3,SP1,STAT1,STAT4,STAT5A,TBK1,TP53,ZC3HAV1	ACMSD,ACSS2,APOA4,AQP8,ATF7,Atp5k,BCAP31,BHMT,C1QC,CAMK2B,CD74,CDH1,CDKN1A,Ces1b/Ces1c,CHD3,CHKA,CISH,CITED2,Cox5b,CXCL10,CXCL13,Cxcl9,CYP17A1,Cyp2b13/Cyp2b9,DBP,DHRS9,DNAJB1,EEF1B2,EFEMP1,ERBB4,ESM1,FCER1G,FGA,GAS5,GBP3,GBP6,GCHFR,Gdap10,GJB2,GLS2,GNAS,GRK5,HACL1,Hamp/Hamp2,HLA-DMA,HSD11B1,Hsd3b4 (includes others),HSPD1,IFI16,Ifitm1,IL18,INSIG2,Irgm1,IVD,KLRC1,LCN2,LILRB4,LIPG,LRG1,Ly6a (include…	105 (41)	41	IRF7			NFkB (complex)
Ifi202b	other		3	Activated		2.373	3.88e-11	0.0208	AHR,Akt,AMPK,ATF4,BAK1,BAX,BRCA1,CDKN1B,CDKN2A,CEBPA,CSF2,CTNNB1,DMD,E2f,E2F3,E2F6,estrogen receptor,F2,GJA1,GLI1,HIF1A,HNF4A,Ifi202b,IKBKB,IL1B,IL6,IRF3,JUN,MAPK1,MDM2,MYC,MYOD1,MYOG,NFkB (complex),NFKB2,NFKBIA,NOS2,NR1I2,POU2F2,PPARG,PRKAA,PRKCD,PTEN,RB1,RBL2,SMAD3,STAT1,STAT4,STAT5A,Tgf beta,TP53,TP73	ACMSD,ACSS2,AHCY,APOA4,AQP8,ARNTL,BCAP31,BHMT,C1QC,CAMTA1,CAV1,CCL3L3,CD74,CDH1,Ces1b/Ces1c,CHAC1,CHD3,CHKA,Cox5b,CTSV,CXCL13,Cxcl9,Cyp2b13/Cyp2b9,DBP,DDT,DHRS9,DNAJB1,EFEMP1,ELOVL3,ERBB4,ESM1,FAM111A,FCER1G,FGA,FXYD1,G6PC,GAS5,GBP3,GBP6,GCHFR,Gdap10,GJB2,GLS2,GNAS,GOT1,GOT2,GRHL3,GRK5,H1F0,Hamp/Hamp2,HIPK2,HLA-DMA,HSD11B1,Hsd3b4 (includes others),HSP90AA1,HSPB6,HSPD1,IFI16,Ifitm1,IL18,IL1B,INSIG…	120 (52)	50	FZD9,IFNG,RB1,TLR3,TLR9				NFkB (complex)
TEK	kinase		2	Inhibited		-2.111	4.02e-11	0.0016	Akt,AKT1,ERK1/2,PI3K (complex),STAT3,STAT5A,STAT5a/b,TEK	APOA4,BHMT,C1QC,CAV1,CCL3L3,CD74,CDKN1A,Ces1b/Ces1c,CISH,CTSV,Cxcl9,CYP17A1,Cyp2b13/Cyp2b9,FCER1G,FGA,FXYD5,G6PC,GBP3,GBP6,GOT2,GRK5,IFI16,IFI30,IGFBP3,IL1B,Irgm1,LCN2,LCP2,NFIL3,NIFK,ONECUT1,PHLDA1,PPARG,RBP1,RORC,RSAD2,SAA1,Saa3,SOCS2,SPI1,SYT1,SYVN1,TXNIP,ZFP36	44 (8)	8	ANGPT2,EFNB2,KLF3,MAPK7			IFNG,S100A8,STAT5a/b
MAPK11	kinase		3			-0.691	4.07e-11	0.0032	26s Proteasome,AMPK,APP,BAK1,BAX,CCND1,CCND3,CREB1,CREM,E2F3,EGFR,EGR1,EIF2AK2,ELK4,ERBB2,ESR2,FOS,FOXO1,GATA1,GATA2,GATA3,GATA6,GLI1,HDAC5,HMGA1,HNF4A,HSF1,Hsp90,HTT,IGF1,IKBKB,IL12 (family),JUN,KAT5,MAPK11,MAPKAPK2,MAPKAPK3,MEF2C,Mek,MKNK1,MMP12,MNK1/2,MTORC1,MYB,MYC,Nfat (family),NFE2L2,NGFR,NLK,NOS2,NR4A2,P38 MAPK,PDX1,PPARA,PRKCD,RBL2,RICTOR,S100A9,SLC29A1,SRF,SRSF2,STAT1,STAT5A,STAT5a/b,STI…	2900026A02Rik,ACMSD,AHCTF1,AHCY,APOA1,APOA4,ARRDC3,ATF7,ATN1,Atp5k,ATXN2,BAIAP2,BCAP31,BHMT,C1QB,C1QC,C3AR1,CA1,CALN1,CAMK1D,CAMK2B,CAV1,CD68,CDC23,Ces1b/Ces1c,CHD3,CHD7,CHORDC1,CITED2,CKS1B,Cox5b,CRY1,CSNK2B,CTH,CTSV,Cxcl9,CYP17A1,Cyp2b13/Cyp2b9,CYYR1,DBP,DHRS9,DNAJB1,Ear2 (includes others),EEF1B2,ETNPPL,FBXO21,FCER1G,FCGR3A/FCGR3B,FGA,FITM1,FOXA3,FTL,FXYD1,GAS5,GBP3,GBP6,GLS2,GPD2,GRK5,HACL1,HL…	134 (71)	63				CCND1,CHGA,IKBKB,INS,MAPKAPK2,MTORC1,STAT1	NFE2L2
PKC alpha/beta	group		2	Inhibited		-2.16	4.34e-11	0.0007	AKT1,DDX58,P38 MAPK,PKC alpha/beta,PPARA,PRKCA,PRKCB,PTK2B,SRC	ACSS2,AHCY,APOA4,AQP8,C1QB,C1QC,CAV1,CCL3L3,CD74,CDH1,CDKN1A,Ces1b/Ces1c,CISH,CTH,CTSV,CXCL10,CYP2B6,FBXO21,FGA,FITM1,FXYD5,G6PC,GBP3,GOT2,GPD2,HACL1,IGFBP3,IL1B,INSIG2,LIPG,MIF,PHLDA1,PMVK,PPARD,PPARG,RBP1,RSAD2,SGK1,SLC10A2,SOCS2,UCP2,ZFP36	42 (9)	8				PPARA
C4bp	other		2			0.603	4.34e-11	0.0003	C4bp,CD40,FOS,JUN,RELA,STAT3	APOA4,ATXN2,C3AR1,CAV1,CD68,CDH1,CITED2,CTH,CTSV,Cxcl9,CYP17A1,CYP2B6,FCER1G,FGA,G6PC,GAS5,GBP3,GBP6,GOT1,GRK5,HLA-DQB1,IFI16,IFI30,IGFBP3,IL18,Irgm1,KLF10,Ly6a (includes others),MTHFR,PPARG,RBP1,RORC,RSAD2,Saa3,SGK1,SLC10A2,Snrpc,Snrpg,SPI1,SYT1,SYVN1,Tmsb4x (includes others),Uba52,ZBTB16	44 (6)	5	ACOX1
TBK1	kinase		2	Inhibited	biased	-3.457	4.68e-11	0.0042	Akt,AKT1,IKBKB,IRF3,IRF7,JUN,NFkB (complex),NFKBIA,REL,RELA,SQSTM1,STAT1,TBK1	ACSS2,APOA1,ATF7,C1QC,C3AR1,CAV1,CCL3L3,CD74,Ces1b/Ces1c,CISH,CITED2,CKS1B,CXCL10,Cxcl9,CYP17A1,CYP2B6,DBP,ESM1,FCER1G,FXYD5,G6PC,GAS5,GBP3,GBP6,GNAS,GOT1,GOT2,GRK5,Hamp/Hamp2,IFI16,IFI30,IGFBP3,IL18,IL1B,Irgm1,KLF10,LCN2,MTHFR,NFIL3,NLRC5,PHLDA1,PLA1A,PLA2G16,PLAC8,RBP1,RGS16,RORC,RSAD2,Rtp3,RTP4,Saa3,SLC10A2,SLC16A2,SLC3A1,SMAGP,Snord104,Snrpc,Snrpg,SPI1,SYT1,Trim30a/Trim30d	61 (13)	13	IFIH1	PTPN11,SIKE1		CXCL2,CXCL3,IKBKB,IRF3,IRF7,NFkB (complex),RBL1,RGCC,STAT1
Ifnar	group		3			-0.778	5.58e-11	0.0059	BAX,BCL2L1,CASP1,CYP2E1,EIF2AK2,ERK1/2,Ifnar,IFNAR1,IFNAR2,IL1,IL18,IL1B,IL33,JUN,MAPK1,MAPK8,NOS2,P38 MAPK,RUNX2,SLC29A1,SMAD3,STAT1,STAT4,STAT5a/b,STAT6,TBK1,TP53	AHCY,ATF7,Atp5k,BCAP31,BHMT,C1QC,C3AR1,CAMK2B,CAV1,CCL3L3,CD74,CDH1,CDKN1A,Ces1b/Ces1c,CHD3,CISH,CKS1B,Cox5b,CSNK2B,CTH,CTSV,CXCL10,CXCL13,Cxcl9,CYP17A1,CYP2B6,DDT,FCER1G,FCGR3A/FCGR3B,G6PC,GAS5,GBP3,GBP6,Gdap10,GLS2,GOT1,HIPK2,HLA-DMA,HLA-DQB1,HSD11B1,HSP90AA1,HSPD1,IFI16,IFI30,Ifitm1,IL1B,Irgm1,KLF10,LCN2,LCP2,LILRB4,Ly6a (includes others),MIF,MYL9,NFIL3,NIFK,NLRC5,NNMT,PFN1,PLA1A,PPARD,PPARG,R…	81 (27)	25				B2M,IFIH1,IFNG,IRF7,Irgm1,NLRC5,PSMB9,STAT1,TLR3,TRIM21
HLA-B	transmembrane receptor		3			-1.359	6.61e-11	0.007	Akt,AMPK,ATF4,BCL2L1,C/ebp,Calcineurin protein(s),CYP2E1,EIF2A,EIF2AK2,EIF2AK3,EPO,ERK1/2,ERN1,FOXO1,FOXO3,HIF1A,HLA-B,IRF7,Jnk,JUN,MAPK1,NFE2L2,NOS2,P38 MAPK,PPARG,SLC29A1,SMAD3,Srebp,STAT1,STAT3,STAT5A,STAT5a/b,STK11,TSC2	ACSS2,ATF7,BHMT,C3AR1,CA1,CCL3L3,CD68,CDKN1A,CHAC1,CHORDC1,CITED2,CTH,CTSV,CXCL10,Cxcl9,CYP17A1,Cyp2b13/Cyp2b9,CYP2B6,DDT,EMP3,ERBB4,FCER1G,FGA,FTL,FXYD1,GBP3,GBP6,GCHFR,GOT1,HLA-DMA,HSD11B1,HSP90AA1,IFI16,IFI30,IL1B,INMT,INSIG2,Irgm1,IVD,LCN2,LCP2,LILRB4,Ly6a (includes others),MIF,MRPS18B,MT-ATP6,MTHFR,NDUFA7,NFIL3,NIFK,NLRC5,NNMT,ONECUT1,PPARG,PRELP,RBP1,RGS16,RORC,RPL3,RSAD2,RTP4,S100a11,Saa3,…	78 (34)	32	HNF4A,IFNG,NLRC5	CEBPA		ATF4,Immunoglobulin,STAT1
AMOTL1	other		3	Inhibited		-3.682	6.79e-11	0.0254	AHR,AMOTL1,CCND1,CEBPA,CSF2,estrogen receptor,GJA1,HIF1A,HNF4A,IKBKB,IL1B,IL6,IRF3,JUN,LATS2,MAPK8,NFkB (complex),NFKB1,NFKB2,NFKBIA,NOS2,NR1I2,POU2F2,PPARG,PRKCD,RELA,SMAD3,SP1,SREBF2,STAT1,STAT4,STAT5A,TP53	ACMSD,ACSS2,APOA4,AQP8,Atp5k,BCAP31,BHMT,C1QC,CAMK1D,CAMK2B,CCL3L3,CD74,CDH1,CDKN1A,Ces1b/Ces1c,CHD3,CISH,CITED2,Cox5b,CXCL10,CXCL13,Cxcl9,CYP17A1,Cyp2b13/Cyp2b9,DBP,DHRS9,DNAJB1,EEF1B2,EFEMP1,ERBB4,ESM1,FCER1G,FGA,GAS5,GBP3,GBP6,GCHFR,Gdap10,GJB2,GLS2,GNAS,GRK5,HACL1,Hamp/Hamp2,HLA-DMA,HSD11B1,Hsd3b4 (includes others),HSPD1,IL18,IL1B,INSIG2,Irgm1,IVD,KLRC1,LCN2,LILRB4,LIPG,LRG1,Ly6a (includes ot…	101 (33)	31	SOX4			NFkB (complex)
DIRAS1	enzyme		3	Activated		3.367	6.81e-11	0.0275	AHR,CCND1,CEBPA,CSF2,DIRAS1,ELK1,estrogen receptor,FOS,GJA1,HIF1A,Histone h3,HNF4A,IKBKB,IL1B,IL6,IRF3,JUN,MAPK8,NFkB (complex),NFKB1,NFKB2,NFKBIA,NOS2,NR1I2,POU2F2,PPARG,PRKCD,RELA,SMAD3,SP1,STAT1,STAT4,STAT5A,TP53	ACMSD,ACSS2,APOA4,AQP8,Atp5k,ATXN2,BCAP31,BHMT,C1QC,CAMK2B,CCL3L3,CD74,CDH1,CDKN1A,Ces1b/Ces1c,CHD3,CISH,CITED2,Cox5b,CTSV,CXCL10,CXCL13,Cxcl9,CYP17A1,Cyp2b13/Cyp2b9,DBP,DHRS9,DNAJB1,EEF1B2,EFEMP1,ERBB4,ESM1,FCER1G,FGA,GAS5,GBP3,GBP6,GCHFR,Gdap10,GJB2,GLS2,GNAS,GRK5,HACL1,Hamp/Hamp2,HLA-DMA,HSD11B1,Hsd3b4 (includes others),HSPD1,IL18,IL1B,INSIG2,Irgm1,IVD,KLRC1,LCN2,LILRB4,LIPG,LRG1,Ly6a (include…	102 (34)	33					NFkB (complex)
FAM20C	enzyme		2			-1.664	7.38e-11	0.0007	APC,APP,C3,DMP1,FAM20C,FOS,IRF3,PRKAR1A,RELA,SERPINC1,SPP1,VCAN	ARRDC3,ATXN2,C1QB,C3AR1,CAV1,CD68,CD74,CITED2,CTH,CTSV,CXCL10,Cxcl9,CYP17A1,CYP2B6,CYP39A1,DHRS9,DYRK1B,FGA,FXYD1,G6PC,GAS5,GBP6,GRK5,Hamp/Hamp2,IFI16,IL18,Irgm1,KLF10,LIPG,LOXL4,Ly6a (includes others),MIF,NLRC5,PLAC8,PPARG,PRELP,RBP1,RORC,RSAD2,RTP4,SAA1,Saa3,SAMM50,SELENOW,SGK1,SLC10A2,SLC13A3,SPI1,SYT1,Trim30a/Trim30d,Uba52,UCP2	52 (12)	11		GPS2,TFRC		APOA5,IRF3	Alp
INF2	other		3	Inhibited		-3.055	8.46e-11	0.0244	AHR,CCND1,CEBPA,CSF2,estrogen receptor,FOS,GJA1,HIF1A,HNF4A,IKBKB,IL1B,IL6,INF2,IRF3,JUN,MAPK8,NFkB (complex),NFKB1,NFKB2,NFKBIA,NOS2,NR1I2,POU2F2,PPARG,PRKCD,RELA,RUNX2,SMAD3,SP1,SRF,STAT1,STAT4,STAT5A,TP53	ACMSD,ACSS2,APOA4,AQP8,Atp5k,ATXN2,BCAP31,BHMT,C1QC,CAMK2B,CCL3L3,CD74,CDH1,CDKN1A,Ces1b/Ces1c,CHD3,CISH,CITED2,Cox5b,CSNK2B,CTSV,CXCL10,CXCL13,Cxcl9,CYP17A1,Cyp2b13/Cyp2b9,DBP,DHRS9,DNAJB1,EEF1B2,EFEMP1,ERBB4,ESM1,FCER1G,GBP3,GBP6,GCHFR,Gdap10,GJB2,GLS2,GNAS,GRK5,HACL1,Hamp/Hamp2,HLA-DMA,HSD11B1,Hsd3b4 (includes others),HSPD1,IL18,IL1B,INSIG2,Irgm1,IVD,KLRC1,LCN2,LILRB4,LIPG,LRG1,Ly6a (includes …	103 (34)	33				NFkB (complex)
TRIM69	enzyme		3	Inhibited		-3.682	8.75e-11	0.0294	AHR,CCND1,CEBPA,CSF2,estrogen receptor,GJA1,HIF1A,HNF4A,IKBKB,IL1B,IL6,IRF,IRF1,IRF3,IRF4,IRF7,IRF8,JUN,MAPK8,NFkB (complex),NFKB1,NFKB2,NFKBIA,NOS2,NR1I2,POU2F2,PPARG,PRKCD,RELA,SMAD3,SP1,STAT1,STAT4,STAT5A,TP53,TRIM69	ACMSD,ACSS2,APOA4,AQP8,ATF7,Atp5k,BCAP31,BHMT,C1QC,CAMK2B,CCL3L3,CD74,CDH1,CDKN1A,Ces1b/Ces1c,CHD3,CISH,CITED2,Cox5b,CXCL10,CXCL13,Cxcl9,CYP17A1,Cyp2b13/Cyp2b9,DBP,DHRS9,DNAJB1,EEF1B2,EFEMP1,ERBB4,ESM1,FCER1G,FGA,GAS5,GBP3,GBP6,GCHFR,Gdap10,GJB2,GLS2,GNAS,GRK5,HACL1,Hamp/Hamp2,HLA-DMA,HSD11B1,Hsd3b4 (includes others),HSPD1,IL18,IL1B,INSIG2,Irgm1,IVD,KLRC1,LCN2,LILRB4,LIPG,LRG1,Ly6a (includes othe…	101 (36)	34				NFkB (complex)
BMPER	other		3	Inhibited		-3.611	9.33e-11	0.0223	AHR,BMPER,BTRC,CCND1,CEBPA,CSF2,ERK1/2,estrogen receptor,GDF2,GJA1,HIF1A,HNF4A,IL1B,IL6,IRF3,JUN,MAPK9,MTOR,NFkB (complex),NFKB1,NFKB2,NFKBIA,NOS2,NR1I2,POU2F2,PPARG,PRKCD,REL,RELA,RELB,Smad1/5/8,SMAD3,SP1,STAT1,STAT4,STAT5A,TP53	ACMSD,ACSS2,APOA1,APOA4,AQP8,ARNTL,Atp5k,BCAP31,C1QC,CAMK2B,CAV1,CCL3L3,CD74,Ces1b/Ces1c,CHD3,CHKA,CISH,CITED2,CKS1B,Cox5b,CTSV,CXCL10,CXCL13,Cxcl9,Cyp2b13/Cyp2b9,DBP,DHRS9,DNAJB1,EEF1B2,EFEMP1,ERBB4,ESM1,FCER1G,FGA,GAS5,GBP3,GBP6,GCHFR,Gdap10,GJB2,GLS2,GNAS,GRK5,HACL1,Hamp/Hamp2,HLA-DMA,Hsd3b4 (includes others),HSPD1,IFI16,IL18,IL1B,INSIG2,Irgm1,IVD,KLRC1,LCN2,LILRB4,LIPG,LRG1,Ly6a (includes oth…	105 (37)	36				Alp,NFkB (complex)	EFNB2,SMAD5
TOM1	transporter		3	Activated		3.646	1.03e-10	0.0311	AHR,Ap1,CCND1,CEBPA,CSF2,estrogen receptor,FOS,GJA1,HIF1A,HNF4A,IKBKB,IL1B,IL2,IL6,IRF3,MAPK8,Nfat (family),NFkB (complex),NFKB1,NFKB2,NFKBIA,NOS2,NR1I2,POU2F2,PPARG,PRKCD,RELA,SMAD3,SP1,STAT1,STAT4,STAT5A,TOM1,TP53	ACMSD,ACSS2,APOA4,AQP8,Atp5k,ATXN2,BCAP31,BHMT,C1QC,CAMK2B,CCL3L3,CD74,CDH1,CDKN1A,Ces1b/Ces1c,CHD3,CISH,CITED2,Cox5b,CTSV,CXCL10,CXCL13,Cxcl9,CYP17A1,Cyp2b13/Cyp2b9,DBP,DHRS9,DNAJB1,EEF1B2,EFEMP1,ERBB4,ESM1,FCER1G,FCGR3A/FCGR3B,FGA,GAS5,GBP3,GBP6,GCHFR,Gdap10,GJB2,GLS2,GNAS,GRK5,HACL1,Hamp/Hamp2,HLA-DMA,HSD11B1,Hsd3b4 (includes others),HSPD1,IGFBP3,IL18,IL1B,INSIG2,Irgm1,IVD,LAPTM5,LCN2,LCP2,LIL…	103 (34)	33					NFkB (complex)
ZBTB32	transcription regulator		3	Activated		3.6	1.14e-10	0.0332	AHR,CCND1,CEBPA,CSF2,estrogen receptor,GJA1,HIF1A,HNF4A,IKBKB,IL1B,IL6,IRF3,JUN,MAPK8,NFkB (complex),NFKB1,NFKB2,NFKBIA,NOS2,NR1I2,POU2F2,PPARG,PRKCD,RELA,SMAD3,SP1,STAT1,STAT4,STAT5A,TP53,ZBTB32	ACMSD,ACSS2,APOA4,AQP8,Atp5k,BCAP31,BHMT,C1QC,CAMK2B,CCL3L3,CD74,CDH1,CDKN1A,Ces1b/Ces1c,CHD3,CISH,CITED2,Cox5b,CXCL10,CXCL13,Cxcl9,CYP17A1,Cyp2b13/Cyp2b9,DBP,DHRS9,DNAJB1,EEF1B2,EFEMP1,ERBB4,ESM1,FCER1G,FGA,GAS5,GBP3,GBP6,GCHFR,Gdap10,GJB2,GLS2,GNAS,GRK5,HACL1,Hamp/Hamp2,HLA-DMA,HLA-DQB1,HSD11B1,Hsd3b4 (includes others),HSPD1,IL18,IL1B,INSIG2,Irgm1,IVD,KLRC1,LCN2,LILRB4,LIPG,LRG1,Ly6a (includes …	100 (31)	31					IFNG,NFkB (complex)
NR1H3	ligand-dependent nuclear receptor		2	Activated		2.469	1.19e-10	0.001	ABCA1,AKT1,ERK1/2,NR1H3,PPARA,SREBF1	AHCY,AQP8,BHMT,C1QB,C1QC,CAMK1D,CAV1,CCL3L3,CD74,CDH1,Ces1b/Ces1c,CISH,CTH,CTSV,CXCL10,CYP17A1,CYP2B6,FBXO21,FGA,FITM1,FXYD5,G6PC,GOT2,GPD2,GRK5,HACL1,HSD11B1,IGFBP3,IL1B,INSIG2,LIPG,NFIL3,PHLDA1,PMVK,PPARD,PPARG,Saa3,SGK1,SLC10A2,SLC16A2,SOCS2,SYVN1	42 (6)	6	ATF4,CEBPB,HNF4A,INSR,MAPK9	IL10RA,INS		APOD,ARG2,HMGCR,Lh,NR0B2,NR5A2,SCD	NOS2,RB1
INSR	kinase		2			-1.722	1.26e-10	0.007	ADAM17,ADRB2,Akt,AKT1,Calmodulin,CLTC,ELK1,ERK1/2,FRS2,FYN,IGF1R,IGF2,INSR,IRS1,IRS2,JAK1/2,JAK2,Mapk,MAPK3,PDX1,PI3K (complex),PTPN11,SHC1,SOCS3,STAT,STAT3,STAT5a/b,STAT5B	APOA1,APOA4,BAIAP2,BHMT,C1QC,CAV1,CCL3L3,CD68,CD74,Ces1b/Ces1c,CISH,Cox5b,CSNK2B,CTSV,Cxcl9,CYP17A1,Cyp2b13/Cyp2b9,CYP2B6,DBP,ERBB4,FCER1G,FGA,FTL,FXYD5,G6PC,GBP3,GBP6,GNAS,GOT1,GOT2,GRK5,HLA-DQB1,HSPD1,IFI16,IFI30,IGFBP3,Irgm1,LCN2,LCP2,Ly6a (includes others),NFIL3,NIFK,NPAS2,PFN1,PLAC8,PPP1R3C,RBP1,RORC,SAA1,Saa3,SLC16A2,SOCS2,SPI1,SYVN1,TAT,TXNIP,ZFP36	57 (28)	28	CEBPB,HPSE,NOX4,NR1H4,PDGF (family),trypsin	APOE,CREB3L3,Growth hormone,LRAT,MAPK9,PTPRE,SCD		CCND1,CLTC,FYN,HMGCR,JAK2,NFE2L2,NR1H3,PPARA,PTPN11,SLC29A1,STAT5a/b,STAT5B	ADAM17,TNFRSF1A
SELENOS	other		3	Activated		3.8	1.35e-10	0.0357	AHR,CCND1,CEBPA,CSF2,estrogen receptor,GJA1,HIF1A,HNF4A,IKBKB,IL1B,IL6,IRF3,JUN,MAPK8,NFkB (complex),NFKB1,NFKB2,NFKBIA,NOS2,NR1I2,POU2F2,PPARG,PRKCD,RELA,SELENOS,SMAD3,SP1,STAT1,STAT4,STAT5A,TP53	ACMSD,ACSS2,APOA4,AQP8,Atp5k,BCAP31,BHMT,C1QC,CAMK2B,CAV1,CCL3L3,CD74,CDH1,CDKN1A,Ces1b/Ces1c,CHD3,CISH,CITED2,Cox5b,CXCL10,CXCL13,Cxcl9,CYP17A1,Cyp2b13/Cyp2b9,DBP,DHRS9,DNAJB1,EEF1B2,EFEMP1,ERBB4,ESM1,FCER1G,FGA,GAS5,GBP3,GBP6,GCHFR,Gdap10,GJB2,GLS2,GNAS,GRK5,HACL1,Hamp/Hamp2,HLA-DMA,HSD11B1,Hsd3b4 (includes others),HSPD1,IL18,IL1B,INSIG2,Irgm1,IVD,KLRC1,LCN2,LILRB4,LIPG,LRG1,Ly6a (includes othe…	100 (31)	31					CEBPA,CEBPB,HSPA5,NFkB (complex)
FLT3LG	cytokine		2	Inhibited		-2.111	1.41e-10	0.0047	Akt,AKT1,ERK,ERK1/2,FLT3LG,Mapk,STAT3,STAT5A	APOA1,APOA4,BHMT,C1QC,CAV1,CCL3L3,CD74,Ces1b/Ces1c,CISH,CTSV,Cxcl9,CYP17A1,Cyp2b13/Cyp2b9,DBP,FCER1G,FGA,FXYD5,G6PC,GBP3,GBP6,GOT1,GOT2,GRK5,IFI16,IFI30,IGFBP3,IL1B,Irgm1,KLF10,LCN2,NFIL3,ONECUT1,PHLDA1,PPARD,PPARG,RORC,RSAD2,SAA1,Saa3,SOCS2,SPI1,SYT1,SYVN1,ZFP36	44 (8)	8	TLR3,TLR4,TLR9			CEBPB,IFNG,IL3RA
RTKN	other		3	Inhibited		-3.726	1.59e-10	0.0364	AHR,BTRC,CCND1,CEBPA,CSF2,estrogen receptor,GJA1,HIF1A,HNF4A,IL1B,IL6,IRF3,JUN,MAPK8,MAPK9,MTOR,NFkB (complex),NFKB1,NFKB2,NFKBIA,NOS2,NR1I2,POU2F2,PPARG,PRKCD,REL,RELA,RELB,RTKN,SMAD3,SP1,STAT1,STAT4,STAT5A,TP53	ACMSD,ACSS2,APOA1,APOA4,AQP8,ARNTL,Atp5k,BCAP31,BHMT,C1QC,CAMK2B,CCL3L3,CD74,Ces1b/Ces1c,CHD3,CHKA,CISH,CITED2,CKS1B,Cox5b,CXCL10,CXCL13,Cxcl9,Cyp2b13/Cyp2b9,DBP,DHRS9,DNAJB1,EEF1B2,EFEMP1,ERBB4,ESM1,FCER1G,FGA,GAS5,GBP3,GBP6,GCHFR,Gdap10,GJB2,GLS2,GNAS,GRK5,HACL1,HLA-DMA,Hsd3b4 (includes others),HSPD1,IFI16,IL18,IL1B,INSIG2,Irgm1,IVD,KLRC1,LCN2,LILRB4,LIPG,LRG1,Ly6a (includes others),MIF,MYL9,NF…	104 (35)	34				NFkB (complex)
BCL11B	transcription regulator		3	Inhibited		-3.6	1.73e-10	0.0382	AHR,BCL11B,CCND1,CEBPA,CSF2,estrogen receptor,GJA1,HIF1A,HNF4A,IKBKB,IL1B,IL6,IRF3,JUN,MAPK8,NFkB (complex),NFKB1,NFKB2,NFKBIA,NOS2,NR1I2,POU2F2,PPARG,PRKCD,RELA,SMAD3,SP1,STAT1,STAT4,STAT5A,TP53	ACMSD,ACSS2,APOA4,AQP8,Atp5k,BCAP31,BHMT,C1QC,CAMK2B,CCL3L3,CD74,CDH1,CDKN1A,Ces1b/Ces1c,CHD3,CISH,CITED2,Cox5b,CXCL10,CXCL13,Cxcl9,CYP17A1,Cyp2b13/Cyp2b9,DBP,DHRS9,DNAJB1,EEF1B2,EFEMP1,ERBB4,ESM1,FCER1G,FGA,GAS5,GBP3,GBP6,GCHFR,Gdap10,GJB2,GLS2,GNAS,GRK5,HACL1,Hamp/Hamp2,HLA-DMA,HSD11B1,Hsd3b4 (includes others),HSPD1,IL18,IL1B,INSIG2,Irgm1,IVD,KLRC1,LCN2,LILRB4,LIPG,LRG1,Ly6a (includes others),M…	100 (31)	31				IPMK,NFkB (complex)
IL21	cytokine		2	Inhibited	biased	-4.131	1.75e-10	0.0136	Akt,AKT1,ERK1/2,IL21,JAK1,Mapk,NFkB (complex),RELA,SHC1,STAT,STAT1,STAT3,STAT4,STAT5A,STAT5a/b,STAT5B,SYK	APOA1,APOA4,BHMT,C1QC,CCL3L3,CD74,CDKN1A,Ces1b/Ces1c,CISH,CITED2,CTSV,CXCL10,CXCL13,Cxcl9,CYP17A1,DBP,FCER1G,FGA,FTL,FXYD5,G6PC,GAS5,GBP3,GBP6,Gdap10,GNAS,GOT2,GRK5,HLA-DQB1,IFI16,IFI30,IGFBP3,IL18,IL1B,Irgm1,KLF10,KLRC1,LCN2,LCP2,NFIL3,NIFK,NLRC5,ONECUT1,PLAC8,PPP1R3C,RBP1,RGS16,RORC,RSAD2,RTP4,SAA1,Saa3,SLC3A1,SMAGP,SOCS2,SPI1,SYT1,SYVN1,Trim30a/Trim30d,ZFP36	60 (17)	17	FYN,Immunoglobulin,MAF	BTNL2		IL12RB2,IRF7,Irgm1,JAK1,NFkB (complex),NOS2,PRF1,PSMB9,STAT1,STAT5a/b,STAT5B	ARG2,IL5
AKT2	kinase		3	Inhibited		-2.716	1.81e-10	0.0013	AHR,Akt,AKT1,AKT2,AMPK,AR,BAX,caspase,CCR2,CDKN2A,CEBPB,CHUK,CREB1,CTNNB1,DAP3,DUSP1,EGF,EGR1,EIF2AK2,ERBB2,ERK1/2,ESR1,ETS1,FOS,FOXA2,FOXO1,FOXO3,GAPDH,GLI1,Gsk3,HDAC5,HDAC7,HIF1A,HNF4A,HSF1,I kappa b kinase,IKBKB,IL10,IRF3,IRF7,MAP3K8,MAPKAPK2,MMP12,MYB,NANOG,NFE2L2,NFKB2,NFKBIA,NOS2,Nr1h,NR3C2,NR4A2,ODC1,PDX1,PHB2,PITX2,PPARA,PRKCD,RBL2,REL,RELB,RICTOR,RPS6KB1,RUNX2,SHC1,SPARC,TCF7L2,TNF,TNFRS…	2900026A02Rik,ACMSD,APOA1,ARNTL,ARRDC3,ATF7,ATN1,ATXN2,BAIAP2,BHMT,C130026I21Rik (includes others),C1QC,CALN1,CAMK2B,CAV1,CCL3L3,CD74,CDC23,CDH1,Ces1b/Ces1c,CHD7,CHORDC1,CISH,CKS1B,CRY1,CSNK2B,CXCL13,Cxcl9,CYP17A1,CYP2B6,DNAJB1,DYNLT1,ELOVL3,EMP3,ERBB4,ESM1,ETNPPL,FAM111A,FBXO21,FCER1G,FCGR3A/FCGR3B,FITM1,FOXA3,FTL,FXYD5,GAS5,GBP3,GCHFR,GNAS,GOT2,GPD2,GRK5,HIPK2,Hsd3b4 (includes others),HSPB6,HSP…	122 (74)	69	EBF1,INS,PDPK1,RICTOR	MAPK9		IKBKB	CEBPB,Gsk3,IFNG
RHEBL1	enzyme		3	Inhibited		-2.72	1.84e-10	0.0298	AHR,Akt,AKT1,AMPK,CCND1,CEBPA,Creb,CSF2,estrogen receptor,GJA1,HIF1A,HNF4A,IKBKB,IL1B,IL6,IRF3,JUN,MAF1,MAPK8,MTOR,MTORC1,NFkB (complex),NFKB2,NFKBIA,NOS2,NR1I2,POU2F2,PPARG,PRKCD,RELA,RHEBL1,RICTOR,SMAD3,SP1,SQSTM1,SREBF1,SREBF2,STAT1,STAT4,STAT5A,TP53	ACMSD,APOA4,AQP8,Atp5k,BCAP31,BHMT,C1QC,CAMK1D,CAMK2B,CCL3L3,CD74,CDH1,CDKN1A,CHD3,CHKA,CISH,CITED2,CXCL10,CXCL13,Cxcl9,CYP17A1,Cyp2b13/Cyp2b9,DBP,DHRS9,DNAJB1,EEF1B2,EFEMP1,EIF4EBP2,ERBB4,ESM1,FCER1G,FGA,FXYD5,GAS5,GBP3,GBP6,GCHFR,Gdap10,GJB2,GLS2,GNAS,GOT2,GRK5,HACL1,HLA-DMA,Hsd3b4 (includes others),HSPD1,IL18,IL1B,INSIG2,Irgm1,IVD,KLRC1,LCN2,LILRB4,LIPG,LRG1,Ly6a (includes others),MIF,MT-ATP6,…	106 (41)	40				MTORC1,NFkB (complex)
TFRC	transporter		3	Activated		3.763	1.88e-10	0.0323	AHR,Akt,BAX,Calcineurin protein(s),CASP3,CCND1,CEBPA,CSF2,DICER1,EIF2AK2,estrogen receptor,GJA1,HIF1A,HNF4A,IKBKB,IL18,IL1B,IL6,IRF3,JUN,MAPK8,NFkB (complex),NFKB1,NFKB2,NFKBIA,NOS2,NR1I2,PARP1,POU2F2,PPARG,PRKN,PTEN,RELA,SMAD3,SP1,STAT1,STAT4,STAT5A,TFRC,TP53	ACMSD,ACSS2,APOA4,AQP8,Atp5k,BCAP31,BHMT,C1QC,CAMK2B,CCL3L3,CD74,CDH1,CDKN1A,Ces1b/Ces1c,CHD3,CHD7,CISH,CITED2,Cox5b,CTSV,CXCL10,CXCL13,Cxcl9,CYP17A1,Cyp2b13/Cyp2b9,DBP,DHRS9,DNAJB1,EEF1B2,EFEMP1,ERBB4,ESM1,FCER1G,FCGR3A/FCGR3B,FGA,GAS5,GBP6,GCHFR,Gdap10,GJB2,GLS2,GNAS,GRK5,HACL1,Hamp/Hamp2,HLA-DMA,HSD11B1,Hsd3b4 (includes others),HSPD1,Ifitm1,IL18,IL1B,INSIG2,Irgm1,IVD,KLRC1,LCN2,LILRB4,LRG1,Ly6…	102 (40)	40	IFNG,Immunoglobulin,TLR4	HNF4A			FAM20C,RGS1
RARB	ligand-dependent nuclear receptor		2			1.441	2.03e-10	0.0005	Ap1,CEBPB,FOS,JUN,RARB	ATXN2,BHMT,C3AR1,CCL3L3,CD68,CDH1,CDKN1A,CTH,CTSV,CXCL10,DYNLT1,FGA,FTL,G6PC,GAS5,GNAS,GOT1,Hamp/Hamp2,HSD11B1,HSP90AA1,IFI16,IGFBP3,IL1B,LCN2,LCP2,MTHFR,PPARD,PPARG,RBP1,SAA1,Saa3,SGK1,SLC10A2,Snrpc,Snrpg,SYT1,Tmsb4x (includes others),Uba52,ZFP36	39 (5)	5	INS,NR2F1,RARG,TLR3	LRAT,NR1H4		RET,STAT1,STRA6,THBD	CEBPB,KRT1
CDK4	kinase		3			1.45	2.08e-10	0.0077	APP,BRCA1,CCND1,CCNE1,CDC6,CDK1,CDK2,CDK4,CDK4/6,CDKN2A,CEBPA,CTNNB1,Cyclin A,Cyclin E,DMD,E2F3,EGR1,EIF2AK2,EIF4E,EIF4EBP1,ERK1/2,EZH2,F2,FOS,FOXM1,FOXO1,GLI1,HIF1A,HMGA1,ID2,ID3,IRF1,IRF3,JUN,KRAS,MAPK1,MAPK3,MAPK9,MYC,MYOD1,NCOA1,NCOA3,NFkB (complex),NPM1,NR3C1,NR4A2,PAK1,PELP1,RAD9A,Rb,RB1,RBL2,RNA polymerase iii,RUNX2,SIRT2,SMARCA4,SREBF1,STAT1,Tgf beta,TP73,TSPYL2,TWIST1,WT1,ZNF335	ARPC3,ARRDC3,Atp5k,ATXN2,BAIAP2,BHMT,C3AR1,CAMK1D,CAMK2B,CAMTA1,CCL3L3,CDH1,CHKA,CITED2,CKS1B,CLPX,CSNK2B,CTSV,CXCL10,CXCL13,Cxcl9,CYP2B6,CYP3A7,DDT,DYRK1B,EEF1B2,EFEMP1,EIF4EBP2,ESM1,FAM111A,FXYD1,G6PC,GAS5,GBP3,GCHFR,GJB2,GLS2,GNAS,GOT1,GOT2,GPM6A,GPR182,H1F0,HACL1,Hamp/Hamp2,HLA-DQB1,HSD11B1,Hsd3b4 (includes others),HSP90AA1,HSPB6,HSPD1,IFI16,IGFBP3,KLF10,KLRC1,LCN2,LILRB4,LIPG,LRG1,LSM2,Ly6a …	107 (64)	53	CCND1,Cg,KCNA3,MAX,PPARA,PSMD10	HAVCR1,IFNG,Immunoglobulin,PPARD			RB1,RBL1
Smad2/3	group		3			-1.021	2.1e-10	0.0281	Akt,AKT1,AR,BRCA1,CEBPA,CTNNB1,EGFR,HNF4A,IRF7,ITCH,JUN,MMP9,MTOR,MTORC1,NFkB (complex),NR1H3,NR3C1,P38 MAPK,PPARA,PPARG,PPARGC1A,RB1,SKIL,SMAD2,Smad2/3,SMAD3,STAT3,STAT5a/b,STAT5B,Tgf beta,TGFB1,TGM2	ACMSD,ACSS2,AHCTF1,AHCY,APOA4,AQP8,Atp5k,C12orf29,C1QB,C1QC,C3AR1,CAMK2B,CD68,CD74,CDH1,CDKN1A,Ces1b/Ces1c,CHKA,CISH,CKS1B,Cox5b,CTH,CXCL10,CXCL13,Cyp2b13/Cyp2b9,CYP2B6,ELOVL3,ERBB4,FBXO21,FCGR3A/FCGR3B,FGA,FITM1,FTL,FXYD1,FXYD5,GAS5,GBP3,GBP6,GJB2,GNAS,GOT1,GPD2,GRHL3,H1F0,HACL1,HLA-DQB1,Hsd3b4 (includes others),HSP90AA1,IFI30,IL1B,INSIG2,IVD,LCN2,LCP2,LIPG,Ly6a (includes others),MN1,MRAS,MRPL9,…	96 (32)	31					PPARA
Asc2	other		3	Inhibited		-3.53	2.17e-10	0.0481	AHR,Ap1,Asc2,CCND1,CEBPA,CSF2,estrogen receptor,FOS,GJA1,HIF1A,HNF4A,IKBKB,IL1B,IL2,IL6,IRF3,MAPK8,Nfat (family),NFkB (complex),NFKB1,NFKB2,NFKBIA,NOS2,NR1I2,POU2F2,PPARG,PRKCD,RELA,RUNX2,SMAD3,SP1,SRF,STAT1,STAT4,STAT5A,TP53	ACMSD,ACSS2,APOA4,AQP8,Atp5k,ATXN2,BCAP31,BHMT,C1QC,CAMK2B,CCL3L3,CD74,CDH1,CDKN1A,Ces1b/Ces1c,CHD3,CISH,CITED2,Cox5b,CSNK2B,CTSV,CXCL10,CXCL13,Cxcl9,CYP17A1,Cyp2b13/Cyp2b9,DBP,DHRS9,DNAJB1,EEF1B2,EFEMP1,ERBB4,ESM1,FCER1G,FCGR3A/FCGR3B,FGA,GAS5,GBP3,GBP6,GCHFR,Gdap10,GJB2,GLS2,GNAS,GRK5,HACL1,Hamp/Hamp2,HLA-DMA,HSD11B1,Hsd3b4 (includes others),HSPD1,IGFBP3,IL18,IL1B,INSIG2,Irgm1,IVD,LAPTM5,LCP2,L…	104 (36)	35				NFkB (complex)
NR3C1	ligand-dependent nuclear receptor		2	Activated		2.929	2.26e-10	0.0244	Akt,AR,CREBBP,ERK1/2,FOS,GATA1,GATA3,JUN,NFkB (complex),Nr1h,NR1H4,NR3C1,PI3K (complex),PTGS2,RELA,STAT1,STAT5A,Tgf beta,TP53,TP73	AHCY,AQP8,ARNTL,Atp5k,ATXN2,BCAP31,BHMT,C1QC,C3AR1,CA1,CAMK2B,CAV1,CCL3L3,CD68,CD74,CDKN1A,Ces1b/Ces1c,CHD3,CISH,CITED2,CKS1B,Cox5b,CTSV,CXCL10,Cxcl9,Cyp2b13/Cyp2b9,CYP3A7,DBP,ELOVL3,FCER1G,FGA,G6PC,GAS5,GBP3,GBP6,GLS2,GNAS,GOT1,GRHL3,GRK5,HIPK2,HSP90AA1,HSPD1,IFI16,IFI30,IL18,IL1B,INSIG2,Irgm1,KLF10,KLRC1,LAIR1,LRG1,Ly6a (includes others),MIF,MN1,MRAS,MTHFR,MYL9,NFIL3,NLRC5,ONECUT1,Orm1 (include…	85 (20)	20	Creb,IKBKB,IRF3,PRKAA,PTMS,ZBTB20	CST5,IFNG,ONECUT1,PPP5C,THRAP3		CEBPA,CYP,MAPK7,NR1I3,THBD	CCND1,CXCL3,Eotaxin,JUN/JUNB/JUND,LIF,NFkB (complex),NOS2,PLK2,STAT1
TBX5	transcription regulator		3	Inhibited		-3.6	2.34e-10	0.047	AHR,CCND1,CEBPA,CSF2,estrogen receptor,GJA1,HIF1A,HNF4A,IKBKB,IL1B,IL6,IRF3,JUN,MAPK8,NFkB (complex),NFKB1,NFKB2,NFKBIA,NOS2,NR1I2,POU2F2,PPARG,PRKCD,RELA,SMAD3,SP1,STAT1,STAT4,STAT5A,TBX5,TP53	ACMSD,ACSS2,APOA4,AQP8,Atp5k,BCAP31,BHMT,C1QC,CAMK2B,CCL3L3,CD74,CDH1,CDKN1A,Ces1b/Ces1c,CHD3,CISH,CITED2,Cox5b,CXCL10,CXCL13,Cxcl9,CYP17A1,Cyp2b13/Cyp2b9,DBP,DHRS9,DNAJB1,EEF1B2,EFEMP1,ERBB4,ESM1,FCER1G,FGA,GAS5,GBP3,GBP6,GCHFR,Gdap10,GJB2,GLS2,GNAS,GRK5,HACL1,Hamp/Hamp2,HLA-DMA,HSD11B1,Hsd3b4 (includes others),HSPD1,IFI16,IL18,IL1B,INSIG2,Irgm1,IVD,KLRC1,LCN2,LILRB4,LIPG,LRG1,Ly6a (includes oth…	100 (31)	31				ATP2A2,CACNA1C,CXCL2,NFkB (complex)
Dynamin	group		3	Inhibited		-3.317	2.38e-10	0.0003	26s Proteasome,Akt,AKT1,ARNTL,ATF4,CEBPA,Creb,CREB3L3,DAP3,DNM2,DUSP1,Dynamin,EGR1,ERBB2,ERK,ERK1/2,ETS1,FOS,GATA1,GATA2,GATA3,GLI1,HNF4A,HSF1,IFNA2,IFNB1,IRF3,ITCH,JUN,KRAS,MAP3K8,Mapk,MAPK7,MAPKAPK2,MAPKAPK3,MMP12,MYB,MYCN,Nfat (family),NFKBIA,NOS2,NR3C2,NRF1,PDX1,PI3K (complex),PPARA,PRKCD,PRKCI,REL,RUNX2,SKIL,SMAD2,SMAD3,SPARC,SRF,Tgf beta,TGFB1,TGM2,TLR9,TNF,TWIST1,Vegf	2900026A02Rik,ACMSD,APOA1,ARPC3,ARRDC3,ATN1,ATXN2,BAIAP2,BHMT,C12orf29,C130026I21Rik (includes others),C1QC,C3AR1,CA1,CAV1,CD74,CDC23,CDH1,Ces1b/Ces1c,CHAC1,CHD7,CISH,CRY1,CSNK2B,CTDNEP1,CTH,CTSV,Cxcl9,CYP17A1,Cyp2b13/Cyp2b9,DBP,DHRS9,DNAJB1,Ear2 (includes others),EIF4EBP2,ESM1,FBXO21,FCER1G,FITM1,FOXA3,FXYD5,GNAS,GOT1,GOT2,GPD2,GRK5,Hamp/Hamp2,HSPB6,IFI16,IGFBP3,Irgm1,KLF10,LAIR1,Ly6a (includes …	99 (62)	58				Creb,IRF3,MAPK7,PDPK1
NFkB (complex)	complex		2	Inhibited		-3.518	2.55e-10	0.0442	AHR,CCND1,CEBPA,CSF2,estrogen receptor,GJA1,HIF1A,HNF4A,IKBKB,IL1B,IL6,IRF3,JUN,MAPK8,NFkB (complex),NFKB1,NFKB2,NFKBIA,NOS2,NR1I2,POU2F2,PPARG,PRKCD,RELA,SMAD3,SP1,STAT1,STAT4,STAT5A,TP53	ACMSD,ACSS2,APOA4,AQP8,Atp5k,BCAP31,BHMT,C1QC,CAMK2B,CCL3L3,CD74,CDH1,CDKN1A,Ces1b/Ces1c,CHD3,CISH,CITED2,Cox5b,CXCL10,CXCL13,Cxcl9,CYP17A1,Cyp2b13/Cyp2b9,DBP,DHRS9,DNAJB1,EEF1B2,EFEMP1,ERBB4,ESM1,FCER1G,FGA,GAS5,GBP3,GBP6,GCHFR,Gdap10,GJB2,GLS2,GNAS,GRK5,HACL1,Hamp/Hamp2,HLA-DMA,HSD11B1,Hsd3b4 (includes others),HSPD1,IL18,IL1B,INSIG2,Irgm1,IVD,KLRC1,LCN2,LILRB4,LIPG,LRG1,Ly6a (includes others),M…	99 (30)	30	AMOTL1,ANGPT2,Asc2,BCL11B,BMPER,CLTC,EIF2AK1,Fibrinogen,FYN,IFIH1,IGBP1,IKBKG,IL21,Immunoglobulin,INF2,INS,JAK1,JAK2,LRPAP1,LTBR,MAPK7,MAPKAPK2,NFE2L2,NR0B2,PDPK1,PLA2G1B,PPARD,PTAFR,PTPN11,PYCARD,RHEBL1,RICTOR,RPS6KA4,RTKN,S100A8,TBK1,TBX5,TLR3,TLR4,TLR9,TRIM69,TRPC4AP,trypsin,USP21,USP25,ZC3HAV1	ATG16L1,CACTIN,Cg,DIRAS1,HDL,Ifi202b,NLRC5,NR1H4,NR3C1,PSMD10,RORA,SELENOS,SERPINA1,SLPI,STAT5B,THBD,TOM1,TRIM21,ZBTB32		ATP2A2,CASP4,CCND1,CEBPA,GDNF,HSPB1,IFNA10,IFNA14,IFNA16,IFNA17,IFNA21,IFNA7,IFNK,IFNW1,IL10RA,IL5,IRF7,JUN/JUNB/JUND,KLF3,LCN2,MBL2,NUMBL,PLK2,PSMB9,SENP1	Alp,ITPR1,RBPJ
STAT5B	transcription regulator		2	Activated		2.646	2.74e-10	0.0097	AKT1,EGFR,FOXA2,HNF4A,NFkB (complex),PI3K (complex),PPARA,PPARG,RELA,STAT1,STAT5B	ACMSD,AHCTF1,AHCY,AQP8,C1QB,C1QC,CD74,CDH1,Ces1b/Ces1c,CHKA,CISH,CITED2,CTH,CXCL10,Cxcl9,CYP17A1,Cyp2b13/Cyp2b9,CYP2B6,CYP3A7,DBP,ERBB4,FBXO21,FCER1G,FITM1,FOXA3,FXYD5,G6PC,GAS5,GBP3,GBP6,GNAS,GOT2,GPD2,GRHL3,GRK5,HACL1,Hamp/Hamp2,IFI16,IGFBP3,IL18,Irgm1,IVD,KLF10,LIPG,MTHFR,NLRC5,ONECUT1,PHLDA1,PMVK,PPARD,PPP1R3C,RORC,RSAD2,RTP4,S100a11,SGK1,SLC10A2,SLC3A1,SMAGP,SOCS2,SPI1,TXNIP,UST	63 (11)	11	Growth hormone,HPSE,IL21,INS,INSR,JAK1,JAK2,Lh	PTPN11,ZMPSTE24		ATP2A2,CCND1,CDK6,CSRP3,CYP,EBF1,HNF4A,SCD	CASP4,LTBR,NFkB (complex),STAT1,TNFRSF1A,TRIM24
RICTOR	other		2			-0.687	3e-10	0.0032	Akt,AKT1,AKT2,EIF4EBP1,ERK1/2,FOXO1,FOXO3,Pkc(s),RHOA,RICTOR,SREBF1,SREBF2,STAT1,TYK2	ACSS2,BHMT,C1QC,CAMK1D,CAV1,CCL3L3,CD74,CDH1,Ces1b/Ces1c,CISH,CITED2,Cox5b,CTSV,Cxcl9,CYP17A1,DBP,FCER1G,FXYD5,G6PC,GBP3,GBP6,GOT2,GRHL3,GRK5,Hamp/Hamp2,IFI16,IFI30,IGFBP3,IL18,Irgm1,NDUFA7,NFIL3,NIPAL1,NLRC5,PHLDA1,PMVK,PPARG,RGS16,RORC,RPL13A,RPL7A,RPS26,RPS29,RSAD2,RTP4,Saa3,SGK1,SLC10A2,SMAGP,SUCNR1,SYT1,SYVN1,Uba52	53 (14)	14	MTORC1			AKT2,NFkB (complex),Notch,STAT1	IFNG,PSMB9,RPS19
PARP9	enzyme		3			-1.838	3.1e-10	0.0129	BCL2L1,CYP2E1,EIF2AK2,ERK1/2,JUN,MAPK1,NFkB (complex),NOS2,PARP9,RUNX2,SLC29A1,SMAD3,STAT1,STAT3,STAT5a/b	APOA4,BHMT,C3AR1,CAV1,CCL3L3,CD74,CDKN1A,CISH,CSNK2B,CTSV,CXCL10,Cxcl9,CYP17A1,DBP,DDT,FCER1G,FGA,G6PC,GBP3,GBP6,GOT1,HLA-DMA,HLA-DQB1,IFI16,IFI30,IL1B,Irgm1,LCN2,LCP2,LILRB4,Ly6a (includes others),MTHFR,NIFK,NLRC5,NNMT,PPARD,PPARG,RBMS1,RBP1,RGS16,RORC,RPL3,RSAD2,RTP4,Saa3,SFXN1,SGK1,SLC10A2,SLC3A1,SMAGP,Snrpc,Snrpg,SOCS2,SP140,SPR,SYVN1,Tmsb4x (includes others),WIPF1	58 (15)	15	IFNG			IRF7,STAT1
Hnf3	group		3			1.567	3.15e-10	0.0007	FOXA1,FOXA2,FOXA3,Hnf3,IRF3,SHH,STAT5B	APOA1,CAV1,CCL3L3,CDH1,CISH,CXCL10,Cxcl9,Cyp2b13/Cyp2b9,CYP2B6,CYP3A7,Ear2 (includes others),ELOVL3,ERBB4,FOXA3,Hamp/Hamp2,IFI16,IL1B,Irgm1,LCN2,NLRC5,ONECUT1,PFN1,PLAC8,PPP1R3C,RSAD2,SAA1,Saa3,SOCS2,TAT,Trim30a/Trim30d,TRRAP,UCP2,UST	33 (7)	6		NR0B2
SH2B3	other		2			-0.146	3.48e-10	0.0019	Akt,AKT1,ERK,ERK1/2,JAK2,MAPK1,MAPK3,SH2B3,STAT3,STAT5A,STAT5a/b	APOA4,BHMT,C1QC,CAV1,CCL3L3,CD74,CDKN1A,Ces1b/Ces1c,CTSV,Cxcl9,CYP17A1,Cyp2b13/Cyp2b9,DDT,FCER1G,FGA,FXYD5,G6PC,GBP3,GBP6,GOT1,GOT2,GRK5,HLA-DMA,HLA-DQB1,IFI30,IGFBP3,IL1B,Irgm1,KLF10,LCN2,LCP2,NFIL3,NIFK,ONECUT1,PFN1,PHLDA1,PPARD,RBP1,RGS16,RORC,RSAD2,SAA1,Saa3,SYT1,SYVN1,WIPF1,ZFP36	47 (11)	10	TET2				JAK2,STAT5a/b
MAPK9	kinase		2			-1.41	3.49e-10	0.0266	Akt,AKT1,Ap1,APP,BAX,CTNNB1,EGFR,ERK1/2,HNRNPK,HSF1,INSR,Jnk,JUN,MAPK8,MAPK9,MAPKAPK3,NFAT (complex),NFATC1,P38 MAPK,PRKCD,RELA,RXRA,STAT3,STAT4,TOB1,TP53	AHCTF1,AHCY,APOA1,APOA4,ARRDC3,ATN1,Atp5k,BCAP31,BHMT,C3AR1,CAMK2B,CAV1,CD68,CDKN1A,Ces1b/Ces1c,CHD3,CHKA,CISH,CITED2,CKS1B,CTSV,CYP17A1,CYP2B6,DBP,DNAJB1,DYRK1B,EFEMP1,ELOVL3,ERBB4,FCER1G,FGA,FXYD1,FXYD5,GBP3,Gdap10,GLS2,GOT1,GOT2,GRK5,HLA-DQB1,Hsd3b4 (includes others),HSP90AA1,HSPB6,IFI16,IFI30,Ifitm1,IGFBP3,IL18,IL1B,KLF10,LCN2,LILRB4,LIPG,LSM2,MIF,MTHFR,MYL9,NFIL3,Orm1 (includes others),PFN1,…	85 (26)	26	SCIN,STRADB,TLR4	DUSP6,MDFI		CEBPB,FOSL2,HNRNPK,HSF1,IL12RB2,JUN/JUNB/JUND,LIF,NOS2,NR1H3,RBL1,SCD,TLR3	AKT2,IL5,INSR,PPARA,TOB1
TOB1	transcription regulator		3			1.141	4.36e-10	0.0078	AKT1,Alp,APP,BAX,CCND1,CDK1,CDKN1B,CDX2,CEBPA,CEBPB,Creb,EGR1,ERK,EZH2,FOS,FOXO1,HMGA1,IREB2,JUN,JUNB,MAPK3,MAPK8,MDM2,MDM4,NR4A2,P38 MAPK,PPARG,PRL,PTEN,RAD9A,RAF1,RB1,SIRT2,SQSTM1,TOB1,TP53,TP73	AHCY,APOA1,ARNTL,ARRDC3,Atp5k,ATXN2,BAIAP2,BCAP31,BHMT,C1QC,CAMK2B,CD68,CDH1,CDKN1A,CHD3,CISH,CTH,CYP2B6,CYP3A7,DDT,DYNLT1,DYRK1B,EEF1B2,EIF4EBP2,ELOVL3,EMP3,ERBB4,FCER1G,FGA,FTL,FXYD1,FXYD5,GAS5,GBP6,GLS2,GOT2,GPR182,GRHL3,GRK5,H1F0,HACL1,Hamp/Hamp2,HIPK2,HLA-DMA,HLA-DQB1,Hsd3b4 (includes others),HSP90AA1,IFI30,Ifitm1,INSIG2,Irgm1,IVD,KLF10,KLRC1,LCP2,LILRB4,LRG1,MARK2,MIF,MRPL9,MT-ATP6,MTHFR,MY…	93 (37)	35		DCAF1,MAPK9		BANP,RB1	Alp,CCND1
CSF2 receptor	complex		3	Inhibited		-2.871	4.64e-10	0.0059	AKT1,BTK,Calmodulin,CCR2,CDKN1B,CSF2 receptor,CSF2RA,CSF2RB,EGFR,EIF4E,EPOR,ERBB2,ERK,ERK1/2,GRB2,HOXA10,HRAS,IL10RA,IL10RB,IRF8,IRS1,IRS2,JAK1,JAK2,LEPR,Mapk,NFkB (complex),NFKB1,NFKBIA,PI3K (complex),PTPN11,RAF1,Ras,SHC1,SOCS3,SP1,STAT1,STAT3,STAT4,STAT5A,STAT5a/b,STAT5B,STAT6,SYK,TYK2	ACSS2,AHCTF1,APOA1,APOA4,ATF7,BHMT,C1QC,CCL3L3,CD68,CD74,CDC23,CDH1,Ces1b/Ces1c,CHD7,CHKA,CITED2,CKS1B,CLEC12A,CTH,CXCL10,CXCL13,CYP17A1,CYP2B6,DBP,DHRS9,EFEMP1,ELOVL3,EMP3,ERBB4,ESM1,FCGR3A/FCGR3B,FGA,FTL,FXYD5,G6PC,GJB2,GNAS,GOT1,GOT2,GRHL3,GRK5,Hamp/Hamp2,HIPK2,HSP90AA1,IFI30,IL1B,INMT,KLF10,LCP2,LRG1,LSM2,Ly6a (includes others),MTHFR,MYL9,NIFK,NNMT,Nnt,NOP56,NPAS2,NXPE2,ONECUT1,PFN1,PLA2G16,P…	82 (45)	42				JAK1,JAK2
ATP2A2	transporter		3			0.206	4.82e-10	0.0192	ADAM17,Akt,AKT1,APP,ATF4,ATP2A2,C/ebp,CEBPA,Creb,CTNNB1,EIF2A,ERN1,Hdac,IL2,JUN,MAPK3,MMP9,Nfat (family),NFE2L2,NFKBIA,PPARA,PPARG,PPARGC1A,RELA,SMAD3,Srebp,STAT1,STAT3,STAT5a/b,STAT5B,TP53,TRAF2,XBP1	ACSS2,AQP8,ARRDC3,ATF7,Atp5k,BCAP31,BHMT,C1QB,C1QC,CAMK2B,CAV1,CD68,CDH1,CDKN1A,CHAC1,CHD3,CHKA,CHORDC1,CITED2,CKS1B,Cox5b,CTH,CTSV,CYP17A1,Cyp2b13/Cyp2b9,CYP3A7,DHRS9,DYRK1B,EIF4EBP2,ELOVL3,ERBB4,ESM1,FBXO21,FCGR3A/FCGR3B,FGA,FITM1,FTL,FXYD5,GAS5,GBP3,GLS2,GOT1,GOT2,GPD2,GRHL3,HACL1,Hamp/Hamp2,HLA-DQB1,HSD11B1,Hsd3b4 (includes others),HSPD1,INMT,INSIG2,IVD,KLF10,KLRC1,LAPTM5,LCP2,LILRB4,LIPG,MRP…	94 (33)	32	Creb,IKBKG,NFkB (complex),STAT5B,TBX5	NOS2,TLR9			CCND1,SCD
OSCAR	other		3			0.768	5.57e-10	0.0454	AHR,AR,ARNT,CEBPA,CHUK,CREB1,CTNNB1,ERK,ERK1/2,FOS,JAK2,JUN,MAPK8,NFkB (complex),NFKBIA,NR3C1,OSCAR,PI3K (complex),RELA,RELB,RXRA,SMAD3,STAT1,STAT3,STAT5a/b,TP63	APOA4,AQP8,ATXN2,C3AR1,CALN1,CAMK1D,CAV1,CD74,CDH1,CDKN1A,CISH,CITED2,CKS1B,CTH,CXCL10,CXCL13,Cxcl9,CYP17A1,CYP2B6,CYP3A7,DNAJB1,EFEMP1,ELOVL3,ESM1,FCER1G,FGA,G6PC,GAS5,GBP3,GBP6,GLS2,GNAS,GOT1,GRHL3,GRK5,Hamp/Hamp2,HLA-DQB1,Hsd3b4 (includes others),HSP90AA1,IFI16,IFI30,IL1B,INSIG2,Irgm1,KLF10,KLRC1,LCP2,Ly6a (includes others),MIF,MRAS,MTHFR,NIFK,NLRC5,ONECUT1,Orm1 (includes others),PFN1,PPARG,RD…	83 (26)	25		NFE2L2		CXCL2,CXCL3,JAK2
Pkg	group		3			-0.743	6.34e-10	0.0045	ADAM17,AHR,Akt,APP,ATF4,Calmodulin,CD247,CDKN2A,CEBPB,CFTR,Collagen(s),DAP3,DUSP1,EGFR,EGR1,EIF2AK2,ERBB2,ERK1/2,ETS1,F2,FOS,GATA1,GLI1,GNA12,Gsk3,HDAC1,HDAC7,HIF1A,HMGA1,HNF1A,HNF4A,HTT,ITCH,ITPR1,ITPR2,ITPR3,JUN,KRAS,MAP3K1,MAP3K8,MAPK1,MAPK8,MAPKAPK2,MAPKAPK3,Mek,MYC,MYLK,NFE2L2,NOS2,NOS3,NR3C2,OCLN,PDX1,Pkg,PLCB3,PP2A,PPARA,PPP1R1B,PPP2CA,PRKCD,RAF1,RB1,RBL2,RELA,RHBDF2,RICTOR,RPS6KB1,RUNX2,T…	ACMSD,AHCTF1,AHCY,APOA1,ARPC3,ATF7,ATXN2,BAIAP2,BHMT,C130026I21Rik (includes others),C3AR1,CA1,CCL3L3,CD68,CD74,CDC23,CHAC1,CHD7,CHORDC1,CISH,CITED2,CRY1,CSNK2B,CXCL13,CYP17A1,CYP2B6,DDT,DHRS9,DYNLT1,DYRK1B,EFEMP1,EMP3,ERBB4,ESM1,ETNPPL,FAM111A,FBXO21,FITM1,G6PC,GBP3,GCHFR,GLS2,GOT1,GOT2,GPD2,GRHL3,GRK5,H1F0,HLA-DMA,HSP90AA1,HSPB6,HSPD1,IGFBP3,INMT,KLF10,LAIR1,LIPG,LRG1,Ly6a (includes others),MAR…	116 (75)	63				ADAM17,ITPR1,ITPR2,ITPR3	Gsk3
FYN	kinase		2	Inhibited		-3.055	6.64e-10	0.0144	ABL1,Akt,AKT1,AMPK,BTK,CD247,CD28,CDK5,CREBBP,CTNNB1,EGFR,ERK,ERK1/2,ERN1,FYN,HRAS,IKBKB,IRF3,IRF7,ITCH,JAK2,Jnk,LCK,Nfat (family),NFE2L2,NFkB (complex),NFKBIA,NOS2,P38 MAPK,PI3K (complex),Pkc(s),PRKCD,PTPRJ,RAF1,Ras,SHC1,SNCA,STAT1,STAT3,SYK,TXK,ZAP70,ZNF106	AHCTF1,APOA4,ATF7,BAIAP2,BHMT,C1QC,CAMK2B,CAV1,CD68,Ces1b/Ces1c,CHKA,CHORDC1,CITED2,CKS1B,CTSV,CXCL10,CXCL13,CYP17A1,CYP2B6,DHRS9,ELOVL3,EMP3,ERBB4,ESM1,FGA,FTL,FXYD1,FXYD5,GAS5,GBP3,GJB2,GNAS,GOT1,GOT2,GRHL3,GRK5,Hamp/Hamp2,HLA-DQB1,Hsd3b4 (includes others),IFI16,IFI30,IGFBP3,IL18,IL1B,INMT,KLF10,LCN2,LILRB4,LIPG,LRG1,MIF,MRPS18B,MT-ATP6,MTHFR,NFIL3,NLRC5,NOP56,Orm1 (includes others),PCYOX1,PFN1…	84 (43)	43	ATF4,Cg,GDNF,IFNG,IL5,INSR	PTPN11		IL21,IL5RA,IRF3,IRF7,ITPR1,MAPK8IP1,NFE2L2,NFkB (complex),NOS2,RORA,STAT1
CCND1	transcription regulator		3			0	7.51e-10	0.0035	26s Proteasome,Akt,AR,BAX,CCND1,CDK2,CDK4,CDK5,CDKN2A,CDX2,DAP3,DUSP1,E2f,E2F3,E2F6,EGR1,EP300,ERBB2,ERK,estrogen receptor,FOXA2,GATA3,GLI1,HDAC1,HNF1A,HNF4A,IL2,IRF3,MAPK9,MAPKAPK3,MECP2,MMP12,MYCN,Nfat (family),NOS2,NR3C2,NRF1,PAK1,PPARA,PPARG,RB1,RBL2,RHO,RICTOR,RNA polymerase iii,ROCK2,RPS6KB1,RUNX3,SMARCA4,STAT3,STAT6,THRB,TSC2,TWIST1,Vegf,WT1,XBP1	ACMSD,ACSS2,AHCY,APOA1,APOA4,AQP8,Atp5k,BAIAP2,C1QB,CAV1,CCL3L3,CDC23,CDH1,CHD7,CHKA,CLPX,Cox5b,CRY1,CTDNEP1,CXCL10,Cxcl9,CYP17A1,CYP2B6,CYYR1,DHRS9,EEF1B2,EMP3,ERBB4,ESM1,FAM111A,FBXO21,FCER1G,FCGR3A/FCGR3B,FGA,FITM1,FOXA3,FXYD1,G6PC,GBP3,GBP6,GNAT1,GOT1,GPD2,GPM6A,H1F0,HACL1,HSP90AA1,HSPB6,HSPD1,IFI16,IFI30,Ifitm1,IGFBP3,IL1B,INSIG2,Irgm1,IVD,LAIR1,LAPTM5,LIPG,LRG1,Ly6a (includes others),MARK2,…	102 (57)	50	Creb,ECT2,GDNF,GHRH,Growth hormone,Gsk3,HDL,IKBKB,INS,INSR,JAK2,MAPK11,MAPK7,MGEA5,NFkB (complex),NR5A2,PDPK1,PSMD10,PTPN11,S100A8,SLPI,STAT1,STAT5B,TLR9	APOE,ATP2A2,CEBPB,DNAJB4,GLIS2,GPS2,HNF4A,LCAT,MAPK8IP1,MST1,NR3C1,PER2,PPARD,RASSF1,SMARCB1,TOB1		AHI1,CDK4,CDK6,SOX4	HSPB1,KRT1,TSC2
Dynamin	group		2	Inhibited		-3.202	8.23e-10	0.003	Akt,AKT1,Creb,Dynamin,ERK,ERK1/2,IRF3,Mapk,PI3K (complex),SMAD2,SMAD3	APOA1,BHMT,C1QC,C3AR1,CAV1,CD74,CDH1,Ces1b/Ces1c,CISH,CTH,CTSV,Cxcl9,CYP17A1,DBP,EIF4EBP2,FCER1G,FXYD5,GNAS,GOT1,GOT2,GRK5,Hamp/Hamp2,IFI16,IGFBP3,Irgm1,KLF10,Ly6a (includes others),NFIL3,NLRC5,Orm1 (includes others),PHLDA1,PLAC8,PPARG,RORC,RSAD2,Saa3,SGK1,SPI1,SYT1,SYVN1,Trim30a/Trim30d,TXNIP,ZFP36	43 (11)	10				Creb,IRF3,MAPK7,PDPK1
STAR	transporter		3	Activated		2.359	8.73e-10	0.0078	AKT1,BAX,BCL2L1,CASP8,ERK1/2,H6PD,IRF3,Jnk,JUN,LIPE,PI3K (complex),STAR,TRAF2	ACSS2,BHMT,C1QC,C3AR1,CAV1,CD74,CDKN1A,Ces1b/Ces1c,CHKA,CISH,CTSV,CXCL10,Cxcl9,CYP17A1,FXYD5,GOT1,GOT2,GRK5,Hamp/Hamp2,IFI16,Ifitm1,IGFBP3,IL18,Irgm1,LCN2,LILRB4,Ly6a (includes others),MTHFR,NLRC5,PHLDA1,PLAC8,PPARD,PPARG,RBP1,RSAD2,SAA1,Saa3,SLC10A2,Snrpc,Snrpg,SPI1,SYVN1,TAT,Tmsb4x (includes others),Trim30a/Trim30d,TXNIP	46 (13)	12	CEBPA,CEBPB,Cg,HDL,Lh,NR5A2	GHRL,IFNG,LIF,PRKAA
SMAD5	transcription regulator		3			-1.324	9.97e-10	0.0286	Alp,Ap1,AR,BAX,C/ebp,CCND1,Creb,CSF2,FOS,IL2,JUN,Nfat (family),PRL,Rb,RB1,RBL2,RUNX2,SMAD5	AQP8,Atp5k,ATXN2,CCL3L3,CD68,CD74,CDH1,CDKN1A,CHKA,CISH,CKS1B,CSNK2B,CTH,CTSV,CYP17A1,CYP2B6,DHRS9,EEF1B2,EIF4EBP2,ERBB4,ESM1,FCER1G,FCGR3A/FCGR3B,FGA,FXYD1,GAS5,GNAS,GOT1,H1F0,HACL1,Hamp/Hamp2,HLA-DQB1,HSD11B1,Hsd3b4 (includes others),HSPD1,Ifitm1,IGFBP3,IL18,IL1B,KLF10,KLRC1,LAPTM5,LCN2,LCP2,Ly6a (includes others),MARK2,MRAS,MRPL9,MTHFR,NIFK,PLAC8,RBBP9,RBP1,RGS16,RORC,RSAD2,SAA1,SGK1,SLC10A2,S…	69 (18)	17	SMARCB1	BMPER		Alp
Gsk3	group		2			1.528	1.01e-09	0.0176	ACLY,Akt,AMPK,BAX,CEBPA,Creb,CTNNB1,Gsk3,HDAC7,HSF1,IGF1R,JUN,MAPK8,MMP9,MYB,MYC,NFAT (complex),Nfat (family),NFATC2,NFE2L2,PDX1,PRKCD,PSEN1,RPSA,SREBF1,SRF,STAT1,STAT3,TP73	2900026A02Rik,ACSS2,AHCY,APOA1,ARNTL,ATF7,ATN1,C1QB,C1QC,CAMK1D,CAMK2B,CD68,CD74,CDH1,CHD3,CHORDC1,CISH,CITED2,CKS1B,Cox5b,CSNK2B,CTH,CTSV,CYP3A7,DBP,DNAJB1,EIF4EBP2,ELOVL3,ESM1,ETNPPL,FGA,FTL,FXYD1,GAS5,GBP3,GLS2,GNAS,GOT2,GRK5,Hamp/Hamp2,HSD11B1,Hsd3b4 (includes others),HSPD1,IFI16,IFI30,Ifitm1,IL1B,INMT,KLRC1,LIPG,LRG1,LSM2,Ly6a (includes others),MIF,MRPS18B,MT-ATP6,MTHFR,NFIL3,NLRC5,NOP56,ONE…	84 (29)	29	Lh,MTORC1,PTPRE,TSC2	AKT2,GHRL,Growth hormone,INS,LIF,Pkg,TNFRSF1A		Alp,ATF4,CCND1,CEBPA,Creb,HMGCR,HSF1,JUN/JUNB/JUND,MAF,NOS2,STAT1	NFE2L2
KDM1A	enzyme		3			0.513	1.17e-09	0.0494	AKT1,AR,BAX,CCND1,CEBPA,CEBPB,CREBBP,E2f,E2F3,E2F6,EGR1,ERK,ERK1/2,FOXO3,HDAC1,HDAC10,HDAC2,HDAC4,HDAC5,HDAC7,histone deacetylase,IRF3,JUN,KDM1A,MAPK1,MAPK14,MAPK3,MAPK8,MDM2,MRE11,MYOD1,NR4A1,NR4A2,P38 MAPK,PPARG,PTEN,PTPN11,RAF1,RB1,SIN3A,SREBF1,STAT3,TMEM173,TP53	ACSS2,AHCY,APOA1,APOA4,AQP8,Atp5k,BAIAP2,BCAP31,BHMT,C1QC,C3AR1,CAMK1D,CAMK2B,CD68,CDH1,CDKN1A,CHD3,CITED2,CYP17A1,CYP2B6,CYP3A7,DBP,DDT,DYNLT1,EEF1B2,EFEMP1,EIF4EBP2,EMP3,ETNPPL,FCER1G,FGA,FTL,FXYD1,FXYD5,G6PC,GBP3,GBP6,GLS2,GOT2,GRHL3,GRK5,H1F0,HACL1,Hamp/Hamp2,HIPK2,HLA-DQB1,HSD11B1,HSP90AA1,IFI30,Ifitm1,IGFBP3,INSIG2,IVD,KLF10,KLRC1,LCN2,LCP2,LILRB4,Ly6a (includes others),MIF,MRAS,MRPL9,MT-AT…	95 (44)	41				CEBPA,RARG	RB1,SCD
CSHL1	growth factor		2	Inhibited		-2.16	1.36e-09	0.006	Akt,CSHL1,CYP3A4,JAK2,Mapk,NOTCH1,RELA,STAT1,STAT5A,STAT5a/b,STAT5B	APOA1,CAV1,CCL3L3,CD68,CDKN1A,CISH,CITED2,CXCL10,Cxcl9,CYP17A1,CYP2B6,DBP,ESM1,G6PC,GBP3,GBP6,GRK5,IFI16,IFI30,IL18,Irgm1,KLF10,LCN2,LCP2,Ly6a (includes others),NFIL3,NIFK,NLRC5,ONECUT1,PFN1,PPP1R3C,RBP1,RORC,RSAD2,RTP4,SAA1,Saa3,SGK1,SLC10A2,SMAGP,SOCS2,SYT1	42 (11)	11	INS	CORT,Growth hormone,LIF		FOXA2,HNF4A,JAK2,ONECUT1,STAT1,STAT5a/b,TRIM24	CYP,GHRHR
CARHSP1	other		3			0.122	1.36e-09	0.0274	CARHSP1,CAT,CEBPA,ERK1/2,HNF4A,JUN,MMP9,NFkB (complex),NR1H3,NR3C1,P38 MAPK,PPARA,PPARG,RB1,SMAD4,STAT5a/b,STAT5B	ACMSD,ACSS2,AHCY,APOA4,AQP8,Atp5k,C1QB,C3AR1,CAV1,CD68,CD74,CISH,CITED2,CTH,CTSV,Cyp2b13/Cyp2b9,CYP2B6,CYP3A7,DBP,FBXO21,FCER1G,FGA,FITM1,FXYD1,G6PC,GNAS,GOT1,GPD2,GRHL3,H1F0,HACL1,IFI30,IL18,INSIG2,IVD,KLRC1,LCN2,LCP2,LIPG,Ly6a (includes others),MIF,MRPL9,MTHFR,NFIL3,NIFK,PHLDA1,PMVK,PPARD,PPARG,PPP1R3C,RBP1,RORC,RSAD2,S100a11,SGK1,SLC10A2,SLC16A2,SLC3A1,Snrpc,Snrpg,SOCS2,SPI1,SYVN1,TAT,Tmsb4x (…	67 (17)	17		KLF3			PPARA
SKIL	transcription regulator		3			-1.375	1.4e-09	0.0414	AGT,Akt,AKT1,BAK1,BAX,CCND1,CDKN2A,CEBPA,CTNNB1,EGFR,EIF4E,ERBB2,ERK1/2,FAS,FOXO3,GLI1,HIF1A,HNF4A,Hsp90,IGF1R,IL6,JUN,MAPK8,MAPK9,Mmp,MMP12,MMP3,MMP7,MTOR,NANOG,NOTCH1,NR3C1,PPARG,RB1,RUNX2,SKIL,Smad,SMAD3,STAT3,Tgf beta,TGFB1,TNF,TP53,TP73,TSC2	ACMSD,ACSS2,AHCTF1,AHCY,APOA1,APOA4,ARNTL,ARRDC3,Atp5k,ATXN2,BCAP31,BHMT,C1QB,C1QC,C3AR1,CAMK2B,CAV1,CCL3L3,CD74,CDC23,CDH1,CDKN1A,Ces1b/Ces1c,CHD3,CHD7,CHKA,CKS1B,Cox5b,CRY1,CSNK2B,CTSV,CXCL13,CYYR1,DBP,DNAJB1,EEF1B2,ELOVL3,ERBB4,ESM1,FAM111A,FBXO21,FCGR3A/FCGR3B,FOXA3,FTL,FXYD1,FXYD5,G6PC,GAS5,GBP3,GCHFR,GJB2,GLS2,GOT2,GPD2,GRHL3,H1F0,HACL1,HLA-DMA,Hsd3b4 (includes others),HSP90AA1,HSPD1,IFI16,…	119 (45)	43	Creb				FOXA2
S100	complex		2			-1.441	1.46e-09	0.004	AKT1,ERK,HNRNPK,KRAS,Mapk,S100,S100A4,S100A6,S100A8,S100A9,S100B	APOA1,ARPC3,C1QB,C1QC,CAV1,CDH1,Ces1b/Ces1c,CISH,CXCL10,Cxcl9,DBP,DHRS9,EFEMP1,FXYD1,FXYD5,G6PC,GJB2,GOT1,GOT2,IL1B,KLF10,LCN2,LILRB4,LIPG,PHLDA1,PLA1A,PPARD,PPARG,PRELP,RORC,Saa3,SGK1,TCN2,Tmsb4x (includes others),Trim30a/Trim30d,TUBA8,TXNIP,UCP2,ZFP36	39 (11)	10				HNRNPK
IL5	cytokine		2	Inhibited		-2.5	1.77e-09	0.0343	Akt,AKT1,ALOX5,CASP8,CRKL,ERK,ERK1/2,FYN,HRAS,IL5,JAK2,Jnk,Mapk,MAPK1,P38 MAPK,PI3K (complex),SOX4,STAT3,STAT5A,STAT5a/b,STAT5B	APOA1,APOA4,BHMT,C1QC,CD74,Ces1b/Ces1c,CHAC1,CISH,CITED2,CTSV,CYP17A1,CYP2B6,DBP,DDT,FAM213A,FGA,FXYD5,G6PC,GBP3,GBP6,GJB2,GOT1,GOT2,GRK5,HIPK2,HLA-DMA,HSP90AA1,IFI30,Ifitm1,IGFBP3,IL18,Irgm1,KLF10,LCN2,LCP2,Ly6a (includes others),MIF,NFIL3,NIFK,ONECUT1,PFN1,PHLDA1,PLA1A,PPARG,PPP1R3C,PRRC2A,RARRES1,RBP1,RBPMS,RGS16,RORC,RSAD2,S100a11,SAA1,Saa3,SGK1,Snrpg,SOCS2,SYT1,SYVN1,Tmsb4x (includes others)…	64 (21)	21	CEBPB,HAVCR1,IKBKB,Immunoglobulin,MAF,MAPKAPK2,NFE2L2,NFkB (complex),TLR4	FOXA2,IL21,MAPK9,SLPI,TLR3		ATF4,CASP4,CRKL,CXCR2,DUSP6,FOSL2,FYN,Hbb-b2,HMGCR,HSPA5,IL3RA,IRF7,JAK1,JAK2,NOS2,SOX4,TRG	Alp,IL5RA
ZNF521	other		3	Activated		2.364	1.84e-09	0.0273	Akt,CEBPA,CEBPB,EBF1,ERK1/2,HIF1A,NOTCH1,RB1,RUNX2,STAT1,ZNF521	Atp5k,BHMT,C3AR1,CAV1,CD68,CDH1,CDKN1A,CSNK2B,CTSV,CXCL10,Cxcl9,CYP17A1,CYP2B6,CYP3A7,DYNLT1,ERBB4,ESM1,FCER1G,FTL,FXYD1,G6PC,GBP3,GBP6,GCHFR,GNAS,GRHL3,GRK5,H1F0,Hamp/Hamp2,HSD11B1,HSP90AA1,IFI30,IGFBP3,IL18,IL1B,Irgm1,KLRC1,LCN2,LCP2,Ly6a (includes others),MIF,MRPL9,NFIL3,NLRC5,ONECUT1,PLAC8,PPARD,PPARG,RSAD2,RTP4,SAA1,Saa3,SMAGP,SPI1,SYT1,SYVN1,TMEM19,ZMIZ1	58 (11)	11					EBF1
GHRL	growth factor		2			-1.043	1.85e-09	0.0047	Akt,AKT1,c-Src,ERK,ERK1/2,FOS,GHRL,Mapk,MAPK14,MAPK8,P38 MAPK,Pkc(s),PRKAA,PRKAA2	APOA1,ATXN2,BHMT,C1QC,C3AR1,CAV1,CD68,CD74,Ces1b/Ces1c,CHKA,CISH,CTH,CTSV,Cxcl9,CYP17A1,CYP2B6,DBP,EFEMP1,FGA,FXYD5,GAS5,GNAS,GOT1,GOT2,GRHL3,GRK5,HSD11B1,IGFBP3,IL18,IL1B,KLF10,LCN2,Ly6a (includes others),MIF,MTHFR,NFIL3,PHLDA1,PPARG,RORC,Saa3,SGK1,SLC10A2,SYVN1,Uba52,UCP2	45 (14)	14	Cg,GHRH	Growth hormone,INS		Creb,PRKAA,SCD	Alp,Gsk3,STAR
ERBB3 ligand	group		3			-0.75	1.89e-09	0.0227	Akt,AKT1,AR,ATF4,BRCA1,CTNNB1,EGFR,ELK1,ERBB2,ERBB3,ERBB3 ligand,ERK,ERK1/2,estrogen receptor,Hdac,Jnk,Mapk,MAPK1,MAPK14,MAPK3,MDM2,MTOR,NFkB (complex),NFKBIA,NRG1,NRG2,P38 MAPK,PGR,PI3K (complex),Pkc(s),RAF1,RB1,RICTOR,SHC1,SRC,STAT3,TSC2,YBX1	ACSS2,AHCTF1,APOA1,APOA4,AQP8,Atp5k,BHMT,C1QC,CAMK2B,CD74,CDC23,CDH1,CDKN1A,Ces1b/Ces1c,CHAC1,CHD7,CHKA,CKS1B,Cox5b,CTH,CTSV,CYP2B6,DBP,DDT,ELOVL3,EMP3,ERBB4,ESM1,FCER1G,FGA,FTL,FXYD1,FXYD5,GAS5,GBP3,GNAS,GOT1,GOT2,GRHL3,GRK5,H1F0,Hamp/Hamp2,HIPK2,HLA-DMA,HLA-DQB1,HSD11B1,Hsd3b4 (includes others),HSP90AA1,IFI30,IL18,Irgm1,LCN2,Ly6a (includes others),MIF,MRAS,MRPL9,MTHFR,MYL9,NDUFA7,NFIL3,NIPAL1,N…	87 (38)	35
TLR9	transmembrane receptor		2	Inhibited		-2.81	1.94e-09	0.0494	Akt,ATP2A2,c-Src,CHUK,ERK,ERK1/2,IKBKB,IL10RA,Interferon alpha,IRF1,IRF3,IRF7,Jnk,Mapk,MAPK14,MYD88,NFkB (complex),NFKBIA,P38 MAPK,PI3K (complex),RELA,STAT3,TLR9,TRAF6	ACSS2,APOA1,APOA4,BHMT,C3AR1,CCL3L3,CD74,CHKA,CISH,CITED2,CKS1B,CLEC12A,CTH,CTSV,CXCL10,CXCL13,CYP17A1,CYP2B6,DBP,Ear2 (includes others),EFEMP1,ESM1,FGA,G6PC,GAS5,GBP3,Gdap10,GNAS,GOT1,GRK5,Hamp/Hamp2,HSP90AA1,IFI16,IFI30,IL18,IL1B,LAIR1,LCN2,LILRB4,LIPG,LRG1,Ly6a (includes others),MIF,NFIL3,NLRC5,Nnt,NXPE2,PHLDA1,PLA2G16,PLAC8,RGS16,RORC,RSAD2,Rtp3,RTP4,SAA1,Saa3,SLC16A2,SLC3A1,SOCS2,Speer4a (in…	67 (24)	24	CEBPA,HISTONE			ARG2,CCND1,CXCL3,FLT3LG,GDNF,Ifi202b,IFNA10,IFNA14,IFNA16,IFNA17,IFNA21,IFNA7,IFNK,IFNW1,IKBKB,Immunoglobulin,IRF3,IRF7,LCN2,NFkB (complex),NOS2,NR0B2,NR1H4,S100A8,SGMS2	ATP2A2,LAIR1
TLR3	transmembrane receptor		2	Inhibited	biased	-3.457	2.03e-09	0.0372	Akt,CASP8,CHUK,ERK,ERK1/2,IKBKB,IRF3,IRF7,JUN,Mapk,MAPK14,NFkB (complex),NFKB1,P38 MAPK,REL,RELA,SRC,STAT1,TANK,TBK1,TICAM1,TLR3,TRAF3	ACSS2,APOA1,ATF7,BHMT,C3AR1,CCL3L3,CD74,CHKA,CITED2,CTH,CTSV,CXCL10,CXCL13,CYP17A1,CYP2B6,DBP,EFEMP1,FCER1G,G6PC,GBP3,GBP6,Gdap10,GNAS,GOT1,GRK5,Hamp/Hamp2,HSP90AA1,IFI16,IFI30,IGFBP3,IL18,IL1B,Irgm1,LCN2,LILRB4,LIPG,MIF,MTHFR,NFIL3,NLRC5,PHLDA1,PLA1A,PLA2G16,PLAC8,RGS16,RORC,RSAD2,Rtp3,RTP4,Saa3,SLC10A2,SLC16A2,SLC3A1,SMAGP,Snord104,Snrpc,Snrpg,SPI1,SYT1,SYVN1,Trim30a/Trim30d	61 (23)	23	ANGPT2,ARHGAP21,CRKL,DOCK8,EBF1,Ifnar,MAPK9,MAPKAPK2,SAMSN1,SASH1	RORA		ARG2,CSRP3,CXCL2,CXCL3,FLT3LG,GDNF,Ifi202b,IFIH1,IFNA10,IFNA14,IFNA16,IFNA17,IFNA21,IFNA7,IKBKB,IRF7,LCN2,MBL2,NFkB (complex),NOS2,PLK2,RARB,RGS1,S100A8,SLPI,STAT1,TNFRSF1A	IL5
TRIM23	enzyme		3			0.7	2.13e-09	0.0092	CHUK,EPAS1,ERK1/2,HTT,IFN type 1,IFNA2,IFNB1,IFNE,IKBKG,IRF3,IRS1,JUN,MAP2K4,NFKB1,NFKBIA,P38 MAPK,RELA,TARDBP,TRIM21,TRIM23,UBE2E1	APOA1,BHMT,C3AR1,CCL3L3,CISH,CITED2,CKS1B,CTSV,CXCL10,CXCL13,Cxcl9,CYP2B6,EMP3,ESM1,G6PC,GAS5,GBP3,GCHFR,Hamp/Hamp2,HSD11B1,HSP90AA1,Ifitm1,IGFBP3,Irgm1,LILRB4,MIF,MT-ATP6,MT-ND3,MT-ND6,MTHFR,NLRC5,PLAC8,PPARD,PPARG,PRELP,RGS16,RSAD2,Rtp3,Saa3,SGK1,SLC10A2,SLC15A3,SLC16A2,Snrpc,Snrpg,SOCS2,SPI1,SYVN1,Trim12a,Trim30a/Trim30d,UBE2E2	51 (21)	19		KLF3		IRF3	IKBKG
STAT1	transcription regulator		2			-1.336	2.14e-09	0.0307	BCL2L1,CYP2E1,EIF2AK2,ERK1/2,JUN,MAPK1,NFkB (complex),NOS2,RUNX2,SLC29A1,SMAD3,STAT1,STAT3,STAT5a/b	APOA4,BHMT,C3AR1,CAV1,CCL3L3,CD74,CDKN1A,CISH,CSNK2B,CTSV,CXCL10,Cxcl9,CYP17A1,DBP,DDT,FCER1G,FGA,G6PC,GBP3,GBP6,GOT1,HLA-DMA,IFI16,IFI30,IL1B,Irgm1,LCN2,LCP2,LILRB4,Ly6a (includes others),MTHFR,NIFK,NLRC5,NNMT,PPARD,PPARG,RBP1,RGS16,RORC,RPL3,RSAD2,RTP4,Saa3,SFXN1,SGK1,SLC10A2,SLC3A1,SMAGP,Snrpc,Snrpg,SOCS2,SP140,SPR,SYVN1,Tmsb4x (includes others),WIPF1	56 (14)	14	CSHL1,DNAJB4,DNMT3B,DOCK8,EBF1,FGF13,FYN,FZD9,Growth hormone,Gsk3,HLA-B,IFNA10,IFNA14,IFNA16,IFNA17,IFNA21,IFNA7,Ifnar,IFNGR2,IFNK,IFNW1,IKBKG,IL10RA,IL17D,IL21,IRF3,JAK1,Lh,LIF,MAPK11,MGEA5,PARP9,PDGFRA,RARB,RICTOR,SAMSN1,SASH1,SH3BP2,TBK1,TLR3,TLR4	ACKR2,ARID5A,Immunoglobulin,LILRB3,MST1,NR3C1,PPARD,PRKAA,PTPN11,PTPRE,SCD,STAT5B,TRIM24,TSC2,UBE2I		ANGPT2,B2M,CASP4,CCND1,CXCL2,IFIH1,IL12RB2,IL31RA,INS,Irgm1,LCN2,NLRC5,NOS2,PRF1,PSMB9,STAT5a/b,TRIM21	SLC29A1
RB1	transcription regulator		3			0	2.39e-09	0.0106	ABL1,AKT1,Alp,AR,BAX,CASP8,CCND1,CD247,Cdk,CDK2,CDKN2A,CEBPA,CEBPB,DMD,E2f,E2F6,EGR1,ERBB2,ERK,FOXO3,GATA1,GATA2,GLI1,HDAC5,HNF4A,HSF1,Hsp90,IGF1,IL1B,IL2,JUN,MAP3K8,MAPK14,MAPK3,MAPK8,MDM2,MEF2C,MYB,MYOD1,NOS2,NOS3,NR4A1,NR4A2,NR4A3,P38 MAPK,PPARA,PPARG,PRKCD,PRL,PTEN,RAD9A,RAF1,RB1,S100A9,SMARCA4,SPARC,SPP1,STAT4,STAT5A,STAT5B,TGFB1,TNF,TP53,TWIST1,XBP1,ZAP70	2900026A02Rik,ACMSD,AHCY,APOA1,AQP8,ATN1,Atp5k,BAIAP2,BCAP31,BHMT,C130026I21Rik (includes others),C1QB,C1QC,CA1,CAMK2B,CAMTA1,CDC23,CDH1,CDKN1A,CHD3,CHD7,CISH,CITED2,CLPX,CRY1,CTSV,Cxcl9,CYP17A1,Cyp2b13/Cyp2b9,CYP2B6,CYP39A1,CYP3A7,CYYR1,DBP,DNAJB1,DYNLT1,Ear2 (includes others),EEF1B2,EFEMP1,EIF4EBP2,EMP3,ETNPPL,FAM111A,FBXO21,FITM1,FTL,FXYD1,FXYD5,Gdap10,GLS2,GOT2,GPD2,GPM6A,GPR182,GRHL3,H1F0,HA…	124 (66)	57	IFNG,PPARA,TOB1	CDK4,CDK6,IKBKB,Immunoglobulin,INS,KDM1A,MAPK7,NOX4,NR1H3		Alp,CEBPB,DMPK,HSBP1,Ifi202b	ANGPT2,TFDP1
CDK6	kinase		2			1.039	2.42e-09	0.0179	AR,CDK6,CDKN1B,CDKN2A,CEBPA,EZH2,FOXO3,HSF1,ID2,ISL1,MYB,MYC,MYOD1,PPARG,PPARGC1A,RB1,RBL2,SIRT1,SOX5,SRSF2,TSC2	2900026A02Rik,ACSS2,AHCY,APOA4,AQP8,ATN1,Atp5k,BHMT,C3AR1,CAMK2B,CHD3,CHKA,CITED2,Cox5b,CTSV,CXCL13,Cxcl9,CYP17A1,CYP2B6,CYP3A7,DBP,DDT,DNAJB1,ELOVL3,EMP3,FAM111A,FXYD1,G6PC,GBP3,GLS2,GNAS,GOT1,GOT2,H1F0,Hamp/Hamp2,HSD11B1,Hsd3b4 (includes others),HSPD1,IFI16,IVD,KLF10,KLRC1,LSM2,Ly6a (includes others),MARK2,MCMBP,MIF,MRAS,MRPL9,MTHFR,MYL9,NFIL3,Nnt,NOP56,ONECUT1,PRELP,RARRES1,RBP1,RGS16,RORC,RSA…	75 (21)	20	CCND1,STAT5B,TLR4	GPS2,HAVCR1,IFNG,Immunoglobulin,MGEA5,PTGER4		CEBPA,HSF1	RB1,RBL1,TFDP1,TSC2
RET	kinase		2			-0.115	2.42e-09	0.0209	Akt,AKT1,ATF4,ERK,ERK1/2,ESR1,FRS2,HRAS,HSF1,IRS1,ITGB1,JUN,Mapk,MAPK1,MAPK3,MAPK8,MMP9,MTOR,PDPK1,PI3K (complex),RET,SHC1,SRC,STAT3	APOA4,ARNTL,ATN1,BHMT,C1QC,C3AR1,CAMK2B,CAV1,CD68,CD74,Ces1b/Ces1c,CHAC1,CHD3,CHKA,CKS1B,CTH,CTSV,Cxcl9,DBP,DDT,DNAJB1,EFEMP1,ERBB4,FCER1G,FGA,FTL,FXYD5,GBP3,GBP6,GJB2,GNAS,GOT1,GOT2,GRK5,Hamp/Hamp2,HIPK2,HLA-DMA,HLA-DQB1,HSD11B1,HSP90AA1,HSPD1,IFI30,IGFBP3,IL1B,Irgm1,KLF10,LOXL4,LSM2,Ly6a (includes others),MIF,MTHFR,NFIL3,NR1D2,PFN1,PPARD,PPARG,PPP1R3C,RBP1,RORC,RSAD2,RTP4,Saa3,SLC10A2,SLC16A2,S…	75 (24)	24	Creb,GDNF,PDGF (family),RARB	LIF		ATF4,HSF1,MAPKAPK2,PDPK1	MAF
PDZK1	transporter		3			0.57	2.43e-09	0.0266	26s Proteasome,Akt,AKT1,BAK1,CFTR,ERK,FOXO1,HDAC2,HIF1A,HSD11B1,HSF1,Jnk,Mapk,MTOR,MTORC1,NFKBIA,NR3C1,PDZK1,PLAU,PPARGC1A,PRKAA,PRKACA,SIRT1,SREBF1,TP53,TSC2	ACSS2,AHCY,APOA1,APOA4,ATN1,Atp5k,BCAP31,CAMK1D,CAMK2B,CAV1,CCL3L3,CD74,CDH1,CDKN1A,Ces1b/Ces1c,CHD3,CHKA,CISH,CITED2,CKS1B,Cox5b,CTSV,CXCL10,Cxcl9,CYP17A1,CYP2B6,CYP3A7,DNAJB1,EFEMP1,EMP3,ERBB4,ESM1,FCER1G,FGA,FXYD5,G6PC,GAS5,GBP3,GCHFR,GLS2,GOT1,GRK5,Hamp/Hamp2,HLA-DMA,HSD11B1,Hsd3b4 (includes others),HSP90AA1,IFI30,Ifitm1,IL18,INSIG2,KLF10,LCN2,LRG1,LSM2,MIF,MYL9,NDUFA7,PLAC8,PMVK,PPARD,PRELP,…	77 (26)	25				PRKAA
MAPK7	kinase		2	Inhibited		-2.887	2.52e-09	0.0361	AKT1,BCL2L11,Creb,ELK4,ETS1,FOS,JUN,Mapk,MAPK7,MYC,NFE2L2,NFkB (complex),NFKB1,PPARG,RB1,RELA	AHCY,APOA1,APOA4,ATF7,Atp5k,ATXN2,BHMT,C1QC,C3AR1,CCL3L3,CD68,CD74,Ces1b/Ces1c,CHORDC1,CISH,CITED2,Cxcl9,CYP17A1,CYP2B6,EFEMP1,EIF4EBP2,FCER1G,FGA,FTL,FXYD5,GAS5,GBP3,GLS2,GNAS,GOT1,GOT2,GRHL3,GRK5,H1F0,HSP90AA1,HSPD1,IFI16,IGFBP3,IL18,IL1B,INMT,INSIG2,IVD,KLF10,LAIR1,LCN2,Ly6a (includes others),MIF,MRPL9,MRPS18B,MTHFR,MYL9,NFIL3,NOP56,PHLDA1,PPARD,RARRES1,RPL7A,S100a11,Saa3,SLC10A2,SLC16A2,SLC3A…	75 (16)	16	Dynamin,FZD9,GDNF,NR3C1,UBE2I	DUSP6		CCND1,Creb,CXCL2,CXCL3,NFE2L2,NFkB (complex),TEK,THBD	RB1
HPSE	enzyme		2			-0.7	2.59e-09	0.0286	Akt,EGFR,ERK,ERK1/2,F3,HPSE,INSR,MMP9,P38 MAPK,Pkc(s),SRC,STAT3,STAT5B	AHCTF1,APOA4,BHMT,CAV1,CD68,CDKN1A,CHKA,CISH,Cox5b,CTSV,Cxcl9,CYP17A1,Cyp2b13/Cyp2b9,CYP2B6,DBP,EFEMP1,ERBB4,FCER1G,FGA,GAS5,GBP3,GBP6,GOT1,GOT2,GRHL3,GRK5,HSPD1,IFI16,IFI30,IGFBP3,IL1B,Irgm1,KLF10,LCN2,MIF,MTHFR,NFIL3,PHLDA1,PPARD,PPARG,PPP1R3C,RBP1,RORC,RSAD2,SAA1,Saa3,SOCS2,SYT1,SYVN1,TXNIP,ZFP36	51 (13)	12	Cg,TLR4	IL10RA,trypsin		INSR,STAT5B
CBS/CBSL	enzyme		3			0.457	2.77e-09	0.0065	26s Proteasome,caspase,CBS/CBSL,ELK1,ERK1/2,HIF1A,Jnk,JUN,LCAT,Nos,NOS2,PRKAA,PRKCD	APOA1,BHMT,C3AR1,CAV1,CDH1,CDKN1A,CTSV,CXCL10,Cxcl9,CYP17A1,ERBB4,GAS5,GCHFR,GOT1,GOT2,GRK5,HSD11B1,IFI16,LCN2,LILRB4,LIPG,MIF,MTHFR,Orm1 (includes others),PLAC8,PPARD,PPARG,RBP1,RORC,RYBP,SAA1,Saa3,SFXN1,SGK1,SLC10A2,Snrpc,Snrpg,SPR,SYVN1,TMEM19,Tmsb4x (includes others),TXNIP,WBP2	43 (13)	13	IL10RA,Immunoglobulin	INS		LCAT
NR5A2	ligand-dependent nuclear receptor		3			1.789	3.02e-09	0.045	Akt,AKT1,AMPK,CTNNB1,CYP19A1,ERK,Jnk,MAF1,MAPK1,MAPK14,MTOR,MTORC1,NR5A2,PI3K (complex),PPARG,PPRC1,RICTOR,SQSTM1,SREBF1,SREBF2,STAT3,STAT5A,STAT5B,STAT6,TP53	ACSS2,AHCY,APOA1,APOA4,Atp5k,BCAP31,CAMK1D,CAMK2B,CAV1,CCL3L3,CD74,CDKN1A,Ces1b/Ces1c,CHD3,CHKA,CITED2,CKS1B,Cox5b,CXCL10,Cxcl9,CYP17A1,DBP,DDT,EFEMP1,ESM1,FCGR3A/FCGR3B,FGA,FXYD5,G6PC,GBP6,GLS2,GOT1,GOT2,Hamp/Hamp2,HIPK2,HLA-DMA,HSD11B1,Hsd3b4 (includes others),HSP90AA1,HSPD1,IFI30,IGFBP3,IL18,IL1B,INSIG2,Irgm1,IVD,KLF10,MT-ATP6,MYL9,NDUFA7,NIPAL1,NNMT,ONECUT1,PMVK,PPARD,PPARG,PPP1R3C,RBP1,RGS16…	80 (25)	25	Cg,IFNG,IL10RA,NR1H3,NR1H4	ABCB4		CCND1,CEBPB,FOXA2,HMGCR,MTORC1,STAR
TLR4	transmembrane receptor		2	Inhibited		-2.449	3.19e-09	0.0486	Akt,AKT1,AR,BTK,CEBPB,Creb,EIF2AK2,ERK,ERK1/2,ERN1,HIF1A,IFN type 1,IKBKB,IL10RA,IL1B,IRAK1,IRF1,IRF3,IRF7,JUN,MAP2K1/2,Mapk,MAPK1,MAPK14,MAPK3,MAPK8,MAPK9,MTORC1,MYD88,NFkB (complex),NFKB1,NFKBIA,OSM,PI3K (complex),Pkc(s),PRKCD,Pro-inflammatory Cytokine,PTEN,PTGS2,REL,RELA,SPI1,STAT1,STAT3,STAT5a/b,TICAM1,TLR4,TRAF2,TRAF6,XBP1	ACSS2,APOA4,AQP8,BAIAP2,BHMT,C1QC,C3AR1,CCL3L3,CD68,CD74,CDH1,Ces1b/Ces1c,CHKA,CISH,CKS1B,CLEC12A,CLPX,CRY1,CXCL10,CXCL13,DBP,DDT,DYNLT1,Ear2 (includes others),EFEMP1,EIF4EBP2,EMP3,ERBB4,ESM1,FGA,FTL,FXYD5,GAS5,GBP3,GCHFR,Gdap10,GNAS,GOT1,GOT2,GRHL3,GRK5,Hamp/Hamp2,HLA-DQB1,HSP90AA1,IFI16,IFI30,IL18,IL1B,Irgm1,LCN2,LILRB4,LIPG,LRG1,Ly6a (includes others),MIF,MRAS,MT-ATP6,MT-ND6,MTHFR,NIFK,NLRC5,N…	96 (50)	50	EBF1,HISTONE,S100A8	SERPINA1		CDK6,CEBPB,Creb,CXCL2,CXCL3,FLT3LG,GDNF,HPSE,HSPA5,IFNA10,IFNA14,IFNA16,IFNA17,IFNA21,IFNA7,IFNK,IFNW1,IKBKB,IL5,Irgm1,MAPK9,MTORC1,NFkB (complex),SGMS2,SIRT3,STAT1,TFRC	CXCR2,IL10RA,NR1H4,STAT5a/b
PPARA	ligand-dependent nuclear receptor		2			-0.246	3.33e-09	0.0401	CAT,CEBPA,ERK1/2,HNF4A,JUN,MMP9,NFkB (complex),NR1H3,NR3C1,P38 MAPK,PPARA,PPARG,RB1,SMAD4,STAT5a/b,STAT5B	ACMSD,ACSS2,AHCY,APOA4,AQP8,Atp5k,C1QB,C3AR1,CAV1,CD68,CD74,CISH,CITED2,CTH,CTSV,Cyp2b13/Cyp2b9,CYP2B6,CYP3A7,DBP,FBXO21,FCER1G,FGA,FITM1,FXYD1,GNAS,GOT1,GPD2,GRHL3,H1F0,HACL1,IFI30,IL18,INSIG2,IVD,KLRC1,LCN2,LCP2,LIPG,Ly6a (includes others),MIF,MRPL9,MTHFR,NFIL3,NIFK,PHLDA1,PMVK,PPARD,PPARG,PPP1R3C,RBP1,RORC,RSAD2,S100a11,SGK1,SLC10A2,SLC16A2,SLC3A1,Snrpc,Snrpg,SOCS2,SPI1,SYVN1,TAT,Tmsb4x (inclu…	66 (16)	16	ABHD5,IKBKG,INPP5K,INSR,NR1H4,PKC alpha/beta	ALDH1A1,CARHSP1,Cg,MAPK9,NR0B2,NR2F1,PLA2G1B,PLCL2,Smad2/3		ABCB4,APOA5,APOE,CDK4,CTSE,INSIG1,NFE2L2,OGG1,RB1,SCD	C6,CEBPA,Fibrinogen,HMGCR,MBL2,Mup1 (includes others),NOS2,PON1,STAT5a/b
KLF3	transcription regulator		3			-0.816	3.49e-09	0.0113	Casp12,CEBPA,CREBBP,GADD45A,KLF3,PPARG,PTPN11,SREBF1,STAT3,TYK2	ACSS2,APOA4,BHMT,C3AR1,CAMK1D,CAMK2B,CAV1,CD68,CDKN1A,CYP2B6,CYP3A7,EXTL1,FCER1G,FGA,G6PC,GBP3,GBP6,GPD2,GRHL3,Hamp/Hamp2,HSD11B1,IFI16,IFI30,IGFBP3,IL18,IL1B,INSIG2,Irgm1,IVD,KLRC1,LCN2,Ly6a (includes others),MIF,NFIL3,ONECUT1,PCYOX1,Pira11,PLPP2,PMVK,PPARD,PPARG,RSAD2,S100a11,SAA1,Saa3,SGK1,SP140,SPI1,SSSCA1,UCP2,UNC119B,ZFP36,ZMIZ1,ZNF579	54 (10)	10	NFkB (complex)			APOE,ARID5A,TEK	ATF4,CARHSP1,CEBPA,HNRNPDL,JAK2,LILRB3,RASSF1,TRIM23
NUMBL	other		3			0.734	3.49e-09	0.0242	AKT1,AMPK,CD40,CREB1,EGFR,EIF2AK2,FOS,FOXO3,GATA3,HIF1A,HTT,IRF3,IRF7,JUN,LCK,MAP3K8,MAP4K4,MAPK14,MTOR,Nfat (family),NFKB1,NFKBIA,NOTCH1,NUMBL,RAF1,REL,RELA,RUNX2,SMAD3,SQSTM1,STAT3,STAT5a/b,TP53,TRAF6,Vegf	ACSS2,AHCTF1,AHCY,APOA1,APOA4,ARRDC3,Atp5k,ATXN2,BCAP31,C130026I21Rik (includes others),C1QC,CALN1,CAMK1D,CAMK2B,CCL3L3,CD68,CDKN1A,CHD3,CHKA,CITED2,CKS1B,Cox5b,CRY1,CSNK2B,CXCL10,CXCL13,Cxcl9,CYYR1,DHRS9,EFEMP1,ELOVL3,ERBB4,FCER1G,FGA,FXYD5,G6PC,GAS5,GBP3,GBP6,GCHFR,GJB2,GLS2,GOT2,GRHL3,GRK5,HSPD1,IFI16,IFI30,IGFBP3,Irgm1,IVD,KLRC1,LAIR1,LCN2,LCP2,Ly6a (includes others),MT-ATP6,MYL9,NIFK,NLRC5,N…	91 (35)	35	NFkB (complex)				JUN/JUNB/JUND,Notch
PPARD	ligand-dependent nuclear receptor	2.02	2			-0.508	3.92e-09	0.0315	Akt,AKT1,AMPK,Cdc42,CTNNB1,ERK1/2,FOXO1,NFkB (complex),PPARA,PPARD,PPARG,PRKAA,RAF1,SIRT1,STAT3	ACSS2,AHCY,APOA1,APOA4,AQP8,BHMT,C1QB,C1QC,CCL3L3,CD68,Ces1b/Ces1c,CISH,CITED2,CTH,CYP17A1,CYP2B6,ELOVL3,EMP3,FBXO21,FCER1G,FGA,FITM1,FXYD5,GBP3,GBP6,GNAS,GOT2,GPD2,HACL1,HSD11B1,IFI16,IFI30,IL18,IL1B,INHBE,INSIG2,Irgm1,IVD,LIPG,MT-ATP6,NDUFA7,NFIL3,NOP56,PCYOX1,PMVK,PPARG,RBP1,RGS16,RORC,S100a11,SAA1,Saa3,SLC10A2,SLC3A1,SMAGP,SOCS2,SPI1,SYT1,SYVN1,TXNIP,UCP2,ZFP36	62 (15)	15		ALDH1A1,CEBPA,CEBPB,PLA2G1B,PLCL2		ACOX1,MDFI,NFkB (complex),PDPK1	CCND1,CDK4,Irgm1,NOS2,PRKAA,STAT1
APOA5	transporter		3			-1.067	4.17e-09	0.0124	APOA5,JAK2,JUN,LCAT,LPL,NFkB (complex),PI3K (complex),PON1,PRKAA,RELA,STAT1	APOA1,APOA4,C3AR1,CAV1,CCL3L3,CD68,CD74,CITED2,CYP17A1,CYP2B6,DBP,FCER1G,G6PC,GBP3,GBP6,GNAS,GOT1,GRK5,HSD11B1,IFI16,IFI30,IGFBP3,IL18,IL1B,Irgm1,KLF10,MTHFR,NLRC5,PFN1,PPARG,RBP1,RTP4,SAA1,SGK1,SLC10A2,SLC3A1,SMAGP,Snrpc,Snrpg,SPI1,Tmsb4x (includes others),TXNIP,ZFP36	43 (11)	10	CREB3L3,FAM20C,NR1H4,PPARA,PTGER4,RORA,SMARCB1			LCAT
APOD	transporter		3			-1.067	4.31e-09	0.0124	APOD,JAK2,JUN,LCAT,LPL,NFkB (complex),PI3K (complex),PON1,PRKAA,RELA,STAT1	APOA1,APOA4,C3AR1,CAV1,CCL3L3,CD68,CD74,CITED2,CYP17A1,CYP2B6,DBP,FCER1G,G6PC,GBP3,GBP6,GNAS,GOT1,GRK5,HSD11B1,IFI16,IFI30,IGFBP3,IL18,IL1B,Irgm1,KLF10,MTHFR,NLRC5,PFN1,PPARG,RBP1,RTP4,SAA1,SGK1,SLC10A2,SLC3A1,SMAGP,Snrpc,Snrpg,SPI1,Tmsb4x (includes others),TXNIP,ZFP36	43 (11)	10	NR1H3	APOE		LCAT
MTORC1	complex		2			0.295	4.5e-09	0.0045	Akt,AKT1,AMPK,Creb,MAF1,MTOR,MTORC1,PI3K (complex),RICTOR,SQSTM1,SREBF1,SREBF2	ACSS2,C1QC,C3AR1,CAMK1D,CD74,Ces1b/Ces1c,CHKA,CISH,CITED2,Cox5b,CTH,CYP17A1,CYP2B6,EIF4EBP2,FCER1G,FXYD5,GNAS,GOT2,Hamp/Hamp2,HSD11B1,IFI16,IL18,LCN2,MT-ATP6,NDUFA7,NFIL3,NIPAL1,NNMT,PFN1,PHLDA1,PMVK,RGS16,RORC,RPL13A,RPL7A,RPS26,RPS29,RSAD2,Saa3,SLC10A2,SPI1,SUCNR1,SYT1,TXNIP,Uba52,UCP2	46 (12)	12	INS,MAPK11,NR5A2,PIM2,RBPJ,RHEBL1,TLR4	ABHD5,IKBKB,PRKAA,Rab5,SESN2,TSC2		ATF4,Creb,Gsk3,HMGCR,IFNG,INSIG1,MAF1,NOS2,NOX4,PRF1,RICTOR,SCD
SCIN	other		2			-0.707	4.63e-09	0.003	FOS,JUN,MAPK3,MAPK8,MAPK9,SCIN	APOA1,ATXN2,C3AR1,CAV1,CD68,CDH1,CDKN1A,CTH,CTSV,CXCL10,FGA,G6PC,GAS5,GOT1,HLA-DQB1,IGFBP3,IL18,IL1B,MIF,MTHFR,PLA1A,PPARD,PPARG,RBP1,SAA1,SLC10A2,Snrpc,Snrpg,SYT1,Tmsb4x (includes others),Uba52,ZFP36	32 (6)	5	IL10RA			MAPK9
ZBTB20	transcription regulator		3			0	4.8e-09	0.0476	AHR,Akt,Ap1,CREB1,CTSB,MAPK8,NFkB (complex),NFKBIA,NR3C1,RELA,RELB,RXRA,SMAD3,STAT5a/b,ZBTB20	ACSS2,CALN1,CAMK1D,CAV1,CD68,CD74,CDKN1A,CISH,CITED2,CKS1B,CTSV,CXCL10,CXCL13,Cxcl9,CYP17A1,Cyp2b13/Cyp2b9,CYP2B6,CYP3A7,DBP,DNAJB1,EFEMP1,ESM1,FCER1G,G6PC,GAS5,GBP3,GNAS,GRK5,HLA-DQB1,HSD11B1,HSP90AA1,IFI16,IGFBP3,IL18,IL1B,INSIG2,KLF10,LCP2,Ly6a (includes others),MIF,MTHFR,NIFK,Orm1 (includes others),PPARG,RDH16,RGS16,RORC,RSAD2,Rtp3,SAA1,Saa3,SERPINA7,SLC10A2,SLC16A2,SLC3A1,SOCS2,SPI1,SYT1,TAG…	62 (15)	15				NR3C1	Alp
GHRH	other		2			-1.677	5.86e-09	0.012	Akt,AMPK,Creb,ERK,ERK1/2,GHRH,Growth hormone,Mapk,Pka,STAT3	APOA1,APOA4,BHMT,C3AR1,CAV1,CCL3L3,CISH,CITED2,CTH,CTSV,Cxcl9,CYP17A1,CYP2B6,DBP,DDT,EIF4EBP2,FGA,GBP3,GBP6,GNAS,GOT1,GRK5,IFI16,IFI30,IGFBP3,Irgm1,KLF10,LCN2,MT-ATP6,NFIL3,ONECUT1,PLA2G16,PPARD,RORC,RSAD2,SAA1,Saa3,SOCS2,SPI1,SYT1,SYVN1,TXNIP,ZFP36	43 (10)	9		LIF		CCND1,Creb,GHRL,Growth hormone	GHRHR
DAP3	other		3	Inhibited		-2.449	6.09e-09	0.0444	BAX,BID,CASP1,CASP8,DAP3,ERK1/2,IL1B,MAPK8,NFkB (complex),NFKB1,NLRP3,P38 MAPK,PRKN,STAT1	APOA1,BHMT,C3AR1,CAV1,CD74,CDH1,Cox5b,CTSV,CXCL10,CXCL13,Cxcl9,CYP17A1,CYP2B6,DBP,FCER1G,G6PC,GBP3,GBP6,GNAS,GRK5,Hamp/Hamp2,HSD11B1,IFI16,IFI30,Ifitm1,IGFBP3,IL18,IL1B,Irgm1,KLF10,MIF,MT-ATP6,MT-ND3,MT-ND6,MTHFR,NFIL3,NLRC5,PHLDA1,PPARD,RBP1,RORC,RSAD2,RTP4,SAA1,Saa3,SLC10A2,SLC3A1,SMAGP,SOCS2,SPI1,SUCNR1,SYVN1,TXNIP,ZFP36	54 (14)	14
PIM2	kinase		2			-0.14	6.25e-09	0.0099	AMPK,CDKN1A,EIF4EBP1,FOXP3,MAP3K8,MDM2,MTORC1,MYC,PIM2,SOCS1,STAT6,TSC2	ACSS2,AHCY,ARRDC3,C130026I21Rik (includes others),CAV1,CCL3L3,CD68,CDH1,CISH,CTSV,CXCL13,Cxcl9,CYP17A1,CYP2B6,EFEMP1,EMP3,FCER1G,FCGR3A/FCGR3B,G6PC,GBP3,GBP6,GLS2,GOT1,GOT2,GRHL3,HIPK2,HSP90AA1,HSPD1,IFI16,IL18,Ly6a (includes others),MIF,MT-ATP6,MTHFR,MYL9,NOP56,PPARG,PRELP,RARRES1,RBP1,RORC,RPL7A,RSAD2,SAA1,Snrpc,SOCS2,TAGLN2,TAT,Trim30a/Trim30d,TXNIP,UCP2	51 (12)	11				IL12RB2,MTORC1	TSC2
FOXA3	transcription regulator	1.66	3	Activated	biased	2.777	6.45e-09	0.0106	FOXA3,IFN type 1,IFNA2,IFNB1,IFNE,IRF3,IRF7,NFkB (complex),STAT1	CCL3L3,CD74,CDH1,CDKN1A,CISH,CXCL10,CXCL13,Cxcl9,CYP3A7,DBP,Ear2 (includes others),ELOVL3,FCER1G,GBP3,GBP6,GNAS,GOT1,GRK5,Hamp/Hamp2,HSD11B1,IFI16,IFI30,Ifitm1,IL18,IL1B,Irgm1,LCN2,LILRB4,MT-ATP6,NLRC5,PLAC8,RORC,RSAD2,RTP4,SAA1,SLC15A3,SLC3A1,SMAGP,SOCS2,Trim30a/Trim30d,UBE2E2,ZFP36	42 (9)	9		FOXA2,NR0B2			IRF3
CDC20	other		3			-1.659	6.66e-09	0.0309	Akt,AKT1,APP,AR,BCL2L1,CCND1,CDC20,CDK1,CDKN2A,CDX2,CEBPA,CEBPB,Cyclin A,E2F3,EIF4E,ERBB2,ERK1/2,estrogen receptor,EZH2,FAS,FOS,FOXO1,GLI1,HIF1A,HMGA1,HNF4A,Hsp90,ID3,IGF1R,IL6,IREB2,ITPR2,JUNB,MAPK1,MAPK3,MAPK9,MDM2,MDM4,MTOR,NANOG,NFkB (complex),NOTCH1,NR3C1,PPARG,RAD9A,RASSF1,SIRT2,SQSTM1,STAT3,TP53,TP73,TSC2	ACMSD,ACSS2,AHCY,APOA1,APOA4,ARNTL,ARRDC3,Atp5k,ATXN2,BCAP31,BHMT,C1QC,CAMK2B,CCL3L3,CD74,CDC23,CDH1,Ces1b/Ces1c,CHD3,CHD7,CHKA,CKS1B,Cox5b,CXCL13,CYP3A7,DBP,DDT,DNAJB1,DYNLT1,DYRK1B,EEF1B2,EFEMP1,ERBB4,ESM1,FAM111A,FTL,FXYD5,G6PC,GAS5,GCHFR,GLS2,GOT2,GPR182,GRHL3,HACL1,HIPK2,HLA-DQB1,HSP90AA1,HSPD1,IFI16,IFI30,IGFBP3,IL1B,INSIG2,Irgm1,IVD,KLF10,KLRC1,LCP2,LSM2,Ly6a (includes others),MARK2,MCMBP,…	105 (52)	49	Cdk
VRK2	kinase		3			0.968	6.67e-09	0.0301	AKT1,AMPK,APP,AR,BID,BTRC,CCND1,CCR2,CDKN2A,CEBPA,CEBPB,Creb,CREB1,DUSP1,EGFR,EGR1,ERBB2,ERK,ERK1/2,ESR1,ETS1,FOS,FOXO1,GATA1,GJA1,GLI1,HIF1A,HSF1,IKBKB,IL10,IL6,IRF3,IRF7,ITCH,Jnk,JUN,MAPK1,MAPK8,MAPKAPK2,MAPKAPK3,MITF,MMP12,MTOR,MYC,MYCN,NANOG,NFATC2,NFKBIA,NOS2,NR3C2,NR4A2,PPARA,RAF1,RB1,RUNX2,RXRA,SMAD3,SRF,STAT1,STAT5a/b,STAT6,TNF,TNFRSF1A,TOB1,TP53,TP73,TWIST1,VRK2	AHCTF1,AHCY,ARNTL,ATN1,Atp5k,ATXN2,BAIAP2,BCAP31,BHMT,C1QB,C1QC,C3AR1,CA1,CALN1,CAMK1D,CAMK2B,CAV1,CCL3L3,CDC23,Ces1b/Ces1c,CHD3,CHD7,CHKA,CISH,CITED2,CKS1B,Cox5b,CRY1,CSNK2B,CTDNEP1,CTSV,CXCL13,CYP17A1,CYYR1,DBP,DDT,DYNLT1,DYRK1B,EEF1B2,EIF4EBP2,FAM111A,FBXO21,FITM1,FOXA3,FXYD5,G6PC,GAS5,GCHFR,GJB2,GLS2,GOT1,GPD2,GRK5,H1F0,HLA-DMA,HSP90AA1,HSPB6,HSPD1,IFI16,IFI30,IL18,IL1B,KLF10,LAIR1,LCN2,LCP2,…	129 (68)	67
NOX4	enzyme		2	Inhibited		-2.364	6.93e-09	0.028	Akt,AKT1,BAK1,BAX,EIF4EBP1,ERK,ERK1/2,INSR,Jnk,Mapk,MAPK1,MAPK3,NFE2L2,NOX4,P38 MAPK,RB1,SRC,STAT3	APOA1,APOA4,ATF7,Atp5k,BHMT,C1QC,CCL3L3,CD74,CDKN1A,Ces1b/Ces1c,CHORDC1,Cox5b,CTH,CTSV,Cxcl9,CYP17A1,DBP,DDT,FCER1G,FGA,FTL,FXYD5,G6PC,GBP3,GBP6,GOT1,GOT2,GRK5,H1F0,HLA-DMA,HLA-DQB1,HSP90AA1,HSPD1,IFI30,Ifitm1,IGFBP3,INMT,Irgm1,KLF10,MIF,MRPL9,MRPS18B,NFIL3,PHLDA1,PPARD,PPARG,RBP1,RGS16,RSAD2,SAA1,Saa3,SLC16A2,SLC3A1,SOCS2,SYVN1,TCN2,WIPF1,Xlr3c (includes others)	58 (18)	18	ATF4,Growth hormone,MTORC1	ANGPT2,APOE		INSR,NFE2L2,PDPK1	RB1
TFDP1	transcription regulator		3			0.266	6.99e-09	0.0374	AKT1,AR,BAK1,BAX,CCND1,CCR2,CDKN2A,CEBPA,CEBPB,Creb,CREB1,DUSP1,E2F1,E2F2,E2F3,EGFR,EGR1,EIF2AK2,EIF4E,ERBB2,ERK1/2,ESR1,ETS1,FOS,GATA1,GJA1,GLI1,HIF1A,HNF4A,Hsp90,IL10,IL6,JUN,MAPK14,MAPK8,MAPKAPK2,MITF,MTOR,MYC,NANOG,NFE2L2,NFKBIA,NOTCH1,NR3C2,NR4A2,PDX1,PPARA,RAF1,RB1,SHC1,SMAD3,SRF,STAT3,TFDP1,TNF,TOB1,TP53,TP73,TSC2,YBX1	ACMSD,ACSS2,AHCTF1,AHCY,APOA1,APOA4,ARNTL,ARRDC3,ATF7,Atp5k,ATXN2,BAIAP2,BCAP31,BHMT,C1QB,C1QC,C3AR1,CA1,CALN1,CAMK1D,CAMK2B,CAV1,CCL3L3,CDC23,CDH1,CDKN1A,Ces1b/Ces1c,CHD3,CHD7,CHKA,CHORDC1,CKS1B,Cox5b,CRY1,CSNK2B,CTSV,CXCL10,CXCL13,CYP17A1,CYYR1,DBP,DNAJB1,DYNLT1,EEF1B2,EFEMP1,EIF4EBP2,ESM1,FAM111A,FBXO21,FCGR3A/FCGR3B,FITM1,FTL,FXYD5,G6PC,GAS5,GBP3,GCHFR,GJB2,GLS2,GPD2,GRK5,H1F0,HSP90AA1,HSPB6,…	127 (60)	59	IFNG	CDK6,MGEA5,RB1,SMARCB1		RBL1
AIP	transcription regulator		2			0.73	7.35e-09	0.0014	AHR,AIP,PPARA	ACSS2,AHCY,APOA4,AQP8,C1QB,CDH1,CTH,CXCL10,CYP2B6,DNAJB1,EFEMP1,FBXO21,FGA,FITM1,GPD2,HACL1,HSP90AA1,INSIG2,LIPG,PHLDA1,PMVK,PPARD,RDH16,SAA1,Saa3,SERPINA7,SLC10A2,SOCS2,TUBA8,UCP2	30 (3)	2
SETDB1	enzyme		3			-0.555	8.99e-09	0.0342	Alp,Casp12,CEBPA,Creb,CREBBP,FOSL1,PPARG,PRL,PTPN11,SETDB1,SREBF1,STAT3	ACSS2,APOA4,BHMT,C3AR1,CAMK1D,CAMK2B,CCL3L3,CD68,CDKN1A,CISH,CTH,CTSV,CYP2B6,CYP3A7,EIF4EBP2,ERBB4,FCER1G,FGA,G6PC,GBP3,GBP6,GNAS,GRHL3,Hamp/Hamp2,HSD11B1,Hsd3b4 (includes others),HSPD1,IFI30,IGFBP3,IL18,INSIG2,Irgm1,IVD,KLRC1,LCN2,Ly6a (includes others),NFIL3,ONECUT1,PMVK,PPARD,PPARG,S100a11,SAA1,Saa3,SGK1,SOCS2,SPI1,TECR,Tmsb4x (includes others),UCP2,ZFP36,ZMIZ1	52 (12)	10					Alp,CEBPA
H2AFY	other		3		biased	1.372	9.08e-09	0.0061	EIF2AK2,ERK,H2AFY,HISTONE,ODC1,PARP1,TLR2,TLR4,TLR9	CAV1,CCL3L3,CDH1,CDKN1A,CISH,CITED2,CSNK2B,CTH,CXCL10,G6PC,GBP3,GBP6,GOT1,Hamp/Hamp2,IFI16,Irgm1,KLF10,LAIR1,LCN2,LILRB4,LIPG,MIF,MT-ND6,NNMT,PHLDA1,PPARD,PPARG,RORC,RSAD2,Saa3,SERPINA7,SOCS2,SP140,ZFP36	34 (9)	8					HISTONE,IRF7
SERPINA1	other		2	Activated		3.983	9.87e-09	0.0216	AKT1,APP,CASP1,ELANE,F2,IGF1R,IRS1,MMP9,NFkB (complex),NFKBIA,PLG,PRTN3,SERPINA1	APOA1,ARRDC3,C1QC,CAV1,CCL3L3,CD74,Ces1b/Ces1c,CISH,CITED2,CKS1B,Cox5b,CTSV,CXCL10,CXCL13,Cxcl9,CYP2B6,DBP,DHRS9,DYRK1B,ESM1,FXYD1,FXYD5,G6PC,GAS5,GBP3,GBP6,GNAS,GOT2,GRK5,HSP90AA1,IFI16,IGFBP3,IL18,Irgm1,LCN2,Ly6a (includes others),MIF,PHLDA1,RBP1,RGS16,RSAD2,Rtp3,RTP4,SAA1,Saa3,SGK1,SLC13A3,SLC16A2,SLC3A1,TAGLN2,Tmsb4x (includes others),TRIO,ZFP36	53 (13)	12	ACOX1,CEBPB,HNF4A,IFNG,LTBR				NFkB (complex),TLR4
CACNA1C	ion channel		3	Inhibited		-3.71	1.01e-08	0.0265	AKT1,ATF4,c-Src,CACNA1C,CHUK,Creb,CREB1,CREB3,CREB3L3,CTNNB1,DDX58,EGFR,EIF4E,ERK1/2,F3,HMGA1,HSF1,IKBKB,IRF3,JUN,LPL,MAPK1,MAPK8,NFkB (complex),NFKBIA,P38 MAPK,PARP1,PI3K (complex),PPARA,PPARG,PRKCA,RAF1,RARA,RB1,RELA,RGS2,SRC,TP73	ACSS2,AHCTF1,APOA4,AQP8,ARNTL,ATN1,BHMT,C1QB,C3AR1,CALN1,CAMK1D,CAV1,CD74,CHAC1,CHKA,CITED2,CTH,CTSV,CXCL10,CYP17A1,Cyp2b13/Cyp2b9,DDT,DNAJB1,EFEMP1,EIF4EBP2,ELOVL3,EMP3,ERBB4,ESM1,FBXO21,FCER1G,FGA,FITM1,FXYD1,FXYD5,G6PC,GAS5,GBP3,GBP6,GNAS,GOT1,GPD2,H1F0,HACL1,Hamp/Hamp2,HLA-DMA,HLA-DQB1,HSD11B1,Hsd3b4 (includes others),IFI16,IGFBP3,IL18,INSIG2,Irgm1,IVD,LIPG,LRG1,LSM2,MIF,MRPL9,NFIL3,NFIX,NLRC…	84 (38)	37	TBX5
PPP2R1B	phosphatase		3			-0.412	1.09e-08	0.0061	26s Proteasome,ACACA,Akt,AKT1,BAK1,ERK,FOXO1,HIF1A,HSD11B1,HSF1,Jnk,JUN,MTOR,NR3C1,PLAU,PPARGC1A,PPP2R1B,PRKAA,PRKAA1,PRKAA2,RALA,SIRT1,SRC,SREBF1,TSC2	ACSS2,APOA4,ATN1,C3AR1,CAMK1D,CD74,CDH1,CHKA,CISH,CITED2,CTSV,CXCL10,Cxcl9,CYP2B6,CYP3A7,DNAJB1,EFEMP1,EMP3,ERBB4,FCER1G,FGA,FXYD5,G6PC,GAS5,GCHFR,Hamp/Hamp2,HLA-DMA,HSD11B1,Hsd3b4 (includes others),Ifitm1,IL18,INSIG2,KLF10,LCN2,LSM2,MIF,MTHFR,NDUFA7,PLAC8,PMVK,PPARD,PPARG,PRELP,RBP1,SAA1,SLC10A2,Snrpc,Snrpg,SPR,SYT1,TAT,TMEM19,WBP2	53 (25)	24					PRKAA
FGF13	growth factor		2	Inhibited	biased	-2.414	1.24e-08	0.0068	ERK1/2,FGF13,Mapk,MAPK13,SDC4,STAT1	APOA1,BHMT,CAV1,CDKN1A,CITED2,CTSV,Cxcl9,CYP17A1,DBP,EFEMP1,FCER1G,GBP3,GBP6,GRK5,IFI16,IFI30,IGFBP3,IL1B,Irgm1,LCN2,NLRC5,PPARG,RORC,RSAD2,RTP4,Saa3,SGK1,SMAGP,SYVN1	29 (6)	6	NFE2L2,SOX4	MGEA5,RBPJ		MAPK13,STAT1
IAPP	other		2			-0.973	1.27e-08	0.0101	Akt,AMPK,CASP8,ERK1/2,FOS,IAPP,Mapk,STAT3	APOA1,APOA4,ATXN2,BHMT,C3AR1,CAV1,CCL3L3,CD68,CTH,CTSV,Cxcl9,CYP17A1,CYP2B6,DBP,FCER1G,FGA,GAS5,GBP3,GBP6,GRK5,IFI16,IFI30,IGFBP3,IL18,Irgm1,LCN2,MT-ATP6,NFIL3,PPARG,RBP1,RORC,RSAD2,SAA1,Saa3,SLC10A2,SYVN1,Uba52,ZFP36	38 (8)	7	ONECUT1	FOXA2
NOSIP	other		3	Activated		2.689	1.31e-08	0.0485	26s Proteasome,Akt,AKT1,AMPK,CD247,EPOR,ERK,ERK1/2,HIF1A,INSR,JAK2,Mapk,MAPK3,MAPK8,NFkB (complex),Nos,NOS2,NOS3,NOSIP,PRKCD,SHC1,STAT1,STAT3,STAT5A,STAT5B,ZAP70	APOA1,APOA4,BHMT,C1QC,CAV1,CD74,CDH1,Ces1b/Ces1c,CISH,Cox5b,CTSV,CYP17A1,DBP,ERBB4,FGA,FTL,FXYD5,GAS5,GBP3,GCHFR,GNAS,GOT1,GOT2,GRK5,HLA-DQB1,HSP90AA1,HSPD1,IFI30,IGFBP3,IL18,KLF10,LCN2,LILRB4,LIPG,MT-ATP6,MTHFR,NFIL3,NLRC5,ONECUT1,Orm1 (includes others),PFN1,PLAC8,PPP1R3C,RORC,RTP4,RYBP,SAA1,Saa3,SFXN1,SLC3A1,SMAGP,SOCS2,SPI1,SPOP,SPR,SYT1,SYVN1,TAT,TMEM19,TXNIP,WBP2	61 (26)	24
IGFBP6	other		3	Inhibited		-2.091	1.36e-08	0.018	AMPK,APP,BAK1,BAX,CCND1,CEBPA,CEBPB,Creb,CREB1,CTNNB1,DUSP1,EGFR,EGR1,ERK,ERK1/2,FOS,GATA3,HIF1A,HNF4A,HSF1,IGF1,IGFBP6,IKBKB,IL12 (family),IL18,IL6,IRF3,IRF7,ITCH,JUN,MAPK1,MAPK8,MAPKAPK2,MAPKAPK3,MITF,MMP12,MTOR,MYB,MYC,MYCN,Nfat (family),NFE2L2,NFkB (complex),NFKBIA,NOS2,NR3C1,P38 MAPK,PPARA,RB1,RELA,RUNX2,RXRA,S100A9,SHC1,SIRT1,SPP1,SRF,STAT1,STAT5a/b,STAT6,Tgf beta,TNF,TNFRSF1A,TOB1,TP53,TP6…	2900026A02Rik,ACMSD,AHCTF1,APOA1,AQP8,ATF7,ATN1,ATXN2,BAIAP2,BCAP31,BHMT,C1QB,C3AR1,CALN1,CAMK1D,CAV1,CCL3L3,CDH1,CHD3,CHKA,CHORDC1,CRY1,CSNK2B,CTDNEP1,CXCL10,CXCL13,CYP39A1,CYYR1,DDT,DHRS9,DNAJB1,DYNLT1,DYRK1B,EEF1B2,EIF4EBP2,ELOVL3,EMP3,ESM1,FBXO21,FCGR3A/FCGR3B,FITM1,FOXA3,FTL,G6PC,GAS5,GCHFR,GJB2,GLS2,GOT1,GPD2,GRK5,H1F0,HLA-DMA,Hsd3b4 (includes others),HSPB6,Ifitm1,IL18,IL1B,INMT,KLF10,LAIR1…	121 (70)	69	IKBKB,IKBKG
IFIH1	enzyme		2	Inhibited	biased	-3.452	1.54e-08	0.0135	Ap1,IFIH1,IKBKE,IRF3,IRF7,MAVS,NFkB (complex),RELA,TBK1	ATF7,CAV1,CD74,CDH1,CDKN1A,CISH,CITED2,CXCL10,Cxcl9,CYP17A1,CYP2B6,DBP,GBP3,GNAS,GRK5,Hamp/Hamp2,IFI16,IGFBP3,IL18,Irgm1,KLF10,LCN2,Ly6a (includes others),NLRC5,PHLDA1,PLA1A,PLAC8,PPARG,RORC,RSAD2,RTP4,SAA1,Saa3,SLC3A1,SPI1,Trim30a/Trim30d,ZFP36	37 (9)	9	IFNA10,IFNA14,IFNA16,IFNA17,IFNA21,IFNA7,Ifnar,IFNG,IFNK,IFNW1,STAT1,TLR3	PTGER4,TRIM24		NFkB (complex),TBK1	CXCL2
Il3r	complex		2	Inhibited		-2.271	1.7e-08	0.0177	AKT1,Calcineurin protein(s),GAB1,GAB2,Il3r,JAK2,Jnk,Pka,Pkc(s),SRC,STAT3,STAT5a/b	APOA4,C1QC,CAV1,CCL3L3,CD74,CDKN1A,Ces1b/Ces1c,CISH,CTSV,Cxcl9,DBP,FCER1G,FGA,FXYD5,G6PC,GBP3,GBP6,GOT2,GRHL3,IFI16,IFI30,IL1B,Irgm1,LCP2,NFIL3,NIFK,PFN1,PHLDA1,PPARD,PPARG,RBP1,RORC,RSAD2,SAA1,Saa3,SGK1,SPI1,ZFP36	38 (12)	11				JAK2,STAT5a/b
TRPV1	ion channel		3			-1.155	1.72e-08	0.0469	AMPK,AR,BID,BTRC,caspase,CCND1,CEBPA,CEBPB,Creb,CREB1,DUSP1,EIF2AK2,EIF4E,ERK,ESR1,FOS,JUN,MAPK1,MAPK9,MAPKAPK3,MYC,MYCN,Nfat (family),NFE2L2,NFkB (complex),NFKBIA,NOS2,PPARG,RB1,REL,RUNX2,RXRA,SHC1,SMAD3,SRF,STAT1,STAT3,STAT5a/b,STAT6,TOB1,TRPV1,TSC2	APOA1,APOA4,AQP8,ARNTL,ATF7,ATXN2,C3AR1,CALN1,CAMK1D,CAV1,CCL3L3,CD74,CDH1,CDKN1A,CHORDC1,CKS1B,CSNK2B,CTDNEP1,Cxcl9,CYP3A7,DDT,DHRS9,DYNLT1,EEF1B2,EIF4EBP2,EMP3,ESM1,FCER1G,FCGR3A/FCGR3B,FGA,FTL,GAS5,GBP6,GJB2,GOT1,GOT2,GRK5,H1F0,HACL1,HIPK2,HLA-DMA,HLA-DQB1,HSPB6,IFI30,IL1B,INMT,Irgm1,IVD,KLF10,KLRC1,LCP2,LILRB4,LOXL4,LSM2,MRAS,MRPL9,MRPS18B,MT-ATP6,NIFK,NLRC5,NNMT,NOP56,NR1D2,ONECUT1,Orm1 (inc…	108 (42)	42
RORA	ligand-dependent nuclear receptor		1			0.302	1.76e-08	0.0001	RORA	CCL3L3,CXCL10,Cxcl9,G6PC,GOT1,IL18,IL1B,NR1D2,RORC,Saa3,UCP2	11 (1)	1	CEBPA,CEBPB,Cg,FYN			APOA5,APOE,SCD	CXCR2,IFNG,JUN/JUNB/JUND,NFkB (complex),TLR3
PTPN11	phosphatase		2			-0.831	1.79e-08	0.0424	AKT1,CD247,EGFR,ERBB2,ERK,ERK1/2,GRB2,HRAS,IGF1R,IRF1,IRF3,JAK2,Mapk,MAPK1,MAPK3,MTOR,NFkB (complex),NFKBIA,NTRK2,PI3K (complex),PRKAA2,PTPN11,SHC1,STAT1,STAT3,STAT5B,TBK1,TSC2,ZAP70	ACSS2,AHCTF1,APOA1,APOA4,ATF7,BHMT,C1QC,CD68,CD74,CDC23,CDKN1A,Ces1b/Ces1c,CHD7,CHKA,CKS1B,Cox5b,CTSV,CYP17A1,Cyp2b13/Cyp2b9,CYP2B6,DBP,DDT,EMP3,ERBB4,ESM1,FGA,FTL,FXYD5,G6PC,GJB2,GNAS,GOT1,GOT2,GRHL3,GRK5,HLA-DMA,HLA-DQB1,HSD11B1,HSP90AA1,IFI30,KLF10,Ly6a (includes others),MTHFR,MYL9,NLRC5,NNMT,PFN1,PHLDA1,PLA1A,PLA2G16,PLAC8,POLR2L,PPP1R3C,PRELP,RGS16,Rtp3,RTP4,SLC16A2,SLC3A1,SMAGP,Snrpg,SOCS2,…	71 (29)	29	Fibrinogen,IFNG,INSR,NR1I3,PDGFRA			CCND1,NFkB (complex),TSC2	FYN,IRF3,STAT1,STAT5B,TBK1
ADRA1D	G-protein coupled receptor		2			-0.18	1.84e-08	0.0103	ADRA1D,ERK1/2,MAPK8,STAT3	APOA1,APOA4,BHMT,CAV1,CCL3L3,CDH1,CTSV,CXCL10,Cxcl9,CYP17A1,FCER1G,FGA,G6PC,GBP3,GBP6,GRK5,IFI16,IFI30,IGFBP3,IL1B,Irgm1,MIF,MTHFR,PPARD,RBP1,RORC,RSAD2,SAA1,Saa3,SYVN1,ZFP36	31 (4)	3
PTGER4	G-protein coupled receptor		2			0.392	1.99e-08	0.001	Creb,DDIT3,LPL,PDPK1,PTGER4,STAT	APOA1,APOA4,ARRDC3,C3AR1,CAV1,CCL3L3,CISH,CITED2,CTH,CXCL10,Cxcl9,DYRK1B,EIF4EBP2,FCER1G,G6PC,GBP6,GNAS,IFI16,IL18,Irgm1,LCN2,RSAD2,RTP4,Saa3,SLC13A3,SOCS2	26 (6)	6				Alp,APOA5,Creb,CREB3L3,GDNF,JUN/JUNB/JUND,PDPK1	CDK6,IFIH1,IRF7,Irgm1,NOS2,TRIM21
PPARD	ligand-dependent nuclear receptor	2.02	1			-0.243	2.05e-08	0.0003	PPARD	APOA1,APOA4,C1QB,C1QC,CCL3L3,CD68,GOT2,GPD2,IL1B,INHBE,Irgm1,LIPG,PCYOX1,PPARG,RBP1,SLC10A2,UCP2	17 (1)	1		ALDH1A1,CEBPA,CEBPB,PLA2G1B,PLCL2		ACOX1,MDFI,NFkB (complex),PDPK1	CCND1,CDK4,Irgm1,NOS2,PRKAA,STAT1
MPL	transmembrane receptor		2			-1.521	2.1e-08	0.025	ERK1/2,GAB1,GAB2,JAK2,MPL,PI3K (complex),RAP1B,STAT3,STAT5A,STAT5a/b,THPO	APOA4,BHMT,CAV1,CCL3L3,CDKN1A,CISH,CTSV,Cxcl9,CYP17A1,Cyp2b13/Cyp2b9,FCER1G,FGA,GBP3,GBP6,GRK5,IFI16,IFI30,IGFBP3,IL1B,Irgm1,LCN2,LCP2,NIFK,ONECUT1,PFN1,RBP1,RORC,RSAD2,SAA1,Saa3,SOCS2,SPI1,SYVN1,TXNIP,ZFP36	35 (11)	10				STAT5a/b
PARP9	enzyme		2	Inhibited	biased	-2.837	2.13e-08	0.0005	PARP9,STAT1	CCL3L3,CD74,CDKN1A,CXCL10,Cxcl9,FCER1G,GBP3,GBP6,HLA-DQB1,IFI16,IFI30,IL1B,Irgm1,LCN2,NLRC5,PPARG,RBMS1,RORC,RSAD2,RTP4,SMAGP	21 (2)	2	IFNG			IRF7,STAT1
IL10RA	transmembrane receptor		2			-0.632	2.36e-08	0.0142	IL10,IL10RA,STAT1,STAT3,TYK2	ACSS2,APOA4,CD68,CDH1,CLEC12A,CTH,CXCL13,Cxcl9,EFEMP1,FCGR3A/FCGR3B,FGA,GBP3,GBP6,Gdap10,Hamp/Hamp2,IFI16,IFI30,IL18,IL1B,Irgm1,LCN2,LILRB4,LRG1,Ly6a (includes others),NLRC5,Nnt,NXPE2,PLA2G16,PPARG,RARRES1,RGS16,RORC,RSAD2,RTP4,SAA1,Saa3,SGK1,SMAGP,Speer4a (includes others),ZFP36	40 (5)	5	Hbb-b2,HNF4A,Immunoglobulin,NFkB (complex)	TLR4		CBS/CBSL,CTSE,NR5A2,PDGFRA,SCIN,STAT1	ARG2,HPSE,IRF7,Irgm1,LCN2,NLRC5,NOS2,NR1H3,PSMB9
GDNF	growth factor		2			-1.857	2.36e-08	0.0423	Akt,AKT1,c-Src,ERK,ERK1/2,FYN,GAB1,GDNF,Jnk,Mapk,MAPK1,MAPK3,MAPK7,P38 MAPK,PI3K (complex),RAC1,RET,SHC1,STAT3	APOA1,APOA4,BHMT,C1QC,CCL3L3,CD74,Ces1b/Ces1c,CHKA,CTSV,Cxcl9,CYP17A1,DBP,DDT,FCER1G,FGA,FTL,FXYD5,G6PC,GBP3,GBP6,GOT1,GOT2,GRK5,HLA-DMA,HLA-DQB1,HSP90AA1,HSPD1,IFI30,IGFBP3,IL1B,Irgm1,KLF10,LCN2,MIF,NFIL3,PPARG,RBP1,RGS16,RORC,RSAD2,SAA1,Saa3,SOCS2,SPI1,SYT1,SYVN1,TXNIP,WIPF1,ZFP36	49 (19)	18	IFNG,NFkB (complex),PTGER4,TLR3,TLR4,TLR9	NOS2,RBPJ		CCND1,FYN,Immunoglobulin,MAPK7,RET
Smad2/3	group		2			0	2.39e-08	0.0045	PPARA,SMAD2,Smad2/3,SMAD3	ACSS2,AHCY,APOA4,AQP8,C1QB,CDH1,CDKN1A,CTH,CXCL10,CYP2B6,FBXO21,FGA,FITM1,GPD2,HACL1,IL1B,INSIG2,LIPG,Ly6a (includes others),Orm1 (includes others),PHLDA1,PMVK,PPARD,PPARG,SLC10A2,SOCS2,UCP2,ZFP36	28 (4)	3					PPARA
CEBPA	transcription regulator		2			0.302	2.45e-08	0.049	Casp12,CEBPA,CREBBP,GADD45A,PPARG,PTPN11,SREBF1,STAT3,TYK2	ACSS2,APOA4,BHMT,C3AR1,CAMK1D,CAMK2B,CAV1,CD68,CDKN1A,CYP2B6,CYP3A7,FCER1G,FGA,G6PC,GBP3,GBP6,GRHL3,Hamp/Hamp2,HSD11B1,IFI16,IFI30,IGFBP3,IL18,IL1B,INSIG2,Irgm1,IVD,KLRC1,LCN2,Ly6a (includes others),NFIL3,ONECUT1,PMVK,PPARD,PPARG,RSAD2,S100a11,SAA1,Saa3,SGK1,SPI1,UCP2,ZFP36,ZMIZ1	44 (9)	9	CDK6,Creb,EBF1,FOXA2,Gsk3,IFNG,KDM1A,LCAT,MGEA5,NFE2L2,NFkB (complex),NR1H4,NR1I2,NR3C1	CRY1,KLF3,NCSTN,PPARA,SELENOS,SETDB1,TRIB2		ATF4,EFNB2,Gm-Csf Receptor,Growth hormone,LCN2,PTAFR,PTPRE,RORA,S100A8,SCD,STAR,TLR9	ARG2,HLA-B,MAPKAPK2,ONECUT1,PPARD,RBL1,THBD
MBL2	peptidase		3			-0.762	2.48e-08	0.0417	Akt,C3,C3AR1,C5,DGAT1,ERK,ERK1/2,F2,Mac,MAPK1,MAPK3,MASP2,MBL2,PARP1	BHMT,C3AR1,CAV1,CCL3L3,CD68,CDH1,CDKN1A,CISH,CTSV,CXCL10,CXCL13,Cxcl9,CYP17A1,CYP2B6,DDT,DHRS9,ESM1,GBP6,GOT1,GRK5,HLA-DMA,HLA-DQB1,HSP90AA1,IFI16,IGFBP3,IL1B,KLF10,LCN2,MIF,NFIL3,NFIX,PPARD,PPARG,RGS16,RORC,Saa3,SGK1,SYT1,SYVN1,TAGLN2,TRIO,UCP2,WIPF1	43 (14)	12	ACOX1,CEBPB,NFkB (complex),TLR3	PPARA		MASP1
CXCR2	G-protein coupled receptor		2			-0.48	2.52e-08	0.0239	Akt,CCR1,CXCR2,EGFR,ERK1/2,Jnk,Mapk,STAT3	AHCTF1,APOA1,APOA4,BHMT,CAV1,CCL3L3,CDKN1A,CHKA,CTSV,CXCL10,Cxcl9,CYP17A1,DBP,ERBB4,FCER1G,FGA,GAS5,GBP3,GBP6,GRK5,IFI16,IFI30,IGFBP3,IL1B,Irgm1,LCN2,MTHFR,NFIL3,PPARD,PPARG,RBP1,RORC,RSAD2,SAA1,Saa3,SGK1,SYT1,SYVN1,TXNIP	39 (8)	8	IL5,TCL1A	Immunoglobulin,RORA,TLR4
TRIB2	kinase		2			1.257	2.52e-08	0.0065	AKT1,BAX,CASP3,CASP8,CEBPA,MMP14,TRIB2	BHMT,C1QC,C3AR1,CD74,CDH1,CDKN1A,Ces1b/Ces1c,CISH,CYP2B6,CYP3A7,FXYD5,GOT2,GRHL3,Hamp/Hamp2,HSD11B1,Ifitm1,IGFBP3,IL18,IL1B,KLRC1,LCN2,Ly6a (includes others),NFIL3,ONECUT1,PHLDA1,PPARD,PPARG,SAA1,Saa3,SPI1,ZMIZ1	31 (7)	6	IFNG	TET2			CEBPA,CEBPB
MASP1	peptidase		3			-0.762	2.55e-08	0.0425	Akt,C3,C3AR1,C5,DGAT1,ERK,ERK1/2,F2,Mac,MAPK1,MAPK3,MASP1,MASP2,PARP1	BHMT,C3AR1,CAV1,CCL3L3,CD68,CDH1,CDKN1A,CISH,CTSV,CXCL10,CXCL13,Cxcl9,CYP17A1,CYP2B6,DDT,DHRS9,ESM1,GBP6,GOT1,GRK5,HLA-DMA,HLA-DQB1,HSP90AA1,IFI16,IGFBP3,IL1B,KLF10,LCN2,MIF,NFIL3,NFIX,PPARD,PPARG,RGS16,RORC,Saa3,SGK1,SYT1,SYVN1,TAGLN2,TRIO,UCP2,WIPF1	43 (14)	12	MBL2
CST5	other		3			-1.344	2.75e-08	0.0386	Akt,AKT1,BAX,BID,CAPN1,CASP3,CASP8,CASP9,CST5,CTSH,CTSL,DICER1,EIF2AK2,IL18,IL1B,MAP3K1,Mapk,MAPK8,MMP3,NFkB (complex),P38 MAPK,PRKCD,PRKN,PTEN,STAT1	AHCTF1,ATXN2,BCAP31,C1QC,C3AR1,CAV1,CDH1,CDKN1A,Ces1b/Ces1c,CHD3,CHD7,CITED2,CKS1B,Cox5b,CTH,CXCL10,CXCL13,CYP2B6,DBP,DDT,EEF1B2,EMP3,FCER1G,FCGR3A/FCGR3B,FXYD5,G6PC,GBP3,GNAS,GOT2,Hamp/Hamp2,HLA-DMA,HSD11B1,IFI16,IFI30,Ifitm1,IL18,IL1B,Irgm1,KLF10,LIPG,MIF,MT-ATP6,MTHFR,MYL9,NIFK,NLRC5,NNMT,NPAS2,PAN2,PPARD,RBP1,RORC,RSAD2,RTP4,RYBP,SAA1,SF3A1,SLC10A2,SLC3A1,SMAGP,SP140,SUCNR1,SYT1,Tmsb4x (inclu…	67 (25)	22				SOX4	DCAF1,DNAJB4,HNRNPDL,IGBP1,ITPR3,MAPK13,NPAS2,NR2F1,NR3C1,TARDBP
RGCC	other		3			-0.453	2.91e-08	0.0359	Akt,AKT1,AMPK,APP,AR,C/ebp,CDK1,CDKN1B,CDX2,EZH2,FOS,FOXO1,HMGA1,INSR,IREB2,JUN,JUNB,MAP2K1,MAPK14,MDM2,MDM4,NOS2,P38 MAPK,RAD9A,RB1,RGCC,SCD,SIRT2,STAT1,TP53,TP73	AHCY,APOA1,AQP8,ARNTL,ARRDC3,ATXN2,BCAP31,C3AR1,CAMK2B,CD68,CDH1,CDKN1A,Ces1b/Ces1c,CHD3,CISH,CTH,CXCL10,CYP17A1,CYP2B6,DDT,DYRK1B,EFEMP1,ELOVL3,FCER1G,FGA,FTL,FXYD5,G6PC,GAS5,GBP3,GLS2,GNAS,GOT1,GOT2,GPR182,GRK5,H1F0,HIPK2,HSP90AA1,HSPD1,IGFBP3,IL1B,LILRB4,LRG1,MARK2,MIF,MRAS,MRPL9,MT-ATP6,MTHFR,MYL9,NDUFA7,NFIL3,NFIX,NLRC5,Orm1 (includes others),PFN1,PMVK,PPARD,RGS16,RORC,SAA1,Saa3,SFXN1,SLC10A…	78 (31)	31	PLK2,SAMSN1,TBK1			SCD
HLA-B27	complex		3		biased	-1.616	2.94e-08	0.0099	ATF4,B2M,EIF2AK3,FCER1G,HLA-B,HLA-B27,Mapk,SREBF1,STAT1	ACSS2,APOA1,CAMK1D,CCL3L3,CDKN1A,CHAC1,CTH,CXCL10,Cxcl9,DBP,FCER1G,G6PC,GBP3,GBP6,Hamp/Hamp2,HLA-DQB1,IFI16,IFI30,IL1B,Irgm1,LCN2,NFIL3,NLRC5,PMVK,PPARG,RORC,RSAD2,RTP4,SMAGP,UCP2,ZFP36	31 (9)	7
PLK4	kinase		3	Inhibited		-2.224	3.02e-08	0.0463	Akt,BMP2,C3,CENPJ,Creb,ECT2,ERK1/2,FBXW5,HGF,Histone h3,IGF1,JUN,MAPK14,MAPK9,MMP12,MMP3,MMP7,MMP9,NFkB (complex),PLAU,PLG,PLK4,PPP2CA,RUVBL1,SRF,STAT1,STAT3,Tgf beta,TGFB1,TYK2	ACSS2,APOA4,AQP8,ARNTL,ATXN2,BHMT,C1QB,C1QC,C3AR1,CAV1,CD68,CD74,CDKN1A,CISH,CITED2,CRY1,CTH,CTSV,CXCL10,CXCL13,Cxcl9,CYP2B6,CYP3A7,DYRK1B,EFEMP1,EIF4EBP2,ERBB4,FCGR3A/FCGR3B,FOXA3,FTL,GJB2,GNAS,GOT1,GPD2,Hamp/Hamp2,HLA-DMA,HLA-DQB1,HSP90AA1,IFI30,IL1B,KLF10,KLRC1,Ly6a (includes others),MIF,MN1,MRAS,MT-ND3,MYL9,NFIL3,NLRC5,NNMT,PAN2,PDCD10,PLA1A,PLAC8,RORC,RTP4,SAR1B,SF3A1,SGK1,SLC10A2,SLC13A3,SL…	73 (30)	28		SMARCB1		ECT2,RBL1,RGS1
MST1	growth factor		2			1.697	3.17e-08	0.033	Akt,AKT1,ERK,ERK1/2,FOXO3,FOXP3,IKBKB,JUN,Mapk,MST1,NFKBIA,NOS2,SIRT1,SRC,STAT1	BHMT,C1QC,C3AR1,CAV1,CD74,Ces1b/Ces1c,CISH,CKS1B,CXCL13,Cxcl9,CYP17A1,DBP,ESM1,FCER1G,FXYD5,G6PC,GAS5,GBP3,GBP6,GOT1,GOT2,Hsd3b4 (includes others),IFI30,IGFBP3,IL18,Irgm1,KLF10,LILRB4,MTHFR,NFIL3,NLRC5,Orm1 (includes others),PHLDA1,PPARD,RBP1,RSAD2,Rtp3,RTP4,SAA1,SFXN1,SGK1,SLC10A2,SLC16A2,SMAGP,Snrpc,Snrpg,SPR,SYT1,SYVN1,TXNIP	50 (15)	15	HNF4A	LAMTOR5			CCND1,IKBKB,NOS2,SOX4,STAT1
HDL	complex		2			-0.25	3.2e-08	0.0381	AGT,Akt,AKT1,AMPK,APOE,C3,CAMP,CCND1,EGFR,ERK,ERK1/2,GJA1,HDL,Jnk,LDL,LPL,MAPK1,NFkB (complex),NFKBIA,P38 MAPK,Pkc(s),PRKAA,PRKAA2,RBP4,STAT3,TF	AHCTF1,APOA4,BHMT,C1QC,C3AR1,CAMK2B,CD68,Ces1b/Ces1c,CISH,CKS1B,Cox5b,CYP17A1,CYP2B6,DDT,EEF1B2,EFEMP1,ERBB4,ESM1,FBXO21,FCER1G,FGA,FXYD5,G6PC,GAS5,GBP3,GBP6,GJB2,GNAS,GOT1,GOT2,GRHL3,HACL1,Hamp/Hamp2,HLA-DMA,HSPD1,IFI30,IL18,IL1B,Irgm1,KLF10,LIPG,Ly6a (includes others),MIF,MT-ATP6,MTHFR,NFIL3,PFN1,PHLDA1,PPARD,PPP1R3C,RBP1,RGS16,RORC,Rtp3,SAA1,SLC16A2,SLC3A1,SOCS2,SRGAP2,SYT1,SYVN1,Tmsb4x (inclu…	64 (26)	26				CCND1,PRKAA,STAR	INSIG1,NFkB (complex)
SRMS	kinase		3			1.604	3.22e-08	0.0244	Akt,AKT1,DOK1,EGFR,ERK,ERK1/2,HRAS,IGF1R,Mapk,MAPK1,Mek,Nfat (family),PTK6,RAF1,Ras,RASA1,SRMS,STAT3,STAT4,TBX21	AHCTF1,APOA1,APOA4,BHMT,C1QC,CD68,CD74,Ces1b/Ces1c,CHKA,Cox5b,CTSV,Cxcl9,CYP17A1,DBP,DDT,DHRS9,EMP3,ERBB4,ESM1,FCER1G,FGA,FXYD5,G6PC,GBP3,GBP6,Gdap10,GJB2,GOT1,GOT2,GRK5,Hamp/Hamp2,HLA-DMA,HLA-DQB1,HSP90AA1,IFI30,Irgm1,KLF10,MTHFR,NFIL3,NOP56,PHLDA1,PLAC8,PPARD,RORC,RSAD2,SAA1,Saa3,SLC16A2,SMAGP,Snrpg,SOCS2,SYT1,SYVN1,Trim30a/Trim30d,WIPF1,ZFP36	56 (20)	17
HSPA5	enzyme		2			-1.521	3.28e-08	0.0158	ACACA,Akt,BAX,CASP4,CHUK,EIF2AK3,ERK1/2,F3,HSPA5,IRF3	BHMT,CAV1,CDH1,CTSV,CXCL10,Cxcl9,CYP17A1,EFEMP1,G6PC,GBP3,GRK5,Hamp/Hamp2,HSP90AA1,IFI16,Ifitm1,IGFBP3,IL18,Irgm1,KLF10,LCN2,NFIL3,NLRC5,PLAC8,PPARG,RBP1,RGS16,RSAD2,Rtp3,Saa3,SGK1,SLC16A2,SYT1,SYVN1,Trim30a/Trim30d,ZFP36	35 (10)	10	ANGPT2,ATF4,IL5,INS,LCAT,MAPKAPK2,TLR4	ACOX1,CHGA,H6PD,HNF4A,SELENOS,SLC13A1,TSC2		IRF3	CASP4
PDGFRA	kinase		2	Inhibited		-2.16	3.32e-08	0.0364	Akt,AKT1,ERK1/2,ITGB3,MAPK8,PDGFRA,PI3K (complex),PTPN11,RAC1,SHC1,STAT1,STAT3,STAT5a/b	APOA1,APOA4,BHMT,C1QC,CAV1,CD68,CD74,CDKN1A,Ces1b/Ces1c,CISH,CTSV,CYP17A1,FGA,FTL,FXYD5,GBP3,GOT2,GRK5,IFI16,IFI30,IGFBP3,IL1B,LCN2,LCP2,MIF,MTHFR,NFIL3,NIFK,NLRC5,PPARD,PPARG,RBP1,RORC,RTP4,SAA1,Saa3,SMAGP,SPI1,SYT1,SYVN1,TXNIP,ZFP36	42 (13)	13	IL10RA,MAP2K2,TSC2			PTPN11,STAT1,STAT5a/b
RUNX1T1	transcription regulator		2			0.756	3.66e-08	0.0055	CEBPB,JUN,RUNX1T1	BHMT,C3AR1,CCL3L3,CDH1,CXCL10,DYNLT1,FTL,G6PC,GNAS,GOT1,Hamp/Hamp2,HSD11B1,HSP90AA1,IFI16,LCN2,LCP2,MTHFR,PPARD,PPARG,SAA1,Saa3,SGK1,SLC10A2,Snrpc,Snrpg,SPI1,Tmsb4x (includes others),ZFP36	28 (3)	3					CEBPB
IRF7	transcription regulator		3			-1.938	3.8e-08	0.0283	ATF4,DDIT3,EPO,HIF1A,IRF7,NFE2L2,RUNX2,STAT5A	APOA4,ATF7,BHMT,CA1,CDKN1A,CHAC1,CHORDC1,CISH,CSNK2B,CTH,CXCL10,Cyp2b13/Cyp2b9,ERBB4,FTL,FXYD1,G6PC,GBP3,GCHFR,GNAS,Hamp/Hamp2,HSP90AA1,IFI16,IGFBP3,IL18,IL1B,INMT,Irgm1,LCN2,MIF,MRPS18B,ONECUT1,PLAC8,PPARG,RORC,RSAD2,RTP4,SAA1,SLC16A2,SLC3A1,SOCS2,SYT1,TCN2,TMEM19,Trim30a/Trim30d,Xlr3c (includes others)	45 (8)	8	DOCK8,EBF1,FYN,FZD9,Ifnar,IFNG,IKBKG,IL21,IL5,IRF3,NFkB (complex),PARP9,SAMSN1,SASH1,TBK1,TLR3,TLR9,TMEM173	ACKR2,CACTIN,H2AFY,IL10RA,Immunoglobulin,PTGER4,TRIM24		CASP4,IFNA10,IFNA14,IFNA16,IFNA17,IFNA21,IFNA7,IFNK,IFNW1,JAK2,PSMB9,S100A8,USP25,ZC3HAV1
NR2F1	ligand-dependent nuclear receptor		2			1.8	3.83e-08	0.0027	Ap1,NR2F1,PPARA	ACSS2,AHCY,APOA4,AQP8,C1QB,CCL3L3,CDH1,CTH,CYP2B6,FBXO21,FGA,FITM1,GPD2,HACL1,IGFBP3,IL1B,INSIG2,LIPG,PHLDA1,PMVK,PPARD,PPARG,SLC10A2,SOCS2,UCP2	25 (3)	3		Cg,CST5		RARB	PPARA
ARID5A	transcription regulator		2	Activated	biased	2.985	3.95e-08	0.0037	ARID5A,STAT1,STAT5a/b	CCL3L3,CDKN1A,CISH,CXCL10,Cxcl9,FCER1G,GBP3,GBP6,IFI16,IFI30,IL1B,Irgm1,LCN2,LCP2,NIFK,NLRC5,PPARG,RBP1,RORC,RSAD2,RTP4,SMAGP	22 (3)	2	ARHGAP21,DOCK8,KLF3,SAMSN1,SASH1			IFNG	STAT1,STAT5a/b
JAK1	kinase		2	Inhibited		-2.54	3.99e-08	0.0443	AKT1,BTK,EIF4E,ERBB3,ERK1/2,IL10RA,IL10RB,IRS1,IRS2,JAK1,JAK2,MAPK1,NFkB (complex),P38 MAPK,PI3K (complex),PTPN11,RAF1,SHC1,SOCS3,STAT,STAT1,STAT3,STAT5A,STAT5a/b,STAT5B,STAT6,SYK,TYK2	ACSS2,APOA4,BHMT,C1QC,CAV1,CCL3L3,CD68,CD74,CDKN1A,Ces1b/Ces1c,CISH,CITED2,CLEC12A,CTH,CTSV,CYP17A1,CYP2B6,DBP,DDT,EFEMP1,EMP3,FCGR3A/FCGR3B,FGA,FTL,FXYD5,G6PC,GAS5,Gdap10,GNAS,GOT2,GRK5,Hamp/Hamp2,HIPK2,HLA-DMA,IFI30,IGFBP3,IL1B,LCP2,LRG1,LSM2,Ly6a (includes others),MIF,NFIL3,NIFK,Nnt,NOP56,NXPE2,ONECUT1,PFN1,PLA2G16,PPP1R3C,RGS16,RTP4,SAA1,SLC3A1,SMAGP,SOCS2,Speer4a (includes others),SPI1,SYVN1…	62 (28)	28	CSF2 receptor,Growth hormone,IFNG,IL21,IL5,LIF,RETNLB	MGEA5,PTPRE		NFkB (complex),PSMB9,STAT1,STAT5a/b,STAT5B
IL17D	other		2	Inhibited	biased	-2.502	4.03e-08	0.0097	ERK1/2,IL17D,STAT1	BHMT,CAV1,CDKN1A,CTSV,CXCL10,CXCL13,Cxcl9,CYP17A1,FCER1G,GBP3,GBP6,GRK5,IFI16,IFI30,IGFBP3,IL1B,Irgm1,LCN2,NLRC5,PPARG,RORC,RSAD2,RTP4,Saa3,SGK1,SMAGP,SYVN1	27 (3)	3		IFNG		STAT1
ADAM17	peptidase		2			-0.42	4.16e-08	0.0439	ADAM17,Akt,AKT1,EGFR,ERBB3,ERK,ERK1/2,IGF1R,MAPK1,MAPK3,NOTCH1,SHC1,STAT3	AHCTF1,APOA4,BHMT,C1QC,CAV1,CD68,CD74,Ces1b/Ces1c,CHKA,Cox5b,CTSV,Cxcl9,CYP17A1,DDT,ERBB4,ESM1,FCER1G,FGA,FTL,FXYD5,GAS5,GBP3,GBP6,GOT1,GOT2,GRK5,HLA-DMA,HLA-DQB1,IFI30,IL18,Irgm1,KLF10,LCN2,Ly6a (includes others),MTHFR,NFIL3,PPARD,PPARG,RGS16,RORC,RSAD2,SAA1,Saa3,SLC16A2,SOCS2,SPI1,SYT1,SYVN1,TXNIP,WIPF1,ZFP36	51 (13)	13	IFNG,MAPKAPK2,Pkg	INSR		CXCL2,Notch	KRT1
RNF5	enzyme		3	Activated		2.654	4.29e-08	0.0346	Ap1,ERK,ERK1/2,IFNB1,IKBKE,IRF3,IRF7,JKAMP,JUN,Mapk,MAVS,NFkB (complex),P38 MAPK,PXN,RELA,RNF5,TBK1,TRAF3	APOA1,ATF7,BHMT,C3AR1,CD74,CHKA,CITED2,CTSV,CXCL10,CXCL13,Cxcl9,CYP17A1,CYP2B6,DBP,GBP3,GBP6,GNAS,GOT1,GRK5,IFI16,Ifitm1,IGFBP3,IL1B,Irgm1,KLF10,LCN2,LILRB4,MIF,MTHFR,NLRC5,PLA1A,PLAC8,RORC,RSAD2,RTP4,Saa3,SGK1,SLC10A2,SLC3A1,Snrpc,Snrpg,SPI1,SYVN1,Tmsb4x (includes others),Trim30a/Trim30d,UBE2E2	46 (18)	15
CARHSP1	other		2			0.853	4.65e-08	0.0004	CARHSP1,PPARA	ACSS2,AHCY,APOA4,AQP8,C1QB,CTH,CYP2B6,FBXO21,FGA,FITM1,G6PC,GPD2,HACL1,INSIG2,LIPG,PHLDA1,PMVK,PPARD,PPARG,SLC10A2,SOCS2,UCP2	22 (2)	2		KLF3			PPARA
HSPB1	other		2			0.16	4.76e-08	0.0165	Akt,ERK1/2,HSF1,HSPB1,JUN,LPL,MAP2K4,MAPK14,P38 MAPK,PRKCD,Ubiquitin	APOA1,APOA4,ATN1,BHMT,C3AR1,CAV1,CCL3L3,CHD3,CKS1B,CTSV,Cxcl9,CYP17A1,DNAJB1,G6PC,GNAS,GOT1,GRK5,HSPD1,IFI16,IGFBP3,IL1B,LCN2,LIPG,LSM2,MIF,MTHFR,NFIL3,PPARD,RBP1,RYBP,SAA1,Saa3,SLC10A2,Snrpc,Snrpg,SPR,SYT1,SYVN1,Tmsb4x (includes others)	39 (11)	11	MAPKAPK2,NFkB (complex)	CCND1,SLC13A1,TSC2
MAPK13	kinase		3			-0.365	4.88e-08	0.0482	26s Proteasome,Ap1,BAX,CASP3,CCND1,CCND3,CEBPA,CHUK,CREB1,CSF2,DDIT3,DICER1,DUSP1,EGFR,EGR1,EIF2AK2,ELK4,ERK1/2,ESR1,ESR2,FOS,FOXO1,GATA1,GATA2,GATA6,HDAC5,HIF1A,IL10,IL1B,IL2,IRF3,JUN,KAT5,MAPK1,MAPK13,MAPKAPK2,MEF2C,MKNK1,MYC,Nfat (family),NFATC4,NFE2L2,NFKBIA,NR3C1,NR3C2,NR4A2,PPARA,PPARG,PRKCD,PTEN,RAF1,RB1,RBL2,RPS6KA5,SMAD3,SRF,SRSF2,STAT3,STAT5A,STAT5a/b,STAT6,TGFB1,TNF,TOB1,TSC2	ACSS2,AHCTF1,ARNTL,ARRDC3,ATF7,ATXN2,BAIAP2,C1QB,C3AR1,CA1,CALN1,CAMK1D,CAV1,CCL3L3,CD68,CDH1,CDKN1A,CHD7,CHORDC1,CITED2,CKS1B,CRY1,CTH,CTSV,Cxcl9,CYP17A1,Cyp2b13/Cyp2b9,CYYR1,DDT,DHRS9,Ear2 (includes others),EEF1B2,EFEMP1,ESM1,ETNPPL,FBXO21,FCER1G,FGA,FITM1,FOXA3,FTL,FXYD1,G6PC,GAS5,GBP3,GBP6,GCHFR,GOT1,GPD2,GRK5,H1F0,HLA-DMA,HSP90AA1,HSPB6,IFI16,IFI30,Ifitm1,IL1B,INMT,INSIG2,Irgm1,IVD,LAPTM5,LC…	120 (65)	59	FGF13	CST5			NFE2L2
Lh	complex		2	Inhibited		-2.673	4.9e-08	0.0492	Akt,AKT1,CDK5,CGA,CREB1,ERK,ERK1/2,HSD11B1,IRS1,ITGB1,JAK2,Lh,LHCGR,Mapk,MAPK1,MMP9,Pka,SHC1,STAT1,STAT5B	APOA1,ARNTL,BHMT,C1QC,CALN1,CAMK1D,CAV1,CD68,CD74,Ces1b/Ces1c,CTSV,Cxcl9,CYP17A1,Cyp2b13/Cyp2b9,CYP2B6,DBP,DDT,FCER1G,FGA,FTL,FXYD5,G6PC,GBP3,GBP6,GOT1,GOT2,GRK5,HLA-DMA,HSD11B1,Hsd3b4 (includes others),IFI30,IGFBP3,Irgm1,KLF10,LCN2,LRG1,NFIL3,NLRC5,PFN1,PPARD,PPP1R3C,RBP1,RGS16,RORC,RSAD2,RTP4,Saa3,SGK1,SMAGP,SPI1,SYT1,SYVN1,TAGLN2,UCP2,WIPF1,ZFP36	56 (20)	20	NR1H3			Creb,Gsk3,JAK2,STAR,STAT1,STAT5B
GPR183	G-protein coupled receptor		3			-1.434	4.98e-08	0.0033	AKT1,AMPK,AR,ATF4,CEBPA,Creb,CREB3L3,EGFR,EGR1,EIF4E,ERK,ERK1/2,ETS1,GATA1,GPR183,HIF1A,IL10,MYCN,Nfat (family),NFKBIA,NOS2,NR3C2,PPARA,RAF1,RUNX2,STAT5a/b,STAT6,TNF,TSC2	ACSS2,AHCTF1,ARRDC3,BAIAP2,BHMT,C1QB,C3AR1,CA1,CCL3L3,CDH1,CHAC1,CRY1,CSNK2B,CTDNEP1,CTH,CTSV,CXCL10,CYP17A1,Cyp2b13/Cyp2b9,CYYR1,DHRS9,EIF4EBP2,FBXO21,FCER1G,FCGR3A/FCGR3B,FITM1,FXYD5,G6PC,GCHFR,GNAS,GOT1,GPD2,GRK5,IFI16,IGFBP3,KLF10,KLRC1,LAIR1,LCN2,LIPG,LSM2,MRAS,MT-ATP6,NIFK,NNMT,ONECUT1,PAN2,PILRB,PLVAP,PMVK,POLR2L,PPARD,PPARG,PRELP,RBPMS,RORC,RPL13A,RPL3,RPS26,Rtp3,SFXN1,SGK1,SMAGP,SPR,SYVN…	70 (29)	28	SOX4			Creb	IFNG
HMGCR	enzyme		3			-0.329	5.16e-08	0.0175	AMPK,ATF4,CASP3,CCR2,CDKN2A,CEBPA,CTNNB1,DICER1,EGFR,EGR1,EIF2AK2,ERK1/2,ETS1,F2,GATA1,GATA2,GLI1,HMGCR,HSF1,IL10,KRAS,Mapk,MYB,MYC,Nfat (family),NR3C2,NR4A2,PPARA,PRKCD,PTEN,RAF1,Ras,RBL2,RUNX2,SREBF1,SREBF2,SRF,STAT5A,STAT5a/b,Tgf beta,TNF,TSC2	2900026A02Rik,AHCTF1,AHCY,APOA1,ARPC3,ARRDC3,ATN1,BAIAP2,BHMT,C1QB,CA1,CCL3L3,CDH1,CHAC1,CHD7,CSNK2B,CXCL13,CYP17A1,Cyp2b13/Cyp2b9,CYYR1,DBP,DHRS9,DNAJB1,Ear2 (includes others),EFEMP1,EMP3,FAM111A,FBXO21,FITM1,G6PC,GBP3,GLS2,GOT1,GOT2,GPD2,GRHL3,GRK5,Hsd3b4 (includes others),HSP90AA1,HSPD1,IGFBP3,IL1B,KLRC1,LAIR1,LILRB4,Ly6a (includes others),MARK2,MCMBP,MIF,MN1,MT-ATP6,MTHFR,MYL9,NIFK,NNMT,NOP56…	83 (42)	41	APOE,Gsk3,IL5,INS,INSR,MTORC1,NR1H3,NR5A2	HOXA10,IFNG,INSIG1,LCAT,MGEA5,NR0B2,PPARA
TMEM173	other		2			-0.333	5.53e-08	0.0165	ERK,IRF3,NFKBIA,STAT3,TMEM173	APOA1,APOA4,CAV1,CCL3L3,CDKN1A,CKS1B,CXCL10,Cxcl9,ESM1,FCER1G,FGA,GAS5,GBP3,GBP6,GOT1,GRK5,Hamp/Hamp2,IFI16,IFI30,IL1B,Irgm1,KLF10,LCN2,NLRC5,PLAC8,PPARD,RBP1,RGS16,RSAD2,Rtp3,SAA1,Saa3,SGK1,SLC16A2,Tmsb4x (includes others),Trim30a/Trim30d	36 (5)	5				IRF3,IRF7,LCN2,LIF,NOS2
TSC2	other		2	Activated		2.188	6.15e-08	0.0295	Akt,AKT1,Cdc42,CRTC2,ERK1/2,HIF1A,Mapk,MTOR,MTORC1,PI3K (complex),RHO,STAT1,STAT3,TSC2	ACSS2,APOA1,APOA4,BHMT,C1QC,CAV1,CCL3L3,CD68,CD74,Ces1b/Ces1c,CHKA,CISH,CTSV,CXCL10,CYP17A1,DBP,EMP3,ERBB4,FGA,FXYD5,GBP3,GCHFR,GNAT1,GOT1,GOT2,GRK5,Hamp/Hamp2,HSD11B1,IFI16,IFI30,MIF,NLRC5,PFN1,PHLDA1,PLAC8,PRELP,RORC,RTP4,SAA1,Saa3,SMAGP,SYT1,SYVN1,TMEM19,TXNIP,UCP2,ZFP36	47 (14)	14	PTPN11,RGS20	CCND1,CDK6,Cg,INS,MAPKAPK2,PIM2,PRKAA		Gsk3,IFNG,OGG1,PDGFRA,SCD	ATF4,HSPA5,HSPB1,MTORC1,PHLPP2,STAT1
MAML1	transcription regulator		2			0.333	6.48e-08	0.0152	AKT1,CREBBP,EP300,MAML1,NFKBIA,NOTCH1,PRKAA,RUNX2	APOA1,C1QC,CAMK2B,CCL3L3,CD68,CD74,Ces1b/Ces1c,CISH,CKS1B,CSNK2B,Cxcl9,FCER1G,FXYD5,G6PC,GAS5,GBP3,GNAS,GOT2,GRK5,HSD11B1,IFI16,IGFBP3,IL18,IL1B,LCN2,Ly6a (includes others),PHLDA1,RBP1,RGS16,RORC,Rtp3,Saa3,SGK1,SLC16A2,SPI1,Tmsb4x (includes others)	36 (8)	8				Alp	PRKAA
SH3BP2	other		2	Inhibited		-3.162	7.21e-08	0.0464	Akt,AKT1,ERK,ERK1/2,Jnk,MAP2K1/2,NFATC2,SH3BP2,STAT1,SYK	BHMT,C1QC,CAV1,CD74,CDKN1A,Ces1b/Ces1c,CITED2,CTSV,Cxcl9,CYP17A1,FCER1G,FXYD5,G6PC,GBP3,GBP6,GOT1,GOT2,GRK5,IFI16,IFI30,IGFBP3,IL18,IL1B,Irgm1,KLF10,LCN2,NFIL3,NLRC5,PHLDA1,PPARG,RBP1,RSAD2,RTP4,Saa3,SGK1,SMAGP,SOCS2,SYT1,SYVN1,ZFP36	40 (10)	9				Immunoglobulin,STAT1
EBF1	transcription regulator		2			-1.897	7.63e-08	0.0496	Akt,CEBPA,EBF1,ERK1/2,STAT1	BHMT,C3AR1,CAV1,CTSV,CXCL10,Cxcl9,CYP17A1,CYP2B6,CYP3A7,FCER1G,G6PC,GBP3,GBP6,GRHL3,GRK5,Hamp/Hamp2,HSD11B1,IFI16,IFI30,IGFBP3,IL1B,Irgm1,KLRC1,LCN2,Ly6a (includes others),NFIL3,NLRC5,ONECUT1,PPARD,PPARG,RSAD2,RTP4,SAA1,Saa3,SGK1,SMAGP,SPI1,SYT1,SYVN1,ZMIZ1	40 (5)	5	STAT5a/b,STAT5B	ZNF521		AKT2,CEBPA,CEBPB,IKBKB,IRF7,STAT1,TLR3,TLR4
RARG	ligand-dependent nuclear receptor		2			1.441	8.56e-08	0.0327	Ap1,CEBPB,CTNNB1,FOS,JUN,RARG,YAP1	ATXN2,BHMT,C3AR1,CCL3L3,CD68,CDH1,CTH,CTSV,CXCL10,DYNLT1,ELOVL3,FGA,FTL,G6PC,GAS5,GNAS,GOT1,Hamp/Hamp2,HSD11B1,Hsd3b4 (includes others),HSP90AA1,IFI16,IGFBP3,IL1B,LCN2,LCP2,MTHFR,PPARD,RBP1,SAA1,Saa3,SGK1,SLC10A2,Snrpc,Snrpg,SYT1,Tmsb4x (includes others),Uba52,ZFP36	39 (7)	6	KDM1A			RARB,STRA6	CEBPB
Gm-Csf Receptor	complex		2	Inhibited		-2.694	8.61e-08	0.0207	AKT1,Gm-Csf Receptor,JAK2,Jnk,STAT3,STAT5a/b	APOA4,C1QC,CD74,CDKN1A,Ces1b/Ces1c,CISH,Cxcl9,FCER1G,FGA,FXYD5,G6PC,GBP3,GBP6,GOT2,IFI16,IFI30,IL1B,Irgm1,LCP2,NIFK,PFN1,PHLDA1,PPARD,PPARG,RBP1,RORC,RSAD2,SAA1,Saa3,SGK1,ZFP36	31 (6)	5	CEBPA			JAK2,STAT5a/b
FGR	kinase		2			0.577	8.79e-08	0.048	ABL1,Akt,AKT1,ALOX5,ERK1/2,FCER1G,FGR,GAB2,Jnk,MAPK1,MAPK14,MAPK3,MAPK8,PGR,PI3K (complex),STAT3,SYK	APOA1,APOA4,BHMT,C1QC,CAV1,CCL3L3,CD74,Ces1b/Ces1c,CISH,CITED2,CTSV,CYP17A1,DDT,EFEMP1,FCER1G,FGA,FXYD5,G6PC,GBP3,GBP6,GNAS,GOT1,GOT2,GRK5,HLA-DMA,HLA-DQB1,HSP90AA1,IFI30,IGFBP3,Irgm1,LCN2,MIF,MTHFR,NFIL3,PHLDA1,RBP1,RGS16,RORC,RSAD2,SAA1,Saa3,SOCS2,SPI1,SYT1,SYVN1,TXNIP,WIPF1,ZFP36	48 (17)	16	BTNL2	IFNG
IRF3	transcription regulator		2	Inhibited	biased	-2.722	8.81e-08	0.0368	IFN type 1,IFNA2,IFNB1,IFNE,IRF3,IRF7,NFkB (complex),STAT1	CCL3L3,CD74,CDH1,CDKN1A,CISH,CXCL10,CXCL13,Cxcl9,DBP,FCER1G,GBP3,GBP6,GNAS,GOT1,GRK5,Hamp/Hamp2,HSD11B1,IFI16,IFI30,Ifitm1,IL18,IL1B,Irgm1,LCN2,LILRB4,MT-ATP6,NLRC5,PLAC8,RORC,RSAD2,RTP4,SAA1,SLC15A3,SLC3A1,SMAGP,SOCS2,Trim30a/Trim30d,UBE2E2,ZFP36	39 (8)	8	ANGPT2,Dynamin,FAM20C,FYN,HSPA5,IKBKB,IKBKG,MAPKAPK2,S100A8,TBK1,TLR9,TMEM173,TRIM23,USP25	CACTIN,FOXA3,GMFG,NFE2L2,PTPN11,SIKE1,THBD,TRIM21,USP21		ARG2,B2M,IFNA10,IFNA14,IFNA16,IFNA17,IFNA21,IFNA7,IFNK,IFNW1,IRF7,Irgm1,LCN2,NOS2,NR3C1,PTMS,STAT1
SLPI	other		2	Activated		2.795	8.85e-08	0.0314	MMP9,NFkB (complex),NFKBIA,RELA,SLPI,SMAD1,trypsin	APOA1,CAV1,CD68,CD74,CITED2,CKS1B,CXCL10,Cxcl9,CYP17A1,CYP2B6,DBP,ESM1,GAS5,GBP3,GNAS,GRK5,Hamp/Hamp2,IFI16,IGFBP3,IL18,KLF10,LCN2,MIF,PPARG,RBP1,RGS16,RORC,RSAD2,Rtp3,SAA1,Saa3,SGK1,SLC16A2,SLC3A1,SPI1,Tmsb4x (includes others),ZFP36	37 (7)	7	TLR3			CCND1	IL5,NFkB (complex),trypsin
TCL1A	transcription regulator		2	Inhibited		-2.2	9.16e-08	0.0045	AKT1,DNMT3A,JUN,TCL1A	C1QC,C3AR1,CD74,CDKN1A,Ces1b/Ces1c,CISH,EFEMP1,FXYD5,G6PC,GOT1,GOT2,IFI16,IGFBP3,IL1B,LCN2,Ly6a (includes others),MTHFR,PHLDA1,PPARG,SAA1,SLC10A2,Snrpc,Snrpg,Tmsb4x (includes others),ZFP36	25 (4)	4	TET2			CXCR2,LCN2,S100A8
SCD	enzyme		2	Activated		2.402	9.33e-08	0.0391	ACACA,Akt,AKT1,AMPK,INSR,IRS1,IRS2,NOS2,P38 MAPK,PRKAA,SCD,STAT1	C1QC,CD74,Ces1b/Ces1c,CISH,Cox5b,CXCL10,CYP2B6,FCER1G,FXYD5,G6PC,GBP3,GBP6,GOT2,HSD11B1,HSPD1,IFI16,IFI30,IL1B,Irgm1,LILRB4,MIF,MT-ATP6,NFIL3,NLRC5,Orm1 (includes others),PHLDA1,PPARD,PPARG,RBP1,RORC,RSAD2,RTP4,Saa3,SFXN1,SMAGP,SPR,SYT1,UCP2,ZFP36	39 (12)	12	CEBPA,GHRL,MAPK9,MTORC1,NR1H3,NR1I2,PPARA,RGCC,RORA,STAT5B,TSC2	ATP2A2,HOXA10,INS,INSIG1,KDM1A,Mup1 (includes others),SIRT3,SLC13A1			ACOX1,CXCL3,INSR,PRKAA,STAT1
Cebp	complex		2			-1.461	9.44e-08	0.012	Cebp,CEBPA,CEBPB,CEBPD,CEBPE	BHMT,C3AR1,CCL3L3,CYP2B6,CYP3A7,DYNLT1,FTL,G6PC,GNAS,GRHL3,Hamp/Hamp2,HSD11B1,HSP90AA1,IGFBP3,IL18,IL1B,KLRC1,LCN2,LCP2,Ly6a (includes others),NFIL3,ONECUT1,Orm1 (includes others),PPARD,PPARG,SAA1,Saa3,SGK1,SPI1,ZMIZ1	30 (5)	4		IFNG
ABCB4	transporter		3			-1.043	9.9e-08	0.0388	ABCB4,Akt,AKT1,C3,CHKA,CXCL12,EGFR,ERK1/2,LCAT,MAPK3,MMP13,MMP2,MMP9,NR3C1,Pkc(s),PLA2,PLA2G1B,PLA2G2D,STAT3,Tgf beta	AHCTF1,APOA1,APOA4,BHMT,C1QC,C3AR1,CD68,CD74,CDKN1A,Ces1b/Ces1c,CHKA,CTSV,CXCL10,Cxcl9,CYP17A1,CYP3A7,DBP,ERBB4,FGA,FXYD5,GAS5,GBP3,GBP6,GOT2,GRHL3,GRK5,HLA-DQB1,IFI30,IGFBP3,Irgm1,LCP2,Ly6a (includes others),MIF,MN1,MTHFR,RSAD2,SAA1,Saa3,SLC10A2,SYT1,SYVN1,TAT,TXNIP,UCP2,ZBTB16	45 (20)	17	NFE2L2,NR1H4,PPARA	FOXA2			Alp,NR5A2
MAP2K2	kinase		2	Inhibited		-3.042	1.02e-07	0.0381	AKT1,Creb,ERK,ERK1/2,MAP2K2,Mapk,MAPK1,MAPK3	APOA1,BHMT,C1QC,C3AR1,CAV1,CCL3L3,CD74,CDH1,CDKN1A,Ces1b/Ces1c,CTH,CTSV,CYP17A1,DBP,DDT,EIF4EBP2,FCER1G,FXYD5,GNAS,GOT1,GOT2,GRK5,HLA-DMA,HLA-DQB1,IGFBP3,IL1B,KLF10,LCN2,PHLDA1,PPARD,PPARG,RGS16,RORC,Saa3,SGK1,SOCS2,SYVN1,WIPF1,ZFP36	39 (8)	8	IFNG			Creb,HSBP1,PDGFRA
LAMTOR5	other		3			-1.474	1.04e-07	0.0441	Akt,AKT1,BID,CASP9,caspase,EIF2AK2,ERK1/2,Jnk,LAMTOR5,MAPK8,NFkB (complex),PARP1,RB1,STAT1	APOA1,Atp5k,BHMT,C1QC,C3AR1,CAV1,CCL3L3,CDKN1A,Ces1b/Ces1c,CISH,CTSV,CYP17A1,DBP,FCER1G,FXYD1,FXYD5,G6PC,GBP3,GBP6,GNAS,GOT2,GRK5,H1F0,IFI16,IFI30,IGFBP3,Irgm1,MIF,MRPL9,MTHFR,NFIL3,NLRC5,NNMT,PHLDA1,RBP1,RORC,RTP4,SAA1,Saa3,SLC3A1,SMAGP,SOCS2,SP140,SYT1,SYVN1,ZFP36	46 (14)	12					MST1
AURKA	kinase		3			-1.36	1.22e-07	0.0317	26s Proteasome,AKT1,APP,ATF4,AURKA,BCL2L11,BRCA1,CCND1,CDK1,CDK4/6,CDKN2A,CEBPA,Creb,CREB1,CTNNB1,DUSP1,EIF4E,ERK1/2,ETS1,FADD,FOS,FOXO1,GATA1,GLI1,HIF1A,HMGA1,HNRNPK,ITK,LATS2,MAP3K8,MAPKAPK2,MYC,NFE2L2,NFKBIA,NOS2,NPM1,NR3C2,NR4A2,PKD2,PLK1,PPARA,RAD9A,RAF1,RASSF1,REL,SMAD3,SPARC,SRC (family),SREBF2,SRF,STAT1,STAT3,STAT5a/b,TERT,Tgf beta,TLR3,TLR4,TNF,TXK,XBP1	AHCY,APOA1,APOA4,ATF7,ATXN2,BHMT,C130026I21Rik (includes others),C1QB,C1QC,CA1,CALN1,CAMK1D,CAMK2B,CD74,CDH1,CDKN1A,Ces1b/Ces1c,CHAC1,CHORDC1,CISH,CKS1B,CRY1,CYP17A1,CYYR1,DYRK1B,EEF1B2,EIF4EBP2,ESM1,FAM111A,FBXO21,FITM1,FXYD5,GAS5,GCHFR,GLS2,GOT1,GOT2,GPD2,GPR182,GRHL3,Hsd3b4 (includes others),HSP90AA1,HSPB6,HSPD1,IFI16,INMT,KLF10,LAIR1,LCN2,LILRB4,LIPG,LSM2,Ly6a (includes others),MCMBP,MIF,MN1,…	106 (60)	53		SMARCB1		HNRNPK	TERF1
ABHD5	enzyme		2			-1.616	1.23e-07	0.0126	ABHD5,AMPK,LPL,MTORC1,PNPLA2,PPARA,PPARG	ACSS2,AHCY,APOA1,APOA4,AQP8,C1QB,CAV1,CDH1,CDKN1A,CTH,CXCL10,CYP17A1,FBXO21,FGA,FITM1,G6PC,GPD2,HACL1,INSIG2,IVD,LIPG,MT-ATP6,NFIL3,PHLDA1,PMVK,PPARG,RORC,S100a11,SLC10A2,SOCS2,UCP2	31 (7)	6	NR1H4			PPARA	MTORC1
RBL1	transcription regulator		3			-0.308	1.23e-07	0.0361	Akt,AKT1,AR,ATF4,CCNA2,CCNE1,CDK2,CDKN2A,Cyclin A,Cyclin E,DAP3,DGKZ,DUSP1,E2F3,EIF4E,ERBB2,ERK,ERK1/2,ETS2,FOS,FOXO3,GLI1,HIF1A,ID2,ID3,IRF3,MAP3K8,MAPKAPK3,MMP12,MYC,MYCN,NOS2,NR3C1,PPARG,RAF1,RB1,RBL1,RICTOR,RPS6KB1,RXRA,SKP2,SMAD3,SMARCA4,SPARC,SREBF1,SREBF2,SRF,STAT1,STAT6,TAF1,TERT,Tgf beta,TWIST1,Vegf	AHCY,AQP8,ARRDC3,ATXN2,C130026I21Rik (includes others),C1QC,CDC23,CDKN1A,Ces1b/Ces1c,CHAC1,CHD7,CISH,CLPX,CRY1,CTDNEP1,CTSV,CYP3A7,CYYR1,EFEMP1,EMP3,FAM111A,FCGR3A/FCGR3B,FOXA3,FXYD5,GBP3,GCHFR,GLS2,GOT2,GPM6A,GRHL3,H1F0,HSP90AA1,HSPB6,HSPD1,IFI16,IGFBP3,IVD,KLF10,LILRB4,LSM2,Ly6a (includes others),MCMBP,MIF,MN1,MRAS,MRPL9,MT-ND3,MT-ND6,MTHFR,MYL9,NFIL3,NIPAL1,NLRC5,NNMT,Orm1 (includes others),PA…	95 (54)	45	ARHGAP21,DOCK8,MAPK9,PLK2,PLK4,RGS1,SAMSN1,SASH1,TBK1,TFDP1	CDK4,CDK6,CEBPA
SENP1	peptidase		2			0.649	1.35e-07	0.0226	AKT1,FOS,GATA1,JUN,PPARGC1A,SENP1,SIRT1	APOA4,ATXN2,C1QC,C3AR1,CA1,CD74,Ces1b/Ces1c,CISH,Cox5b,CTH,CTSV,CYP2B6,DBP,FGA,FXYD5,G6PC,GAS5,GOT1,HIPK2,Hsd3b4 (includes others),IFI16,IGFBP3,INSIG2,MTHFR,NFIL3,PHLDA1,PPARG,RBP1,RGS16,SAA1,SLC10A2,Snrpc,Snrpg,SYT1,Tmsb4x (includes others),Uba52,UCP2,ZFP36	38 (7)	7	NFkB (complex)				NOS2
Cdk	group		2			-0.59	1.39e-07	0.0365	Cdk,CDK5,CDK9,CDKN2A,MYC,NRF1,Rb,RB1,TFCP2	AHCY,Atp5k,CAV1,CCL3L3,CDH1,CITED2,Cox5b,CTSV,CXCL10,CXCL13,Cxcl9,EFEMP1,ESM1,FAM111A,FXYD1,G6PC,GBP3,GLS2,GNAS,GOT1,GOT2,GRHL3,H1F0,HSP90AA1,HSPD1,IGFBP3,IL1B,LRG1,Ly6a (includes others),MCMBP,MIF,MRPL9,MTHFR,MYL9,NOP56,PPARG,RARRES1,RBP1,RPL7A,RSAD2,Saa3,Snrpc,TAGLN2,TAT,ZFP36,ZNF385A	46 (9)	9				CDC20,CXCL2
EFNB1	other		2			-0.174	1.54e-07	0.0267	EFNB1,EPHB6,ERK1/2,Jnk,Mapk,MAPK8,RAP1B,STAT3,STAT5a/b	APOA1,APOA4,BHMT,CAV1,CCL3L3,CISH,CTSV,CXCL10,Cxcl9,CYP17A1,DBP,EIF4EBP2,FCER1G,FGA,G6PC,GBP3,GBP6,GRK5,IFI16,IFI30,IGFBP3,Irgm1,LCP2,MIF,MTHFR,NIFK,RBP1,RORC,RSAD2,SAA1,Saa3,SYVN1,ZFP36	33 (9)	8	MGEA5			STAT5a/b
KLF3	transcription regulator		2			-0.707	1.59e-07	0.0023	CEBPA,KLF3	BHMT,C3AR1,CDKN1A,CYP2B6,CYP3A7,EXTL1,G6PC,GPD2,GRHL3,Hamp/Hamp2,HSD11B1,IGFBP3,KLRC1,LCN2,Ly6a (includes others),MIF,NFIL3,ONECUT1,PCYOX1,Pira11,PLPP2,PPARD,PPARG,SAA1,Saa3,SGK1,SP140,SPI1,SSSCA1,UNC119B,ZMIZ1,ZNF579	32 (2)	2	NFkB (complex)			APOE,ARID5A,TEK	ATF4,CARHSP1,CEBPA,HNRNPDL,JAK2,LILRB3,RASSF1,TRIM23
Notch	group		3			-1.492	1.6e-07	0.009	26s Proteasome,Akt,AKT1,APP,ARNTL,DAP3,DUSP1,EPAS1,ERBB2,ETS2,FOXO1,GATA2,GATA3,HIF1A,HNF1A,HSF1,HTT,IL10,IL2RG,ITCH,JAK3,KRAS,MAP3K8,Mapk,MAPK14,MAPK8,MMP12,MYB,MYC,Nfat (family),NFE2L2,NOS2,Notch,NOTCH1,PDX1,PI3K (complex),PPARA,PRKCD,REL,RUNX2,S100A9,SPARC,SPP1,SREBF1,SREBF2,SRF,STAT6,TLR9,TSC2,TWIST1,Vegf	2900026A02Rik,ARPC3,ATF7,ATN1,C130026I21Rik (includes others),C1QB,C1QC,CD68,CD74,CDC23,CDH1,CDKN1A,Ces1b/Ces1c,CHD7,CHORDC1,CISH,CRY1,CSNK2B,CXCL10,CXCL13,Cxcl9,CYP39A1,CYYR1,DBP,DHRS9,DNAJB1,DYRK1B,Ear2 (includes others),EFEMP1,ESM1,FBXO21,FCER1G,FCGR3A/FCGR3B,FITM1,FOXA3,FXYD5,GCHFR,GNAS,GOT2,GPD2,IFI16,IGFBP3,IL18,INMT,KLRC1,LAIR1,LCN2,Ly6a (includes others),MIF,MRPS18B,MT-ND3,MT-ND6,MTHFR,ND…	88 (51)	51	ADAM17,RICTOR	ANGPT2,NUMBL		IFNG
[truncated: 247 more rows]
