# Supplementary material for: Inactivation of SREBP-1a Phosphorylation Prevents Fatty Liver Disease in Mice: Identification of Related Signaling Pathways by Gene Expression Profiles in Liver and Proteomes of Peroxisomes
Source: Int J Mol Sci. 2018 Mar 25;19(4):980. doi: 10.3390/ijms19040980 (PMC5979561; doi:10.3390/ijms19040980)
Supplement: Supplementary file 1 [file ijms-19-00980-s001.zip › ijms-280452 supplementary/Knebel et al., Supplement table 4.xls]

## Sheet: IPA conditions
© 2000-2017 QIAGEN. All rights reserved.
Analysis ID	15549409
Analysis Settings
Cutoff before duplicate resolution	true
Resolve duplicate on	Expression foldchange
Color using	Expression foldchange
Cutoff for Expression foldchange	1.5 fold difference
Cutoff for Expression pvalue	0.05
Cutoff for Expression qvalue	--
Reference set	Ingenuity Knowledge Base (Genes Only)
Relationship to include	Direct and Indirect
Includes Endogenous Chemicals	Yes
Optional Analyses	My Pathways My List
Filter Summary
Consider only molecules and/or relationships where
(species = Human OR Mouse) AND
(mol. types = biologic drug OR chemical - endogenous mammalian OR chemical - endogenous non-mammalian OR chemical - kinase inhibitor OR chemical - other OR chemical - protease inhibitor OR chemical drug OR chemical reagent OR chemical toxicant OR complex OR cytokine OR disease OR enzyme OR function OR G-protein coupled receptor OR group OR growth factor OR ion channel OR kinase OR ligand-dependen…
(data sources = An Open Access Database of Genome-wide Association Results OR BIND OR BioGRID OR Catalogue Of Somatic Mutations In Cancer (COSMIC) OR Chemical Carcinogenesis Research Information System (CCRIS) OR ClinicalTrials.gov OR ClinVar OR Cognia OR DIP OR DrugBank OR Gene Ontology (GO) OR GVK Biosciences OR Hazardous Substances Data Bank (HSDB) OR HumanCyc OR Ingenuity Expert Findings OR I…

## Sheet: IPA analyses molecules
Analysis Ready Molecules for C57Bl6 vs alb-SRREBP-1a∆P
ID	Symbol	Expr Fold Change	Expr p-value	Expr False Discovery Rate (q-value)
10419122	1700001F09Rik (includes others)	-17.92	1.23e-07	7e-06
10598169	1700001J03Rik (includes others)	-3.81	5.49e-07	1.7e-05
10479074	1700010B08Rik	-1.68	0.00108	0.004034
10600741	1700010D01Rik/Gm5941	-1.51	0.032783	0.060048
10537098	1700012A03Rik	-1.69	0.000173	0.000995
10385555	1700024J04Rik	-1.6	0.010929	0.024826
10586015	1700036A12Rik	-1.67	7.8e-05	0.000551
10590433	1700048O20Rik	-1.75	8.2e-05	0.000571
10414250	1700049E17Rik1	-3.71	7.74e-08	5e-06
10418169	1700054O19Rik	-7.33	3e-06	5.1e-05
10419125	1700091H14Rik	-9.1	1.45e-07	8e-06
10417403	1700110I01Rik	-2.24	3.01e-07	1.2e-05
10436206	1700116B05Rik	-1.51	0.000562	0.002454
10537292	1810058I24Rik	-1.55	1.56e-07	8e-06
10412978	1810062O18Rik	-1.73	0.000425	0.001977
10514070	2310067E19Rik	1.63	0.011818	0.026413
10394809	2410018L13Rik	-2.12	0.000136	0.000838
10436955	2410124H12Rik	-1.7	0.000481	0.002172
10410252	2410141K09Rik	-3.49	1e-06	2.9e-05
10606376	2610002M06Rik	1.53	0.000216	0.001176
10370544	2610008E11Rik	1.63	2e-06	4e-05
10412537	2610042L04Rik	-10.3	2.2e-07	1e-05
10574432	2700079J08Rik	-1.68	0.027064	0.05137
10516227	3100002H09Rik	-1.53	1.1e-05	0.000127
10567735	3110040M04Rik	-2.05	3.5e-05	0.0003
10565567	4632427E13Rik	1.9	7e-06	9.1e-05
10587665	4921528I07Rik (includes others)	-1.76	4.1e-05	0.000341
10521702	4930431F12Rik	-1.63	0.000929	0.003591
10562595	4930433I11Rik	-1.84	7.4e-05	0.000526
10590640	4930433N12Rik	-1.57	0.028599	0.053759
10512354	4930466F19Rik	-2.22	1.3e-07	8e-06
10570634	4930467E23Rik (includes others)	-6.72	2.42e-07	1.1e-05
10412483	4930469B13Rik	-3.14	6e-06	9e-05
10489053	4930518I15Rik	1.93	0.000539	0.002374
10418164	4930542C16Rik	-1.63	8.1e-05	0.000563
10451708	4930556A20Rik	-1.59	1.8e-05	0.000187
10504203	4930578G10Rik	-1.54	0.042123	0.073588
10416120	4930578I07Rik	-1.64	0.000825	0.003271
10355134	4933402D24Rik	-1.53	0.000502	0.002245
10546812	5031434C07Rik	-1.62	0.003352	0.009745
10497197	5330432E05Rik	-1.82	0.001463	0.005081
10542223	5430401F13Rik/LOC102638913	-1.52	9e-06	0.000114
10465831	5730408K05Rik	2.37	0.000106	0.00069
10502900	5730460C07Rik	-1.52	0.000406	0.00191
10447645	5830477G23Rik	-1.55	3.4e-05	0.000295
10405999	8030423J24Rik	-1.54	4e-06	6.9e-05
10394926	9030624G23Rik (includes others)	-1.65	5.2e-05	0.000408
10375807	9230009I02Rik	-1.51	0.002414	0.007496
10367702	9230019H11Rik	-1.56	0.000401	0.001893
10510120	9430007A20Rik	-1.57	1.1e-05	0.000133
10451641	9830107B12Rik/A530064D06Rik	-1.68	0.000442	0.002037
10424392	9930014A18Rik	-1.53	0.000933	0.003602
10352918	A330023F24Rik	1.51	0.005865	0.015114
10582877	A530040E14Rik	-6.67	5e-06	7.3e-05
10592196	A630095E13Rik	-1.72	5.2e-05	0.000408
10444135	AA388235	-1.66	6.3e-05	0.000467
10525893	AACS	1.57	0.001445	0.005032
10410115	AAED1	1.57	7.55e-07	2e-05
10590654	AASDHPPT	2.07	9.78e-08	6e-06
10543333	AASS	1.54	6e-06	8.8e-05
10392642	ABCA5	1.59	4.6e-05	0.000372
10392484	ABCA8	1.66	0.000147	0.000886
10392522	Abca8a	1.6	4e-05	0.000333
10483410	ABCB11	1.69	1e-06	2.8e-05
10355742	ABCB6	1.55	1e-06	2.6e-05
10389894	ABCC3	1.72	0.001074	0.004015
10431697	ABCD2	3.71	0.000599	0.002574
10501832	ABCD3	1.55	2.13e-08	2e-06
10434396	ABCF3	1.57	3.12e-08	3e-06
10538640	ABCG2	1.69	3.2e-07	1.3e-05
10570013	ABHD13	1.55	7.7e-05	0.000543
10461999	ABHD17B	1.54	6.7e-05	0.000492
10554269	ABHD2	1.93	0.000684	0.002836
10457475	ABHD3	1.61	8.87e-08	6e-06
10558274	ABRAXAS2	1.58	7e-07	1.9e-05
10456699	ACAA2	1.63	3.81e-08	3e-06
10591947	ACAD8	1.73	5e-06	7.9e-05
10502951	ACADM	1.56	2.4e-05	0.000232
10387768	ACADVL	1.79	4.46e-08	4e-06
10447885	ACAT2	1.61	3e-06	5.8e-05
10469720	ACBD5	1.88	3e-06	5.5e-05
10565712	ACER3	1.64	0.000778	0.003128
10391146	ACLY	1.52	0.000188	0.001058
10349431	ACMSD	2.6	4.5e-05	0.000363
10512886	Acnat1/Acnat2	2.47	0.001668	0.005617
10503966	ACO1	1.66	4.95e-08	4e-06
10416837	ACOD1	-1.62	8e-06	9.9e-05
10397148	Acot1	1.56	0.000489	0.002202
10397153	ACOT4	2.17	4.7e-05	0.000377
10576160	ACSF3	1.6	0.000147	0.000884
10607089	ACSL4	1.76	1.2e-05	0.00014
10393754	ACTG1	1.58	1.48e-08	2e-06
10491385	ACTL6A	1.73	9.09e-07	2.3e-05
10396177	ACTR10	1.55	4.3e-05	0.00035
10384522	ACTR2	1.79	1.2e-05	0.000141
10520304	ACTR3B	-1.57	0.00197	0.006393
10371830	ACTR6	2.02	1.2e-08	2e-06
10471953	ACVR2A	1.59	3.2e-05	0.000283
10571436	ADAM20	-1.51	2.1e-05	0.000208
10578408	Adam26a/Adam26b	-1.79	0.000481	0.002172
10578421	Adam34 (includes others)	-1.63	0.003597	0.010309
10399024	Adam6a/Adam6b	-1.67	2e-06	4.7e-05
10531203	ADAMTS3	-1.53	0.000923	0.003576
10379389	ADAP2	1.74	6.58e-08	5e-06
10445251	ADGRF1	2.07	0.000717	0.002939
10502770	ADGRL2	1.51	0.022881	0.044978
10496455	Adh6b	-1.64	9.12e-07	2.3e-05
10413086	ADK	1.58	5.89e-09	9.26e-07
10360522	ADSS	1.68	1.08e-07	7e-06
10598154	AF067063	-1.73	9.6e-05	0.000642
10529797	AF366264 (includes others)	-1.9	0.000101	0.000667
10368893	AFG1L	1.57	1.7e-05	0.000175
10576354	Afg3l1	1.61	1e-06	3.2e-05
10459534	AFG3L2	1.72	1e-06	2.5e-05
10523095	AFM	1.7	6e-06	9e-05
10382985	AFMID	1.53	0.000121	0.000763
10411199	AGGF1	1.64	5.42e-08	4e-06
10501699	AGL	1.64	5.1e-08	4e-06
10395414	AGMO	1.59	2.9e-05	0.000264
10409737	AGTPBP1	1.77	0.000589	0.002538
10360589	AHCTF1	1.87	8.62e-08	6e-06
10344713	AHCY	1.91	4.51e-08	4e-06
10501143	AHCYL1	1.52	2.3e-05	0.000223
10397518	AHSA1	1.58	3e-06	5.2e-05
10358432	AI987944 (includes others)	1.78	0.000125	0.000786
10604405	AIFM1	1.73	3e-06	5.6e-05
10441787	Airn	-1.58	0.005677	0.014721
10508382	AK2	1.62	1.2e-08	2e-06
10516213	AKIRIN1	1.81	0.002061	0.006621
10407445	Akr1c12/Akr1c13	1.98	1.9e-05	0.000194
10403312	Akr1c19	1.87	0.00088	0.003444
10537306	AKR1D1	1.56	1.27e-08	2e-06
10504606	ALDH1B1	1.55	0.022911	0.045022
10460259	Aldh3b2	-1.64	0.005636	0.014641
10408335	ALDH5A1	1.69	5e-06	7e-05
10458960	ALDH7A1	1.61	9.42e-08	6e-06
10362052	ALDH8A1	1.51	2e-06	3.6e-05
10426292	ALG10	1.68	3.66e-07	1.4e-05
10570764	ALG11	1.94	2e-06	4.6e-05
10492078	ALG5	1.78	3.78e-07	1.4e-05
10506154	ALG6	1.68	0.002407	0.007482
10585233	ALG9	1.61	5e-06	7.8e-05
10582925	ALKBH8	1.65	2e-07	1e-05
10354979	ALS2	1.54	2.43e-07	1.1e-05
10459389	AMD1	1.71	3.05e-08	3e-06
10371970	AMDHD1	1.62	5e-06	7.1e-05
10588883	AMT	1.62	1e-06	2.8e-05
10501555	AMY2A	1.61	5.4e-05	0.000416
10369295	ANAPC16	1.95	7e-06	9.4e-05
10419566	Ang2	-1.54	1.97e-07	1e-05
10583753	ANGPTL8	1.72	0.006796	0.016999
10524588	ANKRD13A	1.59	9.9e-05	0.000656
10428002	ANKRD33B	-1.69	0.001499	0.00517
10590968	ANKRD49	1.95	2.9e-05	0.00026
10536600	ANKRD7	-1.59	7.5e-05	0.000534
10385081	Anp32-ps	1.54	0.004214	0.011663
10586064	Anp32a	1.79	8.33e-07	2.2e-05
10497817	ANXA5	1.61	0.000289	0.001474
10346374	AOX1	1.63	2.1e-05	0.000203
10572786	AP1M1	1.65	8.9e-09	1e-06
10494957	AP4B1	1.59	1e-05	0.000125
10578950	Apela	-1.67	0.000159	0.000934
10607250	APEX2	1.58	2.2e-05	0.000214
10485344	API5	1.94	2.7e-05	0.000248
10592023	APLP2	1.58	6.86e-08	5e-06
10488472	APMAP	1.96	6.61e-08	5e-06
10593167	APOA1	-3.22	2.5e-07	1.1e-05
10593174	APOA4	-1.64	4.5e-05	0.000361
10585015	APOA5	1.61	2.23e-08	2e-06
10430186	Apol7e (includes others)	-1.58	0.026252	0.050271
10601473	APOOL	1.9	1e-05	0.00012
10389373	APPBP2	1.53	0.000386	0.001837
10418251	APPL1	1.53	0.000195	0.001088
10557300	AQP8	2.03	3.65e-07	1.4e-05
10485989	AQR	1.51	1.9e-05	0.000194
10530100	ARAP2	1.75	0.000372	0.001784
10381744	Arf2	1.67	0.000173	0.000994
10479490	ARFGAP1	1.53	3.5e-05	0.000303
10457250	ARHGAP12	1.53	0.000705	0.002902
10495685	ARHGAP29	1.56	7e-06	9.8e-05
10603182	ARHGAP6	1.82	0.000768	0.003099
10396205	ARID4A	1.82	4e-06	6.8e-05
10403680	ARID4B	1.75	6e-06	8.5e-05
10407291	ARL15	1.63	3e-06	4.8e-05
10400057	ARL4A	1.76	1.4e-05	0.000156
10381474	ARL4D	1.51	0.001239	0.004473
10482687	ARL5A	1.61	0.00025	0.001317
10469425	ARL5B	2.37	1e-05	0.000122
10497390	ARMC1	1.64	4e-06	6e-05
10568363	ARMCX3	1.65	0.002653	0.00808
10556463	ARNTL	2.96	1.11e-09	3.17e-07
10587104	ARPP19	1.87	1.3e-05	0.000144
10406407	ARRDC3	-2.27	9.3e-05	0.000627
10463704	AS3MT	1.86	3.3e-05	0.000291
10566800	ASCL3	-1.53	0.001505	0.005186
10363163	ASF1A	1.64	3.5e-05	0.000299
10534120	ASL	1.55	8e-06	9.9e-05
10543067	ASNS	1.96	0.016965	0.035375
10388254	ASPA	2.02	2.9e-05	0.000261
10465844	ASRGL1	1.56	8.9e-05	0.000609
10467091	ATAD1	1.55	2e-06	3.5e-05
10568464	ATE1	1.78	8e-06	0.000103
10433032	ATF7	-1.61	8e-06	0.000103
10433484	ATF7IP2	-1.57	5.3e-05	0.000412
10348277	ATG16L1	1.69	2.79e-09	6.41e-07
10435963	ATG3	1.63	0.00043	0.001993
10602090	ATG4A	1.54	0.000213	0.001162
10348866	ATG4B	1.57	5.2e-05	0.000404
10506134	ATG4C	1.65	2.4e-05	0.000231
10362922	ATG5	1.51	9e-06	0.000108
10461078	ATL3	1.73	6.54e-07	1.8e-05
10547795	ATN1	-1.64	3e-06	4.9e-05
10491486	ATP11B	1.74	0.000156	0.000922
10420316	ATP12A	-1.56	0.000578	0.002506
10438909	ATP13A3	2.12	0.000295	0.001492
10387505	ATP1B2	-1.51	1.9e-05	0.000192
10596347	ATP2C1	1.56	3.1e-05	0.000274
10456891	ATP5A1	1.53	3.04e-08	3e-06
10386005	ATP5F1	1.51	0.001697	0.005692
10600377	ATP6AP1	1.56	5e-06	7.3e-05
10598664	ATP6AP2	1.91	0.000313	0.001565
10515519	ATP6V0B	1.65	4.87e-07	1.6e-05
10581289	ATP6V0D1	1.52	4e-06	6.9e-05
10572146	ATP6V1B2	1.77	1.5e-05	0.000158
10401138	ATP6V1D	1.62	0.000112	0.000721
10505461	ATP6V1G1	1.6	3.5e-05	0.000301
10344637	ATP6V1H	1.66	0.000289	0.001475
10601360	ATP7A	1.59	5e-06	7.9e-05
10459962	ATP9B	1.54	6.37e-08	5e-06
10476817	ATPAF1	1.58	2e-06	3.5e-05
10520638	ATRAID	1.56	9.22e-09	1e-06
10464251	ATRNL1	1.51	0.000383	0.001829
10606263	ATRX	1.69	8e-06	0.000106
10402249	ATXN3	1.71	2e-05	0.000199
10372417	ATXN7L3B	1.83	5.7e-07	1.7e-05
10409265	AUH	1.99	2e-08	2e-06
10549889	AURKC	-1.53	1.2e-05	0.000141
10366707	AVPR1A	1.88	5.1e-05	0.000399
10442954	AXIN1	1.52	1.2e-05	0.000136
10450920	AY036118	-3.07	3.65e-09	7.1e-07
10437236	B230307C23Rik	1.92	6.33e-07	1.8e-05
10393045	B230344G16Rik	-1.75	5e-06	7.1e-05
10350473	B3GALT2	-1.6	1.8e-05	0.000188
10512895	BAAT	1.67	6.44e-08	5e-06
10512136	BAG1	1.51	0.000581	0.002516
10383289	BAIAP2	2.18	1e-06	2.7e-05
10538901	BC005685	-1.93	1e-06	2.7e-05
10355954	BC035947	-1.71	5.2e-05	0.000408
10375454	BC053393	-1.67	0.001522	0.005228
10510076	BC080695 (includes others)	-2.57	1.1e-05	0.000133
10535989	BC080696	-5.18	4e-06	5.9e-05
10399874	BCAP29	1.81	0.000325	0.001609
10605081	BCAP31	2.11	1.26e-10	1.66e-07
10558325	BCCIP	1.53	4.25e-07	1.5e-05
10498710	BCHE	1.76	1.1e-05	0.000131
10415111	BCL2L2	1.51	2.1e-05	0.000204
10560685	BCL3	-1.66	2e-05	0.000201
10361979	BCLAF1	1.52	5.8e-05	0.000437
10496251	BDH2	1.78	6.16e-07	1.8e-05
10391410	BECN1	1.59	4e-06	6.2e-05
10542959	BET1	2.11	4e-06	6.1e-05
10499363	BGLAP	-1.55	0.000723	0.002959
10549276	Bhlhe41	-1.9	4e-06	6.7e-05
10411142	BHMT	1.57	0.005011	0.013364
10408755	BLOC1S5	1.58	0.000212	0.001158
10359677	BLZF1	1.51	0.000197	0.001094
10523468	BMP2K	1.52	0.02864	0.053814
10418927	BMPR1A	1.78	2.9e-05	0.000261
10543213	BMT2	1.57	0.000211	0.001152
10352503	BPNT1	1.63	4.81e-07	1.6e-05
10427718	BRIX1	3.23	7.03e-09	1e-06
10598164	BROX	1.66	2.4e-05	0.000229
10441115	BRWD1	1.58	2e-05	0.000201
10550155	BSPH1	-1.74	0.000726	0.002968
10462752	BTAF1	1.72	6e-06	8.2e-05
10565178	BTBD1	1.64	2.6e-05	0.000241
10603232	Btbd35f1 (includes others)	-9.8	2e-06	4e-05
10411287	BTF3L4	1.52	0.000378	0.001809
10450197	Btnl5-ps	-1.66	0.001728	0.005784
10558248	BUB3	1.51	4e-06	6.4e-05
10362968	BVES	-1.56	0.012439	0.027521
10346523	BZW1	1.85	2.91e-08	3e-06
10400030	BZW2	1.52	5e-06	7.9e-05
10480937	C030048H21Rik	-1.58	1.3e-05	0.000147
10568521	C10orf88	1.53	0.000956	0.003672
10591022	C11orf54	1.55	0.00015	0.000897
10556576	C11orf58	1.82	6e-06	8.6e-05
10372130	C12orf29	1.87	3.32e-07	1.3e-05
10547793	C12orf57	-2.22	0.000351	0.001709
10471567	C130021I20Rik	-1.77	8.51e-08	6e-06
10356271	C130026I21Rik (includes others)	-2.98	0.000142	0.00086
10538783	C130060K24Rik	-1.52	0.000141	0.000857
10556957	C16orf52	1.65	1.2e-05	0.000142
10389010	C17orf75	1.99	1.7e-05	0.000174
10389261	C17orf78	2.45	5.05e-07	1.6e-05
10459837	C18orf25	1.61	3e-05	0.000272
10456723	C18orf32	1.57	4e-06	6.3e-05
10579296	C19orf60	1.55	4e-06	6.8e-05
10374442	C1D	1.79	0.001698	0.005692
10604226	C1GALT1C1	1.56	0.000238	0.001268
10506470	C1orf168	1.65	8e-06	0.000102
10358459	C1orf27	1.62	0.000229	0.001229
10409986	C1orf43	1.61	3e-06	5.4e-05
10514544	C1orf87	-1.56	2.1e-05	0.000208
10517513	C1QC	-2.12	1.96e-07	1e-05
10487748	C20orf194	1.52	1.78e-07	9e-06
10440840	C21orf59	1.85	6.7e-05	0.000493
10440909	C21orf62	-3.43	1e-05	0.000125
10440427	C21orf91	1.78	5.63e-07	1.7e-05
10346141	C230029F24Rik	-1.62	0.000189	0.001062
10440284	C3orf38	1.72	0.001634	0.00553
10523201	C4orf26	-1.61	0.00123	0.004448
10383785	C5orf52	-1.58	0.000572	0.002485
10458992	C5orf63	2.05	5.32e-07	1.6e-05
10575151	C630050I24Rik	-1.8	1.3e-05	0.000147
10404178	C6orf62	1.61	0.000161	0.000944
10403716	C7orf25	1.57	1e-05	0.000118
10536155	C87414 (includes others)	-4.44	5e-06	7.7e-05
10514304	C87499	-1.61	2e-06	4e-05
10577641	C8orf4	1.52	0.000296	0.001496
10414793	C920008G01Rik	-1.7	0.000104	0.000679
10514398	CAAP1	1.57	0.00714	0.017683
10418300	CACNA2D3	-1.6	1.8e-05	0.000184
10430280	CACNG2	-1.58	3.3e-05	0.000286
10481111	CACYBP	1.7	0.003154	0.009295
10556546	Calcb	-1.59	0.000322	0.001596
10526169	CALN1	1.77	0.000237	0.001263
10536818	CALU	1.61	0.000234	0.001251
10479852	CAMK1D	2.79	4.72e-07	1.6e-05
10405504	CAMLG	1.61	0.000178	0.001019
10358191	CAMSAP2	1.52	1.7e-05	0.000177
10372750	CAND1	1.59	7.09e-07	2e-05
10352416	CAPN8	-1.65	0.011331	0.025552
10536527	CAPZA2	1.59	1.5e-05	0.000163
10595205	CARNMT1	1.95	9.09e-07	2.3e-05
10536273	CASD1	1.85	8.91e-07	2.3e-05
10571696	CASP3	2.05	2.6e-05	0.000243
10496023	CASP6	1.56	5e-05	0.000393
10464128	CASP7	1.57	3.3e-05	0.000287
10561748	CATSPERG	-1.54	0.000335	0.001646
10436967	CBR1	1.6	0.000149	0.000894
10571978	CBR4	1.68	0.000131	0.000813
10449712	CBS/CBSL	1.66	2e-06	3.8e-05
10421573	CBX3	1.62	0.001381	0.004857
10433088	CBX5	1.74	1.1e-05	0.000127
10383993	CCDC117	1.7	2e-05	0.000198
10406193	CCDC127	1.59	0.000305	0.001533
10484201	CCDC141	1.57	0.003279	0.009574
10530013	CCDC149	-1.58	0.000662	0.002769
10504656	CCDC180	-1.96	0.000134	0.000826
10416044	CCDC25	1.8	6e-06	8.3e-05
10392087	CCDC47	1.67	2e-06	4e-05
10474274	CCDC73	-1.51	0.000154	0.000915
10504159	CCL19	-1.52	3.7e-05	0.000312
10379511	Ccl2	-1.64	0.002225	0.007026
10389207	CCL5	-1.51	0.000167	0.000971
10379518	Ccl7	-1.53	4e-06	6e-05
10562637	CCNB1	-1.94	6.9e-05	0.000505
10419465	CCNB1IP1	-1.57	0.000227	0.001221
10503534	CCNC	2.15	2e-06	4.2e-05
10523297	CCNG2	1.66	0.000416	0.001943
10406482	CCNH	1.75	2.72e-07	1.1e-05
10432180	CCNT1	1.57	0.000155	0.00092
10598010	Ccr1l1	-1.53	2.7e-05	0.000249
10590242	CCR8	-1.63	0.000226	0.001216
10493193	CCT3	1.57	0.000945	0.003638
10428052	CCT5	1.57	3.8e-05	0.000319
10526069	CCT6A	1.62	5.32e-07	1.6e-05
10539606	CCT7	1.63	1.2e-05	0.000141
10440600	CCT8	1.74	4.69e-08	4e-06
10499160	CD1D	2.21	2.66e-07	1.1e-05
10392834	CD300LD	-1.82	2.7e-08	3e-06
10562709	Cd33	-1.54	5.73e-07	1.7e-05
10528207	CD36	1.65	0.040325	0.071047
10456005	CD74	-1.67	4.19e-07	1.5e-05
10420516	CDADC1	1.64	1.29e-08	2e-06
10454731	CDC23	2.12	0.000856	0.00337
10462333	CDC37L1	1.79	9.92e-08	6e-06
10368762	CDC40	1.59	0.000151	0.000902
10358359	CDC73	1.62	3e-06	5.7e-05
10575052	CDH1	1.69	0.00025	0.001314
10349184	CDH7	-1.51	8e-06	0.000103
10373530	CDK2	1.52	0.005106	0.013564
10527508	CDK8	1.73	1.6e-05	0.000169
10408455	CDKAL1	1.87	3e-06	5e-05
10607619	CDKL5	1.71	6.59e-08	5e-06
10443463	CDKN1A	2.57	0.000119	0.000755
10578619	CDKN2AIP	1.77	2.6e-05	0.000244
10375903	CDKN2AIPNL	1.61	0.000119	0.000754
10550453	Ceacam11 (includes others)	-1.52	7.23e-07	2e-05
10473779	Celf1	1.67	6.96e-07	1.9e-05
10359078	CEP350	1.81	2e-06	3.4e-05
10501051	CEPT1	1.71	0.00065	0.002729
10580635	CES1	1.68	7.2e-05	0.00052
10580622	Ces1b/Ces1c	2.23	3.35e-07	1.3e-05
10580649	Ces1e	1.75	0.000102	0.000668
10604974	CETN2	1.73	0.000519	0.002305
10406426	CETN3	1.58	0.000608	0.002598
10384811	CFAP36	1.51	0.00234	0.00731
10468415	CFAP43	-1.54	0.00014	0.000857
10571647	CFAP97	1.58	2.7e-05	0.00025
10581902	CFDP1	1.51	5e-06	7.8e-05
10496001	CFI	1.75	7e-06	9.4e-05
10497931	CFLAR	1.62	3e-06	5.1e-05
10414325	CGRRF1	1.53	0.000978	0.003741
10474972	CHAC1	-1.63	0.000111	0.000714
10384956	CHAC2	1.71	1.1e-05	0.000129
10413014	CHCHD1	1.57	2.7e-05	0.000247
10441987	CHD1	1.66	2.6e-05	0.000244
10503176	CHD7	2.46	3e-06	4.7e-05
10460221	CHKA	2.93	4.05e-07	1.4e-05
10606513	CHM	1.67	0.000212	0.001157
10582474	CHMP1A	1.52	0.002098	0.006714
10456378	CHMP1B	1.84	1.1e-05	0.000132
10504008	CHMP5	1.52	8.1e-05	0.000565
10421197	CHMP7	1.54	6e-06	8.8e-05
10583347	CHORDC1	1.88	2e-06	4.5e-05
10487371	CIAO1	2.09	3.49e-07	1.4e-05
10580771	CIAPIN1	1.54	5e-06	7.8e-05
10373452	CIART	-2.46	7e-06	9.8e-05
10349249	CLASP1	1.57	3.2e-05	0.000286
10495359	CLCC1	1.98	1.4e-05	0.000154
10578810	CLCN3	1.9	1e-06	2.5e-05
10559853	CLCN4	1.74	5.78e-07	1.7e-05
10438769	CLDN1	1.78	5.57e-07	1.7e-05
10605459	CLDN34	-1.79	0.001163	0.004268
10600536	Cldn34b2 (includes others)	-1.95	0.000659	0.002758
10542172	CLEC1B	1.53	0.001751	0.005841
10542112	Clec2e/Clec2h	-1.81	0.003551	0.010204
10541599	Clec4b2	-1.54	0.004464	0.012216
10541581	CLEC4C	-1.62	0.025175	0.04861
10547674	CLEC4E	-3	4e-06	6.4e-05
10375382	CLINT1	1.58	2.16e-07	1e-05
10354816	CLK1	1.82	1e-06	2.9e-05
10375820	CLK4	1.93	6e-06	8.4e-05
10530733	CLOCK	1.73	1.67e-08	2e-06
10484457	CLP1	1.55	0.001318	0.004688
10449467	CLPS	-1.76	2e-06	3.8e-05
10586368	CLPX	3.09	6.33e-09	9.8e-07
10420241	Cma2/Mcpt9	-1.8	2.69e-07	1.1e-05
10605421	CMC4	1.59	3e-06	5e-05
10395039	CMPK2	1.6	0.000337	0.001654
10581061	CMTM4	1.67	0.0001	0.000659
10546079	CNBP	2.22	3.47e-09	7.1e-07
10460085	CNDP2	1.82	2.87e-08	3e-06
10522366	CNGA1	-1.85	0.000119	0.000754
10406852	CNN3	1.83	3.1e-05	0.000278
10385557	CNOT6	1.56	0.000549	0.002408
10410166	CNTNAP3	-1.6	7.9e-05	0.000553
10391407	COA3	1.53	3e-06	5.6e-05
10353993	COA5	1.71	1.2e-05	0.00014
10506781	COA7	1.76	4.37e-07	1.5e-05
10362495	COL10A1	-1.58	7.2e-05	0.000517
10406757	COL4A3BP	1.99	1e-06	2.7e-05
10498296	COMMD2	1.57	7.1e-05	0.000513
10422052	Commd6	1.55	0.00012	0.000762
10530434	COMMD8	1.56	0.000109	0.000702
10386442	COPS3	1.61	4.65e-07	1.5e-05
10523529	COPS4	1.52	9.8e-05	0.00065
10353050	COPS5	1.53	0.001011	0.003838
10348087	COPS7B	1.61	5e-06	7.5e-05
10503584	COQ3	1.53	5e-06	7.1e-05
10524668	COQ5	2	3.54e-07	1.4e-05
10360631	COQ8A	1.78	5.46e-10	2e-07
10511739	CPNE3	1.51	0.000495	0.002219
10437765	CPPED1	1.82	7.21e-08	5e-06
10544841	CPVL	-1.58	0.000115	0.000735
10358283	CRB1	-1.52	0.002534	0.007788
10554895	CREBZF	1.96	5.47e-07	1.7e-05
10351347	CREG1	1.75	1e-06	2.7e-05
10457205	CREM	1.8	0.000145	0.000874
10476383	CRLS1	1.77	0.000325	0.00161
10488303	CRNKL1	1.54	9.78e-07	2.4e-05
10528102	CROT	1.61	5.56e-09	8.99e-07
10371400	CRY1	2.63	3.54e-08	3e-06
10440186	CRYBG3	1.67	0.00014	0.000856
10420372	CRYL1	1.59	9.9e-05	0.000653
10432939	CSAD	1.51	0.004192	0.011619
10428509	CSMD3	-1.65	2.6e-05	0.000243
10531120	CSN2	-1.56	3.8e-05	0.000321
10456120	CSNK1A1	1.68	1.1e-05	0.000126
10440279	Csnka2ip	-1.59	0.000579	0.00251
10344789	CSPP1	2.01	9.78e-09	1e-06
10582879	Csprs (includes others)	-4.13	2e-06	4.4e-05
10366293	CSRP2	1.51	0.000398	0.001882
10435508	CSTA	-1.79	0.001013	0.003845
10478967	CSTF1	1.53	6.9e-05	0.000505
10474243	CSTF3	1.6	0.000111	0.000717
10529273	CTBP1	1.52	3.76e-08	3e-06
10574812	CTCF	1.69	3e-06	4.8e-05
10503023	CTH	1.96	1.22e-07	7e-06
10415844	CTSB	1.51	1.8e-05	0.000183
10554789	CTSC	1.63	3.2e-05	0.000285
10587733	CTSH	1.83	1.94e-08	2e-06
10409887	Ctsj	-1.51	0.000205	0.00113
10409905	Ctsr	-1.76	1.6e-05	0.000172
10410124	CTSV	1.7	7e-06	9.6e-05
10537882	CUL1	1.51	2.5e-05	0.000233
10593605	CUL5	1.61	3e-06	4.9e-05
10411927	CWC27	1.51	0.003616	0.010355
10467941	CWF19L1	1.91	5.16e-07	1.6e-05
10531415	CXCL10	-1.7	0.007583	0.018553
10541075	CXCL12	1.61	2e-06	4.5e-05
10561047	CXCL17	-1.6	2.7e-05	0.000251
10603651	CXorf38	1.84	0.000252	0.001322
10599951	CXorf40A/CXorf40B	1.63	0.034914	0.063171
10384795	CYB5D1	1.68	1.4e-05	0.000155
10587627	CYB5R4	1.57	0.002797	0.008431
10528170	CYCS	1.89	7.37e-07	2e-05
10346747	CYP20A1	1.55	2e-06	3.5e-05
10462853	CYP26A1	1.94	0.000143	0.000867
10561153	Cyp2b23	-1.51	0.009363	0.021954
10551197	CYP2B6	3.39	0.000338	0.001659
10463005	CYP2C18	1.65	0.045086	0.077853
10467372	CYP2C8	2.43	0.005086	0.013527
10514510	CYP2J2	1.54	1.5e-07	8e-06
10514520	Cyp2j9	1.52	0.00052	0.00231
10445308	CYP39A1	1.99	6e-06	8.6e-05
10535714	Cyp3a25 (includes others)	1.6	4.7e-05	0.000376
10535704	CYP3A5	1.57	0.000357	0.001731
10534945	CYP3A7	1.9	4.46e-07	1.5e-05
10507163	CYP4A11	2.38	0.008528	0.020374
10515187	Cyp4a14	5.68	0.004069	0.011342
10511375	CYP7A1	2.16	4e-06	6e-05
10516221	D130007C19Rik	-1.66	3.1e-05	0.000273
10366524	D630029K05Rik	-1.95	5.05e-07	1.6e-05
10400981	D830013O20Rik	-1.73	0.000127	0.000793
10499454	DAP3	1.56	7e-06	9.5e-05
10374068	DBNL	1.52	4.4e-05	0.000355
10553092	DBP	-4.02	6.36e-10	2.25e-07
10396472	Dbpht2	-1.61	0.000147	0.000885
10563802	DBX1	-2.51	1e-06	2.8e-05
10442370	Dcpp1 (includes others)	-1.77	0.00031	0.001551
10497765	DCUN1D1	1.61	2.3e-05	0.000219
10583034	DCUN1D5	2.32	0.00038	0.001818
10384378	DDC	1.99	6e-06	8.5e-05
10419240	DDHD1	1.64	5.77e-07	1.7e-05
10577838	DDHD2	1.55	9.26e-07	2.3e-05
10362701	DDO	1.61	6.5e-05	0.000481
10399430	DDX1	1.53	1.3e-05	0.000149
10430536	DDX17	1.99	3.35e-09	7.1e-07
10581729	DDX19A	1.56	1.6e-05	0.000169
10369630	DDX21	1.81	1.3e-05	0.000145
10432215	DDX23	1.78	3.54e-07	1.4e-05
10546760	DDX3X	2.05	6e-06	8.6e-05
10608138	DDX3Y	1.81	8.9e-05	0.000608
10542321	DDX47	1.51	4e-06	6.7e-05
10369647	DDX50	1.72	0.002163	0.00688
10577429	Defa29 (includes others)	-2.63	1.5e-05	0.000165
10570729	Defa3 (includes others)	-2.44	6.17e-07	1.8e-05
10570660	Defa4	-1.69	5e-06	7e-05
10570668	Defa6	-2.27	1e-06	3.1e-05
10570741	Defb1	1.65	0.000622	0.002641
10570758	Defb13	-1.58	0.000527	0.002332
10415832	DEFB130A/DEFB130B	-2.07	4.2e-05	0.000346
10570610	Defb4	-1.77	0.003386	0.009822
10353330	Defb44-ps	-1.53	9.1e-05	0.000615
10570614	Defb6	-1.57	0.032369	0.059435
10586244	DENND4A	1.7	2.6e-05	0.00024
10525657	DENR	1.61	0.000294	0.001491
10352119	DESI2	2.18	3e-06	5e-05
10437664	DEXI	1.6	6.42e-07	1.8e-05
10538269	DFNA5	1.79	0.002206	0.006982
10429926	DGAT1	1.68	3.8e-05	0.000322
10517147	DHDDS	1.61	2e-06	4.4e-05
10563314	DHDH	1.64	4e-06	6.1e-05
10406581	DHFR	1.54	5e-06	7.6e-05
10376726	DHRS7B	1.61	1.3e-05	0.000146
10472538	DHRS9	2.53	2e-06	3.4e-05
10479902	DHTKD1	-1.64	0.000115	0.000734
10529995	DHX15	1.57	0.000299	0.001508
10498415	DHX36	1.74	0.001232	0.004455
10391207	DHX58	1.57	1.3e-05	0.000147
10358849	DHX9	1.51	0.00033	0.001629
10407042	DIMT1	1.62	2.6e-05	0.000245
10600485	DKC1	1.89	1e-05	0.000118
10399825	DLD	2.22	2.15e-07	1e-05
10523693	DMP1	-1.66	0.000195	0.001087
10363575	DNA2	1.51	1.4e-05	0.000156
10545484	DNAH6	-1.51	0.00771	0.018793
10580370	DNAJA2	1.58	2.87e-09	6.49e-07
10573198	DNAJB1	1.72	0.00038	0.001816
10502823	DNAJB4	2.08	1.4e-05	0.000158
10354404	DNAJB6	2.09	1.97e-07	1e-05
10480329	DNAJC1	1.68	2e-05	0.000201
10510604	DNAJC11	1.7	4.06e-07	1.4e-05
10596273	DNAJC13	2.04	0.000203	0.001121
10440926	DNAJC28	1.59	1.7e-05	0.00018
10514590	DOCK7	1.56	0.000129	0.000804
10495530	DPH5	1.68	2e-06	4.4e-05
10486029	DPH6	1.7	1e-05	0.000121
10489946	DPM1	1.55	7.1e-05	0.000513
10463138	DPPA2	-1.56	8.4e-05	0.000578
10486954	DPPA4	-1.51	0.000362	0.001745
10351293	DPT	1.72	0.000544	0.00239
10562500	DPY19L3	1.65	3.4e-05	0.000293
10398364	DQ267102	-1.52	0.002878	0.008628
10523955	DR1	1.59	1.7e-05	0.000177
10383671	DRG1	1.61	6e-06	8.3e-05
10441064	DSCR3	1.83	9e-06	0.000112
10454105	Dsg1c	2.03	0.000468	0.002127
10454172	DSG2	1.59	1.24e-07	7e-06
10349793	DSTYK	1.54	7.5e-05	0.000533
10475648	DTWD1	1.73	1.4e-05	0.000151
10356859	DTYMK	1.56	8.68e-09	1e-06
10545897	DUSP11	1.8	1e-06	2.6e-05
10404380	DUSP22	1.55	0.000369	0.001774
10366043	DUSP6	1.94	1.5e-05	0.000163
10369221	Dux	-1.91	2.2e-05	0.000218
10552121	DYM	-1.61	0.000129	0.000804
10472764	Dync1i2	1.65	5e-05	0.000395
10581073	DYNC1LI2	1.51	7e-06	9.3e-05
10532984	DYNLL1	1.61	0.011107	0.025144
10389674	DYNLL2	1.66	3.8e-05	0.000318
10490894	E2F5	1.7	9.6e-05	0.00064
10400326	EAPP	1.75	0.000427	0.001982
10419151	Ear2 (includes others)	-3.08	2e-06	4.4e-05
10414553	Ear4	-1.53	0.001214	0.004407
10551614	ECH1	1.6	0.000205	0.001129
10568939	ECHS1	1.69	2e-06	4e-05
10368060	ECT2L	-1.64	4.3e-05	0.00035
10350646	EDEM3	1.65	1e-06	2.8e-05
10558297	EDRF1	1.78	4.84e-07	1.6e-05
10365933	EEA1	1.57	3.6e-05	0.00031
10565486	EED	1.54	0.000383	0.001828
10420385	EEF1AKMT1	1.6	1.9e-05	0.000193
10424439	EFR3A	1.56	1.7e-05	0.000179
10450224	EGFL8	-1.67	2.7e-07	1.1e-05
10384622	EHBP1	1.51	9e-06	0.00011
10438575	EHHADH	1.93	2.29e-09	5.67e-07
10480541	EHMT1	1.53	1.9e-05	0.000192
10592237	EI24	1.83	2.51e-08	3e-06
10401829	EIF1AX	-1.86	0.000654	0.002741
10434348	EIF2B5	1.54	5.31e-07	1.6e-05
10396795	EIF2S1	2.23	1.2e-05	0.000141
10578683	EIF2S2	2.02	1.1e-07	7e-06
10605740	EIF2S3	1.85	1.4e-05	0.000154
10608001	Eif2s3y	1.85	0.000128	0.000798
10428398	EIF3E	1.75	1.3e-05	0.000143
10475405	EIF3J	1.88	3.15e-08	3e-06
10485635	EIF3M	2.26	2.8e-05	0.000253
10466402	EIF4A1	1.64	4.88e-08	4e-06
10393642	EIF4A3	1.87	0.000598	0.002571
10599855	EIF4E	1.54	0.000758	0.003072
10369474	EIF4EBP2	-1.95	1.54e-09	4.21e-07
10534316	EIF4H	1.63	3.23e-09	7.1e-07
10545436	ELMOD3	1.67	3.1e-05	0.000274
10517443	ELOA	1.51	0.000192	0.001077
10448380	Elob	-1.78	9.2e-05	0.000622
10463551	ELOVL3	2.17	5.38e-09	8.8e-07
10485656	ELP4	1.87	2e-06	4.3e-05
10423941	EMC2	1.51	2e-06	4.6e-05
10546944	EMC3	1.56	4.28e-07	1.5e-05
10474588	EMC7	1.57	0.000192	0.001076
10550625	EML2	-1.56	0.001289	0.004604
10447141	EML4	1.57	3e-06	4.9e-05
10502081	ENPEP	1.68	5e-06	7.4e-05
10416199	ENTPD4	1.68	3.8e-05	0.00032
10423963	ENY2	1.53	1.6e-05	0.000168
10589756	EPM2AIP1	1.57	1e-05	0.000118
10506939	EPS15	1.61	1e-05	0.000118
10388734	ERAL1	1.6	5.2e-08	4e-06
10547410	ERC1	1.53	1.3e-05	0.000148
10405785	ERCC6L2	1.52	0.001841	0.006068
10549402	ERGIC2	1.6	5.39e-07	1.6e-05
10445894	ERH	1.56	0.000546	0.002395
10467907	ERLIN1	1.59	0.000402	0.001896
10571114	ERLIN2	1.71	2.62e-07	1.1e-05
10419198	ERO1A	1.62	6e-06	9e-05
10533316	ERP29	1.54	0.000303	0.001526
10487890	Erv3	-1.67	0.000419	0.001957
10421180	ERVFRD-1	-1.61	4.7e-05	0.000375
10417273	ESD	1.82	1.4e-05	0.000151
10488108	ESF1	1.64	0.000297	0.001503
10367600	ESR1	1.6	0.00048	0.00217
10458213	ETF1	1.7	7e-06	9.3e-05
10552418	ETFB	1.76	9.4e-10	2.78e-07
10542714	ETFRF1	1.84	4e-06	6.5e-05
10496077	ETNPPL	2.7	4.4e-05	0.000356
10437160	ETS2	1.67	2e-06	3.4e-05
10522606	EXOC1	1.53	4.5e-05	0.000362
10419370	EXOC5	1.56	7e-06	9.7e-05
10545780	EXOC6B	1.54	4.9e-05	0.000388
10467688	EXOSC1	1.76	9.75e-07	2.4e-05
10471191	EXOSC2	1.75	1e-06	3.1e-05
10590549	EXOSC7	1.82	4.26e-08	4e-06
10498168	EXOSC8	2.09	0.000177	0.001016
10585331	EXPH5	1.82	2.51e-07	1.1e-05
10517250	EXTL1	-1.61	0.000815	0.003244
10399632	F630048H11Rik	-1.74	0.000432	0.002002
10405291	FAF2	1.56	1e-06	3.1e-05
10448743	FAHD1	1.82	0.000185	0.001046
10595948	Faiml	-1.71	0.000311	0.001556
10554569	FAM103A1	1.55	7e-06	9.7e-05
10415806	FAM124A	-1.51	0.000593	0.002551
10519333	FAM133B	1.6	0.001903	0.006228
10353549	FAM135A	1.86	5.15e-07	1.6e-05
10423503	Fam136b-ps	1.56	0.000426	0.001982
10458098	FAM13B	1.68	6.2e-05	0.00046
10554118	Fam169b	1.69	5e-06	7.7e-05
10519988	FAM185A	2.15	7.74e-08	5e-06
10500899	FAM19A3	-1.54	1.1e-05	0.000129
10370320	FAM207A	1.55	3e-06	4.9e-05
10413434	FAM208A	1.9	2.3e-05	0.000219
10407392	FAM208B	1.57	6.3e-05	0.000466
10526853	FAM20C	1.7	2e-06	4.2e-05
10419082	FAM213A	1.58	6e-06	8.1e-05
10418905	FAM35A	1.84	3e-06	5.3e-05
10464415	FAM45A	1.65	2.3e-05	0.000219
10595404	FAM46A	1.54	0.001037	0.003918
10600403	FAM50A	1.55	0.00046	0.002101
10511617	FAM92A	1.72	5.9e-05	0.000441
10586484	FAM96A	2.05	7.37e-07	2e-05
10452892	FAM98A	1.52	0.001394	0.004886
10404597	FARS2	1.59	7.98e-08	5e-06
10483521	FASTKD1	1.61	2.6e-05	0.000242
10452430	FBXL17	1.53	4e-06	6.3e-05
10585509	FBXO22	1.81	2.53e-09	6.06e-07
10474207	FBXO3	1.93	9.22e-08	6e-06
10571849	FBXO8	1.61	5.26e-07	1.6e-05
10595126	FBXO9	1.52	0.009155	0.021563
10597020	Fbxw21 (includes others)	-2.13	1e-06	3e-05
10593483	FDX1	1.56	3.8e-05	0.000319
10458808	FEM1C	2.02	1.26e-07	7e-06
10562125	FFAR3	-1.54	2.68e-07	1.1e-05
10492755	FGA	1.99	0.003166	0.009324
10441620	FGFR1OP	1.67	6.2e-05	0.000462
10505982	FGGY	1.7	7.79e-07	2.1e-05
10384373	FIGNL1	-1.57	0.00013	0.000805
10465553	FKBP2	1.56	1e-05	0.000122
10505044	FKTN	1.63	1.2e-05	0.000136
10359571	FMO1	1.59	8.8e-05	0.000603
10359582	FMO2	1.57	7e-05	0.000506
10599893	FMR1	1.84	2e-05	0.000202
10375432	FNDC9	-1.53	0.000744	0.003027
10577910	FNTA	1.78	8e-06	9.9e-05
10560431	FOXA3	2.08	2e-06	4.7e-05
10404402	FOXQ1	-1.68	0.010764	0.024527
10592114	FOXRED1	1.74	1.44e-07	8e-06
10481654	FPGS	1.67	2.87e-07	1.2e-05
10503010	FPGT	1.67	9.68e-07	2.4e-05
10413991	FRMPD2	-2.17	9e-06	0.00011
10372618	FRS2	1.95	5.97e-07	1.7e-05
10364222	FTCD	1.54	3e-06	5.3e-05
10552964	FTL	-4.71	1.24e-09	3.52e-07
10392098	FTSJ3	1.76	4.29e-08	4e-06
10496892	FUBP1	1.71	7.87e-08	5e-06
10603785	FUNDC1	1.81	0.00012	0.000762
10491455	FXR1	1.56	7.1e-05	0.000511
10562211	FXYD1	-1.54	1.2e-05	0.000137
10547206	FXYD4	-1.51	0.000616	0.00262
10597978	FYCO1	1.51	2e-05	0.000203
10362596	FYN	1.52	0.00115	0.004233
10435149	FYTTD1	1.53	0.000116	0.000742
10361246	G0S2	1.7	0.002309	0.007232
10376230	G3BP1	1.51	1.4e-09	3.9e-07
10344614	G430049J08Rik	-3.17	9.86e-08	6e-06
10347931	G530012D18Rik	-3.18	8.09e-07	2.1e-05
10381387	G6PC	2.48	1.2e-08	2e-06
10436678	GABPA	1.63	0.000571	0.002481
10563858	GABRG3	-1.56	2.2e-05	0.000212
10436416	GABRR3	-1.61	5e-06	7.8e-05
10454310	GALNT1	1.95	0.00013	0.000807
10553521	GAS2	2.2	7.7e-05	0.000546
10351035	GAS5	2.73	2.8e-05	0.000253
10472350	GCA	1.96	2e-06	3.8e-05
10384051	GCK	1.94	1.96e-07	1e-05
10520763	GCKR	1.68	3.99e-07	1.4e-05
10587266	GCLC	1.59	5e-06	7.5e-05
10466659	GDA	1.53	5.8e-05	0.000441
10488954	GDF5	-1.58	0.001798	0.005959
10600390	GDI1	1.58	1e-06	2.7e-05
10555135	GDPD4	-1.97	3.1e-05	0.000273
10492480	GFM1	1.71	5.3e-07	1.6e-05
10406795	GFM2	1.62	1.1e-05	0.00013
10567626	GGA2	1.51	3e-06	5.1e-05
10503523	GGH	2.01	0.000172	0.000991
10407833	GGPS1	1.53	0.005654	0.014675
10376596	GID4	1.76	4.72e-07	1.6e-05
10461652	GIF	-1.52	0.00042	0.001961
10538123	Gimap9	1.63	0.000452	0.002073
10577623	GINS4	1.53	0.000733	0.002992
10415604	GJB2	-1.8	0.006979	0.017353
10516484	GJB3	-1.52	1e-05	0.000119
10605571	Gk	1.77	9e-06	0.000117
10539795	GKN2	-1.52	0.000445	0.002048
10606714	GLA	1.66	1.2e-05	0.000142
10591905	GLB1L3	-1.53	0.004809	0.012953
10594289	GLCE	1.57	0.000498	0.002231
10388520	GLOD4	1.7	1e-05	0.000125
10367154	GLS2	1.8	5e-06	7.8e-05
10579052	Gm10033	1.52	9.6e-05	0.000642
10436768	Gm10061 (includes others)	-1.54	0.038096	0.067852
10434283	Gm10088	-2.24	0.000356	0.001725
10514556	Gm10192	-1.92	9.18e-09	1e-06
10364315	Gm10272	-1.92	1e-05	0.000123
10578806	Gm10283	-1.86	1.6e-05	0.000169
10541441	Gm10319	1.52	0.001727	0.005782
10423768	Gm10385	-1.78	3.7e-08	3e-06
10417371	Gm10408 (includes others)	-15.67	1.37e-07	8e-06
10521964	Gm10440	-1.52	0.004173	0.011582
10520450	Gm10469	-1.59	0.000236	0.001259
10441856	Gm10512	-1.51	0.000619	0.002629
10447740	Gm10513	-1.61	0.000867	0.003405
10351689	Gm10521	-1.64	3.4e-05	0.000293
10455824	Gm10536	-1.54	1.3e-05	0.000143
10349826	Gm10538	-1.91	0.00018	0.001027
10453634	Gm10556	-1.6	9e-06	0.000114
10516042	Gm10573 (includes others)	-1.57	0.004723	0.012769
10514664	Gm10576	-1.65	8e-06	9.8e-05
10565216	Gm10610	-1.64	0.00011	0.000708
10579774	Gm10649	-1.54	0.000164	0.000958
10561343	Gm10651/Josd1	1.77	1.1e-05	0.000126
10560803	Gm10662 (includes others)	-3.51	5.93e-08	5e-06
10571824	Gm10674	-2.19	6.73e-07	1.9e-05
10593196	Gm10677	-1.65	0.000242	0.001283
10578249	Gm10683	-1.55	0.017116	0.035623
10499973	Gm10696 (includes others)	-2.48	4e-06	6.2e-05
10590842	Gm10708	-3.24	5e-06	7.5e-05
10366539	Gm10747	-1.62	0.000654	0.002741
10488430	Gm10750	-1.96	0.000799	0.003196
10411105	Gm10753	-1.51	0.00885	0.021003
10405563	Gm10782	-2.14	0.000563	0.002455
10436890	Gm10785	-1.91	0.002362	0.007366
10362102	Gm10825	-2.92	6e-05	0.000448
10471701	Gm10829	-1.52	0.010648	0.024325
10433073	Gm10831	-1.79	0.003896	0.010949
10469276	Gm10851	-1.52	0.000224	0.001208
10469247	Gm10852	-1.62	0.000107	0.000694
10390080	Gm11543 (includes others)	-1.93	0.00036	0.001739
10381113	Gm11565 (includes others)	-2.07	9.1e-05	0.000616
10381103	Gm11568/Krtap9-1	-1.64	2.2e-05	0.000211
10392699	Gm11681	-1.56	1.1e-05	0.000132
10382927	Gm11733	-1.62	0.000532	0.002352
10552118	Gm12755	1.79	0.00241	0.007488
10510252	Gm13149/Gm13229	-1.56	2.31e-07	1e-05
10472042	Gm13498	-3.27	1.97e-07	1e-05
10483043	Gm13582	-1.65	0.004316	0.011891
10603533	Gm14459 (includes others)	-3.23	1.7e-05	0.000177
10473109	Gm14461	-1.59	6.1e-05	0.000455
10491197	Gm1527/Gm6558	-1.69	0.000103	0.000676
10353773	Gm15455	-2.22	3e-06	5.1e-05
10389732	Gm15698	-2.08	2.2e-05	0.000211
10606436	Gm15807/Hmgn5	2.01	0.00034	0.001665
10428362	Gm16294	-1.66	0.000238	0.001267
10397553	Gm16368	-2.38	1.6e-05	0.000173
10401820	Gm16381/Gm2001	-2.29	2.88e-07	1.2e-05
10352110	Gm16432	-1.56	0.000452	0.002071
10414228	Gm16440 (includes others)	-4.2	5.7e-07	1.7e-05
10583195	Gm16485	-1.54	0.002057	0.006609
10510239	Gm16503	-2.04	4.2e-05	0.000345
10587077	Gm16551	1.53	2.3e-05	0.000222
10571198	Gm1698	-1.56	0.000433	0.002003
10539931	Gm1965	-1.52	5.8e-05	0.000436
10562587	Gm1988 (includes others)	-2.26	7e-06	9.3e-05
10366180	Gm20765 (includes others)	-1.96	2e-06	3.8e-05
10562592	Gm21115 (includes others)	-1.91	0.000158	0.000933
10535894	Gm21596/Hmgb1	1.61	0.010691	0.024404
10417667	Gm281	-1.51	0.003846	0.010842
10598192	Gm2837	-1.7	6.3e-05	0.000466
10540267	Gm32592	-2.07	0.000153	0.000912
10417286	Gm3373	-8.98	1.63e-07	9e-06
10474169	Gm34569	-3.52	5.01e-07	1.6e-05
10442052	Gm38396	1.9	7.5e-05	0.000533
10476680	Gm38402	-1.63	0.00224	0.007064
10505556	Gm428 (includes others)	-3.74	4e-06	6.1e-05
10569288	Gm4553	-1.76	1.7e-05	0.000178
10560880	Gm4763	-2.11	5.77e-07	1.7e-05
10599673	Gm4836 (includes others)	-3.59	2.38e-07	1.1e-05
10494001	Gm4858/Tdpoz4	-2	3e-06	5.1e-05
10552299	Gm4884	-1.72	0.000481	0.002172
10353450	Gm4956	1.89	6.63e-10	2.31e-07
10422500	Gm5089	-1.52	0.00048	0.002168
10496864	Gm5149	-1.52	0.000511	0.002278
10347726	Gm5257	-1.61	0.000658	0.002753
10554127	Gm5334	-1.58	0.002691	0.008175
10537645	Gm5409	-1.51	2.4e-05	0.000228
10435504	Gm5416	-1.63	0.001453	0.005052
10403348	Gm5444	-1.63	0.000103	0.000672
10414040	Gm5460	-1.69	0.00022	0.00119
10538695	Gm5570	-1.53	0.000466	0.002119
10401831	Gm5662 (includes others)	-2.6	0.001215	0.004409
10605457	Gm5793	-1.58	0.000464	0.002116
10539579	Gm5878	-1.68	0.002887	0.008648
10464448	Gm6020	-1.59	0.00075	0.003043
10522494	Gm6116	-1.54	0.003798	0.01073
10536025	Gm6346 (includes others)	-3.49	4e-06	6.7e-05
10396732	Gm6657	-1.51	9.7e-05	0.000644
10394344	Gm6682	-1.59	6.5e-05	0.000479
10455017	Gm6756	-1.59	3e-06	5.1e-05
10549968	Gm6909	-1.72	0.041562	0.07273
10416683	Gm6999	-1.62	0.000157	0.000927
10447935	Gm7168 (includes others)	-1.53	1.4e-05	0.000151
10584252	Gm7257/Gm9513	-1.58	0.005735	0.014843
10526654	Gm7285	1.84	0.000179	0.001022
10577994	Gm8096	-1.54	0.000288	0.001472
10394783	Gm9222	2.02	8e-06	0.0001
10394798	Gm9229	-1.95	1.4e-05	0.000153
10492291	Gm9696	-1.58	7e-06	9.7e-05
10497345	Gm9733	-1.78	0.000218	0.001184
10465857	Gm9750	-2.08	7.4e-05	0.000526
10436773	Gm9789	-5.74	1e-06	2.8e-05
10345174	Gm9884	1.63	0.000482	0.002176
10419108	Gm9890	-2.6	7.1e-05	0.000513
10502783	Gm9912	-1.61	1.8e-05	0.000184
10395591	Gm9921	-1.86	2.9e-05	0.00026
10523060	Gm9958	1.82	0.000198	0.0011
10553319	Gm9999	-1.69	5.94e-07	1.7e-05
10545940	GMCL1	1.63	7e-06	9.5e-05
10492381	GMPS	1.56	5e-06	7.9e-05
10501265	GNAI3	1.99	1.5e-05	0.000158
10490203	GNAS	-1.93	0.0107	0.024419
10519905	GNAT3	-1.51	8.4e-05	0.00058
10418480	GNL3	1.63	3.6e-05	0.000308
10607302	GNL3L	1.73	7e-06	9e-05
10498775	GOLIM4	1.61	5.1e-05	0.000402
10467842	GOT1	2.2	0.000151	0.000903
10526838	GOT2	-1.61	0.007179	0.017758
10421672	GPALPP1	1.56	9.2e-05	0.000621
10412082	GPBP1	1.51	0.000171	0.000988
10571815	GPM6A	1.61	4e-06	6.5e-05
10604447	GPR119	-1.54	0.000131	0.000814
10483679	GPR155	1.71	6.42e-08	5e-06
10447902	GPR31	-2.23	8e-06	0.000106
10600024	GPR50	-1.68	0.000991	0.003776
10500412	GPR89A/GPR89B	1.66	1.2e-05	0.000141
10369028	GPRC6A	-1.53	0.000328	0.001619
10409365	GPRIN1	-1.53	0.000195	0.00109
10424979	GPT	1.56	4e-06	6.7e-05
10464425	GRK5	2.58	1.8e-05	0.000188
10554778	GRM5	-1.53	1.9e-05	0.000189
10543494	GRM8	1.66	0.003579	0.010267
10459236	GRPEL2	1.53	0.002985	0.008872
10563411	GRWD1	1.58	0.000307	0.001541
10428960	GSDMC	-1.75	3.34e-10	1.91e-07
10488879	GSS	1.51	2.03e-07	1e-05
10587315	Gsta4	2.2	5e-07	1.6e-05
10463836	GSTO1	1.81	1.32e-07	8e-06
10464594	Gstp3	-1.84	2e-06	4.3e-05
10482434	GTDC1	1.62	0.000449	0.00206
10586773	GTF2A2	1.7	3.4e-05	0.000295
10439392	GTF2E1	2.22	7e-06	9.5e-05
10571288	GTF2E2	1.92	4.1e-05	0.000338
10411646	GTF2H2	1.65	0.000117	0.000745
10529091	GTF3C2	1.51	0.045906	0.07899
10368739	GTF3C6	1.9	6e-06	8.6e-05
10578069	GTPBP10	1.75	3.24e-07	1.3e-05
10407543	GTPBP4	2.32	7.94e-10	2.47e-07
10439634	GTPBP8	1.9	1.75e-07	9e-06
10507671	GUCA2A	-1.62	0.000188	0.00106
10498935	GUCY1B3	1.76	0.00091	0.003537
10522303	GUF1	1.59	2.3e-05	0.000223
10420274	GZMH	-1.55	0.001196	0.004361
10412218	GZMK	-1.52	0.000608	0.0026
10450694	H2-T22	1.6	3.7e-05	0.000312
10409557	H2AFY	1.81	7e-06	9.1e-05
10496379	H2AFZ	1.55	4e-06	6.2e-05
10594501	HACD3	1.53	3e-06	5e-05
10418747	HACL1	2.26	9.64e-10	2.82e-07
10520467	HADHB	1.68	3.07e-07	1.2e-05
10365769	HAL	1.68	2e-06	3.6e-05
10562166	Hamp/Hamp2	-1.68	0.008997	0.021265
10458398	HARS	1.55	1.8e-05	0.000185
10454993	HARS2	1.56	5.8e-05	0.000439
10459844	HAUS1	1.6	0.000625	0.002649
10449280	Hba-ps4	-1.8	0.000195	0.00109
10363903	HBS1L	1.59	1.2e-05	0.000137
10365242	HCFC2	1.64	0.0012	0.004369
10516605	HDAC1	1.67	2.24e-07	1e-05
10362520	HDAC2	1.88	4.97e-08	4e-06
10493086	HDGF	1.58	3.5e-05	0.000303
10596652	HEMK1	1.56	5.4e-05	0.000416
10586505	HERC1	1.6	2.9e-05	0.000262
10363641	HERC4	1.57	0.000155	0.000919
10381697	HEXIM1	1.52	0.000121	0.000762
10408227	HFE	1.57	2.3e-05	0.000224
10462818	HHEX	1.97	0.01444	0.031079
10544815	HIBADH	1.53	4e-06	6.5e-05
10381649	HIGD1B	-1.52	0.000205	0.00113
10565479	HIKESHI	1.69	1.27e-07	8e-06
10500327	HIST1H3G	1.58	0.020588	0.041296
10500333	HIST1H4C	-1.56	4.76e-08	4e-06
10444229	HLA-DMA	-1.64	2.3e-05	0.000223
10539850	HMCES	1.65	6e-06	8.4e-05
10358633	HMCN1	-1.75	0.001731	0.00579
10522784	Hmgn2 (includes others)	-2.22	1.4e-05	0.000153
10480459	HNMT	1.79	4e-06	6.2e-05
10503370	Hnrnpa3	1.74	7.3e-05	0.000525
10407811	HNRNPF	1.55	2.92e-07	1.2e-05
10375735	HNRNPH1	1.64	7e-06	9.1e-05
10601760	HNRNPH2	1.94	1.4e-05	0.000155
10369704	HNRNPH3	1.87	1.2e-05	0.000141
10410970	HNRNPK	1.66	0.00016	0.00094
10453082	HNRNPLL	1.52	3.8e-05	0.000321
10360544	HNRNPU	1.68	1e-06	2.5e-05
10461220	HNRNPUL2	2.15	7.73e-07	2.1e-05
10565152	HOMER2	1.56	0.023922	0.046654
10577922	HOOK3	1.51	0.000241	0.001279
10509500	HP1BP3	1.56	0.000178	0.001019
10399671	HPCAL1	-2.55	2e-06	4.2e-05
10571840	HPGD	1.55	0.00183	0.00604
10599627	HPRT1	1.54	0.000152	0.000908
10502522	HS2ST1	1.85	7e-06	9e-05
10361234	HSD11B1	1.9	7.46e-11	1.1e-07
10531919	HSD17B11	1.6	1e-05	0.000125
10531910	HSD17B13	2.08	5.67e-07	1.7e-05
10373334	HSD17B6	2.37	0.001559	0.00533
10359917	HSD17B7	1.54	0.000103	0.000673
10500547	HSD3B1	1.57	2.89e-08	3e-06
10500545	Hsd3b4 (includes others)	-1.84	0.000113	0.000727
10505200	Hsdl2	1.71	7.3e-07	2e-05
10363195	HSF2	1.79	1e-05	0.000124
10490946	HSP90AA1	1.64	1e-06	2.5e-05
10491780	HSPA4L	1.66	1e-06	3e-05
10458226	HSPA9	1.68	2e-06	3.5e-05
10354732	HSPD1	2.52	5.1e-07	1.6e-05
10346303	HSPE1	1.71	6e-06	8.8e-05
10553403	HTATIP2	1.71	9.5e-05	0.000637
10410475	ICE1	-4.1	2e-06	4.1e-05
10509163	ID3	2	1.49e-08	2e-06
10355214	IDH1	1.61	2e-06	3.4e-05
10585417	IDH3A	1.88	2.97e-08	3e-06
10502801	IFI44L	-1.52	4.3e-05	0.000349
10437846	Ifitm7	-1.53	3.6e-05	0.000308
10514289	IFNA4	-1.86	0.000172	0.000991
10361897	IFNGR1	1.51	0.000564	0.002459
10505868	Ifnz (includes others)	-1.54	0.010521	0.024091
10400095	IFRD1	1.63	0.003965	0.011114
10374223	IGFBP1	1.99	0.032544	0.059686
10550482	IGFL3	-1.74	6.4e-05	0.000474
10403063	Igh	-2	1.2e-05	0.000142
10403073	Ighg	-1.68	0.020902	0.041813
10403018	Ighg3	-1.52	0.000369	0.001773
10403023	Ighv1-43	-1.79	0.000681	0.002824
10403060	Ighv1-72	-2.06	1e-05	0.000117
10545175	Igkv10-96	-2.15	1.2e-05	0.000138
10545208	Igkv4-57	-1.82	0.000144	0.000872
10545202	Igkv4-58	-1.72	0.00083	0.003288
10545194	Igkv4-59	-1.51	0.000236	0.00126
10545196	Igkv4-68	-2.15	3e-06	5.9e-05
10545184	Igkv4-74	-2.25	2.1e-05	0.000204
10545217	Igkv5-43	-1.71	0.001591	0.005421
10545242	Igkv6-20	-1.55	0.000443	0.002042
10538882	Igkv9-120	-1.62	0.005177	0.013708
10498386	IGSF10	-1.56	0.00358	0.010269
10454966	IK	1.59	7.21e-07	2e-05
10577560	IKBKB	1.51	5.34e-07	1.6e-05
10600453	IKBKG	1.66	0.00032	0.00159
10418341	IL17RB	1.58	0.000118	0.000751
10434845	IL1RAP	1.59	7.58e-08	5e-06
10345791	IL1RL1	-1.54	0.000412	0.00193
10361906	IL22RA2	-1.53	0.000166	0.000965
10345357	IMP4	1.54	1e-05	0.000123
10497285	IMPA1	1.7	7.45e-07	2e-05
10574427	IMPDH2	2.08	0.003675	0.010468
10463737	INA	-1.55	0.021768	0.043172
10536620	ING3	1.51	1.5e-05	0.000163
10403743	INHBA	1.53	1e-05	0.00012
10544932	INMT	1.99	1e-06	3.1e-05
10457853	INO80C	1.53	0.003867	0.010891
10354521	INPP1	1.51	0.002183	0.006928
10558001	INPP5F	1.95	1.9e-05	0.000193
10357280	INSIG2	2.25	2.42e-08	3e-06
10420694	INTS6	1.72	3.06e-07	1.2e-05
10511510	INTS8	1.54	0.001533	0.00526
10507286	IPP	1.59	8e-05	0.00056
10588538	IQCF1	-1.57	0.00051	0.002276
10403934	ISCA1	1.62	6.77e-07	1.9e-05
10493103	ISG20L2	1.66	5.32e-07	1.6e-05
10412298	ITGA1	1.93	7.71e-07	2.1e-05
10433114	ITGA5	2.07	2.48e-08	3e-06
10473281	ITGAV	1.63	0.000158	0.000931
10557895	ITGAX	-1.71	0.000852	0.003357
10399593	ITGB1BP1	1.54	1.4e-05	0.000154
10418455	ITIH1	1.53	3.76e-08	3e-06
10480003	ITIH2	1.58	1e-06	3e-05
10476197	ITPA	1.7	1.71e-07	9e-06
10474836	IVD	1.77	1.59e-08	2e-06
10454525	IWS1	1.77	0.000188	0.001061
10598848	JADE3	1.51	0.001105	0.004101
10392010	KANSL1	2.11	0.000414	0.001937
10554142	KANSL2	1.64	1e-06	3e-05
10548692	Kap	-1.51	0.001212	0.004404
10473754	KBTBD4	1.69	3.82e-07	1.4e-05
10552932	KCNA7	-1.69	0.001015	0.00385
10584138	KCNJ1	-1.81	8.1e-05	0.000566
10417798	KCNK5	1.72	0.000101	0.000667
10555039	KCTD21	1.73	0.001546	0.005295
10416155	KCTD9	1.57	0.001846	0.006081
10505587	KDM4C	1.68	8e-06	0.000103
10541216	KDM5A	1.52	0.000423	0.001973
10598798	KDM6A	1.52	0.0001	0.00066
10357051	KDSR	1.65	0.000339	0.001662
10557397	KIAA0556	-1.53	0.000137	0.000842
10491615	KIAA1109	2.76	0.000168	0.000973
10503305	KIAA1429	1.63	0.000107	0.000696
10349016	KIAA1468	1.58	7e-06	9e-05
10384691	KIAA1841	1.63	0.000257	0.001344
10415911	KIF13B	1.71	6.62e-07	1.9e-05
10488156	KIF16B	1.65	1.3e-05	0.000144
10431659	KIF21A	1.64	4.7e-05	0.000377
10412011	KIF2A	1.57	0.000527	0.002332
10451395	KLC4	1.51	4.15e-07	1.5e-05
10396094	KLHDC2	1.77	0.000441	0.002034
10578922	KLHL2	1.58	7.2e-05	0.000516
10400572	KLHL28	1.79	4.5e-05	0.000366
10587262	KLHL31	-1.63	0.000299	0.001511
10552462	KLK14	-1.54	6e-05	0.00045
10552574	KLK3	-1.58	1.1e-05	0.000129
10548525	Klra7 (includes others)	-1.88	1e-05	0.000121
10525733	KMT5A	1.57	1e-06	2.5e-05
10567343	KNOP1	1.53	3e-06	5e-05
10549256	KRAS	2.41	2.68e-08	3e-06
10519392	KRIT1	1.55	4.2e-05	0.000347
10366350	KRR1	1.62	2e-06	3.6e-05
10390963	KRT31	-1.54	0.000477	0.00216
10432774	KRT6B	-1.89	0.000176	0.001008
10390907	KRTAP1-1	-1.53	0.000104	0.000679
10364319	KRTAP12-2	-1.66	0.00077	0.003106
10436766	KRTAP20-2	-2.71	3e-06	5.8e-05
10440721	Krtap21-1	-1.71	0.004645	0.012599
10440651	KRTAP24-1	-1.71	0.004028	0.011254
10440657	KRTAP26-1	-1.52	0.004008	0.011212
10390923	Krtap4-1/Krtap4-2	-1.59	3e-05	0.000272
10390931	Krtap4-7	-1.73	1.6e-05	0.000173
10569306	Krtap5-1	-2.08	1.4e-05	0.000152
10559172	Krtap5-3	-2.2	1.9e-05	0.000189
10569291	KRTAP5-4	-2.04	7e-06	9.1e-05
10559181	Krtap5-4	-1.65	0.000117	0.000747
10569300	Krtap5-5	-1.82	5e-06	7.3e-05
10440724	Krtap6-2	-1.53	0.00147	0.005098
10440717	Krtap6-5	-2.67	5.12e-07	1.6e-05
10440727	Krtap8-1	-1.75	8e-06	0.000105
10493484	KRTCAP2	-1.88	1.02e-08	1e-06
10400742	L2HGDH	1.62	0.002746	0.008301
10594652	LACTB	1.7	8e-06	0.0001
10521709	LAP3	1.78	5.05e-07	1.6e-05
10502029	LARP7	1.54	9.8e-05	0.000651
10605831	LAS1L	1.68	4.1e-05	0.000336
10360745	LBR	1.69	2e-06	4.3e-05
10499917	Lce1a2	-1.61	0.004554	0.012406
10499914	Lce1b	-1.72	0.00046	0.002101
10499932	Lce1h	-1.56	0.000431	0.001996
10499935	Lce1i	-1.7	0.002351	0.007335
10499945	Lce1l	-1.6	4e-06	6.6e-05
10499948	Lce3a (includes others)	-2.26	0.000212	0.001157
10493900	Lce3c	-1.89	0.000175	0.001002
10446771	LCLAT1	1.61	2.9e-05	0.000261
10481627	LCN2	-3.49	0.000448	0.002059
10385814	LEAP2	1.74	3.8e-05	0.000317
10372815	LEMD3	1.63	0.001248	0.004495
10384572	LGALSL	1.88	6.17e-09	9.66e-07
10453487	LHCGR	-1.61	0.001189	0.004342
10522134	LIAS	1.71	5.7e-05	0.000431
10363265	LIMS1	1.51	0.000168	0.000974
10474411	LIN7C	1.83	1.04e-07	7e-06
10467139	LIPA	1.98	4e-06	6.7e-05
10515293	LLPH	1.77	8.2e-05	0.000571
10353871	LMAN2L	1.55	1.6e-05	0.000171
10422980	LMBRD2	1.54	0.00011	0.000711
10416800	LMO7	1.58	0.000288	0.001471
10535759	LNX2	1.84	1.48e-07	8e-06
10452118	LONP1	1.85	5.61e-09	9.03e-07
10599192	LONRF3	2.8	4.14e-07	1.5e-05
10467768	LOXL4	1.78	0.000438	0.002024
10399478	LPIN1	-1.69	0.008446	0.020219
10451953	LRG1	-2.35	0.001777	0.005905
10514902	LRRC42	1.52	0.000993	0.003781
10438959	LSG1	1.55	0.000147	0.000885
10508112	LSM10	1.57	6.3e-05	0.000468
10536595	LSM8	1.9	0.000186	0.00105
10450496	Lst1	-1.61	0.003994	0.011181
10365749	LTA4H	1.6	6e-06	8.7e-05
10440564	LTN1	2.08	3e-06	5.1e-05
10389882	LUC7L3	2.2	3.06e-07	1.2e-05
10429506	Lypd2	-1.51	0.003745	0.01062
10406419	LYSMD3	1.8	3e-06	5.8e-05
10403604	LYST	1.53	6e-06	8.9e-05
10453609	LYZL1	-1.77	4e-05	0.000332
10463263	LZTFL1	1.75	0.000299	0.00151
10434029	LZTR1	1.57	0.000125	0.000785
10489246	MAFB	-1.56	0.000232	0.00124
10607431	Magea3 (includes others)	-1.56	0.000394	0.001867
10506736	MAGOH	1.54	0.000543	0.002385
10606301	MAGT1	1.68	4.11e-08	4e-06
10346340	MAIP1	1.62	0.000499	0.002231
10424113	MAL2	1.56	5e-06	7.2e-05
10465244	MALAT1	1.51	0.013852	0.030047
10598771	MAOA	1.74	0.008348	0.020034
10603746	MAOB	1.8	2.7e-05	0.00025
10387014	MAP2K4	1.54	3e-05	0.000266
10503680	Map3k7	1.64	7e-06	9.3e-05
10400762	MAP4K5	1.52	1e-06	3e-05
10375634	MAPK9	1.66	9e-06	0.00011
10477353	MAPRE1	1.98	5.9e-05	0.000445
10454286	Mapre2	1.63	0.000155	0.000918
10414192	MAT1A	1.55	2.3e-05	0.00022
10454809	MATR3	1.77	3e-06	5.3e-05
10401128	MAX	1.62	1.1e-05	0.00013
10394990	MBOAT2	-1.52	0.012369	0.027406
10456513	MC5R	-1.58	5e-05	0.000395
10431030	MCAT	1.55	4e-06	6.9e-05
10497773	MCCC1	1.86	1.9e-08	2e-06
10568417	MCMBP	1.62	2.3e-05	0.000222
10415431	Mcpt1	-1.63	2e-05	0.000198
10415438	Mcpt2	-1.65	0.00047	0.002132
10420247	Mcpt4	-1.69	0.000416	0.001943
10564539	MCTP2	1.68	6.3e-05	0.000466
10369276	MCU	1.51	0.000623	0.002643
10372668	MDM2	1.63	7e-06	9.6e-05
10357773	MDM4	1.55	4e-06	6.1e-05
10405753	ME1	1.6	0.037491	0.066979
10405994	MED10	1.82	1e-06	3e-05
10591009	MED17	1.54	3e-06	5.2e-05
10388154	MED31	1.56	0.001162	0.004265
10401335	MED6	1.72	0.001722	0.005766
10587488	MEI4	-1.63	0.019671	0.03982
10442606	MEIOB	2.4	0.002488	0.007671
10452860	MEMO1	1.68	2.1e-05	0.000205
10502405	METAP1	1.7	1.81e-07	9e-06
10472794	METAP1D	1.7	5e-06	7.5e-05
10501909	METTL14	1.64	0.001602	0.005445
10354299	Mettl21e	-1.64	0.003898	0.010952
10381860	METTL2A	1.56	2e-06	3.4e-05
10453544	METTL4	1.76	0.000348	0.0017
10426891	METTL7A	1.56	4e-06	6.7e-05
10486867	MFAP1	1.71	7.32e-08	5e-06
10509901	MFAP2	-1.56	3.4e-05	0.000295
10491363	MFN1	1.59	5.3e-05	0.00041
10492499	MFSD1	1.55	6e-06	8.1e-05
10410173	MFSD14B	1.88	4.25e-07	1.5e-05
10368700	Mfsd4b3	1.84	1.7e-05	0.000179
10497944	MFSD8	1.75	0.000107	0.000692
10395925	Mia2	1.58	3e-06	5.5e-05
10603208	MID1	-1.61	3.3e-05	0.00029
10602068	MID2	1.57	5e-06	7.7e-05
10364702	MIDN	-1.59	1.6e-05	0.000172
10506397	MIER1	1.66	6.3e-05	0.000467
10392970	MIF4GD	1.64	1e-06	3.3e-05
10594800	MINDY2	1.82	0.040531	0.071329
10480121	MINDY3	1.76	8e-06	0.000101
10517682	MINOS1	1.51	0.000276	0.001424
10536376	MIOS	1.8	0.00028	0.001438
10436662	Mir155hg	-1.65	0.000607	0.002596
10378024	MIS12	1.73	4.14e-08	4e-06
10433633	MKL2	1.54	2.8e-05	0.000258
10537078	MKLN1	1.58	8e-06	0.000101
10575867	MLYCD	1.86	4.22e-08	4e-06
10579852	MMAA	1.53	0.00073	0.002981
10492355	MME	2.1	4e-06	6.5e-05
10524327	MN1	-1.66	2.5e-05	0.000233
10346310	MOB4	1.6	1.8e-05	0.000182
10407307	MOCS2	1.75	1e-05	0.000125
10373778	MORC2	1.58	0.000203	0.001121
10607774	MOSPD2	1.92	1e-06	3.1e-05
10362186	MOXD1	-5.39	0.003442	0.009956
10544286	Moxd2	-1.66	0.000984	0.003755
10351304	MPC2	1.58	1.2e-05	0.000135
10564313	MPHOSPH10	1.68	1.63e-07	9e-06
10538253	MPP6	1.79	3e-06	5.1e-05
10436804	MRAP	1.52	1.77e-07	9e-06
10595979	MRAS	-1.61	4.6e-05	0.000372
10355456	MREG	1.95	2.79e-09	6.41e-07
10563722	Mrgpra3/Mrgpra4	-1.78	3e-06	5.1e-05
10563704	Mrgpra6	-1.82	0.001692	0.00568
10553334	Mrgprb13/Mrgprb8	-1.58	0.001474	0.005107
10563712	MRGPRX3	-2.16	2e-06	4e-05
10429409	Mroh5	-1.51	4.3e-05	0.000349
10523365	MRPL1	1.61	3e-06	4.8e-05
10460492	MRPL11	1.72	4.37e-08	4e-06
10447880	MRPL18	1.51	1.9e-05	0.000194
10545576	MRPL19	1.56	3.9e-05	0.000328
10376320	MRPL22	1.64	0.001341	0.004751
10493094	MRPL24	1.53	4.95e-07	1.6e-05
10588403	MRPL3	1.62	2.5e-05	0.000235
10406026	MRPL36	1.86	4.19e-10	1.91e-07
10380751	MRPL45	1.61	3.5e-05	0.000299
10564692	MRPL46	1.59	3.5e-08	3e-06
10514298	MRPL48	1.63	7e-06	9.5e-05
10512901	MRPL50	1.89	1.34e-07	8e-06
10494060	MRPL9	1.8	5.95e-08	5e-06
10380238	MRPS23	1.86	6.95e-07	1.9e-05
10497209	MRPS28	1.63	7.7e-05	0.000546
10412385	MRPS30	1.66	0.001151	0.004233
10475830	MRPS5	1.55	2e-06	4e-05
10382565	MRPS7	1.53	7e-06	9.5e-05
10408348	MRS2	1.67	3e-06	5.4e-05
10466216	MS4A2	-1.66	0.001332	0.004729
10466224	MS4A3	-1.52	0.000251	0.001322
10461587	MS4A4A	-1.6	6e-06	8.9e-05
10582978	MSANTD4	1.72	4e-05	0.000331
10598085	MT-ATP6	-4.45	5.04e-07	1.6e-05
10598055	MT-ND3	-1.84	9e-06	0.000115
10598087	MT-ND6	-3.34	2e-06	3.7e-05
10574027	Mt1	-2.76	0.001282	0.004589
10574023	Mt2	-3.71	0.002427	0.007525
10461334	MTA2	1.6	3e-06	4.9e-05
10530851	MTCH2	1.63	7.03e-07	1.9e-05
10383813	MTFP1	1.81	1.78e-07	9e-06
10374880	MTIF2	1.57	3.1e-05	0.000273
10599976	MTM1	1.67	0.002113	0.00675
10599997	MTMR1	1.55	3.7e-05	0.000315
10553897	MTMR10	1.71	2.4e-05	0.000231
10420785	MTMR9	-2.06	5.97e-08	5e-06
10453616	MTPAP	1.61	2e-06	4.3e-05
10472994	MTX2	1.98	4.1e-05	0.000341
10435288	MUC13	-1.51	0.000407	0.001912
10435112	Muc4	-1.58	0.003305	0.009639
10491231	MYNN	1.58	2.6e-05	0.000241
10532588	MYO18B	-1.67	5e-06	7.7e-05
10389025	MYO1D	1.65	0.00936	0.021951
10586781	MYO1E	1.56	3.9e-05	0.000326
10514441	MYSM1	1.52	0.000197	0.001096
10457331	MZT1	2.43	1.5e-05	0.000162
10582580	n-R5s136	-1.62	0.00859	0.020486
10491922	NAA15	1.94	6e-06	8.9e-05
10421817	NAA16	1.71	9e-06	0.000114
10414460	NAA30	1.75	1.9e-05	0.000194
10435821	NAA50	1.63	9e-06	0.000115
10497490	NAALADL2	1.68	0.000232	0.001244
10422962	NADK2	1.53	7.69e-07	2.1e-05
10381528	NAGS	1.52	6e-06	8.2e-05
10511490	Naip3	-1.65	9e-05	0.000611
10395259	NAMPT	1.72	0.00264	0.008054
10541524	NANOG	-1.53	1.6e-05	0.000172
10555011	NARS2	2.06	7.86e-08	5e-06
10485483	NAT10	1.74	1e-06	2.6e-05
10545874	Nat8f5	1.81	0.000582	0.002518
10436636	NCAM2	1.69	0.000113	0.000724
10434998	NCBP2	1.7	1.4e-05	0.000154
10596043	NCK1	1.61	0.000103	0.000674
10506680	NDC1	1.58	7.82e-07	2.1e-05
10387180	NDEL1	1.59	4.51e-07	1.5e-05
10548057	NDUFA9	1.54	7e-06	9e-05
10486284	NDUFAF1	1.53	0.000338	0.001658
10503643	NDUFAF4	1.61	6.3e-05	0.000466
10511501	NDUFAF6	1.57	0.011983	0.026697
10355084	NDUFS1	1.88	4.8e-05	0.000384
10386171	NDUFS3	1.53	2e-06	3.8e-05
10412251	NDUFS4	1.79	7e-06	9.8e-05
10482528	NEB	1.78	1.4e-05	0.000156
10400668	NEMF	1.58	6e-05	0.00045
10575160	NFAT5	1.75	1e-05	0.00012
10574962	NFATC3	1.53	6.3e-05	0.000466
10514049	NFIB	1.84	9.7e-05	0.000644
10409278	NFIL3	2.33	5.24e-07	1.6e-05
10580191	NFIX	-1.72	9.12e-07	2.3e-05
10489004	NFS1	1.72	1.4e-05	0.000157
10539769	NFU1	1.71	3.1e-05	0.000274
10530477	NFXL1	1.56	8.3e-05	0.000576
10371307	NFYB	1.63	8.4e-05	0.000579
10589535	Ngp	-1.56	0.004696	0.012703
10588876	NICN1	1.81	8e-06	0.000105
10349239	NIFK	2	1.81e-07	9e-06
10563838	NIPA2	1.8	7.6e-05	0.000539
10522368	NIPAL1	1.73	0.034288	0.062253
10373950	NIPSNAP1	1.6	3.52e-08	3e-06
10604053	NKRF	1.52	1.9e-05	0.000191
10574100	NLRC5	-1.52	1.1e-07	7e-06
10559730	NLRP2	-1.51	0.001186	0.004336
10410204	Nlrp4f	-3.04	2.55e-07	1.1e-05
10492598	NMD3	1.68	3.93e-08	3e-06
10351277	NME7	1.63	0.000187	0.001054
10482517	NMI	1.58	0.002079	0.006669
10518679	NMNAT1	1.71	4e-06	6.4e-05
10461909	NMRK1	2.02	6.79e-09	1e-06
10593219	NNMT	1.77	0.00108	0.004035
10412394	Nnt	-1.77	1e-06	2.9e-05
10467344	NOC3L	1.72	1.53e-07	8e-06
10392328	NOL11	1.81	4.88e-07	1.6e-05
10405074	NOL8	1.6	8e-06	0.000103
10463535	Nolc1	1.6	0.000104	0.000681
10520405	NOM1	1.57	0.000212	0.001157
10541845	NOP2	1.77	6e-06	8.6e-05
10476106	NOP56	-3.02	2.57e-11	5.32e-08
10346634	NOP58	2.06	4e-06	6.9e-05
10415377	NOP9	1.51	0.000185	0.001048
10345675	NPAS2	3.56	1.96e-10	1.91e-07
10385043	NPM1	1.76	0.004623	0.012549
10543870	Npn2	-1.61	0.002627	0.008022
10558400	NPS	-1.54	0.009376	0.021975
10455457	Npy6r	-1.56	0.00025	0.001314
10581538	NQO1	1.72	4.36e-07	1.5e-05
10404496	NQO2	1.76	3.4e-05	0.000294
10417734	NR1D2	-2.17	2.27e-07	1e-05
10439411	NR1I2	1.97	3.53e-07	1.4e-05
10365870	NR2C1	1.56	0.000501	0.002241
10572290	NR2C2AP	1.51	1.43e-07	8e-06
10419731	NRBF2	1.6	5.03e-09	8.37e-07
10440406	NRIP1	1.6	1e-05	0.000125
10405400	NSD1	1.61	7e-06	9.4e-05
10571007	NSD3	1.56	4.86e-07	1.6e-05
10477006	NSFL1C	1.67	2e-06	4.1e-05
10440238	NSUN3	1.64	4e-06	6.2e-05
10515242	NSUN4	1.54	4.6e-05	0.000368
10544982	NT5C3A	1.6	0.000151	0.000903
10368654	NT5DC1	1.53	2e-06	4.4e-05
10413710	NT5DC2	1.57	0.000253	0.001326
10587639	NT5E	1.68	0.005064	0.01348
10448748	NUBP2	1.55	3.46e-09	7.1e-07
10349733	NUCKS1	1.56	2e-06	4.1e-05
10578019	NUDC	1.52	0.000205	0.00113
10375234	NUDCD2	1.9	4.65e-07	1.5e-05
10452404	NUDT12	1.98	7.4e-07	2e-05
10421567	NUDT15	-1.56	0.039945	0.070486
10372082	NUDT4	1.53	8.56e-07	2.2e-05
10523674	NUDT9	1.79	8.47e-07	2.2e-05
10422854	NUP155	1.67	2.8e-05	0.000253
10537246	NUP205	1.52	9.7e-05	0.000648
10363137	NUS1	1.77	2.89e-08	3e-06
10360695	NVL	1.76	2e-06	4.3e-05
10602166	NXT2	1.65	1e-05	0.000122
10445796	OARD1	1.56	4.1e-05	0.000339
10533229	Oas1d (includes others)	-1.51	0.00029	0.001476
10568568	OAT	1.52	0.000261	0.001362
10550197	Obox1 (includes others)	-2.7	6e-06	8.3e-05
10470175	OBP2B	-1.66	0.000684	0.002836
10522396	OCIAD1	1.63	2e-06	3.4e-05
10394770	ODC1	1.61	0.000816	0.003245
10483648	OLA1	1.51	1.4e-05	0.000153
10388265	Olfr1	-2.01	3.5e-05	0.0003
10375545	Olfr10 (includes others)	-1.76	7.3e-05	0.000526
10484537	Olfr1002/Olfr154	-2.32	6e-06	8.6e-05
10473456	Olfr1009	-1.72	0.00112	0.004147
10473458	Olfr1010	-1.73	0.001268	0.00455
10484545	Olfr1012	-1.66	0.001122	0.00415
10473460	Olfr1013	-2.01	0.000119	0.000755
10473464	Olfr1015	-1.93	9.3e-05	0.000626
10484547	Olfr1016	-1.56	0.000664	0.002773
10473479	Olfr1026	-1.78	0.003263	0.009538
10473491	Olfr1033	1.87	8.4e-05	0.000579
10484559	Olfr1039/Olfr1040	-1.85	0.003027	0.008982
10484577	Olfr1049/Olfr1051	-1.52	0.000423	0.00197
10445129	Olfr105-ps	-1.6	0.008564	0.020433
10484606	Olfr1061/Olfr1066	-1.77	2.5e-05	0.000233
10484602	Olfr1065	-1.51	0.00014	0.000855
10445133	Olfr107	-2.07	3.4e-05	0.000298
10484612	Olfr1079	-1.66	0.000394	0.001866
10484622	Olfr1083-ps/Olfr1085	-1.61	0.041343	0.072422
10484630	Olfr1090	-1.53	0.00016	0.00094
10484632	Olfr1095/Olfr141	-1.53	0.004323	0.011902
10484638	Olfr1097/Olfr1098	-1.7	0.020648	0.041388
10473513	Olfr1112	-1.55	0.000994	0.003784
10473523	Olfr1116/Olfr1118	-2.14	0.000327	0.001618
10473541	Olfr1126	-1.56	0.000394	0.001867
10450892	Olfr113	-1.52	0.014209	0.030677
10473557	Olfr1131	-1.84	0.000461	0.002105
10484683	Olfr1134	-3.02	3.8e-05	0.000319
10484689	Olfr1137	-1.56	0.014773	0.031633
10450895	Olfr114	-1.53	0.000293	0.001489
10473559	Olfr1140	-1.57	9.7e-05	0.000645
10484693	Olfr1141	-1.58	0.000157	0.000925
10473564	Olfr1143	-1.7	9.9e-05	0.000653
10450897	Olfr115	-2.07	0.001031	0.003902
10473576	Olfr1152	-1.73	5.8e-05	0.000439
10484708	Olfr1154/Olfr1160	-1.79	0.005187	0.013724
10473580	Olfr1158	-1.98	4e-06	6.7e-05
10450900	Olfr116	-1.57	1.1e-05	0.000134
10484714	Olfr1163	-2.31	1e-05	0.000118
10484723	Olfr1166 (includes others)	-1.72	0.001144	0.004216
10484731	Olfr1168/Olfr1173	-1.85	9e-06	0.00011
10484733	Olfr1174-ps/Olfr1175-ps	-1.69	0.000944	0.003636
10484737	Olfr1177-ps	-1.59	0.004544	0.012386
10484739	Olfr1179	-1.79	0.002864	0.008591
10445151	Olfr118/Olfr120	-1.57	0.000285	0.001457
10484741	Olfr1180	-1.87	1e-05	0.000118
10473594	Olfr1184	-1.63	0.000823	0.003264
10473600	Olfr1188	-1.59	2.5e-05	0.000238
10473602	Olfr1189	-1.57	1.1e-05	0.000134
10348643	Olfr12	-1.63	0.014804	0.03169
10473612	Olfr1202/Olfr1204	-1.55	1.9e-05	0.000191
10484777	Olfr1216	-1.64	0.000278	0.001432
10484783	Olfr1219	-1.54	0.002691	0.008173
10484785	Olfr1220	-1.97	2.4e-05	0.000225
10484791	Olfr1222	-1.59	0.048423	0.082532
10484799	Olfr1225	-1.71	0.000121	0.000766
10484803	Olfr1228	-1.51	0.016737	0.03499
10484809	Olfr1231	-1.54	0.006891	0.017185
10484813	Olfr1233	-1.98	0.000257	0.001343
10484820	Olfr1239	-1.55	0.000606	0.002595
10484828	Olfr1243	-1.55	0.000303	0.001526
10484837	Olfr1248	-2.02	5e-06	7.9e-05
10484839	Olfr1249	-1.74	0.002281	0.007163
10473630	Olfr1260	-2.08	0.000185	0.001048
10484858	Olfr1264	-1.55	4.3e-05	0.000354
10484863	Olfr1265/Olfr1269	-1.63	9.5e-05	0.000635
10484872	Olfr1270	-1.58	9.7e-05	0.000644
10484882	Olfr1271	-1.79	6.3e-05	0.000466
10474483	Olfr1279	-1.64	0.000106	0.000691
10474485	Olfr1280	-1.62	0.000137	0.00084
10485769	Olfr1281 (includes others)	-2.05	1.2e-05	0.00014
10474490	Olfr1283	-1.55	9.2e-05	0.000622
10474501	Olfr1289	-1.62	0.000114	0.000731
10485777	Olfr1294	-1.7	0.000699	0.002883
10485784	Olfr1297	-1.62	0.000605	0.002592
10474511	Olfr1300-ps1	-2.08	0.000576	0.002496
10474516	Olfr1302	-1.61	0.002414	0.007496
10485794	Olfr1305	-1.73	4.63e-07	1.5e-05
10485798	Olfr1306/Olfr1307	-2.36	0.001401	0.004906
10485800	Olfr1308	-1.67	0.000721	0.002953
10485809	Olfr1312	-1.65	0.003661	0.010444
10485811	Olfr1313	-2.38	2.7e-05	0.000249
10485813	Olfr1314	-1.64	0.003383	0.009817
10485817	Olfr1316	-1.62	0.000456	0.002085
10474522	Olfr1317	-1.52	0.01147	0.025798
10474524	Olfr1318	-1.73	1.3e-05	0.000146
10450912	Olfr132	-1.52	0.007985	0.019317
10599579	Olfr1320	-1.77	2.3e-05	0.00022
10507578	Olfr1328 (includes others)	-2.2	0.000119	0.000756
10515832	Olfr1329	-2.01	6.23e-07	1.8e-05
10515830	Olfr1331/Olfr1333	-5.04	9.42e-07	2.4e-05
10515824	Olfr1338	-1.92	0.000385	0.001835
10507574	Olfr1339	-1.57	0.000604	0.002587
10507572	Olfr1340	-1.52	0.000145	0.000879
10515822	Olfr1342	-1.87	0.000152	0.000907
10364426	Olfr1351	-1.66	5.1e-05	0.000399
10364415	Olfr1354 (includes others)	-3.12	0.00027	0.001398
10408056	Olfr1366	-1.82	0.000953	0.003661
10407997	Olfr1368	-1.83	8e-06	0.000103
10450914	Olfr137	-1.68	0.000131	0.00081
10375561	Olfr1387	-1.89	8.5e-05	0.000587
10375557	Olfr1388	-1.62	0.00021	0.001152
10375549	Olfr1391	-1.74	5.98e-07	1.7e-05
10375525	Olfr1395	-1.51	0.000162	0.000951
10360336	Olfr1406	-1.59	0.000227	0.001219
10360334	Olfr1408	-1.64	6e-06	8.8e-05
10348641	Olfr1410	-1.81	4.43e-08	4e-06
10348639	Olfr1411	-2.01	2e-06	3.5e-05
10584386	Olfr143	-1.75	4e-05	0.000332
10466300	Olfr1436/Olfr1437	-3	4e-06	6.5e-05
10461750	Olfr1443	-1.56	0.000545	0.002394
10466340	Olfr1448	-1.58	0.000958	0.003679
10461784	Olfr1449	-2	7e-06	9.3e-05
10461786	Olfr1450	-1.78	3.9e-05	0.000327
10461792	Olfr1453/Olfr1454	-1.61	0.002027	0.00654
10592386	Olfr146	-1.89	0.000478	0.002161
10466355	Olfr1465	-1.84	4.6e-05	0.000368
10461804	Olfr1469	-1.61	0.000212	0.001158
10466357	Olfr1472/Olfr1475	-1.73	1.9e-05	0.000194
10461810	Olfr1477 (includes others)	-1.55	0.004481	0.012246
10461820	Olfr1489	-1.61	0.000189	0.001064
10592449	Olfr149	-1.63	0.000229	0.001227
10466372	Olfr1504	-1.57	0.000289	0.001472
10473643	Olfr1506 (includes others)	-2.23	1.81e-07	9e-06
10419723	Olfr1507	-1.62	2.1e-05	0.000207
10473551	Olfr153	-2.3	1.4e-05	0.000158
10512637	Olfr157	-1.79	0.000173	0.000996
10512628	Olfr159	-1.55	6.9e-05	0.000501
10433195	Olfr161	-1.89	0.000642	0.002703
10438431	Olfr169 (includes others)	-2.42	0.000106	0.000691
10591220	Olfr18	-1.58	0.003084	0.00912
10440149	Olfr186	-1.63	0.003104	0.009169
10440160	Olfr190/Olfr192	-1.57	0.000145	0.000878
10440164	Olfr194/Olfr203	-1.99	5.19e-07	1.6e-05
10440168	Olfr197	-1.61	0.002727	0.008258
10440174	Olfr199/Olfr201	-1.63	0.002036	0.006565
10440176	Olfr202	-1.53	0.000133	0.00082
10440180	Olfr205	-1.95	1e-05	0.000118
10541065	Olfr212/Olfr213	-1.7	0.001531	0.005256
10541069	Olfr214	-1.88	0.00849	0.020307
10547171	Olfr215	-1.64	7.6e-05	0.00054
10386420	Olfr223	-1.98	5.8e-07	1.7e-05
10378413	Olfr23/Olfr390	-1.81	0.002838	0.008529
10461707	Olfr235	-1.52	0.000592	0.00255
10555809	Olfr243/Olfr628	-1.85	0.008527	0.020374
10584395	Olfr25	-1.82	0.000224	0.001206
10584399	Olfr251/Olfr898	-1.53	2.8e-05	0.000255
10351897	Olfr258-ps1	-1.63	0.000212	0.001156
10466296	Olfr262	-1.65	0.000132	0.000817
10501072	Olfr266	-2.01	3e-05	0.00027
10592397	Olfr27 (includes others)	-1.91	0.004242	0.01173
10432152	Olfr284	-1.55	1.8e-05	0.000183
10432150	Olfr285	-1.57	7e-05	0.000507
10554733	Olfr297 (includes others)	-1.55	0.009546	0.022303
10565391	Olfr305	-1.53	0.00022	0.001191
10565379	Olfr310	-1.83	2.5e-05	0.000238
10376418	Olfr311 (includes others)	-2.01	0.000702	0.002893
10376406	Olfr319	-1.51	0.003923	0.011013
10376394	Olfr324	-1.52	0.00045	0.002068
10471739	Olfr338	-2.9	1.5e-05	0.000158
10471741	Olfr339	-2.08	0.000873	0.003421
10471743	Olfr340	-2.11	1e-06	3.2e-05
10482117	Olfr341	-2.3	0.001034	0.003908
10471745	Olfr342	-2.85	0.000139	0.00085
10471747	Olfr344	-1.97	0.001238	0.004471
10471749	Olfr345	-1.59	0.034138	0.062035
10471751	Olfr346	-2.67	6.7e-05	0.000492
10471753	Olfr347	-2.68	9.74e-07	2.4e-05
10471761	Olfr352	-2.22	2.6e-05	0.000244
10482131	Olfr360	-2.45	4.86e-07	1.6e-05
10482133	Olfr361	-1.59	0.000425	0.001978
10471778	Olfr366	-1.57	0.003218	0.00944
10573613	Olfr371	-1.62	1e-06	3e-05
10378397	Olfr376	-1.7	0.000132	0.000815
10388272	Olfr380	-1.74	3.54e-07	1.4e-05
10388274	Olfr381	-1.53	0.000674	0.002804
10388276	Olfr382	-1.66	0.001097	0.00408
10378399	Olfr384	-1.65	1e-06	3e-05
10388280	Olfr385	-1.57	0.001166	0.004278
10388284	Olfr389	-1.55	0.001505	0.005187
10388286	Olfr391-ps	-2.81	3.21e-07	1.3e-05
10388290	Olfr393	-1.55	9.2e-05	0.000624
10388292	Olfr394	-1.77	1.3e-05	0.000144
10388294	Olfr395	-1.67	0.000776	0.003124
10351895	Olfr424	-1.61	0.000103	0.000672
10592410	Olfr44	-2.06	2.2e-05	0.000212
10558668	Olfr45	-1.86	1e-06	2.9e-05
10537799	Olfr450	-1.57	0.002348	0.007328
10544436	Olfr458	-1.55	0.00028	0.001435
10558653	Olfr46/Olfr538	-2.95	1.44e-07	8e-06
10566666	Olfr467/Olfr471	-2.02	0.001623	0.005501
10556117	Olfr473	-1.65	0.000217	0.001177
10556119	Olfr474	-1.54	0.000112	0.000721
10556121	Olfr476	-1.63	0.000808	0.003224
10556123	Olfr477	-2.55	7e-06	9.7e-05
10556127	Olfr479	-1.54	0.001605	0.005452
10556129	Olfr481	-1.55	0.001717	0.00575
10556139	Olfr483 (includes others)	-1.88	0.000465	0.002118
10566676	Olfr484	-1.83	0.003231	0.00947
10566678	Olfr485 (includes others)	-2.77	3.9e-05	0.000324
10556137	Olfr491	-2.06	2e-06	3.4e-05
10566688	Olfr492	-2.17	1e-06	2.7e-05
10566690	Olfr493	-2.06	2e-06	4.4e-05
10556141	Olfr495/Olfr498	-2.19	0.000733	0.002992
10471757	Olfr50	-1.58	0.004099	0.01141
10556154	Olfr506	-2.81	0.000217	0.001177
10556156	Olfr507	-2.08	8.4e-05	0.00058
10556160	Olfr510	-2.27	1.2e-05	0.000142
10484567	Olfr52	-1.91	0.000825	0.003271
10558612	Olfr523	-1.52	9.9e-05	0.000654
10558641	Olfr525	-1.58	6.5e-07	1.8e-05
10558647	Olfr535	-1.52	0.000619	0.002631
10568964	Olfr536	-1.62	0.000254	0.001332
10558666	Olfr539	-1.72	0.000598	0.00257
10375795	Olfr54	-1.74	3.2e-05	0.000286
10555720	Olfr549	-1.72	5.3e-05	0.000412
10566157	Olfr551	-1.65	0.000174	0.001001
10566159	Olfr553	-1.99	8.7e-05	0.000598
10555729	Olfr555	-1.83	0.005832	0.015051
10566170	Olfr559	-1.9	0.003262	0.009535
10555741	Olfr561	-1.63	0.000356	0.001725
10566182	Olfr566 (includes others)	-1.79	0.000158	0.00093
10555749	Olfr570	-1.74	0.000116	0.000738
10555751	Olfr572	-1.61	0.000553	0.002422
10583423	Olfr58 (includes others)	-1.97	1.2e-05	0.000142
10555762	Olfr584	-1.64	0.00277	0.008358
10566199	Olfr586	-1.94	1.4e-05	0.000157
10378436	Olfr59	-1.52	0.034292	0.062257
10555773	Olfr593	-1.79	0.001697	0.005692
10566211	Olfr596/Olfr603	-1.65	0.003361	0.009766
10555783	Olfr597/Olfr598	-1.7	0.00015	0.000898
10555787	Olfr599	-1.68	0.001208	0.00439
10566213	Olfr605	-1.91	0.004452	0.012184
10555791	Olfr606	-2.21	5.5e-05	0.000424
10566215	Olfr607	-1.82	0.000483	0.002178
10558661	Olfr61	-1.59	1.4e-05	0.000152
10566225	Olfr616	-1.71	0.000229	0.001227
10555807	Olfr617	-1.82	4.9e-05	0.000385
10555805	Olfr619	-1.87	3.6e-05	0.000309
10566229	Olfr620	-2.03	9.3e-05	0.000627
10566231	Olfr622	-2.41	6e-06	8.7e-05
10555832	Olfr632	-1.58	0.000306	0.001538
10555834	Olfr633	-1.54	0.000899	0.003506
10555840	Olfr635/Olfr638	-1.94	0.000286	0.001462
10566296	Olfr642	-1.75	0.000613	0.002616
10566300	Olfr643/Olfr644	-2.17	1.44e-07	8e-06
10566302	Olfr645	-1.64	0.000102	0.000667
10566324	Olfr649	-1.96	2e-06	4.6e-05
10555870	Olfr651	-1.83	0.00492	0.013171
10555873	Olfr652	-1.95	1e-05	0.000125
10555877	Olfr654	-1.84	0.000381	0.001818
10555879	Olfr656	-1.57	0.008648	0.020589
10555903	Olfr676	-1.59	7.3e-05	0.000524
10555917	Olfr689 (includes others)	-1.9	2e-06	3.4e-05
10566434	Olfr690	-1.57	0.000608	0.002599
10566587	Olfr693	-1.57	7e-06	9.5e-05
10566589	Olfr694/Olfr704	-2.4	4.3e-05	0.000354
10566595	Olfr697	-1.85	0.001482	0.005126
10566597	Olfr698	-1.56	1.7e-05	0.000179
10566599	Olfr699	-1.63	7.7e-05	0.000546
10566603	Olfr702	-1.67	5.5e-05	0.000424
10566609	Olfr706	-2.16	0.000823	0.003264
10419438	Olfr725/Olfr726	-1.55	0.001369	0.004828
10419446	Olfr731	-1.68	4e-06	6.8e-05
10414479	Olfr740	-1.59	5.96e-07	1.7e-05
10414493	Olfr746/Olfr748	-1.94	0.000116	0.000739
10373622	Olfr772/Olfr773	-1.84	5.6e-05	0.000426
10367497	Olfr774/Olfr787	-2.13	0.000329	0.001625
10367481	Olfr775/Olfr776	-1.75	0.006776	0.016957
10367485	Olfr780	-1.64	0.000456	0.002086
10367491	Olfr784/Olfr801	-1.8	5.3e-05	0.000411
10367495	Olfr786	-1.79	0.00117	0.004287
10367519	Olfr808	-1.53	0.004501	0.012289
10373647	Olfr812	-1.61	0.003822	0.010785
10373651	Olfr814	-2.91	3e-06	5.5e-05
10373678	Olfr827	-1.53	0.000321	0.001593
10583376	Olfr829	-1.74	0.000541	0.00238
10583378	Olfr830	-1.58	0.00479	0.012912
10591210	Olfr866	-1.57	0.000274	0.001417
10591216	Olfr870/Olfr871	-1.8	0.000423	0.001973
10584354	Olfr875	-1.62	7e-06	9.7e-05
10584356	Olfr876	-1.83	2.45e-07	1.1e-05
10584358	Olfr877	-2.56	1.6e-05	0.000172
10584366	Olfr883	-1.56	5.7e-05	0.000436
10584372	Olfr887	-1.52	7e-06	9.8e-05
10584378	Olfr889/Olfr890	-1.77	7.2e-05	0.000521
10584382	Olfr893	-1.99	0.001127	0.004163
10584409	Olfr902	-1.62	0.001145	0.004217
10584420	Olfr907	-1.91	0.00064	0.002697
10584424	Olfr911-ps1	-1.53	0.000164	0.000958
10592371	Olfr915	-1.59	9e-06	0.000111
10592378	Olfr918	-1.51	7.3e-05	0.000525
10584466	Olfr923	-1.64	0.000482	0.002176
10592382	Olfr934	-1.86	4e-06	6.9e-05
10592388	Olfr936	-1.58	0.000108	0.000699
10584486	Olfr943	-1.67	0.004451	0.012184
10584492	Olfr951/Olfr954	-1.57	0.001988	0.006444
10592408	Olfr952/Olfr955	-1.55	0.000679	0.002819
10592414	Olfr958	-1.86	1.9e-05	0.000191
10584498	Olfr961	-1.65	0.000525	0.002328
10584502	Olfr965	-1.62	0.005717	0.014802
10450866	Olfr97/Olfr98	-1.8	0.027364	0.051848
10584512	Olfr971	-1.64	0.000197	0.001094
10584518	Olfr974	-1.59	3.3e-05	0.00029
10592455	Olfr975	-1.65	0.000187	0.001056
10592465	Olfr983	-1.77	0.000295	0.001496
10484510	Olfr987/Olfr988	-2.04	1e-06	3.3e-05
10450872	Olfr99	-1.72	1.2e-05	0.000141
10484512	Olfr992	-1.53	0.00956	0.022321
10473446	Olfr996	-1.52	0.019332	0.039266
10473450	Olfr998	-1.7	2.1e-05	0.00021
10506415	OMA1	1.76	1.2e-05	0.000138
10595159	OOEP	-1.51	0.000703	0.002895
10397545	Oog1 (includes others)	-2	2e-06	4.1e-05
10466239	Oosp1	-1.55	0.00013	0.000809
10344653	OPRK1	-1.55	0.001462	0.005079
10556039	OR10A4	-2.4	4.64e-07	1.5e-05
10556035	OR10A5	-1.64	1.7e-05	0.000179
10419709	OR10G3	-1.79	3e-06	4.9e-05
10592461	OR10G9	-1.66	0.000581	0.002516
10598105	OR10H1	-1.6	0.002828	0.008511
10453573	OR10H3	-1.76	2.8e-05	0.000257
10351865	OR10J1	-1.53	8.8e-05	0.000599
10351857	OR10J5	-1.61	0.001494	0.005158
10573190	OR10K2	-1.63	0.000115	0.000738
10373626	OR10P1	-1.63	6e-06	8.9e-05
10461828	OR10Q1	-1.65	0.047252	0.080888
10461668	OR10V1	-1.78	0.002928	0.008735
10419456	OR11H4	-2.06	0.000525	0.002326
10414489	OR11H6	-1.77	0.000104	0.000681
10504990	OR13D1	-1.6	0.001165	0.004273
10388302	OR1A1	-1.65	0.001743	0.005822
10378443	OR1D2	-1.65	0.00032	0.00159
10482121	OR1J1	-1.74	7e-05	0.00051
10471755	OR1J2	-2.71	5.61e-08	4e-06
10471759	OR1J4	-2.18	9e-06	0.000109
10471774	OR1L6	-1.61	0.000217	0.001181
10482127	OR1L8	-1.59	0.00132	0.004693
10471763	OR1N2	-1.69	0.000104	0.000679
10537811	OR2A12	-1.56	0.001783	0.005919
10537819	OR2A14	-1.85	0.018527	0.037921
10537805	OR2A25	-1.81	6e-06	8.1e-05
10537803	OR2A5	-1.66	2.3e-05	0.00022
10376404	OR2AK2	-2.08	0.000115	0.000736
10403936	OR2B2	-1.67	0.000487	0.002196
10566624	OR2D2	-2.39	0.000372	0.001785
10537795	OR2F2	-1.64	0.003192	0.009379
10375570	OR2G6	-1.63	0.002587	0.00792
10450860	OR2H2	-2.05	8.63e-07	2.2e-05
10434287	OR2L13	-1.89	0.009589	0.022361
10438425	OR2L2	-1.6	0.001629	0.005515
10438423	OR2M5	-2.19	3.1e-05	0.000277
10512630	OR2S2	-2.48	0.000335	0.001647
10386195	OR2T4	-1.87	0.040439	0.071214
10417698	OR2T6	-1.51	0.000871	0.003417
10376412	OR2T8	-1.51	3e-06	5.4e-05
10385540	OR2V2	-1.54	0.000655	0.002743
10403899	OR2W1	-2.55	3e-06	4.7e-05
10572741	OR2Z1	-1.71	0.000168	0.000976
10388306	OR3A2	-1.61	0.000142	0.000862
10484816	OR4A15	-1.85	3.9e-05	0.000326
10484822	OR4A16	-1.89	0.000126	0.000791
10484869	OR4B1	-1.55	3.6e-05	0.00031
10473618	OR4C11	-1.69	0.000381	0.001822
10484768	OR4C15	-1.53	0.00074	0.003015
10484807	OR4C6	-1.77	0.000776	0.003124
10466278	OR4D10	-1.72	0.000513	0.002284
10466276	OR4D11	-1.71	2e-06	4.6e-05
10389668	OR4D2	-1.52	0.001779	0.005908
10485802	OR4F15	-1.57	9.6e-05	0.000643
10485804	OR4F6	-1.69	0.000246	0.001301
10419442	OR4K5	-1.73	0.000417	0.001948
10419450	OR4N2	-1.55	0.001229	0.004445
10566283	OR51B2	-1.93	6e-05	0.000453
10555820	OR51B6	-1.84	7e-06	9.4e-05
10555736	OR51E1	-1.75	7.37e-07	2e-05
10555746	OR51F2	-1.92	2.3e-05	0.00022
10566194	OR51G1	-1.69	0.00028	0.001438
10566192	OR51G2	-1.96	9e-06	0.000109
10555842	OR51I2	-2.05	7.81e-07	2.1e-05
10566186	OR51S1	-2.01	3e-06	5.8e-05
10566249	OR52A1	-2.08	0.000506	0.002259
10555844	OR52D1	-1.73	5.6e-05	0.000426
10555775	OR52E2	-1.78	0.000344	0.001683
10555905	OR52E4	-1.55	7.6e-05	0.000541
10566411	OR52E8	-1.53	0.000138	0.000847
10566322	OR52H1	-1.79	0.000755	0.003059
10555731	OR52I2	-1.72	0.000508	0.002267
10555771	OR52J3	-1.87	0.000328	0.001618
10555901	OR52N1	-2.04	7.8e-05	0.000548
10555909	OR56A3	-1.56	0.000552	0.002417
10566427	OR56A4	-1.65	0.000231	0.001238
10473469	OR5AP2	-1.76	0.002424	0.007517
10484549	OR5AR1	-1.74	0.001137	0.004194
10461798	OR5B3	-2.3	0.000386	0.001836
10484699	OR5D18	-1.77	0.000384	0.001832
10440158	OR5H14	-1.73	0.000503	0.002247
10440134	OR5K1	-1.52	0.025125	0.048543
10436412	OR5K3	-1.67	0.002545	0.007809
10473475	OR5M1	-1.63	4.11e-07	1.5e-05
10473487	OR5M8	-1.93	0.000205	0.001129
10556158	OR5P3	-1.86	0.000596	0.002562
10484624	OR5T2	-1.64	1.44e-07	8e-06
10473507	OR5T3	-1.58	0.000344	0.001683
10445139	OR5V1	-1.81	0.000202	0.001117
10537801	OR6B1	-1.73	0.000399	0.001886
10373632	OR6C1	-1.72	6e-06	8.6e-05
10373634	OR6C3	-1.64	0.010889	0.024756
10367483	OR6C6	-1.51	0.007301	0.017992
10367528	OR6C74	-1.62	0.000266	0.001382
10367503	OR6C75	-1.64	8.4e-05	0.000579
10351903	OR6K2	-1.67	0.000509	0.002271
10351888	OR6N2	-1.56	0.005959	0.015297
10351966	OR6P1	-1.62	0.000134	0.000827
10438040	OR7A17	-1.65	0.00113	0.004171
10364428	OR7A5	-1.66	0.000163	0.000953
10364424	OR7C1	-1.93	4.46e-07	1.5e-05
10583444	OR7D4	-1.95	1.6e-05	0.000172
10583446	OR7E24	-1.51	0.001236	0.004467
10591196	OR7G2	-1.53	0.000136	0.000835
10592365	OR8A1	-1.87	0.001624	0.005504
10584405	OR8B2/OR8B3	-1.75	7.72e-08	5e-06
10584362	OR8B4	-2.01	1.6e-05	0.000169
10584360	OR8B8	-1.67	0.000194	0.001084
10484569	OR8J3	-1.68	0.000336	0.001649
10473462	OR9G1	-2.04	0.00024	0.001276
10484539	OR9G4	-1.79	2.9e-05	0.000265
10461834	OR9I1	-1.56	1.2e-05	0.000136
10373676	OR9K2	-1.69	8.9e-05	0.000609
10482467	ORC4	1.64	7e-05	0.000506
10528457	ORC5	1.68	2e-06	3.6e-05
10505451	Orm1 (includes others)	-2.04	0.047288	0.080931
10346255	ORMDL1	1.55	0.002729	0.008263
10366846	OS9	-1.52	3.7e-05	0.000315
10435212	OSBPL11	1.56	5.45e-07	1.7e-05
10376142	OSER1	1.59	9.2e-05	0.00062
10362829	OSTM1	1.54	0.000328	0.001619
10602327	Ott (includes others)	-2.46	7e-06	9.3e-05
10573027	OTUD4	1.61	1.46e-07	8e-06
10511661	OTUD6B	1.53	5.6e-05	0.000429
10495120	OVGP1	-1.67	0.000246	0.001299
10413826	OXNAD1	1.54	0.000178	0.001019
10597627	OXSR1	1.54	4e-06	6.6e-05
10605938	P2RY4	1.72	3e-06	5.8e-05
10363350	P4HA1	1.81	0.000748	0.003038
10415119	PABPN1	1.75	3.99e-07	1.4e-05
10388337	PAFAH1B1	1.85	3e-06	5.6e-05
10593159	PAFAH1B2	1.57	0.000253	0.001326
10508974	PAFAH2	1.73	3.22e-07	1.3e-05
10568131	PAGR1	1.56	1.4e-05	0.000155
10476287	PANK2	1.53	7e-06	9.3e-05
10375216	PANK3	1.72	1e-05	0.000122
10384737	PAPOLG	1.8	2.4e-05	0.00023
10496110	PAPSS1	2.21	2.21e-08	2e-06
10592164	Pate4	-1.56	1.2e-05	0.000136
10440881	PAXBP1	1.66	0.000116	0.000742
10416037	PBK	-1.51	7e-06	9.2e-05
10370242	PCBP3	-1.56	2e-06	4e-05
10596053	PCCB	1.62	4.64e-09	8.09e-07
10455054	PCDHB3	-1.59	8e-05	0.000558
10467203	PCGF5	-1.54	0.000118	0.000749
10468275	PCGF6	2.08	2.67e-07	1.1e-05
10344707	PCMTD1	1.54	1.2e-05	0.000138
10479726	PCMTD2	1.93	2.4e-05	0.000231
10544570	PCNP	1.75	5.49e-07	1.7e-05
10545910	PCYOX1	1.88	8.77e-07	2.3e-05
10435057	PCYT1A	2.4	1e-06	2.8e-05
10418247	PDE12	1.73	1e-06	3e-05
10607587	PDHA1	1.52	2.4e-05	0.000231
10544525	PDIA4	1.54	8.97e-08	6e-06
10472846	PDK1	1.67	1.6e-05	0.000172
10543017	PDK4	2.66	3.9e-07	1.4e-05
10527832	PDS5B	1.57	0.001973	0.006401
10469712	PDSS1	1.52	5e-05	0.000393
10362876	PDSS2	1.51	0.000357	0.001729
10468789	PDZD8	1.55	0.00016	0.000941
10494536	PDZK1	1.51	3e-06	5.7e-05
10552125	PEPD	1.62	6e-06	8.8e-05
10510982	PEX10	1.58	1.5e-05	0.000161
10497173	PEX2	1.51	6.88e-08	5e-06
10368162	PEX7	2.08	6.29e-07	1.8e-05
10357535	PFKFB2	1.74	0.000173	0.000995
10370376	PFKL	1.71	7e-06	9.4e-05
10458784	PGGT1B	1.78	6e-06	8.7e-05
10399379	PGK1	1.52	3.78e-08	3e-06
10506188	PGM1	1.61	8.05e-09	1e-06
10595466	PGM3	1.65	3.8e-05	0.000322
10497964	PGRMC2	1.62	0.004105	0.011421
10497646	PHC3	1.91	0.000248	0.001309
10420483	PHF11	-1.72	0.00084	0.003321
10424467	PHF20L1	1.71	5.69e-08	4e-06
10558439	PHGDH	-1.51	0.003212	0.009426
10606102	PHKA1	1.66	1.1e-05	0.000129
10366346	PHLDA1	-3	3.3e-05	0.00029
10380566	PHOSPHO1	1.65	0.000145	0.000879
10472589	PHOSPHO2	2.02	1.63e-07	9e-06
10372110	Phxr2	-1.71	9e-06	0.000111
10583203	Phxr4	-1.52	0.011588	0.026015
10463211	PI4K2A	1.55	6e-06	8.1e-05
10521832	PI4K2B	1.83	4.61e-08	4e-06
10496956	PIGK	1.65	3.92e-08	3e-06
10439049	PIGX	1.63	0.000333	0.00164
10537679	PIP	-1.67	0.000122	0.000772
10390473	PIP4K2B	1.66	2e-06	4.6e-05
10559467	Pira11	-1.91	2e-06	3.7e-05
10517436	PITHD1	1.77	2.7e-05	0.000247
10524314	PITPNB	1.76	1.26e-07	7e-06
10439442	PLA1A	2.05	4.78e-08	4e-06
10363372	PLA2G12B	1.72	2.08e-07	1e-05
10509584	Pla2g2a	-1.54	5.85e-09	9.25e-07
10458601	PLAC8L1	-1.55	0.049598	0.084099
10520942	PLB1	-1.76	0.000802	0.003205
10558134	PLEKHA1	1.68	0.000305	0.001534
10345423	PLEKHB2	1.56	4.56e-08	4e-06
10451943	PLIN5	1.61	4.93e-07	1.6e-05
10370552	PLPP2	2.05	1.7e-05	0.00018
10605437	PLS3	1.52	0.000337	0.001656
10587799	Plscr2	1.63	0.000257	0.001344
10433462	PMM2	1.62	8e-06	9.9e-05
10520010	PMPCB	1.6	1.3e-05	0.000143
10493548	PMVK	2.11	5.35e-07	1.6e-05
10503570	PNISR	1.6	7e-05	0.000509
10414527	PNP	1.81	8.27e-10	2.52e-07
10395538	PNPLA8	1.6	0.000133	0.000823
10390299	PNPO	1.77	1.85e-09	4.83e-07
10374793	PNPT1	1.65	1.4e-05	0.000158
10451225	POLH	1.61	3e-06	5.5e-05
10475965	POLR1B	1.54	4.3e-05	0.00035
10451238	POLR1C	1.52	4e-06	6.4e-05
10522716	POLR2B	1.8	1.56e-07	8e-06
10454478	POLR2D	1.79	7.8e-05	0.000552
10425257	POLR2F	1.55	9.57e-07	2.4e-05
10487267	POLR2L	-1.67	5e-06	7.3e-05
10543004	PON2	1.58	0.000149	0.000895
10363498	PPA1	1.61	3e-06	5.8e-05
10443332	PPARD	2.43	2.23e-11	4.96e-08
10530806	PPAT	1.58	7.5e-05	0.000535
10569583	PPFIA1	1.55	6.37e-08	5e-06
10586477	PPIB	1.63	1e-06	2.6e-05
10449575	PPIL1	1.73	2e-06	4.4e-05
10361682	PPIL4	1.72	6.2e-05	0.00046
10447254	PPM1B	2.05	3e-06	5.3e-05
10529142	PPM1G	1.51	0.00011	0.00071
10565873	PPME1	1.63	1.8e-05	0.000189
10366238	PPP1R12A	1.74	0.000101	0.000664
10473180	PPP1R1C	-1.51	0.000134	0.000829
10571321	PPP1R3B	2.61	7.31e-09	1e-06
10467206	PPP1R3C	3.56	3.04e-08	3e-06
10348775	PPP1R7	1.63	5.57e-07	1.7e-05
10571266	PPP2CB	1.52	6.8e-05	0.000495
10585249	PPP2R1B	1.69	5e-06	7.1e-05
10558458	PPP2R2D	1.59	0.000409	0.001922
10400395	PPP2R3C	1.66	6.6e-05	0.000485
10518341	PPP2R5A	1.78	1e-06	2.6e-05
10398455	Ppp2r5c	1.9	9e-06	0.000117
10540283	PPP4R2	1.59	0.016934	0.035327
10402179	PPP4R3A	1.58	0.000445	0.002046
10374821	PPP4R3B	1.85	1e-06	2.9e-05
10482323	PPP6C	1.65	2.3e-05	0.00022
10426180	PPP6R2	1.66	7.1e-05	0.000512
10464479	PPP6R3	1.52	5.3e-05	0.00041
10507784	PPT1	1.58	2.5e-05	0.000236
10411915	PPWD1	1.87	2e-06	3.8e-05
10601813	Pramel3 (includes others)	-1.62	0.000632	0.002672
10518192	Pramel4 (includes others)	-2.4	6e-06	8.4e-05
10356999	PRDX2	1.63	4e-06	6.6e-05
10468869	PRDX3	1.52	3.5e-05	0.0003
10607475	PRDX4	1.74	0.000156	0.000921
10367076	PRIM1	1.57	0.00594	0.015255
10422707	PRKAA1	1.56	1.7e-05	0.000178
10514779	PRKAA2	1.7	3.08e-07	1.2e-05
10502732	PRKACB	1.61	7e-06	9.4e-05
10382284	PRKAR1A	1.74	5e-06	7.3e-05
10589087	PRKAR2A	1.65	3e-08	3e-06
10561335	PRKCZ	1.53	7e-06	9.3e-05
10453026	PRKD3	1.69	4e-06	6.7e-05
10404330	Prl2c2 (includes others)	-1.62	0.000351	0.001709
10404301	Prl3a1	-1.72	4.8e-05	0.000385
[truncated: 820 more rows]

## Sheet: IPA cannonical pathways
Canonical Pathways for C57Bl6 vs alb-SRREBP-1a∆P
Ingenuity Canonical Pathways	-log(p-value)	p-value	zScore	Ratio	Molecules
Superpathway of Methionine Degradation	5.49	3.23594e-06		0.417	DLD,EHMT1,GOT2,EEF1AKMT1,BHMT,COQ5,PRMT3,NSUN4,CBS/CBSL,MAT1A,PCCB,AHCYL1,CTH,GOT1,AHCY
Cysteine Biosynthesis III (mammalia)	4.03	9.33254e-05		0.435	EHMT1,PRMT3,NSUN4,CBS/CBSL,MAT1A,EEF1AKMT1,COQ5,AHCYL1,CTH,AHCY
Isoleucine Degradation I	3.41	0.000389045		0.5	DLD,AUH,ACAD8,ACAT2,EHHADH,ECHS1,HADHB
autophagy	2.95	0.00112202		0.258	Ctsr,CTSV,ATG16L1,ATG5,RB1CC1,BECN1,ATG4A,ULK1,ATG4C,CTSH,ATG3,CTSB,CTSC,Ctsj,ATG4B,VPS33B
Protein Ubiquitination Pathway	2.95	0.00112202		0.177	DNAJC13,DNAJC11,HSPD1,SMURF2,CUL1,UBE2U,PSMA3,HSPA4L,DNAJC1,PSME2,HSPE1,PSMD11,UBE2V2,UCHL5,SKP2,SKP1,PSMD14,USP26,DNAJB6,TRAP1,USP45,PSMD10,HSP90AA1,PSMA1,PSMD5,PSMA5,PSMA4,UBE2F,USP16,DNAJB1,UBR1,PSMA6,BAG1,UBE2W,UBE3A,USP40,PSMD12,USP15,HSPA9,USP34,DNAJC28,USP12,SUGT1,DNAJB4,MDM2,PSMC6,CDC23
Methionine Degradation I (to Homocysteine)	2.87	0.00134896		0.381	EHMT1,PRMT3,NSUN4,MAT1A,EEF1AKMT1,COQ5,AHCYL1,AHCY
Valine Degradation I	2.62	0.00239883		0.389	DLD,AUH,HIBADH,ACAD8,EHHADH,ECHS1,HADHB
Assembly of RNA Polymerase II Complex	2.53	0.00295121		0.26	DR1,TAF2,POLR2F,GTF2A2,TAF13,POLR2B,GTF2H2,POLR2L,CCNH,POLR2D,GTF2E1,GTF2E2,TAF1
Ceramide Biosynthesis	2.37	0.0042658		0.571	SPTSSA,SPTLC2,SPTLC1,KDSR
Phosphatidylcholine Biosynthesis I	2.37	0.0042658		0.571	PHKA1,PCYT1A,CEPT1,CHKA
Arsenate Detoxification I (Glutaredoxin)	2.28	0.00524807		0.75	GSTO1,PNP,AS3MT
Sirtuin Signaling Pathway	2.07	0.00851138	2.74398	0.161	TIMM9,ATG16L1,ATG5,ATP5F1,TUBA8,TIMM17A,PRKAA1,GOT2,NDUFAF1,MT-ND3,PDK1,NQO1,SMARCA5,GABPA,ARNTL,ATG4C,TIMM23,ATG3,STK11,XRCC5,NDUFA9,PGK1,TIMM8A,ATP5A1,CDH1,UQCRFS1,ATG4B,MT-ND6,SIRT7,MT-ATP6,MLYCD,POLR1B,SDHA,CLOCK,PDHA1,BECN1,NDUFS1,NDUFS4,ATG4A,NAMPT,NDUFS3,PRKAA2,ACLY,DUSP6,POLR1C,GTF3C2
Estrogen Receptor Signaling	2.07	0.00851138		0.188	CTBP1,KRAS,RRAS2,TAF2,MRAS,MED31,G6PC,POLR2F,MED17,CDK8,TAF13,POLR2B,IGFBP1,GTF2H2,POLR2L,CCNC,CCNH,POLR2D,MED6,MED10,GTF2E1,ESR1,TAF1,NRIP1
Tryptophan Degradation X (Mammalian, via Tryptamine)	1.96	0.0109648		0.304	RDH14,Aldh3b2,ALDH7A1,DDC,ALDH1B1,MAOB,MAOA
Role of MAPK Signaling in the Pathogenesis of Influenza	1.93	0.011749		0.211	PAFAH1B2,KRAS,PAFAH1B1,RRAS2,CCL5,CXCL10,MRAS,Pla2g2a,MAP2K4,CASP3,PLA2G12B,PNPLA8,ABHD3,PLB1,MAPK9
Lysine Degradation II	1.92	0.0120226		0.6	AASS,ALDH7A1,AASDHPPT
All-trans-decaprenyl Diphosphate Biosynthesis	1.9	0.0125893		1	PDSS2,PDSS1
Cysteine Biosynthesis/Homocysteine Degradation	1.9	0.0125893		1	CBS/CBSL,CTH
Guanine and Guanosine Salvage I	1.9	0.0125893		1	PNP,HPRT1
UDP-D-xylose and UDP-D-glucuronate Biosynthesis	1.9	0.0125893		1	UXS1,UGDH
Leucine Degradation I	1.89	0.0128825		0.444	AUH,IVD,MCCC1,ACADM
Phenylalanine Degradation IV (Mammalian, via Side Chain)	1.82	0.0151356		0.357	GOT2,ACSF3,GOT1,MAOB,MAOA
Fatty Acid β-oxidation I	1.64	0.0229087		0.25	ACSL4,ACAA2,AUH,EHHADH,IVD,ECHS1,ACADM,HADHB
Pyridoxal 5'-phosphate Salvage Pathway	1.6	0.0251189		0.203	CSNK1A1,PRKAA1,CDK2,G6PC,ACVR2A,CDK8,GRK5,SGK1,MAP2K4,PRKAA2,PRPF4B,PNPO,MAPK9
Estrogen Biosynthesis	1.57	0.0269153		0.231	CYP2C18,CYP2B6,CYP3A7,CYP2C8,CYP3A5,CYP2J2,HSD17B13,HSD17B7,HSD17B11
Purine Nucleotides De Novo Biosynthesis II	1.56	0.0275423		0.364	IMPDH2,PPAT,GMPS,ADSS
PXR/RXR Activation	1.55	0.0281838		0.2	CYP3A7,G6PC,PRKACB,PRKAR1A,ABCB11,IGFBP1,CYP2B6,CYP2C8,CYP3A5,ABCC3,CYP7A1,PRKAR2A,NR1I2
4-aminobutyrate Degradation I	1.45	0.0354813		0.667	ALDH5A1,SUCLG2
Aspartate Biosynthesis	1.45	0.0354813		0.667	GOT2,GOT1
Diphthamide Biosynthesis	1.45	0.0354813		0.667	DPH6,DPH5
Glutamate Degradation II	1.45	0.0354813		0.667	GOT2,GOT1
Glutathione Biosynthesis	1.45	0.0354813		0.667	GCLC,GSS
TCA Cycle II (Eukaryotic)	1.42	0.0380189		0.261	IDH3A,DLD,SDHA,ACO1,SUCLA2,DHTKD1
Guanosine Nucleotides Degradation III	1.42	0.0380189		0.333	NT5C3A,PNP,NT5E,GDA
Acetone Degradation I (to Methylglyoxal)	1.41	0.0389045		0.241	CYP2C18,CYP2B6,CYP3A7,CYP4A11,CYP2C8,CYP3A5,CYP2J2
PI3K/AKT Signaling	1.39	0.040738	1.14708	0.168	NANOG,KRAS,PTEN,RRAS2,INPP5F,MRAS,IKBKB,YWHAH,IKBKG,PPP2R5A,CDKN1A,PPP2CB,RHEB,MDM2,EIF4E,LIMS1,PPP2R1B,PRKCZ,HSP90AA1,ITGA5,RPS6KB1
Androgen Signaling	1.38	0.0416869	1.13389	0.171	DNAJB1,PRKD3,TAF2,MRAS,POLR2F,PRKACB,GNAI3,PRKAR1A,POLR2B,GTF2H2,POLR2L,GNAS,CCNH,POLR2D,GTF2E1,GTF2E2,PRKCZ,HSP90AA1,PRKAR2A
Phagosome Maturation	1.36	0.0436516		0.162	Ctsr,Dync1i2,CTSV,ATP6V1D,ATP6V1H,TUBA8,ATP6V0D1,STX16,ATP6AP1,ATP6V1G1,TUBB2A,CTSH,ATP6V1B2,VTI1A,EEA1,CTSB,CTSC,PRDX2,Ctsj,VPS33B,ATP6V0B,DYNC1LI2,TPO,DYNLL1
Xenobiotic Metabolism Signaling	1.35	0.0446684		0.147	FTL,CYP3A7,MRAS,NQO2,FMO1,NQO1,SCAND1,SUMO1,FMO2,GSTO1,CYP2B6,Ces1e,PPP2R5A,FRS2,PPP2CB,PPP2R1B,ALDH1B1,ALDH8A1,PRKCZ,HSP90AA1,ABCC3,MAPK9,NRIP1,MAOA,Map3k7,KRAS,GCLC,RRAS2,HS2ST1,PRKD3,ALDH7A1,CAMK1D,CES1,ESD,UST,MAP2K4,PTGES3,CYP2C8,ALDH5A1,CYP3A5,MAOB,NR1I2
Purine Nucleotides Degradation II (Aerobic)	1.35	0.0446684		0.278	IMPDH2,NT5C3A,PNP,NT5E,GDA
Cell Cycle: G2/M DNA Damage Checkpoint Regulation	1.35	0.0446684	-0.707107	0.204	SKP2,SKP1,CDKN1A,CUL1,MDM2,PRKCZ,YWHAH,CCNB1,TOP2B,MDM4
Urate Biosynthesis/Inosine 5'-phosphate Degradation	1.3	0.0501187		0.308	IMPDH2,NT5C3A,PNP,NT5E
Histidine Degradation III	1.28	0.0524807		0.375	HAL,FTCD,AMDHD1
Phosphatidylethanolamine Biosynthesis II	1.28	0.0524807		0.375	SELENOI,CEPT1,CHKA
Bupropion Degradation	1.26	0.0549541		0.24	CYP2C18,CYP2B6,CYP3A7,CYP2C8,CYP3A5,CYP2J2
Cell Cycle: G1/S Checkpoint Regulation	1.24	0.057544	-1	0.185	GNL3,E2F5,HDAC2,RPL5,SKP2,SKP1,CDK2,CDKN1A,CUL1,MDM2,MAX,HDAC1
γ-glutamyl Cycle	1.19	0.0645654		0.286	CHAC1,GCLC,CHAC2,GSS
2-ketoglutarate Dehydrogenase Complex	1.18	0.0660693		0.5	DLD,DHTKD1
L-cysteine Degradation I	1.18	0.0660693		0.5	GOT2,GOT1
Melatonin Degradation II	1.18	0.0660693		0.5	MAOB,MAOA
Molybdenum Cofactor Biosynthesis	1.18	0.0660693		0.5	NFS1,MOCS2
PRPP Biosynthesis I	1.18	0.0660693		0.5	PRPS1,PRPS2
Pyrimidine Ribonucleotides De Novo Biosynthesis	1.16	0.0691831		0.196	NME7,UMPS,NUDT9,ENTPD4,NUDT15,DHX9,CMPK2,SMARCAL1,DDX3X
GDP-glucose Biosynthesis	1.15	0.0707946		0.333	GCK,PGM1,PGM3
Ketolysis	1.15	0.0707946		0.333	ACAT2,BDH2,HADHB
Inhibition of Angiogenesis by TSP1	1.15	0.0707946	2.23607	0.212	CD36,FYN,MAP2K4,GUCY1B3,CASP3,MAPK9,SDC1
Regulation of eIF4 and p70S6K Signaling	1.12	0.0758578	0.632456	0.153	EIF2S1,EIF4EBP2,KRAS,EIF3M,EIF1AX,RRAS2,RPS26,MRAS,EIF2S3,EIF2S2,PPP2R5A,EIF3E,FRS2,PPP2CB,EIF4E,EIF4A1,PPP2R1B,EIF4A3,PRKCZ,EIF2B5,ITGA5,EIF3J,RPS6KB1,RPS25
Nicotine Degradation II	1.11	0.0776247		0.18	CYP2C18,CYP2B6,CYP3A7,UGT2A3,CYP2C8,CYP3A5,FMO1,CYP2J2,AOX1,INMT,FMO2
Histidine Degradation VI	1.1	0.0794328		0.267	HAL,CYP4A11,AMDHD1,CYP26A1
Putrescine Degradation III	1.1	0.0794328		0.238	Aldh3b2,ALDH7A1,ALDH1B1,MAOB,MAOA
ATM Signaling	1.08	0.0831764	-0.27735	0.163	HP1BP3,CBX5,CDK2,TLK1,SMC3,PPP2R5A,MAP2K4,CDKN1A,PPP2CB,RAD17,MDM2,PPP2R1B,CBX3,MAPK9,CCNB1,MDM4
Retinol Biosynthesis	1.07	0.0851138		0.195	DDHD2,RDH14,DHRS9,Ces1e,RDH11,RBP1,CES1,ESD
Dopamine Receptor Signaling	1.05	0.0891251	-0.377964	0.169	PPP1R12A,DDC,PPP1R7,PRKACB,QDPR,PRKAR1A,PPP2R5A,PPP1R3C,PPP2CB,PPP2R1B,MAOB,PRKAR2A,MAOA
Superpathway of Cholesterol Biosynthesis	1.05	0.0891251		0.214	PMVK,LBR,ACAT2,HSD17B7,GGPS1,HADHB
PPARα/RXRα Activation	1.04	0.0912011	-0.816497	0.148	IL1RL1,PRKAA1,MRAS,GOT2,ACVR2A,BCL3,PRKACB,IKBKG,CYP2C18,IL1RAP,HSP90AA1,PRKAR2A,KRAS,RRAS2,IKBKB,CLOCK,PRKAR1A,TGS1,CD36,GNAS,MAP2K4,CYP2C8,PRKAA2,APOA1,CAND1,STAT5B
Glucose and Glucose-1-phosphate Degradation	1.03	0.0933254		0.3	GCK,PGM1,PGM3
Glycine Betaine Degradation	1.03	0.0933254		0.3	SRR,SHMT1,BHMT
Ketogenesis	1.03	0.0933254		0.3	ACAT2,BDH2,HADHB
NRF2-mediated Oxidative Stress Response	1.03	0.0933254	3	0.146	HACD3,FTL,DNAJC13,DNAJC11,MRAS,NQO2,FMO1,DNAJC1,NQO1,GSTO1,CCT7,ACTG1,FRS2,AOX1,DNAJB6,PRKCZ,MAPK9,KRAS,GCLC,DNAJB1,RRAS2,PRKD3,CBR1,ERP29,PPIB,DNAJA2,MAP2K4,DNAJB4
Nucleotide Excision Repair Pathway	1.03	0.0933254		0.2	POLR2B,GTF2H2,POLR2L,CCNH,POLR2D,POLR2F,RPA3
Cancer Drug Resistance By Drug Efflux	1.02	0.0954993		0.184	KRAS,PTEN,RRAS2,MRAS,PDK1,MDM2,mir-154,ABCG2,mir-130
2-oxobutanoate Degradation I	0.996	0.100925		0.4	DLD,PCCB
Folate Polyglutamylation	0.996	0.100925		0.4	FPGS,SHMT1
Glutamate Degradation III (via 4-aminobutyrate)	0.996	0.100925		0.4	ALDH5A1,SUCLG2
Lysine Degradation V	0.996	0.100925		0.4	ALDH7A1,AASDHPPT
Myo-inositol Biosynthesis	0.996	0.100925		0.4	INPP5F,IMPA1
NAD Biosynthesis III	0.996	0.100925		0.4	NAMPT,NMNAT1
dTMP De Novo Biosynthesis	0.996	0.100925		0.4	DHFR,SHMT1
Cyclins and Cell Cycle Regulation	0.981	0.104472	-0.707107	0.165	E2F5,HDAC2,CDK2,CUL1,PPP2R5A,CCNH,SKP2,SKP1,CDKN1A,PPP2CB,PPP2R1B,HDAC1,CCNB1
Salvage Pathways of Pyrimidine Ribonucleotides	0.978	0.105196		0.16	NME7,CSNK1A1,PRKAA1,CDK2,G6PC,ACVR2A,CDK8,GRK5,SGK1,MAP2K4,PRKAA2,PRPF4B,UPRT,MAPK9,CMPK2
2-amino-3-carboxymuconate Semialdehyde Degradation to Glutaryl-CoA	0.948	0.11272		1	ACMSD,
4-hydroxybenzoate Biosynthesis	0.948	0.11272		1	TAT,
4-hydroxyphenylpyruvate Biosynthesis	0.948	0.11272		1	TAT,
Acetyl-CoA Biosynthesis III (from Citrate)	0.948	0.11272		1	ACLY,
Acyl Carrier Protein Metabolism	0.948	0.11272		1	AASDHPPT,
Adenine and Adenosine Salvage VI	0.948	0.11272		1	ADK,
Alanine Biosynthesis III	0.948	0.11272		1	NFS1,
Asparagine Biosynthesis I	0.948	0.11272		1	ASNS,
Glutamate Removal from Folates	0.948	0.11272		1	GGH,
L-cysteine Degradation II	0.948	0.11272		1	CTH,
Phosphatidylethanolamine Biosynthesis III	0.948	0.11272		1	PTDSS2,
Sorbitol Degradation I	0.948	0.11272		1	SORD,
Xanthine and Xanthosine Salvage	0.948	0.11272		1	PNP,
Pyrimidine Ribonucleotides Interconversion	0.933	0.116681		0.182	NME7,NUDT9,ENTPD4,NUDT15,DHX9,CMPK2,SMARCAL1,DDX3X
Histamine Degradation	0.933	0.116681		0.235	HNMT,Aldh3b2,ALDH7A1,ALDH1B1
Superpathway of Geranylgeranyldiphosphate Biosynthesis I (via Mevalonate)	0.933	0.116681		0.235	PMVK,ACAT2,GGPS1,HADHB
Dolichyl-diphosphooligosaccharide Biosynthesis	0.925	0.11885		0.273	DPM1,ALG6,ALG5
Sumoylation Pathway	0.92	0.120226	0.27735	0.156	GDI1,CTBP1,HDAC2,SENP5,SERBP1,SUMO1,UBA2,MAP2K4,SENP2,MDM2,CDH1,RFC4,SUMO2,HDAC1,MAPK9
NAD Salvage Pathway II	0.899	0.126183		0.208	NMRK1,NT5C3A,NMNAT1,NUDT12,NT5E
Superpathway of D-myo-inositol (1,4,5)-trisphosphate Metabolism	0.899	0.126183		0.208	PTEN,INPP5F,INPP1,IMPA1,BPNT1
Tryptophan Degradation III (Eukaryotic)	0.899	0.126183		0.208	AFMID,ACAT2,ACMSD,EHHADH,HADHB
Tumoricidal Function of Hepatic Natural Killer Cells	0.899	0.126183	2	0.208	CASP3,AIFM1,CYCS,CASP7,CASP6
Triacylglycerol Biosynthesis	0.89	0.128825		0.178	LPIN1,CRLS1,MBOAT2,DGAT1,PLPP2,TAZ,PPP2R2D,LCLAT1
Noradrenaline and Adrenaline Degradation	0.886	0.130017		0.184	RDH14,DHRS9,Aldh3b2,ALDH7A1,ALDH1B1,MAOB,MAOA
D-myo-inositol (1,4,5)-trisphosphate Degradation	0.862	0.137404		0.222	INPP5F,INPP1,IMPA1,BPNT1
Prolactin Signaling	0.857	0.138995	1.50756	0.157	KRAS,RRAS2,SOCS4,PRKD3,MRAS,PRLR,FYN,FRS2,CSN2,SOCS6,STAT5B,PRKCZ,NMI
Adenine and Adenosine Salvage III	0.853	0.140281		0.333	PNP,HPRT1
Arginine Biosynthesis IV	0.853	0.140281		0.333	OAT,ASL
Glycine Cleavage Complex	0.853	0.140281		0.333	DLD,AMT
NAD Salvage Pathway III	0.853	0.140281		0.333	NMRK1,NMNAT1
Zymosterol Biosynthesis	0.853	0.140281		0.333	LBR,HSD17B7
Mitochondrial Dysfunction	0.852	0.140605		0.142	MT-ATP6,ATP5F1,SDHA,NDUFAF1,MT-ND3,CYCS,PRDX3,PDHA1,NDUFS1,NDUFS4,MAP2K4,NDUFS3,NDUFA9,CASP3,ATP5A1,AIFM1,ACO1,ATPAF1,UQCRFS1,MAOB,UQCRB,MAPK9,MT-ND6,MAOA
Glucocorticoid Receptor Signaling	0.852	0.140605		0.133	BGLAP,PRKAA1,MRAS,POLR2F,SELE,PRKACB,SUMO1,YWHAH,GTF2A2,POLR2B,IKBKG,GTF2H2,POLR2L,TSC22D3,FRS2,CDKN1A,KRT31,CSN2,NFAT5,GTF2E1,GTF2E2,HSP90AA1,ESR1,MAPK9,TAF1,NRIP1,KRAS,RRAS2,CCL5,TAF2,BAG1,IKBKB,TAT,TAF13,NFATC3,CREBZF,HSPA9,CCNH,KRT6B,SGK1,MAP2K4,POLR2D,PTGES3,PRKAA2,STAT5B
Role of Oct4 in Mammalian Embryonic Stem Cell Pluripotency	0.85	0.141254		0.174	NANOG,FAM208A,PHC3,Tdh,AQR,PCGF6,ETS2,CASP6
tRNA Charging	0.841	0.144212		0.179	TARS,FARS2,TARSL2,HARS,NARS2,RARS,HARS2
Acyl-CoA Hydrolysis	0.837	0.145546		0.25	Ces1e,PPT1,ACOT4
Cleavage and Polyadenylation of Pre-mRNA	0.837	0.145546		0.25	CSTF3,CSTF1,PABPN1
Glycogen Degradation II	0.837	0.145546		0.25	AGL,PGM1,PGM3
Estrogen-mediated S-phase Entry	0.789	0.162555	0.447214	0.192	E2F5,SKP2,CDK2,CDKN1A,ESR1
Insulin Receptor Signaling	0.775	0.16788	1.78885	0.142	KRAS,PTEN,RRAS2,INPP5F,PPP1R12A,MRAS,PPP1R7,PRKACB,PRKAR1A,FYN,PPP1R3C,SGK1,FRS2,ACLY,EIF4E,PRKCZ,EIF2B5,NCK1,RPS6KB1,PRKAR2A
Androgen Biosynthesis	0.759	0.174181		0.231	Hsd3b4 (includes others),SRD5A2,HSD3B1
Bile Acid Biosynthesis, Neutral Pathway	0.759	0.174181		0.231	AKR1D1,BAAT,CYP7A1
Choline Biosynthesis III	0.759	0.174181		0.231	PHKA1,PCYT1A,CEPT1
Mevalonate Pathway I	0.759	0.174181		0.231	PMVK,ACAT2,HADHB
Sperm Motility	0.756	0.175388	2	0.143	PAFAH1B2,PAFAH1B1,TWF1,PRKD3,GUCY1B3,MRAS,Pla2g2a,PRKACB,SLC12A2,PRKAR1A,GNAS,PLA2G12B,CNGA1,PNPLA8,ABHD3,PLB1,PRKCZ,PRKAR2A
HIPPO signaling	0.748	0.178649	-1.88982	0.149	PPP1R12A,PPP1R7,CUL1,YWHAH,PPP2R5A,PPP1R3C,SKP2,SKP1,PPP2CB,PPP2R1B,TAZ,PRKCZ,CRB1
DNA Methylation and Transcriptional Repression Signaling	0.747	0.179061		0.176	MTA2,HDAC2,ARID4B,HIST1H4C,RBBP7,HDAC1
Retinoate Biosynthesis I	0.747	0.179061		0.176	RDH16,RDH14,DHRS9,RDH11,RBP1,ALDH8A1
The Visual Cycle	0.739	0.18239		0.2	RDH14,DHRS9,RDH11,RBP1
Acetyl-CoA Biosynthesis I (Pyruvate Dehydrogenase Complex)	0.739	0.18239		0.286	DLD,PDHA1
Aspartate Degradation II	0.739	0.18239		0.286	GOT2,GOT1
Superpathway of Serine and Glycine Biosynthesis I	0.739	0.18239		0.286	PHGDH,SHMT1
Role of CHK Proteins in Cell Cycle Checkpoint Control	0.724	0.188799	1.13389	0.158	E2F5,PPP2R5A,CDK2,CDKN1A,PPP2CB,TLK1,RAD17,PPP2R1B,RFC4
TWEAK Signaling	0.706	0.196789	1.63299	0.171	IKBKG,IKBKB,CASP3,CYCS,CASP7,CASP6
Glycogen Degradation III	0.69	0.204174		0.214	AGL,PGM1,PGM3
UVC-Induced MAPK Signaling	0.686	0.206063	1.88982	0.163	KRAS,RRAS2,PRKD3,MAP2K4,MRAS,PRKCZ,MAPK9
Apoptosis Signaling	0.674	0.211836	1.38675	0.144	KRAS,RRAS2,MRAS,IKBKB,CYCS,CAPN8,CASP6,IKBKG,MAP2K4,CASP3,AIFM1,GAS2,CASP7
Adenine and Adenosine Salvage I	0.672	0.212814		0.5	PNP,
Alanine Biosynthesis II	0.672	0.212814		0.5	GPT,
Alanine Degradation III	0.672	0.212814		0.5	GPT,
Asparagine Degradation I	0.672	0.212814		0.5	ASRGL1,
Choline Degradation I	0.672	0.212814		0.5	ALDH7A1,
Dolichol and Dolichyl Phosphate Biosynthesis	0.672	0.212814		0.5	DHDDS,
Formaldehyde Oxidation II (Glutathione-dependent)	0.672	0.212814		0.5	ESD,
GDP-L-fucose Biosynthesis II (from L-fucose)	0.672	0.212814		0.5	FPGT,
Glutamine Degradation I	0.672	0.212814		0.5	GLS2,
Glycine Biosynthesis I	0.672	0.212814		0.5	SHMT1,
L-cysteine Degradation III	0.672	0.212814		0.5	GOT1,
Lipoate Biosynthesis and Incorporation II	0.672	0.212814		0.5	LIAS,
Putrescine Biosynthesis III	0.672	0.212814		0.5	ODC1,
Spermidine Biosynthesis I	0.672	0.212814		0.5	AMD1,
Spermine Biosynthesis	0.672	0.212814		0.5	AMD1,
Sulfate Activation for Sulfonation	0.672	0.212814		0.5	PAPSS1,
Taurine Biosynthesis	0.672	0.212814		0.5	CSAD,
Threonine Degradation II	0.672	0.212814		0.5	Tdh,
Uridine-5'-phosphate Biosynthesis	0.672	0.212814		0.5	UMPS,
Synaptic Long Term Depression	0.66	0.218776	0.894427	0.136	PAFAH1B2,KRAS,PAFAH1B1,RRAS2,PRKD3,GUCY1B3,MRAS,Pla2g2a,GNAI3,GNAS,PPP2R5A,PPP2CB,PLA2G12B,PNPLA8,ABHD3,PPP2R1B,PLB1,GRM5,PRKCZ,GRM8
Hypoxia Signaling in the Cardiovascular System	0.654	0.22182	1.34164	0.147	IKBKG,UBE2F,PTEN,COPS5,UBE2V2,UBE2W,UBE2U,MDM2,NQO1,HSP90AA1,SUMO1
CDK5 Signaling	0.651	0.223357	0.534522	0.141	KRAS,RRAS2,PPP1R12A,MRAS,PPP1R7,PRKACB,PRKAR1A,GNAS,PPP2R5A,PPP1R3C,PPP2CB,PPP2R1B,MAPK9,PRKAR2A
Nicotine Degradation III	0.641	0.22856		0.154	CYP2C18,CYP2B6,CYP3A7,UGT2A3,CYP2C8,CYP3A5,CYP2J2,AOX1
Aryl Hydrocarbon Receptor Signaling	0.639	0.229615	0.57735	0.136	ALDH7A1,NQO2,NFIB,CDK2,NQO1,GSTO1,DHFR,PTGES3,NFIX,ALDH5A1,CDKN1A,MDM2,TRIP11,ALDH1B1,ALDH8A1,HSP90AA1,ESR1,TGM2,NRIP1
Polyamine Regulation in Colon Cancer	0.635	0.231739		0.182	KRAS,ODC1,PSME2,MAX
Adenosine Nucleotides Degradation II	0.628	0.235505		0.2	NT5C3A,PNP,NT5E
Glutaryl-CoA Degradation	0.628	0.235505		0.2	ACAT2,EHHADH,HADHB
Superpathway of Citrulline Metabolism	0.628	0.235505		0.2	OAT,GLS2,ASL
Telomerase Signaling	0.591	0.256448	0.632456	0.136	KRAS,HDAC2,RRAS2,MRAS,ETS2,DKC1,PPP2R5A,TERF1,FRS2,PTGES3,CDKN1A,PPP2CB,PPP2R1B,HSP90AA1,HDAC1
Pyrimidine Deoxyribonucleotides De Novo Biosynthesis I	0.59	0.25704		0.174	NME7,RRM1,DTYMK,CMPK2
Myc Mediated Apoptosis Signaling	0.581	0.262422		0.143	KRAS,RRAS2,MAP2K4,FRS2,MRAS,CASP3,CYCS,PRKCZ,YWHAH,MAPK9
Citrulline Biosynthesis	0.569	0.269774		0.222	OAT,GLS2
Mineralocorticoid Biosynthesis	0.569	0.269774		0.222	Hsd3b4 (includes others),HSD3B1
Pathogenesis of Multiple Sclerosis	0.569	0.269774		0.222	CCL5,CXCL10
April Mediated Signaling	0.563	0.273527	2.44949	0.154	IKBKG,NFATC3,MAP2K4,IKBKB,NFAT5,MAPK9
Netrin Signaling	0.563	0.273527		0.154	NFATC3,NFAT5,PRKACB,NCK1,PRKAR1A,PRKAR2A
Activation of IRF by Cytosolic Pattern Recognition Receptors	0.557	0.277332	1	0.143	IKBKG,DHX58,SIKE1,MAP2K4,IKBKB,PPIB,MAPK9,TBK1,IFNA4
Melanoma Signaling	0.557	0.277332		0.145	KRAS,PTEN,RRAS2,FRS2,MRAS,CDKN1A,MDM2,CDH1
CDP-diacylglycerol Biosynthesis I	0.548	0.283139		0.167	CRLS1,MBOAT2,TAZ,LCLAT1
IL-22 Signaling	0.548	0.283139	2	0.167	MAP2K4,IL22RA2,STAT5B,MAPK9
Thyroid Cancer Signaling	0.532	0.293765		0.15	CXCL12,KRAS,RRAS2,MRAS,KLK3,CDH1
Actin Nucleation by ARP-WASP Complex	0.531	0.294442	1.13389	0.143	BAIAP2,KRAS,ACTR2,RRAS2,PPP1R12A,MRAS,NCK1,ITGA5
Cell Cycle Control of Chromosomal Replication	0.531	0.294442		0.143	DNA2,CDK2,RPA3,ORC5,CDK8,PRIM1,ORC4,TOP2B
Synaptic Long Term Potentiation	0.523	0.299916	1	0.131	KRAS,RRAS2,PRKD3,PPP1R12A,MRAS,PPP1R7,PRKACB,RAP1A,RAPGEF3,PRKAR1A,PPP1R3C,RAP1B,GRM5,PRKCZ,GRM8,PRKAR2A
4-hydroxyproline Degradation I	0.52	0.301995		0.333	GOT2,
5-aminoimidazole Ribonucleotide Biosynthesis I	0.52	0.301995		0.333	PPAT,
Ascorbate Recycling (Cytosolic)	0.52	0.301995		0.333	GSTO1,
D-glucuronate Degradation I	0.52	0.301995		0.333	CRYL1,
L-serine Degradation	0.52	0.301995		0.333	SRR,
Methionine Salvage II (Mammalian)	0.52	0.301995		0.333	BHMT,
S-adenosyl-L-methionine Biosynthesis	0.52	0.301995		0.333	MAT1A,
Thyroid Hormone Biosynthesis	0.52	0.301995		0.333	TPO,
3-phosphoinositide Degradation	0.514	0.306196		0.128	MTMR1,PTEN,INPP5F,MTMR9,PPP1R12A,NUDT9,DUSP11,PPP1R7,PHOSPHO1,PPP1R1C,SET,MTM1,STYX,PPFIA1,PPP2R5A,UBLCP1,SACM1L,NUDT4,NUDT15,NUDT12
Antioxidant Action of Vitamin C	0.513	0.306902	-2.3094	0.132	PAFAH1B2,PAFAH1B1,Pla2g2a,IKBKB,IKBKG,GSTO1,MAP2K4,PLA2G12B,PNPLA8,ABHD3,STAT5B,PLB1,TXNRD3,MAPK9
IL-17A Signaling in Gastric Cells	0.509	0.309742		0.16	CCL5,MAP2K4,CXCL10,MAPK9
Superpathway of Melatonin Degradation	0.509	0.309742		0.138	CYP2C18,CYP2B6,CYP3A7,UGT2A3,CYP2C8,CYP3A5,CYP2J2,MAOB,MAOA
Assembly of RNA Polymerase I Complex	0.503	0.314051		0.2	POLR1B,POLR1C
Calcium Transport I	0.503	0.314051		0.2	ATP2C1,ANXA5
Embryonic Stem Cell Differentiation into Cardiac Lineages	0.503	0.314051		0.2	SP4,NANOG
Glucocorticoid Biosynthesis	0.503	0.314051		0.2	Hsd3b4 (includes others),HSD3B1
TNFR1 Signaling	0.503	0.314051	2.64575	0.143	IKBKG,MAP2K4,IKBKB,CASP3,CYCS,CASP7,CASP6
ERK/MAPK Signaling	0.502	0.314775	0.816497	0.126	VRK2,MRAS,PPP1R7,PRKACB,RAP1A,YWHAH,RAPGEF3,ETS2,FYN,PPP2R5A,PPP1R3C,FRS2,PPP2CB,PPP2R1B,ESR1,PRKAR2A,KRAS,RRAS2,PPP1R12A,PRKAR1A,RAP1B,PLA2G12B,EIF4E,DUSP6,ITGA5
B Cell Activating Factor Signaling	0.502	0.314775	2.44949	0.146	IKBKG,NFATC3,MAP2K4,IKBKB,NFAT5,MAPK9
HGF Signaling	0.501	0.3155	2.67261	0.13	Map3k7,KRAS,RRAS2,PRKD3,MRAS,CDK2,RAP1A,ETS2,MAP2K4,FRS2,CDKN1A,RAP1B,PRKCZ,ITGA5,MAPK9
Mitotic Roles of Polo-Like Kinase	0.487	0.325837		0.136	SLK,STAG2,PPP2R5A,PPP2CB,PPP2R1B,HSP90AA1,SMC3,CDC23,CCNB1
Adipogenesis pathway	0.481	0.33037		0.128	CTBP1,HDAC2,ATG5,RBP1,RBBP7,CLOCK,SETDB1,BMPR1A,LPIN1,GTF2H2,ARNTL,CCNH,SENP2,NR1D2,STAT5B,HDAC1,RPS6KB1
LPS/IL-1 Mediated Inhibition of RXR Function	0.477	0.333426	-1.1547	0.124	IL1RL1,Cyp4a14,CYP3A7,CYP4A11,FMO1,FMO2,ABCB11,GSTO1,CYP2B6,IL1RAP,ALDH1B1,ALDH8A1,ABCC3,MAPK9,MAOA,HS2ST1,ALDH7A1,UST,ACSL4,XPO1,MAP2K4,CYP2C8,ALDH5A1,CYP3A5,MAOB,CYP7A1,NR1I2
D-myo-inositol (1,4,5,6)-Tetrakisphosphate Biosynthesis	0.473	0.336512		0.127	PTEN,INPP5F,MTMR9,PPP1R12A,NUDT9,DUSP11,PPP1R7,PHOSPHO1,PPP1R1C,SET,STYX,PPFIA1,PPP2R5A,UBLCP1,SACM1L,NUDT4,NUDT15,NUDT12
D-myo-inositol (3,4,5,6)-tetrakisphosphate Biosynthesis	0.473	0.336512		0.127	PTEN,INPP5F,MTMR9,PPP1R12A,NUDT9,DUSP11,PPP1R7,PHOSPHO1,PPP1R1C,SET,STYX,PPFIA1,PPP2R5A,UBLCP1,SACM1L,NUDT4,NUDT15,NUDT12
Antiproliferative Role of TOB in T Cell Signaling	0.473	0.336512		0.154	SKP2,SKP1,CDK2,CUL1
Phosphatidylglycerol Biosynthesis II (Non-plastidic)	0.473	0.336512		0.154	CRLS1,MBOAT2,TAZ,LCLAT1
BMP signaling pathway	0.472	0.337287	2.52982	0.133	KRAS,BMPR1A,SMAD7,RRAS2,MAP2K4,MRAS,PRKACB,MAPK9,PRKAR1A,PRKAR2A
Dopamine Degradation	0.472	0.337287		0.147	Aldh3b2,ALDH7A1,ALDH1B1,MAOB,MAOA
Aldosterone Signaling in Epithelial Cells	0.465	0.342768	2.82843	0.125	KRAS,DNAJB1,DNAJC13,PRKD3,DNAJC11,HSPD1,HSPA4L,DNAJC1,HSPE1,SLC12A2,HSPA9,SGK1,DNAJC28,PIP4K2B,FRS2,DNAJB4,DNAJB6,TRAP1,PRKCZ,HSP90AA1,AHCY
Triacylglycerol Degradation	0.454	0.35156		0.137	DDHD2,Ces1e,PLA1A,CES1,Ces1b/Ces1c,ABHD2,PPME1
Stearate Biosynthesis I (Animals)	0.448	0.356451		0.14	ACSL4,Ces1e,PPT1,CYP4A11,BDH2,ACOT4
UDP-N-acetyl-D-galactosamine Biosynthesis II	0.447	0.357273		0.182	GCK,PGM3
Agrin Interactions at Neuromuscular Junction	0.445	0.358922	2.33333	0.132	KRAS,ITGA1,RRAS2,ACTG1,MAP2K4,MRAS,ITGA5,GABPA,MAPK9
Ethanol Degradation II	0.443	0.360579		0.143	RDH14,DHRS9,Aldh3b2,ALDH7A1,ALDH1B1
DNA damage-induced 14-3-3σ Signaling	0.438	0.364754		0.158	CDK2,RAD17,CCNB1
GADD45 Signaling	0.438	0.364754		0.158	CDK2,CDKN1A,CCNB1
Oxidative Ethanol Degradation III	0.438	0.364754		0.158	Aldh3b2,ALDH7A1,ALDH1B1
Ubiquinol-10 Biosynthesis (Eukaryotic)	0.438	0.364754		0.158	COQ3,CYP4A11,CYP26A1
Arginine Degradation I (Arginase Pathway)	0.42	0.380189		0.25	OAT,
Branched-chain α-keto acid Dehydrogenase Complex	0.42	0.380189		0.25	DLD,
Catecholamine Biosynthesis	0.42	0.380189		0.25	DDC,
Fatty Acid β-oxidation III (Unsaturated, Odd Number)	0.42	0.380189		0.25	EHHADH,
Geranylgeranyldiphosphate Biosynthesis	0.42	0.380189		0.25	GGPS1,
Glutathione Redox Reactions II	0.42	0.380189		0.25	TXNDC12,
Methylmalonyl Pathway	0.42	0.380189		0.25	PCCB,
Phenylalanine Degradation I (Aerobic)	0.42	0.380189		0.25	QDPR,
Retinoate Biosynthesis II	0.42	0.380189		0.25	RBP1,
Thymine Degradation	0.42	0.380189		0.25	UPB1,
Uracil Degradation II (Reductive)	0.42	0.380189		0.25	UPB1,
α-tocopherol Degradation	0.42	0.380189		0.25	CYP4A11,
Phospholipases	0.417	0.382825		0.131	PAFAH1B2,PAFAH1B1,PLA1A,Pla2g2a,PLA2G12B,PNPLA8,ABHD3,PLB1
VDR/RXR Activation	0.415	0.384592	-1.63299	0.128	PPARD,BGLAP,IGFBP1,IL1RL1,CCNC,CCL5,PRKD3,CXCL10,CDKN1A,PRKCZ
PPAR Signaling	0.414	0.385478	-1.73205	0.126	IKBKG,PPARD,KRAS,IL1RL1,RRAS2,MRAS,IL1RAP,IKBKB,STAT5B,HSP90AA1,SCAND1,NRIP1
CD27 Signaling in Lymphocytes	0.409	0.389942	1.13389	0.132	IKBKG,Map3k7,MAP2K4,IKBKB,CASP3,CYCS,MAPK9
NGF Signaling	0.408	0.390841	2.84019	0.124	Map3k7,KRAS,RRAS2,RPS6KA3,MRAS,IKBKB,RAP1A,IKBKG,MAP2K4,FRS2,TRIO,RAP1B,PRKCZ,MAPK9,RPS6KB1
NF-κB Activation by Viruses	0.406	0.392645	2.7136	0.126	IKBKG,KRAS,ITGA1,ITGAV,RRAS2,PRKD3,FRS2,MRAS,IKBKB,PRKCZ,ITGA5
TGF-β Signaling	0.406	0.392645	1.50756	0.126	KRAS,BMPR1A,INHBA,SMAD7,RRAS2,MAP2K4,MRAS,ACVR2A,SMURF2,HDAC1,MAPK9
Fatty Acid α-oxidation	0.402	0.396278		0.15	Aldh3b2,ALDH7A1,ALDH1B1
Pregnenolone Biosynthesis	0.398	0.399945		0.167	CYP4A11,CYP26A1
Chronic Myeloid Leukemia Signaling	0.392	0.405509		0.124	CTBP1,E2F5,KRAS,HDAC2,RRAS2,MRAS,IKBKB,IKBKG,FRS2,CDKN1A,MDM2,STAT5B,HDAC1
Cell Cycle Regulation by BTG Family Proteins	0.39	0.40738		0.135	E2F5,PPP2R5A,CDK2,PPP2CB,PPP2R1B
Regulation of IL-2 Expression in Activated and Anergic T Lymphocytes	0.381	0.415911		0.125	IKBKG,NFATC3,KRAS,FYN,RRAS2,MAP2K4,MRAS,IKBKB,NFAT5,MAPK9
mTOR Signaling	0.38	0.416869	0.727607	0.119	KRAS,EIF3M,RRAS2,RPS26,PRKD3,PRKAA1,RPS6KA3,MRAS,ULK1,PPP2R5A,EIF3E,STK11,FRS2,PRKAA2,PPP2CB,RHEB,EIF4E,EIF4A1,PPP2R1B,EIF4A3,PRKCZ,EIF3J,RPS6KB1,RPS25
IGF-1 Signaling	0.378	0.418794	1.50756	0.123	KRAS,RRAS2,SOCS4,MRAS,PRKACB,YWHAH,PRKAR1A,IGFBP1,FRS2,SOCS6,PRKCZ,RPS6KB1,PRKAR2A
Melatonin Signaling	0.371	0.425598	3	0.125	PRKD3,MAP2K4,RORC,PRKACB,PRKCZ,RORA,GNAI3,PRKAR1A,PRKAR2A
Endoplasmic Reticulum Stress Pathway	0.368	0.428549		0.143	EIF2S1,CASP3,CASP7
Cholesterol Biosynthesis I	0.356	0.440555		0.154	LBR,HSD17B7
Cholesterol Biosynthesis II (via 24,25-dihydrolanosterol)	0.356	0.440555		0.154	LBR,HSD17B7
Cholesterol Biosynthesis III (via Desmosterol)	0.356	0.440555		0.154	LBR,HSD17B7
Atherosclerosis Signaling	0.355	0.44157		0.12	CXCL12,PAFAH1B2,APOA4,PAFAH1B1,COL10A1,Pla2g2a,PCYOX1,SELE,CD36,SELPLG,APOA1,PLA2G12B,PNPLA8,ABHD3,PLB1
Sonic Hedgehog Signaling	0.353	0.443609		0.133	PRKACB,CCNB1,PRKAR1A,PRKAR2A
TNFR2 Signaling	0.353	0.443609	2	0.133	IKBKG,MAP2K4,IKBKB,TBK1
D-myo-inositol-5-phosphate Metabolism	0.353	0.443609		0.119	PTEN,INPP5F,MTMR9,PPP1R12A,NUDT9,DUSP11,PPP1R7,PHOSPHO1,PPP1R1C,SET,STYX,PPFIA1,PPP2R5A,PIP4K2B,UBLCP1,SACM1L,NUDT4,NUDT15,NUDT12
Oxidative Phosphorylation	0.35	0.446684		0.12	MT-ATP6,ATP5F1,SDHA,MT-ND3,CYCS,NDUFS1,NDUFS4,NDUFS3,NDUFA9,ATP5A1,ATPAF1,UQCRFS1,UQCRB
Sertoli Cell-Sertoli Cell Junction Signaling	0.348	0.448745		0.118	Map3k7,KRAS,PTEN,RRAS2,TUBA8,GUCY1B3,MRAS,AXIN1,CLDN1,PRKACB,PRKAR1A,TUBB2A,ACTG1,MAP2K4,CLINT1,MPP6,AGGF1,CDH1,ITGA5,MAPK9,PRKAR2A
Citrulline-Nitric Oxide Cycle	0.346	0.450817		0.2	ASL,
Lactose Degradation III	0.346	0.450817		0.2	GLB1L3,
Serine Biosynthesis	0.346	0.450817		0.2	PHGDH,
Trans, trans-farnesyl Diphosphate Biosynthesis	0.346	0.450817		0.2	GGPS1,
Trehalose Degradation II (Trehalase)	0.346	0.450817		0.2	GCK,
Tyrosine Degradation I	0.346	0.450817		0.2	TAT,
FXR/RXR Activation	0.343	0.453942		0.119	FOXA3,APOA4,G6PC,FGA,PCYOX1,SLC10A2,SDC1,ABCB11,SAA1,MAP2K4,BAAT,APOA1,MAPK9,CYP7A1,NR1I2
Breast Cancer Regulation by Stathmin1	0.341	0.456037		0.117	E2F5,KRAS,RRAS2,PRKD3,PPP1R12A,TUBA8,RB1CC1,MRAS,PPP1R7,CDK2,CAMK1D,PRKACB,GNAI3,PRKAR1A,TUBB2A,GNAS,PPP2R5A,PPP1R3C,FRS2,CDKN1A,PPP2CB,PPP2R1B,PRKCZ,PRKAR2A
STAT3 Pathway	0.338	0.459198	0.333333	0.122	KRAS,BMPR1A,RRAS2,SOCS4,MAP2K4,MRAS,CDKN1A,SOCS6,MAPK9
Regulation of Cellular Mechanics by Calpain Protease	0.331	0.466659	0.816497	0.123	KRAS,RRAS2,MRAS,CDK2,CNGA1,CAPN8,ITGA5
IL-1 Signaling	0.33	0.467735	2.52982	0.12	IKBKG,GNAS,MAP2K4,MRAS,IL1RAP,IKBKB,PRKACB,MAPK9,GNAI3,PRKAR1A,PRKAR2A
ERK5 Signaling	0.326	0.472063	2.12132	0.121	KRAS,RRAS2,SGK1,RPS6KA3,MRAS,PRKCZ,YWHAH,RPS6KB1
Eicosanoid Signaling	0.326	0.472063	1.13389	0.121	PAFAH1B2,PAFAH1B1,Pla2g2a,LTA4H,PLA2G12B,PNPLA8,ABHD3,PLB1
UVB-Induced MAPK Signaling	0.326	0.472063	2.82843	0.121	PRKD3,MAP2K4,FRS2,RPS6KA3,EIF4E,PRKCZ,MAPK9,RPS6KB1
3-phosphoinositide Biosynthesis	0.324	0.474242		0.116	PTEN,INPP5F,MTMR9,PPP1R12A,NUDT9,DUSP11,PPP1R7,PHOSPHO1,PPP1R1C,SET,STYX,PI4K2B,FYN,PPFIA1,PPP2R5A,PI4K2A,PIP4K2B,FRS2,UBLCP1,SACM1L,NUDT4,NUDT15,NUDT12
PTEN Signaling	0.322	0.476431	-0.83205	0.118	KRAS,PTEN,RRAS2,INPP5F,MRAS,IKBKB,YWHAH,IKBKG,BMPR1A,CDKN1A,CASP3,PRKCZ,ITGA5,RPS6KB1
Colanic Acid Building Blocks Biosynthesis	0.319	0.479733		0.143	PMM2,UGDH
NAD biosynthesis II (from tryptophan)	0.319	0.479733		0.143	NMNAT1,AFMID
Death Receptor Signaling	0.317	0.481948	2.11058	0.118	IKBKG,CFLAR,ACTG1,MAP2K4,IKBKB,CASP3,GAS2,CYCS,TBK1,CASP7,CASP6
Epithelial Adherens Junction Signaling	0.315	0.484172		0.116	KRAS,ACTR2,PTEN,RRAS2,TUBA8,MRAS,LMO7,ACVR2A,RAP1A,BAIAP2,TUBB2A,ACTG1,RAP1B,CLINT1,AGGF1,CDH1,YES1
Gαi Signaling	0.31	0.489779	-1.66667	0.117	KRAS,OPRK1,RRAS2,MRAS,PRKACB,RAP1A,FFAR3,GNAI3,PRKAR1A,GNAS,RALA,GRM8,PRKAR2A,XCR1
Ethanol Degradation IV	0.31	0.489779		0.13	Aldh3b2,ALDH7A1,ALDH1B1
Role of Lipids/Lipid Rafts in the Pathogenesis of Influenza	0.31	0.489779		0.13	RSAD2,Ifnz (includes others),IFNA4
4-1BB Signaling in T Lymphocytes	0.305	0.49545	2	0.125	IKBKG,MAP2K4,IKBKB,MAPK9
Cytotoxic T Lymphocyte-mediated Apoptosis of Target Cells	0.305	0.49545	2	0.125	CASP3,CYCS,CASP7,CASP6
Intrinsic Prothrombin Activation Pathway	0.302	0.498884	-1	0.122	KLK14,COL10A1,FGA,KLK3,PROC
Mechanisms of Viral Exit from Host Cells	0.302	0.498884		0.122	VPS4A,XPO1,ACTG1,PRKD3,PRKCZ
Role of PKR in Interferon Induction and Antiviral Response	0.302	0.498884		0.122	IKBKG,EIF2S1,IKBKB,CASP3,CYCS
α-Adrenergic Signaling	0.292	0.510505	0	0.116	KRAS,GNAS,RRAS2,PRKD3,MRAS,PRKACB,PRKCZ,GNAI3,PRKAR1A,PRKAR2A
Arginine Degradation VI (Arginase 2 Pathway)	0.29	0.512861		0.167	OAT,
GDP-mannose Biosynthesis	0.29	0.512861		0.167	PMM2,
Glycerol Degradation I	0.29	0.512861		0.167	Gk,
NAD Biosynthesis from 2-amino-3-carboxymuconate Semialdehyde	0.29	0.512861		0.167	NMNAT1,
Proline Biosynthesis II (from Arginine)	0.29	0.512861		0.167	OAT,
Purine Ribonucleosides Degradation to Ribose-1-phosphate	0.29	0.512861		0.167	PNP,
Selenocysteine Biosynthesis II (Archaea and Eukaryotes)	0.29	0.512861		0.167	SEPSECS,
Serotonin and Melatonin Biosynthesis	0.29	0.512861		0.167	DDC,
UDP-N-acetyl-D-glucosamine Biosynthesis II	0.29	0.512861		0.167	PGM3,
Urea Cycle	0.29	0.512861		0.167	ASL,
Telomere Extension by Telomerase	0.286	0.517607		0.133	TERF1,XRCC5
Vitamin-C Transport	0.286	0.517607		0.133	GSTO1,TXNRD3
Melatonin Degradation I	0.282	0.522396		0.117	CYP2C18,CYP2B6,CYP3A7,UGT2A3,CYP2C8,CYP3A5,CYP2J2
CCR5 Signaling in Macrophages	0.281	0.5236		0.116	GNAS,CCL5,PRKD3,MAP2K4,MRAS,PRKCZ,MAPK9,GNAI3
Remodeling of Epithelial Adherens Junctions	0.281	0.5236		0.116	TUBB2A,Mapre2,ACTR2,ACTG1,TUBA8,RALA,MAPRE1,CDH1
Estrogen-Dependent Breast Cancer Signaling	0.28	0.524807	1.63299	0.115	KRAS,RRAS2,FRS2,MRAS,HSD17B13,HSD17B7,STAT5B,HSD17B11,ESR1
LPS-stimulated MAPK Signaling	0.279	0.526017	2.52982	0.115	IKBKG,KRAS,RRAS2,PRKD3,MAP2K4,FRS2,MRAS,IKBKB,PRKCZ,MAPK9
Role of Tissue Factor in Cancer	0.277	0.528445		0.114	KRAS,PTEN,ITGAV,RRAS2,RPS6KA3,MRAS,FGA,FYN,FRS2,CASP3,EIF4E,STAT5B,YES1,RPS6KB1
Prostate Cancer Signaling	0.267	0.540754		0.113	IKBKG,KRAS,PTEN,RRAS2,FRS2,MRAS,CDK2,CDKN1A,KLK3,MDM2,HSP90AA1
Chemokine Signaling	0.267	0.540754	0.707107	0.114	CXCL12,KRAS,RRAS2,CCL5,PPP1R12A,MRAS,CAMK1D,GNAI3
Serotonin Degradation	0.267	0.540754		0.114	RDH14,DHRS9,Aldh3b2,ALDH7A1,UGT2A3,ALDH1B1,MAOB,MAOA
G Beta Gamma Signaling	0.267	0.540754	1.89737	0.114	KRAS,GNAS,RRAS2,PRKD3,MRAS,PRKACB,PRKCZ,GNAI3,PRKAR1A,PRKAR2A
Neuregulin Signaling	0.267	0.540754	1.41421	0.114	KRAS,PTEN,RRAS2,PRKD3,MRAS,STAT5B,PRKCZ,HSP90AA1,ITGA5,RPS6KB1
MIF Regulation of Innate Immunity	0.265	0.54325	1.34164	0.116	IKBKG,CD74,MAP2K4,PLA2G12B,MAPK9
Oncostatin M Signaling	0.264	0.544503	1	0.118	KRAS,RRAS2,MRAS,STAT5B
Role of JAK2 in Hormone-like Cytokine Signaling	0.264	0.544503		0.118	PRLR,SOCS4,SOCS6,STAT5B
Role of JAK family kinases in IL-6-type Cytokine Signaling	0.262	0.547016		0.12	MAP2K4,STAT5B,MAPK9
Extrinsic Prothrombin Activation Pathway	0.257	0.55335		0.125	FGA,PROC
Granzyme B Signaling	0.257	0.55335		0.125	CASP3,CYCS
Parkinson's Signaling	0.257	0.55335		0.125	CASP3,CYCS
FcγRIIB Signaling in B Lymphocytes	0.251	0.561048	1.63299	0.113	KRAS,RRAS2,MAP2K4,FRS2,MRAS,MAPK9
Phototransduction Pathway	0.251	0.561048		0.113	RGR,GUCY1B3,CNGA1,PRKACB,PRKAR1A,PRKAR2A
Role of RIG1-like Receptors in Antiviral Innate Immunity	0.249	0.563638	0.447214	0.114	IKBKG,DHX58,IKBKB,TBK1,IFNA4
Ceramide Degradation	0.246	0.567545		0.143	ACER3,
Pentose Phosphate Pathway (Non-oxidative Branch)	0.246	0.567545		0.143	RPE,
Thioredoxin Pathway	0.246	0.567545		0.143	TXNRD3,
Salvage Pathways of Pyrimidine Deoxyribonucleotides	0.21	0.616595		0.125	TK2,
Superoxide Radicals Degradation	0.21	0.616595		0.125	NQO1,
Tryptophan Degradation to 2-amino-3-carboxymuconate Semialdehyde	0.21	0.616595		0.125	AFMID,
14-3-3-mediated Signaling	0	1	1.89737	0.0916	TUBB2A,KRAS,RRAS2,PRKD3,TUBA8,MAP2K4,STK11,FRS2,MRAS,PRKCZ,YWHAH,MAPK9
1D-myo-inositol Hexakisphosphate Biosynthesis II (Mammalian)	0	1		0.0526	INPP5F,
AMPK Signaling	0	1	1.09109	0.106	PPM1G,MLYCD,PPM1B,PRKAA1,PPAT,PFKFB2,MRAS,PRKACB,AK2,PRKAR1A,ULK1,GNAS,PPP2R5A,STK11,FRS2,PRKAA2,CDKN1A,PPP2CB,RAB1A,PPP2R1B,RPS6KB1,PFKL,PRKAR2A
Actin Cytoskeleton Signaling	0	1	1.50756	0.0489	BAIAP2,KRAS,ACTR2,RRAS2,ACTG1,PPP1R12A,PIP4K2B,FRS2,MRAS,TRIO,ITGA5
Acute Myeloid Leukemia Signaling	0	1	1.88982	0.086	KRAS,RRAS2,MAP2K4,FRS2,MRAS,IDH1,STAT5B,RPS6KB1
Acute Phase Response Signaling	0	1	0.83205	0.1	KRAS,FTL,RRAS2,SOCS4,HNRNPK,MRAS,RBP1,IKBKB,FGA,IKBKG,SAA1,MAP2K4,IL1RAP,APOA1,SOCS6,ITIH2,MAPK9
Agranulocyte Adhesion and Diapedesis	0	1		0.0733	Ccl2,CXCL12,Ccl7,CCL5,CXCL10,CLDN1,SELE,GNAI3,CCL19,ITGA1,ACTG1,CXCL17,SELPLG,ITGA5
Allograft Rejection Signaling	0	1		0.0282	HLA-DMA,H2-T22
Altered T Cell and B Cell Signaling in Rheumatoid Arthritis	0	1		0.0114	HLA-DMA,
Amyloid Processing	0	1		0.098	CSNK1A1,CAPN8,PRKACB,PRKAR1A,PRKAR2A
Amyotrophic Lateral Sclerosis Signaling	0	1		0.0541	ALS2,FRS2,CASP3,CYCS,CAPN8,CASP7
Angiopoietin Signaling	0	1	0.377964	0.104	IKBKG,KRAS,RRAS2,FRS2,MRAS,IKBKB,STAT5B,NCK1
Antigen Presentation Pathway	0	1		0.0789	CD74,HLA-DMA,NLRC5
Antiproliferative Role of Somatostatin Receptor 2	0	1	0.816497	0.0921	KRAS,RRAS2,FRS2,GUCY1B3,MRAS,CDKN1A,RAP1B
Assembly of RNA Polymerase III Complex	0	1		0.0833	GTF3C2,
Autoimmune Thyroid Disease Signaling	0	1		0.0444	HLA-DMA,TPO
Axonal Guidance Signaling	0	1		0.0776	CXCL12,ACTR2,TUBA8,MRAS,PRKACB,RAP1A,GNAI3,TUBB2A,CHMP1A,ENPEP,FYN,COPS5,AFG3L2,FRS2,PSMD14,NFAT5,PRKCZ,NCK1,PRKAR2A,KRAS,MME,RRAS2,PRKD3,ADAM20,PRKAR1A,NFATC3,BAIAP2,GNAS,SHANK2,Adam26a/Adam26b,RAP1B,MYSM1,EIF4E,ITGA5,SRGAP2
B Cell Development	0	1		0.0303	HLA-DMA,
B Cell Receptor Signaling	0	1	2.5	0.0838	Map3k7,KRAS,PTEN,RRAS2,INPP5F,MRAS,IKBKB,RAP1A,IKBKG,NFATC3,MAP2K4,FRS2,RAP1B,NFAT5,MAPK9,RPS6KB1
Basal Cell Carcinoma Signaling	0	1		0.0139	AXIN1,
Bladder Cancer Signaling	0	1		0.0682	KRAS,RRAS2,MRAS,CDKN1A,MDM2,CDH1
CCR3 Signaling in Eosinophils	0	1		0.0781	KRAS,GNAS,RRAS2,PRKD3,PPP1R12A,FRS2,MRAS,PLA2G12B,PRKCZ,GNAI3
CD28 Signaling in T Helper Cells	0	1	3	0.0769	IKBKG,NFATC3,ACTR2,FYN,MAP2K4,HLA-DMA,FRS2,IKBKB,NFAT5,MAPK9
CD40 Signaling	0	1	1.34164	0.0633	IKBKG,MAP2K4,FRS2,IKBKB,MAPK9
CNTF Signaling	0	1	1.63299	0.0952	KRAS,RRAS2,FRS2,RPS6KA3,MRAS,RPS6KB1
CREB Signaling in Neurons	0	1	1.94145	0.0914	KRAS,RRAS2,PRKD3,MRAS,POLR2F,PRKACB,GNAI3,PRKAR1A,POLR2B,POLR2L,GNAS,POLR2D,FRS2,GRM5,PRKCZ,GRM8,PRKAR2A
CTLA4 Signaling in Cytotoxic T Lymphocytes	0	1		0.0606	FYN,PPP2R5A,FRS2,PPP2CB,PPP2R1B,AP1M1
CXCR4 Signaling	0	1	2.11058	0.0671	CXCL12,KRAS,GNAS,RRAS2,PRKD3,MAP2K4,FRS2,MRAS,PRKCZ,MAPK9,GNAI3
Calcium Signaling	0	1	2.33333	0.0734	HDAC2,CAMK1D,PRKACB,RAP1A,PRKAR1A,NFATC3,TRDN,ATP2C1,MCU,RAP1B,NFAT5,HDAC1,PRKAR2A
Calcium-induced T Lymphocyte Apoptosis	0	1		0.0794	HDAC2,PRKD3,HLA-DMA,PRKCZ,HDAC1
Cardiac Hypertrophy Signaling	0	1	2	0.0678	Map3k7,KRAS,RRAS2,MRAS,PRKACB,ADSS,GNAI3,PRKAR1A,GNAS,MAP2K4,FRS2,EIF4E,EIF2B5,MAPK9,RPS6KB1,PRKAR2A
Cardiac β-adrenergic Signaling	0	1	-0.83205	0.0929	PDE12,TDP2,PPP1R12A,MRAS,PPP1R7,PRKACB,PRKAR1A,GNAS,PPP2R5A,PPP1R3C,PPP2CB,PPP2R1B,PRKAR2A
Cardiomyocyte Differentiation via BMP Receptors	0	1		0.0526	BMPR1A,
Caveolar-mediated Endocytosis Signaling	0	1		0.0845	ITGA1,FYN,ITGAV,ACTG1,ITGAX,ITGA5
Cdc42 Signaling	0	1	1.88982	0.0789	BAIAP2,EXOC1,ACTR2,PPP1R12A,MAP2K4,HLA-DMA,RALA,EXOC5,H2-T22,PRKCZ,ITGA5,MAPK9
Cellular Effects of Sildenafil (Viagra)	0	1		0.0615	CACNG2,GNAS,ACTG1,PPP1R12A,GUCY1B3,PRKACB,PRKAR1A,PRKAR2A
Ceramide Signaling	0	1	1.89737	0.108	KRAS,PPP2R5A,RRAS2,MAP2K4,FRS2,MRAS,PPP2CB,PPP2R1B,CYCS,PRKCZ
Cholecystokinin/Gastrin-mediated Signaling	0	1	2.12132	0.0792	KRAS,CREM,RRAS2,PRKD3,MAP2K4,MRAS,PRKCZ,MAPK9
Chondroitin Sulfate Biosynthesis	0	1		0.0364	HS2ST1,UST
Chondroitin Sulfate Biosynthesis (Late Stages)	0	1		0.0426	HS2ST1,UST
Circadian Rhythm Signaling	0	1		0.0882	ARNTL,CLOCK,CRY1
Clathrin-mediated Endocytosis Signaling	0	1		0.0603	OR1A1,APOA4,ACTR2,ACTG1,MYO1E,FRS2,APOA1,PCYOX1,MDM2,ITGA5,TFRC,EPS15
Coagulation System	0	1		0.0571	FGA,PROC
Colorectal Cancer Metastasis Signaling	0	1	0.774597	0.0605	KRAS,RRAS2,MRAS,AXIN1,PRKACB,PRKAR1A,IFNGR1,APPL1,GNAS,MAP2K4,FRS2,CASP3,CDH1,MAPK9,PRKAR2A
Communication between Innate and Adaptive Immune Cells	0	1		0.0213	CCL5,CXCL10
Complement System	0	1		0.108	C1QC,CFI,Scgb2b27 (includes others),ITGAX
Corticotropin Releasing Hormone Signaling	0	1	2.52982	0.0885	GNAS,PRKD3,GUCY1B3,RAP1B,PRKACB,PRKCZ,RAP1A,GNAI3,PRKAR1A,PRKAR2A
Crosstalk between Dendritic Cells and Natural Killer Cells	0	1		0.0112	ACTG1,
D-myo-inositol (1,3,4)-trisphosphate Biosynthesis	0	1		0.105	PTEN,INPP5F
D-myo-inositol (1,4,5)-Trisphosphate Biosynthesis	0	1		0.111	PI4K2B,PI4K2A,PIP4K2B
DNA Double-Strand Break Repair by Homologous Recombination	0	1		0.0714	ATRX,
DNA Double-Strand Break Repair by Non-Homologous End Joining	0	1		0.0714	XRCC5,
Dendritic Cell Maturation	0	1	1.41421	0.0421	IKBKG,COL10A1,MAP2K4,CD1D,HLA-DMA,FRS2,IKBKB,MAPK9
Dermatan Sulfate Biosynthesis	0	1		0.0351	HS2ST1,UST
Dermatan Sulfate Biosynthesis (Late Stages)	0	1		0.0455	HS2ST1,UST
Differential Regulation of Cytokine Production in Intestinal Epithelial Cells by IL-17A and IL-17F	0	1		0.087	CCL5,LCN2
Differential Regulation of Cytokine Production in Macrophages and T Helper Cells by IL-17A and IL-17F	0	1		0.0556	CCL5,
Docosahexaenoic Acid (DHA) Signaling	0	1		0.0577	FRS2,CASP3,CYCS
Dopamine-DARPP32 Feedback in cAMP Signaling	0	1	1.5	0.104	CSNK1A1,PRKD3,PPP1R12A,GUCY1B3,PPP1R7,PRKACB,GNAI3,PRKAR1A,CREM,GNAS,PPP2R5A,PPP1R3C,PPP2CB,PPP2R1B,PRKCZ,KCNJ1,PRKAR2A
EGF Signaling	0	1		0.0441	MAP2K4,FRS2,RPS6KB1
EIF2 Signaling	0	1	2.3094	0.109	EIF2S1,KRAS,EIF3M,EIF1AX,RRAS2,RPL13A,RPS26,MRAS,RPL7L1,RPL5,RPL7,EIF2S3,RPL9,EIF2S2,EIF3E,FRS2,RPL3,EIF4E,EIF4A1,EIF4A3,Rpl36a,EIF2B5,EIF3J,RPS25
Endometrial Cancer Signaling	0	1		0.109	KRAS,PTEN,RRAS2,FRS2,MRAS,AXIN1,CDH1
Endothelin-1 Signaling	0	1	2.23607	0.106	PAFAH1B2,KRAS,PAFAH1B1,RRAS2,PRKD3,GUCY1B3,MRAS,Pla2g2a,GNAI3,CASP6,GNAS,FRS2,CASP3,PLA2G12B,PNPLA8,ABHD3,PLB1,PRKCZ,MAPK9,CASP7
Ephrin A Signaling	0	1		0.0333	FYN,FRS2
Ephrin B Signaling	0	1		0.0822	CXCL12,GNAS,HNRNPK,MRAS,AXIN1,GNAI3
Ephrin Receptor Signaling	0	1	2.3094	0.0747	CXCL12,KRAS,ACTR2,RRAS2,MRAS,AXIN1,RAP1A,GNAI3,FYN,GNAS,RAP1B,NCK1,ITGA5
ErbB Signaling	0	1		0.103	KRAS,RRAS2,PRKD3,MAP2K4,FRS2,MRAS,PRKCZ,NCK1,MAPK9,RPS6KB1
ErbB2-ErbB3 Signaling	0	1	0.816497	0.087	KRAS,PTEN,RRAS2,FRS2,MRAS,STAT5B
ErbB4 Signaling	0	1	1.63299	0.0833	KRAS,RRAS2,PRKD3,FRS2,MRAS,PRKCZ
Erythropoietin Signaling	0	1		0.111	IKBKG,KRAS,RRAS2,PRKD3,FRS2,MRAS,STAT5B,PRKCZ,RPS6KB1
FAK Signaling	0	1		0.0918	KRAS,PTEN,FYN,RRAS2,ACTG1,FRS2,MRAS,CAPN8,ITGA5
FGF Signaling	0	1		0.011	FRS2,
FLT3 Signaling in Hematopoietic Progenitor Cells	0	1	2.12132	0.093	KRAS,RRAS2,FRS2,RPS6KA3,MRAS,EIF4E,STAT5B,RPS6KB1
Factors Promoting Cardiogenesis in Vertebrates	0	1		0.0659	BMPR1A,PRKD3,CDK2,AXIN1,ACVR2A,PRKCZ
Fatty Acid Activation	0	1		0.0769	ACSL4,
Fc Epsilon RI Signaling	0	1		0.101	KRAS,FYN,RRAS2,INPP5F,PRKD3,MAP2K4,FRS2,MRAS,PLA2G12B,PRKCZ,MAPK9,MS4A2
Fcγ Receptor-mediated Phagocytosis in Macrophages and Monocytes	0	1	3	0.0968	ACTR2,PTEN,FYN,ACTG1,PRKD3,PRKCZ,YES1,NCK1,RPS6KB1
Folate Transformations I	0	1		0.111	SHMT1,
G Protein Signaling Mediated by Tubby	0	1		0.0625	GNAS,MRAS
G-Protein Coupled Receptor Signaling	0	1		0.0978	TDP2,MRAS,PRKACB,RAP1A,FFAR3,RGS16,GNAI3,RAPGEF3,IKBKG,FYN,FRS2,GRM5,LHCGR,GRM8,AVPR1A,PRKAR2A,PDE12,KRAS,OPRK1,RRAS2,IKBKB,SYNGAP1,PRKAR1A,GNAS,DUSP6,MC5R,XCR1
GABA Receptor Signaling	0	1		0.0725	GABRR3,GNAS,MRAS,GABRG3,ALDH5A1
GDNF Family Ligand-Receptor Interactions	0	1	1.63299	0.0921	KRAS,RRAS2,MAP2K4,FRS2,MRAS,NCK1,MAPK9
GM-CSF Signaling	0	1	1.34164	0.0685	KRAS,RRAS2,FRS2,MRAS,STAT5B
GNRH Signaling	0	1	2.49615	0.0909	Map3k7,KRAS,RRAS2,PRKD3,MRAS,PRKACB,GNAI3,PRKAR1A,GNAS,MAP2K4,PRKCZ,MAPK9,PRKAR2A
GP6 Signaling Pathway	0	1	2.12132	0.0597	FYN,COL10A1,COL4A3BP,PRKD3,FRS2,RAP1B,FGA,PRKCZ
GPCR-Mediated Integration of Enteroendocrine Signaling Exemplified by an L Cell	0	1		0.0685	GNAS,PRKACB,GNAI3,PRKAR1A,PRKAR2A
GPCR-Mediated Nutrient Sensing in Enteroendocrine Cells	0	1		0.105	GPR119,GNAS,PRKD3,PRKACB,PRKCZ,FFAR3,GNAI3,PRKAR1A,PRKAR2A
Gap Junction Signaling	0	1		0.0974	BGLAP,KRAS,CSNK1A1,RRAS2,PRKD3,TUBA8,GUCY1B3,MRAS,PRKACB,GNAI3,PRKAR1A,TUBB2A,GJB2,GNAS,ACTG1,FRS2,GJB3,PRKCZ,PRKAR2A
Germ Cell-Sertoli Cell Junction Signaling	0	1		0.0814	Map3k7,KRAS,RRAS2,TUBA8,MRAS,AXIN1,TUBB2A,ACTG1,MAP2K4,FRS2,CLINT1,AGGF1,CDH1,MAPK9
Glioblastoma Multiforme Signaling	0	1	1.41421	0.0679	E2F5,KRAS,PTEN,RRAS2,FRS2,MRAS,CDK2,CDKN1A,AXIN1,MDM2,RPS6KB1
Glioma Invasiveness Signaling	0	1	1.34164	0.0714	KRAS,ITGAV,RRAS2,FRS2,MRAS
Glioma Signaling	0	1	1.50756	0.105	E2F5,KRAS,PTEN,RRAS2,PRKD3,FRS2,MRAS,CDKN1A,MDM2,CAMK1D,IDH1,PRKCZ
Gluconeogenesis I	0	1		0.08	PGK1,ME1
Glutamate Receptor Signaling	0	1		0.0877	HOMER2,SLC17A1,GRM5,GRM8,SLC17A8
Glutathione-mediated Detoxification	0	1		0.107	GSTO1,GGH,Gsta4
Glycolysis I	0	1		0.0833	PGK1,PFKL
Graft-versus-Host Disease Signaling	0	1		0.0217	HLA-DMA,
Granulocyte Adhesion and Diapedesis	0	1		0.0894	Ccl2,CXCL12,IL1RL1,Ccl7,CCL5,CXCL10,CLDN1,SELE,GNAI3,SDC1,CCL19,ITGA1,CXCL17,SELPLG,IL1RAP,ITGA5
Granzyme A Signaling	0	1		0.0526	SET,
Growth Hormone Signaling	0	1	1.41421	0.0941	SOCS4,PRKD3,FRS2,RPS6KA3,SOCS6,STAT5B,PRKCZ,RPS6KB1
Gustation Pathway	0	1		0.0945	PDE12,TDP2,TAS2R42,TAS2R40,TAS2R16,Tas2r107,TAS2R3,P2RY4,PRKACB,GNAT3,PRKAR1A,PRKAR2A
Gα12/13 Signaling	0	1	1.89737	0.0741	IKBKG,KRAS,RRAS2,MAP2K4,FRS2,MRAS,CDH7,IKBKB,CDH1,MAPK9
Gαq Signaling	0	1	1.50756	0.0683	IKBKG,NFATC3,GNAS,PRKD3,FRS2,MRAS,IKBKB,GRM5,PRKCZ,AVPR1A,RGS16
Gαs Signaling	0	1	-0.632456	0.1	GNAS,OPRK1,MRAS,CNGA1,MC5R,LHCGR,PRKACB,RAP1A,RAPGEF3,PRKAR1A,PRKAR2A
HER-2 Signaling in Breast Cancer	0	1		0.0909	KRAS,RRAS2,PRKD3,FRS2,MRAS,CDKN1A,MDM2,PRKCZ
HIF1α Signaling	0	1		0.0684	KRAS,COPS5,RRAS2,FRS2,MRAS,MDM2,HSP90AA1,MAPK9
HMGB1 Signaling	0	1	1.66667	0.0682	IFNGR1,KRAS,RRAS2,MAP2K4,FRS2,MRAS,RBBP7,SELE,MAPK9
Heparan Sulfate Biosynthesis	0	1		0.103	Ces1e,PLA1A,HS2ST1,GLCE,EXTL1,Ces1b/Ces1c,UST,PPME1
Heparan Sulfate Biosynthesis (Late Stages)	0	1		0.113	Ces1e,PLA1A,HS2ST1,GLCE,EXTL1,Ces1b/Ces1c,UST,PPME1
Hepatic Cholestasis	0	1		0.107	IL1RL1,PRKD3,IKBKB,SLC10A2,PRKACB,PRKAR1A,ABCB11,IKBKG,MAP2K4,IL1RAP,PRKCZ,ESR1,ABCC3,MAPK9,CYP7A1,PRKAR2A,NR1I2
Hepatic Fibrosis / Hepatic Stellate Cell Activation	0	1		0.0376	IFNGR1,IL1RL1,SMAD7,COL10A1,COL4A3BP,CCL5,IL1RAP
Hereditary Breast Cancer Signaling	0	1		0.105	KRAS,HDAC2,PTEN,RRAS2,MRAS,POLR2F,POLR2B,POLR2L,POLR2D,FRS2,CDKN1A,RFC4,NPM1,HDAC1,CCNB1
Human Embryonic Stem Cell Pluripotency	0	1		0.0634	NANOG,BMPR1A,INHBA,SMAD7,GNAS,FRS2,MRAS,AXIN1,KLK3
Huntington's Disease Signaling	0	1	-1.1547	0.108	ATP5F1,POLR2F,STX16,CYCS,CAPN8,PSME2,POLR2B,POLR2L,VTI1A,FRS2,ATP5A1,GRM5,PRKCZ,HDAC1,MAPK9,CASP7,HDAC2,DNAJB1,PRKD3,SDHA,CASP6,HSPA9,SGK1,MAP2K4,POLR2D,CASP3,TGM2
IL-10 Signaling	0	1		0.0725	IKBKG,IL1RL1,MAP2K4,IL1RAP,IKBKB
IL-12 Signaling and Production in Macrophages	0	1		0.0822	IKBKG,IFNGR1,APOA4,PRKD3,MAP2K4,FRS2,APOA1,IKBKB,PCYOX1,PRKCZ,MAPK9,IFNA4
IL-15 Production	0	1		0.0714	TWF1,PRKCZ
IL-15 Signaling	0	1		0.0658	KRAS,RRAS2,FRS2,MRAS,STAT5B
IL-17 Signaling	0	1		0.0824	KRAS,RRAS2,MAP2K4,CXCL10,FRS2,MRAS,MAPK9
IL-17A Signaling in Airway Cells	0	1	0.816497	0.0769	IKBKG,PTEN,MAP2K4,FRS2,IKBKB,MAPK9
IL-17A Signaling in Fibroblasts	0	1		0.0857	IKBKG,IKBKB,LCN2
IL-2 Signaling	0	1	1.34164	0.0781	KRAS,RRAS2,FRS2,MRAS,STAT5B
IL-3 Signaling	0	1	1.88982	0.0843	KRAS,RRAS2,PRKD3,FRS2,MRAS,STAT5B,PRKCZ
IL-4 Signaling	0	1		0.103	NFATC3,KRAS,RRAS2,INPP5F,HLA-DMA,FRS2,MRAS,NFAT5,RPS6KB1
IL-6 Signaling	0	1	1.89737	0.0781	IKBKG,KRAS,IL1RL1,RRAS2,MAP2K4,FRS2,MRAS,IL1RAP,IKBKB,MAPK9
IL-7 Signaling Pathway	0	1	1.34164	0.0549	FYN,FRS2,CDK2,STAT5B,Igh
IL-8 Signaling	0	1	2.32379	0.0816	KRAS,ITGAV,RRAS2,PRKD3,MRAS,ITGAX,IKBKB,GNAI3,IKBKG,GNAS,MAP2K4,FRS2,CDH1,PRKCZ,MAPK9,RPS6KB1
IL-9 Signaling	0	1		0.0667	FRS2,BCL3,STAT5B
ILK Signaling	0	1	0	0.0609	PTEN,PPP2R5A,ACTG1,PPP1R12A,MAP2K4,FRS2,PPP2CB,CASP3,CDH1,LIMS1,PPP2R1B,MAPK9
Induction of Apoptosis by HIV1	0	1	1.63299	0.0984	IKBKG,MAP2K4,IKBKB,CASP3,CYCS,MAPK9
Inflammasome pathway	0	1		0.05	CTSB,
Inhibition of Matrix Metalloproteases	0	1		0.0526	TFPI2,SDC1
Integrin Signaling	0	1	2.23607	0.0968	KRAS,ACTR2,PTEN,ITGAV,RRAS2,PPP1R12A,MRAS,ITGAX,CAPN8,RAP1A,Arf2,ITGA1,FYN,ACTG1,MAP2K4,FRS2,RALA,RAP1B,LIMS1,NCK1,ITGA5
Interferon Signaling	0	1		0.0278	IFNGR1,
JAK/Stat Signaling	0	1	0	0.0964	KRAS,RRAS2,SOCS4,FRS2,MRAS,CDKN1A,SOCS6,STAT5B
LXR/RXR Activation	0	1	0.333333	0.0909	IL1RL1,SAA1,CD36,APOA4,APOA5,IL1RAP,APOA1,FGA,PCYOX1,ECHS1,CYP7A1
Leptin Signaling in Obesity	0	1		0.0465	FRS2,PRKACB,PRKAR1A,PRKAR2A
Leukocyte Extravasation Signaling	0	1	2.32379	0.0806	CXCL12,ARHGAP6,PRKD3,CLDN1,RAP1A,GNAI3,RAPGEF3,ITGA1,ACTG1,MAP2K4,FRS2,SELPLG,RAP1B,PRKCZ,ARHGAP12,ITGA5,MAPK9
Leukotriene Biosynthesis	0	1		0.0833	LTA4H,
Lipid Antigen Presentation by CD1	0	1		0.0385	CD1D,
Lymphotoxin β Receptor Signaling	0	1	2.23607	0.0746	IKBKG,FRS2,IKBKB,CASP3,CYCS
MIF-mediated Glucocorticoid Regulation	0	1		0.0857	IKBKG,CD74,PLA2G12B
MSP-RON Signaling Pathway	0	1		0.0694	KLK14,ACTG1,FRS2,KLK3,PRKCZ
Macropinocytosis Signaling	0	1	1.88982	0.0988	KRAS,RRAS2,USP6NL,PRKD3,FRS2,MRAS,PRKCZ,ITGA5
Maturity Onset Diabetes of Young (MODY) Signaling	0	1		0.0476	GCK,
Melanocyte Development and Pigmentation Signaling	0	1	1.89737	0.102	KRAS,GNAS,RRAS2,FRS2,RPS6KA3,MRAS,PRKACB,RPS6KB1,PRKAR1A,PRKAR2A
Methylglyoxal Degradation III	0	1		0.0556	CYP4A11,
Mismatch Repair in Eukaryotes	0	1		0.0625	RFC4,
Mitochondrial L-carnitine Shuttle Pathway	0	1		0.0588	ACSL4,
Molecular Mechanisms of Cancer	0	1		0.0944	MRAS,AXIN1,CYCS,PRKACB,RAP1A,MAX,GNAI3,RAPGEF3,IKBKG,CFLAR,FYN,SMAD7,FRS2,CDKN1A,CDH1,PRKCZ,MAPK9,CASP7,PRKAR2A,E2F5,KRAS,RRAS2,PRKD3,RBPJ,CDK2,CDK8,SYNGAP1,PRKAR1A,CASP6,BMPR1A,GNAS,MAP2K4,RALA,RAP1B,CASP3,MDM2,ITGA5
Mouse Embryonic Stem Cell Pluripotency	0	1	0.707107	0.0755	NANOG,KRAS,BMPR1A,RRAS2,FRS2,MRAS,AXIN1,ID3
NAD Phosphorylation and Dephosphorylation	0	1		0.0833	NADK2,
NF-κB Signaling	0	1	1.73205	0.0722	KRAS,TDP2,HDAC2,RRAS2,MRAS,IKBKB,PRKACB,TBK1,IKBKG,BMPR1A,FRS2,PRKCZ,HDAC1
Natural Killer Cell Signaling	0	1		0.0826	KRAS,Klra7 (includes others),FYN,RRAS2,INPP5F,PRKD3,FRS2,MRAS,PRKCZ,NCK1
Neuroinflammation Signaling Pathway	0	1	0.688247	0.068	CXCL12,GABRR3,CCL5,CXCL10,ACVR2A,IKBKB,KLK3,TBK1,IKBKG,NFATC3,IFNGR1,CFLAR,MAP2K4,HLA-DMA,FRS2,GABRG3,CASP3,PLA2G12B,NFAT5,MAPK9,IFNA4
Neuropathic Pain Signaling In Dorsal Horn Neurons	0	1	2.33333	0.0783	PRKD3,FRS2,CAMK1D,GRM5,PRKACB,PRKCZ,GRM8,PRKAR1A,PRKAR2A
Neuroprotective Role of THOP1 in Alzheimer's Disease	0	1		0.0588	GZMK,MME,KLK3,LONP1,PRKACB,PRKAR1A,PRKAR2A
Neurotrophin/TRK Signaling	0	1	0.447214	0.0779	KRAS,RRAS2,MAP2K4,FRS2,MRAS,KLK3
Nitric Oxide Signaling in the Cardiovascular System	0	1	3	0.0804	PRKD3,PRKAA1,FRS2,GUCY1B3,PRKACB,PRKCZ,HSP90AA1,PRKAR1A,PRKAR2A
Non-Small Cell Lung Cancer Signaling	0	1	1	0.0519	KRAS,RRAS2,FRS2,MRAS
Notch Signaling	0	1		0.0263	RBPJ,
Nur77 Signaling in T Lymphocytes	0	1		0.0893	HDAC2,HLA-DMA,CASP3,CYCS,HDAC1
OX40 Signaling Pathway	0	1		0.0641	IKBKG,MAP2K4,HLA-DMA,H2-T22,MAPK9
Osteoarthritis Pathway	0	1	0	0.0853	BGLAP,IL1RL1,SERPINA12,COL10A1,PRKAA1,RBPJ,ANXA5,CASP6,PPARD,BMPR1A,SMAD7,NAMPT,GDF5,PRKAA2,IL1RAP,CASP3,ITGA5,CASP7
Ovarian Cancer Signaling	0	1		0.0764	KRAS,PTEN,RRAS2,FRS2,MRAS,AXIN1,LHCGR,PRKACB,RPS6KB1,PRKAR1A,PRKAR2A
P2Y Purigenic Receptor Signaling Pathway	0	1	2.11058	0.0821	KRAS,RRAS2,PRKD3,FRS2,MRAS,P2RY4,PRKACB,PRKCZ,GNAI3,PRKAR1A,PRKAR2A
PAK Signaling	0	1	2.33333	0.09	KRAS,RRAS2,MAP2K4,FRS2,MRAS,CASP3,NCK1,ITGA5,MAPK9
PCP pathway	0	1		0.0328	MAP2K4,MAPK9
PDGF Signaling	0	1	1.63299	0.0667	KRAS,RRAS2,INPP5F,MAP2K4,FRS2,MRAS
PEDF Signaling	0	1	1.41421	0.092	IKBKG,KRAS,CFLAR,RRAS2,FRS2,MRAS,IKBKB,CASP7
PI3K Signaling in B Lymphocytes	0	1	1.50756	0.0923	IKBKG,NFATC3,KRAS,PTEN,FYN,RRAS2,MRAS,PLEKHA1,ATF7,IKBKB,NFAT5,PRKCZ
PKCθ Signaling in T Lymphocytes	0	1	2.3094	0.0916	IKBKG,NFATC3,Map3k7,KRAS,FYN,RRAS2,MAP2K4,HLA-DMA,FRS2,MRAS,IKBKB,NFAT5
Pancreatic Adenocarcinoma Signaling	0	1	1.41421	0.075	E2F5,KRAS,MAP2K4,FRS2,RALA,CDK2,CDKN1A,MDM2,MAPK9
Paxillin Signaling	0	1	2.33333	0.107	KRAS,ITGA1,ITGAV,RRAS2,ACTG1,MAP2K4,FRS2,MRAS,ITGAX,NCK1,ITGA5,MAPK9
Pentose Phosphate Pathway	0	1		0.0909	RPE,
Phagosome Formation	0	1		0.0385	PRKD3,FRS2,ITGAX,PRKCZ,ITGA5
Phospholipase C Signaling	0	1	2.35702	0.0837	KRAS,HDAC2,RRAS2,PRKD3,PPP1R12A,RPS6KA3,MRAS,RAP1A,RAPGEF3,NFATC3,FYN,GNAS,RALA,RAP1B,PLA2G12B,NFAT5,PRKCZ,ITGA5,HDAC1,TGM2
Primary Immunodeficiency Signaling	0	1		0.0208	IKBKG,
Production of Nitric Oxide and Reactive Oxygen Species in Macrophages	0	1	0.471405	0.103	Map3k7,APOA4,PRKD3,PPP1R12A,PPP1R7,IKBKB,PCYOX1,RAP1A,IKBKG,IFNGR1,PPP2R5A,PPP1R3C,MAP2K4,FRS2,PPP2CB,RAP1B,APOA1,PPP2R1B,PRKCZ,MAPK9
Prostanoid Biosynthesis	0	1		0.111	PTGES3,
Protein Kinase A Signaling	0	1	0	0.0711	TDP2,PTEN,DUSP11,PPP1R7,PRKACB,RAP1A,YWHAH,GNAI3,IKBKG,CREM,PPP1R3C,CNGA1,NFAT5,PRKCZ,PRKAR2A,PDE12,PTPN9,PRKD3,PPP1R12A,PTPN3,DUSP22,PRKAR1A,NFATC3,GNAS,PTP4A1,RAP1B,DUSP6,CDC23
RAN Signaling	0	1		0.0588	XPO1,
RANK Signaling in Osteoclasts	0	1	2.44949	0.0588	IKBKG,Map3k7,MAP2K4,FRS2,IKBKB,MAPK9
RAR Activation	0	1		0.111	RDH16,PTEN,DHRS9,RDH11,PRKD3,RBP1,NSD1,PRKACB,SCAND1,PRKAR1A,GTF2H2,RDH14,SMAD7,CCNH,MAP2K4,STAT5B,PRKCZ,MAPK9,NRIP1,CYP26A1,PRKAR2A
Rac Signaling	0	1	2.52982	0.0948	BAIAP2,KRAS,ACTR2,RRAS2,MAP2K4,PIP4K2B,FRS2,MRAS,PRKCZ,ITGA5,RPS6KB1
Reelin Signaling in Neurons	0	1		0.109	NDEL1,PAFAH1B2,ITGA1,FYN,PAFAH1B1,MAP2K4,FRS2,YES1,ITGA5,MAPK9
Regulation of Actin-based Motility by Rho	0	1	1.34164	0.0568	BAIAP2,ACTR2,PPP1R12A,PIP4K2B,ITGA5
Regulation of the Epithelial-Mesenchymal Transition Pathway	0	1		0.0529	KRAS,RRAS2,MAP2K4,FRS2,RBPJ,MRAS,mir-192,AXIN1,CDH1,mir-8
Relaxin Signaling	0	1	1.50756	0.0892	PDE12,TDP2,GUCY1B3,MRAS,PRKACB,RAP1A,GNAI3,PRKAR1A,IKBKG,GNAS,FRS2,RAP1B,PRKCZ,PRKAR2A
Renal Cell Carcinoma Signaling	0	1	1.34164	0.061	KRAS,RRAS2,FRS2,MRAS,RAP1A
Renin-Angiotensin Signaling	0	1	2.3094	0.0992	KRAS,RRAS2,CCL5,PRKD3,MAP2K4,FRS2,MRAS,PRKACB,PRKCZ,MAPK9,PRKAR1A,PRKAR2A
Retinoic acid Mediated Apoptosis Signaling	0	1	0	0.0968	CFLAR,Ifnz (includes others),CASP3,CYCS,DAP3,IFNA4
RhoA Signaling	0	1	0.707107	0.065	BAIAP2,ACTR2,ARHGAP6,ACTG1,PPP1R12A,PIP4K2B,ARHGAP12,SEPT2
RhoGDI Signaling	0	1	-0.83205	0.0795	GDI1,ACTR2,ARHGAP6,PPP1R12A,MRAS,CDH7,GNAI3,GNAS,ACTG1,PIP4K2B,CDH1,ARHGAP12,ITGA5,ESR1
Role of BRCA1 in DNA Damage Response	0	1		0.0375	E2F5,CDKN1A,RFC4
Role of Cytokines in Mediating Communication between Immune Cells	0	1		0.0185	IFNA4,
Role of Hypercytokinemia/hyperchemokinemia in the Pathogenesis of Influenza	0	1		0.0698	CCL5,CXCL10,IFNA4
Role of IL-17A in Arthritis	0	1		0.0725	IKBKG,CCL5,MAP2K4,FRS2,MAPK9
Role of IL-17F in Allergic Inflammatory Airway Diseases	0	1		0.0444	CXCL10,RPS6KA3
Role of JAK1 and JAK3 in γc Cytokine Signaling	0	1		0.0704	KRAS,RRAS2,FRS2,MRAS,STAT5B
Role of JAK1, JAK2 and TYK2 in Interferon Signaling	0	1		0.0833	TSHB,IFNGR1
Role of Macrophages, Fibroblasts and Endothelial Cells in Rheumatoid Arthritis	0	1		0.0643	CXCL12,KRAS,CSNK1A1,IL1RL1,RRAS2,CCL5,PRKD3,MRAS,AXIN1,IKBKB,SELE,IKBKG,NFATC3,MAP2K4,FRS2,Prss1 (includes others),IL1RAP,NFAT5,PRKCZ,MAPK9
Role of NANOG in Mammalian Embryonic Stem Cell Pluripotency	0	1	0.447214	0.0661	NANOG,KRAS,BMPR1A,RRAS2,FRS2,MRAS,AXIN1,RIF1
Role of NFAT in Cardiac Hypertrophy	0	1		0.0885	KRAS,CSNK1A1,HDAC2,RRAS2,PRKD3,MRAS,CAMK1D,PRKACB,GNAI3,PRKAR1A,GNAS,MAP2K4,FRS2,PRKCZ,HDAC1,MAPK9,PRKAR2A
Role of NFAT in Regulation of the Immune Response	0	1	1.38675	0.0815	KRAS,CSNK1A1,RRAS2,MRAS,IKBKB,GNAI3,MS4A2,IKBKG,NFATC3,XPO1,FYN,GNAS,HLA-DMA,FRS2,NFAT5
Role of Osteoblasts, Osteoclasts and Chondrocytes in Rheumatoid Arthritis	0	1		0.0603	BGLAP,CSNK1A1,IL1RL1,AXIN1,IKBKB,IKBKG,NFATC3,BMPR1A,MAP2K4,FRS2,IL1RAP,NFAT5,ITGA5,MAPK9
Role of PI3K/AKT Signaling in the Pathogenesis of Influenza	0	1	-0.816497	0.0759	IKBKG,Ifnz (includes others),CCL5,FRS2,GNAI3,IFNA4
Role of Pattern Recognition Receptors in Recognition of Bacteria and Viruses	0	1	0.333333	0.0735	EIF2S1,C1QC,CCL5,PRKD3,MAP2K4,FRS2,Oas1d (includes others),PRKCZ,MAPK9,IFNA4
Role of Wnt/GSK-3β Signaling in the Pathogenesis of Influenza	0	1		0.0519	CSNK1A1,Ifnz (includes others),AXIN1,IFNA4
Role of p14/p19ARF in Tumor Suppression	0	1		0.0714	FRS2,MDM2,NPM1
SAPK/JNK Signaling	0	1	1.66667	0.0865	NFATC3,KRAS,RRAS2,MAP2K4,MAP4K5,HNRNPK,FRS2,MRAS,MAPK9
Semaphorin Signaling in Neurons	0	1		0.0192	FYN,
Serotonin Receptor Signaling	0	1		0.093	DDC,MAOB,QDPR,MAOA
Signaling by Rho Family GTPases	0	1	1.60357	0.0637	ACTR2,PPP1R12A,MRAS,CDH7,SEPT2,GNAI3,BAIAP2,GNAS,ACTG1,MAP2K4,PIP4K2B,FRS2,CDH1,PRKCZ,ITGA5,MAPK9
Small Cell Lung Cancer Signaling	0	1		0.0941	IKBKG,PTEN,FRS2,SKP2,CDK2,IKBKB,CYCS,MAX
Sphingosine and Sphingosine-1-phosphate Metabolism	0	1		0.111	ACER3,
Sphingosine-1-phosphate Signaling	0	1	-0.447214	0.048	ACER3,FRS2,CASP3,GNAI3,CASP7,CASP6
Superpathway of Inositol Phosphate Compounds	0	1		0.0991	PTEN,INPP5F,MTMR9,PPP1R12A,NUDT9,DUSP11,PPP1R7,PHOSPHO1,PPP1R1C,SET,STYX,PI4K2B,FYN,PPFIA1,PPP2R5A,PI4K2A,PIP4K2B,FRS2,UBLCP1,SACM1L,NUDT4,NUDT15,NUDT12
Systemic Lupus Erythematosus Signaling	0	1		0.0933	SNRPB2,KRAS,RRAS2,RNU2-1,PRPF6,MRAS,LSM8,PRPF4,PRPF3,PRPF39,NFATC3,SNRPD2,CREM,LSM10,FRS2,SNRPA1,PRPF4B,PRPF38A,PRPF40A,NFAT5,IFNA4
T Cell Receptor Signaling	0	1		0.0917	IKBKG,NFATC3,KRAS,FYN,RRAS2,MAP2K4,FRS2,MRAS,IKBKB,NFAT5
T Helper Cell Differentiation	0	1		0.0423	IFNGR1,HLA-DMA,RORC
TR/RXR Activation	0	1		0.102	TSHB,STRBP,FRS2,APOA5,G6PC,FGA,ME1,BCL3,MDM2,CYP7A1
TREM1 Signaling	0	1	-0.816497	0.08	IL1RL1,NLRP2,NLRC5,ITGAX,STAT5B,ITGA5
Tec Kinase Signaling	0	1	1.94145	0.0828	PRKD3,MRAS,GNAI3,MS4A2,FYN,GNAS,ACTG1,MAP2K4,FRS2,STAT5B,PRKCZ,YES1,ITGA5,MAPK9
Th1 Pathway	0	1	1	0.0376	NFATC3,IFNGR1,HLA-DMA,FRS2,NFIL3
Th1 and Th2 Activation Pathway	0	1		0.0546	NFATC3,IFNGR1,IL1RL1,HLA-DMA,FRS2,ACVR2A,CCR8,STAT5B,IL17RB,NFIL3
Th2 Pathway	0	1	0.447214	0.0473	IL1RL1,HLA-DMA,FRS2,ACVR2A,CCR8,STAT5B,IL17RB
Thrombin Signaling	0	1	1.73205	0.0591	KRAS,GNAS,RRAS2,PRKD3,PPP1R12A,FRS2,MRAS,IKBKB,CAMK1D,PRKCZ,GNAI3,RPS6KB1
Thrombopoietin Signaling	0	1	1.88982	0.108	KRAS,RRAS2,PRKD3,FRS2,MRAS,STAT5B,PRKCZ
Thyroid Hormone Metabolism II (via Conjugation and/or Degradation)	0	1		0.0263	UGT2A3,
Tight Junction Signaling	0	1		0.0898	PTEN,STX16,CLDN1,PRKACB,CSTF1,PRKAR1A,CSTF3,VTI1A,PPP2R5A,ACTG1,PPP2CB,PPP2R1B,SAFB,PRKCZ,PRKAR2A
Toll-like Receptor Signaling	0	1	1	0.0526	IKBKG,IL1RL1,MAP2K4,IKBKB
Transcriptional Regulatory Network in Embryonic Stem Cells	0	1		0.0926	SMARCAD1,NANOG,HIST1H4C,SET,RIF1
Type I Diabetes Mellitus Signaling	0	1	1.89737	0.11	IKBKG,IFNGR1,SOCS4,MAP2K4,HLA-DMA,HSPD1,IL1RAP,IKBKB,CASP3,SOCS6,CYCS,MAPK9
Type II Diabetes Mellitus Signaling	0	1	2.11058	0.109	SOCS4,PRKD3,PRKAA1,IKBKB,IKBKG,ACSL4,CD36,GCK,MAP2K4,FRS2,PRKAA2,SOCS6,PRKCZ,MAPK9
UVA-Induced MAPK Signaling	0	1	2.33333	0.0943	KRAS,RRAS2,MAP2K4,FRS2,RPS6KA3,MRAS,CASP3,CYCS,MAPK9,RPS6KB1
Unfolded protein response	0	1		0.0727	HSPA9,OS9,DNAJA2,SYVN1
VEGF Family Ligand-Receptor Interactions	0	1	1.88982	0.0795	KRAS,RRAS2,PRKD3,FRS2,MRAS,PLA2G12B,PRKCZ
VEGF Signaling	0	1	1.34164	0.098	EIF2S1,KRAS,EIF2S3,EIF1AX,EIF2S2,RRAS2,ACTG1,FRS2,MRAS,EIF2B5
Virus Entry via Endocytic Pathways	0	1		0.108	KRAS,ITGA1,FYN,RRAS2,ACTG1,PRKD3,FRS2,MRAS,PRKCZ,ITGA5,TFRC
Wnt/Ca+ pathway	0	1		0.0476	NFATC3,AXIN1,NFAT5
Wnt/β-catenin Signaling	0	1	-1.41421	0.064	PPARD,CSNK1A1,APPL1,PPP2R5A,PPP2CB,AXIN1,ACVR2A,MDM2,CDH1,PPP2R1B,HDAC1
cAMP-mediated signaling	0	1	-0.688247	0.0837	PDE12,TDP2,OPRK1,CAMK1D,PRKACB,RAP1A,FFAR3,GNAI3,RAPGEF3,PRKAR1A,CREM,GNAS,CNGA1,DUSP6,MC5R,LHCGR,GRM8,PRKAR2A,XCR1
eNOS Signaling	0	1	2.11058	0.0936	PRKD3,PRKAA1,GUCY1B3,AQP8,PRKACB,PRKAR1A,HSPA9,GNAS,FRS2,PRKAA2,CASP3,CNGA1,PRKCZ,HSP90AA1,ESR1,PRKAR2A
fMLP Signaling in Neutrophils	0	1	1.73205	0.0976	IKBKG,NFATC3,KRAS,ACTR2,GNAS,RRAS2,PRKD3,FRS2,MRAS,NFAT5,PRKCZ,GNAI3
iCOS-iCOSL Signaling in T Helper Cells	0	1	1.13389	0.0661	IKBKG,NFATC3,PTEN,HLA-DMA,FRS2,PLEKHA1,IKBKB,NFAT5
iNOS Signaling	0	1		0.0667	IKBKG,IFNGR1,IKBKB
nNOS Signaling in Neurons	0	1		0.0638	PRKD3,CAPN8,PRKCZ
p38 MAPK Signaling	0	1	1.34164	0.0583	IL1RL1,MAP2K4,RPS6KA3,IL1RAP,PLA2G12B,MAX,RPS6KB1
p53 Signaling	0	1	1	0.0991	GNL3,PTEN,FRS2,CDK2,CDKN1A,MDM2,COQ8A,TP53INP1,HDAC1,CASP6,MDM4
p70S6K Signaling	0	1	1.1547	0.0985	KRAS,RRAS2,PRKD3,MRAS,YWHAH,GNAI3,PPP2R5A,FRS2,PPP2CB,PPP2R1B,PRKCZ,RPS6KB1,BCAP31
tRNA Splicing	0	1		0.0488	PDE12,TDP2
γ-linolenate Biosynthesis II (Animals)	0	1		0.0588	ACSL4,

## Sheet: IPA upstream analyses
Upstream Regulators for C57Bl6 vs alb-SRREBP-1a∆P
Upstream Regulator	Expr Fold Change	Molecule Type	Predicted Activation State	Activation z-score	Notes	Bias Term	Bias-corrected z-score	p-value of overlap	Target molecules in dataset	Mechanistic Network
HNF4A		transcription regulator	Activated	2.955		0.164	1.795	9.23e-29	AASS,ABCB11,ABCC3,ABCF3,ACAA2,ACAD8,ACLY,ACMSD,ACO1,ACOD1,Acot1,ADSS,AGTPBP1,AHSA1,AK2,ALDH5A1,ALDH8A1,ALS2,AMT,ANKRD49,ANXA5,AP1M1,AP4B1,APOA1,APOA4,AQP8,ARFGAP1,ARMC1,AS3MT,ATF7,ATG3,ATG4C,ATP6V1D,ATP6V1H,ATP7A,BAAT,BCCIP,BCLAF1,BET1,BHMT,BLZF1,BMP2K,C11orf54,C11orf58,C1D,C21orf59,C8orf4,CAPZA2,CBS/CBSL,CBX3,CBX5,CCDC25,CCDC47,CCNB1,CCNG2,CCNH,CCNT1,CCT8,CD1D,CDC23,CDH1,CDK2,CDK8,CDKAL1,CDKN1A,…	HNF1A,HNF4A
ACOX1		enzyme		-0.62		-0.097	-0.019	4.78e-10	ABCD3,ACADM,ACADVL,Akr1c12/Akr1c13,BAAT,CBR1,CD36,CDKN1A,CTSV,CXCL12,CYP26A1,CYP2C8,Cyp3a25 (includes others),CYP4A11,Cyp4a14,EHHADH,ELOVL3,ETS2,G6PC,GOT1,GSDMC,HAL,HDAC1,HSD11B1,HSD3B1,IGFBP1,IL1RAP,Kap,LCN2,LONP1,OAT,Orm1 (includes others),PDK4,PHLDA1,QPCT,SGK1,SLC16A1,TAGLN2,TM4SF4,UGCG,Vnn3	ACOX1,Esrra,PPARA,RXRA
RORC	2.36	ligand-dependent nuclear receptor						1.56e-09	ABCD2,AKR1D1,APOA4,APOA5,AQP8,ARNTL,ASNS,BHMT,CCL5,CCNB1,CD36,CYP2B6,CYP2C8,CYP39A1,Cyp3a25 (includes others),CYP3A5,CYP4A11,Cyp4a14,DDC,ELOVL3,G6PC,Gk,HPGD,HSD17B7,HSD3B1,Hsd3b4 (includes others),IGFBP1,KCNK5,LCN2,Mt1,Mt2,Nat8f5,NNMT,OBP2B,PPP1R3C,RDH16,RORA,RORC,SLC16A7,SLC30A10,Slco1a4,Sult5a1
RORA	1.72	ligand-dependent nuclear receptor		1.634	bias	0.271	0.851	7.56e-09	ABCD2,ACSL4,AKR1D1,APOA4,APOA5,AQP8,ARNTL,ASNS,BHMT,CCL5,CCNB1,CD36,CXCL10,CYP2B6,CYP2C8,CYP39A1,Cyp3a25 (includes others),CYP3A5,CYP4A11,Cyp4a14,DDC,ELOVL3,G6PC,Gk,GOT1,HPGD,HSD17B7,HSD3B1,Hsd3b4 (includes others),IGFBP1,KCNK5,LCN2,Mcpt1,Mt1,Mt2,Nat8f5,NNMT,NR1D2,OBP2B,PPP1R3C,RDH16,RORA,RORC,SLC16A7,SLC30A10,Slco1a4,Sult5a1
ONECUT1		transcription regulator						2.85e-08	AASS,ABCA8,ABCB11,ALDH5A1,AMT,C8orf4,CCT8,CD36,CDK2,CFI,CLCN4,CSN2,CYP7A1,EED,EIF4A1,ELOA,FOXA3,G6PC,GABPA,GLA,GSS,GTF2E1,GUF1,ITGAV,ITIH1,KRTAP1-1,LSG1,LUC7L3,MFSD1,NDC1,NDUFAF4,NR1I2,OAT,OTUD6B,PFKL,PI4K2B,POLR2D,PPARD,PPFIA1,PPP2R5A,PSMA1,RORA,RORC,SEC61A2,SETDB2,SNRPD2,SPAST,SUPT16H,TAT,TM4SF4,TMEM126B,TMEM62,TXNDC12,UGT2A3,USPL1,VWA5A,WDR12,ZCCHC9,ZNF317
MYC		transcription regulator	Activated	4.53		0.211	2.31	4.47e-07	ABCC3,ABCD3,ABCF3,ACOD1,ACSL4,ACVR2A,ADK,AHCY,AK2,AMD1,ANXA5,Arf2,ASNS,AXIN1,BAG1,BMPR1A,BZW2,CASP3,CCNB1,CCNG2,CCT3,CDH1,CDK2,CDKN1A,CFLAR,CHKA,CNBP,CSRP2,CTSB,CTSV,CUL1,CXCL10,CYCS,CYP26A1,DDX21,DDX3X,DHFR,DKC1,DUSP6,Ear2 (includes others),Ear4,EED,EIF2S1,EIF2S2,EIF4A1,EIF4E,EXOSC7,EXOSC8,FAM96A,FXYD1,G6PC,GCK,GCLC,GDI1,GGH,GLS2,GOT1,GOT2,GPT,H2AFZ,HDAC2,Hmgn2 (includes others),HNRNPH1,HNRNPU,H…
CST5		other	Inhibited	-5.171		-0.245	-3.367	1.62e-06	ACAT2,AHCTF1,ANXA5,ARHGAP12,ARHGAP29,BCAP31,BRIX1,CDH1,CNBP,CTSB,DDX21,DHX9,DKC1,DNAJB4,DR1,FAM133B,GDA,GNL3,GTPBP10,HNRNPH1,HNRNPU,HS2ST1,ID3,KRR1,MAL2,NCBP2,NIFK,NOC3L,NOM1,NOP2,NPAS2,NT5E,NUP155,NUP205,OTUD4,PABPN1,PLS3,PPP2R5A,PRDX2,PRKACB,PRPF6,RBP1,RRP15,RSL1D1,SGPL1,SRSF1,SSRP1,TAF1,TARDBP,UCHL5,UTP18,VTI1A,WDR36,ZCCHC8
NR1D1		ligand-dependent nuclear receptor		1.671		0.126	1.366	1.76e-06	ACLY,ARNTL,ATG5,BECN1,CRY1,CTSV,EHHADH,G6PC,ME1,NAMPT,RGR,RORC,STK11,TSHB,ULK1
NFE2L2		transcription regulator	Activated	5.882	bias	0.336	3.19	2.07e-06	ABCB11,ABCC3,ABCG2,ACTG1,AOX1,APOA4,APPBP2,ATF7,BGLAP,BHMT,CBR1,Ccl2,CCL5,CCT3,CCT7,CD36,CDH1,CDKN1A,CHORDC1,COPS5,CREG1,CUL1,CXCL10,Cyp4a14,DDX50,DYNLL1,EIF2S1,EIF3E,ERP29,ESD,FMO1,FTL,FXYD1,GAS2,GCLC,GSS,Gsta4,GSTO1,HACD3,HPRT1,HSD3B1,HSP90AA1,HSPA9,HTATIP2,IDH1,IFRD1,IKBKG,INMT,KLK3,ME1,Mt1,NQO1,OAT,PAFAH1B1,PDIA4,PHKA1,PPIB,PSMA1,PSMA4,PSMA5,PSMA6,PSMD11,PSMD12,PSMD14,PSMD5,RARS,RBBP7,RUVBL1,…
PPARA		ligand-dependent nuclear receptor	Activated	3.1		0.142	2.081	6.16e-06	ABCD2,ABCD3,ACAA2,ACADM,ACADVL,ACAT2,Acot1,AHCY,APOA1,APOA4,APOA5,AQP8,ASL,ASNS,Ccl2,CCNB1,CCNT1,CD36,CDK2,CDKN1A,CFI,CHKA,CROT,CSAD,CSN2,CTH,CXCL12,CYCS,CYP2B6,CYP2C8,CYP4A11,Cyp4a14,CYP7A1,DR1,DYNLL1,ECH1,EHHADH,ELOVL3,FGA,FTCD,G0S2,G6PC,GCK,Gk,GOT2,GPT,Gsta4,H2AFZ,HACL1,HADHB,Hmgn2 (includes others),HSD17B11,HSD3B1,IGFBP1,INSIG2,Mcpt1,MLYCD,NR1I2,Orm1 (includes others),PDK4,PHLDA1,PLIN5,PMVK,P…	Esrra,NR1I3,PPARA,RXRA
POR		enzyme		-0.469		-0.194	0.109	2.01e-05	ABCC3,ACADVL,ACAT2,ACLY,Acot1,ACTG1,ANXA5,APOA4,AQP8,ASNS,C11orf54,CD36,CD74,CSAD,CYP26A1,CYP2B6,CYP2C18,CYP2C8,CYP39A1,CYP4A11,CYP7A1,EHHADH,ELOVL3,GCK,HADHB,HLA-DMA,HSD17B11,HSD3B1,Hsd3b4 (includes others),Hsdl2,LGALSL,Mt1,PDK4,PMVK,RETSAT,Slco1a4,UGDH
TCOF1		transporter						5.46e-05	ACVR2A,ARL4D,BCLAF1,CNBP,DNAJC11,GPBP1,KANSL2,MBOAT2,MFAP1,Nolc1,NUP155,PPIL4,PRPF40A,PSMC6,RGPD4 (includes others),RMI1,UBA3,UPF2,UTP4
RICTOR		other	Inhibited	-3.168	bias	-0.37	-0.681	7.46e-05	ATP12A,ATP5A1,ATP5F1,ATP6AP1,ATP6V0B,ATP6V0D1,ATP6V1B2,ATP6V1D,ATP6V1G1,ATP6V1H,CFLAR,G6PC,GCK,IGFBP1,NCAM2,NDUFA9,NDUFS1,NDUFS3,NDUFS4,NIPAL1,OBP2B,PHF11,PPA1,PSMA1,PSMA3,PSMA4,PSMA5,PSMA6,PSMC6,PSMD11,PSMD12,PSMD14,PSME2,PTEN,RGS16,RORC,RPL13A,RPL7,RPL9,RPS26,RSL24D1,SDHA,SGK1,SLC10A2,Uba52,UQCRB,UQCRFS1
GPD1		enzyme						0.000132	5730460C07Rik,ACLY,Acnat1/Acnat2,ADGRF1,APOA4,ASNS,CD36,Clec2e/Clec2h,CYP2B6,CYP2C8,CYP39A1,ELOVL3,Hamp/Hamp2,Hsd3b4 (includes others),NQO1,NVL,OR2L13,PI4K2B,RARRES1,Serpina3b/Serpina3j,SLC17A1,SUSD4
SET	1.63	phosphatase	Inhibited	-3.464	bias	-0.322	-2.35	0.000179	ARL4A,BET1,DTYMK,H2AFZ,METTL14,MRPL11,MRPL22,MRPS30,OR8A1,PTGES3,SLC16A7,ZCCHC17
SLC25A13		transporter						0.000183	5730460C07Rik,ACLY,Acnat1/Acnat2,ADGRF1,APOA4,ASNS,CD36,Clec2e/Clec2h,CYP2B6,CYP2C8,CYP39A1,ELOVL3,Hamp/Hamp2,Hsd3b4 (includes others),NQO1,NVL,OR2L13,PI4K2B,RARRES1,Serpina3b/Serpina3j,SLC17A1,SUSD4
GATA2		transcription regulator		-1.936		0.084	-2.401	0.000337	4930467E23Rik (includes others),C1orf168,C1QC,CACNG2,CCL5,CCR8,CD300LD,Cd33,CD36,CDKN1A,CES1,Clec4b2,CLEC4E,CLPS,Cma2/Mcpt9,CSTA,CUL1,CXCL10,Ear2 (includes others),ECT2L,GDA,Gm10408 (includes others),Gm5416,Gm9733,GUCA2A,HHEX,Ifnz (includes others),Igh,IL1RL1,KLK3,KRT31,LCN2,MAFB,MAOB,MAT1A,Mcpt1,Mcpt2,Mcpt4,MCTP2,Mia2,MRGPRX3,MS4A2,MS4A3,MYO18B,NFIL3,Ngp,PLB1,Prl2c2 (includes others),Prl3d1 (inc…
LRAT		enzyme		1.528	bias	0.337	0.718	0.000564	CCNB1,CDKN1A,CYP26A1,PDK4,PPARD,RBP1
Gm15807/Hmgn5	2.01	other		0.816	bias	0.354	-0.05	0.000856	ATP6AP2,Celf1,CSN2,DHX15,EAPP,HNRNPK,Scgb2b27 (includes others),Srsf5,SUMO1,UCHL5
RXRA		ligand-dependent nuclear receptor	Activated	2.346		0.228	1.275	0.000874	ABCB11,ABCC3,ABCD2,ABCG2,ACADM,Acot1,AHCY,APOA1,APOA5,ASNS,BAAT,BGLAP,CCNB1,CD36,CDKN1A,CLOCK,CTSH,CXCL10,CYP26A1,CYP2B6,CYP3A5,CYP4A11,CYP7A1,DR1,EHHADH,FOXA3,FTL,GCK,GCLC,GPT,HADHB,IGFBP1,MAOB,MLYCD,Orm1 (includes others),PPARD,RBP1,RGR,RORA,RORC,SDC1,SLC10A2,Slco1a4	ACOX1,Esrra,NR1I3,PPARA,RXRA
HSF2	1.79	transcription regulator	Activated	3	bias	0.325	2.025	0.000978	CCT3,CCT5,CCT6A,CCT7,CCT8,LHCGR,PSMA1,PSMA5,PSMD10,STAG2,TCP1
LCOR		transcription regulator						0.00102	CDH1,CDKN1A,TFPI2
NR0B2		ligand-dependent nuclear receptor	Inhibited	-2.577	bias	-0.42	-1.292	0.00103	ABCB11,ACADM,ACLY,APOA1,BAAT,CD36,CDKN1A,CYP7A1,G6PC,GCK,GPT,LPIN1,PDIA4,PDK4,SLC10A2	Esrra,FOXA3,NR0B2,NR1I3,PPARA,RXRA
PRKAG3		other						0.00115	AMD1,CD36,CES1,CLASP1,CLCN3,COQ3,CRYBG3,FBXO9,FTL,GAS5,GID4,GOT1,HFE,METTL7A,NAMPT,NRIP1,ODC1,PRPF6,RORC,RPE,RPL13A,RPL5,SELENOS,SLC40A1,SORD,TFRC,TMEM100,ZC3H11A,ZFP36,Zfp932
TARDBP	1.76	transcription regulator		0.816		0.154	0.44	0.00123	CASP3,Ccl2,CD36,LCN2,MFN1,MT-ND3,MT-ND6,RPS6KB1,TARDBP
CFTR		ion channel	Activated	2.107		-0.04	2.274	0.00135	ACAA2,ASNS,CCL5,CFI,Cma2/Mcpt9,CYP2B6,Cyp3a25 (includes others),CYP3A5,CYP4A11,HDAC2,HPGD,HSD17B11,KCNJ1,LRG1,Mcpt1,Mcpt2,REG3G,SAA1
E2F1		transcription regulator	Activated	2.303	bias	0.293	0.482	0.00141	ABCG2,ADK,ALG5,ATG4B,ATG5,BECN1,BGLAP,BUB3,CASP3,CASP6,CASP7,CBX5,CCNB1,CDK2,CDKN1A,Ces1b/Ces1c,CFLAR,COL10A1,CTSB,CWC27,DDX1,DHFR,EED,EI24,ERH,Hmgn2 (includes others),HNRNPK,HSPD1,HSPE1,ID3,IDH3A,INMT,LACTB,LTA4H,MDM2,MFAP1,NMI,NRIP1,NUDC,PDK1,PDK4,PMPCB,PPM1G,PRKAA2,PRPS2,RAB1A,RFC4,RPA3,RRM1,RSL1D1,RUVBL1,SAFB,SDHA,SELE,SMARCA5,SRSF1,TFAM,TOP2B,TP53INP1,TRAP1,UCHL5,UGDH,UHRF2,ULK1,UMPS,UVRAG,Z…
MAP4K4		kinase	Inhibited	-4.583	bias	-0.506		0.00149	ACAA2,ACADVL,ACLY,AGL,ALG9,AUH,COQ3,COQ5,DLD,GOT1,HADHB,ITGA5,IVD,MAFB,NDUFS1,NDUFS4,PGM1,PI4K2B,PON2,PRKAR2A,PTDSS2,RPS6KB1,UQCRFS1
BCL11B		transcription regulator	Inhibited	-3.403	bias	0.361	-4.632	0.0016	MDM2,Vmn1r171 (includes others),Vmn1r172 (includes others),Vmn1r180 (includes others),Vmn1r232,Vmn1r47/Vmn1r48,Vmn1r49 (includes others),Vmn1r51 (includes others),Vmn1r63 (includes others),Vmn2r26 (includes others),Vmn2r32 (includes others),Vmn2r88 (includes others)
SLC13A1	-1.63	transporter		0.229		-0.055	0.469	0.00185	ACLY,ACTG1,APOA4,AQP8,CLPX,Cyp3a25 (includes others),Defa3 (includes others),Defa6,Defb6,G0S2,GFM1,HNMT,INMT,Kap,MPP6,MRGPRX3,Mt1,Nat8f5,SLC16A1
HNF1A		transcription regulator	Activated	4.567	bias	0.466	2.276	0.00198	ACAT2,AK2,Akr1c12/Akr1c13,Akr1c19,ALS2,ATG3,ATG4C,ATP7A,BMP2K,CBS/CBSL,CYP7A1,DDC,DUSP6,EIF4EBP2,ENPEP,FBXO8,FGA,FMO1,FOXA3,G0S2,G6PC,GCK,GCKR,GLA,GOT1,GTF2E1,HACL1,HAL,HNMT,HSD11B1,IGFBP1,Klra7 (includes others),KRTAP1-1,LIPA,LSG1,MCCC1,Muc4,NAT10,PAFAH2,PCNP,PDK1,PFKFB2,PFKL,PGK1,PLA1A,PRLR,PROC,PSMA5,SFXN2,SLC10A2,SLC40A1,Slco1a4,TARS,TAT,TFRC,TM4SF4,TMEM33,TRAPPC13,TXNDC12,UGT2A3,UTP18,WDR12,…	HNF1A,HNF4A
Esrra		transcription regulator		0.341		0.152	-0.202	0.00272	ACADM,ACO1,AGL,APOA4,ATP5F1,CYCS,ECH1,GABPA,Gk,GOT1,HSD3B1,IDH3A,NDUFS3,PDK1,PDK4,PFKL,PGM1,PPA1,TFAM
NR1I3		ligand-dependent nuclear receptor	Activated	2.23	bias	0.461	0.281	0.00272	ABCC3,APOA1,CDKN1A,CYP2B6,CYP2C8,CYP39A1,CYP3A5,CYP3A7,CYP7A1,EI24,Gsta4,INSIG2,LEAP2,LRG1,MDM2,Mt1,NR1I2,PPP6R3,RARRES1,Slco1a4
FECH		enzyme						0.00273	APOA4,Ccl2,CYP2B6,CYP2C8,CYP2J2,Cyp3a25 (includes others),CYP3A5,CYP4A11,CYP7A1
SLC51A		transporter		-1.342	bias	-0.303	-0.663	0.00285	ABCC3,CYP2B6,CYP3A5,CYP7A1,SLC10A2
MAT1A	1.55	enzyme		1.639		-0.12	1.949	0.00342	APOA1,CYP4A11,Cyp4a14,LTA4H,MAT1A,Mt1,SAA1
FOXA3	2.08	transcription regulator		0.175		-0.157	0.609	0.00358	ACADM,CYCS,CYP2C18,CYP2C8,CYP3A5,CYP3A7,Ear2 (includes others),ELOVL3,G6PC,TAT
GCG		other	Activated	2.505	bias	0.274	1.458	0.0037	ACADM,AQP8,CASP3,CBS/CBSL,ETNPPL,FAM46A,G6PC,IGFBP1,IVD,LPIN1,ODC1,PDHA1,PDZK1,PPP1R3C,TAT
CD5L		transmembrane receptor						0.00379	Ccl2,CCL5,Ccl7
HSPA5		enzyme		-0.163		0.106	-0.509	0.00427	ACADM,ACADVL,ACLY,BCL2L2,CASP3,CCL5,CDH1,CXCL10,ESR1,G6PC,PTEN
TERC		other						0.00434	ARNTL,CCL5,CDKN1A,CRY1,CYP2C8,CYP4A11,Ngp,Orm1 (includes others),TUBB2A
PCK1		kinase		-1.109	bias	-0.322	-0.396	0.00448	ACADM,ACADVL,EHHADH,G6PC,MLYCD
CD24		other	Activated	2.7	bias	0.457	0.877	0.00482	ATP13A3,BCLAF1,CDKN1A,CHAC1,DNAJC13,EDEM3,FXR1,HS2ST1,HSD17B6,NRIP1,PRDX2,PTP4A1,RARRES1,RBBP6,RSBN1,SYNE2,TFPI2,TMEM135,TP53INP1,UPF2
PTEN	1.83	phosphatase		1.933		-0.043	2.245	0.00516	ACAA2,BCL3,CASP7,Ccl2,CCL5,CCNB1,CCNC,CDKN1A,CNN3,CSN2,CSTF3,CTSB,CTSV,CXCL10,DHFR,DLD,DYNC1LI2,EED,EHHADH,ESR1,ETS2,G0S2,G3BP1,GSS,H2AFY,HADHB,HLA-DMA,IDH3A,IFRD1,LIMS1,LZTR1,MDM2,MME,MT-ATP6,NDUFS3,NFIL3,NOP2,PDHA1,PFKL,PGK1,PGM1,PPP2R5A,PRKAA2,PTEN,PTP4A2,RAP1A,RBBP6,Rpl36a,RPS6KB1,RRM1,SDC1,SDHA,SKP2,SORD,SP4,SRSF10,STAT5B,SUCLA2,SUCLG2,TAF13,TRAPPC3,TSC22D3,Vnn3
TRPC4AP		transporter		-1	bias	-0.506		0.00517	BZW2,HSPD1,NOP56,NPM1
HMGN1		transcription regulator						0.00518	ATP6AP2,CSN2,FGA,G0S2,Slfn1,Srsf5,SUMO1,UCHL5
PLIN5	1.61	other		0		-0.036	0.102	0.00518	ACAA2,ACADM,ACADVL,ESD,GCLC,GSS,NQO1,PDK4
Hbb-b2		other		-1.633	bias	0.506		0.00533	Ccl2,Ccl7,CD74,CXCL10,FTL,Hamp/Hamp2,HFE,Ighg,PRLR,TFRC
IL3		cytokine		1.236	bias	0.35	-0.193	0.00541	ARHGAP29,CASP3,CCL19,CCT5,CDKN1A,Ces1b/Ces1c,CIAPIN1,CLEC4C,COPS4,CREM,CSNK1A1,ECH1,EIF1AX,GNAS,GPRIN1,HDGF,HSPA9,IK,IL17RB,IL1RL1,IMPDH2,ITGAV,ITGAX,LCN2,Mcpt1,MDM2,MID1,MS4A2,Mt1,NFATC3,NIFK,ODC1,PFKL,PHGDH,PPM1G,PROX1,PSMA5,RALA,RARS,RBPJ,RIDA,RPL3,RPL5,RPL7,SELE,SNRPD2,TARS,ZFAND5,ZSCAN21
LONP1	1.85	peptidase	Inhibited	-2.215	bias	-0.343	-1.343	0.00545	ATP5A1,CALU,DLD,ETFB,HSPA9,HSPD1,HSPE1,IDH3A,MRPL18,MT-ATP6,MT-ND6,TFAM,TRAP1,UQCRFS1
INSR		kinase	Activated	2.929	bias	0.352	1.228	0.00547	ACAA2,ACADM,ACADVL,ACSL4,Anp32a,ARL4A,ATP5A1,BAG1,CASP6,CBR1,Ccl2,CCNG2,CD36,CDKN1A,CRY1,CTSB,CTSV,CYCS,ECHS1,ETFB,GCK,GMCL1,GOT2,HADHB,HSPD1,IDH1,IDH3A,IGFBP1,ITGA5,MAOA,MAOB,Map3k7,MDM2,NAMPT,NDUFA9,PDHA1,PDK4,PHLDA1,PRIM1,Prl2c2 (includes others),RAB18,RGS16,RNF13,RPL5,RRM1,SLC25A20,Srsf5,SUCLA2,TFAM,THAP12,TK2,ZFAND5
ESR1	1.6	ligand-dependent nuclear receptor	Activated	4.257		0.073	3.455	0.00563	9830107B12Rik/A530064D06Rik,AASS,ABCB11,ABCC3,ABCG2,ABHD2,ACTR2,AFMID,AGGF1,AP1M1,APOA1,ARFGAP1,ARID4A,ARL4D,ARNTL,ATG3,ATP6V0D1,ATP6V1H,BAG1,BCCIP,BCL2L2,BCLAF1,BECN1,BRWD1,BUB3,C18orf25,C8orf4,CASP6,CCNB1,CCNC,CCNG2,CCNH,CDH1,CDK2,CDKN1A,CHM,CLCN3,CLDN1,CLEC1B,CSAD,CSN2,CSNK1A1,CTSB,CTSC,CXCL12,CYP7A1,DDX17,DDX21,DMP1,DNAJC1,DR1,DSCR3,DSG2,DUSP11,DYNC1LI2,EEA1,ENY2,ERGIC2,ESR1,EXOC5,FGFR1OP,FMR…
CREB3L3		transcription regulator		0.475	bias	0.337	-0.337	0.00666	APOA4,APOA5,BGLAP,CYP2B6,G6PC,LPIN1
PDX1		transcription regulator		-1.469		0.094	-1.896	0.0075	ACTG1,ARL4D,Calcb,Ccl2,CREM,CROT,DUSP6,ECH1,FBXL17,G6PC,GCK,GNAS,GOT1,ID3,IDH1,LTA4H,MAOB,MPHOSPH10,Mt1,NQO1,PHGDH,PNPO,PTP4A1,RHOBTB1,RSAD2,SDHA,SLC6A6,TFAM
MMP3		peptidase		1.147		0.119	0.629	0.00841	AQR,BTBD1,CDC40,CLP1,CRNKL1,CSTF3,MTPAP,NCBP2,PNPT1,PPIL1,PRPF38A,PSMA6,Rbm25,SAFB,SF3A3,SRSF1,SRSF3,TARDBP,TOP1
CD3		complex	Inhibited	-4.768	bias	-0.341	-1.931	0.00865	AHCYL1,ATP11B,BECN1,BZW1,CASP3,CASP6,CCL5,CCNH,CD74,CDK2,CFLAR,CLK1,CRB1,CREM,CXCL10,CYCS,DDX19A,DUSP11,DUSP22,EIF4A3,EIF4E,ETS2,EXOSC8,FKBP2,FTL,FYN,GNAS,GTPBP4,GUCY1B3,GZMK,H2AFY,HDAC2,HMCN1,HNRNPF,HOMER2,HS2ST1,HSP90AA1,HSPE1,ID3,IFNGR1,IL1RAP,LONP1,LTN1,MRPL11,MTA2,NAMPT,NFAT5,NPM1,ODC1,PCYOX1,PDIA4,PNP,POLR2B,POLR2F,PPA1,PRDX4,PSMA5,PSMA6,PSMD12,PTEN,PTP4A1,PTP4A2,PUM3,RARS,RBPJ,RORA,RORC,RP…
BLOC1S6		other						0.00876	ATP7A,PI4K2A,VAMP7
DNM1L		enzyme						0.00876	CCNB1,MFN1,NANOG
TRA2B		other						0.00876	LPIN1,NQO1,PPP1R12A
SRSF2		transcription regulator						0.00913	AKR1D1,BAAT,CDH1,CES1,HNRNPH1,MAGOH,Nnt,SRSF1,SRSF6,SRSF7
SMPD1		enzyme		-1.196		-0.194	-0.77	0.00954	CCL5,CTSB,CYP7A1,MAT1A,UGCG
RXRG		ligand-dependent nuclear receptor		1.067	bias	0.337	0.399	0.01	ACAA2,ACADM,APOA1,BGLAP,CYP4A11,EHHADH,PDK4,TSHB
AHR		ligand-dependent nuclear receptor		1.654		0.043	1.447	0.0101	ABCB6,ABCG2,ACTL6A,AFMID,ALDH1B1,BZW2,CBR1,CCL5,CCNB1,CCNG2,CD36,CDH1,CDK2,CDKN1A,CHD7,CXCL10,CYP2B6,CYP2C8,DHFR,DNAJB1,DUSP6,ENPEP,ESR1,FMO2,Gm21596/Hmgb1,GOT1,Hsd3b4 (includes others),HSP90AA1,IGFBP1,Igh,INSIG2,ITGA5,LYST,Mt1,Mt2,Nat8f5,NFYB,NNMT,NQO1,PI4K2A,RBP1,RDH16,RORC,SAA1,SDC1,SERPINA12,SLC16A5,TUBA8
BNIP3		other						0.0102	AIFM1,RHEB
CGGBP1		transcription regulator						0.0102	CDKN1A,FMR1
IL3RA		transmembrane receptor						0.0102	PROX1,Usp17la (includes others)
ING5		other						0.0102	CDK2,CDKN1A
MUC16		other						0.0102	CCNB1,CFLAR
OAZ1		enzyme						0.0102	CSN2,ODC1
SPTLC1	1.54	enzyme						0.0102	SPTLC1,SPTLC2
USP42		peptidase						0.0102	CDKN1A,MDM2
FGF19		growth factor						0.0102	ACLY,AMY2A,AQP8,CD36,Cyp4a14,CYP7A1,ELOVL3,G0S2,GAS2,GCK,IGFBP1,LCN2,MME,RGS16,SGK1,SLC10A2
PPARGC1A		transcription regulator	Activated	4.168	bias	0.365	2.123	0.0115	ABCB11,ACADM,ACADVL,APOA4,ATP5A1,CD36,CDKN1A,CYCS,CYP2B6,CYP3A5,CYP7A1,DGAT1,DR1,G6PC,GABPA,Gk,GOT2,IDH3A,IMPA1,INSIG2,ITGB1BP1,LIPA,LPIN1,MAOB,ME1,NDUFS1,PDHA1,PDK4,PLIN5,PRDX3,PRKAA2,SDHA,SLC25A20,SMAD7,TFAM,UQCRFS1
CARM1		transcription regulator		0.672	bias	0.462	-0.345	0.0116	ABCB11,Ccl2,CCNB1,CDKN1A,DHFR,FTL,G6PC,GCLC,HSP90AA1
TFAM	2.39	transcription regulator		1.633	bias	0.253	1.014	0.0117	ACADM,AUH,ECH1,ECHS1,PGK1,SLC25A20
NFE2L1		transcription regulator		0.816	bias	0.374	-0.099	0.0122	CYP4A11,Cyp4a14,GCLC,NQO1,PSMA6,PSMD11,PSMD12,TFAM
Hbb-b1		transporter		-1.633	bias	0.369	-2.537	0.0126	Ccl2,Ccl7,CD74,CXCL10,FTL,Hamp/Hamp2,HFE,Ighg,PRLR,TFRC
CBS/CBSL	1.66	enzyme		-0.2		-0.101	0.022	0.0131	APOA1,CASP3,CSAD,GOT1,GOT2
EHHADH	1.93	enzyme	Inhibited	-2.236	bias	-0.506		0.0131	ABCD3,CD36,CYP4A11,Cyp4a14,PDK4
BAX		transporter		-0.308	bias	0.412	-1.448	0.0132	CASP3,CCL5,CCNB1,CDK2,CDKN1A,CTSB,CTSH,CXCL10,ERO1A,IFNA4,TGM2
FOXO1		transcription regulator	Activated	3.735	bias	0.325	1.816	0.0134	ACLY,APOA5,ATP6V0B,ATP6V1D,BCL2L2,BGLAP,CASP6,CCNB1,CCNG2,CD36,CDKN1A,CDKN2AIPNL,CFLAR,CMC4,CTSV,CXCL10,CYCS,CYP7A1,G6PC,GCK,Gk,GPR119,HAL,HSPD1,IGFBP1,ITGAV,KLK3,LEMD3,LHCGR,ME1,MFN1,MRPL45,MRPL46,MRPS30,MRPS7,NAMPT,NDUFA9,NDUFAF1,NDUFAF4,PBK,PDK4,PTEN,RPS6KA3,SGK1,SLC25A15,SLC25A20,SLC25A25,SPC25,STAT5B,TAT,TAZ,TIMM8A,VPREB1
NFYC		transcription regulator						0.0138	ARID4B,BET1,CCNB1,LPIN1,PGM3,PSMC6,SDF2,SGK1,TXNDC12
IGF1R		transmembrane receptor		1.293	bias	0.295	0.094	0.0141	ACADM,ATP5A1,CALU,CCL5,Cd33,CD36,CDH1,CDKN1A,CETN2,CSN2,CYCS,ESR1,GCK,KRT6B,LHCGR,MT-ATP6,MT-ND3,NANOG,NDUFA9,PRKAR1A,PSMC6,RAB18,RAB1A,RBBP7,RPL3,RPL7,RPL9,RPS26,RRAGC,SLC25A20,SMU1,TPO,UBE2V2,ZFP36L2
NCOR1		transcription regulator		-1.408	bias	-0.31	-0.655	0.0142	ABCB11,BCL3,CDH1,CDKN1A,CREM,CYP7A1,G6PC,IGFBP1,KLK3,ME1,MME,MTA2,OXNAD1,PDK4,SORD,TSHB
CYP1A2		enzyme		-1.897		0.022	-1.967	0.0147	CBX3,CYP26A1,CYP2B6,MID1,Mt1,Mt2,NQO1,PWP1,RGS16,SHANK2
CDK9		kinase		-0.692	bias	0.46	-1.703	0.0152	BGLAP,CCL5,CCNB1,CDKN1A,HNRNPH1,MAGOH,NMD3,ODC1,PDK4,SELE,SRSF6
NR1I2	1.97	ligand-dependent nuclear receptor	Activated	2.191		0.125	1.589	0.0154	ABCC3,AHCY,BHMT,CD36,CDKN1A,CES1,CTH,CYP2B6,CYP2C8,CYP3A5,CYP3A7,CYP4A11,CYP7A1,GOT1,Gsta4,Hamp/Hamp2,Hsd3b4 (includes others),INSIG2,LCN2,NR1I2,PDIA4,PGRMC2,Slco1a4,TGM2
EHMT1	1.53	transcription regulator						0.0162	CDH1,CDKN1A,NANOG
ERCC3		enzyme						0.0162	CCNH,HPRT1,PRLR
KRT19		other						0.0162	EIF2S1,ERP29,PTEN
SPTAN1		other						0.0162	CDKN1A,ITGA5,ITGAV
AQP1		transporter		1.287		0.169	0.913	0.0176	AK2,CES1,HSPA4L,LCN2,PGK1
CDCA7L		other						0.019	CCNB1,DHFR,MAOA,MAOB
CNOT3		other		0		0.046	-0.092	0.019	ALDH1B1,HSD17B6,IGFBP1,PDK4
DDX17	1.99	enzyme		-1.188	bias	0.281	-1.737	0.019	CDKN1A,LCN2,MDM2,NFAT5
MXD1		transcription regulator		-1.987	bias	-0.393	-1.205	0.019	EIF4A1,EIF4E,ITGA1,ODC1
MED1		transcription regulator	Activated	2.706	bias	0.396	1.239	0.0193	ACLY,BCL3,CCNB1,CDK2,CDKN1A,CYP2B6,CYP3A5,CYP4A11,Cyp4a14,CYP7A1,DTYMK,EHHADH,GCK,Gk,HPRT1,IGFBP1,KLK3,LBR,MDM2,NANOG,ODC1,PDK4,PRLR,TOP1
IRF5		transcription regulator		0.341	bias	0.474	-1.266	0.0193	CASP3,CCL19,CCL5,CDKN1A,CMPK2,CXCL10,DHX58,IFNA4,NAMPT,NT5C3A,RSAD2,SP110,ZNF443
CYP1B1		enzyme	Inhibited	-2.137		0.028	-2.228	0.0199	CBX3,CYP26A1,CYP2B6,MID1,Mt1,Mt2,NQO1,PWP1,RGS16,SHANK2,SKP2
MYCN		transcription regulator		0.961		0.104	0.365	0.0204	ABCC3,ABCD2,ABCD3,ABCF3,ABCG2,ACTG1,CCNG2,CCNH,CCNT1,CDKL5,CDKN1A,E2F5,EED,EIF4A1,HDAC2,HSPD1,INHBA,KLK3,MAGT1,MDM2,NPM1,ODC1,PDIA4,PDK1,PGRMC2,PHGDH,POLR2L,RBBP7,RPL13A,RPL3,RPL5,RPL7,RPL9,RPS25,RPS26,SORD,TGM2,UBE2V2,ZFAND5
ING1		transcription regulator	Activated	2.2		0.225	1.705	0.0208	CCL5,CCNB1,CDKN1A,EPS15,HDAC1,MDM2,PPP2R1B,ZFP36
FLT1		kinase	Activated	2.168		0.191	1.454	0.0209	ACTR2,AHCY,APLP2,Ccl2,CDKN1A,CTBP1,DDX3X,EIF2S3,G3BP1,LIMS1,LIN7C,MAX,PRKAR1A,VPS4A
LIN28A		other	Activated	2.2	bias	0.506		0.0228	CDK2,CDKN1A,HNRNPF,KRAS,TARDBP
ALDH2		enzyme		-1.408	bias	-0.506		0.0234	CTH,GCLC,GSS,Gsta4,PHGDH,SHMT1
SPARC		other		-1.949		-0.084	-1.595	0.0246	C17orf78,CCL19,CDH1,CIART,CLDN1,CTBP1,EHMT1,ELMOD3,FOXQ1,LOXL4,MID2,NIPAL1,RABL6,RFC4,RRM1,UBE2U,UBLCP1,ZCCHC8
HOXA9		transcription regulator		0.2		0.245	-0.338	0.0252	AHCYL1,ARNTL,CD36,CDH1,CEP350,CREM,CSNK1A1,CTH,DHX36,DYNC1LI2,ETS2,FXR1,HNRNPU,MAFB,MAP4K5,NEB,PABPN1,PRKD3,RAP1B,RBBP6,RPP40,SELE,TSC22D3,WSB1,YES1,ZNF22
ABCB6	1.55	transporter		1.468		0.035	1.365	0.0255	CYP20A1,CYP2B6,CYP39A1,Cyp3a25 (includes others),CYP3A5,CYP4A11,ISCA1,NT5C3A,PRDX2
SKIL		transcription regulator		1.019	bias	0.253	0.271	0.0255	CCL19,CDH1,CDKN1A,CDKN2AIPNL,CXCL12,RHOBTB1,SLC44A1,SMAD7,VAT1
Collagen type III		complex						0.0263	CDH1,ITGA5,ITGAV
KMT5B		enzyme						0.0263	IGFBP1,SGK1,TSC22D3
LRPPRC		other						0.0263	MT-ATP6,MT-ND3,MT-ND6
MRC1		transmembrane receptor						0.0263	ACOD1,CCL5,CXCL10
NPAS2	3.56	transcription regulator						0.0263	ARNTL,CLOCK,CRY1
PPM1A		phosphatase						0.0263	CDKN1A,ITGA5,ITGAV
PPP5C		phosphatase						0.0263	CD36,CDKN1A,SGK1
QKI		other						0.0263	H2AFY,HNRNPF,HNRNPH1
SLCO1B3		transporter						0.0263	CDKN1A,GPT,Slco1a4
ZNF746		transcription regulator						0.0263	G6PC,PDHA1,SDHA
GCK	1.94	kinase		0.128		-0.061	0.276	0.0268	ACADM,ACLY,ATP5A1,CDH1,ECHS1,G6PC,TAT
PAX6		transcription regulator		-0.403		0.103	-0.689	0.0271	BCL2L2,C1D,CDK2,CHKA,Cma2/Mcpt9,DBX1,DDX3Y,GCK,GDI1,Gk,HAUS1,IFNA4,LRG1,LSG1,Oas1d (includes others),Olfr1126,Olfr1189,Olfr143,Olfr251/Olfr898,OR51G1,PAFAH2,RBM12B,Rbmy (includes others),SCG5,TMX1,TRAPPC2,UCHL5,USP26,VSX2,ZNF830
ABCB11	1.69	transporter						0.0285	CYP7A1,SLC10A2
CLDN4		transmembrane receptor						0.0285	CDH1,CLDN1
CRYAA/LOC102724652		other						0.0285	CASP3,CASP6
DIDO1		other						0.0285	CASP3,ITGAV
FTMT		enzyme						0.0285	FTL,TFRC
GTF2H1		transcription regulator						0.0285	CCNH,DHFR
HCFC1		transcription regulator						0.0285	KMT5A,RRM1
MLF1		other						0.0285	CUL1,SKP2
MYBPC3		other						0.0285	Ccl2,CXCL10
NOLC1		transcription regulator						0.0285	MDM2,Orm1 (includes others)
PFKFB1		kinase						0.0285	G6PC,GCK
PLK3		kinase						0.0285	CDKN1A,PTEN
PMEPA1		other						0.0285	CDKN1A,KLK3
PYHIN1		other						0.0285	CDKN1A,MDM2
Prl3b1		growth factor						0.0285	CASP3,ESR1
RFFL		enzyme						0.0285	CDKN1A,MDM2
RNH1		other						0.0285	CDH1,FYN
ST6GALNAC2		enzyme						0.0285	GPT,SELPLG
Smad1/5/8		group						0.0285	CDKN1A,COL10A1
UPP1		enzyme						0.0285	Acot1,EHHADH
PNPLA2		enzyme	Activated	2.784	bias	0.26	2.061	0.0286	ACAA2,ACADM,ACADVL,Acot1,CD36,Gk,PDK4,ULK1
DDIT3		transcription regulator		0.122	bias	0.267	-0.662	0.0286	ATF7IP2,ATG5,CFLAR,CSN2,ERO1A,HSPD1,HSPE1,KRT6B,LCN2,SELE,XPOT
ACVR1C		kinase		1.342		0.208	0.876	0.0291	CCNG2,CDK2,CDKN1A,NANOG,SMAD7
BID		other		0.447	bias	0.449	-0.558	0.0291	Ccl2,CTSB,CTSH,GPT,ITGAX
hemoglobin		complex		0.391	bias	0.393	-0.48	0.0291	CDKN1A,ME1,NQO1,SLC40A1,TFRC
KLF15		transcription regulator	Activated	2.995	bias	0.333	1.998	0.0292	ACADM,ACADVL,Acot1,CD36,EHHADH,HADHB,MLYCD,PDK4,SLC25A20
SREBF1		transcription regulator		1.496	bias	0.315	0.032	0.031	AACS,ABCD2,ACLY,ACSL4,APOA5,BGLAP,Bhlhe41,CAMK1D,CDKN1A,CSAD,CXCL10,CYP7A1,DPY19L3,EHHADH,G6PC,GCK,IDH1,KLK3,LPIN1,MAT1A,MLYCD,NFIL3,OAT,PCYT1A,PLS3,PMVK,PPAT,RDH11,UQCRFS1
TP53		transcription regulator	Activated	2.392		0.118	1.073	0.033	ABCG2,ACAA2,ACADVL,ACLY,ACTL6A,AHCY,AHSA1,API5,APOA1,ARAP2,ASL,ASNS,ATG4A,ATG4B,ATG4C,ATL3,BAG1,BCAP31,BCL3,BLZF1,C1QC,CALU,CAMLG,CAND1,CASP3,CASP6,Ccl2,CCNB1,CCNB1IP1,CCNG2,CDH1,CDK2,CDKN1A,Ces1b/Ces1c,CFLAR,CNN3,COQ8A,CSMD3,CSTF1,CTSB,CTSH,CXCL12,DBP,DDX3X,DHFR,DHRS9,DLD,DNAJA2,DUSP6,E2F5,ECH1,EI24,ESR1,FBXO22,FIGNL1,FMO1,FUBP1,FYN,G6PC,GABPA,GDA,GJB3,GLS2,GNL3,GTF3C2,H2AFY,H2AFZ,HADHB,HDAC2,Hm…
NR3C1		ligand-dependent nuclear receptor	Activated	3.021		0.079	2.642	0.0331	ABHD2,ARID4B,AS3MT,ATG4B,ATP6AP1,BAG1,BCL2L2,BGLAP,BRWD1,C8orf4,CACNA2D3,CASP6,CASP7,Ccl2,CCL5,CDKN1A,COQ8A,CSN2,CUL1,CXCL10,CYP2C8,CYP3A5,CYP3A7,CYP7A1,DUSP22,DYNLL1,DYNLL2,ELMOD3,FASTKD1,FNTA,G6PC,GRM5,HDAC1,HDAC2,HNRNPU,HSD11B1,Hsd3b4 (includes others),IDH1,IGFBP1,IKBKB,IL1RAP,ING3,INHBA,ITGAV,KLK3,LYST,MAOA,MAPK9,MAT1A,MAX,MDM2,MDM4,Mt1,MTCH2,NAMPT,NFIL3,OAT,PPP2R1B,PRKACB,PRKAR1A,Prl2c2 (inc…
CRY2		enzyme						0.0351	ARNTL,CRY1,DBP,SGK1
YWHAQ		other		1.126	bias	0.253	0.643	0.0351	BECN1,CASP3,CASP7,CDKN1A
EIF2AK3		kinase		1.274	bias	0.385	0.426	0.0359	ARNTL,ASNS,ATG5,BECN1,CLCN3,CTSC,ERO1A,ETS2,FBXO8,HSPA9,LONP1,NFIL3,PON2,TARS,TBCE,ZFP36
RB1		transcription regulator		1.866		0.123	1.221	0.0362	ALG5,ATP5A1,ATP6V1D,BECN1,BGLAP,CASP3,CASP6,CASP7,CBX5,CCNB1,CDH1,CDK2,CDKN1A,COA3,COL4A3BP,COQ5,CSN2,CWC27,DHFR,DNAJC11,EED,EI24,FXYD1,GMPS,HACD3,HAUS1,LACTB,MCAT,MCMBP,MFAP1,MLYCD,MRPL11,MRPL9,MRPS23,NDUFA9,NDUFS4,PMPCB,PRKAR1A,RFC4,RMI1,RPS6KB1,RRM1,RSL1D1,SAFB,SKP2,SMARCA5,TPO,UBR7,ULK1,UQCRFS1
SLC29A1		transporter		0.447		0.239	-0.088	0.0363	CDKN1A,ITGA5,MDM2,RPL3,TP53INP1
AKT2		kinase		-0.394		0.14	-0.7	0.0379	Ccl2,CDH1,CDKN1A,ESR1,GCLC,GSS,NQO1,PTEN,SELE
ATXN3	1.71	peptidase						0.0389	CXCL12,IL1RL1,UBE3A
BANP		other						0.0389	CDH1,CDKN1A,MDM2
CYP3A4		enzyme						0.0389	CYP3A7,GCLC,SLC10A2
MTBP		other						0.0389	CDKN1A,NPM1,ODC1
PNPLA8	1.6	enzyme						0.0389	DGAT1,Mt1,NQO1
RNF40		enzyme						0.0389	BGLAP,CXCL12,PDK4
PLA2G10		enzyme		-0.64		-0.214	-0.12	0.039	CD36,DYNLL1,ETS2,Gm11568/Krtap9-1,KRT31,Krtap21-1,Krtap4-7,Krtap5-1,Krtap5-4,KRTAP5-4,Krtap6-2,Krtap6-5,Krtap8-1,PHLDA1,RORC,ZCCHC7
AMPK		complex	Activated	2.894		0.075	2.585	0.0395	AACS,ATG5,Ccl2,CCNB1,CDH1,CDKN1A,CLDN1,CREBZF,CXCL10,CXCL12,CYP2B6,G6PC,IDH3A,LPIN1,MT-ATP6,OAT,SDHA,TFAM
NRIP1	1.6	transcription regulator	Inhibited	-2.137	bias	-0.29	-1.325	0.0399	ACAA2,APOA1,CCNG2,CDKN1A,CYP2C8,HADHB,IDH3A,NR2C1,PDK4,PPP1R3B,SLC25A20
FOXO3		transcription regulator	Activated	2.089		0.224	1.021	0.04	Acot1,ATG4B,BECN1,C8orf4,CCNB1,CCNG2,CDH1,CDKN1A,CFLAR,CLDN1,CTSB,CTSV,CXCL10,ESR1,GCLC,HTATIP2,IGFBP1,IMPDH2,INHBA,LCN2,LEMD3,MAX,Mt1,Mt2,NAMPT,NT5E,PBK,PRDX3,PRKAA2,PTEN,RUVBL1,SGK1,SKP2,SLC40A1,TP53INP1,ZWINT
PSMD10	1.76	transcription regulator		-0.447	bias	0.346	-1.221	0.0412	CDH1,CDK2,CDKN1A,GNAS,IKBKB,MRAS
CDKN2A		transcription regulator	Inhibited	-2.838		-0.058	-2.5	0.0416	AMD1,CASP3,CCL19,Ccl2,CCL5,Ccl7,CCNB1,CCR8,CDK2,CDKN1A,CUL1,CXCL10,DHFR,EED,GNAS,GNL3,HACD3,HAUS1,ITGAV,KLK3,KRAS,MCMBP,MDM2,MDM4,NANOG,NPM1,ODC1,PSMA5,PTEN,RBBP7,RFC4,RMI1,RRM1,SKP2,TP53INP1,UBR7,VPREB1,XCR1
PML		transcription regulator		-1.958		-0.071	-1.648	0.0421	ACADM,ACSL4,ACTG1,APOA1,CACYBP,CDK2,CDKN1A,CIAPIN1,DNAJB4,DNAJB6,FAM50A,FTL,HADHB,NQO1,NSFL1C,PDK4,RRAS2,SLC25A20,SUMO2,TRIO
CYP1A1		enzyme		-1.757		0.04	-1.889	0.0422	CBX3,CYP26A1,CYP2B6,GPT,KIF2A,MID1,Mt1,Mt2,NQO1,ODC1,PTP4A1,PWP1,RGS16,SDC1,SEPT2,SHANK2
KDM2B		enzyme	Activated	2.449		-0.142	2.796	0.0432	Ccl2,CCL5,Ccl7,CDKN1A,CFLAR,CXCL10,RNF2
IL10RA		transmembrane receptor		0.709		0.017	0.603	0.0436	ACOD1,ADGRL2,ARL5A,CBS/CBSL,CCL5,CD1D,CD36,CLEC4E,CSRP2,CTH,CYP2C18,DDHD1,DPT,ERO1A,GDA,GSDMC,Gsta4,H2-T22,HMCN1,HPGD,INHBA,KLK3,LCN2,LRG1,MAOB,NAMPT,NLRC5,Nnt,Pla2g2a,REG3G,Retnla,RNF213,RSAD2,SIRPB1,SLC10A5,Slfn1,Speer4a (includes others),SUCLG2,TARM1,TGM2,ZC3H12C
PCGEM1		other		1.463	bias	0.376	0.405	0.0436	ACLY,IDH1,MLYCD,NUDT9,PDHA1,PDK4,PGK1,SDHA
CYB5R4	1.57	enzyme		-0.222	bias	-0.455	0.787	0.0445	CD36,EIF2S1,GCLC,Mt1,Mt2
CXCR2		g-protein coupled receptor		1.154	bias	-0.35	1.843	0.0453	Ccl2,CXCL10,GPT,IFRD1
Cdk		group						0.0453	CCL5,CXCL10,IDH3A,SDHA
DGAT1	1.68	enzyme		1.378	bias	0.337	0.914	0.0453	CD36,DGAT1,PDK4,PPARD
SAT1		enzyme						0.0453	AMY2A,CDKN1A,DHFR,PRKAA2
SPHK2		kinase		1.964	bias	0.337	1.302	0.0453	CCL5,CDKN1A,FYN,YES1
STOX1		other						0.0453	ACTG1,AHCY,CLASP1,SRSF7
MAPK8		kinase		-0.9		0.22	-1.866	0.0462	ACSL4,APOA1,ATG5,Ccl2,CCL5,CDH1,CDK2,CDKN1A,CSTA,CYP7A1,DGAT1,DUSP6,G6PC,GCK,Gk,MAOB,PPARD,PTEN,RBP1,SELE,TRHR,TSHB,ZFP36
RIPK2		kinase		-1.219	bias	0.315	-2.282	0.0462	ACADM,ACOD1,Ccl2,CCL5,CD36,CLEC4E,CXCL10,CYP7A1,DGAT1,PPARD,RASGRP3,SELE
NRF1		transcription regulator		1.941		0.241	1.318	0.0482	CYCS,FMR1,GCLC,Mt1,NQO1,SDHA,TFAM,TFB1M,TFB2M
ACTL6A	1.73	other		0		-0.042	0.084	0.0486	CCNB1,CDH1,CDK2,CDKN1A,ETS2,TP53INP1
CD28		transmembrane receptor	Inhibited	-3.795		-0.247	-2.229	0.0551	AHCYL1,ATP11B,BZW1,CASP3,CASP6,CDK2,CFLAR,CLK1,CRB1,CREM,CYCS,DUSP22,EIF4E,FKBP2,FYN,GTPBP4,GUCY1B3,H2AFY,HDAC2,HOMER2,IFNA4,IFNGR1,IL1RAP,LTN1,MRPL11,NAMPT,NR1I2,ODC1,PCYOX1,PNP,PPA1,PRDX4,PSMA5,PSMA6,PSMD12,PTEN,PUM3,RORA,RORC,STRN3,TFPI2,TFRC,TMX3,VBP1
KLF3		transcription regulator	Inhibited	-3.812		-0.151	-2.821	0.0591	Acot1,AGGF1,ANXA5,BCAP29,BCL2L2,BCL3,CCT3,CD1D,CMPK2,CTSC,DRG1,EEF1AKMT1,EXTL1,GALNT1,HNRNPF,HNRNPH1,IDH1,LMAN2L,MCAT,MRPL3,MTCH2,Oosp1,PCYOX1,PI4K2B,Pira11,PLPP2,PPM1G,PTP4A2,RMDN1,RUVBL1,SCOC,SDC1,SGK1,SP140,SWT1,TAZ,UBL3,UGCG,UHRF2,UNC119B,WSB1,ZBTB41,ZCCHC17
PPARD	2.43	ligand-dependent nuclear receptor	Activated	2.288		0.213	1.227	0.0828	ACAA2,ACADVL,APOA1,APOA4,C1QC,Ccl2,CD36,CDK2,CSAD,ECH1,GCK,GOT2,IFI44L,IGFBP1,Mcpt1,MLYCD,PCYOX1,PDK4,PPARD,PTEN,RABL6,RBP1,SFI1,SLC10A2,SLC25A20,SORD,Vmn2r88 (includes others)
CSHL1		growth factor	Inhibited	-2.267		0.202	-2.867	0.0895	COL10A1,CSN2,CYP2B6,CYP2C8,CYP3A5,CYP4A11,IGFBP1,SRD5A2,STAT5B
PRKAA		group		1.912		-0.065	2.08	0.0924	Ccl2,CDH1,CDKN1A,CLDN1,CXCL10,G6PC,HSD11B1
PPARG		ligand-dependent nuclear receptor	Activated	3.737		0.156	2.764	0.107	ABCG2,ACAA2,ACADM,ACLY,ACSL4,APOA1,ARL4D,ATP6V1D,BECN1,BGLAP,Ccl2,CCL5,CD36,CDH1,CDK2,CDKN1A,CES1,CSN2,CYCS,CYP26A1,CYP4A11,Cyp4a14,DGAT1,DR1,EHHADH,ERO1A,FAM20C,G6PC,GCK,GPT,HADHB,IDH1,IGFBP1,INSIG2,IVD,ME1,MLYCD,MUC13,ODC1,PDK4,PEPD,PLIN5,PPARD,Prl2c2 (includes others),PTEN,Retnla,RORC,S100a11,SAA1,SDC1,SELE,SGK1,SLC25A20,SLC44A1,TSC22D3
SCD		enzyme	Activated	2.228		-0.143	2.654	0.116	ACADVL,Ccl2,CD36,CXCL10,DGAT1,G6PC,PPARD,SPTLC1,SPTLC2
INS		other		-1.929		0.095	-2.298	0.149	ACADM,ACADVL,ACLY,APOA1,ATP5A1,CBS/CBSL,Ccl2,CD36,CDH1,CDKN1A,CUL5,EIF4E,G6PC,GCK,IGFBP1,PPM1B,RDH16,TFAM,UGCG
NCOA1		transcription regulator		-1.842		0.027	-1.916	0.162	ABCB11,BGLAP,CDKN1A,CYP2B6,CYP7A1,ERVFRD-1,GJB2,Gk,GPBP1,KLK3,PPARD,PRLR,STRN,TSHB
BMP15		growth factor		1.98		0.138	1.707	0.176	Hsd3b4 (includes others),ID3,LHCGR,SMAD7
TGM2	1.7	enzyme	Inhibited	-2.302		0.217	-3.421	0.202	C12orf29,CD36,CD74,CFLAR,CXCL10,E2F5,FFAR3,GCA,GTPBP10,ITGAX,MAFB,MORC2,MPP6,MS4A3,OTUD6B,PHLDA1,RNF213,SLC16A1,SLC25A15,SLC25A20,SP110,SWT1,TIMM8A,TOR1B,TTC27,TUBGCP5,ZNF146
ADIPOQ		other		1.973		0.049	1.786	0.226	ACLY,BECN1,CASP6,Ccl2,CCL5,CD36,CDKN1A,CXCL10,CYP7A1,DGAT1,G6PC,GCK,Gk,LHCGR,PPARD,PRDX3,PTEN,STK11
TP73		transcription regulator	Activated	4.601		0.187	3.465	0.227	ARNTL,ATG4A,ATG4C,ATG5,AUH,BLZF1,CAMLG,CASP3,Ccl2,CCNB1,CCNG2,CDH1,CDKN1A,CNN3,CTH,DBP,DHFR,DIMT1,DUSP11,FXR1,GRK5,ITGA5,ITGAX,LRG1,MDM2,Olfr775/Olfr776,PPP4R2,PTEN,PTPN3,RAD17,RB1CC1,STK11,SYNE2,Trav6d-5,UBL3,ULK1,UVRAG,VMP1
ESR2		ligand-dependent nuclear receptor	Activated	2.197		0.076	1.809	0.233	ARID4A,ARL4A,BAG1,CBS/CBSL,CDH1,CDKN1A,CES1,CLDN1,CLEC1B,CSN2,CXCL12,DNAJC1,ESR1,Fbxw21 (includes others),FMR1,FOXQ1,GCLC,GJB3,Gm15698,HPGD,HSD17B7,IMPDH2,KLK3,KRT6B,LHCGR,LOXL4,MAOA,MME,NIPSNAP1,OOEP,Oog1 (includes others),Oosp1,PCYOX1,PDK4,PDZK1,PGRMC2,PPP1R12A,PPP1R3C,RALA,SELE,SGK1,SKP2,SORD,SUCLA2,SUSD4,TCHHL1,TGM2,UBL3
TBX2		transcription regulator		-1.994		0.155	-2.469	0.234	CCNB1,CDH1,CDKN1A,DBP,HAUS1,NFIL3,PAXBP1,PCGF6,PTEN,ZKSCAN3
PRMT5		enzyme	Inhibited	-2		0.019	-2.037	0.236	CXCL10,CYP7A1,G6PC,NANOG,SMAD7
ERBB3		kinase	Inhibited	-2.355		-0.054	-2.182	0.259	CCNG2,CDH1,CDKN1A,Cma2/Mcpt9,CXCL12,GAS5,GJB3,GZMH,PTEN,SLK,STAG2
RHO		g-protein coupled receptor	Activated	2.433		0.072	2.257	0.27	ACADM,CASP3,CASP7,CD74,HFE,Mt1,NT5E,SGK1
FSH		complex		1.853		0.182	1.077	0.284	ACTR2,ACVR2A,BAG1,BCL2L2,BECN1,BMPR1A,CFLAR,COPS5,CREBZF,CREM,CSNK1A1,DHX15,EPS15,ESR1,FDX1,GCLC,GNAS,GOT1,GRK5,HSD11B1,HSD3B1,HSF2,INHBA,ITGA5,LHCGR,LZTR1,MN1,PGK1,PI4K2A,PLA1A,PRKAR1A,PRLR,PTEN,PTP4A1,RAB1A,RAD17,RGS16,SGK1,SMAD7,TFPI2,TFRC,TLK1,USPL1
FGF21		growth factor	Activated	2.349		0.207	1.863	0.299	ACADM,ACLY,COL10A1,G6PC,IGFBP1,ME1
DUSP1		phosphatase		1.886		-0.089	2.187	0.307	AACS,Ccl2,DUSP6,ELOVL3,GJB2,Ngp,PTEN,RETSAT,SELE,SERPINA12,SPRYD7,ZFP36
RASSF5		other		1.941		0.108	1.731	0.311	BZW1,CDKN1A,DTYMK,RAP1A
TGFB1		growth factor	Activated	2.688		0.165	0.967	0.316	AASS,ABCG2,ACAA2,ACLY,Acot1,ADAMTS3,ADK,AFM,Akr1c19,ALDH5A1,AMD1,AQP8,ARL4A,ASNS,ATG4B,ATG5,ATP13A3,B3GALT2,BCL3,BECN1,BGLAP,C1QC,CASP3,Ccl2,CCL5,Ccl7,CCNB1,CCNG2,CCT5,CCT6A,CD36,CDH1,CDK2,CDKN1A,CFI,CHMP7,CNN3,CSRP2,CTCF,CTSB,CTSC,CTSH,CUL5,CXCL10,CXCL12,CYP3A7,CYP7A1,DBP,DDX21,DFNA5,DKC1,DNAJB4,DNAJB6,DSG2,DYNLL1,EIF4A3,EIF4H,ERLIN2,FAM50A,FGA,FTL,FUBP1,FYN,GCLC,GGPS1,GJB2,GLCE,GNAS,GPT,Gsta4,H…
TP63		transcription regulator	Activated	3.419		0.213	2.174	0.322	ACTL6A,ATG3,ATG4A,ATG4C,ATG5,BCL3,BECN1,CASP3,CCNB1,CCNT1,CDH1,CDKN1A,CFLAR,CSTA,CXCL17,DAP3,DUSP6,EI24,FUBP1,GLS2,ID3,IL1RAP,INHBA,KLK3,KRT31,KRT6B,MDM2,Muc4,MYNN,NANOG,NT5E,PNPT1,PRKCZ,PRPF4,PTEN,RBBP6,SMURF2,STK11,ULK1,UVRAG,VMP1
ADORA2A		g-protein coupled receptor		1.846		0.084	1.523	0.342	ATP6AP1,ATP6V1B2,Ccl2,CCT5,CXCL10,EIF2S2,GDI1,HNRNPK,PRKAR1A,SELE,SSRP1,STK38,TSC22D3,TUBB2A,VPS4A
PPIF		enzyme	Inhibited	-3.28		0.027	-3.367	0.362	AQR,Ccl2,CCL5,Ccl7,CCR8,CXCL10,CXCL12,GDF5,GJB3,PDK4,WDR82
KRAS	2.41	enzyme		1.854		0.009	1.81	0.369	AHCTF1,AOX1,APLP2,ARPP19,ATG5,BAG1,BZW2,CASP3,CBX5,Ccl2,CCNB1,CCT5,CD74,CDH1,CDKN1A,CXCL10,DHFR,DUSP6,E2F5,EI24,EIF4E,ERO1A,GCLC,GZMK,HADHB,HSPE1,KRAS,MDM2,Muc4,NFYB,NQO1,NT5E,NUDC,ODC1,PFKL,PIP4K2B,PLA1A,PPARD,PPP1R1C,PRDX4,PSMC6,PTEN,RBBP7,RBM7,Retnla,SERBP1,SKP2,SLC25A32,TCP1,TIMM9,VMP1,VPS35
NR1H2		ligand-dependent nuclear receptor	Activated	2.209		0.006	2.191	0.423	Ccl2,CCL5,Ccl7,CDH1,CXCL10,CYP7A1,GCK,HSD11B1,ITGAX,TSHB
ANXA2		other		-1.982		-0.032	-1.92	0.43	CDKN1A,MDM2,PTEN,ULK1
MTTP		transporter		-1.94		-0.117	-1.714	0.43	CD36,EIF2S1,GOT1,GPT
FOXA1		transcription regulator	Activated	2.121		-0.048	2.257	0.446	CDH1,CXCL10,DDC,ESR1,FOXA3,G6PC,IGFBP1,KLK3,NANOG,NRIP1,RORA,RORC,SLC12A2,TAT,TMEM74,UST
TNFSF12		cytokine	Inhibited	-2.227		0.176	-2.742	0.465	BCL2L2,CCL19,Ccl2,CCL5,Ccl7,CLEC4E,CXCL10,CYCS,SDHA,SELE
CEBPA		transcription regulator	Activated	2.13		0.169	1.154	0.476	ACLY,ACOD1,APOA4,ASL,ASNS,BHMT,CDKN1A,COL10A1,COPS5,CREG1,CSN2,CYCS,CYP2B6,CYP3A5,CYP3A7,CYP7A1,DDX21,DHFR,EIF4E,G0S2,G6PC,GABPA,GGH,Hamp/Hamp2,HPGD,HSD11B1,ITGAX,KLK14,LCN2,LHCGR,NFIL3,NR1I2,Orm1 (includes others),PPARD,PPP1R3C,PRLR,PTPN3,RORA,SAA1,Sprr2e,Sprr2h,TSC22D3,TUBB2A
Cdc42		enzyme	Activated	2		0.126	1.747	0.476	Ccl2,CTSB,CTSH,CTSV
SRF		transcription regulator	Activated	2.55		0.222	1.851	0.482	Abca8a,ACTG1,AMD1,AVPR1A,CCL5,CDKN1A,CLDN1,CSRP2,E2F5,FOXQ1,G0S2,GCKR,GDA,GPM6A,ITGA1,KDSR,KRIT1,LCN2,MALAT1,MAT1A,MED6,MINDY2,MS4A3,MYO1E,Ngp,NPM1,OR2AK2,PAFAH1B1,PGM1,RBBP6,RFC4,Rhox4b (includes others),SVIL,Vmn2r32 (includes others)
THRB		ligand-dependent nuclear receptor	Activated	3.193		0.105	2.795	0.532	ABCD2,ABCD3,APOA1,APOA5,Ccl2,CCNB1,CSN2,CSNK1A1,CTBP1,CTSH,CXCL10,CYP7A1,DDC,DR1,EHHADH,G6PC,GDI1,ME1,PDK4,STAT5B,TSHB
ADCYAP1		other	Activated	2.058		0.129	1.55	1	CACNA2D3,Ccl2,CCL5,CNN3,CXCL10,DDHD1,FRMPD2,GRK5,H2AFZ,Hmgn2 (includes others),ID3,MME,MREG,NQO1,PPP1R3B,Psg18 (includes others)
APOA1	-3.22	transporter		1.969		-0.146	2.256	1	APOA1,Ccl2,CHKA,PCYT1A
BDNF		growth factor	Activated	2.747		0.199	1.874	1	ALDH7A1,ANXA5,BCL2L2,CASP3,CD36,CDADC1,CDKN1A,DUSP6,FTL,GDA,HSP90AA1,HSPA4L,IFRD1,LCN2,MALAT1,Mapre2,P4HA1,PAFAH1B1,PRKCZ,PTEN,PTPN9,SLC16A7,SLC17A8,Sly (includes others),Snord116,TFRC
C5		cytokine	Inhibited	-2.291		0.233	-2.963	1	Ccl2,CCL5,CXCL10,NFIX,SELE,SLC25A15,SMAD7,THAP12,ZFP36
CRP		other	Activated	2		0.213	1.574	1	Ccl2,CCL5,PSMC6,PSME2
CYP19A1		enzyme		1.758		-0.089	1.971	1	ACADM,ACADVL,CSN2,CYP7A1,ESR1,LHCGR,PRLR
DICER1		enzyme	Inhibited	-2.382		-0.133	-1.926	1	CASP3,CDH1,CDKN1A,Celf1,CHD7,HDAC1,HNRNPH1,HSD17B7,ID3,ITGA5,ITGAV,ITGAX,Klra7 (includes others),KRAS,Mrgpra3/Mrgpra4,MRGPRX3,PANK3,SBDS,SLC40A1
EZH2		transcription regulator	Inhibited	-2.047		0	-2.047	1	APPBP2,CCL5,CDH1,CDKN1A,CSNK1A1,CXCL10,EPM2AIP1,IGFBP1,ITGA1,KLHL31,KLK3,KRT6B,LCN2,MAL2,PPP2CB,PTEN,SAA1,SGPL1,TCHHL1,WTAP
FGF1		growth factor	Activated	2.903		-0.096	3.181	1	Ccl2,CDH1,CDKN1A,CLPS,DUSP6,GCLC,ITGAX,NQO1,ODC1,SELE,TGM2
FGF8		growth factor	Inhibited	-2		0.165	-2.329	1	BGLAP,CYCS,RGP1,SUB1
FOXA2		transcription regulator	Activated	2.14		0.042	2.004	1	APOA1,CDH1,DDC,FOXA3,G6PC,GCK,HPGD,IGFBP1,Mt1,NR1I2,Retnla,RNASE2,RORA,RORC,SAA1,TAT,UST
HES1		transcription regulator		-1.966		-0.233	-1.507	1	CDKN1A,IL1RL1,MDM2,OAT,PTEN
IL27		cytokine		-1.823		0.239	-2.441	1	CCL5,CD74,CFLAR,CXCL10,HLA-DMA,HPGD,RORC
IgG		complex	Inhibited	-2.36		-0.24	-1.446	1	AFM,ATP6V0D1,Ccl2,CCL5,CDKN1A,CTSC,GNAS,HDGF,KRT31,LCN2,PLS3,TUBB2A,UGCG,ZFP36,ZMPSTE24
KDM1A		enzyme		-1.988		-0.23	-1.458	1	CDH1,CDKN1A,HSD11B1,KLK3,PPP1R12A,PTEN,RASGRP3
LIF		cytokine		-1.976		0.133	-2.453	1	ACAA2,BGLAP,Ccl2,CDH1,CDKN1A,CXCL10,CYP26A1,GPT,LIMS1,MT-ATP6,MT-ND3,MT-ND6,NANOG,NMI,ZFP57
MDM2	1.63	transcription regulator		-1.842		0.009	-1.859	1	CDKN1A,MDM2,MDM4,POLH
MGEA5		enzyme	Inhibited	-2.263		-0.049	-1.983	1	ACADM,ACSL4,ACTG1,ADGRL2,AIFM1,ARHGAP29,CACNA2D3,CAMK1D,Ccl2,CCNG2,CD36,CDH1,CDK2,CDKAL1,CDKN1A,CIAPIN1,CLDN1,CYP2B6,FGFR1OP,HPGD,HSF2,IDH3A,IL1RL1,NDUFA9,NDUFS1,NDUFS4,PDHA1,PDK1,PRDX4,RPS6KA3,SUCLG2,TGDS,TSPAN12
NUPR1		transcription regulator	Inhibited	-3.96		-0.15	-2.897	1	ACTR3B,ALDH5A1,API5,AS3MT,CDC23,CDK2,CHMP1B,COA5,CROT,DHTKD1,DPH6,FBXO3,GTF3C2,HFE,IPP,ISCA1,LBR,LMAN2L,MKL2,MRS2,NFIB,NFIL3,NR1D2,NRBF2,NUCKS1,OSER1,PAGR1,PCYOX1,PDK1,PHLDA1,POLH,PPWD1,RAB29,RMI1,SAFB,SIGMAR1,SKP2,SLC25A20,SLC6A6,SPC25,SPTSSA,SRGAP2,SRSF1,STK38,SYNE2,TARDBP,TCEANC2,TMEM19,TUBGCP5,UPRT
Nr1h		group	Activated	2.737		-0.156	3.265	1	ABCD2,ACLY,BCL3,Ccl2,CCL5,CLEC4E,CXCL10,CYP7A1,G6PC,GCK,INSIG2,Slfn1,SP110
PDCD1		phosphatase	Activated	2		-0.237	2.475	1	HLA-DMA,PRKD3,TIMM23,ZFP57
POMC		other		1.969		0.184	1.607	1	ACSL4,Hsd3b4 (includes others),SELE,USP15
PRKCD		kinase	Activated	2.18		0.237	1.416	1	Ccl2,CCL5,CDKN1A,CTSB,CXCL10,CXCL12,ETS2,LYST,ODC1,TUBB2A,UGCG,ZFP36
SNAI1		transcription regulator	Inhibited	-2.204		-0.098	-1.989	1	ACTR2,BGLAP,CDH1,CDK2,CDKN1A,CLDN1,HPGD,PTEN,SDC1,SVIL
SOX2		transcription regulator	Inhibited	-2.295		-0.04	-2.112	1	ABCC3,ABCG2,ACOD1,ACVR2A,AXIN1,BGLAP,BMPR1A,CDKN1A,CYP26A1,DPPA4,ETS2,GCK,INHBA,KIF16B,KLK14,MAX,NANOG,PDK1,RBPJ,SMARCAD1,Sprr2a1/Sprr2a2,Sprr2b,Sprr2e,Sprr2h,TERF1,Usp17la (includes others),ZFP57
STK11	1.51	kinase	Activated	2.557		-0.066	2.793	1	Ccl2,CCT6A,CDH1,CDKN1A,CYP2B6,FBXO9,IGFBP1,IL1RAP,NCAM2,PTEN,PTPN3,RRM1,TARS
SYK		kinase	Inhibited	-2.447		-0.069	-2.279	1	CCL5,CXCL10,PCMTD1,TFPI2,TP53INP1,TSC22D3
TAL1		transcription regulator	Inhibited	-2.138		0	-2.138	1	AP4B1,CCNB1,CCNG2,CDKN1A,CWC27,DSG2,GDF5,LYST,MS4A2,MYO1E,RBM7,TMEM156,USP34
Tgf beta		group	Activated	2.801		0.197	2.013	1	AXIN1,BECN1,BGLAP,Ccl2,CCL5,CDH1,CDK2,CDKN1A,CFLAR,COL10A1,CXCL10,GCLC,ITGA5,MN1,NFAT5,PTEN,RORA,RORC,SELE,SMAD7

## Sheet: IPA tox lists
Tox Lists for for C57Bl6 vs alb-SRREBP-1a∆P
Ingenuity Toxicity Lists	-log(p-value)	p-value	Ratio	Molecules
Fatty Acid Metabolism	5.02	9.54993e-06	0.259	Cyp4a14,DHRS9,Cyp2b23,CYP3A7,CYP4A11,ACAT2,EHHADH,ACADM,ECH1,CYP2C18,CYP2B6,ACAD8,SRD5A2,ALDH1B1,IVD,ECHS1,AKR1D1,ACAA2,ACADVL,ALDH7A1,CYP2J2,Cyp2j9,IWS1,HADHB,ACSL4,AUH,Cyp3a25 (includes others),CYP2C8,ALDH5A1,CYP3A5
NRF2-mediated Oxidative Stress Response	1.88	0.0131826	0.162	HACD3,Cyp4a14,FTL,DNAJC13,CYP3A7,DNAJC11,CYP4A11,MRAS,NQO2,FMO1,DNAJC1,NQO1,GSTO1,CYP2C18,CYP2B6,CCT7,ACTG1,FRS2,AOX1,DNAJB6,PRKCZ,HSP90AA1,MAPK9,KRAS,GCLC,DNAJB1,RRAS2,PRKD3,CBR1,ERP29,CYP2J2,PPIB,Cyp2j9,DNAJA2,MAP2K4,Cyp3a25 (includes others),CYP2C8,CYP3A5,DNAJB4
Renal Proximal Tubule Toxicity Biomarker Panel (Rat)	1.66	0.0218776	0.269	IGFBP1,SLC25A11,GJB2,SLC16A7,FGA,Slco1a4,HSP90AA1
Cytochrome P450 Panel - Substrate is a Xenobiotic (Rat)	1.6	0.0251189	0.286	CYP2B6,Cyp2b23,CYP3A7,Cyp3a25 (includes others),CYP2C8,CYP3A5
Cytochrome P450 Panel - Substrate is a Fatty Acid (Rat)	1.56	0.0275423	0.364	Cyp4a14,CYP4A11,CYP2J2,Cyp2j9
PXR/RXR Activation	1.55	0.0281838	0.2	CYP3A7,G6PC,PRKACB,PRKAR1A,ABCB11,IGFBP1,CYP2B6,CYP2C8,CYP3A5,ABCC3,CYP7A1,PRKAR2A,NR1I2
Acute Renal Failure Panel (Rat)	1.52	0.0301995	0.203	CXCL12,IGFBP1,EIF1AX,Cyp4a14,Mt1,AFM,SLC16A7,CDKN1A,ASPA,GAS2,LCN2,UMOD
Xenobiotic Metabolism Signaling	1.49	0.0323594	0.146	DHRS9,FTL,CYP3A7,MRAS,NQO2,SCAND1,DHDH,FMO2,GSTO1,Ces1e,PPP2R5A,FRS2,PPP2CB,PPP2R1B,ALDH1B1,ABCC3,MAPK9,PRKD3,ALDH7A1,CYP2J2,CAMK1D,ESD,UST,PTGES3,ALDH5A1,CYP3A5,MAOB,Cyp2b23,FMO1,NQO1,SUMO1,Gsta4,CYP2B6,ALDH8A1,PRKCZ,HSP90AA1,NRIP1,MAOA,Map3k7,KRAS,GCLC,RRAS2,HS2ST1,LTA4H,BCHE,CES1,Cyp2j9,MAP2K4,Cyp3a25 (includes others),CYP2C8,NR1I2
Cytochrome P450 Panel - Substrate is a Xenobiotic (Human)	1.35	0.0446684	0.278	CYP2C18,CYP2B6,CYP3A7,CYP2C8,CYP3A5
Cytochrome P450 Panel - Substrate is a Xenobiotic (Mouse)	1.33	0.0467735	0.25	CYP2C18,CYP2B6,CYP3A7,Cyp3a25 (includes others),CYP2C8,CYP3A5
Glutathione Depletion - Hepatocellular Hypertrophy	1.28	0.0524807	0.375	CYP2B6,FMO1,ABCC3
Reversible Glomerulonephritis Biomarker Panel (Rat)	1.26	0.0549541	0.24	LIPA,HNMT,Cyp4a14,CYP2B6,HSD17B7,TM4SF4
Cell Cycle: G2/M DNA Damage Checkpoint Regulation	1.2	0.0630957	0.192	SKP2,SKP1,CDKN1A,CUL1,MDM2,PRKCZ,YWHAH,CCNB1,TOP2B,MDM4
Mechanism of Gene Regulation by Peroxisome Proliferators via PPARα	1.18	0.0660693	0.168	MRPL11,KRAS,IKBKB,EHHADH,PRKACB,SCAND1,PRKAR1A,IKBKG,PPARD,CD36,APOA1,ME1,STAT5B,HSP90AA1,NRIP1,PRKAR2A
Cell Cycle: G1/S Checkpoint Regulation	1.15	0.0707946	0.179	GNL3,E2F5,HDAC2,RPL5,SKP2,SKP1,CDK2,CDKN1A,CUL1,MDM2,MAX,HDAC1
Aryl Hydrocarbon Receptor Signaling	1.1	0.0794328	0.152	CYP3A7,ALDH7A1,NQO2,NFIB,CDK2,NQO1,GSTO1,CYP2C18,DHFR,Cyp3a25 (includes others),PTGES3,CYP2C8,NFIX,ALDH5A1,CYP3A5,CDKN1A,MDM2,TRIP11,ALDH1B1,ALDH8A1,HSP90AA1,ESR1,TGM2,NRIP1
Nongenotoxic Hepatocarcinogenicity Biomarker Panel	1.03	0.0933254	0.227	Mt1,PLA1A,CDKN1A,MAT1A,TRNT1
Cytochrome P450 Panel - Substrate is a Fatty Acid (Mouse)	1.01	0.0977237	0.25	Cyp4a14,CYP4A11,CYP2J2,Cyp2j9
Genes Upregulated in Response to Chronic Renal Failure (Rat)	0.996	0.100925	0.4	Slco1a4,ABCC3
CAR/RXR Activation	0.995	0.101158	0.207	CYP2C18,CYP2B6,CYP2C8,MDM2,CES1,ABCC3
PPARα/RXRα Activation	0.971	0.106905	0.145	IL1RL1,PRKAA1,MRAS,GOT2,ACVR2A,BCL3,PRKACB,IKBKG,CYP2C18,IL1RAP,HSP90AA1,PRKAR2A,KRAS,RRAS2,IKBKB,CLOCK,PRKAR1A,TGS1,CD36,GNAS,MAP2K4,CYP2C8,PRKAA2,APOA1,CAND1,STAT5B
Long-term Renal Injury Anti-oxidative Response Panel (Rat)	0.933	0.116681	0.235	GCLC,Mt1,CBS/CBSL,GSS
Decreases Respiration of Mitochondria	0.837	0.145546	0.25	Mt1,PNPLA8,MAPK9
Hypoxia-Inducible Factor Signaling	0.823	0.150314	0.159	EIF2S1,EIF2S3,EIF1AX,EIF2S2,COPS5,IKBKB,MDM2,NQO1,HSP90AA1,EIF2B5,SUMO1
Liver Necrosis/Cell Death	0.782	0.165196	0.132	MTCH2,Mt1,ITGAV,HSPD1,Mt2,G6PC,API5,SELE,TBK1,PROC,IKBKG,IFNGR1,INHBA,SAA1,CFLAR,CYB5R4,CDKN1A,SCG5,ESR1,MAPK9,CASP7,Map3k7,MME,UGCG,RB1CC1,CXCL10,PAFAH2,IKBKB,FGA,IGFBP1,MAP2K4,CTSB,PRKAA2,ATF7,CASP3,NR2C1,CBS/CBSL,YES1,CTH,CYP7A1
Mitochondrial Dysfunction	0.775	0.16788	0.139	MT-ATP6,ATP5F1,SDHA,NDUFAF1,MT-ND3,CYCS,PRDX3,PDHA1,NDUFS1,NDUFS4,MAP2K4,NDUFS3,NDUFA9,CASP3,ATP5A1,AIFM1,ACO1,ATPAF1,UQCRFS1,MAOB,UQCRB,MAPK9,MT-ND6,MAOA
Long-term Renal Injury Pro-oxidative Response Panel (Rat)	0.759	0.174181	0.231	FMO1,HPRT1,FMO2
Increases Renal Proliferation	0.678	0.209894	0.137	NANOG,mir-17,Mt1,CXCL10,HSPD1,CDK2,Mt2,CHKA,SUMO1,LCN2,ITGA1,PTP4A1,SKP2,SLC36A4,CDKN1A,NOP58,TAZ,ITGA5,ESR1,MAPK9
Negative Acute Phase Response Proteins	0.646	0.225944	0.25	APOA1,ITIH2
Vasopressin-induced Genes in Inner Medullary Renal Collecting Duct Cells (Rat)	0.646	0.225944	0.25	SGK1,PRKACB
Increases Liver Steatosis	0.629	0.234963	0.14	Ccl2,TM6SF2,DDC,RBPJ,IKBKB,DGAT1,G0S2,RGS16,LPIN1,CD36,TSC22D3,HSD17B13,ATP5A1,NRIP1
Increases Liver Damage	0.583	0.261216	0.133	Ccl2,PTEN,CCL5,IKBKB,mir-30,G3BP1,IFNGR1,SAA1,CTSB,Gm21596/Hmgb1,CDKN1A,TM4SF4,MRS2,CDH1,PRKCZ,TFRC,MAPK9,CYP7A1
Oxidative Stress	0.506	0.311889	0.14	GCLC,PRDX4,CCL5,ME1,PRDX2,NQO1,PRDX3,GSS
Cytochrome P450 Panel - Substrate is a Fatty Acid (Human)	0.503	0.314051	0.2	CYP4A11,CYP2J2
Increases Glomerular Injury	0.477	0.333426	0.133	Ccl2,SLK,Kap,ITGA1,SMAD7,SKP2,CDK2,CDKN1A,CASP3,SMURF2,Mcpt4
Liver Proliferation	0.456	0.349945	0.122	CXCL12,PTEN,Mt1,ITGAV,PRKAA1,Mt2,IFNGR1,INHBA,CFLAR,SMAD7,SKP2,CDKN1A,HDAC1,MAPK9,RPS6KB1,Map3k7,PROX1,RB1CC1,CDK2,IKBKB,GAS5,ODC1,NFATC3,PPARD,IGFBP1,MAP2K4,CTSB,CBS/CBSL,NR1I2
LPS/IL-1 Mediated Inhibition of RXR Function	0.43	0.371535	0.121	IL1RL1,Cyp4a14,CYP3A7,CYP4A11,FMO1,FMO2,ABCB11,GSTO1,CYP2C18,CYP2B6,IL1RAP,ALDH1B1,ALDH8A1,ABCC3,MAPK9,MAOA,HS2ST1,ALDH7A1,CYP2J2,Cyp2j9,UST,ACSL4,XPO1,MAP2K4,CYP2C8,ALDH5A1,CYP3A5,MAOB,CYP7A1,NR1I2
VDR/RXR Activation	0.415	0.384592	0.128	PPARD,BGLAP,IGFBP1,IL1RL1,CCNC,CCL5,PRKD3,CXCL10,CDKN1A,PRKCZ
Biogenesis of Mitochondria	0.402	0.396278	0.15	TFAM,GNAS,PRDX3
TGF-β Signaling	0.359	0.437522	0.122	KRAS,BMPR1A,INHBA,SMAD7,RRAS2,MAP2K4,MRAS,ACVR2A,SMURF2,HDAC1,MAPK9
FXR/RXR Activation	0.343	0.453942	0.119	FOXA3,APOA4,G6PC,FGA,PCYOX1,SLC10A2,SDC1,ABCB11,SAA1,MAP2K4,BAAT,APOA1,MAPK9,CYP7A1,NR1I2
Cytochrome P450 Panel - Substrate is a Sterol (Human)	0.319	0.479733	0.143	CYP39A1,CYP7A1
Cytochrome P450 Panel - Substrate is a Sterol (Mouse)	0.319	0.479733	0.143	CYP39A1,CYP7A1
Cytochrome P450 Panel - Substrate is a Sterol (Rat)	0.319	0.479733	0.143	CYP39A1,CYP7A1
Recovery from Ischemic Acute Renal Failure (Rat)	0.319	0.479733	0.143	SGK1,RBP1
Anti-Apoptosis	0.305	0.49545	0.125	BAG1,TMX1,BCL2L2,HDAC1
Renal Necrosis/Cell Death	0.301	0.500035	0.114	PTEN,Mt1,POLH,ITGAV,ATG5,PRKAA1,Mt2,MAFB,mir-30,CYCS,IKBKG,SLK,CFLAR,ESR1,ABCC3,TFRC,UMOD,SLC25A38,HNRNPK,ABCG2,LCN2,RNF13,BECN1,PPARD,CASP3,TNFAIP8L2,SSRP1,HNRNPU,API5,TMX1,TP53INP1,PRDX3,Serpinb3b/Serpinb3c,PROC,ITGA1,FYN,SMAD7,CDKN1A,PNPLA8,NFAT5,PRDX2,ATN1,CASP7,TARDBP,DDX17,KRAS,SLC40A1,SGPL1,CDK2,ANXA5,BAG1,ATXN3,DAP3,NDEL1,Kap,NAMPT,MAP2K4,ALKBH8,CHMP5,NOP58,SYVN1,CCNB1
Increases Transmembrane Potential of Mitochondria and Mitochondrial Membrane	0.299	0.502343	0.12	CFLAR,DNAJB1,CASP3,CYCS,PRDX3,CASP7
Cytochrome P450 Panel - Substrate is a Vitamin (Human)	0.29	0.512861	0.167	CYP26A1
Renal Inorganic Phosphate Homeostasis (Mouse)	0.29	0.512861	0.167	PDZK1
Swelling of Mitochondria	0.286	0.517607	0.133	GZMH,AIFM1
Cholesterol Biosynthesis	0.257	0.55335	0.125	PMVK,ACAT2
Cytochrome P450 Panel - Substrate is a Vitamin (Mouse)	0.246	0.567545	0.143	CYP26A1
Cytochrome P450 Panel - Substrate is a Vitamin (Rat)	0.246	0.567545	0.143	CYP26A1

## Sheet: IPA tox functions
Tox Functions for C57Bl6 vs alb-SRREBP-1a∆P
Categories	Functions	Diseases or Functions Annotation	p-Value	Predicted Activation State	Activation z-score	Notes	Bias-corrected z-score	Molecules	# Molecules
Liver Hemorrhaging	bleeding	Bleeding of liver	0.00155		-1.929		-1.462	IKBKG,Mt1,RB1CC1,MAP2K4,Mt2,MKL2,IKBKB,FGA,TBK1,PROC	10
Liver Damage, Liver Inflammation/Hepatitis	infection	Infection by Hepatitis C virus genotype 1	0.00282					ADK,IMPDH2,CYP3A7,CYP3A5,CDH1	5
Liver Cirrhosis	compensated cirrhosis	Compensated cirrhosis	0.00729					ADK,IMPDH2,CYP3A7,CYP3A5,APOA1	5
Liver Degeneration	degeneration	Degeneration of liver	0.00731		-1.201		-0.795	Mt1,RB1CC1,XRCC5,Mt2,IKBKB,SRSF10,ESR1,TBK1,PROC	9
Liver Cholestasis	cholestasis	Cholestasis	0.00851					LIPA,RDH16,AKR1D1,SLC35A1,ABCB6,SLC17A1,Slco1a4,SLC10A2,ABCG2,SLC12A2,IKBKG,ABCB11,GJB2,PEX2,BAAT,CDKN1A,APOA1,UQCRFS1,ABCC3,CYP7A1	20
Liver Proliferation	proliferation	Proliferation of hepatic progenitor cells	0.0127					INHBA,PROX1	2
Liver Cholestasis	progressive familial intrahepatic cholestasis type 1	Progressive familial intrahepatic cholestasis type 1	0.013					LIPA,RDH16,AKR1D1,SLC35A1,ABCB6,SLC17A1,SLC10A2,ABCG2,SLC12A2,ABCB11,BAAT,UQCRFS1,CYP7A1	13
Liver Steatosis	microvesicular hepatic steatosis	Microvesicular hepatic steatosis	0.0141					ACAA2,ADK,ACADVL,G6PC,CASP3,PDHA1,ACADM	7
Liver Enlargement	hepatomegaly	Hepatomegaly	0.0169					LIPA,AGL,EI24,PTEN,Mt1,Mt2,G6PC,BPNT1,ABCB11,ARID4A,ABCD3,STK11,ARID4B,SCG5,CBS/CBSL,STAT5B,ESR1,NR1I2	18
Liver Damage, Liver Inflammation/Hepatitis	infection	Infection by Hepatitis C virus genotype 4	0.0221					ADK,IMPDH2,CDH1	3
Liver Cholestasis	progressive familial intrahepatic cholestasis type 2	Progressive familial intrahepatic cholestasis type 2	0.0221					ABCB11,SLC10A2,CYP7A1	3
Liver Damage, Liver Inflammation/Hepatitis	chronic autoimmune hepatitis	Chronic autoimmune hepatitis	0.0278					IMPDH2,PPAT,HPRT1,RORC	4
Liver Cholestasis	intrahepatic cholestasis	Intrahepatic cholestasis	0.0289					LIPA,RDH16,AKR1D1,SLC35A1,ABCB6,SLC17A1,SLC10A2,ABCG2,SLC12A2,ABCB11,GJB2,BAAT,UQCRFS1,CYP7A1	14
Liver Steatosis	hepatic steatosis	Hepatic steatosis	0.0343		-1.969		-1.609	Ccl2,PANK2,PTEN,CYP4A11,G6PC,DGAT1,ACADM,IKBKG,LPIN1,OBP2B,PCYT1A,PEX2,HSD17B13,ATP5A1,HSD11B1,ESR1,IMPDH2,IKBKB,G0S2,RORA,CD36,Gk,CASP3,CBS/CBSL,MAT1A,INSIG2,TM6SF2,DDC,NOM1,EHHADH,TP53INP1,RGS16,ABCB11,GCK,ARNTL,TSC22D3,GPT,SCG5,CDKN1A,NRIP1,LIPA,ADK,ACAA2,ACADVL,H2AFY,RBPJ,GPRC6A,BHMT,PDHA1,ACSL4,IGFBP1,OMA1,RORC	53
Liver Degeneration	degeneration	Degeneration of liver cells	0.0353					XRCC5,TBK1	2
Cardiac Damage	cardiotoxicity	Cardiotoxicity	0.0477					TUBB2A,DHFR,TUBA8,CBR1,PPAT,HPRT1,HSP90AA1,ESR1,TOP2B	9
Renal Necrosis/Cell Death	cell viability	Cell viability of kidney cell lines	0.057	Increased	2.006		1.762	SLC40A1,PTEN,POLH,ITGAV,HNRNPK,SGPL1,HNRNPU,ANXA5,ABCG2,ALKBH8,PRDX2,NFAT5,NOP58,ABCC3,UMOD	15
Cardiac Inflammation	inflammatory cardiomyopathy	Inflammatory cardiomyopathy	0.0654					PPAT,HPRT1	2
Liver Cholestasis	secretion	Secretion of bile acid	0.0716					ABCB11,CES1,ESR1	3
Renal Damage, Renal Tubule Injury	proximal tubular toxicity	Proximal tubular toxicity	0.0729					FGA,ODC1,PSMA3,RAB29,CLDN1,NQO1,SLC13A1,YWHAH,GSS,SLC25A11,GJB2,IGFBP1,SLC16A7,HSP90AA1,PRKCZ	15
Liver Hyperplasia/Hyperproliferation	hepatosplenic T-cell lymphoma	Hepatosplenic T-cell lymphoma	0.0763					TUBB2A,DHFR,RRM1,FPGS,TUBA8,TOP2B	6
Liver Damage, Liver Inflammation/Hepatitis	chronic infection	Chronic infection by Hepatitis C virus genotype 1	0.101					ADK,IMPDH2	2
Cardiac Enlargement	enlargement	Enlargement of atrium	0.101					CREM,CTSV	2
Cardiac Arrythmia	arrhythmogenic right ventricular dysplasia familial 10	Arrhythmogenic right ventricular dysplasia familial 10	0.113					DSG2	1
Liver Cholestasis	benign recurrent intrahepatic cholestasis 2	Benign recurrent intrahepatic cholestasis 2	0.113					ABCB11	1
Renal Hydronephrosis	bilateral hydronephrosis	Bilateral hydronephrosis	0.113					NFAT5	1
Cardiac Arrythmia, Tachycardia	catecholaminergic polymorphic ventricular tachycardia type 5	Catecholaminergic polymorphic ventricular tachycardia type 5	0.113					TRDN	1
Cardiac Inflammation	chronic inflammation	Chronic inflammation of heart	0.113					IFNA4	1
Cardiac Dysfunction, Cardiac Enlargement	concentric hypertrophy of left ventricle	Concentric hypertrophy of left ventricle	0.113					PLIN5	1
Liver Damage	recovery	Delay in recovery of liver	0.113					PAFAH2	1
Cardiac Dilation	dilated cardiomyopathy 1BB	Dilated cardiomyopathy 1BB	0.113					DSG2	1
Cardiac Dilation	dilated cardiomyopathy 1x	Dilated cardiomyopathy 1x	0.113					FKTN	1
Cardiac Enlargement	cardiac hypertrophy	Early stage cardiac hypertrophy	0.113					RAPGEF3	1
Cardiac Arrythmia	familial atrial fibrillation type 15	Familial atrial fibrillation type 15	0.113					NUP155	1
Cardiac Hyperplasia/Hyperproliferation	familial atrial myxoma	Familial atrial myxoma	0.113					PRKAR1A	1
Glomerular Injury	Fanconi renotubular syndrome type 3	Fanconi renotubular syndrome type 3	0.113					EHHADH	1
Cardiac Fibrosis	fibrosis	Fibrosis of atrioventricular node	0.113					BMPR1A	1
Glomerular Injury	focal segmental glomerulosclerosis type 6	Focal segmental glomerulosclerosis type 6	0.113					MYO1E	1
Liver Cirrhosis	hypermanganesemia with dystonia, polycythemia, and cirrhosis	Hypermanganesemia with dystonia, polycythemia, and cirrhosis	0.113					SLC30A10	1
Glomerular Injury, Renal Hyperplasia/Hyperproliferation	hyperplasia	Hyperplasia of parietal epithelial cells	0.113					CDKN1A	1
Glutathione Depletion In Liver, Hepatocellular Peroxisome Proliferation, Liver Enlargement	hypertrophy	Hypertrophy of hepatocytes	0.113					EI24	1
Liver Cirrhosis	indian childhood cirrhosis	Indian childhood cirrhosis	0.113					UTP4	1
Renal Damage	injury	Injury of outer medulla	0.113					PPARD	1
Liver Cholestasis	intrahepatic cholestasis of pregnancy type 2	Intrahepatic cholestasis of pregnancy type 2	0.113					ABCB11	1
Nephrosis	nephrotic syndrome type 13	Nephrotic syndrome type 13	0.113					NUP205	1
Liver Cholestasis	intrahepatic cholestasis	Persistent intrahepatic cholestasis	0.113					ABCB11	1
Cardiac Proliferation	proliferation	Proliferation of myocardium	0.113					BMPR1A	1
Liver Cirrhosis	Reynolds syndrome	Reynolds syndrome	0.113					LBR	1
Nephrosis	Schimke immuno-osseous dysplasia	Schimke immuno-osseous dysplasia	0.113					SMARCAL1	1
Kidney Failure	septic acute kidney injury	Septic acute kidney injury	0.113					LCN2	1
Heart Failure	chronic heart failure	Severe chronic heart failure	0.113					CXCL12	1
Liver Necrosis/Cell Death	necrosis	Necrosis of liver	0.135		-0.884		-0.638	MTCH2,Mt1,ITGAV,Mt2,HSPD1,G6PC,API5,SELE,TBK1,PROC,IKBKG,INHBA,SAA1,IFNGR1,CFLAR,CYB5R4,SCG5,CDKN1A,ESR1,MAPK9,CASP7,Map3k7,MME,UGCG,CXCL10,RB1CC1,PAFAH2,FGA,IKBKB,IGFBP1,MAP2K4,CTSB,PRKAA2,ATF7,NR2C1,CASP3,CBS/CBSL,CTH,YES1,CYP7A1	40
Cardiac Proliferation	proliferation	Proliferation of cardiomyocytes	0.139		0.839		0.854	KRAS,HDAC2,PTEN,CCL5,CXCL10,RBPJ,CDK2,PRKAR1A,NFATC3,CDKN1A,RAB1A,DNAJB6,NFAT5	13
Liver Damage, Liver Inflammation/Hepatitis	acute hepatitis C	Acute hepatitis C	0.14					ADK,IMPDH2	2
Decreased Levels of Albumin	activation	Decreased activation of albumin	0.14					UBA2,SUMO1	2
Liver Cholestasis	obstructive cholestasis	Obstructive cholestasis	0.14					GJB2,ABCC3	2
Glomerular Injury	cortical renal glomerulopathies	Cortical renal glomerulopathies	0.146					FYN,YES1,ESR1	3
Liver Hyperplasia/Hyperproliferation	quantity	Quantity of liver tumor	0.163					IKBKG,Mt1,PTEN,Mt2,CDKN1A	5
Liver Necrosis/Cell Death	necrosis	Necrosis of liver parenchyma	0.167		-0.423		-0.361	MTCH2,IKBKG,INHBA,SAA1,IFNGR1,CFLAR,CYB5R4,CDKN1A,MAPK9,CASP7,Map3k7,UGCG,CXCL10,RB1CC1,IKBKB,IGFBP1,MAP2K4,CTSB,PRKAA2,ATF7,NR2C1,CASP3,CBS/CBSL,CTH,YES1,CYP7A1	26
Decreased Levels of Potassium	quantity	Decreased Levels of Potassium	0.182					TSC22D3,FXYD4,SGK1,ATP12A,UMOD	5
Liver Damage, Liver Inflammation/Hepatitis	chronic hepatitis C virus genotype 4	Chronic hepatitis C virus genotype 4	0.182					ADK,IMPDH2	2
Renal Enlargement	hypertrophy	Hypertrophy of renal tubule	0.182					RCBTB1,HSD11B1	2
Glomerular Injury, Renal Fibrosis	renal fibrosis	Progressive renal fibrosis	0.182					SMAD7,SMURF2	2
Renal Proliferation	proliferation	Proliferation of podocytes	0.182					CDK2,CDKN1A	2
Renal Proliferation	proliferation	Proliferation of renal tubular epithelial cells	0.182					SKP2,LCN2	2
Glomerular Injury, Kidney Failure, Renal Fibrosis	interstitial fibrosis	Interstitial fibrosis of kidney	0.203		-1.134		-0.8	Mt1,IMPDH2,CD1D,SKP2,MYO1E,Mt2,SMURF2,LIN7C,Mcpt4	9
Liver Necrosis/Cell Death	cell death	Cell death of hepatocytes	0.212		-0.263		-0.211	MTCH2,IKBKG,INHBA,SAA1,IFNGR1,CFLAR,CYB5R4,CDKN1A,MAPK9,CASP7,Map3k7,UGCG,CXCL10,RB1CC1,IKBKB,IGFBP1,MAP2K4,CTSB,PRKAA2,ATF7,CASP3,CBS/CBSL,CTH,YES1,CYP7A1	25
Liver Cholestasis	accumulation	Accumulation of taurocholic acid	0.213					ABCB11	1
Liver Damage	acetaminophen overdose	Acetaminophen overdose	0.213					GSS	1
Liver Necrosis/Cell Death	apoptosis	Apoptosis of sinusoidal endothelial cells	0.213					CASP3	1
Cardiac Dilation	Barth syndrome	Barth syndrome	0.213					TAZ	1
Liver Fibrosis	carbon tetrachloride-induced liver fibrosis	Carbon tetrachloride-induced liver fibrosis	0.213					SYVN1	1
Liver Cholestasis, Liver Inflammation/Hepatitis	cholestatic alcoholic hepatitis	Cholestatic alcoholic hepatitis	0.213					ABCB11	1
Liver Degeneration	degeneration	Degeneration of hepatocytes	0.213					XRCC5	1
Renal Degeneration	degeneration	Degeneration of tubular cells	0.213					Mt1	1
Liver Necrosis/Cell Death	cell death	Delay in cell death of hepatocytes	0.213					CASP3	1
Liver Hyperplasia/Hyperproliferation	development	Development of hepatocellular adenoma	0.213					STK11	1
Cardiac Dilation	dilated cardiomyopathy 3B	Dilated cardiomyopathy 3B	0.213					TAZ	1
Cardiac Damage, Cardiac Dilation	doxorubicin induced cardiomyopathy	Doxorubicin induced cardiomyopathy	0.213					TOP2B	1
Renal Damage	drug toxicity-related nephropathy	Drug toxicity-related nephropathy	0.213					GSS	1
Liver Cholestasis	drug-induced cholestasis	Drug-induced cholestasis	0.213					ABCB11	1
Liver Hyperbilirubinemia	Dubin-Johnson syndrome	Dubin-Johnson syndrome	0.213					ABCC3	1
Liver Cholestasis	ethynylestradiol hepatocellular cholestasis	Ethynylestradiol hepatocellular cholestasis	0.213					GJB2	1
Liver Enlargement	hepatosplenomegaly	Hepatosplenomegaly	0.213					NR2C1	1
Renal Hyperplasia/Hyperproliferation	hyperplasia	Hyperplasia of distal tubule	0.213					HSD11B1	1
Renal Enlargement	hypertrophy	Hypertrophy of distal tubule	0.213					HSD11B1	1
Renal Enlargement	hypertrophy	Hypertrophy of proximal tubule cells	0.213					RCBTB1	1
Increased Levels of Bilirubin	clearance	Increased clearance of bilirubin	0.213					NR1I2	1
Renal Damage	injury	Injury of renal cortex	0.213					PPARD	1
Renal Damage	ischemic injury	Ischemic injury of kidney	0.213					LCN2	1
Renal Dysplasia, Renal Hypoplasia	nonsyndromic renal hypodysplasia 1	Nonsyndromic renal hypodysplasia 1	0.213					DSTYK	1
Heart Failure	heart failure	Onset of heart failure	0.213					BECN1	1
Renal Hydronephrosis	hydronephrosis	Progressive hydronephrosis	0.213					NFAT5	1
Kidney Failure	progressive myoclonic epilepsy type 4 with renal failure	Progressive myoclonic epilepsy type 4 with renal failure	0.213					SCARB2	1
Cardiac Proliferation	proliferation	Proliferation of cardiac stem cells	0.213					GNL3	1
Liver Fibrosis, Liver Proliferation	proliferation	Proliferation of hepatic stellate cells/myofibroblasts	0.213					CTSB	1
Cardiac Dilation	dilated cardiomyopathy	Severe dilated cardiomyopathy	0.213					AIFM1	1
Glomerular Injury, Renal Fibrosis	renal fibrosis	Severe renal fibrosis	0.213					SMAD7	1
Cardiac Arrythmia, Tachycardia	spontaneous ventricular tachycardia	Spontaneous ventricular tachycardia	0.213					SP4	1
Liver Cholestasis	transient idiopathic neonatal cholestasis	Transient idiopathic neonatal cholestasis	0.213					ABCB11	1
Biliary Hyperplasia	tumorigenesis	Tumorigenesis of cholangiocarcinoma	0.213					PTEN	1
Liver Necrosis/Cell Death	apoptosis	Apoptosis of hepatocytes	0.218		-0.189		-0.117	Map3k7,MTCH2,CXCL10,RB1CC1,IKBKB,IKBKG,INHBA,IFNGR1,SAA1,IGFBP1,CFLAR,MAP2K4,CTSB,CDKN1A,ATF7,CASP3,CBS/CBSL,YES1,MAPK9,CASP7,CYP7A1	21
Cardiac Fibrosis	fibrosis	Fibrosis of heart chamber	0.224		-0.447		-0.447	BMPR1A,CREM,HEXIM1,APOA1,PRDX3	5
Renal Inflammation, Renal Nephritis	crescentic glomerulonephritis	Acute phase crescentic glomerulonephritis	0.226					Ccl2,CCL5	2
Liver Fibrosis	chemotaxis	Chemotaxis of hepatic stellate cells	0.226					Ccl2,CXCL10	2
Liver Regeneration	regeneration	Regeneration of hepatocytes	0.226					MAP2K4,IKBKB	2
Liver Regeneration	regeneration	Regeneration of liver	0.235		0.473		0.101	IKBKG,NFATC3,FOXA3,IGFBP1,CREM,Mt1,MAP2K4,Mt2,CDK2,IKBKB,ODC1,CYP7A1	12
Cardiac Proliferation	proliferation	Proliferation of heart cells	0.247		1.083		1.051	KRAS,HDAC2,PTEN,CCL5,CXCL10,RBPJ,CDK2,PRKAR1A,GNL3,NFATC3,CDKN1A,RAB1A,DNAJB6,NFAT5	14
Liver Necrosis/Cell Death	apoptosis	Apoptosis of liver cells	0.255		-0.636		-0.544	Map3k7,MTCH2,ITGAV,CXCL10,RB1CC1,IKBKB,API5,TBK1,IKBKG,INHBA,SAA1,IFNGR1,IGFBP1,CFLAR,MAP2K4,CTSB,CDKN1A,ATF7,CASP3,CBS/CBSL,YES1,MAPK9,CYP7A1,CASP7	24
Cardiac Dysfunction, Cardiac Fibrosis	fibrosis	Fibrosis of left ventricle	0.257		0		-0.031	CREM,HEXIM1,APOA1,PRDX3	4
Renal Enlargement	hypertrophy	Hypertrophy of kidney cells	0.267					NFATC3,SMAD7,RCBTB1	3
Hepatocellular Carcinoma, Liver Hyperplasia/Hyperproliferation	quantity	Quantity of hepatocellular carcinoma	0.267					IKBKG,PTEN,CDKN1A	3
Liver Hyperplasia/Hyperproliferation	liver cholangiocarcinoma	Stage III liver cholangiocarcinoma	0.27					RRM1,HSP90AA1	2
Liver Hyperplasia/Hyperproliferation	liver cholangiocarcinoma	Stage IVA liver cholangiocarcinoma	0.27					RRM1,HSP90AA1	2
Nephrosis	steroid-resistant nephrotic syndrome	Steroid-resistant nephrotic syndrome	0.27					IMPDH2,ALDH5A1	2
Liver Hyperplasia/Hyperproliferation	liver cholangiocarcinoma	Unresectable liver cholangiocarcinoma	0.27					RRM1,HSP90AA1	2
Liver Hyperplasia/Hyperproliferation	development	Development of liver tumor	0.291					Map3k7,KRAS,Mt1,STK11,Mt2	5
Renal Proliferation	cell proliferation	Cell proliferation of kidney cell lines	0.298		-0.383		-0.488	Mt1,ATG5,Mt2,HSPD1,CHKA,SUMO1,CTCF,QPCT,TSC22D3,SKP2,CDKN1A,PPP2R1B,TAZ,HSP90AA1,PRKCZ,ESR1,MAPK9,NANOG,KRAS,ABCG2,CCNH,PTP4A1,RALA,SLC36A4,DUSP6,NOP58,ITGA5	27
Renal Inflammation, Renal Nephritis	crescentic glomerulonephritis	Crescentic glomerulonephritis	0.3					Ccl2,SMAD7,CCL5	3
Renal Proliferation	proliferation	Proliferation of tubular cells	0.3					SKP2,CDH1,LCN2	3
Cardiac Inflammation	acute myocarditis	Acute myocarditis	0.302					IFNA4	1
Liver Proliferation	growth	Arrest in growth of hepatocytes	0.302					SKP2	1
Cardiac Enlargement	atrial hypertrophy	Atrial hypertrophy	0.302					CREM	1
Cardiac Dysfunction, Heart Failure	chronic systolic heart failure	Chronic systolic heart failure	0.302					MME	1
Renal Proliferation	contact growth inhibition	Contact growth inhibition of kidney cell lines	0.302					ABCG2	1
Renal Inflammation, Renal Nephritis	familial juvenile gout	Familial juvenile gout	0.302					UMOD	1
Renal Inflammation, Renal Nephritis	Goodpasture syndrome	Goodpasture syndrome	0.302					ASNS	1
Heart Failure	heart failure with preserved ejection fraction	Heart failure with preserved ejection fraction	0.302					MME	1
Renal Inflammation, Renal Nephritis	Heymann nephritis	Heymann nephritis	0.302					CDK2	1
Liver Hyperplasia/Hyperproliferation	hyperplasia	Hyperplasia of hepatocytes	0.302					PTEN	1
Pulmonary Hypertension	chronic thromboembolic pulmonary hypertension	Inoperable chronic thromboembolic pulmonary hypertension	0.302					PPARD	1
Liver Damage	lesioning	Lesioning of liver	0.302					Ccl2	1
Hepatocellular Carcinoma, Liver Hyperplasia/Hyperproliferation	metastasis	Metastasis of hepatocellular carcinoma	0.302					TNFAIP8L2	1
Liver Cholestasis	obstruction	Obstruction of bile duct	0.302					GJB2	1
Liver Proliferation	proliferation	Proliferation of liver	0.302					HDAC1	1
Glutathione Depletion In Liver, Liver Fibrosis	quantity	Quantity of reactive oxygen species in liver	0.302					PRKAA2	1
Liver Cholestasis	secretion	Secretion of taurocholic acid	0.302					ABCB11	1
Liver Inflammation/Hepatitis	susceptibility to hepatitis B virus	Susceptibility to hepatitis B virus	0.302					IFNGR1	1
Cardiac Infarction	susceptibility to myocardial infarction	Susceptibility to myocardial infarction	0.302					CCT7	1
Hepatocellular Carcinoma, Liver Hyperplasia/Hyperproliferation	incidence	Incidence of hepatocellular carcinoma	0.312	Decreased	-2.183		-1.816	IKBKG,HTATIP2,STK11,CDKN1A,IKBKB,BHMT,BECN1,PRKAR1A	8
Renal Enlargement	nephromegaly	Nephromegaly	0.314					NFATC3,Mt1,SMAD7,Mt2,RCBTB1,HSD11B1,ESR1	7
Liver Hyperplasia/Hyperproliferation	liver cholangiocarcinoma	Liver cholangiocarcinoma	0.314					KRAS,PTEN,RRM1,CDH1,HSP90AA1	5
Hepatocellular Peroxisome Proliferation	formation	Formation of peroxisomes	0.314					ABCD3,PEX10	2
Bradycardia, Cardiac Arrythmia	sinus bradycardia	Sinus bradycardia	0.314					SP4,SLC30A5	2
Cardiac Necrosis/Cell Death	apoptosis	Apoptosis of heart cells	0.315		-1.644		-1.448	CCNT1,PTEN,ATG16L1,PRKAA1,HSPD1,HSPE1,IKBKG,INHBA,CREM,CDKN1A,SIRT7,MAOA,KRAS,HDAC2,SPTLC2,CYP2J2,CDK2,BAG1,IKBKB,LCN2,BECN1,NAMPT,MAP2K4,PRKAA2,APOA1,CASP3,MDM2	27
Liver Necrosis/Cell Death	focal necrosis	Focal necrosis of liver	0.332					IGFBP1,FGA,PROC	3
Increased Levels of Blood Urea Nitrogen	quantity	Increased Levels of Blood Urea Nitrogen	0.332					UBR1,Mcpt4,RAPGEF3	3
Liver Proliferation	quantity	Quantity of hepatocytes	0.332					RB1CC1,MAP2K4,CBS/CBSL	3
Glomerular Injury, Renal Necrosis/Cell Death	cell death	Cell death of glomerular cells	0.333		1.09		1.018	SLK,SMAD7,CDKN1A,CDK2,CASP3,PNPLA8,PROC	7
Renal Necrosis/Cell Death	cell death	Cell death of renal glomerulus	0.347		0.787		0.796	SLK,ITGA1,SMAD7,CDKN1A,CDK2,CASP3,PNPLA8,PROC	8
Cardiac Necrosis/Cell Death	apoptosis	Apoptosis of cardiomyocytes	0.356		-1.466		-1.279	CCNT1,PTEN,ATG16L1,PRKAA1,HSPD1,HSPE1,IKBKG,INHBA,CREM,CDKN1A,SIRT7,MAOA,KRAS,HDAC2,SPTLC2,CYP2J2,CDK2,BAG1,LCN2,BECN1,NAMPT,MAP2K4,PRKAA2,APOA1,CASP3,MDM2	26
Liver Hematopoiesis	hematopoiesis	Hematopoiesis of liver	0.364					KRAS,CIAPIN1,MDM4	3
Liver Necrosis/Cell Death	cell death	Cell death of liver cells	0.377		-0.838		-0.775	MTCH2,ITGAV,HSPD1,API5,TBK1,IKBKG,INHBA,SAA1,IFNGR1,CFLAR,CYB5R4,CDKN1A,MAPK9,CASP7,Map3k7,UGCG,CXCL10,RB1CC1,IKBKB,IGFBP1,MAP2K4,CTSB,PRKAA2,ATF7,CASP3,CBS/CBSL,CTH,YES1,CYP7A1	29
Nephrosis	familial steroid-resistant nephrotic syndrome	Familial steroid-resistant nephrotic syndrome	0.381					ALDH5A1	1
Cardiac Arrythmia, Tachycardia	familial ventricular tachycardia	Familial ventricular tachycardia	0.381					TRDN	1
Cardiac Hypoplasia	hypoplasia	Hypoplasia of atrium	0.381					HEXIM1	1
Increased Levels of Red Blood Cells	production	Increased production of red blood cells	0.381					ARID4A	1
Liver Hyperplasia/Hyperproliferation	inflammatory hepatocellular adenoma	Inflammatory hepatocellular adenoma	0.381					GNAS	1
Liver Hyperplasia/Hyperproliferation	liver metastasis	Inoperable liver metastasis	0.381					TOP2B	1
Liver Cholestasis	lipopolysaccharide hepatocellular cholestasis	Lipopolysaccharide hepatocellular cholestasis	0.381					GJB2	1
Renal Proliferation	proliferation	Proliferation of proximal tubule cells	0.381					CDH1	1
Cardiac Necrosis/Cell Death	quantity	Quantity of apoptotic cardiomyocytes	0.381					APOA1	1
Liver Cholestasis	secretion	Secretion of bile salt	0.381					ABCB11	1
Glomerular Injury	focal segmental glomerulosclerosis	Focal segmental glomerulosclerosis	0.384					Kap,IMPDH2,MYO1E,ALDH5A1,SMURF2	5
Renal Inflammation, Renal Nephritis	IgA nephropathy	IgA nephropathy	0.384					IMPDH2,PPAT,HPRT1,MDM2,SELE	5
Glomerular Injury, Renal Necrosis/Cell Death	apoptosis	Apoptosis of podocytes	0.39		0.853		0.754	SMAD7,CDKN1A,CASP3,PROC	4
Hepatocellular Carcinoma, Liver Hyperplasia/Hyperproliferation	development	Development of hepatocellular carcinoma	0.39					Map3k7,Mt1,STK11,Mt2	4
Liver Hyperplasia/Hyperproliferation	liver cholangiocarcinoma	Metastatic liver cholangiocarcinoma	0.4					RRM1,HSP90AA1	2
Renal Necrosis/Cell Death	apoptosis	Apoptosis of renal glomerulus	0.409		1.193		1.16	SLK,ITGA1,SMAD7,CDKN1A,CDK2,CASP3,PROC	7
Liver Damage	damage	Damage of liver	0.418		1.241		1.208	Ccl2,GABRR3,Mt1,PTEN,CYP3A7,ATG5,Mt2,HPRT1,BPNT1,ABCB11,SAA1,IFNGR1,INHBA,Gm21596/Hmgb1,CDKN1A,MRS2,CDH1,NT5E,PRKCZ,TFRC,MAPK9,ADK,GCLC,IMPDH2,OPRK1,CCL5,CXCL10,PPAT,PAFAH2,IKBKB,G3BP1,PPARD,AMY2A,SGK1,GABRG3,CAMLG,CTSB,CYP3A5,TM4SF4,RORC,CYP7A1,NR1I2	42
Liver Hyperplasia/Hyperproliferation	incidence	Incidence of liver tumor	0.426	Decreased	-2.375		-2.037	DNA2,IKBKG,HTATIP2,STK11,CDKN1A,IKBKB,BHMT,BECN1,PRKAR1A	9
Heart Failure	acute heart failure	Acute heart failure	0.428					MME,GUCY1B3,AVPR1A	3
Nephrosis	minimal change nephrotic syndrome	Minimal change nephrotic syndrome	0.428					IMPDH2,ALDH5A1,CDKN1A	3
Renal Atrophy	atrophy of kidney	Atrophy of kidney	0.44		-0.816		-0.484	Mt1,CD1D,Mt2,G6PC,HSPA4L,NFAT5	6
Renal Necrosis/Cell Death	cell death	Cell death of proximal tubule cells	0.441					Kap,CDKN1A	2
Glutathione Depletion In Liver, Liver Fibrosis	production	Production of reactive oxygen species in liver	0.441					PTEN,IKBKB	2
Liver Hyperplasia/Hyperproliferation	size	Size of liver tumor	0.441					Mt1,Mt2	2
Cardiac Necrosis/Cell Death	cell viability	Cell viability of cardiomyocytes	0.443					PTEN,HSPD1,CASP3,AIFM1	4
Cardiac Dilation	idiopathic dilated cardiomyopathy	Idiopathic dilated cardiomyopathy	0.443					SLC25A11,SDHA,PGK1,TAZ	4
Liver Damage	drug-induced hepatotoxicity	Drug-induced hepatotoxicity	0.45					GSS	1
Heart Failure	end stage heart failure	End stage heart failure	0.45					RAPGEF3	1
Glomerular Injury	fusion	Fusion of pedicels	0.45					MAFB	1
Hepatocellular Carcinoma, Liver Hyperplasia/Hyperproliferation	hepatitis B virus-related hepatocellular carcinoma	Hepatitis B virus-related hepatocellular carcinoma	0.45					HDAC2	1
Cardiac Inflammation	inflammation	Inflammation of myocardium	0.45					APOA1	1
Liver Hyperplasia/Hyperproliferation	liver metastasis	Unresectable liver metastasis	0.45					TOP1	1
Glomerular Injury, Renal Fibrosis	fibrosis	Fibrosis of kidney	0.453		-0.66		-0.307	Mt1,IMPDH2,SMAD7,CD1D,SKP2,MYO1E,Mt2,SMURF2,LIN7C,Mcpt4,UMOD	11
Increased Levels of Red Blood Cells	quantity	Increased Levels of Red Blood Cells	0.457	Increased	2.892		2.308	APEX2,ARID4A,INHBA,PRKAA1,ARID4B,CDK2,MDM2,CIAPIN1,STAT5B,TGM2,MDM4,ZFP36L2	12
Glomerular Injury, Renal Damage	injury	Injury of renal glomerulus	0.459					CYP2C8,CYP2J2,PROC	3
Liver Hyperplasia/Hyperproliferation	proliferation	Proliferation of liver cancer cells	0.459					HDAC2,HPGD,ODC1	3
Glomerular Injury, Renal Necrosis/Cell Death	apoptosis	Apoptosis of glomerular cells	0.461		1.546		1.459	SLK,SMAD7,CDKN1A,CDK2,CASP3,PROC	6
Liver Failure	failure	Failure of liver	0.472					ABCB11,OPRK1,MAP2K4,SIGMAR1,IKBKB,GSS,TOP2B,NR1I2	8
Renal Enlargement	hypertrophy	Hypertrophy of mesangial cells	0.48					NFATC3,SMAD7	2
Increased Levels of Creatinine	clearance	Increased clearance of creatinine	0.48					LIN7C,UMOD	2
Liver Steatosis	nonalcoholic fatty liver disease	Nonalcoholic fatty liver disease	0.482					ACSL4,CYP4A11,PCYT1A,GPT,HSD17B13,DGAT1	6
Renal Inflammation, Renal Nephritis	lupus nephritis	Lupus nephritis	0.486					IMPDH2,FYN,CYP2B6,CD1D,CAMLG,SMURF2,PROC	7
Liver Inflammation/Hepatitis, Liver Steatosis	steatohepatitis	Steatohepatitis	0.486		-0.447		-0.156	IKBKG,LPIN1,PTEN,GPT,NOM1,SCG5,MAT1A	7
Liver Damage	injury	Injury of liver	0.5		1.533		1.519	Ccl2,GABRR3,PTEN,CYP3A7,ATG5,HPRT1,ABCB11,INHBA,SAA1,IFNGR1,CDKN1A,MRS2,CDH1,NT5E,TFRC,MAPK9,ADK,GCLC,IMPDH2,OPRK1,CCL5,CXCL10,PPAT,IKBKB,G3BP1,AMY2A,CAMLG,GABRG3,CTSB,CYP3A5,TM4SF4,RORC,CYP7A1,NR1I2	34
Liver Proliferation	proliferation	Proliferation of hepatocytes	0.501		-0.231		-0.381	Map3k7,CXCL12,PTEN,Mt1,PROX1,CDK2,Mt2,ODC1,IKBKB,NFATC3,INHBA,IFNGR1,IGFBP1,CFLAR,SMAD7,SKP2,CDKN1A,MAPK9,RPS6KB1,NR1I2	20
Cardiac Arrythmia, Congenital Heart Anomaly	long QT syndrome 2	Long QT syndrome 2	0.513					ALG10	1
Hepatocellular Carcinoma, Liver Hyperplasia/Hyperproliferation	hepatocellular carcinoma	Progressive hepatocellular carcinoma	0.513					TOP2B	1
Liver Hyperplasia/Hyperproliferation	hepatosplenic T-cell lymphoma	Refractory hepatosplenic T-cell lymphoma	0.513					RRM1	1
Liver Hyperplasia/Hyperproliferation	hepatosplenic T-cell lymphoma	Relapsed hepatosplenic T-cell lymphoma	0.513					RRM1	1
Liver Hyperplasia/Hyperproliferation	liver cholangiocarcinoma	Resectable liver cholangiocarcinoma	0.513					RRM1	1
Renal Transformation	transformation	Transformation of kidney cells	0.513					EIF2S1	1
Renal Inflammation, Renal Nephritis	tubular nephritis	Tubular nephritis	0.513					ITGA1	1
Liver Proliferation	proliferation	Proliferation of liver cells	0.517		0.039		-0.158	CXCL12,Mt1,PTEN,ITGAV,PRKAA1,Mt2,INHBA,IFNGR1,CFLAR,SMAD7,SKP2,CDKN1A,RPS6KB1,MAPK9,Map3k7,PROX1,CDK2,GAS5,ODC1,IKBKB,PPARD,NFATC3,IGFBP1,CTSB,NR1I2	25
Heart Failure	cardiac decompensation	Cardiac decompensation	0.517					DUSP6,AVPR1A	2
Cardiac Enlargement	hypertrophy	Hypertrophy of ventricular myocytes	0.519					INHBA,SMAD7,RAPGEF3	3
Liver Fibrosis, Liver Proliferation	proliferation	Proliferation of hepatic stellate cells	0.522		0.842		0.717	PPARD,CXCL12,ITGAV,PRKAA1,CTSB,GAS5	6
Liver Damage, Liver Inflammation/Hepatitis	infection	Infection by Hepatitis C virus	0.528		1.934		1.847	ADK,OPRK1,IMPDH2,CYP3A7,CCL5,CXCL10,G3BP1,AMY2A,CAMLG,CYP3A5,MRS2,CDH1,TFRC	13
Renal Proliferation	proliferation	Proliferation of kidney cells	0.541		-1.224		-1.327	SLK,MTA2,ITGA1,CXCL10,SKP2,CDKN1A,CDK2,CDH1,LCN2	9
Renal Inflammation, Renal Nephritis	autoimmune glomerulonephritis	Autoimmune glomerulonephritis	0.541					IMPDH2,PPAT,CDKN1A,CDK2,HPRT1,MDM2,SELE,ASNS	8
Liver Inflammation/Hepatitis	acute hepatitis	Acute hepatitis	0.544					ADK,IMPDH2,CASP3,CASP7	4
Liver Hyperplasia/Hyperproliferation	liver adenoma	Liver adenoma	0.544					PTEN,GNAS,STK11,BHMT	4
Congenital Heart Anomaly	perimembranous ventricular septal defect	Perimembranous ventricular septal defect	0.547					CXCL12,PDS5B,MKL2	3
Liver Hyperplasia/Hyperproliferation	hyperplasia	Hyperplasia of liver	0.553					PTEN,SKP2	2
Glutathione Depletion In Liver	quantity	Quantity of glutathione in liver	0.553					GCLC,MAT1A	2
Hepatocellular Carcinoma, Liver Hyperplasia/Hyperproliferation	hepatocellular carcinoma	Unresectable hepatocellular carcinoma	0.553					HSP90AA1,TOP2B	2
Liver Inflammation/Hepatitis	infection	Infection by hepatitis B virus	0.561					IFNGR1,ADK,IMPDH2,CYP3A7,CXCL10,CYP3A5	6
Renal Necrosis/Cell Death	cell death	Cell death of tubular cells	0.564		-0.036		0.028	Kap,Mt1,CDKN1A,MAFB,LCN2	5
Heart Failure	acute decompensated heart failure	Acute decompensated heart failure	0.568					AVPR1A	1
Kidney Failure	acute tubular necrosis	Acute tubular necrosis	0.568					LCN2	1
Renal Necrosis/Cell Death	anoikis	Anoikis of kidney cell lines	0.568					DAP3	1
Biliary Hyperplasia, Liver Cholestasis	flow	Flow of bile	0.568					ABCB11	1
Renal Inflammation, Renal Nephritis	immune complex nephritis	Immune complex nephritis	0.568					TGM2	1
Increased Levels of ALT	release	Increased release of ALT	0.568					MAPK9	1
Cardiac Dysfunction, Cardiac Fibrosis	interstitial fibrosis	Interstitial fibrosis of left ventricle	0.568					PRDX3	1
Liver Damage	reperfusion injury	Reperfusion injury of liver	0.568					PTEN	1
Glomerular Injury	abnormal morphology	Abnormal morphology of mesangial matrix	0.575					ITGA1,MYO1E,ESR1	3
Liver Hyperplasia/Hyperproliferation	hepatoblastoma	Hepatoblastoma	0.575					TUBB2A,TUBA8,HSP90AA1	3
Renal Hyperplasia/Hyperproliferation	hyperplasia	Hyperplasia of kidney	0.575					MTA2,CDKN1A,HSD11B1	3
Cardiac Inflammation	experimental autoimmune myocarditis	Experimental autoimmune myocarditis	0.587					Ccl2,IFNGR1	2
Increased Levels of Potassium	excretion	Increased excretion of K+	0.587					CYP4A11,OXSR1	2
Cardiac Arteriopathy	premature coronary artery disease	Early-onset premature coronary artery disease	0.616					APOA1	1
Cardiac Proliferation	proliferation	Proliferation of ventricular myocytes	0.616					RAB1A	1
Liver Steatosis	hepatic steatosis	Severe hepatic steatosis	0.616					ESR1	1
Glomerular Injury	abnormal morphology	Abnormal morphology of renal glomerulus	1					ITGA1,FYN,Mt1,CFI,PPT1,MYO1E,Mt2,MAFB,ZFP36,YES1,ESR1	11
Cardiac Infarction	acute myocardial infarction	Acute myocardial infarction	1					TUBB2A,PPARD,CXCL12,OPRK1,ITGAV,TUBA8,CAMLG,KCNA7,APOA1	9
Cardiac Arrythmia	arrhythmia	Arrhythmia	1		-1.664		-1.598	SP4,KRAS,ALG10,TUBA8,KCNA7,DSG2,PROC,TUBB2A,CREM,AMY2A,ARNTL,TRDN,SLC30A5,TRIO,NUP155,MAOB,TGM2,MAOA	18
Cardiac Arrythmia	atrial fibrillation	Atrial fibrillation	1					TUBB2A,KRAS,CREM,AMY2A,TUBA8,KCNA7,TRIO,NUP155,MAOB,MAOA	10
Cardiac Inflammation	carditis	Carditis	1					Ccl2,TUBB2A,IFNGR1,TUBA8,PPAT,HPRT1,IFNA4	7
Cardiac Necrosis/Cell Death	cell death	Cell death of cardiomyocytes	1		-1.667		-1.478	CCNT1,PTEN,ATG16L1,PRKAA1,HSPD1,HSPE1,IKBKG,INHBA,CREM,CDKN1A,SIRT7,MAOA,KRAS,HDAC2,SPTLC2,CYP2J2,CDK2,BAG1,LCN2,BECN1,NAMPT,NMNAT1,MAP2K4,PRKAA2,APOA1,CASP3,MDM2	27
Cardiac Necrosis/Cell Death	cell death	Cell death of heart cells	1		-1.836		-1.633	CCNT1,PTEN,ATG16L1,PRKAA1,HSPD1,HSPE1,IKBKG,INHBA,CREM,CDKN1A,SIRT7,MAOA,KRAS,HDAC2,SPTLC2,CYP2J2,CDK2,BAG1,IKBKB,LCN2,BECN1,NAMPT,NMNAT1,MAP2K4,PRKAA2,APOA1,CASP3,MDM2	28
Renal Necrosis/Cell Death	cell death	Cell death of kidney cell lines	1		1.772		1.514	ITGAV,TNFAIP8L2,ATG5,SSRP1,PRKAA1,API5,TMX1,CYCS,TP53INP1,PRDX3,IKBKG,SLK,CFLAR,SMAD7,FYN,ATN1,ESR1,TFRC,UMOD,CASP7,TARDBP,DDX17,SLC25A38,KRAS,SGPL1,BAG1,ATXN3,DAP3,ABCG2,RNF13,BECN1,NDEL1,PPARD,NAMPT,MAP2K4,CASP3,CHMP5,SYVN1,CCNB1	39
Renal Necrosis/Cell Death	cell death	Cell death of kidney cells	1		1.693		1.451	Mt1,ITGAV,TNFAIP8L2,ATG5,SSRP1,PRKAA1,MAFB,API5,TMX1,CYCS,TP53INP1,PRDX3,Serpinb3b/Serpinb3c,PROC,IKBKG,SLK,CFLAR,SMAD7,FYN,CDKN1A,PNPLA8,ATN1,ESR1,TFRC,UMOD,CASP7,TARDBP,DDX17,SLC25A38,KRAS,SGPL1,CDK2,BAG1,ATXN3,DAP3,LCN2,ABCG2,BECN1,RNF13,NDEL1,PPARD,Kap,NAMPT,MAP2K4,CASP3,CHMP5,SYVN1,CCNB1	48
Liver Damage, Liver Inflammation/Hepatitis	chronic hepatitis	Chronic hepatitis	1	Increased	2.162		2.02	ADK,GABRR3,IMPDH2,OPRK1,CYP3A7,CCL5,CXCL10,PPAT,IKBKB,HPRT1,G3BP1,AMY2A,CAMLG,GABRG3,CYP3A5,MRS2,CDH1,RORC,TFRC	19
Liver Cirrhosis	cirrhosis	Cirrhosis	1					GABRR3,CYP3A7,GUCY1B3,NQO1,TOP2B,ABCB11,STRN3,NT5E,ABCC3,ESR1,ADK,UTP4,IMPDH2,H2AFY,CCL5,HNRNPK,SLC30A10,ABCG2,LBR,PPARD,GABRG3,CYP3A5,APOA1,SYVN1,ITGA5	25
Liver Cirrhosis	cirrhosis	Cirrhosis of liver	1					ADK,IMPDH2,CYP3A7,HNRNPK,NQO1,SLC30A10,ABCG2,LBR,PPARD,ABCB11,STRN3,CYP3A5,APOA1,SYVN1,NT5E,ABCC3,ITGA5	17
Kidney Failure	end stage renal disease	End stage renal disease	1		-1.134		-0.789	ADK,Mt1,IMPDH2,Mt2,SMURF2,LIN7C,GSS,CYP2B6,CD1D,ATP2C1,SKP2,MYO1E,GABRG3,CAMLG,Mcpt4	15
Heart Failure	failure	Failure of heart	1	Decreased	-2.625		-2.257	IL1RL1,CXCL12,GUCY1B3,KCNA7,SUMO1,SLC12A2,RAPGEF3,IKBKG,CFLAR,TFAM,DHFR,PPP2R5A,PPP2R1B,TAZ,AVPR1A,CRLS1,MME,HPGD,RB1CC1,CDK2,BECN1,GSS,CD36,GRK5,SHTN1,MAP2K4,GABRG3,AIFM1,DUSP6,MDM2,LIMS1	31
Kidney Failure	failure	Failure of kidney	1		-1.897		-1.549	ADK,Mt1,IMPDH2,GUCY1B3,Mt2,CDK2,SMURF2,LIN7C,LCN2,GSS,TOP2B,AMY2A,ITGA1,CYP2B6,CD1D,SKP2,GABRG3,CAMLG,ATP2C1,MYO1E,SCARB2,CDKN1A,Mcpt4,NR1I2	24
Cardiac Dilation	familial dilated cardiomyopathy	Familial dilated cardiomyopathy	1					FKTN,SDHA,DSG2,TAZ	4
Liver Fibrosis	fibrosis	Fibrosis of liver	1		-0.135		-0.046	Map3k7,ADK,GCLC,IMPDH2,HDGF,CD74,RORA,PROC,IKBKG,SMAD7,CTSB,CBS/CBSL,SYVN1,CDH1,NT5E,RORC	16
Renal Inflammation, Renal Nephritis	glomerulonephritis	Glomerulonephritis	1	Decreased	-2.375		-2.156	Ccl2,IMPDH2,CCL5,PPAT,CDK2,SMURF2,HPRT1,SELE,PROC,MTA2,IFNGR1,SMAD7,FYN,CYP2B6,TOP3B,CD1D,CAMLG,PLEKHA1,CDKN1A,MDM2,ESR1,ASNS	22
Hepatocellular Carcinoma, Liver Hyperplasia/Hyperproliferation	hepatocellular carcinoma	Hepatocellular carcinoma	1	Decreased	-2.209		-2.135	PANK2,FTL,RALGAPA2,PNISR,SRD5A2,VMP1,MAPK9,E2F5,MME,LEMD3,RCHY1,FGA,BECN1,PRKAR1A,CSPP1,FAM135A,CCL19,RRM1,CRB1,ITGA5,CASD1,DYNLL1,NNMT,CXCL12,HTATIP2,DUSP11,PFKFB2,ASRGL1,RNF213,ACVR2A,SYNE2,TRIM44,TUBB2A,CYP2C18,STK11,ALDH8A1,HFE,FGFR1OP,NRIP1,PPM1G,HDAC2,COL10A1,PROX1,H2AFY,PTPN3,HAL,RALA,PRPF40A,MDM2,IDH1,RORC,PTEN,Mt1,CHD1,NEB,Mt2,IKBKG,GSTO1,ABCA8,ACTG1,CYP39A1,SRSF10,ESR1,AKR1D1,UMPS,SLC25…	107
Glomerular Injury, Renal Hyperplasia/Hyperproliferation	hyperplasia	Hyperplasia of mesangial cells	1					MTA2,CDKN1A	2
Cardiac Enlargement	hypertrophy	Hypertrophy of heart	1					Ccl2,IL1RL1,CXCL12,CCNT1,CTSV,TWF1,PTEN,HPRT1,RAPGEF3,GLA,INHBA,CREM,SMAD7,H2AFZ,CDKN1A,RAB1A,NT5E,FXYD1,SIRT7,ADK,HDAC2,PLIN5,HEXIM1,CYP2J2,FUBP1,IKBKB,NFATC3,PPARD,CD36,GRK5,MAP2K4,CTSB,PRKAA2,CTSC,RHEB,MDM2	36
Renal Hypoplasia	hypoplasia	Hypoplasia of kidney	1					HS2ST1,GLCE,DSTYK	3
Liver Inflammation/Hepatitis	inflammation	Inflammation of liver	1		0.717		1.024	GABRR3,PTEN,CYP3A7,TNFAIP8L2,NOM1,HPRT1,PROC,IKBKG,ABCB11,IFNGR1,LPIN1,GPT,SCG5,SIGMAR1,MRS2,ZFP36,CDH1,ESR1,TFRC,MAPK9,CASP7,ADK,IMPDH2,OPRK1,CCL5,CXCL10,PPAT,IKBKB,ABCG2,G3BP1,GSS,MTA2,IGFBP1,AMY2A,GABRG3,CAMLG,CYP3A5,APOA1,NR2C1,CASP3,CBS/CBSL,MAT1A,RORC	43
Cardiac Dysfunction	left ventricular dysfunction	Left ventricular dysfunction	1		0		0.052	Ccl2,IL1RL1,CTSV,MME,HEXIM1,PLIN5,DSG2,PRDX3,GLA,CREM,PRKAA2,APOA1,TAZ,NT5E	14
Liver Hyperplasia/Hyperproliferation	cancer	Liver cancer	1	Decreased	-2.47		-2.378	VRK2,SLC3A1,DNA2,SELENOS,RALGAPA2,POLR2F,SMURF2,TMCO5A,CEP350,RSPRY1,CYB5D1,NAA50,UBAC1,RBBP6,CBX3,FAM45A,LEMD3,SKIV2L2,PIP,SUMF1,PRKAR1A,CCL19,MTA2,USP15,SGK1,MCMBP,OR6C1,TMEM260,CALN1,RCBTB1,EML4,SLC25A46,HIGD1B,ARHGAP12,SLC17A8,TTC28,RDH16,DDC,DUSP11,TTC1,SYNE2,ZC3H11A,UBXN2A,TRDN,IGSF10,PRMT3,PSMD14,MRPL1,SAFB,ST3GAL1,EIF1AX,PITPNB,ARHGAP6,RBPJ,CAAP1,FUBP1,PTPN3,ATAD1,DAP3,NDUFS1,ARID4A,FAM46…	617
Liver Hyperplasia/Hyperproliferation	liver carcinoma	Liver carcinoma	1	Decreased	-2.209		-2.118	VRK2,SLC3A1,DNA2,SELENOS,RALGAPA2,POLR2F,SMURF2,TMCO5A,CEP350,RSPRY1,CYB5D1,NAA50,UBAC1,RBBP6,CBX3,FAM45A,LEMD3,SKIV2L2,PIP,SUMF1,PRKAR1A,CCL19,MTA2,USP15,SGK1,MCMBP,OR6C1,TMEM260,CALN1,RCBTB1,EML4,SLC25A46,HIGD1B,ARHGAP12,SLC17A8,TTC28,DDC,DUSP11,TTC1,SYNE2,ZC3H11A,UBXN2A,TRDN,IGSF10,PRMT3,PSMD14,MRPL1,SAFB,ST3GAL1,PITPNB,ARHGAP6,RBPJ,CAAP1,FUBP1,PTPN3,ATAD1,DAP3,NDUFS1,ARID4A,FAM46A,SHTN1,USP34…	598
Liver Hyperplasia/Hyperproliferation	liver tumor	Liver tumor	1		-1.957		-1.833	VRK2,SLC3A1,DNA2,SELENOS,RALGAPA2,POLR2F,SMURF2,TMCO5A,CEP350,RSPRY1,CYB5D1,CALU,NAA50,UBAC1,RBBP6,CBX3,FAM45A,LEMD3,SKIV2L2,PIP,SUMF1,PRKAR1A,CCL19,MTA2,USP15,SGK1,MCMBP,FBXO22,OR6C1,TMEM260,CALN1,RCBTB1,EML4,SLC25A46,HIGD1B,ARHGAP12,SLC17A8,TTC28,RDH16,DDC,DUSP11,TTC1,SYNE2,ZC3H11A,UBXN2A,TRDN,IGSF10,PRMT3,PSMD14,NAGS,MRPL1,SAFB,ST3GAL1,EIF1AX,PITPNB,ARHGAP6,RBPJ,CAAP1,FUBP1,PTPN3,ATAD1,DAP3,ND…	639
Renal Inflammation, Renal Nephritis	nephritis	Nephritis	1	Decreased	-2.299		-1.967	Ccl2,Mt1,Mt2,SMURF2,HPRT1,SELE,PROC,IFNGR1,ITGA1,SMAD7,FYN,CYP2B6,DHFR,CD1D,PLEKHA1,CDKN1A,NFAT5,ESR1,UMOD,ASNS,IMPDH2,CCL5,PPAT,CDK2,MTA2,TOP3B,CAMLG,MDM2,TGM2	29
Cardiac Arrythmia	ventricular fibrillation	Refractory ventricular fibrillation	1					KCNA7	1
Cardiac Infarction	ST-elevation myocardial infarction	ST-elevation myocardial infarction	1					TUBB2A,OPRK1,ITGAV,TUBA8,KCNA7	5
Cardiac Arrythmia	supraventricular arrhythmia	Supraventricular arrhythmia	1					TUBB2A,SP4,KRAS,CREM,AMY2A,TUBA8,SLC30A5,KCNA7,TRIO,NUP155,MAOB,MAOA	12
Cardiac Enlargement	ventricular hypertrophy	Ventricular hypertrophy	1					Ccl2,IL1RL1,CXCL12,CTSV,HEXIM1,PLIN5,GLA,RAPGEF3,INHBA,CREM,SMAD7,PRKAA2,NT5E	13
Congenital Heart Anomaly	ventricular septal defect	Ventricular septal defect	1	Decreased	-2.789		-2.361	CXCL12,SMAD7,PDS5B,CDK2,MKL2,SRSF10,DDX3X,HHEX	8
Cardiac Arrythmia, Tachycardia	ventricular tachycardia	Ventricular tachycardia	1					SP4,TRDN,KCNA7,DSG2,MAOB,MAOA	6

## Sheet: IPA disease
Diseases and Bio Functions for C57Bl6 vs alb-SRREBP-1a∆P
Categories	Functions	Diseases or Functions Annotation	p-Value	Predicted Activation State	Activation z-score	Notes	Bias-corrected z-score	Molecules	# Molecules
Nervous System Development and Function	olfactory response	Olfactory response	2.32e-144					Olfr366,Olfr866,Olfr1313,Olfr971,Olfr633,OR4F6,OR6B1,OR5P3,Olfr1002/Olfr154,OR4C6,Olfr1312,Olfr479,Olfr1095/Olfr141,Olfr551,Olfr149,Olfr1216,Olfr342,OR6C1,Olfr1143,Olfr1411,Olfr1368,Olfr693,Olfr1083-ps/Olfr1085,OR51S1,Olfr1013,Olfr324,Olfr45,Olfr371,Olfr830,OR6C74,Olfr285,Olfr936,Olfr341,Olfr1233,Olfr876,Olfr883,Olfr620,Olfr907,Olfr169 (includes others),Olfr808,Olfr1131,Olfr535,Olfr1189,OR51G2,OR…	414
Nervous System Development and Function	olfaction	Olfaction	1.68e-139					Olfr366,Olfr866,Olfr1313,Olfr971,Olfr633,OR4F6,OR6B1,OR5P3,Olfr1002/Olfr154,OR4C6,Olfr1312,Olfr479,Olfr1095/Olfr141,Olfr551,Olfr149,Olfr1216,Olfr342,OR6C1,Olfr1143,Olfr1411,Olfr1368,Olfr693,Olfr1083-ps/Olfr1085,OR51S1,Olfr1013,Olfr324,Olfr45,Olfr371,Olfr830,OR6C74,Olfr285,Olfr936,Olfr341,Olfr1233,Olfr876,Olfr883,Olfr620,Olfr907,Olfr169 (includes others),Olfr808,Olfr1131,Olfr535,Olfr1189,OR51G2,OR…	415
Cell-To-Cell Signaling and Interaction	signal transduction	Signal transduction	4.91e-60					IL1RL1,Olfr366,Olfr866,Olfr1313,Olfr971,Olfr633,OR4F6,OR6B1,FRS2,OR5P3,Olfr1002/Olfr154,OR4C6,Olfr1312,Olfr479,Olfr1095/Olfr141,Olfr551,PRKAR1A,Olfr149,Olfr1216,Olfr342,OR6C1,Olfr1143,Olfr1411,Olfr1368,Olfr1083-ps/Olfr1085,Olfr693,OR51S1,FFAR3,Olfr1013,Olfr324,Olfr45,CREM,Olfr371,Olfr830,OR6C74,Olfr285,BAG1,Olfr936,Olfr341,Olfr1233,Olfr876,Olfr883,RALA,Olfr620,Olfr907,Olfr169 (includes others),Ol…	500
Cell-To-Cell Signaling and Interaction	communication	Communication of cells	1.3e-55		0.317		0.3	IL1RL1,Olfr366,Olfr866,Olfr1313,Olfr971,Olfr633,OR4F6,OR6B1,FRS2,OR5P3,Olfr1002/Olfr154,OR4C6,Olfr1312,Olfr479,Olfr1095/Olfr141,Olfr551,PRKAR1A,Olfr149,CCL19,Olfr1216,Olfr342,OR6C1,Olfr1143,Olfr1411,Olfr1368,Olfr1083-ps/Olfr1085,Olfr693,OR51S1,FFAR3,SUMO1,Olfr1013,Olfr324,Olfr45,CREM,Olfr371,Olfr830,OR6C74,Olfr285,BAG1,Olfr936,Olfr341,Olfr1233,Olfr876,Olfr883,RALA,Olfr620,Olfr907,Olfr169 (include…	511
Cell-To-Cell Signaling and Interaction	communication	Communication	1.13e-52		0.317		0.292	IL1RL1,Olfr366,Olfr866,Olfr1313,Olfr971,Olfr633,OR4F6,OR6B1,FRS2,OR5P3,Olfr1002/Olfr154,OR4C6,Olfr1312,Olfr479,Olfr1095/Olfr141,Olfr551,PRKAR1A,Olfr149,CCL19,Olfr1216,Olfr342,OR6C1,Olfr1143,Olfr1411,Olfr1368,Olfr1083-ps/Olfr1085,Olfr693,OR51S1,FFAR3,SUMO1,Olfr1013,Olfr324,GJB2,Olfr45,CREM,Olfr371,Olfr830,OR6C74,Olfr285,BAG1,Olfr936,Olfr341,Olfr1233,Olfr876,Olfr883,RALA,Olfr620,Olfr907,Olfr169 (in…	518
Amino Acid Metabolism, Small Molecule Biochemistry	metabolism	Metabolism of amino acids	6.02e-10	Increased	2.82		2.427	SLC3A1,AASS,NFS1,FTCD,SRR,SHMT1,ASL,IVD,DDO,HIBADH,TAT,ADSS,OAT,ATP7A,CNDP2,AMT,AFMID,ALDH5A1,CBS/CBSL,MAT1A,CTH,GOT1,CXCL12,SLC6A6,PHGDH,FPGS,DDC,GOT2,QDPR,PEPD,GPT,BAAT,NAGS,GGH,ASPA,GLS2,PRKCZ,ASNS,GCLC,PPAT,PCYOX1,BHMT,GSS,SLC25A32,HAL,UPB1,CSAD,ACMSD,ME1,PCCB,IDH1,MCCC1	52
Amino Acid Metabolism, Small Molecule Biochemistry	metabolism	Metabolism of alpha-amino acid	4.49e-09					PHGDH,AASS,FPGS,GOT2,FTCD,BAAT,SRR,SHMT1,NAGS,ASPA,PRKCZ,DDO,GCLC,PCYOX1,BHMT,TAT,ADSS,SLC25A32,HAL,ATP7A,AMT,AFMID,CSAD,ALDH5A1,ACMSD,CBS/CBSL,MAT1A,CTH,GOT1	29
Amino Acid Metabolism, Small Molecule Biochemistry	metabolism	Metabolism of L-amino acid	7.99e-08					PHGDH,AASS,FPGS,GOT2,FTCD,SRR,SHMT1,NAGS,ASPA,PRKCZ,DDO,GCLC,PCYOX1,BHMT,TAT,ADSS,HAL,ATP7A,AFMID,CSAD,ALDH5A1,ACMSD,CBS/CBSL,MAT1A,CTH,GOT1	26
RNA Post-Transcriptional Modification	processing	Processing of RNA	2.08e-06		0.488		0.445	EXOSC7,INTS8,WDR83,DDX23,SBDS,PABPN1,CSTF3,LUC7L3,WDR75,FARS2,WDR43,TXNL4B,SRSF10,SRSF6,IMP4,WTAP,INTS6,HNRNPK,TRMT112,PRPF3,CSTF1,DIMT1,CLK4,MALAT1,RPL7,WDR55,HNRNPH1,MAGOH,CRNKL1,CLP1,SRSF3,DHX15,HNRNPF,DUSP11,HNRNPU,RBMX,METTL14,DDX47,RPL5,SLU7,UTP15,CDC40,SNRPA1,HNRNPH3,SAFB,WDR12,LAS1L,NPM1,TRNT1,TARDBP,DDX17,FMR1,SRSF1,Rbmxl1,SRSF7,FAM103A1,SF3B6,NOL8,PRPF4,MTPAP,SF3A3,ATXN3,IWS1,CLK1,SNRPD…	72
Energy Production, Lipid Metabolism, Small Molecule Biochemistry	oxidation	Oxidation of lipid	3.08e-06	Increased	2.979		2.525	DHRS9,Cyp4a14,CYP4A11,PRKAA1,DGAT1,CYCS,ACADM,LPIN1,OBP2B,ABCD3,CYB5R4,PEX2,AOX1,HACL1,HSD11B1,ESR1,RPS6KB1,MLYCD,CYP2J2,RBP1,SLC25A17,G0S2,PPARD,APPL1,CD36,CYP3A5,APOA1,ABCD2,RDH16,PEX7,GOT2,EHHADH,HSD17B6,RGS16,CYP2B6,STK11,PNPLA8,PON2,ECHS1,LCLAT1,TK2,ACAA2,ACADVL,HPGD,PLIN5,PDK4,BDH2,HADHB,ACSL4,SLN,CROT,CYP2C8,PRKAA2,MC5R	54
Metabolic Disease	enzymopathy	Enzymopathy	3.36e-06		-0.689		-0.401	Ccl2,PDSS1,PPT1,FTCD,MT-ND3,NDUFAF1,HPRT1,GLA,ACADM,ACAD8,SRD5A2,NDUFA9,ATP5A1,HSD11B1,TAZ,IVD,MT-ND6,UMPS,MFSD8,IMPDH2,UGCG,NDUFAF6,TMEM126B,SUMF1,TAT,KRIT1,NDUFS4,PPARD,CD36,AUH,ALDH5A1,LIAS,INSIG2,TPO,UQCRB,PDSS2,PHGDH,DLD,DDC,MOCS2,TMEM70,RGS16,QDPR,NDUFAF4,PEPD,CD1D,PGK1,NAGS,PNP,SIRT7,MAOA,LIPA,ACADVL,ETFB,SDHA,BCHE,FOXRED1,CES1,COA3,GSS,NDUFS1,UPB1,NDUFS3,SLC17A5,TACO1,PCCB,COQ8A,MCCC1	68
Amino Acid Metabolism, Small Molecule Biochemistry	metabolism	Metabolism of sulfur amino acid	3.38e-06					PHGDH,GCLC,NFS1,PCYOX1,BHMT,SLC25A32,CSAD,AMT,BAAT,SHMT1,MAT1A,PRKCZ,CTH	13
Nucleic Acid Metabolism, Small Molecule Biochemistry	synthesis	Synthesis of ribonucleoside monophosphate	7.74e-06					UMPS,ADK,UPRT,GMPS,PRPS1,PPA1,HPRT1,PRPS2,ADSS	9
Amino Acid Metabolism, Small Molecule Biochemistry	catabolism	Catabolism of amino acids	8.43e-06					HIBADH,AASS,GOT2,DDC,PPAT,FTCD,PCYOX1,TAT,HAL,AFMID,AMT,CSAD,ALDH5A1,SHMT1,SRR,CBS/CBSL,MAT1A,ASPA,PCCB,IVD,GOT1,MCCC1	22
Energy Production, Lipid Metabolism, Small Molecule Biochemistry	oxidation	Oxidation of fatty acid	8.63e-06	Increased	2.07		1.718	PEX7,Cyp4a14,CYP4A11,PRKAA1,GOT2,DGAT1,CYCS,EHHADH,RGS16,ACADM,LPIN1,OBP2B,ABCD3,CYB5R4,PEX2,HACL1,PNPLA8,HSD11B1,ESR1,RPS6KB1,ECHS1,MLYCD,TK2,ACAA2,ACADVL,HPGD,PLIN5,CYP2J2,RBP1,PDK4,BDH2,SLC25A17,G0S2,HADHB,ACSL4,PPARD,APPL1,CD36,SLN,CROT,PRKAA2,APOA1,ABCD2,MC5R	44
RNA Post-Transcriptional Modification	processing	Processing of rRNA	1.08e-05		1.185		0.882	IMP4,EXOSC7,NOL8,TRMT112,SBDS,DIMT1,DDX47,RPL7,RPL5,WDR75,WDR55,DKC1,WDR43,UTP15,NOP58,WDR12,LAS1L,NPM1	18
Amino Acid Metabolism, Small Molecule Biochemistry	metabolism	Metabolism of serine family amino acid	1.41e-05					SLC25A32,PHGDH,GCLC,CSAD,AMT,BAAT,SHMT1,SRR,PCYOX1,CBS/CBSL,PRKCZ,CTH	12
Amino Acid Metabolism, Small Molecule Biochemistry	catabolism	Catabolism of alpha-amino acid	1.5e-05					AASS,GOT2,FTCD,PCYOX1,TAT,HAL,CSAD,AFMID,AMT,SHMT1,SRR,ASPA,CBS/CBSL,MAT1A,GOT1	15
Nucleic Acid Metabolism, Small Molecule Biochemistry	synthesis	Synthesis of nucleoside 5'-phosphate	1.59e-05					UMPS,UPRT,SHMT1,GMPS,PPA1,PRPS1,HPRT1,PRPS2,ADSS	9
Amino Acid Metabolism, Small Molecule Biochemistry	metabolism	Metabolism of acidic amino acid	5.65e-05					DDO,GCLC,FPGS,GOT2,ALDH5A1,NAGS,GGH,ASPA,ADSS,TAT,GOT1	11
Amino Acid Metabolism, Small Molecule Biochemistry	catabolism	Catabolism of L-amino acid	8.74e-05					AASS,GOT2,FTCD,PCYOX1,TAT,HAL,CSAD,AFMID,SHMT1,ASPA,CBS/CBSL,MAT1A,GOT1	13
Cellular Assembly and Organization	accumulation	Accumulation of autophagolysosome	9.91e-05	Increased	2.236		1.855	ATG4C,ATG3,ATG5,ATG4B,BECN1	5
Amino Acid Metabolism, Small Molecule Biochemistry	metabolism	Metabolism of neutral amino acid	0.000153					SLC25A32,PHGDH,HIBADH,AMT,BAAT,SHMT1,PRKCZ,IVD,MCCC1	9
Molecular Transport, RNA Trafficking	transport	Transport of RNA	0.000244		1.754		1.431	FMR1,SRSF3,THOC2,THOC3,SRSF7,RGPD4 (includes others),DDX3X,XPO1,NUDT4,FYTTD1,SARNP,ZFP36,UPF2,EIF4E,THOC5,NUP155,Hnrnpa3,XPOT,HHEX	19
RNA Post-Transcriptional Modification	splicing	Splicing of RNA	0.000276		-0.314		-0.225	SRSF3,HNRNPF,RBMX,WDR83,DDX23,METTL14,DDX47,SLU7,LUC7L3,CDC40,SNRPA1,TXNL4B,HNRNPH3,SRSF10,NPM1,TARDBP,DDX17,SRSF6,FMR1,SRSF1,WTAP,Rbmxl1,HNRNPK,SRSF7,SF3B6,PRPF4,PRPF3,SF3A3,ATXN3,CLK4,MALAT1,CLK1,SNRPD2,HNRNPH1,PRPF4B,MAGOH,CRNKL1,TRA2A,DHX9,CLP1	40
Amino Acid Metabolism, Small Molecule Biochemistry	metabolism	Metabolism of L-aspartic acid	0.000314					DDO,GOT2,ASPA,GOT1,ADSS	5
Small Molecule Biochemistry	metabolism	Metabolism of dicarboxylic acid	0.000363					GOT2,SDHA,ALDH5A1,ACMSD,ACLY,ME1,SUCLA2,ACOT4,STAT5B,SUCLG2,GOT1	11
Cellular Assembly and Organization, Cellular Function and Maintenance	anchoring	Anchoring of microtubules	0.000386					NDEL1,CLASP1,PAFAH1B1,MAPRE1,BCCIP,CEP350,FGFR1OP	7
Nucleic Acid Metabolism, Small Molecule Biochemistry	metabolism	Metabolism of purine nucleotide	0.00054					DPM1,ADK,PANK2,FAM20C,PANK3,SLC25A25,ATP5F1,NUDT9,RORA,AK2,FMO2,NDUFS1,IDH3A,GCK,ATP7A,CLPX,CROT,CYB5R4,PRKAA2,ATP5A1,CBS/CBSL,NUDT15,NT5E,OLA1	24
Amino Acid Metabolism, Small Molecule Biochemistry	metabolism	Metabolism of glycine	0.000573					SLC25A32,PHGDH,AMT,BAAT,SHMT1,PRKCZ	6
Endocrine System Development and Function, Small Molecule Biochemistry	metabolism	Metabolism of androgen	0.000623					AKR1D1,DHRS9,SGPL1,SRD5A2,PLEKHA1,HSD17B6,HSD17B11,ESR1	8
Infectious Diseases	infection	Infection of cervical cancer cell lines	0.000647	Increased	6.663		5.154	PDSS1,THOC2,SP110,AASS,RGP1,NOP56,TECR,PRKAA1,FNTA,TMEM163,CYCS,DDX3X,SLC9A6,ATRAID,IKBKG,TGDS,SSR3,FRS2,MED6,TIMM8A,ZDHHC20,NUP155,ATP6V0B,SUMO2,TATDN1,DDO,RNF170,SENP5,CD74,DNAJB1,HNRNPK,RB1CC1,ELOA,RGPD4 (includes others),CAMK1D,ISG20L2,SPAST,BCL2L2,DDX50,DIMT1,LCN2,CSPP1,UTP11,XPO1,ZMPSTE24,RAP1B,BCLAF1,ETF1,CXCL12,DPM1,RSL1D1,CCNT1,TRMT5,TWF1,PANK3,TUBA8,HNRNPF,ATP6V0D1,KLHDC2,HNRNPU,MED31,P…	88
Hereditary Disorder, Metabolic Disease, Neurological Disease, Organismal Injury and Abnormalities, Skeletal and Muscular Disorders	Leigh syndrome	Leigh syndrome	0.000672					MT-ATP6,DLD,NDUFAF6,NDUFS3,NDUFA9,SDHA,MT-ND3,FOXRED1,MT-ND6,ECHS1,NDUFS4,NDUFS1	12
Energy Production, Lipid Metabolism, Small Molecule Biochemistry	beta-oxidation	Beta-oxidation of fatty acid	0.00075		1.939		1.783	MLYCD,PEX7,ACAA2,TK2,ACADVL,PLIN5,SLC25A17,EHHADH,BDH2,ACADM,HADHB,PPARD,OBP2B,ABCD3,CROT,PEX2,ABCD2,HSD11B1,ESR1,ECHS1	20
Cell Morphology, Cellular Function and Maintenance	autophagy	Autophagy of liver cells	0.00076	Increased	2.186		2.027	SPTSSA,SPTLC2,PRKAA2,SPTLC1,IKBKB	5
Molecular Transport, RNA Trafficking	transport	Transport of mRNA	0.000767		1.404		1.147	FMR1,SRSF3,THOC2,THOC3,SRSF7,RGPD4 (includes others),XPO1,FYTTD1,SARNP,ZFP36,UPF2,EIF4E,THOC5,NUP155,Hnrnpa3,HHEX	16
Developmental Disorder, Hereditary Disorder, Metabolic Disease, Organismal Injury and Abnormalities	fatty acid oxidation disorder	Fatty acid oxidation disorder	0.000867					PPARD,MLYCD,ACADVL,ACAD8,ETFB,ACSF3,SLC25A20,SUGCT,ACADM,HADHB	10
Digestive System Development and Function, Gastrointestinal Disease, Hepatic System Development and Function, Hepatic System Disease, Organ Morphology, Organismal Development, Organismal Injury and Abnormalities	abnormal morphology	Abnormal morphology of liver	0.000869					AGL,PTEN,Mt1,PANK2,ATG5,PPT1,Mt2,G6PC,GLA,IKBKG,PDZK1,ABCD3,SKP2,PEX2,ESR1,HHEX,RB1CC1,RBP1,FGA,IKBKB,ABCG2,APOA1,ATF7,CBS/CBSL,CIAPIN1,MAT1A,STAT5B,EI24,ABCA5,NQO1,BPNT1,ZFP36L2,PROC,ABCB11,STK11,CD1D,SCG5,CDKN1A,SAFB,LIPA,KRAS,TK2,CDK2,FUBP1,BHMT,ARID4A,MAP2K4,ARID4B,RAD17,CYP7A1,NR1I2	51
Developmental Disorder, Hereditary Disorder, Metabolic Disease, Organismal Injury and Abnormalities	inborn error of lipid metabolism	Inborn error of lipid metabolism	0.000872					PPARD,MLYCD,ACADVL,ACAD8,UGCG,ETFB,ACSF3,SLC25A20,NADK2,SUGCT,ACADM,HADHB	12
Amino Acid Metabolism, Small Molecule Biochemistry	catabolism	Catabolism of serine family amino acid	0.00104					CSAD,AMT,SRR,SHMT1,PCYOX1,CBS/CBSL	6
Infectious Diseases	infection	Infection of tumor cell lines	0.00105	Increased	7.087		5.599	PDSS1,SP110,FNTA,CYCS,SLC9A6,FRS2,NUP155,ATP6V0B,SENP5,ELOA,CAMK1D,SPAST,LCN2,G3BP1,CSPP1,UTP11,RAP1B,BCLAF1,EPS15,CXCL12,DPM1,CCNT1,TWF1,ACTR2,PANK3,TUBA8,ATP6V0D1,KLHDC2,HNRNPU,MED31,SUMO1,BMP2K,PIGK,CTBP1,TRAPPC8,HSPA9,CUL5,MDM2,SYVN1,IDH1,ATP6AP2,THOC2,AASS,RGP1,NOP56,TECR,PRKAA1,ERC1,TMEM163,RAB29,DDX3X,ATRAID,IKBKG,TGDS,SSR3,EEA1,MED6,ZDHHC20,TIMM8A,TFRC,SUMO2,HDAC1,TATDN1,DDO,RNF170,CD74,D…	102
Cell Cycle	cell division	Cell division of stem cells	0.00105					NANOG,GNL3,PAFAH1B1,THOC2,CDKN1A,FUBP1,THOC5	7
Developmental Disorder, Hereditary Disorder, Metabolic Disease, Neurological Disease, Organismal Injury and Abnormalities, Skeletal and Muscular Disorders	Leigh syndrome with complex I deficiency	Leigh syndrome with complex I deficiency	0.00105					NDUFAF6,NDUFS3,NDUFA9,MT-ND3,FOXRED1,MT-ND6,NDUFS4	7
Cellular Assembly and Organization	development	Development of mitochondria	0.00118		-0.728		-0.984	HDAC2,PANK2,PNPT1,PTEN,MFN1,STOML2,SLC25A33,BECN1,MTM1,TFAM,GNAS,COL4A3BP,HDAC1,SLIRP	14
Developmental Disorder, Hereditary Disorder, Metabolic Disease, Organismal Injury and Abnormalities	inborn error of amino acid metabolism	Inborn error of amino acid metabolism	0.00128					SLC3A1,DLD,SLC25A15,AASS,DDC,FTCD,ACSF3,QDPR,ASPA,MMAA,SUCLA2,TAZ,ASL,SUGCT,IVD,AHCY,ADK,ETFB,TAT,AUH,AMT,ALDH5A1,CBS/CBSL,PCCB,CTH,MCCC1	26
Molecular Transport, RNA Trafficking	export	Export of RNA	0.00128		1.711		1.394	SRSF3,THOC2,THOC3,SRSF7,RGPD4 (includes others),XPO1,NUDT4,FYTTD1,SARNP,UPF2,EIF4E,THOC5,NUP155,XPOT,HHEX	15
Amino Acid Metabolism, Small Molecule Biochemistry	catabolism	Catabolism of L-aspartic acid	0.00144					GOT2,ASPA,GOT1	3
Organ Morphology, Skeletal and Muscular System Development and Function	isometric tension	Isometric tension of skeletal muscle	0.00144					IFRD1,PRKAA1,PRKAA2	3
Cancer, Organismal Injury and Abnormalities	myxoma	Myxoma	0.00144					KRAS,GNAS,PRKAR1A	3
Drug Metabolism, Lipid Metabolism, Molecular Transport, Small Molecule Biochemistry, Vitamin and Mineral Metabolism	quantity	Quantity of alitretinoin	0.00144					RDH16,RBP1,ALDH8A1	3
Cell Death and Survival	quantity	Quantity of apoptotic fibroblast cell lines	0.00144					ATG5,CDKN1A,BECN1	3
Carbohydrate Metabolism, Molecular Transport, Nucleic Acid Metabolism, Small Molecule Biochemistry	transport	Transport of UDP-N-acetylglucosamine	0.00144					SLC25A33,SLC35B4,SLC35A3	3
Metabolic Disease	mitochondrial disorder	Mitochondrial disorder	0.00146					NFU1,TRMT5,PNPT1,DLD,MRPL3,MT-ND3,NDUFAF1,TMEM70,NDUFAF4,IFNGR1,TFAM,FARS2,NDUFA9,NARS2,ATP5A1,PNPLA8,MT-ND6,ECHS1,MT-ATP6,COA5,NDUFAF6,TMEM126B,ETFB,SDHA,FOXRED1,COA3,PDHA1,NDUFS4,NDUFS1,GFM1,NDUFS3,TACO1,AIFM1,UQCRB	34
Vitamin and Mineral Metabolism	metabolism	Metabolism of vitamin	0.00154	Increased	2.07		1.683	RDH16,GCLC,DHRS9,CYP3A7,RETSAT,CXCL10,CBR1,CYP2J2,RBP1,PPARD,GSTO1,RDH14,CYP2B6,DHFR,CYP2C8,CYP3A5,ACMSD,SHMT1,GGH,PLB1,ALDH8A1,CYP26A1	22
DNA Replication, Recombination, and Repair, Molecular Transport	depletion	Depletion of mitochondrial DNA	0.00155		-1.477		-1.383	PDSS2,TK2,TFAM,RRM1,LCLAT1	5
Cell Signaling	redox signal response	Redox signal response	0.00155					SELENOS,ARNTL,CLOCK,NPAS2,RNF7	5
Nucleic Acid Metabolism, Small Molecule Biochemistry	synthesis	Synthesis of purine base	0.00155					DHFR,GMPS,SHMT1,PRPS1,PNP	5
Gastrointestinal Disease, Hepatic System Disease, Organismal Injury and Abnormalities	bleeding	Bleeding of liver	0.00155		-1.929		-1.462	IKBKG,Mt1,RB1CC1,MAP2K4,Mt2,MKL2,IKBKB,FGA,TBK1,PROC	10
Cellular Assembly and Organization	formation	Formation of mitochondrial cristae	0.00174					OMA1,AFG3L2,Afg3l1,SAMM50,TAZ,TARDBP	6
Post-Translational Modification	methylation	Methylation of protein	0.00194					HNMT,COQ3,PRMT3,FAM98A,FAM103A1,CBS/CBSL,INMT,BHMT,COQ5,ETF1,NNMT	11
Digestive System Development and Function, Gastrointestinal Disease, Hepatic System Development and Function, Hepatic System Disease, Organismal Development, Organismal Injury and Abnormalities	abnormal morphology	Abnormal morphology of hepatobiliary system	0.00197					AGL,PTEN,Mt1,PANK2,ATG5,PPT1,GUCY1B3,Mt2,G6PC,GLA,IKBKG,PDZK1,ABCD3,SKP2,PEX2,ESR1,HHEX,RB1CC1,RBP1,FGA,IKBKB,ABCG2,APOA1,ATF7,CBS/CBSL,CIAPIN1,MAT1A,STAT5B,EI24,ABCA5,NQO1,BPNT1,ZFP36L2,PROC,ABCB11,STK11,CD1D,SCG5,CDKN1A,SAFB,LIPA,KRAS,TK2,CDK2,FUBP1,BHMT,ARID4A,MAP2K4,ARID4B,RAD17,CYP7A1,NR1I2	52
Post-Translational Modification	geranylgeranylation	Geranylgeranylation of protein	0.00201					RABGGTB,PGGT1B,FNTA,CHM	4
Amino Acid Metabolism, Small Molecule Biochemistry	metabolism	Metabolism of L-cysteine	0.00201					GCLC,CSAD,PCYOX1,CTH	4
Nucleic Acid Metabolism, Small Molecule Biochemistry	synthesis	Synthesis of AMP	0.00201					PRPS1,PPA1,PRPS2,ADSS	4
Small Molecule Biochemistry	synthesis	Synthesis of sphinganine	0.00201		1.084		1.084	SPTSSA,SPTLC2,SPTLC1,ORMDL1	4
Cellular Response to Therapeutics	radiosensitivity	Radiosensitivity of tumor cell lines	0.00204		-0.913		-0.758	ATG4C,ATG5,ATG3,XRCC5,AIFM1,MDM2,EIF4E,ATG4B,NPM1,BECN1	10
Neurological Disease, Organismal Injury and Abnormalities	leukoencephalopathy	Leukoencephalopathy	0.00206					MT-ATP6,PEX7,DLD,NDUFAF6,HSPD1,SDHA,MT-ND3,FOXRED1,NDUFS4,NDUFS1,NDUFS3,NDUFA9,RARS,ABCD2,AIFM1,ASPA,POLR1C,EIF2B5,HIKESHI,MT-ND6,ECHS1,CYP7A1,TARDBP,NR1I2	24
Infectious Diseases	infection	Infection by HIV-1	0.00214	Increased	8.984		7.258	TAGLN2,PDSS1,CYP3A7,SP110,FNTA,FXR1,AQR,CYCS,LIN7C,SLC9A6,AFG3L2,PSMA1,NUP155,PGM1,SENP5,ELOA,RBM7,CAMK1D,SPAST,CLOCK,CSPP1,PSMD12,PTGES3,PRPF38A,RAP1B,BCLAF1,EIF2B5,CXCL12,DPM1,CCNT1,TWF1,PANK3,TUBA8,FPGS,KLHDC2,HNRNPU,MED31,PSMA3,TRIM44,BMP2K,TUBB2A,SLU7,SNRPA1,CACNA2D3,RMI1,UQCRFS1,PIGK,HDAC2,SUB1,TRAPPC8,SAMM50,IDH1,PFKL,THOC2,AASS,RGP1,TECR,PRKAA1,TMEM163,DDX23,DDX3X,IKBKG,TGDS,SSR3,MED6,ZDH…	121
Carbohydrate Metabolism, Molecular Transport	quantity	Quantity of glycogen	0.00228		1.995		1.869	AGL,GCKR,ACADVL,RPS6KA3,G6PC,NQO1,PDK4,SLC13A1,OSTM1,ABCG2,PPARD,ABCB11,CD36,GCK,GNAS,PPP1R3C,PCYT1A,SCG5,PRKAA2,HSD11B1,CTH,RPS6KB1	22
Developmental Disorder, Hereditary Disorder, Metabolic Disease, Organismal Injury and Abnormalities	Mitochondrial complex I deficiency	Mitochondrial complex I deficiency	0.00245					NDUFAF6,NDUFS3,TMEM126B,NDUFA9,MT-ND3,NDUFAF1,FOXRED1,MT-ND6,NDUFAF4,NDUFS4,NDUFS1	11
Infectious Diseases	infection	Infection of cells	0.00264	Increased	9.568		7.878	TAGLN2,RSAD2,PDSS1,SP110,FNTA,FXR1,AQR,CYCS,LIN7C,SLC9A6,AFG3L2,FRS2,PSMA1,NUP155,ATP6V0B,PGM1,SENP5,CFI,RBM7,ELOA,CAMK1D,SPAST,CLOCK,LCN2,G3BP1,CSPP1,UTP11,PSMD12,PTGES3,PRPF38A,RAP1B,BCLAF1,EIF2B5,EPS15,CXCL12,DPM1,CCNT1,ACTR2,TWF1,PANK3,ATP6V0D1,TUBA8,FPGS,KLHDC2,HNRNPU,MED31,PSMA3,SUMO1,TBK1,TRIM44,BMP2K,RPL5,SLU7,SNRPA1,RMI1,UQCRFS1,PIGK,CTBP1,SUB1,TRAPPC8,SAMM50,HSPA9,CUL5,MDM2,SYVN1,IDH1,A…	152
Small Molecule Biochemistry	biosynthesis	Biosynthesis of ubiquinone	0.00282					PDSS2,PDSS1,COQ3,COQ8A,COQ5	5
Endocrine System Development and Function, Lipid Metabolism, Small Molecule Biochemistry	conversion	Conversion of dihydrotestosterone	0.00282		1.387		1.008	Hsd3b4 (includes others),RDH16,SRD5A2,HSD3B1,HSD17B6	5
Digestive System Development and Function, Gastrointestinal Disease, Hepatic System Development and Function, Hepatic System Disease, Infectious Diseases, Inflammatory Disease, Inflammatory Response, Organ Development, Organismal Injury and Abnormalities	infection	Infection by Hepatitis C virus genotype 1	0.00282					ADK,IMPDH2,CYP3A7,CYP3A5,CDH1	5
Lipid Metabolism, Small Molecule Biochemistry	metabolism	Metabolism of succinic acid	0.00282					ALDH5A1,SDHA,SUCLA2,STAT5B,SUCLG2	5
Molecular Transport	nuclear export	Nuclear export	0.00296	Increased	2.219		1.909	THOC2,NEMF,THOC3,XPO1,STYX,HSPA9,NUDT4,FYTTD1,SARNP,UPF2,EIF4E,THOC5,NUP155,AHCYL1,XPOT,NPM1,MAPK9,HHEX,LSG1	19
Molecular Transport, RNA Trafficking	export	Export of mRNA	0.00297		1.353		1.096	SRSF3,THOC2,THOC3,SRSF7,RGPD4 (includes others),XPO1,FYTTD1,SARNP,UPF2,EIF4E,THOC5,NUP155,HHEX	13
Developmental Disorder, Hereditary Disorder, Metabolic Disease, Organismal Injury and Abnormalities	mitochondrial respiratory chain deficiency	Mitochondrial respiratory chain deficiency	0.00305					NDUFAF6,TMEM126B,ETFB,SDHA,MT-ND3,NDUFAF1,FOXRED1,TMEM70,COA3,NDUFS4,NDUFAF4,NDUFS1,NDUFS3,NDUFA9,TACO1,ATP5A1,MT-ND6,UQCRB	18
Amino Acid Metabolism, Small Molecule Biochemistry	synthesis	Synthesis of alpha-amino acid	0.00338	Increased	2.75		2.438	PHGDH,CNDP2,GOT2,GPT,SRR,SHMT1,CBS/CBSL,GLS2,CTH,BHMT,GOT1,ASNS	12
Cellular Growth and Proliferation, Embryonic Development	pluripotency	Pluripotency of embryonic stem cell lines	0.00356		1.929		1.427	DDX47,NANOG,HNRNPK,NIFK,HNRNPU,SRSF7,KRR1,CETN2,TARDBP	9
Cancer, Dermatological Diseases and Conditions, Organismal Injury and Abnormalities	hyperplasia	Hyperplasia of dermis	0.00362	Decreased	-2.138		-2.178	IKBKG,GJB2,HDAC2,PTEN,SMAD7,TRPA1,HDAC1,TBK1	8
Amino Acid Metabolism, Small Molecule Biochemistry	metabolism	Metabolism of taurine	0.00427					PHGDH,CSAD,BAAT,STAT5B	4
Cardiovascular Disease, Immunological Disease, Inflammatory Disease, Inflammatory Response, Organismal Injury and Abnormalities	polyarteritis nodosa	Polyarteritis nodosa	0.00427					DHFR,IMPDH2,PPAT,HPRT1	4
Organismal Injury and Abnormalities	premalignant lesion	Premalignant lesion	0.00427					PTEN,SMAD7,MDM2,CDH1	4
Nucleic Acid Metabolism, Small Molecule Biochemistry	synthesis	Synthesis of deoxyribonucleotide	0.00468					ADK,RRM1,SHMT1,DTYMK,CMPK2	5
Dermatological Diseases and Conditions, Hair and Skin Development and Function, Organ Morphology, Organismal Injury and Abnormalities	abnormal morphology	Abnormal morphology of sparse hair	0.0048					IKBKG,SCG5,CLPS,DGAT1,ELOVL3,STAT5B,TBK1,NDUFS4	8
Amino Acid Metabolism, Post-Translational Modification, Small Molecule Biochemistry	conversion	Conversion of amino acids	0.0048	Increased	2.813		2.373	OAT,QPCT,FPGS,DDC,NAGS,ODC1,CBS/CBSL,ASNS	8
Organ Development, Renal and Urological System Development and Function	glomerular filtration rate	Glomerular filtration rate of kidney	0.0048		-0.747		-0.857	Cyp4a14,CYP4A11,FXYD4,SGK1,MYO1E,NT5E,KCNJ1,UMOD	8
Neurological Disease, Organismal Injury and Abnormalities, Psychological Disorders	leukodystrophy	Leukodystrophy	0.00497					PEX7,HSPD1,ABCD2,RARS,AIFM1,ASPA,POLR1C,EIF2B5,HIKESHI,CYP7A1,TARDBP,NR1I2	12
Cellular Assembly and Organization, DNA Replication, Recombination, and Repair	quantity	Quantity of centrosome	0.00497	Decreased	-2.654		-2.528	CHMP1A,ATG5,SKP2,CDKN1A,CDK2,CUL1,CHMP5,CHMP1B,NPM1,DHX9,Igh,BECN1	12
Infectious Diseases	productive infection	Productive infection of cervical cancer cell lines	0.00501	Increased	5.643		4.562	DPM1,TWF1,PDSS1,PANK3,SP110,TUBA8,AASS,TECR,HNRNPU,KLHDC2,PRKAA1,MED31,FNTA,CYCS,DDX3X,SLC9A6,SDC1,BMP2K,TGDS,POLR2L,SSR3,PGRMC2,CDC40,MED6,ZDHHC20,TIMM8A,TATDN1,DDO,VPS4A,SENP5,RB1CC1,ELOA,RPS6KA3,RGPD4 (includes others),MED17,CAMK1D,ISG20L2,DDX50,XPO1,ZMPSTE24,DNAJA2,BCLAF1,SUCLG2	43
Cell Morphology, Digestive System Development and Function, Gastrointestinal Disease, Hepatic System Development and Function, Hepatic System Disease, Organ Morphology, Organismal Development, Organismal Injury and Abnormalities, Tissue Morphology	abnormal morphology	Abnormal morphology of hepatocytes	0.00502					LIPA,AGL,KRAS,TK2,Mt1,ATG5,RB1CC1,Mt2,IKBKB,ABCG2,BPNT1,IKBKG,ABCB11,STK11,SKP2,CDKN1A,CBS/CBSL,ESR1,HHEX	19
Metabolic Disease, Neurological Disease, Organismal Injury and Abnormalities, Skeletal and Muscular Disorders	mitochondrial encephalomyopathy	Mitochondrial encephalomyopathy	0.00508					MT-ATP6,DLD,MRPL3,NDUFAF6,SDHA,MT-ND3,FOXRED1,TMEM70,NDUFS4,NDUFS1,NDUFS3,NDUFA9,AIFM1,MT-ND6,ECHS1	15
Lipid Metabolism, Small Molecule Biochemistry, Vitamin and Mineral Metabolism	metabolism	Metabolism of retinoid	0.00514	Increased	2.57		2.158	RDH16,DHRS9,CYP3A7,RETSAT,CYP2J2,RBP1,PPARD,RDH14,CYP2B6,CYP2C8,CYP3A5,PLB1,ALDH8A1,CYP26A1	14
Gastrointestinal Disease	absorption	Abnormal absorption of mineral in intestine	0.00526					Mt1,Mt2,TFRC	3
Nervous System Development and Function, Neurological Disease, Organ Morphology, Organismal Development, Organismal Injury and Abnormalities	abnormal morphology	Abnormal morphology of cerebellar lobule	0.00526					FUBP1,MID1,NDUFS4	3
Hereditary Disorder, Ophthalmic Disease, Organismal Injury and Abnormalities	atrophia bulborum hereditaria	Atrophia bulborum hereditaria	0.00526					TSPAN12,MAOB,MAOA	3
Small Molecule Biochemistry	cleavage	Cleavage of phosphate	0.00526					ITPA,NUDT4,RGS16	3
Lipid Metabolism, Molecular Transport, Small Molecule Biochemistry	export	Export of bile acid	0.00526					ABCB11,SLC10A2,ABCC3	3
Cellular Assembly and Organization	fusion	Fusion of endocytotic vesicle	0.00526					HTATIP2,EEA1,STX7	3
Cancer, Organismal Injury and Abnormalities, Reproductive System Disease	endometrial carcinoma	Grade 2 endometrial carcinoma	0.00526					KRAS,PRLR,PTEN	3
Lipid Metabolism, Small Molecule Biochemistry	hydrolysis	Hydrolysis of 1,2-diacylglycerol	0.00526					PAFAH1B2,PAFAH1B1,PAFAH2	3
Carbohydrate Metabolism, Lipid Metabolism, Small Molecule Biochemistry	hydrolysis	Hydrolysis of 1-palmitoyl-2-acetyl-phosphatidylcholine	0.00526					PAFAH1B2,PAFAH1B1,PAFAH2	3
Cancer, Organismal Injury and Abnormalities	hyperplasia	Hyperplasia of mucosa cells	0.00526					KRAS,CXCL12,SET	3
Developmental Disorder, Endocrine System Disorders, Neurological Disease, Organismal Injury and Abnormalities, Reproductive System Disease	male hypogonadotropic hypogonadism	Male hypogonadotropic hypogonadism	0.00526					PRLR,LHCGR,ESR1	3
Cell-To-Cell Signaling and Interaction, Cellular Assembly and Organization, Cellular Development, Cellular Function and Maintenance, Cellular Growth and Proliferation, Nervous System Development and Function, Tissue Development	maturation	Maturation of excitatory synapses	0.00526					HDAC2,SYNGAP1,HDAC1	3
Lipid Metabolism, Small Molecule Biochemistry	metabolism	Metabolism of 20-hydroxyeicosatetraenoic acid	0.00526					CYP2C18,FDX1,CYP2C8	3
Drug Metabolism	metabolism	Metabolism of carbamazepine	0.00526					CYP3A7,CYP2C8,CYP3A5	3
Drug Metabolism, Lipid Metabolism, Small Molecule Biochemistry, Vitamin and Mineral Metabolism	metabolism	Metabolism of paclitaxel	0.00526					CYP2B6,CYP2C8,CYP3A5	3
Cell-To-Cell Signaling and Interaction, Post-Translational Modification, Small Molecule Biochemistry	modification	Modification of 5-hydroxytryptamine	0.00526					DDC,MAOB,MAOA	3
Cell Morphology, Cellular Development, Embryonic Development, Nervous System Development and Function, Tissue Development	patterning	Patterning of axons	0.00526					CASP3,GRM5,MAOA	3
Carbohydrate Metabolism, Small Molecule Biochemistry	phosphorylation	Phosphorylation of D-glucose	0.00526					GCKR,GCK,G6PC	3
Cell Death and Survival, Embryonic Development	quantity	Quantity of apoptotic embryonic cell lines	0.00526					ATG5,CDKN1A,BECN1	3
Cell Cycle	senescence	Senescence of lymphocytes	0.00526					UBE3A,PTEN,EIF4E	3
RNA Post-Transcriptional Modification	splicing	Splicing of mRNA	0.00569		-0.923		-0.778	SRSF6,FMR1,DDX17,SRSF1,WTAP,Rbmxl1,HNRNPK,SRSF7,SF3B6,RBMX,WDR83,MALAT1,METTL14,SNRPD2,SLU7,CDC40,MAGOH,TXNL4B,HNRNPH3,SRSF10,TRA2A,CRNKL1,NPM1,DHX9	24
Drug Metabolism	metabolism	Metabolism of xenobiotic	0.00591		1.949		1.616	CYP3A7,CYP2J2,Akr1c12/Akr1c13,NQO1,RORA,Gsta4,FMO2,GSTO1,CYP2B6,CYP2C8,CYP3A5,AOX1,RORC,CYP26A1,NR1I2	15
Amino Acid Metabolism	abnormal quantity	Abnormal quantity of amino acids	0.00602					DDO,SLC6A6,ACADVL,ATG5,PDK4,BHMT,OAT,ATG3,ALDH5A1,CBS/CBSL,MAT1A,ASL,CTH,LIAS	14
Cell Morphology, Cellular Function and Maintenance	autophagy	Autophagy of fibroblasts	0.00603		1.188		0.986	Map3k7,IKBKG,ATG5,PRKAA1,PRKAA2,IKBKB	6
Lipid Metabolism, Small Molecule Biochemistry	metabolism	Metabolism of medium chain dicarboxylic acid	0.00603					SDHA,ALDH5A1,ME1,SUCLA2,STAT5B,SUCLG2	6
Nucleic Acid Metabolism, Small Molecule Biochemistry	metabolism	Metabolism of nucleoside triphosphate	0.00617	Increased	2.027		1.649	FAM20C,ATP5F1,HSPD1,NDUFAF1,CYCS,AK2,TFAM,CLPX,ATP5A1,PNP,GLS2,NT5E,MT-ATP6,KRAS,ADK,SLC25A25,G0S2,PDHA1,DTYMK,NDUFS1,ATP7A,GZMH,MCU,PRKAA2,LONP1,NUDT15,OLA1,CMPK2,CCNB1,NNMT	30
Metabolic Disease, Neurological Disease, Skeletal and Muscular Disorders	mitochondrial myopathy	Mitochondrial myopathy	0.00631					MT-ATP6,COA5,DLD,MRPL3,NDUFAF6,SDHA,MT-ND3,FOXRED1,TMEM70,NDUFS4,NDUFS1,NDUFS3,NDUFA9,AIFM1,PNPLA8,MT-ND6,ECHS1	17
Carbohydrate Metabolism	gluconeogenesis	Gluconeogenesis	0.00635		1.897		1.868	Ccl2,SERPINA12,SELENOS,PGM1,RBP1,G6PC,NQO1,TAT,ACADM,CRY1,PPP4R3A,IGFBP1,CD36,ARNTL,GCK,STK11,PGK1,SLC35B4,CTH,PPP4R3B,ARPP19	21
Cancer, Dermatological Diseases and Conditions, Organismal Injury and Abnormalities	hyperplasia	Hyperplasia of epidermal cells	0.00641		-1.912		-2.019	IKBKG,GJB2,HDAC2,PTEN,SMAD7,TRPA1,HDAC1	7
Developmental Disorder, Hereditary Disorder, Neurological Disease, Organismal Injury and Abnormalities	syndromic X-linked mental retardation	Syndromic X-linked mental retardation	0.00651					EIF2S3,ATP7A,HPRT1,RBMX,ATRX,ATP6AP2,LAS1L,TAF1,BCAP31,SLC9A6	10
Lipid Metabolism, Small Molecule Biochemistry, Vitamin and Mineral Metabolism	metabolism	Metabolism of terpenoid	0.00662	Increased	2.116		1.771	CNBP,DHRS9,CYP3A7,ACAT2,PRKAA1,G6PC,SAA1,INHBA,RDH14,SRD5A2,PEX2,PLEKHA1,CYP39A1,HSD11B1,PLB1,ESR1,CYP26A1,AKR1D1,CXCL10,CYP2J2,RBP1,RORA,PMVK,PPARD,CYP3A5,APOA1,APLP2,STAT5B,AACS,INSIG2,RDH16,DPM1,APOA4,RETSAT,YWHAH,CYP2B6,BAAT,HSD17B7,ASPA,GGPS1,LHCGR,ALDH8A1,MAOA,Hsd3b4 (includes others),LIPA,SGPL1,CBR1,NUS1,SLC10A2,CES1,PRLR,FDX1,CYP2C8,ACLY,RORC,CYP7A1,NR1I2	57
Cell Morphology, Cellular Assembly and Organization	morphology	Morphology of mitochondria	0.00669					PTEN,NFS1,HSPD1,EHHADH,TP53INP1,RNF7,MTFP1,PRDX3,ULK1,TFAM,ATG3,CYB5R4,PPP2CB,PNP,PNPLA8,RPS6KB1,GCLC,MFN1,BCL2L2,DAP3,ABCG2,NDUFS4,NDUFS1,NFATC3,OMA1,SLN,AIFM1,LONP1	28
Lipid Metabolism, Small Molecule Biochemistry	storage	Storage of lipid	0.00682		0.748		0.645	EIF4EBP2,LIPA,ITGAV,UGCG,PLIN5,RBP1,DGAT1,TMEM135,OSTM1,GLA,CRY1,LPIN1,CD36,PEX2,APOA1,OSBPL11,STAT5B,NRIP1	18
Metabolic Disease, Organismal Injury and Abnormalities, Renal and Urological Disease	aciduria	Aciduria	0.00684					MLYCD,UMPS,DLD,AASS,ETFB,ACSF3,L2HGDH,DHTKD1,MMAA,SUCLA2,PCCB,ASL,IVD,SUGCT,MCCC1	15
Cellular Assembly and Organization	formation	Formation of autophagic vacuoles	0.00691					ULK1,KRAS,ATG4C,WIPI2,ATG16L1,ATG5,ATG3,RB1CC1,RAB1A,ATG4B,BECN1	11
Connective Tissue Disorders, Organismal Injury and Abnormalities, Tissue Morphology	abnormal morphology	Abnormal morphology of fat pad	0.00702					Ccl2,CLCN3,LIPA,RETSAT,TP53INP1,PRDX3,PPARD,CD36,OMA1,GNAS,SLC30A5,HSD11B1,STAT5B,LHCGR	14
Cellular Compromise	fragmentation	Fragmentation of mitochondria	0.0071		1.495		1.3	HSPA9,OMA1,CCNC,ATG3,VPS35,MFN1,AIFM1,DDHD1,SUMO1,DAP3,BCAP31,LCLAT1	12
Molecular Transport, RNA Trafficking	nuclear export	Nuclear export of RNA	0.0071					XPO1,THOC2,THOC3,NUDT4,FYTTD1,SARNP,UPF2,EIF4E,THOC5,NUP155,XPOT,HHEX	12
Metabolic Disease, Organismal Injury and Abnormalities, Renal and Urological Disease	organic aciduria	Organic aciduria	0.0071					MLYCD,UMPS,DLD,ETFB,ACSF3,MMAA,SUCLA2,L2HGDH,PCCB,IVD,SUGCT,MCCC1	12
Energy Production, Lipid Metabolism, Small Molecule Biochemistry	oxidation	Oxidation of palmitic acid	0.0071		1.437		1.285	PPARD,LPIN1,CD36,TK2,ABCD3,PRKAA1,GOT2,PLIN5,PRKAA2,APOA1,PNPLA8,PDK4	12
Gastrointestinal Disease, Hepatic System Disease, Organismal Injury and Abnormalities	compensated cirrhosis	Compensated cirrhosis	0.00729					ADK,IMPDH2,CYP3A7,CYP3A5,APOA1	5
Organ Development, Organ Morphology, Organismal Development, Skeletal and Muscular System Development and Function	mass	Mass of soleus muscle	0.00729					NFATC3,IFRD1,PRKAA1,PRKAA2,DGAT1	5
Gastrointestinal Disease, Hepatic System Disease, Organismal Injury and Abnormalities	degeneration	Degeneration of liver	0.00731		-1.201		-0.795	Mt1,RB1CC1,XRCC5,Mt2,IKBKB,SRSF10,ESR1,TBK1,PROC	9
Nucleic Acid Metabolism	metabolism	Metabolism of nucleic acid component or derivative	0.00762		1.88		1.396	PANK2,ATP5F1,GUCY1B3,HPRT1,CYCS,FMO2,INHBA,CLPX,SHMT1,PPA1,ATP5A1,MT-ATP6,MLYCD,ADSS,SNX13,RRM1,GZMH,ATP7A,APOA1,CBS/CBSL,LONP1,NNMT,CXCL12,DPM1,PANK3,NUDT9,FPGS,EHHADH,AK2,TFAM,BAAT,PNP,NT5E,AHCY,UGDH,ADK,ENTPD4,SET,CES1,NDUFS1,CRY1,IDH3A,CROT,MCU,OLA1,ATP6AP2,NDUFAF1,CYB5R4,UPRT,ACOT4,GRM8,UMPS,IMPDH2,SLC25A25,G0S2,PAPSS1,RORA,TSHB,NMNAT1,CYP3A5,GMPS,NUDT4,CASP3,CMPK2,FAM20C,ITPA,HSPD1,PRPS2,NQ…	98
Amino Acid Metabolism, Small Molecule Biochemistry	catabolism	Catabolism of sulfur amino acid	0.00778					CSAD,AMT,PCYOX1,MAT1A	4
Cell-mediated Immune Response, Cellular Movement, Hematological System Development and Function, Immune Cell Trafficking, Inflammatory Response, Lymphoid Tissue Structure and Development	chemotaxis	Chemotaxis of Th1 cells	0.00778					Ccl2,CXCL12,CCL5,CXCL10	4
Hematological Disease	hyperhomocysteinemia	Hyperhomocysteinemia	0.00778					CXCL12,DHFR,CBS/CBSL,CTH	4
Cellular Response to Therapeutics	radiosensitivity	Radiosensitivity of breast cancer cell lines	0.00778		-1.067		-0.814	ATG3,EIF4E,ATG4B,NPM1	4
RNA Post-Transcriptional Modification	unwinding	Unwinding of RNA	0.00778		1.969		1.633	DDX17,DDX21,EIF4A1,DDX50	4
Lipid Metabolism, Nucleic Acid Metabolism, Small Molecule Biochemistry	metabolism	Metabolism of acyl-coenzyme A	0.00796					MLYCD,ACAA2,BAAT,ACLY,EHHADH,SUCLA2,ACOT4,CES1,Acot1,SUCLG2	10
RNA Post-Transcriptional Modification	processing	Processing of mRNA	0.0081		-1.065		-0.971	DHX15,RBMX,WDR83,PABPN1,METTL14,CSTF3,SLU7,CDC40,TXNL4B,HNRNPH3,SAFB,SRSF10,NPM1,DDX17,SRSF6,FMR1,SRSF1,WTAP,Rbmxl1,HNRNPK,SRSF7,FAM103A1,SF3B6,PRPF3,MTPAP,CSTF1,SF3A3,IWS1,MALAT1,SNRPD2,CDC73,MAGOH,AHCYL1,TRA2A,CRNKL1,DHX9	36
Cellular Assembly and Organization	quantity	Quantity of lipid droplets	0.00815		-0.21		-0.291	CTBP1,CHD7,DGAT1,CES1,BCL2L2,DDX3X,CD36,PHC3,PPP1R3C,PCYT1A,ATP2C1,SIGMAR1,CBS/CBSL,ESR1	14
Cellular Function and Maintenance, Molecular Transport, Small Molecule Biochemistry	homeostasis	Homeostasis of transition metal ion	0.00817					SLC40A1,Mt1,FTL,ATP6V0D1,Mt2,BDH2,ATP6AP1,ATP6V1G1,ATP7A,SLC30A5,APLP2,ACO1,Hamp/Hamp2,TMEM199,TFRC,SLC39A10,HFE	17
Cellular Assembly and Organization	formation	Formation of lysosome	0.0084					ULK1,VPS4A,KRAS,ATG4C,WIPI2,ATG5,ATG3,ATG16L1,RB1CC1,RAB1A,ATG4B,BECN1	12
Cancer, Endocrine System Disorders, Organismal Injury and Abnormalities	growth	Growth of endocrine gland tumor	0.00844		0		0	CTSV,PTEN,MME,SKP2,CTSB,ODC1	6
Gastrointestinal Disease, Hepatic System Disease	cholestasis	Cholestasis	0.00851					LIPA,RDH16,AKR1D1,SLC35A1,ABCB6,SLC17A1,Slco1a4,SLC10A2,ABCG2,SLC12A2,IKBKG,ABCB11,GJB2,PEX2,BAAT,CDKN1A,APOA1,UQCRFS1,ABCC3,CYP7A1	20
Endocrine System Disorders, Organismal Injury and Abnormalities	benign thyroid nodule	Benign thyroid nodule	0.00964					FTL,GLOD4,HIBADH,PDIA4,CTSB,ANXA5,APOA1,PSMA3,PRDX2,TPO	10
Infectious Diseases	infection	Infection by RNA virus	0.0108	Increased	9.516		7.797	EIF4EBP2,TAGLN2,RSAD2,PDSS1,CYP3A7,SP110,FNTA,FXR1,AQR,CYCS,LIN7C,SLC9A6,AFG3L2,FRS2,PSMA1,NUP155,ATP6V0B,PGM1,SENP5,CFI,ELOA,RBM7,FGA,CAMK1D,SPAST,CLOCK,LCN2,G3BP1,CSPP1,UTP11,PSMD12,RRM1,PTGES3,PRPF38A,RAP1B,APOA1,BCLAF1,EIF2B5,EPS15,CXCL12,DPM1,CCNT1,GABRR3,ACTR2,TWF1,PANK3,ATP6V0D1,TUBA8,FPGS,KLHDC2,HNRNPU,MED31,PSMA3,TBK1,TRIM44,BMP2K,TUBB2A,RPL5,SLU7,SNRPA1,CACNA2D3,RMI1,SIGMAR1,UQCRFS1,PIG…	171
Lipid Metabolism, Nucleic Acid Metabolism, Small Molecule Biochemistry	synthesis	Synthesis of acetyl-coenzyme A	0.0108					MLYCD,DLD,ACLY,PDK4,PDHA1	5
Amino Acid Metabolism, Small Molecule Biochemistry	synthesis	Synthesis of serine family amino acid	0.0108					PHGDH,SRR,SHMT1,CBS/CBSL,CTH	5
Lipid Metabolism, Small Molecule Biochemistry	synthesis	Synthesis of sphingomyelin	0.0108					SPTLC2,ABCA8,SGPL1,SPTLC1,APOA1	5
Developmental Disorder, Hereditary Disorder, Neurological Disease, Organismal Injury and Abnormalities	X-linked mental retardation	X-linked mental retardation	0.011					FMR1,GDI1,SCN7A,THOC2,RPS6KA3,HPRT1,RBMX,MID2,KDM6A,DDX3X,SLC9A6,ACSL4,EIF2S3,ATP7A,ABCD2,ATRX,ATP6AP2,LAS1L,TAF1,CLCN4,BCAP31,MAOA	22
Cancer, Organismal Injury and Abnormalities, Reproductive System Disease	infiltrating lobular breast carcinoma	Infiltrating lobular breast carcinoma	0.0111					PI4K2A,CHD1,PDK4,G0S2,LHCGR,ESR1,TOP2B	7
Cancer, Hematological Disease, Immunological Disease, Organismal Injury and Abnormalities	M1 childhood acute myeloid leukemia	M1 childhood acute myeloid leukemia	0.0111					IMPDH2,DHFR,RRM1,PPAT,HPRT1,PRIM1,TOP2B	7
Cancer, Hematological Disease, Immunological Disease, Organismal Injury and Abnormalities	M2 childhood acute myeloid leukemia	M2 childhood acute myeloid leukemia	0.0111					IMPDH2,DHFR,RRM1,PPAT,HPRT1,PRIM1,TOP2B	7
Cancer, Hematological Disease, Immunological Disease, Organismal Injury and Abnormalities	M4 childhood acute myeloid leukemia	M4 childhood acute myeloid leukemia	0.0111					IMPDH2,DHFR,RRM1,PPAT,HPRT1,PRIM1,TOP2B	7
Cancer, Hematological Disease, Immunological Disease, Organismal Injury and Abnormalities	M5a childhood acute myeloid leukemia	M5a childhood acute myeloid leukemia	0.0111					IMPDH2,DHFR,RRM1,PPAT,HPRT1,PRIM1,TOP2B	7
Cancer, Hematological Disease, Immunological Disease, Organismal Injury and Abnormalities	M5b childhood acute monocytic leukemia	M5b childhood acute monocytic leukemia	0.0111					IMPDH2,DHFR,RRM1,PPAT,HPRT1,PRIM1,TOP2B	7
Cancer, Hematological Disease, Immunological Disease, Organismal Injury and Abnormalities	M6 childhood acute erythroid leukemia	M6 childhood acute erythroid leukemia	0.0111					IMPDH2,DHFR,RRM1,PPAT,HPRT1,PRIM1,TOP2B	7
Cancer, Hematological Disease, Immunological Disease, Organismal Injury and Abnormalities	M7 childhood acute myeloid leukemia	M7 childhood acute myeloid leukemia	0.0111					IMPDH2,DHFR,RRM1,PPAT,HPRT1,PRIM1,TOP2B	7
Cancer, Endocrine System Disorders, Organismal Injury and Abnormalities	thyroid adenoma	Thyroid adenoma	0.0111					PPARD,PTEN,GNAS,CTSB,ANXA5,APOA1,PRDX2,DAP3,TPO	9
Cellular Assembly and Organization, Cellular Function and Maintenance	organization	Organization of nucleus	0.0113					TOP1,CHMP7,ITPA,EHMT1,SYNE2,CHMP1B,CTCF,CHMP1A,SAFB,NUP155,NPM1,HDAC1,VPS4A,HDAC2,PITPNB,LEMD3,NUCKS1,TOR1A,SPAST,Nolc1,ZMPSTE24,ZNF830,SEH1L,Gm15807/Hmgn5,CHMP5	25
Amino Acid Metabolism, Small Molecule Biochemistry	metabolism	Metabolism of glutamine	0.0115					PHGDH,PPAT,ALDH5A1,ME1,IDH1,PRKCZ	6
Carbohydrate Metabolism, Molecular Transport	transport	Transport of glycosides	0.0115		1.982		1.644	ATP7A,Slco1a4,SLC25A33,SLC35B4,SLC35A3,ABCC3	6
Behavior, Reproductive System Development and Function	mating behavior	Mating behavior	0.0116	Increased	2.166		1.864	SP4,ZMPSTE24,TAAR5,PTEN,IMPA1,OR2H2,APLP2,ACVR2A,SAFB,LHCGR,ESR1,SLC12A2	12
Cancer, Hematological Disease, Immunological Disease, Organismal Injury and Abnormalities	core binding factor acute myeloid leukemia	Core binding factor acute myeloid leukemia	0.0117					KRAS,HDAC2,IMPDH2,RRM1,FYN,DHFR,CAMLG,YES1,HDAC1,PRIM1,TOP2B	11
Cardiovascular Disease, Hematological Disease, Organismal Injury and Abnormalities	sideroblastic anemia	Sideroblastic anemia	0.0117					MT-ATP6,SLC25A38,HSPA9,DHFR,IMPDH2,RRM1,PPAT,HPRT1,TRNT1,PRIM1,TOP2B	11
Cell-To-Cell Signaling and Interaction, Embryonic Development	adhesion	Adhesion of embryonic stem cells	0.012					ITGAV,ITGA5,BCAP31	3
Cellular Development, Cellular Growth and Proliferation, Embryonic Development, Organ Development, Organismal Development, Reproductive System Development and Function, Tissue Development	spermatogenesis	Arrest in spermatogenesis of spermatids	0.012					ARID4A,ARID4B,LHCGR	3
Cell Morphology	cellularity	Cellularity of T lymphocytes	0.012					HDAC2,ACTL6A,HDAC1	3
Lipid Metabolism, Small Molecule Biochemistry	composition	Composition of lipid	0.012					PNPLA8,ASPA,LCLAT1	3
Drug Metabolism, Molecular Transport	export	Export of drug	0.012					ABCB11,ABCG2,NR1I2	3
Cancer, Organismal Injury and Abnormalities, Reproductive System Disease	endometrial carcinoma	Grade 1 endometrial carcinoma	0.012					KRAS,PRLR,PTEN	3
Cancer, Endocrine System Disorders, Organismal Injury and Abnormalities	growth	Growth of small-cell carcinoma	0.012					MME,SKP2,ODC1	3
Hereditary Disorder, Neurological Disease, Organismal Injury and Abnormalities	hereditary sensory neuropathy type I	Hereditary sensory neuropathy type I	0.012					SPTLC2,SPTLC1,ATL3	3
Lipid Metabolism, Small Molecule Biochemistry	hydrolysis	Hydrolysis of platelet activating factor	0.012					PAFAH1B2,PAFAH1B1,PAFAH2	3
Cancer	hyperplasia	Hyperplasia of tumor cell lines	0.012					KRAS,SMAD7,PRKAR1A	3
Cancer, Gastrointestinal Disease, Hereditary Disorder, Organismal Injury and Abnormalities	juvenile gastrointestinal polyposis	Juvenile gastrointestinal polyposis	0.012					KRAS,BMPR1A,PTEN	3
Cellular Response to Therapeutics	radiosensitivity	Radiosensitivity of squamous cell carcinoma cell lines	0.012					ATG4C,ATG3,ATG4B	3
Molecular Transport	transport	Transport of fexofenadine	0.012					ABCB11,Slco1a4,ABCC3	3
Lipid Metabolism, Small Molecule Biochemistry	homeostasis	Homeostasis of lipid	0.0121					APOA4,GCKR,Mt1,Cyp4a14,PRKAA1,Mt2,G6PC,DGAT1,EHHADH,SAA1,GCK,ARNTL,COL4A3BP,APOA5,PEX2,HSD17B7,HSD11B1,ABCC3,LCLAT1,Mia2,ACADVL,SGPL1,ANGPTL8,NUS1,SLC10A2,RORA,PPARD,CD36,PRKAA2,NR1D2,APOA1,PLA2G12B,RHEB,MAT1A,GOT1,CYP7A1,LYST	37
Infectious Diseases	infection	Infection by lentivirus	0.0126	Increased	8.999		7.269	TAGLN2,PDSS1,CYP3A7,SP110,FNTA,FXR1,AQR,CYCS,LIN7C,SLC9A6,AFG3L2,PSMA1,NUP155,PGM1,SENP5,CFI,RBM7,ELOA,CAMK1D,SPAST,CLOCK,CSPP1,PSMD12,RRM1,PTGES3,PRPF38A,RAP1B,APOA1,BCLAF1,EIF2B5,CXCL12,DPM1,CCNT1,GABRR3,TWF1,PANK3,TUBA8,FPGS,KLHDC2,HNRNPU,MED31,PSMA3,TRIM44,BMP2K,TUBB2A,SLU7,SNRPA1,CACNA2D3,RMI1,SIGMAR1,UQCRFS1,PIGK,HDAC2,ADK,SUB1,TRAPPC8,SAMM50,MDM2,IDH1,PFKL,THOC2,AASS,RGP1,TECR,PRKAA1,TMEM1…	137
Hematological System Development and Function, Immune Cell Trafficking, Inflammatory Response, Tissue Development	accumulation	Accumulation of natural killer T lymphocytes	0.0127					Ccl2,SMAD7	2
Cell Cycle	G1 phase	Arrest in G1 phase of B cell hybridoma cells	0.0127					INHBA,SMAD7	2
Cell Morphology, Cellular Function and Maintenance	autophagy	Autophagy of peroxisomes	0.0127					PEX2,ACBD5	2
Nucleic Acid Metabolism, Small Molecule Biochemistry	biosynthesis	Biosynthesis of dTDP	0.0127					DTYMK,CMPK2	2
Lipid Metabolism, Small Molecule Biochemistry, Vitamin and Mineral Metabolism	biosynthesis	Biosynthesis of dolichol	0.0127					ACAT2,NUS1	2
Lipid Metabolism, Small Molecule Biochemistry	biosynthesis	Biosynthesis of sphinganine	0.0127					SPTLC2,SPTLC1	2
Endocrine System Development and Function, Lipid Metabolism, Small Molecule Biochemistry, Vitamin and Mineral Metabolism	catabolism	Catabolism of glucocorticoid	0.0127					HSD11B1,YWHAH	2
Cancer, Gastrointestinal Disease, Organismal Injury and Abnormalities	cecum adenoma	Cecum adenoma	0.0127					KRAS,GNAS	2
Cellular Movement, Hematological System Development and Function, Hematopoiesis, Immune Cell Trafficking, Inflammatory Response	cell movement	Cell movement of CD34+ cells	0.0127					CCL19,CXCL12	2
Cell Morphology	cellularity	Cellularity of thymocytes	0.0127					HDAC2,HDAC1	2
Cell-To-Cell Signaling and Interaction	clustering	Clustering of colorectal cancer cell lines	0.0127					CDKN1A,CDH1	2
Drug Metabolism	consumption	Consumption of cocaine	0.0127					HOMER2,GRM5	2
Small Molecule Biochemistry	conversion	Conversion of citric acid	0.0127					ACLY,ACO1	2
Cell Death and Survival, Cellular Compromise, Hepatic System Development and Function	cytotoxicity	Cytotoxicity of hepatocytes	0.0127					Mt1,Mt2	2
Cell-To-Cell Signaling and Interaction, Drug Metabolism, Small Molecule Biochemistry	deamination	Deamination of dopamine	0.0127					MAOB,MAOA	2
Cell Morphology, Cellular Assembly and Organization, Cellular Development, Cellular Function and Maintenance, Cellular Growth and Proliferation, Nervous System Development and Function, Organismal Development, Tissue Development	pruning	Delay in initiation of pruning of axons	0.0127					CASP3,CASP6	2
Endocrine System Development and Function, Organ Morphology	density	Density of islets of Langerhans	0.0127					PRLR,RPS6KB1	2
Energy Production, Nucleic Acid Metabolism, Small Molecule Biochemistry	dephosphorylation	Dephosphorylation of ATP	0.0127					MT-ATP6,NT5E	2
Embryonic Development, Hematological System Development and Function, Lymphoid Tissue Structure and Development, Organ Development, Organismal Development, Tissue Development	development	Development of bronchus associated lymphoid tissue	0.0127					NQO2,NQO1	2
Cancer, Organismal Injury and Abnormalities	development	Development of endometrioid carcinoma	0.0127					KRAS,PTEN	2
Cancer, Endocrine System Disorders, Organismal Injury and Abnormalities, Reproductive System Disease	development	Development of ovarian carcinoma	0.0127					KRAS,PTEN	2
Endocrine System Disorders, Gastrointestinal Disease, Organismal Injury and Abnormalities	development	Development of pancreatic ductal lesion	0.0127					KRAS,SMAD7	2
Cellular Development	differentiation	Differentiation of tubules	0.0127					RRAS2,MRAS	2
Cellular Response to Therapeutics	drug resistance	Drug resistance of fibroblast cell lines	0.0127					ACTG1,ABCG2	2
Lipid Metabolism, Molecular Transport, Small Molecule Biochemistry	efflux	Efflux of taurocholic acid	0.0127					SLC10A2,ABCC3	2
Cancer, Cellular Development, Gastrointestinal Disease, Organismal Injury and Abnormalities	epithelial-mesenchymal transition	Epithelial-mesenchymal transition of liver cancer cells	0.0127					KRAS,CDH1	2
Cellular Assembly and Organization	formation	Formation of filamentous network	0.0127					UMOD,INA	2
Cell Death and Survival, Cellular Assembly and Organization, Cellular Compromise	formation	Formation of lead inclusion bodies	0.0127					Mt1,Mt2	2
Embryonic Development, Organismal Development, Tissue Development	formation	Formation of lens placode	0.0127					PROX1,FRS2	2
Protein Synthesis	frameshifting	Frameshifting of ribosome	0.0127					DKC1,HDAC1	2
Auditory Disease, Developmental Disorder, Hereditary Disorder, Neurological Disease, Organismal Injury and Abnormalities	GJB2/GJB3 digenic deafness	GJB2/GJB3 digenic deafness	0.0127					GJB2,GJB3	2
Gastrointestinal Disease, Organismal Injury and Abnormalities	gastrointestinal hamartoma	Gastrointestinal hamartoma	0.0127					KRAS,STK11	2
Lipid Metabolism, Small Molecule Biochemistry	hydrolysis	Hydrolysis of 1-oleoyl-2-acetylglycerol	0.0127					PAFAH1B2,PAFAH1B1	2
Drug Metabolism	hydrolysis	Hydrolysis of cocaine	0.0127					BCHE,CES1	2
Drug Metabolism, Lipid Metabolism, Small Molecule Biochemistry, Vitamin and Mineral Metabolism	hydroxylation	Hydroxylation of tretinoin	0.0127					CYP2C8,CYP26A1	2
Hematological Disease, Metabolic Disease	hypermethioninemia	Hypermethioninemia	0.0127					ADK,AHCY	2
Cancer, Gastrointestinal Disease, Organismal Injury and Abnormalities	hyperplasia	Hyperplasia of mucus neck cell	0.0127					KRAS,CXCL12	2
Cell Morphology, Organismal Injury and Abnormalities, Tissue Morphology	hypertrophy	Hypertrophy of dentate granule cells	0.0127					PAFAH1B1,PTEN	2
Carbohydrate Metabolism, Lipid Metabolism, Small Molecule Biochemistry	incorporation	Incorporation of phosphatidylinositol	0.0127					ACSL4,ACLY	2
Infectious Diseases	infection	Infection by Hantavirus	0.0127					CCL5,CXCL10	2
Cellular Development	differentiation	Initiation of differentiation of neuroblastoma cell lines	0.0127					PCYT1A,CHKA	2
Carbohydrate Metabolism, Drug Metabolism, Small Molecule Biochemistry	localization	Localization of doxorubicin	0.0127					ATP7A,SGPL1	2
Cell-To-Cell Signaling and Interaction	loss	Loss of inner hair cell synaptic ribbon	0.0127					STK11,PRKAA1	2
Developmental Disorder, Hereditary Disorder, Metabolic Disease, Organismal Injury and Abnormalities, Renal and Urological Disease	malonic aciduria	Malonic aciduria	0.0127					MLYCD,ACSF3	2
Lipid Metabolism, Small Molecule Biochemistry	mass	Mass of phosphatidylcholine	0.0127					PCYT1A,PNPLA8	2
Small Molecule Biochemistry	metabolism	Metabolism of acetate	0.0127					ALDH5A1,ASPA	2
Cancer, Organismal Injury and Abnormalities, Skeletal and Muscular Disorders	alveolar rhabdomyosarcoma	Metastatic alveolar rhabdomyosarcoma	0.0127					MDM2,MDM4	2
Cancer, Organismal Injury and Abnormalities, Skeletal and Muscular Disorders	metastatic embryonal rhabdomyosarcoma	Metastatic embryonal rhabdomyosarcoma	0.0127					MDM2,MDM4	2
Cell Cycle	mitosis	Mitosis of germ cells	0.0127					CCNB1IP1,PTEN	2
Cell Death and Survival, Endocrine System Disorders, Gastrointestinal Disease, Organismal Injury and Abnormalities	necrosis	Necrosis of exocrine region of pancreas	0.0127					CTSB,PROC	2
Embryonic Development, Tissue Morphology	opening	Opening of embryonic tissue	0.0127					RBPJ,ATP2C1	2
Skeletal and Muscular System Development and Function	osteoclastogenesis	Osteoclastogenesis of joint	0.0127					RBPJ,IKBKB	2
Energy Production	oxidation	Oxidation of 2-phenethylamine	0.0127					MAOB,MAOA	2
Cell-To-Cell Signaling and Interaction, Energy Production, Post-Translational Modification, Small Molecule Biochemistry	oxidation	Oxidation of 5-hydroxytryptamine	0.0127					MAOB,MAOA	2
Energy Production, Small Molecule Biochemistry	oxidation	Oxidation of epinephrine	0.0127					MAOB,MAOA	2
Cell-To-Cell Signaling and Interaction, Drug Metabolism, Energy Production, Small Molecule Biochemistry	oxidation	Oxidation of norepinephrine	0.0127					MAOB,MAOA	2
Energy Production, Lipid Metabolism, Small Molecule Biochemistry	oxidation	Oxidation of phospholipid	0.0127					APOA1,CYCS	2
Cell Morphology, Cellular Function and Maintenance	pexophagy	Pexophagy	0.0127					PEX2,ACBD5	2
Lipid Metabolism, Small Molecule Biochemistry	production	Production of dolichol monophosphate	0.0127					DHDDS,NUS1	2
Cellular Development, Cellular Growth and Proliferation, Digestive System Development and Function, Hepatic System Development and Function, Organ Development, Tissue Development	proliferation	Proliferation of hepatic progenitor cells	0.0127					INHBA,PROX1	2
Cancer, Cellular Development, Cellular Growth and Proliferation, Endocrine System Disorders, Gastrointestinal Disease, Organismal Injury and Abnormalities, Tumor Morphology	proliferation	Proliferation of pancreatic endocrine tumor	0.0127					CTSV,CTSB	2
Endocrine System Development and Function	proportion	Proportion of beta islet cells	0.0127					GCK,RPS6KB1	2
Cancer, Organismal Injury and Abnormalities	pyloric-like gland adenoma	Pyloric-like gland adenoma	0.0127					KRAS,GNAS	2
Lipid Metabolism, Molecular Transport, Small Molecule Biochemistry	quantity	Quantity of sphingosylphosphocholine	0.0127					SPTLC2,SPTLC1	2
Molecular Transport, Small Molecule Biochemistry	release	Release of Zn2+	0.0127					Mt1,Mt2	2
Cellular Assembly and Organization, Nervous System Development and Function	remodeling	Remodeling of dendrites	0.0127					FMR1,SP4	2
Lipid Metabolism, Small Molecule Biochemistry	removal	Removal of bile salt	0.0127					ABCB11,SLC10A2	2
Organismal Injury and Abnormalities, Renal and Urological Disease	severity	Severity of renal lesion	0.0127					Mt1,Mt2	2
Nervous System Development and Function, Organ Morphology, Organismal Development	size	Size of third cerebral ventricle	0.0127					VAMP7,HSF2	2
Nucleic Acid Metabolism, Small Molecule Biochemistry	synthesis	Synthesis of UMP	0.0127					UMPS,UPRT	2
Nucleic Acid Metabolism, Small Molecule Biochemistry	synthesis	Synthesis of uric acid	0.0127					PNP,PRPS1	2
Cell-mediated Immune Response, Cellular Development, Cellular Function and Maintenance, Cellular Growth and Proliferation, Embryonic Development, Hematological System Development and Function, Hematopoiesis, Lymphoid Tissue Structure and Development, Organ Development, Organismal Development, Tissue Development	transition	Transition of alpha-beta thymocytes	0.0127					HDAC2,HDAC1	2
RNA Post-Transcriptional Modification	unwinding	Unwinding of RNA fragment	0.0127					DDX21,DDX50	2
Cardiovascular System Development and Function, Organismal Development, Tissue Morphology	vasodilation	Vasodilation of afferent arterioles	0.0127					CYP2C8,CYP2J2	2
Cell Death and Survival, Cellular Assembly and Organization, Cellular Function and Maintenance	formation	Formation of apoptotic bodies	0.0128					ANXA5,CASP3,AIFM1,TGM2	4
Embryonic Development, Organismal Development, Tissue Development	growth	Growth of embryoblast	0.0128					TERF1,EED,SMARCA5,SETDB1	4
Protein Synthesis	metabolism	Metabolism of toxin peptide	0.0128					FMO1,ATN1,AS3MT,FMO2	4
Cardiovascular Disease, Immunological Disease, Inflammatory Disease, Organismal Injury and Abnormalities	microscopic polyangiitis	Microscopic polyangiitis	0.0128					IMPDH2,DHFR,PPAT,HPRT1	4
Cell Morphology, Cellular Assembly and Organization, Cellular Function and Maintenance	morphology	Morphology of microtubules	0.0128					PAFAH1B1,EML2,SPAST,CHMP1B	4
Cellular Response to Therapeutics	radiosensitivity	Radiosensitivity of carcinoma cell lines	0.0128	Decreased	-2		-1.744	ATG4C,ATG3,EIF4E,ATG4B	4
Cell Cycle	senescence	Senescence of lymphatic system cells	0.0128		-1.067		-0.814	UBE3A,PTEN,CASP3,EIF4E	4
Gastrointestinal Disease, Hepatic System Disease, Hereditary Disorder, Organismal Injury and Abnormalities	progressive familial intrahepatic cholestasis type 1	Progressive familial intrahepatic cholestasis type 1	0.013					LIPA,RDH16,AKR1D1,SLC35A1,ABCB6,SLC17A1,SLC10A2,ABCG2,SLC12A2,ABCB11,BAAT,UQCRFS1,CYP7A1	13
Cell Morphology, Nervous System Development and Function, Neurological Disease, Organ Morphology, Organismal Development, Organismal Injury and Abnormalities, Tissue Morphology	abnormal morphology	Abnormal morphology of pyramidal neurons	0.0135					EIF4EBP2,CLCN3,FMR1,NDEL1,HDAC2,PAFAH1B1,FYN,EHMT1,SYNGAP1	9
Cell Cycle	S phase	Arrest in S phase of tumor cell lines	0.0135					MTCH2,DESI2,PRLR,POLH,TSC22D3,STK11,PRKAA1,PRKAA2,FAM92A	9
Metabolic Disease	oxidative phosphorylation deficiency	Oxidative phosphorylation deficiency	0.0135					COA5,TRMT5,PNPT1,MRPL3,FARS2,GFM1,NARS2,ATP5A1,AIFM1	9
Lipid Metabolism, Molecular Transport, Small Molecule Biochemistry, Vitamin and Mineral Metabolism	quantity	Quantity of retinoid	0.0135		-0.43		-0.511	LIPA,RDH16,ATG5,RBP1,APOA1,DGAT1,ALDH8A1,LCN2,CYP26A1	9
Gastrointestinal Disease, Hepatic System Disease, Metabolic Disease, Organismal Injury and Abnormalities	microvesicular hepatic steatosis	Microvesicular hepatic steatosis	0.0141					ACAA2,ADK,ACADVL,G6PC,CASP3,PDHA1,ACADM	7
Cancer, Cell Death and Survival, Organismal Injury and Abnormalities, Tumor Morphology	cell death	Cell death of osteosarcoma cells	0.0147	Decreased	-4.082		-3.272	REG1A,PSMA4,RPL13A,Snrpe,PSMA6,SF3B6,PSMA3,AQR,PSMD11,PSMD12,RPL5,HSPA9,RPL7,RPL9,EIF3E,SNRPA1,SPC25,RPL3,RPA3,PSMC6,NUP155,CRNKL1,SUPT16H,PSMA5	24
Infectious Diseases	HIV infection	HIV infection	0.0148	Increased	9.101		7.37	TAGLN2,PDSS1,CYP3A7,SP110,FNTA,FXR1,AQR,CYCS,LIN7C,SLC9A6,AFG3L2,PSMA1,NUP155,PGM1,SENP5,CFI,RBM7,ELOA,CAMK1D,SPAST,CLOCK,CSPP1,PSMD12,RRM1,PTGES3,PRPF38A,RAP1B,APOA1,BCLAF1,EIF2B5,CXCL12,DPM1,CCNT1,GABRR3,TWF1,PANK3,TUBA8,FPGS,KLHDC2,HNRNPU,MED31,PSMA3,TRIM44,BMP2K,TUBB2A,SLU7,SNRPA1,CACNA2D3,RMI1,SIGMAR1,UQCRFS1,PIGK,HDAC2,ADK,SUB1,TRAPPC8,SAMM50,IDH1,PFKL,THOC2,AASS,RGP1,TECR,PRKAA1,TMEM163,DD…	136
Neurological Disease, Organismal Injury and Abnormalities	gliosis	Gliosis of hippocampus	0.0152		-1.026		-0.944	IFNGR1,ALS2,GRK5,PPT1,NAMPT,TARDBP	6
Cellular Assembly and Organization, Cellular Function and Maintenance	organization	Organization of nuclear envelope	0.0152					VPS4A,ZMPSTE24,TOR1A,SYNE2,SPAST,NUP155	6
Carbohydrate Metabolism, Lipid Metabolism, Molecular Transport, Small Molecule Biochemistry	quantity	Quantity of phosphatidylethanolamine	0.0152		1.633		1.412	CD36,SPTLC2,UGCG,AGMO,ORMDL1,LYST	6
Lipid Metabolism, Molecular Transport, Small Molecule Biochemistry	abnormal quantity	Abnormal quantity of bile salt	0.0152					ABCB11,SLC10A2,EHHADH,ABCC3,CYP7A1	5
Cancer, Endocrine System Disorders, Organismal Injury and Abnormalities	growth	Growth of neuroendocrine tumor	0.0152		0.447		0.418	CTSV,MME,CTSB,SKP2,ODC1	5
Amino Acid Metabolism, Small Molecule Biochemistry	metabolism	Metabolism of L-serine	0.0152					PHGDH,SRR,SHMT1,CBS/CBSL,PRKCZ	5
Cell Cycle, Cellular Development, Hair and Skin Development and Function	senescence	Senescence of keratinocytes	0.0152		0.218		0.244	KRAS,SMAD7,CDKN1A,RNF7,MAPK9	5
Post-Translational Modification	ubiquitination	Ubiquitination	0.0155		-0.744		-1.035	PTEN,ATG5,GTPBP4,HPRT1,HERC4,CCNC,ATG3,SKP2,UBE2V2,MED6,PEX2,SENP2,FBXO9,RNF139,ANAPC16,MED10,PSMD10,PCNP,TAZ,SUMO2,MAPK9,TAF1,KLHL2,HEXIM1,RCHY1,UBE2W,CDK8,LTN1,RNF13,PPARD,FBXO22,MED31,AXIN1,RNF213,CUL1,UFL1,UBXN2A,SMAD7,FYN,PRMT3,SPOPL,SKP1,HSP90AA1,NPM1,CCNB1IP1,GCLC,RNF181,RNF141,UBA6,MED17,CD300LD,GNL3L,UHRF2,CRY1,UBE3A,OS9,CUL5,CAND1,MDM2,SYVN1,PTTG1IP	61
Metabolic Disease	combined oxidative phosphorylation deficiency	Combined oxidative phosphorylation deficiency	0.0156					TRMT5,PNPT1,MRPL3,FARS2,GFM1,NARS2,ATP5A1,AIFM1	8
RNA Post-Transcriptional Modification	polyadenylation	Polyadenylation of RNA	0.0162		-0.577		-0.459	PAPOLG,CSTF3,CDC73,PNPT1,SENP2,MTPAP,CSTF1,AHCYL1,PABPN1	9
Amino Acid Metabolism, Small Molecule Biochemistry	metabolism	Metabolism of glutamine family amino acid	0.0163					PHGDH,GCLC,FPGS,PPAT,ALDH5A1,NAGS,ME1,IDH1,PRKCZ,TAT	10
Molecular Transport, RNA Trafficking	nuclear export	Nuclear export of mRNA	0.0163					XPO1,THOC2,THOC3,FYTTD1,SARNP,UPF2,EIF4E,THOC5,NUP155,HHEX	10
Cancer, Hematological Disease, Immunological Disease, Organismal Injury and Abnormalities	Philadelphia positive B-cell precursor acute lymphoblastic leukemia	Philadelphia positive B-cell precursor acute lymphoblastic leukemia	0.0163					TUBB2A,FYN,DHFR,IMPDH2,RRM1,TUBA8,PPAT,HPRT1,YES1,TOP2B	10
Cancer, Organismal Injury and Abnormalities, Respiratory Disease	non-small cell lung carcinoma	Stage I-IIIA non-small cell lung carcinoma	0.0165					CLCN3,KRAS,FTL,HTATIP2,TUBA8,MAFB,SERBP1,MALAT1,TOP2B,TUBB2A,RPL7,RRM1,DHFR,ACTR10,EIF4A1,MDM2,HSP90AA1	17
Neurological Disease	peripheral neuropathy	Peripheral neuropathy	0.0168					MORC2,PHKA1,DDC,NEB,HSPD1,ERLIN1,SPG21,TFAM,AFG3L2,CACNA2D3,SIGMAR1,GGPS1,CCT5,MT-ATP6,ALS2,SPTLC2,MME,ERLIN2,SPAST,MTPAP,DHTKD1,DDHD1,LZTR1,DSTYK,ATL3,AP4B1,DDHD2,AMY2A,ATP7A,HARS,GJB3,CYP2C8,CYP3A5,SPTLC1,PRPS1,SLC25A46,AIFM1	37
Digestive System Development and Function, Gastrointestinal Disease, Hepatic System Development and Function, Hepatic System Disease, Organ Morphology, Organismal Development, Organismal Injury and Abnormalities	hepatomegaly	Hepatomegaly	0.0169					LIPA,AGL,EI24,PTEN,Mt1,Mt2,G6PC,BPNT1,ABCB11,ARID4A,ABCD3,STK11,ARID4B,SCG5,CBS/CBSL,STAT5B,ESR1,NR1I2	18
Nucleic Acid Metabolism, Small Molecule Biochemistry	biosynthesis	Biosynthesis of purine ribonucleotide	0.0176	Increased	2.52		2.136	MT-ATP6,KRAS,HSPD1,NDUFAF1,CYCS,G0S2,PRPS2,ADSS,PDHA1,AK2,TFAM,GZMH,MCU,ATP5A1,PPA1,PRPS1,LONP1,GLS2,NT5E,CCNB1,NNMT	21
Lipid Metabolism, Small Molecule Biochemistry, Vitamin and Mineral Metabolism	metabolism	Steroid metabolism	0.0176		0.655		0.416	CNBP,RDH16,APOA4,DHRS9,CYP3A7,ACAT2,PRKAA1,G6PC,YWHAH,INHBA,SAA1,CYP2B6,SRD5A2,PEX2,BAAT,PLEKHA1,HSD17B7,CYP39A1,ASPA,HSD11B1,LHCGR,ESR1,MAOA,LIPA,Hsd3b4 (includes others),AKR1D1,CXCL10,SGPL1,CBR1,SLC10A2,CES1,RORA,PMVK,PPARD,PRLR,FDX1,CYP2C8,CYP3A5,APOA1,ACLY,APLP2,STAT5B,RORC,AACS,INSIG2,CYP7A1,NR1I2	47
Lipid Metabolism, Molecular Transport, Small Molecule Biochemistry	depletion	Depletion of lipid	0.0177		0.148		0.212	PPARD,TFAM,SLN,APOA1,PDK1,PDK4,MTM1	7
Cancer, Cardiovascular Disease, Hematological Disease, Organismal Injury and Abnormalities	refractory anemia with excess blasts in transformation	Refractory anemia with excess blasts in transformation	0.0177					DHFR,IMPDH2,RRM1,PPAT,HPRT1,PRIM1,TOP2B	7
Infectious Diseases	release	Release of HIV	0.0177	Increased	2.348		2.157	VPS4A,CHMP1A,CD36,CHMP7,COPS5,CHMP5,CHMP1B	7
Amino Acid Metabolism, Small Molecule Biochemistry	metabolism	Metabolism of amino acid analogs	0.0179					CXCL12,PHGDH,AMD1,DHFR,CSAD,ALDH5A1,BAAT,SHMT1,GGH,STAT5B,ASL,AHCY	12
Cancer, Neurological Disease, Organismal Injury and Abnormalities	anaplastic glioma	Anaplastic glioma	0.0187					TOP1,TUBB2A,HDAC2,TUBA8,ALDH5A1,ODC1,IDH1,HSP90AA1,HDAC1,SLC12A2,TOP2B	11
Cancer, Hematological Disease, Organismal Injury and Abnormalities	childhood myelodysplastic syndrome	Childhood myelodysplastic syndrome	0.019					DHFR,IMPDH2,RRM1,PPAT,CAMLG,HPRT1,PRIM1,TOP2B	8
Cancer, Hematological Disease, Organismal Injury and Abnormalities	de novo myelodysplastic syndrome	De novo myelodysplastic syndrome	0.019					DHFR,IMPDH2,RRM1,PPAT,CAMLG,HPRT1,PRIM1,TOP2B	8
Cancer, Gastrointestinal Disease, Organismal Injury and Abnormalities	intestinal polyposis	Intestinal polyposis	0.019					PPARD,KRAS,BMPR1A,PTEN,GNAS,STK11,SCG5,ODC1	8
Amino Acid Metabolism, Small Molecule Biochemistry	metabolism	Metabolism of essential amino acids	0.019					HAL,ATP7A,AASS,AFMID,FTCD,ACMSD,MAT1A,BHMT	8
Cancer, Hematological Disease, Organismal Injury and Abnormalities	secondary myelodysplastic syndrome	Secondary myelodysplastic syndrome	0.019					DHFR,IMPDH2,RRM1,PPAT,CAMLG,HPRT1,PRIM1,TOP2B	8
Cancer, Hematological Disease, Immunological Disease, Organismal Injury and Abnormalities	Burkitt's lymphoma	Burkitt's lymphoma	0.0191					KRAS,PTEN,IMPDH2,MME,TUBA8,FTCD,ID3,CCT3,SLC16A1,TOP2B,TUBB2A,UBE3A,CFLAR,RRM1,DHFR,PPP6R2,CAMLG,PRPS1,RHEB,MDM2,HSP90AA1,PRIM1,MDM4	23
Cancer, Hematological Disease, Immunological Disease, Organismal Injury and Abnormalities	Philadelphia positive T-cell precursor acute lymphoblastic leukemia	Philadelphia positive T-cell precursor acute lymphoblastic leukemia	0.0192					TUBB2A,FYN,DHFR,IMPDH2,RRM1,TUBA8,PPAT,HPRT1,YES1,TOP2B	10
Cancer, Organismal Injury and Abnormalities, Reproductive System Disease	lobular breast cancer	Lobular breast adenocarcinoma	0.0194					PI4K2A,CHD1,CDH1,LHCGR,PDK4,G0S2,ESR1,TOP2B,RNASEH2A	9
Cancer, Hematological Disease, Immunological Disease, Organismal Injury and Abnormalities	Philadelphia-like B-cell acute lymphoblastic leukemia	Philadelphia-like B-cell acute lymphoblastic leukemia	0.0194					TUBB2A,DHFR,FYN,IMPDH2,TUBA8,PPAT,HPRT1,YES1,TOP2B	9
Cell-To-Cell Signaling and Interaction	adhesion	Adhesion of stem cells	0.0194		1.982		1.712	ITGAV,CDH1,ITGA5,BCAP31	4
Cancer, Cell Cycle, Organismal Injury and Abnormalities	G1 phase	Arrest in G1 phase of tumor cells	0.0194					INHBA,PTEN,SKP2,CDKN1A	4
Amino Acid Metabolism, Small Molecule Biochemistry	biosynthesis	Biosynthesis of aspartate family amino acids	0.0194					GOT2,BHMT,GOT1,ASNS	4
Carbohydrate Metabolism, Lipid Metabolism, Small Molecule Biochemistry	dephosphorylation	Dephosphorylation of phosphatidylinositol phosphate	0.0194					PTEN,MTMR1,SACM1L,MTM1	4
Cellular Function and Maintenance, Molecular Transport	efflux	Efflux of chloride	0.0194					CLCN3,FYN,SLC12A2,BCAP31	4
Cardiovascular Disease, Developmental Disorder, Hematological Disease, Hereditary Disorder, Organismal Injury and Abnormalities	hereditary sideroblastic anemia	Hereditary sideroblastic anemia	0.0194					MT-ATP6,SLC25A38,HSPA9,TRNT1	4
Amino Acid Metabolism, Post-Translational Modification, Small Molecule Biochemistry	modification	Modification of acidic amino acid	0.0194		1		0.756	FPGS,NAGS,TAZ,ASNS	4
Cell Morphology, Cellular Development, Embryonic Development, Nervous System Development and Function, Tissue Development	patterning	Patterning of neurites	0.0194					CASP3,GRM5,GDA,MAOA	4
Molecular Transport, Small Molecule Biochemistry	quantity	Quantity of porphyrin	0.0194		0		0.068	CYP2B6,ABCB6,ABCG2,HFE	4
Cancer, Gastrointestinal Disease, Organismal Injury and Abnormalities	gastric adenocarcinoma	Stage I-III gastric adenocarcinoma	0.0194					UMPS,CHD1,HSP90AA1,TOP2B	4
Lipid Metabolism, Small Molecule Biochemistry	synthesis	Synthesis of D-sphingosine	0.0194					ACER3,SPTSSA,SPTLC2,SPTLC1	4
Cellular Assembly and Organization, Cellular Function and Maintenance	formation	Formation of phagosomes	0.0194	Increased	2.8		2.543	HDAC2,ATG5,ATG16L1,UVRAG,STK38,BECN1,TBK1,ULK1,FYN,ATG3,YES1,ATG4B,HDAC1	13
Cancer, Organismal Injury and Abnormalities, Respiratory Disease	undifferentiated lung carcinoma	Undifferentiated lung carcinoma	0.0194					TOP1,RABGGTB,KRAS,TUBA8,MALAT1,TOP2B,TUBB2A,RRM1,DHFR,STK11,EIF4A1,MDM2,HSP90AA1	13
Hair and Skin Development and Function	anagen	Anagen	0.0197					MREG,Krtap21-1,PPARD,ARNTL,DGAT1,TBK1	6
Cell Cycle, Gene Expression	binding	Binding of p53 consensus binding site	0.0197		0		-0.065	CSNK1A1,PNPT1,SUB1,MDM2,RBBP6,MDM4	6
Carbohydrate Metabolism, Lipid Metabolism, Molecular Transport, Small Molecule Biochemistry	concentration	Concentration of phosphatidylserine	0.0197		1.633		1.412	PHGDH,SPTLC2,UGCG,AGMO,ORMDL1,LYST	6
Carbohydrate Metabolism	localization	Localization of carbohydrate	0.0197		1.406		1.266	REG1A,ATP7A,SGPL1,CDK2,G6PC,CASP3	6
Endocrine System Development and Function, Energy Production, Small Molecule Biochemistry	oxidation	Oxidation of hormone	0.0197	Increased	2.207		1.831	RDH16,DHRS9,CYP2B6,CYP2C8,CYP3A5,HSD17B6	6
Cancer, Endocrine System Disorders, Organismal Injury and Abnormalities	thyroid follicular adenoma	Thyroid follicular adenoma	0.0197					CTSB,ANXA5,APOA1,PRDX2,DAP3,TPO	6
Cancer, Hematological Disease, Immunological Disease, Organismal Injury and Abnormalities	type M0 acute myeloid leukemia	Type M0 acute myeloid leukemia	0.0197					IMPDH2,RRM1,PPAT,HPRT1,PRIM1,TOP2B	6
Cancer, Organismal Injury and Abnormalities, Reproductive System Disease	breast cancer	Stage II breast cancer	0.0205					TUBB2A,CAPZA2,TUBA8,CHD1,LHCGR,GGPS1,CCT3,BCL2L2,HSP90AA1,ESR1,CMPK2,TOP2B	12
Cancer, Hematological Disease, Immunological Disease, Organismal Injury and Abnormalities	T-cell leukemia/lymphoma	T-cell leukemia/lymphoma	0.0206					IMPDH2,FPGS,TUBA8,PPAT,CHD1,HPRT1,TOP2B,TUBB2A,RRM1,DHFR,FYN,YES1,HSP90AA1,PRIM1	14
Cardiovascular Disease, Immunological Disease, Inflammatory Disease, Inflammatory Response, Organismal Injury and Abnormalities	Churg-Strauss syndrome	Churg-Strauss syndrome	0.0207					IMPDH2,DHFR,PPAT,HPRT1,IL17RB	5
Lipid Metabolism, Molecular Transport, Nucleic Acid Metabolism, Small Molecule Biochemistry	concentration	Concentration of malonyl-coenzyme A	0.0207		-1.069		-1.155	MLYCD,OPRK1,ACLY,PDK4,IDH1	5
Cellular Function and Maintenance, Molecular Transport	efflux	Efflux of anion	0.0207					CLCN3,FYN,ABCC3,SLC12A2,BCAP31	5
Cellular Function and Maintenance, Cellular Growth and Proliferation, Reproductive System Development and Function	production	Production of germ cells	0.0207		1.067		0.778	UBE3A,INHBA,STYX,HSF2,SLC12A2	5
Cellular Growth and Proliferation, Organismal Development	growth	Growth of yeast	0.0209		1.884		1.754	Map3k7,PLS3,DLD,THAP12,DHX15,COQ3,MAPRE1,POLR2F,RGPD4 (includes others),BPNT1,TOP2B,ZMPSTE24,POLR2L,EIF3E,SLC30A5,TIMM8A,EIF4A1,HSP90AA1,TARDBP	19
Post-Translational Modification	ubiquitination	Ubiquitination of protein	0.0211		-0.553		-0.822	PTEN,ATG5,GTPBP4,HERC4,CCNC,ATG3,SKP2,UBE2V2,MED6,PEX2,SENP2,FBXO9,RNF139,ANAPC16,MED10,PSMD10,PCNP,TAZ,SUMO2,MAPK9,TAF1,KLHL2,RCHY1,UBE2W,CDK8,LTN1,RNF13,PPARD,FBXO22,MED31,AXIN1,RNF213,CUL1,UFL1,UBXN2A,SMAD7,FYN,PRMT3,SPOPL,SKP1,HSP90AA1,NPM1,CCNB1IP1,GCLC,RNF181,RNF141,UBA6,MED17,CD300LD,GNL3L,UHRF2,CRY1,UBE3A,OS9,CUL5,CAND1,MDM2,SYVN1,PTTG1IP	59
Molecular Transport	nuclear export	Nuclear export of molecule	0.0214					THOC2,THOC3,XPO1,HSPA9,STYX,NUDT4,FYTTD1,SARNP,UPF2,EIF4E,THOC5,NUP155,AHCYL1,XPOT,HHEX	15
Developmental Disorder, Hereditary Disorder, Metabolic Disease, Organismal Injury and Abnormalities	acyl-coa dehydrogenase deficiency	Acyl-coa dehydrogenase deficiency	0.0221					ACADVL,ACAD8,ACADM	3
Cancer, Cell Cycle, Organismal Injury and Abnormalities	G1 phase	Arrest in G1 phase of cancer cells	0.0221					INHBA,PTEN,CDKN1A	3
Energy Production, Lipid Metabolism, Small Molecule Biochemistry	beta-oxidation	Beta-oxidation of lignoceric acid	0.0221					ABCD3,PEX2,ABCD2	3
Cell Death and Survival	cell viability	Cell viability of skin cancer cell lines	0.0221					PTEN,RHEB,RNASE2	3
Cell-mediated Immune Response, Cellular Movement, Hematological System Development and Function, Immune Cell Trafficking, Inflammatory Response, Lymphoid Tissue Structure and Development	chemotaxis	Chemotaxis of CD8+ T lymphocyte	0.0221					CCL19,CXCL12,CXCL10	3
Cell-mediated Immune Response, Cellular Movement, Hematological System Development and Function, Immune Cell Trafficking, Inflammatory Response, Lymphoid Tissue Structure and Development	chemotaxis	Chemotaxis of naive T lymphocytes	0.0221					CXCL12,CCL19,FYN	3
Dermatological Diseases and Conditions, Neurological Disease, Organismal Injury and Abnormalities	cold allodynia	Cold allodynia	0.0221					TRPA1,CNGA1,SLC17A8	3
Cardiovascular Disease, Organismal Injury and Abnormalities	critical limb ischemia	Critical limb ischemia	0.0221					PPARD,IL1RL1,CXCL12	3
Cancer, Organismal Injury and Abnormalities, Respiratory Disease	development	Development of lung adenocarcinoma	0.0221					DNA2,KRAS,HTATIP2	3
Cellular Development, Embryonic Development, Organ Development, Organismal Development, Reproductive System Development and Function, Tissue Development	differentiation	Differentiation of mammary epithelium	0.0221					PRLR,PTEN,STAT5B	3
Lipid Metabolism, Small Molecule Biochemistry	generation	Generation of 20-hydroxyeicosatetraenoic acid	0.0221					Cyp4a14,CYP4A11,PNPLA8	3
Cardiovascular Disease, Organismal Injury and Abnormalities	hemorrhagic shock	Hemorrhagic shock	0.0221					OPRK1,CXCL10,SIGMAR1	3
Digestive System Development and Function, Gastrointestinal Disease, Hepatic System Development and Function, Hepatic System Disease, Infectious Diseases, Inflammatory Disease, Inflammatory Response, Organ Development, Organismal Injury and Abnormalities	infection	Infection by Hepatitis C virus genotype 4	0.0221					ADK,IMPDH2,CDH1	3
Cell Death and Survival	killing	Killing of colorectal cancer cell lines	0.0221					PRKD3,CDKN1A,MDM2	3
Lipid Metabolism, Small Molecule Biochemistry, Vitamin and Mineral Metabolism	metabolism	Metabolism of dolichol	0.0221					DPM1,ACAT2,NUS1	3
Small Molecule Biochemistry	metabolism	Metabolism of meperidine	0.0221					CYP2B6,CYP2C18,CYP3A5	3
Lipid Metabolism, Nucleic Acid Metabolism, Small Molecule Biochemistry	metabolism	Metabolism of succinyl-coenzyme A	0.0221					ACOT4,SUCLA2,SUCLG2	3
Cell Morphology, Cellular Assembly and Organization	polarization	Polarization of Golgi apparatus	0.0221					STYX,STRN3,STRN	3
RNA Post-Transcriptional Modification	processing	Processing of 47s pre-rRNA	0.0221					WDR75,WDR43,UTP15	3
Gastrointestinal Disease, Hepatic System Disease, Hereditary Disorder, Organismal Injury and Abnormalities	progressive familial intrahepatic cholestasis type 2	Progressive familial intrahepatic cholestasis type 2	0.0221					ABCB11,SLC10A2,CYP7A1	3
Molecular Transport, Nucleic Acid Metabolism, Small Molecule Biochemistry	transport	Transport of uric acid	0.0221					PDZK1,SLC17A1,ABCG2	3
Cardiovascular System Development and Function	vasoconstriction	Vasoconstriction of afferent arterioles	0.0221					CYP2C8,CYP2J2,AVPR1A	3
Infectious Diseases	infection	Infection of kidney cell lines	0.0221	Increased	6.404		5.343	TAGLN2,RSAD2,FXR1,AQR,LIN7C,DDX23,AFG3L2,MED6,PSMA1,TFRC,SUMO2,HDAC1,CHORDC1,SRSF6,UMPS,PGM1,INTS6,AHCTF1,CCL5,PRPF6,RBM7,CLOCK,PSMD12,TOP3B,PTGES3,HNRNPH1,PRPF38A,EIF2B5,EPS15,DHX15,FPGS,PSMA3,TRIM44,ETS2,RPL5,SLU7,GTF2H2,SNRPA1,RMI1,RPL3,PDZD8,UQCRFS1,ZCCHC17,PSMA5,CTBP1,SUB1,SAMM50,GINS4,CTSB,IDH1,PFKL	51
Hereditary Disorder, Neurological Disease, Organismal Injury and Abnormalities	hereditary polyneuropathy	Hereditary polyneuropathy	0.0223					MT-ATP6,MORC2,ALS2,MME,ERLIN2,HSPD1,ERLIN1,SPG21,SPAST,DHTKD1,MTPAP,DDHD1,DSTYK,LCN2,AP4B1,DDHD2,AMY2A,AFG3L2,HARS,APOA1,PRPS1,AIFM1,SLC25A46,CCT5	24
Cell Morphology, Cellular Function and Maintenance, Connective Tissue Development and Function	autophagy	Autophagy of fibroblast cell lines	0.0224		0.889		0.57	EIF2S1,IKBKG,ULK1,ATG5,ATG3,RB1CC1,Gm21596/Hmgb1,CDKN1A,IKBKB,BECN1	10
Energy Production, Nucleic Acid Metabolism, Small Molecule Biochemistry	metabolism	Metabolism of ATP	0.0224					FAM20C,SLC25A25,ATP7A,ATP5F1,CLPX,PRKAA2,ATP5A1,OLA1,AK2,NDUFS1	10
Cancer, Hematological Disease, Immunological Disease, Organismal Injury and Abnormalities	ALK fusion negative T-cell lymphoma	ALK fusion negative T-cell lymphoma	0.0229					TUBB2A,DHFR,RRM1,TUBA8,FPGS,CHD1,HSP90AA1,TOP2B	8
Lipid Metabolism, Small Molecule Biochemistry, Vitamin and Mineral Metabolism	metabolism	Metabolism of retinol	0.0229					PPARD,RDH16,DHRS9,RDH14,RETSAT,RBP1,PLB1,CYP26A1	8
Cancer, Organismal Injury and Abnormalities, Respiratory Disease	non-small cell lung carcinoma	Stage I metastatic non-small cell lung carcinoma	0.0229					CLCN3,RPL7,FTL,ACTR10,MAFB,EIF4A1,MDM2,MALAT1	8
Cancer, Connective Tissue Disorders, Hematological Disease, Immunological Disease, Organismal Injury and Abnormalities, Skeletal and Muscular Disorders	subcutaneous panniculitis-like T-cell lymphoma	Subcutaneous panniculitis-like T-cell lymphoma	0.0229					TUBB2A,DHFR,RRM1,TUBA8,FPGS,CHD1,HSP90AA1,TOP2B	8
Neurological Disease	peripheral motor neuropathy	Peripheral motor neuropathy	0.0238					MORC2,HSPD1,ERLIN1,SPG21,AFG3L2,SIGMAR1,CCT5,MT-ATP6,ALS2,MME,ERLIN2,SPAST,DHTKD1,MTPAP,DDHD1,DSTYK,AP4B1,DDHD2,AMY2A,ATP7A,HARS,CYP2C8,PRPS1,AIFM1,SLC25A46	25
RNA Post-Transcriptional Modification	alternative splicing	Alternative splicing of mRNA	0.0248					SRSF6,FMR1,DDX17,SRSF1,SLU7,WTAP,Rbmxl1,MAGOH,RBMX,DHX9,MALAT1	11
Lipid Metabolism, Molecular Transport, Nucleic Acid Metabolism, Small Molecule Biochemistry	concentration	Concentration of acyl-coenzyme A	0.025		-1.383		-1.383	MLYCD,OPRK1,SPTLC2,ACLY,PDK4,IDH1	6
Cellular Compromise, DNA Replication, Recombination, and Repair	instability	Instability of genomes	0.025		-0.655		-0.596	TOP1,KRAS,CDK2,MAPK9,CCNB1,DYNLL1	6
Gene Expression	transcription	Transcription of rRNA	0.025					TOP1,POLR1B,NMNAT1,SPIN1,NPM1,SIRT7	6
Amino Acid Metabolism, Small Molecule Biochemistry	synthesis	Synthesis of amino acids	0.0266	Increased	2.925		2.653	CXCL12,PHGDH,GOT2,BHMT,UPB1,CNDP2,GPT,SRR,SHMT1,CBS/CBSL,GLS2,IDH1,CTH,GOT1,ASNS	15
Cellular Assembly and Organization	fusion	Fusion of endosomes	0.0269		0.785		0.557	VTI1A,GNAS,EEA1,VAMP7,UVRAG,CYCS,STX7	7
Cancer, Hematological Disease, Immunological Disease, Organismal Injury and Abnormalities	peripheral T-cell lymphoma	Refractory peripheral T-cell lymphoma	0.0269					HDAC2,DHFR,RRM1,FPGS,HSP90AA1,HDAC1,TOP2B	7
Cancer, Hematological Disease, Immunological Disease, Organismal Injury and Abnormalities	relapsed peripheral T-cell lymphoma	Relapsed peripheral T-cell lymphoma	0.0269					HDAC2,DHFR,RRM1,FPGS,HSP90AA1,HDAC1,TOP2B	7
Cancer, Neurological Disease, Organismal Injury and Abnormalities	supratentorial primitive neuroectodermal tumor	Supratentorial primitive neuroectodermal tumor	0.0269					TOP1,TUBB2A,DHFR,TUBA8,IDH1,HSP90AA1,TOP2B	7
Lipid Metabolism, Small Molecule Biochemistry, Vitamin and Mineral Metabolism	catabolism	Catabolism of terpenoid	0.0269					LIPA,AKR1D1,CBR1,SRD5A2,CYP39A1,HSD11B1,YWHAH,CYP7A1,CYP26A1	9
Neurological Disease, Organismal Injury and Abnormalities	gliosis	Gliosis of brain	0.0269		-0.332		-0.332	IFNGR1,ALS2,GRK5,QPCT,PPT1,NAMPT,MAOB,TARDBP,NDUFS4	9
Amino Acid Metabolism, Small Molecule Biochemistry	synthesis	Synthesis of L-amino acid	0.0269	Increased	2.414		2.152	PHGDH,CNDP2,GOT2,GPT,CBS/CBSL,GLS2,BHMT,CTH,GOT1	9
Lipid Metabolism, Molecular Transport, Small Molecule Biochemistry	concentration	Concentration of sphingomyelin	0.0273		2		1.963	PITPNB,SPTLC2,COL4A3BP,UGCG,AGMO,SGPL1,SPTLC1,BHMT	8
Endocrine System Disorders, Organismal Injury and Abnormalities	cold thyroid nodule	Benign cold thyroid nodule	0.0274					CTSB,ANXA5,APOA1,PRDX2,TPO	5
Neurological Disease	dysmyelination	Dysmyelination of axons	0.0274					LPIN1,EI24,TFAM,COPS5,MT-ND6	5
Reproductive System Development and Function	ejaculation	Ejaculation	0.0274					DDO,ACVR2A,LHCGR,AVPR1A,ESR1	5
Cellular Assembly and Organization, Cellular Compromise, DNA Replication, Recombination, and Repair	formation	Formation of nuclear inclusions	0.0274		0.106		-0.074	ATG5,DNAJB1,HPRT1,ATXN3,TGM2	5
Cell Death and Survival, Nervous System Development and Function, Tissue Morphology	loss	Loss of Purkinje cells	0.0274	Decreased	-2.219		-1.84	EI24,ALS2,CTSB,ABCD2,OSTM1	5
Developmental Disorder, Hereditary Disorder, Metabolic Disease, Organismal Injury and Abnormalities	peroxisome biogenesis disorder	Peroxisome biogenesis disorder	0.0274					PEX7,ABCD3,PEX2,PEX10,ABCD2	5
Nucleic Acid Metabolism, Small Molecule Biochemistry	synthesis	Synthesis of purine nucleotide	0.0275	Increased	2.874		2.431	PANK2,PANK3,GUCY1B3,HSPD1,NDUFAF1,HPRT1,PRPS2,CYCS,AK2,TFAM,PPA1,ATP5A1,PNP,GLS2,NT5E,MT-ATP6,KRAS,ADK,IMPDH2,PPAT,G0S2,ADSS,PDHA1,GZMH,NAMPT,NMNAT1,MCU,GMPS,PRPS1,ME1,LONP1,CCNB1,NNMT	33
Infectious Diseases, Organismal Injury and Abnormalities	infection	Infection of embryonic cell lines	0.0278	Increased	6.119		5.061	TAGLN2,RSAD2,ATG5,FXR1,AQR,LIN7C,DDX23,AFG3L2,MED6,PSMA1,HDAC1,TFRC,SUMO2,CHORDC1,SRSF6,UMPS,PGM1,INTS6,AHCTF1,PRPF6,RBM7,CLOCK,PSMD12,TOP3B,PTGES3,HNRNPH1,PRPF38A,EIF2B5,DHX15,FPGS,PSMA3,TBK1,TRIM44,ETS2,RPL5,SLU7,GTF2H2,SNRPA1,RMI1,RPL3,PDZD8,UQCRFS1,ZCCHC17,PSMA5,CTBP1,SUB1,SAMM50,GINS4,IDH1,PFKL	50
Endocrine System Development and Function, Endocrine System Disorders, Organ Morphology, Organismal Development, Organismal Injury and Abnormalities	abnormal morphology	Abnormal morphology of thyroid follicle	0.0278					CTSV,PTEN,CTSB,ABCA5	4
Cell-To-Cell Signaling and Interaction, Hematological System Development and Function	binding	Binding of Th1 cells	0.0278		-0.781		-1.053	CXCL12,CCL5,SELPLG,SELE	4
Cell-To-Cell Signaling and Interaction, Cellular Assembly and Organization	cell-cell contact	Cell-cell contact of breast cancer cell lines	0.0278		1.963		1.811	ATE1,SACM1L,ERP29,CDH1	4
Digestive System Development and Function, Gastrointestinal Disease, Hepatic System Development and Function, Hepatic System Disease, Immunological Disease, Inflammatory Disease, Inflammatory Response, Organ Development, Organismal Injury and Abnormalities	chronic autoimmune hepatitis	Chronic autoimmune hepatitis	0.0278					IMPDH2,PPAT,HPRT1,RORC	4
Infectious Diseases	chronic infection	Chronic infection	0.0278					IFNGR1,ADK,IMPDH2,NT5E	4
Neurological Disease	demyelination	Demyelination of axons	0.0278					LPIN1,TFAM,EI24,MT-ND6	4
Embryonic Development, Organismal Development, Tissue Development	development	Development of trophoblast	0.0278					KRAS,EED,LHCGR,ETS2	4
Cellular Assembly and Organization, DNA Replication, Recombination, and Repair	formation	Formation of nuclear pores	0.0278					AHCTF1,NDC1,NUP205,CDK2	4
Lipid Metabolism, Small Molecule Biochemistry	incorporation	Incorporation of triacylglycerol	0.0278		1.953		1.68	ACSL4,CD36,PLIN5,DGAT1	4
Connective Tissue Disorders, Organismal Injury and Abnormalities, Tissue Morphology	lack	Lack of subcutaneous fat	0.0278					IKBKG,LIPA,TK2,ZFP36	4
Cancer, Hematological Disease, Immunological Disease, Organismal Injury and Abnormalities	myeloid leukemia associated with Down syndrome	Myeloid leukemia associated with Down syndrome	0.0278					IMPDH2,PPAT,HPRT1,TOP2B	4
Neurological Disease, Organismal Injury and Abnormalities	neurodegenerative disorder	Severe neurodegenerative disorder	0.0278					UGCG,BCHE,MAPK9,CASP6	4
Gastrointestinal Disease, Hepatic System Disease, Organismal Injury and Abnormalities	intrahepatic cholestasis	Intrahepatic cholestasis	0.0289					LIPA,RDH16,AKR1D1,SLC35A1,ABCB6,SLC17A1,SLC10A2,ABCG2,SLC12A2,ABCB11,GJB2,BAAT,UQCRFS1,CYP7A1	14
Hereditary Disorder, Neurological Disease, Organismal Injury and Abnormalities	hereditary motor and sensory neuropathy	Hereditary motor and sensory neuropathy	0.0291					MT-ATP6,MORC2,ALS2,MME,ERLIN2,HSPD1,ERLIN1,SPG21,SPAST,DHTKD1,MTPAP,DDHD1,DSTYK,AP4B1,DDHD2,AMY2A,AFG3L2,HARS,PRPS1,AIFM1,SLC25A46,CCT5	22
Cancer, Organismal Injury and Abnormalities, Reproductive System Disease	cervical adenocarcinoma	Cervical adenocarcinoma	0.03					TOP1,TUBB2A,KRAS,RRM1,GNAS,TUBA8,STK11,HSP90AA1,ESR1,TOP2B	10
Cancer, Organismal Injury and Abnormalities, Reproductive System Disease	uterine cancer	Metastatic uterine cancer	0.03					TOP1,TUBB2A,RRM1,DHFR,TUBA8,STK11,ALDH5A1,HSP90AA1,ESR1,TOP2B	10
Cellular Assembly and Organization	formation	Formation of vacuole	0.03		0.555		0.51	KRAS,ATG5,ATG16L1,RB1CC1,ATXN3,BECN1,NDUFS4,MTM1,ULK1,ATG4C,WIPI2,ATG3,RAB1A,CASP3,NFAT5,ATG4B	16
Cancer, Organismal Injury and Abnormalities, Reproductive System Disease	recurrent breast cancer	Recurrent breast cancer	0.0301					TOP1,TUBB2A,HDAC2,RRM1,DHFR,PRLR,RRAS2,TUBA8,CHD1,LHCGR,ESR1,TOP2B	12
Cancer, Hematological Disease, Immunological Disease, Organismal Injury and Abnormalities	acute myeloid leukemia with multilineage dysplasia	Acute myeloid leukemia with multilineage dysplasia	0.0311					IMPDH2,DHFR,RRM1,CAMLG,PRIM1,TOP2B	6
Cellular Growth and Proliferation, Organ Development, Reproductive System Development and Function	proliferation	Proliferation of testicular cells	0.0311					INHBA,BMPR1A,ACVR2A,LHCGR,BCL2L2,ESR1	6
Cell Morphology, Cellular Function and Maintenance	autophagy	Autophagy of cervical cancer cell lines	0.0314		1.996		1.771	IKBKG,ULK1,ATG5,RAB1A,IKBKB,FUNDC1,MDM2,DAP3,BECN1	9
Cancer, Hematological Disease, Immunological Disease, Organismal Injury and Abnormalities	CD20 positive leukemia	CD20 positive leukemia	0.0314					TUBB2A,DHFR,IMPDH2,RRM1,TUBA8,PPAT,HPRT1,PRIM1,TOP2B	9
Cellular Assembly and Organization, Cellular Function and Maintenance	organization	Organization of lysosome	0.0314					ZKSCAN3,MFSD8,TMEM106B,PPT1,VPS35,CHMP5,BECN1,HOOK3,LYST	9
Hereditary Disorder, Neurological Disease, Organismal Injury and Abnormalities	hereditary neuropathy	Hereditary neuropathy	0.0319					MORC2,DNAJC13,DDC,KIF21A,HSPD1,MT-ND3,ERLIN1,SPG21,TBK1,AFG3L2,SIGMAR1,CCT5,MT-ND6,TARDBP,MT-ATP6,ALS2,SPTLC2,MME,VPS35,ERLIN2,SPAST,MTPAP,DHTKD1,DDHD1,LZTR1,DSTYK,LCN2,ATL3,AP4B1,DDHD2,AMY2A,ATP7A,HARS,GJB3,SPTLC1,APOA1,PRPS1,SLC25A46,AIFM1	39
Lipid Metabolism, Small Molecule Biochemistry, Vitamin and Mineral Metabolism	catabolism	Catabolism of steroid	0.0323					LIPA,AKR1D1,CBR1,SRD5A2,CYP39A1,HSD11B1,YWHAH,CYP7A1	8
Drug Metabolism, Lipid Metabolism, Small Molecule Biochemistry, Vitamin and Mineral Metabolism	metabolism	Metabolism of tretinoin	0.0323	Increased	2.395		1.987	RDH16,CYP2B6,CYP3A7,CYP2C8,RBP1,CYP3A5,ALDH8A1,CYP26A1	8
Cancer, Hematological Disease, Immunological Disease, Organismal Injury and Abnormalities	PML-RARA mutation positive adult acute myeloid leukemia	PML-RARA mutation positive adult acute myeloid leukemia	0.0323					DHFR,IMPDH2,RRM1,PPAT,CAMLG,HPRT1,PRIM1,TOP2B	8
Lipid Metabolism, Small Molecule Biochemistry	hydroxylation	Hydroxylation of lipid	0.0324	Increased	2.591		2.185	Cyp4a14,CYP2B6,CYP4A11,CYP2C8,CYP3A5,CYP7A1,CYP26A1	7
Lipid Metabolism, Small Molecule Biochemistry	conversion	Conversion of lipid	0.0339	Increased	3.026		2.689	RDH16,Mt1,PTEN,Cyp4a14,FTL,CYP3A7,CYP4A11,TECR,Mt2,HSD17B6,PRDX3,CYP2B6,SRD5A2,NAGS,PNPLA8,HSD3B1,HSD11B1,PON2,MAPK9,LCLAT1,Hsd3b4 (includes others),UGCG,HPGD,LTA4H,CROT,CYP2C8,PRKAA2,ACLY	28
Dermatological Diseases and Conditions, Organ Morphology, Organismal Injury and Abnormalities	abnormal morphology	Abnormal morphology of dermis	0.0339					IKBKG,CTSV,KRT6B,PTGES3,BUB3,SCG5,APOA1,CBS/CBSL,SYNE2,DPT,MAPK9,CYP7A1	12
Cancer, Endocrine System Disorders, Organismal Injury and Abnormalities, Respiratory Disease	large cell lung cancer	Large cell lung carcinoma	0.0339					TUBB2A,RABGGTB,KRAS,RRM1,DHFR,TUBA8,STK11,EIF4A1,MDM2,HSP90AA1,MALAT1,TOP2B	12
Gastrointestinal Disease, Hepatic System Disease, Metabolic Disease, Organismal Injury and Abnormalities	hepatic steatosis	Hepatic steatosis	0.0343		-1.969		-1.609	Ccl2,PANK2,PTEN,CYP4A11,G6PC,DGAT1,ACADM,IKBKG,LPIN1,OBP2B,PCYT1A,PEX2,HSD17B13,ATP5A1,HSD11B1,ESR1,IMPDH2,IKBKB,G0S2,RORA,CD36,Gk,CASP3,CBS/CBSL,MAT1A,INSIG2,TM6SF2,DDC,NOM1,EHHADH,TP53INP1,RGS16,ABCB11,GCK,ARNTL,TSC22D3,GPT,SCG5,CDKN1A,NRIP1,LIPA,ADK,ACAA2,ACADVL,H2AFY,RBPJ,GPRC6A,BHMT,PDHA1,ACSL4,IGFBP1,OMA1,RORC	53
Organismal Development, Skeletal and Muscular System Development and Function	mass	Mass of hindlimb muscle	0.0343					NFATC3,INHBA,IGFBP1,IFRD1,PRKAA1,PRKAA2,DGAT1,HSD11B1,STAT5B,MTM1	10
Lipid Metabolism, Small Molecule Biochemistry, Vitamin and Mineral Metabolism	metabolism	Metabolism of sterol	0.0346		0.504		0.241	CNBP,LIPA,APOA4,AKR1D1,CXCL10,ACAT2,CES1,PMVK,PPARD,SAA1,FDX1,PEX2,APOA1,HSD17B7,ACLY,APLP2,CYP39A1,ASPA,INSIG2,CYP7A1,MAOA	21
Cancer, Hematological Disease, Hereditary Disorder, Immunological Disease, Organismal Injury and Abnormalities	acute myeloid leukemia with multilineage dysplasia following myelodysplastic syndrome	Acute myeloid leukemia with multilineage dysplasia following myelodysplastic syndrome	0.0353					IMPDH2,DHFR,RRM1,CAMLG,PRIM1	5
Behavior, Reproductive System Development and Function	mating	Mating	0.0353		1.969		1.729	SP4,OR2H2,SAFB,ESR1,SLC12A2	5
Cellular Assembly and Organization, Cellular Function and Maintenance, Inflammatory Response	maturation	Maturation of phagosomes	0.0353		0.868		0.656	IL1RL1,ATG5,UVRAG,TBK1,BECN1	5
Cancer, Hematological Disease, Immunological Disease, Organismal Injury and Abnormalities	childhood acute myeloid leukemia	Recurrent childhood acute myeloid leukemia	0.0353					IMPDH2,DHFR,RRM1,CAMLG,PRIM1	5
Tissue Morphology	separation	Separation of postcytokinetic cells	0.0353					VPS4A,CHMP1A,CHMP7,CHMP5,CHMP1B	5
Amino Acid Metabolism, Drug Metabolism, Molecular Transport, Small Molecule Biochemistry, Vitamin and Mineral Metabolism	accumulation	Accumulation of folic acid	0.0353					SLC25A32,GGH	2
Cell-To-Cell Signaling and Interaction, Nervous System Development and Function	adhesion	Adhesion of radial glial cells	0.0353					CXCL12,ITGAV	2
Cellular Development, Connective Tissue Development and Function	adipogenesis	Adipogenesis of adipose cell lines	0.0353					PPARD,VPS35	2
Dermatological Diseases and Conditions, Neurological Disease, Organismal Injury and Abnormalities, Skeletal and Muscular Disorders	allodynia	Allodynia of paw	0.0353					CXCL12,CCL5	2
Dermatological Diseases and Conditions, Organismal Injury and Abnormalities	alopecia	Alopecia of epidermis	0.0353					HDAC2,HDAC1	2
Cell Cycle	G1 phase	Arrest in G1 phase of bladder cancer cell lines	0.0353					PTEN,CDKN1A	2
Cellular Development, Cellular Growth and Proliferation	growth	Arrest in growth of germ cell tumor cell lines	0.0353					CDK2,CDKN1A	2
Neurological Disease, Organismal Injury and Abnormalities	astrocytosis	Astrocytosis of hippocampal CA1 region	0.0353					PPT1,NAMPT	2
Cell Morphology, Cellular Function and Maintenance	autophagy	Autophagy of hepatocytes	0.0353					PRKAA2,IKBKB	2
Digestive System Development and Function, Lipid Metabolism, Molecular Transport, Small Molecule Biochemistry	biliary excretion	Biliary excretion of bile acid	0.0353					ABCB11,NR1I2	2
Cell Cycle, Gene Expression	binding	Binding of KlF5 binding site	0.0353					SET,HDAC1	2
Carbohydrate Metabolism	biosynthesis	Biosynthesis of phosphoribosyl pyrophosphate	0.0353					PRPS1,PRPS2	2
Neurological Disease, Organismal Injury and Abnormalities, Psychological Disorders	bleeding	Bleeding of cerebellum	0.0353					ITGAV,IDH1	2
Metabolic Disease, Neurological Disease, Organismal Injury and Abnormalities, Psychological Disorders	Alzheimer disease	Braak stage VI symptomatic Alzheimer's disease	0.0353					MAOB,MAOA	2
Cellular Assembly and Organization	bridging	Bridging of nucleus	0.0353					HDAC2,HDAC1	2
Amino Acid Metabolism, Small Molecule Biochemistry	catabolism	Catabolism of L-cysteine	0.0353					CSAD,PCYOX1	2
Cell Cycle, Hair and Skin Development and Function	cell division	Cell division of epithelial cell lines	0.0353					CLASP1,CTCF	2
Cellular Movement, Hematological System Development and Function, Hematopoiesis	cell rolling	Cell rolling of hematopoietic cells	0.0353					SELPLG,SELE	2
Cellular Movement	chemotaxis	Chemotaxis of chronic lymphocytic leukemia cells	0.0353					CCL19,CXCL12	2
Cardiovascular System Development and Function, Cellular Movement, Immune Cell Trafficking, Lymphoid Tissue Structure and Development	chemotaxis	Chemotaxis of lymphatic endothelial cells	0.0353					CXCL12,PROX1	2
Amino Acid Metabolism, Drug Metabolism, Molecular Transport, Small Molecule Biochemistry	clearance	Clearance of methotrexate	0.0353					FPGS,ABCG2	2
Lipid Metabolism, Small Molecule Biochemistry	composition	Composition of phospholipid	0.0353					PNPLA8,LCLAT1	2
Cell Morphology, Cell-mediated Immune Response, Cellular Development, Cellular Function and Maintenance, Cellular Growth and Proliferation, Embryonic Development, Hematological System Development and Function, Hematopoiesis, Lymphoid Tissue Structure and Development, Organ Development, Organismal Development, Tissue Development	conversion	Conversion of Th17 cells	0.0353					BCL3,RORC	2
Carbohydrate Metabolism	conversion	Conversion of isocitric acid	0.0353					ACO1,IDH1	2
Cellular Compromise, Gastrointestinal Disease, Hepatic System Disease, Organismal Injury and Abnormalities	degeneration	Degeneration of liver cells	0.0353					XRCC5,TBK1	2
Carbohydrate Metabolism, Lipid Metabolism, Small Molecule Biochemistry	degradation	Degradation of phosphatidylinositol diphosphate	0.0353					PTEN,SACM1L	2
Embryonic Development, Hair and Skin Development and Function, Organ Development, Organ Morphology, Organismal Development, Tissue Development	morphogenesis	Delay in morphogenesis of hair follicle	0.0353					INHBA,CTSV	2
Lipid Metabolism, Molecular Transport, Small Molecule Biochemistry	depletion	Depletion of acetyl-coenzyme A	0.0353					PDK1,PDK4	2
Lipid Metabolism, Molecular Transport, Small Molecule Biochemistry	depletion	Depletion of glycosphingolipid	0.0353					TFAM,APOA1	2
Infectious Diseases	disassembly	Disassembly of Reoviridae	0.0353					CTSV,CTSB	2
Lipid Metabolism, Molecular Transport, Small Molecule Biochemistry	efflux	Efflux of bile salt	0.0353					ABCB11,ABCC3	2
Small Molecule Biochemistry	formation	Formation of cisapride	0.0353					CYP2B6,CYP2C8	2
Cancer, Organismal Injury and Abnormalities, Renal and Urological Disease	formation	Formation of renal-cell carcinoma	0.0353					Mt1,Mt2	2
Cellular Function and Maintenance, Hematological System Development and Function	function	Function of monocyte-derived macrophages	0.0353					CXCL12,CCL5	2
Cell Cycle, Embryonic Development	G1/S phase transition	G1/S phase transition of embryonic stem cells	0.0353					GNL3,PTEN	2
Cancer, Organismal Injury and Abnormalities, Reproductive System Disease	uterine endometrioid carcinoma	Grade 1 microsatellite mutator phenotype uterine endometrioid carcinoma	0.0353					KRAS,PTEN	2
Cancer, Organismal Injury and Abnormalities, Reproductive System Disease	uterine endometrioid carcinoma	Grade 2 microsatellite mutator phenotype uterine endometrioid carcinoma	0.0353					KRAS,PTEN	2
Cancer, Organismal Injury and Abnormalities, Reproductive System Disease	uterine endometrioid carcinoma	Grade 3 microsatellite mutator phenotype uterine endometrioid carcinoma	0.0353					KRAS,PTEN	2
Cancer, Gastrointestinal Disease, Hereditary Disorder, Organismal Injury and Abnormalities	hereditary mixed polyposis syndrome	Hereditary mixed polyposis syndrome	0.0353					BMPR1A,SCG5	2
Lipid Metabolism, Small Molecule Biochemistry	hydrolysis	Hydrolysis of 1-acetyl-2-O-hexadecyl-rac-glycero-3-phosphocholine	0.0353					PAFAH1B2,PAFAH2	2
Carbohydrate Metabolism, Lipid Metabolism, Small Molecule Biochemistry	hydrolysis	Hydrolysis of 1-palmitoyl-2-propanoyl-phosphatidylcholine	0.0353					PAFAH1B2,PAFAH2	2
Small Molecule Biochemistry	hydrolysis	Hydrolysis of phosphate	0.0353					ITPA,RGS16	2
Lipid Metabolism, Small Molecule Biochemistry	hydrolysis	Hydrolysis of platelet-activating factor C18	0.0353					PAFAH1B2,PAFAH2	2
Lipid Metabolism, Small Molecule Biochemistry	hydroxylation	Hydroxylation of 11,12-epoxyeicosatrienoic acid	0.0353					Cyp4a14,CYP4A11	2
Lipid Metabolism, Small Molecule Biochemistry	hydroxylation	Hydroxylation of 14,15-epoxyeicosatrienoic acid	0.0353					Cyp4a14,CYP4A11	2
Lipid Metabolism, Small Molecule Biochemistry	hydroxylation	Hydroxylation of 8,9-epoxyeicosatrienoic acid	0.0353					Cyp4a14,CYP4A11	2
Drug Metabolism, Lipid Metabolism, Small Molecule Biochemistry	hydroxylation	Hydroxylation of paclitaxel	0.0353					CYP2C8,CYP3A5	2
Cancer, Gastrointestinal Disease, Organismal Injury and Abnormalities	ileal cancer	Ileal cancer	0.0353					KRAS,IDH1	2
Dermatological Diseases and Conditions, Inflammatory Disease, Inflammatory Response, Organismal Injury and Abnormalities	inflammation	Inflammation of dermis	0.0353					Map3k7,RBPJ	2
Cell-To-Cell Signaling and Interaction, Inflammatory Response, Organismal Injury and Abnormalities	inflammation	Inflammation of epithelial cells	0.0353					Map3k7,PROC	2
Cardiovascular System Development and Function, Cellular Growth and Proliferation	inhibition	Inhibition of endothelial cells	0.0353					CXCL10,SELE	2
Cell Morphology, Cellular Function and Maintenance	autophagy	Initiation of autophagy of cells	0.0353					UVRAG,BECN1	2
Cellular Development, Nervous System Development and Function, Tissue Development	differentiation	Initiation of differentiation of neurons	0.0353					PCYT1A,CHKA	2
Cellular Assembly and Organization	interconnectivity	Interconnectivity of mitochondria	0.0353					MFN1,DAP3	2
Cancer, Gastrointestinal Disease, Hepatic System Disease, Organismal Injury and Abnormalities	intraductal papillary biliary neoplasm	Intraductal papillary biliary neoplasm	0.0353					KRAS,GNAS	2
Carbohydrate Metabolism, Lipid Metabolism, Small Molecule Biochemistry	joining	Joining of phosphatidic acid	0.0353					ANXA5,PIGK	2
Cell-To-Cell Signaling and Interaction, Cellular Function and Maintenance, Hematological System Development and Function, Inflammatory Response	LC3-associated phagocytosis	LC3-associated phagocytosis by bone marrow-derived macrophages	0.0353					ATG5,BECN1	2
Embryonic Development, Organ Development, Organismal Development, Reproductive System Development and Function, Tissue Development	lactation	Lactation of mammary gland	0.0353					AXIN1,DGAT1	2
Cancer, Gastrointestinal Disease, Organismal Injury and Abnormalities	low-grade primary appendiceal mucinous tumor	Low-grade primary appendiceal mucinous tumor	0.0353					KRAS,GNAS	2
Developmental Disorder, Hereditary Disorder, Organismal Injury and Abnormalities, Reproductive System Disease	macroorchidism	Macroorchidism	0.0353					FMR1,RPS6KB1	2
Connective Tissue Development and Function, Embryonic Development, Organ Development, Organ Morphology, Organismal Development, Reproductive System Development and Function, Tissue Development, Tissue Morphology	mass	Mass of mammary fat pad	0.0353					DGAT1,GPRC6A	2
Connective Tissue Development and Function, Organ Morphology, Organismal Development, Reproductive System Development and Function, Tissue Morphology	mass	Mass of periovarial white adipose tissue	0.0353					Mt1,Mt2	2
Nucleic Acid Metabolism, Small Molecule Biochemistry	metabolism	Metabolism of AMP	0.0353					ADK,NT5E	2
Lipid Metabolism, Small Molecule Biochemistry	metabolism	Metabolism of short chain fatty acid	0.0353					ALDH5A1,ACOT4	2
Cellular Movement	migration	Migration of epicardial cells	0.0353					CCL5,CXCL10	2
Cancer, Organismal Injury and Abnormalities, Reproductive System Disease	mixed breast carcinoma	Mixed breast carcinoma	0.0353					CDH1,PDK4	2
Cell Morphology	modification	Modification of breast cancer cell lines	0.0353					NPM1,LCN2	2
Embryonic Development, Organ Development, Organ Morphology, Organismal Development, Reproductive System Development and Function, Tissue Development	morphogenesis	Morphogenesis of mammary alveolus	0.0353					CDH1,DSG2	2
Cell Morphology, Embryonic Development	morphology	Morphology of embryonic stem cell lines	0.0353					CDH1,GABPA	2
Neurological Disease, Organismal Injury and Abnormalities	neurodegeneration	Neurodegeneration of frontal cortex	0.0353					MME,BECN1	2
Cancer, Dermatological Diseases and Conditions, Developmental Disorder, Hereditary Disorder, Neurological Disease, Organismal Injury and Abnormalities	neurofibromatosis 2	Neurofibromatosis 2	0.0353					IGFBP1,PTEN	2
Dermatological Diseases and Conditions, Organismal Injury and Abnormalities	papule	Papule	0.0353					AKR1D1,SRD5A2	2
Embryonic Development, Organ Development	patterning	Patterning of retina	0.0353					VSX2,SMAD7	2

## Sheet: IPA causal networks
Table S4: IPA Core expression analyses C57Bl6 vs alb-SREBP-1a∆P
Causal Networks for C57Bl6 vs alb-SRREBP-1a∆P
Master Regulator	Molecule Type	Expr Fold Change	Depth	Predicted Activation State	Notes	Activation z-score	p-value of overlap	Network bias-corrected p-value	Participating regulators	Target molecules in dataset	Causal network	Target-connected regulators	Relationships Between Master Regulators(Increases/Downstream)	Relationships Between Master Regulators(Decreases/Downstream)	Relationships Between Master Regulators(Affects/Downstream)	Relationships Between Master Regulators(Increases/Upstream)	Relationships Between Master Regulators(Decreases/Upstream)	Relationships Between Master Regulators(Affects/Upstream)	Relationships Between Master Regulators(Increases/Both)	Relationships Between Master Regulators(Decreases/Both)	Relationships Between Master Regulators(Affects/Both)
ACOX1	enzyme		1			-0.48	2.51e-09	0.0001	ACOX1	ABCD3,ACADM,ACADVL,Akr1c12/Akr1c13,BAAT,CBR1,CD36,CDKN1A,CTSV,CXCL12,CYP26A1,CYP2C8,Cyp3a25 (includes others),CYP4A11,Cyp4a14,EHHADH,ELOVL3,ETS2,G6PC,GOT1,GSDMC,HAL,HDAC1,HSD11B1,HSD3B1,IGFBP1,IL1RAP,Kap,LCN2,LONP1,OAT,Orm1 (includes others),PDK4,PHLDA1,SGK1,SLC16A1,TAGLN2,TM4SF4,Vnn3	39 (1)	1	ADIPOR2,ESRRA,KLF15,LEP,MED1,PCGEM1,PNPLA2,PPARGC1A,PRKAA,RIPK2,RXRA,TFAM,UPP1	NR0B2,NR1I2,PCK1,PLIN5,PTEN,SCD,SERTAD2		C9,CXCL12,CYP1A2,CYP2C8,EGFR	HDAC1,HSPA5,LONP1,NFE2L2,PDK4,TP53
GRB14	other		3			1.431	6.14e-09	0.0001	26s Proteasome,ABL1,BCAR1,BCR,Calmodulin,CASP8,CAV1,CD247,CYP19A1,EGFR,EIF2AK3,ERK,ESR1,GRB14,IFNAR1,IGF2,INSR,IRF3,IRS,ITGB1,JAK1/2,LEPR,LIPE,MAPK1,MAPK14,MAPK8,MAPT,MET,NFE2L2,NFKB1,NQO1,NR1H3,P38 MAPK,PDX1,Pkc(s),PPARA,PRKCI,PRKCZ,PTPN1,PTPN6,RAF1,Ras,RELA,RHOA,SHC1,SLC4A1,SREBF1,STAT1,STAT5A,STAT5B	9830107B12Rik/A530064D06Rik,AACS,ABCB11,ABCC3,ABCD2,ABHD2,ACAA2,ACADM,ACADVL,ACO1,ACOD1,Acot1,ACSL4,ACTG1,ACTR2,AGGF1,AHCTF1,AHCY,AMD1,AOX1,AP1M1,APOA4,APPBP2,AQP8,ARFGAP1,ARL4D,ARNTL,ASL,ASNS,ATF7,ATF7IP2,ATG3,ATG4A,ATP5A1,ATP6V0D1,ATP6V1D,BAG1,BAIAP2,BCCIP,BCLAF1,BGLAP,Bhlhe41,BHMT,BLZF1,BMPR1A,BRWD1,BUB3,BZW2,C18orf25,C8orf4,Calcb,CAMK1D,CAPZA2,CBR1,CBS/CBSL,CBX5,CCL19,CCNH,CCNT1,Ccr1l1,CCR8,C…	330 (50)	49	FOXO3,Vegf	HNF4A			INSR,NFE2L2,PTPN1
UCHL1	peptidase		3	Inhibited		-2.07	2.35e-07	0.0003	26s Proteasome,AMPK,ARNTL,ATM,BCAR1,BCL2L1,CASP1,CASP8,CDKN1B,CDKN2A,CEBPA,CEBPB,Creb,CTNNB1,CXCL8,Cytochrome bc1,DDIT3,DUSP1,E2F1,EGFR,EIF2AK3,ERBB2,ESR1,estrogen receptor,FAS,FLI1,FOS,FOXO1,FOXO3,GATA2,GATA3,GATA4,GJA1,GLI1,GNE,HIPK2,HNF4A,HSF1,IGF1R,JAK2,JUN,KAT2B,KAT5,KRAS,Mapk,MAPK9,MDM2,Mek,MITF,MKNK1,MTOR,MYB,MYC,MYCN,MYD88,NANOG,NCAM1,NCOA3,NEDD9,NFE2L2,NOTCH1,NPAT,PTEN,PTK2,PTTG1,Rb,RB1,…	9830107B12Rik/A530064D06Rik,AACS,AASS,ABCF3,ABCG2,ACAA2,ACADVL,ACLY,ACMSD,Acot1,ACTR2,ADK,ADSS,AGGF1,AHCTF1,AHCY,AHSA1,AIFM1,AK2,ALKBH8,Ang2,AOX1,AP1M1,APEX2,APLP2,APOA1,APPBP2,ARFGAP1,ASL,ATF7,ATF7IP2,ATG3,ATG4A,ATG4B,ATG4C,ATL3,ATN1,ATP5F1,ATP6AP2,ATP6V0B,ATP6V0D1,ATP6V1G1,AURKC,B3GALT2,BAAT,BAIAP2,BCAP31,BCCIP,BCL2L2,BCL3,BET1,BGLAP,Bhlhe41,BLZF1,BMPR1A,BRWD1,BZW2,C18orf25,C1orf168,C1QC,CACNG2…	494 (87)	87		HNF4A		CDKN2A,TP53
JINK1/2	group		3	Activated		3.432	7.34e-07	0.0004	AKT1,AMPK,APC,APP,ATF2,BCL2L1,BECN1,BLOC1S6,BRCA1,CASP1,Casp12,CD247,CDKN1B,CEBPB,CHUK,CTBP1,CTNNB1,DTX1,EGFR,EIF2AK3,EIF4E,ERBB2,ERK1/2,ESR2,ESRRA,estrogen receptor,EZH2,FOS,FOXO4,GABPA,GSK3B,HAND1,HMGA1,HNF1A,HNF4A,HSF1,IKBKB,INSR,IRS1,ITGB1,JINK1/2,JUN,LMNA,MAP3K8,MAPK14,MAPK8,MAPK9,MDM2,Mek,MST1,MYC,NANOG,NFATC2,NFE2L2,NFKB1,NFKBIA,NOS2,NOS3,NQO1,NR1H4,NR1I3,PAX2,POU6F1,PPARA,PPARG,PPARGC1A,P…	AACS,ABCB11,ABCD2,ABCF3,ABHD17B,ACADM,ACAT2,ACLY,ACMSD,ACO1,ACOD1,Acot1,ACOT4,ACSL4,ACTG1,AHCTF1,AIFM1,Akr1c12/Akr1c13,Ang2,ANKRD13A,ANKRD49,AOX1,API5,APLP2,APOA1,Apol7e (includes others),APPBP2,APPL1,AQP8,ARAP2,ARHGAP6,ARL4A,ARL5B,ARPP19,ARRDC3,ASNS,ASPA,ATF7,ATG5,ATN1,ATP5A1,ATP6AP2,ATP7A,AUH,AURKC,BAAT,BCL3,BECN1,BET1,BGLAP,Bhlhe41,BHMT,BZW2,C12orf29,C130026I21Rik (includes others),C17orf78,C1…	440 (104)	103	EGF,EGFR,LEP,MAP2K7,MAPK8,RIPK2	CD3,HSF1,HSPA1A/HSPA1B		FOXO1,NFE2L2,PEPCK,RXRA,SCD,SREBF1	HNF4A
STUB1	enzyme		2	Inhibited		-7.188	1.38e-06	0.0001	AHR,AR,ATXN1,ATXN3,CFTR,DDX58,EIF4E,ERBB2,ESR1,FOXO1,FOXP3,HTT,IRAK1,IRF3,IRF7,MAP3K14,MAP3K5,MAPT,MYC,MYOCD,NOS1,NR3C1,PRKCZ,PTEN,SGK1,SMAD1,SMAD3,SRC,STK4,STUB1,TBK1,TGM2	9830107B12Rik/A530064D06Rik,AASS,ABCB11,ABCB6,ABCC3,ABCD3,ABCF3,ACAA2,ACOD1,ACTR2,ACVR2A,AGGF1,AHCY,AK2,AMD1,AP1M1,APOA1,AQP8,ARFGAP1,ARL4D,ARNTL,ASNS,ATF7,ATG3,ATP5A1,ATP6V0B,ATP6V0D1,ATP6V1D,ATP6V1H,AXIN1,BCCIP,BCL2L2,BCL3,BCLAF1,BECN1,BGLAP,BMPR1A,BRWD1,BUB3,BZW2,C12orf29,C18orf25,C8orf4,CALU,CAPZA2,CASP3,CASP6,CBR1,Ccl7,CCNC,CCNH,CCT3,CD1D,CD36,CD74,CDC23,CDC37L1,CDC40,CDKN2AIPNL,CFI,CHD7,CHM…	358 (32)	32				TBK1,Vegf	AHR,ATXN1,BAG1,CFTR,ESR1,FOXO1,HSPA1A/HSPA1B,MYC,PTEN,TP53
PIM2	kinase		3	Activated		3.257	1.42e-06	0.0004	AMPK,API5,AR,ATF4,ATM,BAD,BECN1,BRCA1,CAV1,CDK2,CDKN1A,CDX2,Creb,CREB1,CSF2,CTBP1,E2F3,EGFR,EGR1,EIF4E,EIF4EBP1,ELF4,ERBB2,ERN1,F2,FGFR1,FGFR2,FLI1,FOS,FOXO1,FOXP3,GATA3,GLI1,HDAC5,HERC2,HNF4A,HRAS,ID3,IFNB1,IKBKB,IKBKG,IL4,INSR,JUN,KAT2B,KAT5,MAF1,MAP2K3,MAP3K8,MAPK9,MDM2,MED1,MTOR,MTORC1,MYC,MYCN,MYOD1,NCOA1,NFATC2,NFE2L2,NFKB1,NOS2,NR3C1,PGR,PI3K (complex),PIM2,PKM,PPARGC1A,PRKAA1,PRKAA2,PRKCD…	AACS,AASS,Abca8a,ABCB11,ABCC3,ABCD2,ABCD3,ABCF3,ACAT2,ACLY,ACMSD,Acot1,ACVR2A,ADSS,AHCTF1,AHCY,AHCYL1,AK2,ALKBH8,AOX1,API5,APLP2,Apol7e (includes others),APPBP2,ARL15,ARNTL,ARRDC3,ATF7,ATG5,ATP12A,ATP5F1,ATP6AP1,ATP6AP2,ATP6V0B,ATP6V0D1,ATP6V1B2,ATP6V1D,ATP6V1G1,ATRX,AUH,AXIN1,B3GALT2,BAG1,BAIAP2,BCAP29,BCL3,BET1,Bhlhe41,BMPR1A,BZW2,C130026I21Rik (includes others),C4orf26,C8orf4,CALN1,CAMLG,CASP3…	462 (105)	101	IL9,Vegf	ESR1		E2F1,MYC,PPARGC1A,TP53	AMPK,TSC2
CST5	other		1	Inhibited		-5.171	1.44e-06	0.0001	CST5	ACAT2,AHCTF1,ANXA5,ARHGAP12,ARHGAP29,BCAP31,BRIX1,CDH1,CNBP,CTSB,DDX21,DHX9,DKC1,DNAJB4,DR1,FAM133B,GDA,GNL3,GTPBP10,HNRNPH1,HNRNPU,HS2ST1,ID3,KRR1,MAL2,NCBP2,NIFK,NOC3L,NOM1,NOP2,NPAS2,NT5E,NUP155,NUP205,OTUD4,PABPN1,PLS3,PPP2R5A,PRDX2,PRKACB,PRPF6,RBP1,RRP15,RSL1D1,SGPL1,SRSF1,SSRP1,TAF1,TARDBP,UCHL5,UTP18,VTI1A,WDR36,ZCCHC8	54 (1)	1					CD44,DDX54,DNAJB4,ESRRA,NOP53,NPAS2,NUP98,PRPF6,PUF60,TARDBP,TXN,VSNL1
Vegf	group		3	Activated		7.384	2.07e-06	0.002	26s Proteasome,ADAM10,AHR,Akt,AKT1,AMPK,ANXA1,ANXA7,AR,ASCL1,ATF6,ATG5,AXL,BAD,BECN1,BLOC1S6,BMX,Calmodulin,CASP3,CAV1,CD247,CDK5,CDKN2A,CEBPA,CEBPB,Collagen type I,Cpla2,CREB1,CREM,CSF1,CSF1R,CSF2,CTBP1,CXCL8,DAP3,DICER1,DUSP1,EGFR,EIF2AK2,EIF2AK3,EIF4E,EPAS1,EPHA2,ERBB2,ERK,ERK1/2,ERN1,ESR1,ETS1,EZH2,FLT1,FLT3,FOS,FOXO1,FOXO3,GATA1,GATA2,GATA3,HAND1,HDAC5,HIF1A,histone deacetylase,HMOX1,HNF4A,H…	9830107B12Rik/A530064D06Rik,AACS,ABCB11,ABCB6,ABCC3,ABCD3,ABCF3,ABCG2,ABHD17B,ACAA2,ACADM,ACADVL,ACAT2,ACLY,ACMSD,ACO1,Acot1,ACOT4,ACSL4,ACTG1,ACTR2,ADAMTS3,ADGRL2,AFMID,AGGF1,AHCTF1,AHCY,ALDH1B1,ALDH7A1,ALDH8A1,ALG6,AMD1,ANKRD13A,ANXA5,AOX1,AP1M1,APEX2,APLP2,APOA1,APOA4,APOA5,Apol7e (includes others),APPBP2,AQR,ARAP2,ARFGAP1,ARL15,ARNTL,ASNS,ASPA,ATF7,ATG3,ATG4B,ATG5,ATN1,ATP12A,ATP6AP1,ATP6AP2,…	669 (196)	172	ARNT,EGF,ESR1,ESRRA,IL9,LEP,MAPK8,PRL,SREBF1,STUB1,YY1	CXCR2,E2F1,HEXIM1,LTF,PDCD4,PTEN,SPARC,TP53,TSC2		CD44,CDC14A,GRB14,IL3RA,NFE2L2,NOLC1,NR2F2,PIM2,PLPP1,TTK	ALOX5AP,BAX,FOXO1,LRAT
PPARGC1A	transcription regulator		3	Activated		6.845	2.1e-06	0.0016	AHR,Akt,AMPK,ANXA7,APP,ATF4,ATM,BACE1,BCL2L1,BECN1,CASP3,caspase,CAV1,CCND1,CDKN1A,CDKN2A,Creb,CREB1,CTBP1,DAP3,DICER1,E2F1,EGF,EGFR,EIF2AK2,EIF4E,ERBB2,ERK,ERN1,ESR1,ESR2,ESRRA,Esrra,EZH2,FAS,FOS,FOXO1,FSHR,GATA2,GATA4,GATA6,GLI1,GSK3B,HAND1,HNF1A,HNF4A,HRAS,HTT,IGF1R,IL18,IL2,IL6,IRF3,KAT2B,LEF1,MAP3K8,MAPK9,MDM2,MEF2C,Mek,MMP12,NANOG,NCOA1,NFE2L2,NFKB1,NOS2,NOTCH1,NQO1,NR1H4,NR1I2,NR1I3,NR3C1,…	9830107B12Rik/A530064D06Rik,AACS,AASS,ABCB6,ABCD2,ABCD3,ACAA2,ACADM,ACADVL,ACAT2,ACMSD,ACO1,ACOD1,Acot1,ACTR2,ADGRL2,ADK,ADSS,AGGF1,AGL,AHCTF1,AHSA1,AIFM1,Akr1c12/Akr1c13,Akr1c19,ALKBH8,AMY2A,AOX1,AP1M1,API5,APLP2,APOA4,APOA5,Apol7e (includes others),APPBP2,AQR,ARFGAP1,ARL15,ARL4D,ARNTL,ARRDC3,ASNS,ASPA,ATF7,ATG3,ATG4A,ATG4C,ATG5,ATL3,ATP5A1,ATP5F1,ATP6V0B,ATP6V0D1,ATP6V1D,ATP6V1H,ATP7A,ATRX,AUH,…	581 (104)	98	FOXO3,GCG,IL10RA,KLF11,LEP,MAPK8,NFE2L2,PIM2,PML,PRKAA,RIPK2	CDK9,CNOT3,CYB5R4,E2F1,ELOVL5,FLCN,FOXA3,HDAC1,KLF15,NR0B2,PTEN,PTPN1,SERTAD2,SLC25A33		ACOX1,BNIP3,CYP1A1,CYP1A2,ESR1,NR0B1,NR1I3,PCK1,PEPCK,PPARGC1B,RXRA,SESN2,SREBF1,ST8SIA1,TFAM,TP53,UCP1	BAX,EGFR
chemokine receptor	group		3	Activated		6.195	2.2e-06	0.003	ACKR2,ACKR3,AKT1,AMPK,AR,ARNTL,ATF2,CCL5,CCND1,CCR1,CCR2,CCR5,CCR7,CDKN1B,CEBPB,chemokine receptor,Creb,CREB1,CXCR1,CXCR2,CXCR3,CXCR4,CXCR5,DDIT3,DUSP1,EGFR,EIF4E,EPAS1,ERK,ERK1/2,ESR1,estrogen receptor,F3,FOS,FOXO1,GATA2,GATA4,GJA1,GNA12,GSK3B,HIF1A,HSF1,ITGB1,JAK2,JUN,MAP2,MAP2K1/2,Mapk,MAPK14,MAPK8,MAPK9,MAPKAPK2,MAZ,Mek,MITF,MKNK1,MYB,MYC,NCOA3,NFE2L2,NFKB1,NR3C1,PGR,Pkc(s),PLD2,PPARG,PRKAA1,…	9830107B12Rik/A530064D06Rik,AACS,AASS,Abca8a,ABCD2,ABCF3,ACADVL,ACAT2,ACTR2,ADAMTS3,ADSS,AGGF1,AHCTF1,AHCYL1,AK2,Akr1c19,AMD1,AOX1,AP1M1,APEX2,APOA1,APPBP2,ARFGAP1,ARL15,ARNTL,ARPP19,ASL,ASNS,ATF7,ATF7IP2,ATG3,ATG4A,ATG4B,ATG4C,ATL3,ATN1,ATP6V0B,ATP6V0D1,ATP6V1B2,ATP6V1D,ATP6V1H,ATP7A,ATRX,AURKC,AXIN1,B3GALT2,BAAT,BAIAP2,BCAP29,BCAP31,BCCIP,BCL2L2,BCLAF1,Bhlhe41,BHMT,BMPR1A,BRWD1,BUB3,BZW2,C11orf…	482 (89)	78
HTR2A	G-protein coupled receptor		3	Activated		6.304	2.46e-06	0.0027	ADAM10,AGT,AKT1,AMPK,ANXA7,AR,ARID3B,ARNTL,ATF2,ATM,Calmodulin,CCND1,CDKN1B,CEBPB,Creb,CREB1,CTLA4,CTNNB1,DDIT3,DUSP1,E2f,EGFR,EGR1,EIF4E,EPAS1,ERBB2,ERK,ESR1,estrogen receptor,ETV5,FAS,FOS,FOXO1,FOXO3,GATA2,GATA4,GSK3B,HIF1A,HOXA10,HRAS,HSF1,HTR2A,IL6ST,IRF8,IRS,ITCH,JAK2,JUN,KRAS,LEPR,MAP2,MAP2K1,MAP2K4,Mapk,MAPK14,MAPK8,MAPK9,MAPKAPK2,MAZ,Mek,MET,MITF,MKNK1,MTOR,MUC1,MYB,MYC,NCOA3,NEDD9,NFE2L2…	9830107B12Rik/A530064D06Rik,AACS,AASS,Abca8a,ABCD2,ABCD3,ABCF3,ABCG2,ACADVL,ACAT2,ACTR2,ADK,ADSS,AGGF1,AHCTF1,AHCYL1,AIFM1,AK2,ALDH1B1,ALDH7A1,ALKBH8,AMD1,ANKRD49,Anp32a,AOX1,AP1M1,APEX2,APLP2,APOA1,APPBP2,AQP8,ARFGAP1,ARL15,ARL4A,ARL5B,ARNTL,ASL,ASNS,ATF7,ATF7IP2,ATG3,ATG4A,ATG4B,ATG4C,ATL3,ATN1,ATP5F1,ATP6V0B,ATP6V0D1,ATP6V1B2,ATP6V1D,ATP6V1H,ATP7A,ATRX,AUH,AURKC,AXIN1,BAAT,BAIAP2,BCAP29,BCAP31…	529 (112)	110				EGFR,JAK2
NUAK1	kinase		3			-0.703	2.7e-06	0.0031	26s Proteasome,Akt,AMPK,APP,ATM,BCL2L1,CASP8,CDKN1B,CDKN2A,CEBPA,CEBPB,CREB1,CXCL12,CXCL8,DAP3,E2F1,EGFR,EIF2AK3,EIF4E,ELF4,ERBB2,ESR1,ESR2,EZH2,FAS,FOXL2,FOXO1,GLI1,GSK3B,HAND1,HERC2,HIF1A,HIPK2,HNF4A,HSF1,Hsp90,HTT,IGF1R,IKBKB,IKBKG,IL1B,IL6,IRF3,JUN,KAT2B,LATS1,MAP2K4,MAP3K8,MAPK14,MAPK9,Mek,MMP12,MMP2,MMP9,NANOG,Nfat (family),NFE2L2,NOTCH1,NPAT,NRF1,NUAK1,PDX1,PGR,PI3K (complex),POU5F1,PPARG,…	9830107B12Rik/A530064D06Rik,AACS,Abca8a,ABCD2,ABCG2,ACAA2,ACADVL,ACLY,ACMSD,ACTR2,ACVR2A,ADAMTS3,ADGRL2,ADSS,AGGF1,AHCTF1,AHCY,AHCYL1,AHSA1,AIFM1,Akr1c19,ALKBH8,Ang2,AOX1,AP1M1,APLP2,APOA1,APOA5,Apol7e (includes others),APPBP2,AQP8,AQR,ARFGAP1,ARL15,ARL4D,ARPP19,ASL,ATF7,ATF7IP2,ATG3,ATG4A,ATG4C,ATL3,ATN1,ATP5A1,ATP6V0D1,ATP6V1H,AURKC,BCAP29,BCAP31,BCL2L2,BCL3,BET1,Bhlhe41,BLZF1,BMP2K,BRWD1,BZW2,…	518 (92)	91				PRKAA,TP53
GRB14	other		2	Inhibited	biased	-5.57	2.8e-06	0.0001	GRB14,INSR,NFE2L2,NR1H3,PTPN1	ABCB11,ABCC3,ACAA2,ACADM,ACADVL,ACSL4,ACTG1,AOX1,APOA4,APPBP2,ATF7,ATP5A1,BGLAP,BHMT,CBR1,CCT3,CCT7,CDH1,CHORDC1,COPS5,CREG1,CUL1,CYCS,Cyp4a14,CYP7A1,DDX50,DYNLL1,ECHS1,EIF2S1,EIF3E,ERP29,ESD,ETFB,FMO1,FTL,FXYD1,G6PC,GAS2,GCLC,GOT2,GPT,GSS,Gsta4,GSTO1,HACD3,HADHB,HHEX,HPRT1,HSD11B1,HSD3B1,HSP90AA1,HSPA9,HSPD1,HTATIP2,IDH1,IDH3A,IFRD1,IGFBP1,IKBKG,INMT,INSIG2,KLK3,MAOA,MAOB,ME1,Mt1,NDUFA9,NQO1,PAF…	94 (5)	4	FOXO3,Vegf	HNF4A			INSR,NFE2L2,PTPN1
SESN2	enzyme		3			-0.206	3.85e-06	0.0005	26s Proteasome,AMPK,BECN1,CASP1,CASP8,CAV1,CDKN1B,CFTR,Creb,CTBP1,CTNNB1,cytochrome-c oxidase,E2F1,EGFR,ERK,ESR1,FOXO1,FOXO3,GSK3B,HDAC5,HIF1A,HIPK2,HNF4A,HRAS,INSR,IRF3,ITGB3,MAF1,MAP2K3,MAPK1,MAPK3,MAPK8,MED1,Mitochondrial complex 1,MTOR,MTORC1,NCOA1,NCOA3,NFE2L2,NFkB (complex),NFKB1,NFKBIA,NOS2,NQO1,NR3C1,PGR,PI3K (complex),Pka,PPARGC1A,PPP2CA,PRKAA,PRKAA1,PRKAA2,PTGS2,Rb,RB1,RICTOR,SESN2,SMAD…	9830107B12Rik/A530064D06Rik,AACS,AASS,ABCB11,ABCC3,ACMSD,ACTG1,ACTR2,ADK,AGGF1,AHCTF1,AHCYL1,AK2,ALDH1B1,ALDH7A1,AMD1,ANKRD49,AOX1,AP1M1,API5,APOA4,APPBP2,AQP8,ARFGAP1,ARL4D,ARNTL,ATF7,ATF7IP2,ATG3,ATG4A,ATP12A,ATP5F1,ATP6AP1,ATP6V0D1,ATP6V1D,ATP6V1H,AXIN1,BAG1,BCL2L2,BCL3,BET1,BGLAP,Bhlhe41,BHMT,BRWD1,BUB3,BZW2,C18orf25,C8orf4,CAMK1D,CAPZA2,CASP7,CBR1,CBX5,Ccl2,CCL5,CCNB1,CCNH,CCNT1,Ccr1l1,CCR8,…	378 (66)	66	PPARGC1A,TP53			AMPK,NFE2L2
STK38	kinase	1.74	3	Inhibited		-3.081	4.41e-06	0.003	AKT1,AMPK,AR,ARNTL,ATF2,ATF4,ATM,BCL6,BRCA1,CDKN1A,CDKN2A,CEBPB,Creb,CREB1,CTNNB1,DDIT3,DKK1,DUSP1,EGFR,EIF4E,EPAS1,ERBB4,ERK,ERK1/2,ESR1,estrogen receptor,F2,FAS,FOS,GATA2,GATA4,GCK,GJA1,GLI1,GSK3B,HIF1A,HSF1,JUN,MAP2,Mapk,MAPK1,MAPK8,MAPK9,MAPKAPK2,MDM2,Mek,MITF,MKNK1,MYB,MYC,NCOA3,NFE2L2,NFkB (complex),NFKB1,NR3C1,PGR,PIK3C3,Pka,PPARG,PTEN,PTTG1,RAF1,RBL2,RELA,RUNX2,RXRA,SFRP1,SHH,SLC6A3,SP1,S…	9830107B12Rik/A530064D06Rik,AACS,AASS,Abca8a,ABCC3,ABCD2,ABCD3,ABCF3,ACADVL,ACAT2,ACO1,ACOD1,Acot1,ACTR2,ACVR2A,ADK,ADSS,AGGF1,AHCTF1,AHCY,AHCYL1,AIFM1,AK2,ALDH7A1,ALKBH8,AMD1,AOX1,AP1M1,APEX2,APOA1,APOA4,APPBP2,AQP8,ARFGAP1,ARL15,ARNTL,ARPP19,ASL,ATF7,ATF7IP2,ATG3,ATG4A,ATG4C,ATL3,ATN1,ATP6V0D1,ATP6V1B2,ATP6V1H,ATP7A,AUH,AURKC,AXIN1,BAAT,BAG1,BCAP29,BCAP31,BCCIP,Bhlhe41,BHMT,BMPR1A,BRWD1,BUB3,BZ…	531 (81)	79		RALB		MYC,PIK3C3
SIRT7	enzyme	1.53	3	Inhibited		-3.433	5.28e-06	0.0012	AMPK,Ap1,ATF4,BCL2,BCL2L1,CASP1,CDKN1B,CEBPA,DNM1L,E2F1,EGFR,EIF2AK3,EP300,EPAS1,ERBB2,ERBB4,ESR1,F2,FAS,FOXO3,FOXO4,GLI1,GSK3B,HIF1A,HNF4A,Hsp90,IGF1R,IL6,JAK2,KAT2B,MAPK14,MAPK8,MAPK9,Mek,MTOR,MYC,NANOG,NFKB1,NOTCH1,NPAT,P38 MAPK,PGR,PPARG,PRKCD,PTEN,PTK2,RBL2,RELA,RICTOR,RNA polymerase II,RPS6KB1,RPS6KB2,SGK1,SIRT1,SIRT7,SMAD3,STAT1,STAT3,TFDP1,Tgf beta,TP53,TP73,TSC2,ULK1,VEGFA,VHL	9830107B12Rik/A530064D06Rik,AACS,AASS,ABCB11,ABCC3,ABCD3,ABCF3,ABCG2,ACAA2,ACADM,ACADVL,ACLY,ACMSD,ACO1,ACOD1,Acot1,ACSL4,ACTR2,ACVR2A,AGGF1,AHCTF1,AHCYL1,AHSA1,AIFM1,AK2,ALDH1B1,AMD1,ANXA5,AP1M1,APOA1,APOA4,AQP8,ARFGAP1,ARL4D,ARNTL,ASL,ASNS,ATG3,ATG4A,ATG4B,ATG4C,ATL3,ATP12A,ATP5F1,ATP6AP1,ATP6AP2,ATP6V0D1,ATP6V1G1,ATP7A,AUH,AXIN1,B3GALT2,BAG1,BCAP31,BCCIP,BCL3,BET1,BLZF1,BMPR1A,BRWD1,BZW2,C18or…	490 (66)	65					MYC,TP53
HABP2	peptidase		3	Inhibited		-4.441	6.75e-06	0.0061	AHR,AKT1,AR,ATF4,ATF6,BMP2,CASP1,CASP8,CCND1,CCR2,CDK5,CEBPA,CEBPB,Collagen type I,Creb,DUSP1,EGFR,EGR1,EIF4E,ERBB4,ERK,ERK1/2,ERN1,ESR1,ETS1,ETV1,FN1,FOS,FOSB,FOXO1,GATA1,GJA1,HABP2,HIF1A,IL10,ITGB1,JUN,Map3k7,MAPK14,MAPK9,MAPKAPK2,MDM2,MED1,Mek,MITF,MKNK1,MMP3,MYC,MYOCD,NFATC4,NFE2L2,NFKB1,NFKBIA,NR3C2,NR4A2,PGR,PI3K (complex),PPARA,PPARG,PRKAA1,PRKACA,RAF1,RB1,RELA,Rock,RUNX2,RXRA,Secretase ga…	9830107B12Rik/A530064D06Rik,AACS,AASS,ABCB6,ABCF3,ACAT2,Acot1,ADK,ADSS,AGGF1,AHCTF1,AHCYL1,AHSA1,AMD1,ANKRD49,AOX1,AP1M1,APEX2,APLP2,APOA4,APOA5,APPBP2,AQR,ARAP2,ARFGAP1,ARNTL,ARPP19,ARRDC3,ATF7,ATG3,ATG4A,ATG4C,ATL3,ATP6V0B,ATP6V0D1,ATP6V1B2,ATP6V1D,ATP6V1H,ATP7A,ATRX,AURKC,AVPR1A,BAAT,BAIAP2,BCAP31,BCL3,BCLAF1,BECN1,BGLAP,BHMT,BMP2K,BMPR1A,BRWD1,BTBD1,BUB3,C11orf58,C12orf29,C18orf25,CAND1,CAPZA…	497 (83)	82
PPP2R5C	other		3			-1.617	7.78e-06	0.0035	AHR,AKT1,AR,ATM,BCL2L1,BLOC1S6,BLVRA,CASP1,CDKN1A,CDKN1B,CDKN2A,CREB1,CSF2,CTBP1,CTNNB1,CXCL8,E2F1,EGFR,EIF2AK3,EIF4E,ERBB2,ESR1,ESR2,FAS,FOXO1,FOXO3,GLI1,GNRH,GSK3B,HAND1,HNF4A,HSF1,HTT,IGF1R,IKBKB,IKBKG,IKK (complex),IL1B,IRF3,IRF7,ITGB1,KAT2B,MAP2K3,MAP2K4,MAP3K8,MAPK1,MAPK14,MDM2,MET,MYOD1,NANOG,NFE2L2,NFkB (complex),NFKB1,NFKBIA,NLRP3,NOS2,NOTCH1,NR1I2,NUAK1,PGR,PI3K (complex),POU2F2,PPP2R5C…	9830107B12Rik/A530064D06Rik,AASS,Abca8a,ABCB6,ABCD3,ABCG2,ACAA2,ACADVL,ACAT2,ACLY,ACMSD,ACOD1,Acot1,ACTG1,ACTR2,ADK,AGGF1,AHCTF1,AHCY,AHCYL1,AHSA1,AIFM1,AK2,ALDH1B1,ALDH7A1,ALKBH8,AMD1,Ang2,ANKRD49,AOX1,AP1M1,API5,APOA5,Apol7e (includes others),APPBP2,ARFGAP1,ARL15,ARL5B,ARRDC3,ASL,ATF7,ATG3,ATG4A,ATG4B,ATG4C,ATL3,ATN1,ATP6AP2,ATP6V0D1,ATP6V1B2,ATP6V1G1,ATP6V1H,ATRX,AUH,AURKC,AVPR1A,B3GALT2,BAG1,…	552 (89)	89	ESR1,PRKAA				NFKBIA,TP53
TXN	enzyme		3			-1.113	8.04e-06	0.0049	26s Proteasome,AGT,AHR,AMPK,ANXA7,Ap1,APP,ATG5,BID,BRCA1,BTRC,CASP3,CASP8,CCL11,CD247,CDC25C,CDKN2A,CEBPB,CSF2,CTGF,DDIT3,DICER1,DTX1,EGFR,EGR1,EIF2AK2,ELK4,ERBB2,ESR1,ETV1,FN1,FOXO1,GAPDH,GATA4,GLI1,HIF1A,HNF1A,HSF1,IGF1,IGF1R,IL12 (family),IL2,INSR,IRF1,KAT2B,KAT5,KRAS,LEP,MAFA,MAP3K5,MAP3K8,MAPK14,MAPK8,MAPKAPK2,MEF2A,MEF2C,MITF,MKNK1,MMP14,MMP3,MYB,MYC,MYOD1,NANOG,NCOA3,Nfat (family),NFATC3,N…	9830107B12Rik/A530064D06Rik,AACS,ABCB6,ABCD3,ABCF3,ACAA2,ACADM,ACADVL,ACAT2,ACLY,ACOD1,ACSL4,ACTR2,ADAMTS3,ADSS,AGGF1,AHCTF1,AHCY,AHSA1,AK2,Akr1c12/Akr1c13,Akr1c19,ALDH1B1,ALDH7A1,AMD1,Ang2,ANKRD49,Anp32a,ANXA5,AP1M1,APEX2,APOA1,Apol7e (includes others),APPL1,AQR,ARFGAP1,ARHGAP6,ARL4D,ARL5B,ARNTL,ASL,ASNS,ATF7IP2,ATG3,ATG4A,ATG4C,ATG5,ATL3,ATN1,ATP6AP2,ATP6V0B,ATP6V0D1,ATP6V1G1,ATP7A,AUH,AURKC,B3…	546 (116)	111	HNF4A,HSF2,MYC,NFE2L2,PPARA	CST5,PML		CYP1A1,CYP1B1,FOS,NFKBIA,TP53	BID,CDKN2A,EGFR,ESR1,MAPK8
F8	other		3	Activated		4.674	9e-06	0.0053	ADAM10,Akt,AKT1,AMPK,APP,AR,ATF2,CASP8,CCND1,CDH1,CDKN1B,CEBPB,Creb,CREB1,CTNNB1,DDIT3,DUSP1,EGFR,EIF2AK3,EIF4E,EPAS1,ERK1/2,ESR1,estrogen receptor,ETV5,F10,F2R,F7,F8,F9,FOS,GATA2,GATA4,GJA1,HGF,HIF1A,HSF1,IgG,IgG1,JUN,LYN,MAP2,MAP2K1,Mapk,MAPK14,MAPK8,MAPK9,MAPKAPK2,Mek,MITF,MKNK1,MYB,MYC,NCOA3,NFE2L2,NFKB1,NR3C1,PGR,PPARG,PROC,PTTG1,Ras,RB1,RUNX2,RXRA,SLC6A3,SRC (family),SREBF1,SREBF2,STAT1,STA…	9830107B12Rik/A530064D06Rik,AACS,AASS,Abca8a,ABCD2,ABCF3,ACADVL,Acot1,ACTR2,ADGRL2,ADK,ADSS,AFM,AGGF1,AHCTF1,AHCYL1,AIFM1,AK2,AOX1,AP1M1,APEX2,APLP2,APOA1,AQP8,ARFGAP1,ARL15,ARPP19,ARRDC3,ASL,ATF7,ATF7IP2,ATG3,ATG4A,ATG4C,ATL3,ATN1,ATP6V0D1,ATP6V1B2,ATP6V1D,ATP6V1H,ATP7A,ATRX,AURKC,BAAT,BCAP29,BCAP31,BCCIP,BCL2L2,BCLAF1,Bhlhe41,BHMT,BMP2K,BMPR1A,BRWD1,BUB3,C11orf58,C18orf25,C1orf168,C1QC,C8orf4,C…	467 (76)	74	DBP
AMER1	other		2	Activated	biased	5.821	9.35e-06	0.0001	AMER1,NFE2L2	ABCB11,ABCC3,ACTG1,AOX1,APOA4,APPBP2,ATF7,BGLAP,BHMT,CBR1,Ccl2,CCL5,CCT3,CCT7,CD36,CDH1,CDKN1A,CHORDC1,COPS5,CREG1,CUL1,CXCL10,Cyp4a14,DDX50,DYNLL1,EIF2S1,EIF3E,ERP29,ESD,FMO1,FTL,FXYD1,GAS2,GCLC,GSS,Gsta4,GSTO1,HACD3,HPRT1,HSD3B1,HSP90AA1,HSPA9,HTATIP2,IDH1,IFRD1,IKBKG,INMT,KLK3,ME1,Mt1,NQO1,PAFAH1B1,PDIA4,PPIB,PSMA1,PSMA4,PSMA5,PSMA6,PSMD11,PSMD12,PSMD14,PSMD5,RARS,RBBP7,RUVBL1,SAA1,SLC3A1,UGDH	68 (2)	2				BAX,NFE2L2
Camkk	group		3			-1.477	9.5e-06	0.001	26s Proteasome,Akt,AKT1,AMPK,AR,ATM,BCL2L1,BECN1,BLOC1S6,BRCA1,CAMK4,Camkk,CASP1,CAV1,CCND1,CDKN2A,CEBPB,CTBP1,DAP3,EGFR,EIF2AK3,ERBB2,ERN1,ESR2,estrogen receptor,EZH2,GLI1,HDAC5,HNF4A,HRAS,HSF1,HTT,IKBKB,IKBKG,INSR,IRAK1,IRF1,IRF3,IRF5,IRF7,ITGB1,JUN,MAPK14,MAPK9,Mek,MET,MMP12,MMP14,MYOD1,NCOA3,NFE2L2,NOS1,NOS2,NRF1,PDX1,PGR,PI3K (complex),POU5F1,PPARG,PRKAA,PTEN,RUNX2,SIRT1,SMAD3,SOX2,SPARC,SRC…	AACS,ACMSD,ACOD1,ADGRL2,AHCTF1,AHCYL1,AIFM1,ALKBH8,AOX1,API5,APPBP2,AQR,ARPP19,ATF7,ATF7IP2,ATG5,ATN1,ATP5A1,AURKC,AVPR1A,AXIN1,BET1,Bhlhe41,BMP2K,BZW2,C17orf78,C1QC,Calcb,CBR1,CBX3,CCL19,Ccl2,CCNB1,CCT3,CCT8,CD300LD,CD36,CD74,CDC23,CDC37L1,CDC40,CDK2,Ces1b/Ces1c,CHD7,CHORDC1,CIAO1,CLDN1,CLK1,CLOCK,Cma2/Mcpt9,CREBZF,CREM,CRY1,CSN2,CSRP2,CSTF3,CTBP1,CTSB,CUL5,CYP2B6,CYP2J2,DDX21,DDX50,Defa3 (inclu…	310 (80)	79				AMPK,PRKAA
EGF	growth factor		3	Activated		5.292	1.03e-05	0.0279	ABL1,AGT,Akt,AKT1,AMPK,Ap1,AR,ASCL1,ATF2,ATG5,BAD,BCL11B,BCL3,BECN1,c-Src,Calmodulin,CAPN3,CASP3,CASP8,CAV1,CBFB,CD38,Cdc42,CDC7,CDK1,CDK2,CDK4,CDK5,CEACAM1,Ck2,Cpla2,Creb,CREB1,CREBBP,CREM,CSF2,CTBP1,CTLA4,CTNNB1,CXCL8,CYLD,Cyp2c44,DAB2,DDX58,DICER1,DMD,DTX1,DUSP1,Dynamin,EGF,EGFR,EGR1,EIF4E,EPS15,ERBB2,ERBB3,ERBB4,ERK,ERK1/2,ESR1,ESRRA,estrogen receptor,FLI1,FNBP1L,FOS,FOXA2,FOXO1,FOXO3,FOXO4,G…	9830107B12Rik/A530064D06Rik,AASS,ABCC3,ABCF3,ABCG2,ABHD17B,ACADVL,ACAT2,ACO1,Acot1,ACOT4,ACSL4,ACTR2,ADGRL2,ADK,AFMID,AGGF1,AHCTF1,AHCYL1,AHSA1,ALDH1B1,ALDH7A1,ALDH8A1,ALG6,AMD1,Ang2,ANKRD13A,ANKRD49,Anp32a,ANXA5,AOX1,AP1M1,API5,APLP2,APOA1,APOA4,APOA5,Apol7e (includes others),APPL1,AQP8,AQR,ARFGAP1,ARHGAP6,ARL15,ARL5A,ARNTL,ARPP19,ASF1A,ASL,ASNS,ASPA,ATG3,ATG4A,ATG4B,ATG4C,ATG5,ATL3,ATP12A,ATP5F…	700 (236)	198	IL10RA	PTEN		AMPK,C8orf44-SGK3/SGK3,CD44,CXCL2,E2F1,ESRRA,FLT1,FN1,FOS,hemoglobin,INSR,JAK2,JINK1/2,KRT16,LTF,MAP2K7,MMP3,MYC,PFKFB1,PMEPA1,RALA,RALB,RFFL,RICTOR,RXRA,SCD,SDC1,SPHK2,SPRY2,SREBF1,TFPI2,TP63,TRH,ULK1,Vegf	CYP1A1,FKHR,FOXO1,FOXO3,HNF4A,KRT19,NFKBIA,PDK4,PLAGL1,SPARC,TIMP3,TSC2
NFE2L2	transcription regulator		1	Activated	biased	5.742	1.07e-05	0.0001	NFE2L2	ABCB11,ABCC3,ACTG1,AOX1,APOA4,APPBP2,ATF7,BGLAP,BHMT,CBR1,Ccl2,CCL5,CCT3,CCT7,CD36,CDH1,CHORDC1,COPS5,CREG1,CUL1,CXCL10,Cyp4a14,DDX50,DYNLL1,EIF2S1,EIF3E,ERP29,ESD,FMO1,FTL,FXYD1,GAS2,GCLC,GSS,Gsta4,GSTO1,HACD3,HPRT1,HSD3B1,HSP90AA1,HSPA9,HTATIP2,IDH1,IFRD1,IKBKG,INMT,KLK3,ME1,Mt1,NQO1,PAFAH1B1,PDIA4,PPIB,PSMA1,PSMA4,PSMA5,PSMA6,PSMD11,PSMD12,PSMD14,PSMD5,RARS,RBBP7,RUVBL1,SAA1,SLC3A1,UGDH	67 (1)	1	AMER1,HNF4A,INSR,JINK1/2,MAP2K7,MAPK8,MYC,PLIN5,PPARA,SESN2,Vegf	ACOX1,CD3,FOS,GRB14,PML		ABCB11,BNIP3,Calm1 (includes others),CD8B,FN1,FOXO3,FTH1,hemoglobin,HSP90AA1,NBR1,NR1I3,PPARGC1A,PTPN1,SLCO1B3,TXN,VSNL1	CTSK,CXCL2,FABP1,NR0B2,SREBF1,TP53
PCGEM1	other		2	Activated		4.849	1.14e-05	0.0001	G6PD,MYC,PCGEM1	ABCC3,ABCD3,ABCF3,ACLY,ACOD1,ACVR2A,AHCY,AK2,AXIN1,BAG1,BMPR1A,BZW2,CASP3,CCNB1,CCNG2,CCT3,CDH1,CDK2,CDKN1A,CFLAR,CTSB,CTSV,CUL1,CXCL10,CYCS,CYP26A1,DDX21,DDX3X,DUSP6,EED,EIF2S1,EIF2S2,EIF4A1,EIF4E,EXOSC7,FAM96A,G6PC,GCK,GCLC,GLS2,GOT1,GOT2,GPT,H2AFZ,Hmgn2 (includes others),HNRNPH1,HNRNPU,HSP90AA1,HSPA9,HSPD1,HSPE1,IDH1,IGFBP1,IL17RB,IL1RAP,INHBA,ITGA1,ITGAX,KIF16B,KLK14,KRAS,KRT6B,LIMS1,MAX,MDM2…	124 (3)	3				ACOX1,MYC,PDK4
YY1	transcription regulator		3	Inhibited		-3.476	1.78e-05	0.0014	AMPK,Ap1,ATF4,ATM,BCL2,BCL2L1,BRCA1,CASP1,CDKN1B,CEBPA,CEBPB,CTNNB1,E2F1,EGFR,EIF2AK3,EIF4E,EP300,ERBB2,ERK1/2,estrogen receptor,F2,FAS,FOXO3,GLI1,GSK3B,HNF4A,HRAS,HSF1,IGF1R,IL6,JUN,KAT2B,MAP2K3,MAPK14,MAPK8,MAPK9,MDM2,Mek,MTOR,MYC,NANOG,NFkB (complex),NFKB1,NPAT,NR3C1,P38 MAPK,PGR,PPARG,PTEN,PTK2,RNA polymerase II,RUNX2,SMAD1,SMAD2,SMAD3,SMAD7,TFDP1,Tgf beta,TP53,TP73,TSC2,YWHAQ,YY1	AACS,ABCB11,ABCC3,ABCD3,ABCF3,ABCG2,ACAA2,ACADVL,ACLY,ACMSD,ACO1,ACOD1,Acot1,ACSL4,ACVR2A,AHCTF1,AHCYL1,AHSA1,AIFM1,AK2,ALDH1B1,ALDH7A1,ALKBH8,ANXA5,APOA1,AQP8,ARL4D,ARNTL,ARPP19,ASL,ATG4A,ATG4B,ATG4C,ATL3,ATN1,ATP5F1,ATP6AP2,ATP6V0B,ATP6V1B2,ATP6V1G1,AUH,AURKC,AXIN1,B3GALT2,BAG1,BCAP31,BCL3,BET1,BGLAP,BLZF1,BMPR1A,BUB3,C1QC,C8orf4,CALU,CAMLG,CAND1,CAPZA2,CASP3,CASP6,CASP7,CBX3,CCL5,CCT3,CCT5,CCT…	441 (63)	63		CD3,NUMBL		DNAJB4,EGFR,HSPA5,Vegf	CDKN2A,CFTR,FOS,TP53
NUMBL	other		3			-0.474	1.91e-05	0.0006	AKT1,AMPK,BECN1,CD40,CREB1,EGFR,EIF2AK2,FOS,FOXO3,FYN,GATA3,HIF1A,HTT,IKBKG,IL1A,IRF3,IRF5,IRF7,JUN,LCK,LEF1,Map3k7,MAP3K8,MAP4K4,MAPK14,MAVS,Mek,Mitochondrial complex 1,MTOR,Nfat (family),NFKB1,NFKBIA,NOTCH1,NUMBL,P38 MAPK,PI3K (complex),PRKACA,PRKCZ,PTGS2,RAF1,RBPJ,REL,RELA,RUNX2,SMAD3,SQSTM1,SRC,STAT3,STAT5a/b,TCF3,TP53,TRAF6,Vegf	AACS,Abca8a,ABCD3,ABCG2,ACAA2,ACADM,ACADVL,ACAT2,ACOD1,Acot1,ACTG1,ACVR2A,ADGRL2,AGL,AHCTF1,AHCY,AHSA1,AK2,ALG9,Ang2,ANKRD49,APOA1,APOA4,APOA5,Apol7e (includes others),ARL15,ARRDC3,ASL,ATG4A,ATG4B,ATG4C,ATL3,ATP5F1,ATP7A,AUH,BCAP29,BCAP31,BCCIP,BCL3,BECN1,BGLAP,BMP2K,BZW2,C130026I21Rik (includes others),C1QC,CALN1,CAMK1D,CAND1,CAPZA2,CASP3,CASP6,CASP7,CBS/CBSL,CBX5,CCL19,Ccl2,CCL5,Ccl7,CCNC,CCNT1…	361 (53)	53	YWHAH			SPARC	MYC,NFKBIA,YY1
PPARGC1B	transcription regulator		2	Activated		5.898	2e-05	0.0002	ESR1,ESRRA,ESRRB,ESRRG,HNF4A,PPARGC1B	9830107B12Rik/A530064D06Rik,AASS,ABCB11,ABCC3,ABCG2,ABHD2,ACADM,ACADVL,ACMSD,ACO1,ACOD1,ACTR2,AGGF1,AP1M1,APOA1,APOA4,AQP8,ARFGAP1,ARL4D,ARNTL,ATG3,ATP6V0D1,ATP6V1H,ATP7A,BAG1,BCCIP,BCLAF1,BECN1,BET1,BRWD1,BUB3,C18orf25,C8orf4,CASP6,CCNC,CCNH,CD36,CDH1,CDK2,CDKN1A,CHKA,CHM,CLCN3,CLDN1,CSAD,CSNK1A1,CSRP2,CTSB,CTSC,CUL5,CYCS,CYP2B6,CYP2C8,CYP3A5,CYP3A7,DGAT1,DMP1,DR1,DSG2,DUSP11,DYNC1LI2,EEA1,ENY2,…	184 (6)	6	FOXO1,HCFC1,INSR,PNPLA2,PPARGC1A	ASXL1,GCG,MAPK8,NR1H4,PLIN5		ESR1,GCK,HNF4A,PCK1,PDK4,SCD
GRIP1	transcription regulator		2	Activated		5.637	2.03e-05	0.0003	ESR1,ESRRA,GRIP1,HNF4A	9830107B12Rik/A530064D06Rik,AASS,ABCB11,ABCC3,ABCG2,ABHD2,ACADM,ACADVL,ACMSD,ACO1,ACOD1,ACTR2,AGGF1,AP1M1,APOA1,APOA4,AQP8,ARFGAP1,ARL4D,ARNTL,ATG3,ATP6V0D1,ATP6V1H,ATP7A,BAG1,BCCIP,BCLAF1,BECN1,BET1,BRWD1,BUB3,C18orf25,C8orf4,CASP6,CCNC,CCNH,CD36,CDH1,CDK2,CDKN1A,CHKA,CHM,CLCN3,CLDN1,CSAD,CSNK1A1,CSRP2,CTSB,CTSC,CUL5,CYCS,CYP2B6,CYP2C8,CYP3A5,CYP3A7,DMP1,DR1,DSG2,DUSP11,DYNC1LI2,EEA1,ENY2,ERGIC2…	177 (4)	3				ESR1,ESRRA,HNF4A
PDK4	kinase	2.66	3			0.416	2.19e-05	0.0011	Akt,AKT1,AMPK,Ap1,BECN1,CASP8,CAV1,CDKN1B,Creb,CREB1,CTBP1,CTNNB1,EIF2AK3,EP300,ERK1/2,ERN1,FASN,FOXO1,FOXO3,GSK3B,HDAC5,HNF4A,HRAS,HSF1,IKBKB,INSR,JUN,MAF1,Map3k7,MAPK1,MAPK14,MAPK9,MAPT,MED1,MTORC1,Nfat (family),NFkB (complex),NFKB1,NFKBIA,NOS2,P38 MAPK,PDK4,PGR,PPARGC1A,PRKAA1,PRKAA2,PRKCQ,PTGS2,PTK2,Ras,Rb,RB1,RELA,RHOA,RICTOR,SIRT1,SQSTM1,SREBF1,SREBF2,TFEB,TP53,TSC2,ULK1	AACS,AASS,Abca8a,ABCD3,ACAA2,ACADVL,ACMSD,Acot1,ACVR2A,ADK,AHCY,AHCYL1,AHSA1,AK2,ALDH1B1,ALDH7A1,AMD1,Ang2,ANKRD49,API5,AQP8,ARL15,ASL,ASNS,ATG4A,ATG4B,ATG4C,ATG5,ATL3,ATN1,ATP12A,ATP6AP1,ATP6AP2,ATP6V0D1,ATP6V1H,ATP7A,AURKC,B3GALT2,BCAP29,BCAP31,BCCIP,BCL2L2,BCLAF1,BET1,Bhlhe41,BHMT,BLZF1,C1QC,CALN1,CALU,CAMK1D,CAND1,CAPZA2,CASP6,CASP7,CBS/CBSL,CBX3,CCL19,Ccl2,CCNB1,CCNC,CCR8,CCT3,CCT5,CCT6A,CCT…	370 (63)	63	CDK9,ELOVL5,ESRRA,FOXO1,HNF4A,INSR,KLF11,KLF15,LRAT,MED1,PCGEM1,PNPLA2,PPARA,PPARGC1B,RNF40,RXRG	ACOX1,CNOT3,E2F1,EGF,EHHADH,NR0B2,PLIN5,PML,PRL,TSC2		AMPK
CK1	group		3	Activated		2.709	2.61e-05	0.0096	26s Proteasome,APP,AR,ARNTL,ATF4,ATM,ATXN1,AXIN1,BCL2,BCL2L1,BID,CACNA1A,Calmodulin,CAMK2D,CASP1,CD24,CDK5,CDK5R1,CDKN2A,CEBPA,CK1,CREB1,CRY2,CSNK1A1,CSNK1D,CSNK1E,CSNK1G2,CTNNB1,E2F1,EIF2AK2,EIF2AK3,EIF4E,ESR1,ESRRA,EZH2,FADD,FAS,FASLG,FGFR1,Fibrinogen,FOXO1,FOXO3,FOXO4,GATA3,GLI1,GSK3B,HDAC2,HNF4A,HSF1,Hsp70,HSP90AA1,HTT,IGF1R,IKBKG,IL4,IL5,IL6,INSR,JUN,KAT2B,KRAS,LGALS3,LRP6,MAPK14,MDM2,MECP2,…	9830107B12Rik/A530064D06Rik,Abca8a,ABCD2,ABCF3,ABCG2,ABHD17B,ACAA2,ACADM,ACADVL,ACMSD,Acot1,ACOT4,ACSL4,ACTG1,ACTR2,ADSS,AGGF1,AHCY,AHCYL1,AHSA1,AIFM1,ALKBH8,Ang2,ANKRD13A,ANKRD49,AOX1,AP1M1,APLP2,APOA1,APPBP2,AQR,ARAP2,ARFGAP1,ARL15,ARNTL,ARPP19,ARRDC3,ASL,ASPA,ATF7IP2,ATG3,ATG4A,ATG4B,ATG4C,ATL3,ATN1,ATP13A3,ATP5A1,ATP6AP2,ATP6V0B,ATP6V0D1,ATP6V1B2,ATP6V1D,ATP6V1G1,AUH,AURKC,B3GALT2,BAG1,BAIAP2…	541 (119)	108				BID,HSP90AA1,INSR,TP53	FOXO1
PIM2	kinase		2	Activated		4.602	4.69e-05	0.0001	AMPK,ATM,CDK2,CDKN1A,FOXP3,MAP3K8,MDM2,MTORC1,MYC,PIM2,PKM,SOCS1,STAT6,TSC2	AACS,ABCC3,ABCD3,ABCF3,ACLY,Acot1,ACVR2A,AHCY,AK2,ALKBH8,Apol7e (includes others),ARRDC3,ATG5,ATP6AP2,ATP6V0B,ATP6V1B2,ATP6V1D,ATP6V1G1,ATRX,AUH,AXIN1,B3GALT2,BAG1,BCL3,BMPR1A,BZW2,C130026I21Rik (includes others),CASP3,CASP6,CCL5,CCNG2,CCT3,CD1D,CDH1,CLDN1,CLPS,CREBZF,CREG1,CSN2,CTSB,CTSV,CUL1,CXCL12,CYCS,CYP26A1,CYP2B6,CYP4A11,Cyp4a14,DDX21,DDX3X,DNAJA2,EED,EIF2S1,EIF2S2,EIF4A1,EIF4E,ERO1A,EXOSC…	170 (14)	13	IL9,Vegf	ESR1		E2F1,MYC,PPARGC1A,TP53	AMPK,TSC2
FBLIM1	other		3			1.363	4.9e-05	0.0048	AGT,Akt,ANXA7,Ap1,ARID3B,ATM,CASP8,CREB1,EGFR,EGR1,ERBB2,EZR,FAS,FBLIM1,FN1,FOS,FOXO1,FOXO3,GRB2,GSK3B,Integrin,ITCH,ITGB1,ITGB3,JAK2,KLF11,KRAS,MAP2K4,MAP3K14,MAPK14,MAPK8,Mek,MET,MTOR,NEDD9,NFkB (complex),NFKBIA,NOTCH1,NOTCH3,PGR,PI3K (family),PRKCD,PTPN1,PTPRE,RAF1,Ras,RB1,REL,RPS6KB1,SP1,STAT1,STAT3,STAT5a/b,STAT5B,Tgf beta,TGFB1,TP53,WNK1,YAP1,ZAP70	Abca8a,ABCD3,ABCG2,ABHD2,ACAA2,ACADVL,ACLY,ACTG1,ACTR2,ACVR2A,ADAMTS3,AHCTF1,AHCYL1,AHSA1,AIFM1,AK2,Akr1c19,ALDH1B1,ALDH7A1,ALKBH8,AMD1,ANKRD49,Anp32a,AOX1,APLP2,APOA4,AQP8,ARL15,ARPP19,ASL,ATG4A,ATG4B,ATG4C,ATL3,ATP5F1,ATP6V0B,ATP6V1D,ATP7A,B3GALT2,BAG1,BAIAP2,BCAP29,BCAP31,BCCIP,BMPR1A,BZW2,CALN1,CAMK1D,CAND1,CAPZA2,CASP7,CBS/CBSL,CBX5,CCL19,CCL5,CCNG2,CCT5,CD36,CDC23,CDC37L1,CDC40,CDH1,CDK2,CD…	364 (60)	58				EGFR
SET	phosphatase	1.63	1	Inhibited	biased	-3.464	5.03e-05	0.0002	SET	ARL4A,BET1,DTYMK,H2AFZ,METTL14,MRPL11,MRPL22,MRPS30,OR8A1,PTGES3,SLC16A7,ZCCHC17	12 (1)	1	JAK2,SERTAD1
MMP19	peptidase		3	Activated		5.931	5.51e-05	0.0035	AKT1,ATM,BAX,BCAR1,BCL2L1,CAV1,CDKN1A,Creb,EGFR,ERBB2,ERK,ESR1,Focal adhesion kinase,FOXO3,GJA1,GSK3B,IGF1R,IRS2,JAK1/2,JAK2,JUN,JUNB,JUND,MAP2K3,Mapk,MAPK8,MAPT,MDM2,MMP19,MYC,NANOG,NFKB1,NR3C1,P38 MAPK,PRKAA1,PRKCZ,PTPN11,RAF1,RB1,RET,SHC1,STAT1,STAT3,STAT5A,STAT5a/b,TP53,TYK2,YWHAZ	9830107B12Rik/A530064D06Rik,AASS,ABCB11,ABCC3,ABCD3,ABCF3,ACAA2,ACADM,ACADVL,ACAT2,ACLY,Acot1,ACSL4,ACTR2,ACVR2A,ADK,AGGF1,AHCTF1,AHSA1,AIFM1,AK2,ALKBH8,AMD1,AP1M1,APOA4,ARFGAP1,ARL4D,ARNTL,ASL,ATG3,ATG4A,ATG4B,ATG4C,ATL3,ATP5A1,ATP6V0D1,ATP6V1D,ATP6V1H,ATRX,AUH,AXIN1,BAIAP2,BCAP31,BCCIP,BCLAF1,BMPR1A,BRWD1,BUB3,BZW2,C18orf25,C1QC,C8orf4,CALU,CAND1,CAPZA2,CBX5,CCL19,CCL5,Ccl7,CCNH,CCT3,CCT5,CD1D,…	363 (48)	47
PUF60	other		2	Inhibited		-4.603	5.76e-05	0.0001	MYC,PUF60	ABCC3,ABCD3,ABCF3,ACOD1,ACVR2A,AHCY,AK2,AXIN1,BAG1,BMPR1A,BZW2,CASP3,CCNB1,CCNG2,CCT3,CDH1,CDK2,CDKN1A,CFLAR,CTSB,CTSV,CUL1,CXCL10,CYCS,CYP26A1,DDX21,DDX3X,DUSP6,EED,EIF2S1,EIF2S2,EIF4A1,EIF4E,EXOSC7,FAM96A,G6PC,GCK,GCLC,GLS2,GOT1,GOT2,GPT,H2AFZ,Hmgn2 (includes others),HNRNPH1,HNRNPU,HSP90AA1,HSPA9,HSPD1,HSPE1,IL17RB,IL1RAP,INHBA,ITGA1,ITGAX,KIF16B,KLK14,KRAS,KRT6B,LIMS1,MAX,MDM2,METAP1,Mt2,NANOG…	118 (2)	2		CST5			MYC
YAF2	transcription regulator		2	Inhibited		-4.058	6.11e-05	0.0002	MYC,MYCN,YAF2	ABCD2,ABCG2,ACOD1,ACTG1,ACVR2A,AHCY,AK2,AXIN1,BAG1,BMPR1A,BZW2,CASP3,CCNB1,CCNG2,CCNT1,CCT3,CDH1,CDK2,CDKL5,CDKN1A,CFLAR,CTSB,CTSV,CUL1,CXCL10,CYCS,CYP26A1,DDX21,DDX3X,DUSP6,E2F5,EIF2S1,EIF2S2,EIF4E,EXOSC7,FAM96A,G6PC,GCK,GCLC,GLS2,GOT1,GOT2,GPT,H2AFZ,HDAC2,Hmgn2 (includes others),HNRNPH1,HNRNPU,HSP90AA1,HSPA9,HSPE1,IL17RB,IL1RAP,INHBA,ITGA1,ITGAX,KIF16B,KLK14,KRAS,KRT6B,LIMS1,MAGT1,MAX,METAP1,Mt…	123 (3)	2					MYC
PLPP1	phosphatase		3	Inhibited		-2.821	6.84e-05	0.0008	ABL1,AGT,Akt,ANXA7,Ap1,ARID3B,ATM,Cdc42,Creb,CREB1,E2f,EGFR,EGR1,ERBB2,ERBB4,ERK,FAS,FOS,FOXO1,FOXO3,GRB2,HRAS,ITCH,JAK2,JUN,KLF11,KRAS,MAP2K4,Mapk,MAPK1,MAPK14,MAPK8,Mek,MET,MUC1,NEDD9,NFkB (complex),NFKBIA,NOTCH1,NOTCH3,PARP1,PGR,PI3K (complex),PI3K (family),PLPP1,PRKCD,PTK2,RAF1,RAP1A,Ras,RASA1,RB1,SHC1,Sos,SP1,SRC,SRC (family),STAT1,STAT3,STAT5a/b,STAT5B,WNK1,YAP1	AASS,Abca8a,ABCD3,ABCG2,ABHD2,ACAT2,ACO1,Acot1,ACTG1,ACVR2A,ADK,AHCTF1,AHCYL1,AIFM1,AK2,ALDH1B1,ALDH7A1,ALKBH8,AMD1,ANKRD49,Anp32a,AOX1,APLP2,APOA4,APOA5,ARL15,ARPP19,ASL,ASNS,ATG4B,ATP5A1,ATP6V0B,ATP6V1D,ATP7A,BAG1,BAIAP2,BCAP29,BCCIP,BCL3,BLZF1,BZW2,CALN1,CALU,CAMK1D,CAPZA2,CASP7,CBS/CBSL,CBX5,CCL19,CCL5,CCNG2,CCR8,CCT5,CDC23,CDC37L1,CDC40,CDH1,CDK2,CDKN2AIPNL,CES1,CHD7,CHKA,CIART,CLDN1,CLEC4E,…	353 (63)	61	Vegf				EGFR
Cyclin A	group		3	Activated		3.912	6.87e-05	0.0148	APP,BCL2L1,BRCA1,CCNA1,CDC25B,CDC25C,CDC7,CDK1,CDKN2A,CDX2,CEBPA,CEBPB,CTNNB1,Cyclin A,Cyclin E,DNM1L,DUSP1,E2F1,E2F2,E2F3,EGR1,EIF2AK2,EIF2AK3,EIF4E,ELF4,ERBB2,ESR1,ESR2,ESRRA,estrogen receptor,FAS,FOS,FOXM1,FOXO1,FOXO3,FOXO4,GABPA,GLI1,HDAC2,HDAC4,HIF1A,histone deacetylase,HMGA1,HNF4A,Hsp90,ID3,IGF1R,IGF2,IL6,ING1,INSR,KAT2B,KDM1A,KDM5B,MAPK1,MAPK9,MEF2C,MTOR,MYBL2,MYC,NCOA1,NFKB1,NOTCH1,NR3C1,…	9830107B12Rik/A530064D06Rik,AASS,ABCD2,ABCF3,ABHD17B,ABHD2,ACAA2,ACADVL,ACLY,ACMSD,ACOD1,Acot1,ACOT4,ACTG1,ACTR2,ADSS,AFMID,AGGF1,AHCY,AHCYL1,AHSA1,AIFM1,AK2,AMD1,Ang2,ANKRD13A,ANKRD49,AP1M1,APLP2,ARAP2,ARFGAP1,ARL4A,ARPP19,ARRDC3,ASF1A,ASL,ASNS,ASPA,ATG3,ATG4A,ATG4B,ATG4C,ATG5,ATL3,ATP5A1,ATP5F1,ATP6AP2,ATP6V0D1,ATP6V1D,ATP6V1G1,ATP6V1H,ATP7A,AUH,B3GALT2,BAAT,BAIAP2,BCAP31,BCCIP,BECN1,BET1,BHMT,…	541 (98)	92	FOS,HSF1,MYC,TSC2	AHR,AMPK,CAMK2N2,CD28,CD3,CDKN2A,FN1,HDAC1,NEK8,PTEN,SMARCB1,SPARC,ZBTB7A
RND3	enzyme		2	Inhibited		-4.455	7.04e-05	0.0001	MYC,RHOA,RND3	ABCC3,ABCD3,ABCF3,ACOD1,ACVR2A,AHCY,AK2,AXIN1,BAG1,BMPR1A,BZW2,CASP3,CCNB1,CCNG2,CCT3,CDH1,CDK2,CDKN1A,CFLAR,COL10A1,CTSB,CTSV,CUL1,CXCL10,CYCS,CYP26A1,DDX21,DDX3X,DUSP6,EED,EIF2S1,EIF2S2,EIF4A1,EIF4E,ESR1,EXOSC7,FAM96A,G6PC,GCK,GCLC,GLS2,GOT1,GOT2,GPT,H2AFZ,Hmgn2 (includes others),HNRNPH1,HNRNPU,HSP90AA1,HSPA9,HSPD1,HSPE1,IL17RB,IL1RAP,INHBA,ITGA1,ITGAX,KIF16B,KLK14,KRAS,KRT6B,LIMS1,MAX,MDM2,MET…	121 (3)	3	ESR1,SMARCB1,TP53			BAX,PTEN	MYC
MYC	transcription regulator		1	Activated		4.715	7.23e-05	0.0001	MYC	ABCC3,ABCD3,ABCF3,ACOD1,ACVR2A,AHCY,AK2,AXIN1,BAG1,BMPR1A,BZW2,CASP3,CCNB1,CCNG2,CCT3,CDH1,CDK2,CDKN1A,CFLAR,CTSB,CTSV,CUL1,CXCL10,CYCS,CYP26A1,DDX21,DDX3X,DUSP6,EED,EIF2S1,EIF2S2,EIF4A1,EIF4E,EXOSC7,FAM96A,G6PC,GCK,GCLC,GLS2,GOT1,GOT2,GPT,H2AFZ,Hmgn2 (includes others),HNRNPH1,HNRNPU,HSP90AA1,HSPA9,HSPD1,HSPE1,IL17RB,IL1RAP,INHBA,ITGA1,ITGAX,KIF16B,KLK14,KRAS,KRT6B,LIMS1,MAX,MDM2,METAP1,Mt2,NANOG…	117 (1)	1	AHR,APBB1,CDK9,CXCL12,DDX17,EGF,EGFR,ESR1,IL9,INSR,JAG1,JAK2,MAPK8,MED1,NFKBIA,NR1I3,PCGEM1,PIM2,PRL,STK38,TP63,UCP1	CD3,DICER1,E2F4,FOXO1,FOXO3,G0S2,GATA2,HDAC1,HNF4A,MXD1,NUMBL,PDX1,PTPA,PUF60,RND3,RPL23A,SIRT7,SMARCB1,STUB1,STX2,YAF2		Arf,BAG1,BAX,CD44,CITED1,Cyclin A,DDX54,FABP1,GCK,HSP90AA1,MTBP,NFE2L2,NOLC1,PFKFB1,PRKAA,RFFL,RRP1B,SRSF2,TXN	AQP1,CYP,FOS,FTH1,NDRG1,RRM2B,SPARC
FABP1	transporter		2	Activated		2.25	8.11e-05	0.0002	caspase,FAAH,FABP1,GPAM,LIPE,PPARA	ABCD2,ABCD3,ACAA2,ACADM,ACADVL,ACAT2,Acot1,AHCY,APOA4,APOA5,AQP8,ASL,ASNS,CCNB1,CCNT1,CD36,CDKN1A,CROT,CSAD,CSN2,CTH,CYCS,CYP2B6,CYP4A11,Cyp4a14,CYP7A1,DR1,ECH1,EHHADH,FGA,FTCD,G0S2,G6PC,GCK,Gk,GOT1,Gsta4,HACL1,HADHB,HSD3B1,INSIG2,Mcpt1,MLYCD,NR1I2,NRIP1,PDK4,PHLDA1,PLIN5,PMVK,PPA1,PPARD,Prl3d1 (includes others),PTEN,QPCT,RETSAT,RPL5,RPL7,RPL7L1,SCARB2,SLC10A2,SLC25A20,SORD,TSHB,UCHL5	64 (6)	6	HNF4A,MYC,PLAGL1,RXRA	HDAC1,NFE2L2,PML,RIPK2
FLCN	other		3	Inhibited		-5.246	8.51e-05	0.0029	26s Proteasome,BAK1,Creb,cytochrome-c oxidase,ERK,ESR1,ESR2,ESRRA,Esrra,FLCN,FOXO1,HIF1A,HNF4A,HSF1,Jnk,MAF1,MEF2C,MTORC1,NCOA1,NR1H4,NR3C1,NR5A2,NRF1,PI3K (complex),PPARA,PPARD,PPARG,PPARGC1A,PPP2R5C,PRKAA,PRKACA,PRKCZ,RELA,RICTOR,RPS6KB1,RXRA,SIRT1,SQSTM1,SREBF2,STIM1,TFE3,TP53,TSC2	9830107B12Rik/A530064D06Rik,AASS,ABCD2,ABCD3,ACAA2,ACADM,ACADVL,ACAT2,ACMSD,ACO1,ACOD1,Acot1,ACTR2,ADK,AGGF1,AGL,ANXA5,AP1M1,APOA4,ARFGAP1,ARL4D,ARNTL,ASNS,ATF7IP2,ATG3,ATG4A,ATG4C,ATL3,ATN1,ATP12A,ATP5A1,ATP5F1,ATP6AP1,ATP6AP2,ATP6V0D1,AURKC,B3GALT2,BAAT,BAG1,BCAP31,BCCIP,BCL2L2,BCL3,BET1,BLZF1,BRWD1,BUB3,C18orf25,C8orf4,CALU,CAND1,CASP6,CBX3,CCL19,Ccl2,CCNC,CCNG2,CCNH,CCT3,CCT5,CCT6A,CCT7,CCT8,…	378 (43)	43		ESR1			PPARGC1A,PRKAA,TFAM,UCP1
TIMP3	other		3	Inhibited		-2.74	8.61e-05	0.0154	ADAM10,ADAM12,ADAM17,AHR,ANXA7,ARID3B,ATF2,ATM,CASP8,CCND1,CEBPA,Creb,CREB1,CRKL,CSF2,CXCL1,CXCL12,CXCL8,EGFR,EGR1,EIF4E,ERBB2,estrogen receptor,FADD,FAS,FOS,FOXO1,FOXO3,HIF1A,HNF4A,HRAS,IGF1R,IKBKB,IL6,IRF3,ITCH,ITGB3,JAK2,KDR,KLF11,KRAS,MAP2K4,MAPK14,MDM2,Mek,MET,Mmp,MMP12,MMP14,MMP2,MMP3,MMP9,MTOR,NEDD9,NFkB (complex),NFKBIA,NGF,NOS2,Notch,NOTCH1,NOTCH3,NR1I2,PGR,POU2F2,PPARG,PRKN,RB1,SHC1,SMA…	AASS,Abca8a,ABCB6,ABCD2,ABCD3,ABCG2,ABHD2,ACMSD,Acot1,ACTG1,ADAMTS3,ADGRL2,ADSS,AHCTF1,AHCYL1,AHSA1,AIFM1,Akr1c19,ALDH1B1,ALDH7A1,ALKBH8,AMD1,ANKRD49,AOX1,API5,AQP8,AQR,ARL15,ARL4D,ARL5B,ARNTL,ARPP19,ASNS,ATG4A,ATG4C,ATL3,ATP5F1,ATP6V0B,ATP6V1D,ATRX,AURKC,B3GALT2,BAG1,BAIAP2,BCAP29,BCAP31,BCCIP,BCL3,BCLAF1,BET1,BMP2K,BMPR1A,BTBD1,BZW2,C11orf58,CALN1,CAMK1D,CAND1,CAPZA2,CASP7,CBR1,CBX5,Ccl2,CCNB1,…	448 (83)	80	INSR,NFKBIA,RXRG	AHR,EGF,HNF4A,TP53			EGFR
PIK3C3	kinase		3	Inhibited		-3.618	9.76e-05	0.0033	ABL1,AGT,AMPK,ANXA7,Ap1,ARID3B,ATM,Cdc42,CREB1,E2f,EGFR,EGR1,EIF4E,EIF4EBP1,ERBB2,FAS,FOS,FOXO1,FOXO3,GRB2,GSK3B,HMOX1,HRAS,IGF1,ITCH,JAK2,Jnk,JUN,KLF11,KRAS,MAP2K4,MAPK1,Mek,MET,MTOR,MTORC1,MUC1,NEDD9,NFKBIA,NOTCH1,NOTCH3,P38 MAPK,PARP1,PGR,PI3K (complex),PIK3C3,Pld,PLD1,PLD2,PRKCA,PRKCD,PTK2,Ras,RASA1,RB1,RICTOR,RNA polymerase iii,RPTOR,SHC1,Sos,SP1,SQSTM1,SRC (family),SREBF1,SREBF2,STAT1,STAT3…	Abca8a,ABCB11,ABCG2,ABHD2,ACAA2,ACADM,ACAT2,ACO1,Acot1,ACTG1,ACVR2A,AHCTF1,AHCYL1,AIFM1,AK2,ALKBH8,AMD1,ANKRD49,Anp32a,ANXA5,AOX1,APLP2,APOA4,ARL15,ARPP19,ASL,ATG4B,ATP12A,ATP5F1,ATP6AP1,ATP6V0D1,ATP6V1B2,ATP6V1G1,ATP6V1H,ATP7A,BAG1,BAIAP2,BCAP29,BCCIP,BCLAF1,Bhlhe41,BLZF1,BZW2,CALN1,CALU,CAMK1D,CAPZA2,CASP7,CBS/CBSL,CBX5,CCL5,CCNG2,CCR8,CCT5,CDC23,CDC37L1,CDC40,CDH1,CDK2,CDKN1A,CDKN2AIPNL,CES1,C…	343 (74)	71	AMPK,E2F1,STK38,TP53				EGFR
DBP	transcription regulator	-4.02	2	Activated		2.782	0.000103	0.0002	DBP,PPARA	ABCD2,ABCD3,ACAA2,ACADM,ACADVL,ACAT2,Acot1,AHCY,APOA4,APOA5,AQP8,ASL,ASNS,CCNB1,CCNT1,CD36,CDK2,CROT,CSAD,CSN2,CTH,CYCS,CYP26A1,CYP2B6,CYP3A5,CYP4A11,Cyp4a14,CYP7A1,DR1,ECH1,EHHADH,FGA,FTCD,G0S2,GCK,Gk,Gsta4,HACL1,HADHB,HSD3B1,INSIG2,Mcpt1,MLYCD,NQO1,NR1I2,PDK4,PHLDA1,PLIN5,PMVK,PPA1,PPARD,QPCT,RETSAT,SLC10A2,SLC25A20,SORD,UCHL5	57 (2)	2	PER3,TP53			F8,PPARA
PTPA	phosphatase		3			0.333	0.000114	0.0175	ADRB2,AKT1,ATM,BAX,BID,BLOC1S6,CDKN1A,CDKN1B,CDKN2A,CHUK,CREB1,CTBP1,CTNNB1,E2F1,EGFR,ERBB2,ERK,ESR1,ESR2,FLI1,FOXO1,FOXO3,FOXO4,GATA3,GSK3B,HAND1,HIPK2,HMOX1,IGF1R,IRF7,ITGB1,Jnk,KAT2B,KAT5,LMNA,MAP2K3,MAP2K4,MAP3K8,MAPK14,MAPK8,MDM2,MTOR,MYCN,NFkB (complex),NFKB1,NFKBIA,P38 MAPK,PPARG,PTEN,PTPA,PTPN1,RARG,RB1,RET,RPS6KB1,RPS6KB2,Secretase gamma,SMAD3,SMAD5,SOX2,SPARC,STAT5a/b,TCL1A,TNFSF11,TP53…	9830107B12Rik/A530064D06Rik,AASS,Abca8a,ABCB11,ABCD2,ABCD3,ABCF3,ACADVL,ACLY,ACOD1,Acot1,ACSL4,ACTG1,ACTR2,ACVR2A,ADSS,AGGF1,AHCTF1,AHCY,AHSA1,AK2,ALDH1B1,ALDH7A1,ALKBH8,Ang2,ANKRD49,ANXA5,AP1M1,Apol7e (includes others),ARFGAP1,ARL15,ARL4D,ARRDC3,ASL,ATG3,ATL3,ATP5F1,ATP6AP2,ATP6V0D1,ATP6V1B2,ATP6V1G1,ATP6V1H,ATRX,AUH,AXIN1,B3GALT2,BAG1,BCAP29,BCAP31,BCL2L2,BCLAF1,BLZF1,BRWD1,BZW2,C130026I21Rik (…	443 (71)	70					MYC
CARHSP1	other		2	Inhibited		-2.562	0.000115	0.0002	CARHSP1,PPARA	ABCD2,ABCD3,ACAA2,ACADM,ACADVL,ACAT2,Acot1,AHCY,APOA4,APOA5,AQP8,ASL,ASNS,CCNB1,CCNT1,CD36,CDK2,CROT,CSAD,CSN2,CTH,CYCS,CYP2B6,CYP4A11,Cyp4a14,CYP7A1,DR1,ECH1,EHHADH,FGA,FTCD,G0S2,G6PC,GCK,Gk,Gsta4,HACL1,HADHB,HSD3B1,INSIG2,Mcpt1,MLYCD,NR1I2,PDK4,PHLDA1,PLIN5,PMVK,PPA1,PPARD,QPCT,RETSAT,SLC10A2,SLC25A20,SORD,UCHL5	55 (2)	2					PCK1,PPARA
CD8B	other		3			1.394	0.000115	0.0085	AMPK,Ap1,CAMK4,CCNE1,CD247,CD28,CD3,CD8B,Cdc42,CHRNA7,Creb,CTLA4,CTNNB1,CXCL12,Cyclin A,CYLD,EGFR,EIF4E,ERK1/2,ESR1,FAS,FCER1G,FOS,GSK3B,HRAS,HSF1,IFNG,IKBKG,ITGB1,ITK,JUN,LCK,MAP2K1,Mapk,MTOR,NEDD9,NFkB (complex),NFKB1,PI3K (complex),Pkc(s),POU6F1,PRKCD,PTK2,RAC1,Rb,RB1,RPS6KB1,SMAD2,SMAD3,SP1,SRC (family),SRF,STAT1,STAT4,STAT5B,STAT6,TCR	9830107B12Rik/A530064D06Rik,AACS,AASS,ABCB11,ABCC3,ACADM,ACTR2,ADSS,AGGF1,AHCTF1,AHCY,AHCYL1,AHSA1,AIFM1,ALDH1B1,ALDH7A1,AP1M1,APOA4,APOA5,ARAP2,ARFGAP1,ARL4D,ARL5B,ARNTL,ARPP19,ASL,ASNS,ATG3,ATN1,ATP11B,ATP5F1,ATP6V0D1,ATP6V1D,ATP6V1H,ATP7A,ATRX,AUH,AURKC,AVPR1A,BCL2L2,BCL3,BECN1,BHMT,BMPR1A,BRWD1,BUB3,BZW1,BZW2,C18orf25,C8orf4,CALU,CASP3,CASP6,CASP7,CBX3,CBX5,CCNG2,CCNH,CCNT1,CCR8,CCT3,CCT5,CCT…	348 (57)	56	CD44,CD8A,NFE2L2			CD3
PLAC8	other		3			-0.333	0.00012	0.018	ADRB2,AKT1,ATM,BAX,BID,BLOC1S6,CDKN1A,CDKN1B,CDKN2A,CHUK,CREB1,CTBP1,CTNNB1,E2F1,EGFR,ERBB2,ERK,ESR1,ESR2,FLI1,FOXO1,FOXO3,FOXO4,GATA3,GSK3B,HAND1,HIPK2,HMOX1,IGF1R,IRF7,ITGB1,Jnk,KAT2B,KAT5,LMNA,MAP2K3,MAP2K4,MAP3K8,MAPK14,MAPK8,MDM2,MTOR,MYCN,NFkB (complex),NFKB1,NFKBIA,P38 MAPK,PLAC8,PPARG,PTEN,PTPN1,RARG,RB1,RET,RPS6KB1,RPS6KB2,Secretase gamma,SMAD3,SMAD5,SOX2,SPARC,STAT5a/b,TCL1A,TNFSF11,TP5…	9830107B12Rik/A530064D06Rik,AASS,Abca8a,ABCB11,ABCD2,ABCD3,ABCF3,ACADVL,ACLY,ACOD1,Acot1,ACSL4,ACTG1,ACTR2,ACVR2A,ADSS,AGGF1,AHCTF1,AHCY,AHSA1,AK2,ALDH1B1,ALDH7A1,ALKBH8,Ang2,ANKRD49,ANXA5,AP1M1,Apol7e (includes others),ARFGAP1,ARL15,ARL4D,ARRDC3,ASL,ATG3,ATL3,ATP5F1,ATP6AP2,ATP6V0D1,ATP6V1B2,ATP6V1G1,ATP6V1H,ATRX,AUH,AXIN1,B3GALT2,BAG1,BCAP29,BCAP31,BCL2L2,BCLAF1,BLZF1,BRWD1,BZW2,C130026I21Rik (…	443 (71)	71					TP53
RICTOR	other		1	Inhibited	biased	-3.539	0.000124	0.0007	RICTOR	ATP12A,ATP5A1,ATP5F1,ATP6AP1,ATP6V0B,ATP6V0D1,ATP6V1B2,ATP6V1D,ATP6V1G1,ATP6V1H,CFLAR,GCK,IGFBP1,NCAM2,NDUFA9,NDUFS1,NDUFS3,NDUFS4,NIPAL1,OBP2B,PHF11,PPA1,PSMA1,PSMA3,PSMA4,PSMA5,PSMA6,PSMC6,PSMD11,PSMD12,PSMD14,PSME2,PTEN,RGS16,RORC,RPL13A,RPL7,RPL9,RPS26,RSL24D1,SDHA,SGK1,SLC10A2,Uba52,UQCRB,UQCRFS1	46 (1)	1	EGF,ELOVL5	DICER1,ESR1		GCK,PTEN,SREBF1	BAX,PSMC5
NFKBIB	transcription regulator		3			-0.203	0.000129	0.0076	26s Proteasome,ADRB2,Akt,AKT1,Ap1,ATF2,ATM,BAX,BCL2,BID,CASP3,CASP8,CASP9,CDK2,CDKN2A,CEBPB,CFTR,Creb,CREB1,CREM,cytochrome-c oxidase,DDIT3,DICER1,EGFR,EIF2AK2,ERK,ETV1,ETV5,FOS,FOXO1,FOXO3,GLI1,HSF1,HSPA5,HTT,Ikb,IKBKB,IKBKG,IL18,IRF1,IRF5,JUN,LIPE,MAP2,MAP2K4,MAP3K1,Mapk,Mek,MTOR,NCOA3,NFATC1,NFKB1,NFKBIA,NFKBIB,NR3C1,OMA1,P38 MAPK,PARP,PNPLA2,PPARA,PRKACA,PRKCD,PRKN,PSEN1,PTEN,PTGES3,PTPN1,RHO…	AASS,Abca8a,ABCC3,ABCD2,ABCG2,ABHD2,ACADVL,ACAT2,ACOD1,Acot1,ACTG1,ACVR2A,ADK,AHCTF1,AK2,ALKBH8,AMD1,ANKRD49,APLP2,APOA1,APOA4,APOA5,AQP8,ARL15,ARNTL,ARPP19,ATG4B,ATL3,ATN1,ATP5F1,ATP6V0B,ATP6V1H,AUH,AURKC,AXIN1,BCAP29,BCAP31,BCCIP,BCL2L2,BZW2,C12orf29,C8orf4,CALN1,CAMK1D,CAMLG,CAND1,CASP3,CASP7,CBX3,CBX5,CCL19,Ccl2,CCL5,CCNC,CCNT1,CCT3,CCT5,CCT7,CCT8,CD1D,CDC73,CDH1,CDK2,CDKN1A,CDKN2AIPNL,Celf1,…	390 (77)	76	E2F1,ING4,PRKAR2A				BAX,CXCL2
SLIRP	other	1.8	3	Inhibited		-3.79	0.000136	0.009	AHR,AKT1,AMPK,AR,ATM,CCNE1,Creb,CREB1,CTNNB1,EGF,EGFR,EP300,ERBB2,ERK,ESR1,ESR2,FOS,FOXO1,FOXO3,GATA1,GATA3,GSK3B,HSP90AA1,IGF1R,IL18,Jnk,JUN,MED1,Mek,MGP,NCOA4,NR1H4,NR3C1,P38 MAPK,PI3K (complex),Pkc(s),PPARA,PPARD,PPARG,PRKCD,PTGS2,RAF1,Rb,RPS6KB1,RUNX2,SCNN1A,SHC1,SIRT1,SLIRP,SMAD3,SP1,SPP1,SRC,SREBF2,STAT1,STAT3,STAT5B,Tgf beta,thyroid hormone receptor,TP53,TP73,VDR	9830107B12Rik/A530064D06Rik,AASS,Abca8a,ABCB11,ABCB6,ABCG2,ACAA2,ACADVL,ACAT2,ACOD1,ACSL4,ACTG1,ACTR2,ACVR2A,ADK,AGGF1,AHCTF1,AHSA1,ALKBH8,AMD1,Ang2,ANXA5,AP1M1,APOA1,APOA4,AQP8,ARFGAP1,ARL15,ARL4D,ARNTL,ASNS,ATG3,ATG4A,ATG4B,ATG4C,ATL3,ATP6V0B,ATP6V0D1,ATP6V1H,ATP7A,AUH,BAAT,BAG1,BCAP29,BCAP31,BCCIP,BCL2L2,BCLAF1,BECN1,BRWD1,BUB3,BZW2,C18orf25,C1QC,C8orf4,CALN1,CALU,CAMLG,CAND1,CAPZA2,CASP6,CBR1…	468 (62)	61					ESR1
STX2	transporter		3			-1.049	0.000154	0.0143	ABL1,ACIN1,AGT,ANXA7,Ap1,APP,ATM,BCL2,CASP3,CREB1,CTNNB1,CXCL1,CXCL12,CXCL8,DICER1,E2f,EGFR,EGR1,EIF2AK2,EIF4E,ERBB2,ERK,FAS,FOS,FOXO1,FOXO3,GRB2,HRAS,IL18,ITCH,JAK2,JUN,KLF11,KRAS,MAP2K4,MAPK1,MAPK14,MAPK8,Mek,MET,MMP9,MTOR,MUC1,NEDD9,NFKB1,NFKBIA,NOTCH3,PGR,PI3K (complex),PLAU,PRKN,PTEN,Ras,RB1,RELA,SHC1,SP1,SRC,STAT1,STAT3,STAT5a/b,STAT5B,STX2,Tgf beta,TGFB1,TNF,VEGFA,YAP1	Abca8a,ABCB11,ABCC3,ABCD2,ABCG2,ABHD2,ACAA2,ACADVL,ACAT2,ACLY,ACO1,ACTG1,ACVR2A,ADAMTS3,AHCTF1,AHCYL1,AIFM1,AK2,Akr1c19,ALKBH8,AMD1,ANKRD49,Anp32a,AOX1,APLP2,APOA4,APOA5,APPBP2,AQP8,ARL15,ARPP19,ASL,ATG4B,ATP5F1,ATP6V0B,ATP6V1D,ATP7A,ATRX,AURKC,AVPR1A,AXIN1,B3GALT2,BAG1,BAIAP2,BCAP29,BCCIP,BCLAF1,BLZF1,BMPR1A,BZW2,CALN1,CALU,CAMK1D,CAPZA2,CBS/CBSL,CBX5,Ccl2,CCL5,CCNG2,CCNT1,CCR8,CCT5,CDC23,CDC37L…	401 (68)	67					EGFR,MYC
PDLIM2	other		3	Inhibited		-2.393	0.000154	0.0107	AHR,AKT1,ARNT,ATF4,ATM,BCL2,BCL2L1,CDKN1A,CDKN2A,Creb,CREB1,CSF2,CXCL8,DDX58,E2F1,EIF2AK3,EIF4E,ERBB2,ERK,FAS,FOS,FOXO3,GATA1,GATA3,GJA1,GLI1,Hsp90,IFN Beta,IFNA2,IFNB1,IFNG,IGF1R,IKBKB,IL12 (complex),IL1B,IRF1,IRF3,IRF5,IRF7,IRF8,JUN,KAT2B,LEF1,MAPK14,MAPK9,MED1,Mek,NANOG,NFkB (complex),NFKB1,NOTCH1,NPAT,Nr1h,NR1H4,NR1I2,NR3C1,P38 MAPK,PDLIM2,PGR,Pkc(s),POU2F2,PPARG,PRKAA,PTGS2,PTK2,RB1,RELA,RNA…	AASS,Abca8a,ABCB6,ABCD3,ABCG2,ABHD2,ACAA2,ACLY,ACTG1,ADAMTS3,ADSS,AGGF1,AHCY,AHCYL1,AHSA1,AIFM1,Akr1c19,ALDH1B1,ALDH7A1,ALKBH8,Ang2,APOA1,ARAP2,ARL15,ARL4D,ARL5B,ARNTL,ARPP19,ASL,ATF7,ATG3,ATG4A,ATG4C,ATL3,ATP5A1,ATP6AP2,ATP6V0B,ATP6V1B2,ATP6V1G1,ATP7A,ATRX,AUH,AVPR1A,B3GALT2,BCAP29,BCAP31,BCL2L2,BECN1,BGLAP,BLZF1,BUB3,C1QC,C8orf4,CALN1,CALU,CAMK1D,CAMLG,CAND1,CASP6,CASP7,CBR1,CBS/CBSL,CBX5,Ccl7,…	472 (81)	81				IRF5,NR0B1	TP53
HECTD1	enzyme		3			0.051	0.000168	0.004	AHR,Akt,APC,CD24,CTNNB1,EGFR,EIF2AK1,EIF2AK2,ERBB2,ERK,ERK1/2,ESR1,ESR2,estrogen receptor,FGFR3,GSK3B,HECTD1,HSF1,Hsp90,HSP90AA1,IRS2,Jnk,MAPT,MTOR,Nfat (family),NR3C2,P38 MAPK,PGR,PPARA,RAF1,RELA,SMAD3,STAT1,STAT3,STK11,TLR2,TLR4,TP53	9830107B12Rik/A530064D06Rik,AASS,ABCB11,ABCB6,ABCC3,ABCD2,ABCD3,ABHD2,ACADM,ACLY,Acot1,ACTR2,AGGF1,AHCTF1,AHCY,AHCYL1,AHSA1,ANXA5,AP1M1,APOA1,APOA5,AQP8,ARFGAP1,ARL4D,ARNTL,ASL,ASNS,ATG3,ATG4A,ATG4C,ATG5,ATL3,ATN1,ATP13A3,ATP5A1,ATP5F1,ATP6V0D1,ATP6V1H,AURKC,BAG1,BCAP31,BCCIP,BGLAP,BHMT,BLZF1,BRWD1,BUB3,C18orf25,C1QC,C8orf4,CALU,CAND1,CAPZA2,CBR1,CBS/CBSL,CBX3,CBX5,CCL19,CCNC,CCNH,CCNT1,CCT3,CCT7…	389 (38)	37					HSP90AA1
NR0B1	ligand-dependent nuclear receptor		2	Inhibited		-7.133	0.000179	0.0009	AR,ESR1,ESR2,ESRRB,HNF4A,NR0B1,NR1H3,NR5A2,PGR	9830107B12Rik/A530064D06Rik,AASS,ABHD2,ACMSD,ACO1,ACTR2,AGGF1,AHCYL1,AMD1,AP1M1,APOA1,APOA4,AQP8,ARFGAP1,ARL4D,ARNTL,ATG3,ATP6V0D1,ATP6V1H,ATP7A,BAG1,BCCIP,BCLAF1,BECN1,BET1,BRWD1,BUB3,C18orf25,C8orf4,CALU,CASP6,CBS/CBSL,Ccl2,CCL5,Ccl7,CCNC,CCNH,CD36,CDH1,CDK2,CDKN1A,CES1,CFLAR,CHM,CLCN3,CLDN1,CSAD,CSN2,CSNK1A1,CTSB,CTSC,CUL5,CXCL10,CXCL12,CYP2B6,CYP2C8,CYP3A5,CYP3A7,CYP7A1,DDC,DDX21,DMP1,DNAJB4,…	225 (9)	9	PDLIM2,PPARGC1A,PTEN				ESR1,HNF4A,NR0B2,SREBF1
MCTS1	other		3			-0.153	0.000184	0.0157	ADRB2,AKT1,BID,BLOC1S6,CDKN1A,CDKN2A,CHUK,CREB1,CTBP1,CTNNB1,E2F1,EGFR,ERBB2,ESR1,ESR2,FLI1,FOXO1,FOXO3,FOXO4,GATA3,GSK3B,HAND1,HIPK2,HMOX1,IGF1R,IRF7,ITGB1,Jnk,JUN,KAT2B,KAT5,LMNA,MAP2K3,MAP2K4,MAP3K8,MAPK14,MAPK8,MCTS1,MDM2,MTOR,MYCN,NBN,NFkB (complex),NFKB1,NFKBIA,P38 MAPK,PI3K (complex),PPARG,PTEN,RB1,RCHY1,RET,RFWD2,RPS6KB1,RPS6KB2,Secretase gamma,SMAD3,SOX2,SPARC,STAT5a/b,TCL1A,TNFSF11,TP63…	9830107B12Rik/A530064D06Rik,AASS,Abca8a,ABCB11,ABCD2,ABCD3,ABCF3,ACOD1,Acot1,ACSL4,ACTG1,ACTR2,ACVR2A,ADSS,AGGF1,AHCTF1,AK2,ALDH1B1,ALDH7A1,Ang2,ANKRD49,ANXA5,AP1M1,APOA5,Apol7e (includes others),ARFGAP1,ARL15,ARL4D,ARRDC3,ATG3,ATP5F1,ATP6AP2,ATP6V0D1,ATP6V1B2,ATP6V1G1,ATP6V1H,ATRX,AUH,AXIN1,B3GALT2,BAG1,BCAP29,BCL2L2,BCLAF1,BRWD1,BZW2,C130026I21Rik (includes others),C17orf78,C18orf25,C1QC,CALN1,…	383 (68)	67
HSP90AA1	enzyme	1.64	2			-0.995	0.000188	0.0004	c-Src,EGFR,ERK,ESR1,HSP90AA1,RAF1,RELA	9830107B12Rik/A530064D06Rik,AASS,ABCB11,ABCC3,ABCG2,ABHD2,ACAT2,ACTR2,AGGF1,AHCTF1,AMD1,AP1M1,ARFGAP1,ARL4D,ARNTL,ATG3,ATP6V0D1,ATP6V1H,BAG1,BCCIP,BCL3,BCLAF1,BGLAP,BRWD1,BUB3,BZW2,C18orf25,C8orf4,CAPZA2,CASP3,CASP6,CBS/CBSL,CBX5,CCL19,Ccl2,Ccl7,CCNB1,CCNC,CCNG2,CCNH,CCT5,CD1D,CD74,CDH1,CDKN1A,CFLAR,CHKA,CHM,CLCN3,CLDN1,CLK1,Cma2/Mcpt9,COL4A3BP,CSAD,CSN2,CSNK1A1,CSTA,CSTF1,CTCF,CTSC,CTSH,CUL1,CYP…	198 (7)	7	CK1,MYC,NFE2L2	AHR,CD3,HECTD1,HSF1,TP53		EGFR
PPARA	ligand-dependent nuclear receptor		1	Activated		2.449	0.000196	0.0003	PPARA	ABCD2,ABCD3,ACAA2,ACADM,ACADVL,ACAT2,Acot1,AHCY,APOA4,APOA5,AQP8,ASL,ASNS,CCNB1,CCNT1,CD36,CDK2,CROT,CSAD,CSN2,CTH,CYCS,CYP2B6,CYP4A11,Cyp4a14,CYP7A1,DR1,ECH1,EHHADH,FGA,FTCD,G0S2,GCK,Gk,Gsta4,HACL1,HADHB,HSD3B1,INSIG2,Mcpt1,MLYCD,NR1I2,PDK4,PHLDA1,PLIN5,PMVK,PPA1,PPARD,QPCT,RETSAT,SLC10A2,SLC25A20,SORD,UCHL5	54 (1)	1	ADIPOR2,DBP,ESRRA,INSR,LEP,NR1H4,PNPLA2,RIPK2,RXRA,TFAM	ALDH1A1,CARHSP1,NR0B2,NR2F2		CDKN2A,ELOVL5,FOS,G0S2,MPG,NFE2L2,NFKBIA,PDK4,PRL,SCD,TXN,UCP1	ALDH2,BAX,C9,GCK,PCK1,SREBF1
CD8B	other		2	Inhibited		-4.264	0.000199	0.0001	CD3,CD8B,LCK,TCR	AHCYL1,APOA4,ATP11B,ATP5F1,BCL3,BECN1,BZW1,CASP3,CASP6,CCNH,CCR8,CD74,CDH1,CDK2,CLK1,CRB1,CREM,CTSB,CXCL10,CYCS,DDX19A,DKC1,DUSP22,ECH1,EIF4A3,ETS2,FKBP2,GTPBP4,GUCY1B3,H2AFY,HDAC2,HOMER2,HS2ST1,HSP90AA1,HSPD1,ID3,IL1RAP,Klra7 (includes others),LONP1,LTN1,MAPK9,MRPL11,MTA2,NAMPT,NFAT5,NOP58,NPM1,ODC1,PCYOX1,PDIA4,PNP,POLR2B,POLR2F,PPA1,PRDX4,PSMA5,PSMA6,PSMD12,PTEN,PUM3,RARS,RBPJ,RORA,RORC,RPL13A…	88 (4)	3	CD44,CD8A,NFE2L2			CD3
PDZK1	transporter	1.51	3	Activated		3.281	0.000213	0.0005	26s Proteasome,Akt,AKT1,BAK1,CFTR,ERK,FASN,FOXO1,GSK3B,HDAC2,HIF1A,HSD11B1,HSF1,Jnk,Mapk,MTOR,NFKBIA,NR3C1,PDZK1,PLAU,PPARGC1A,PPP2R5C,PRKAA,PRKAA1,PRKAA2,PRKACA,PRKCZ,SIRT1,SMPD1,SREBF1,STIM1,TP53,TSC1,TSC2	AACS,ABCD3,ABCG2,ABHD2,ACAA2,ACADVL,ACLY,ACOD1,ACSL4,AHCY,AK2,ANKRD49,ANXA5,APOA1,APOA4,APOA5,ASL,ASNS,ATF7IP2,ATG4A,ATG4C,ATG5,ATL3,ATN1,ATP5A1,ATP5F1,ATP6AP2,ATP6V0B,ATP6V1D,ATP6V1G1,ATP6V1H,ATP7A,AURKC,B3GALT2,BCAP31,BCCIP,BCL2L2,BCL3,BCLAF1,BGLAP,Bhlhe41,BLZF1,C8orf4,CALU,CAMK1D,CAND1,CAPZA2,CASP6,CBX3,Ccl2,CCL5,CCNC,CCNG2,CCNT1,CCT3,CCT5,CCT6A,CCT7,CCT8,CD74,CDH1,CDK2,CDKN1A,CDKN2AIPNL,Ces1b…	281 (34)	33	GCG			AQP1,CFTR,PRKAA
JAG1	growth factor		3			-1.207	0.000232	0.0054	ABL1,AGT,Alp,ANXA7,Ap1,ARID3B,ATM,Creb,CREB1,E2f,EGFR,EGR1,ERBB2,FAS,FOS,FOXO1,FOXO3,GRB2,HRAS,ITCH,JAG1,JAK2,JUN,KLF11,KRAS,LCK,LEF1,MAP2K4,MAPK14,Mek,MET,MTOR,NEDD9,NFKB1,NFKBIA,Notch,NOTCH1,NOTCH3,P38 MAPK,PARP1,PGR,PRKAA,PRKCD,PRL,PTK2,Ras,RASA1,RB1,RBPJ,RELA,RUNX2,SHC1,Sos,SP1,SRC,STAT1,STAT5a/b,STAT5B,TCF3,TCF4,Vegf,WNK1,YAP1	AASS,Abca8a,ABCG2,ABHD2,ACADM,ACAT2,ACLY,Acot1,ACTG1,ACVR2A,ADGRL2,ADK,AHCTF1,AHCYL1,AIFM1,AK2,ALKBH8,AMD1,ANKRD49,Anp32a,AOX1,APLP2,ARL15,ARNTL,ARPP19,ASL,ATG4B,ATP5F1,ATP6V0B,ATP6V1D,ATP7A,BAG1,BAIAP2,BCAP29,BCCIP,BGLAP,BMP2K,BZW2,CALN1,CALU,CAMK1D,CAPZA2,CASP7,CBX5,CCL19,CCL5,CCNG2,CCT5,CDC23,CDC37L1,CDC40,CDK2,CDKN1A,CDKN2AIPNL,CES1,CFLAR,CHD7,CHKA,CIART,CLK1,Cma2/Mcpt9,CMC4,CNN3,COA3,COL4A3B…	332 (63)	62	FOXO1,FOXO3,PTEN,TP63			MYC,TP53	NR2F2
NEU2	enzyme		3	Inhibited		-2.332	0.00024	0.0164	AGT,AMPK,ANXA7,ATM,BTK,CD247,CDKN1B,CREB1,CRKL,cytochrome-c oxidase,EGFR,EIF4E,ESR1,estrogen receptor,ETS1,FAS,FCER1G,FHIT,FOXO1,FOXO3,HNRNPK,IGF1R,IKBKB,IRF4,IRF5,ITCH,ITGB1,ITGB3,ITK,JAK2,LYN,MAP2K3,MAPK9,Mek,NEU2,NFKB1,NOS2,NOTCH1,PGR,Pkc(s),PKD1,PPP1R15A,PRKAA,PRKCZ,PTPN1,PTPRJ,RAF1,RAPGEF1,RELA,RET,SLC4A1,SNCA,SP1,SRC,SRC (family),STAT6,SYK,TLR2,TLR3,TP73,TRPC3,ZAP70	9830107B12Rik/A530064D06Rik,AACS,Abca8a,ABCC3,ABCG2,ABHD2,ACADM,ACTR2,ACVR2A,AGGF1,AHCTF1,AHCYL1,AIFM1,ALDH8A1,ALG6,ALKBH8,AMD1,Anp32a,AP1M1,API5,ARFGAP1,ARL15,ARL4D,ARNTL,ATG3,ATG4A,ATG4B,ATG4C,ATP6V0B,ATP6V0D1,ATP6V1H,ATP7A,AUH,BCAP29,BCLAF1,BMPR1A,BRWD1,BUB3,BZW2,C18orf25,C8orf4,CALN1,CAMK1D,CAMLG,CAMSAP2,CAPZA2,CBX5,Ccl2,Ccl7,CCNG2,CCNH,CCT5,CCT6A,CD300LD,Cd33,CDK2,CDKN2AIPNL,CES1,CHKA,CHM,CH…	309 (62)	61				EGFR
ADORA1	G-protein coupled receptor		3			1.822	0.000241	0.0105	ABL1,ADORA1,ADORA2A,ADORA2B,AGT,AKT1,ANXA7,Ap1,ARID3B,ATM,BDNF,CASP1,CTNNB1,DRD1,DUSP1,E2f,EGFR,EGR1,ERBB2,ERK,F3,FAS,FOS,FOXO1,FOXO3,GNAI1,GRB2,HRAS,IL1,IL18,IL1B,IL33,ITCH,JAK2,JUN,KLF11,KRAS,LIPE,MAP2K3,MAP2K4,MAPK14,MAPK8,MAPK9,Mek,MET,MUC1,NEDD9,NFkB (complex),NFKB1,NFKBIA,NOTCH1,NOTCH3,PARP1,PGR,Pkc(s),PLC,PLCB3,PRKCA,PRKCD,PTEN,PTK2,RAC1,Ras,RB1,RELA,SHC1,SLC9A1,SMPD1,Sos,SP1,SRC (family),…	AACS,ABCB11,ABCC3,ABCD3,ABCG2,ABHD2,ACADVL,ACAT2,ACLY,Acot1,ACTG1,AHCTF1,AHCY,AHCYL1,AHSA1,AIFM1,AK2,ALDH1B1,ALDH7A1,ALKBH8,AMD1,ANKRD49,Anp32a,AOX1,APLP2,APOA4,ARPP19,ASNS,ATF7,ATG4A,ATG4B,ATG4C,ATL3,ATP6AP1,ATP6V0B,ATP6V1B2,ATP6V1D,ATP7A,AVPR1A,BAG1,BAIAP2,BCAP31,BCCIP,BZW2,CALU,CAND1,CAPZA2,CASP3,CASP7,CBS/CBSL,CBX5,Ccl2,CCL5,CCNG2,CCT5,CDC23,CDC37L1,CDC40,CDH1,CDK2,CDKN1A,CDKN2AIPNL,CES1,Ces1…	369 (79)	77	ESR1	BCL11B		EGFR	BAX
CD8A	other		2	Inhibited		-4.477	0.000249	0.0001	CD3,CD8A,LCK,TCR	AHCYL1,APOA4,ATP11B,ATP5F1,BCL3,BECN1,BZW1,CASP3,CASP6,CCNH,CCR8,CD74,CDH1,CDK2,CLK1,CRB1,CREM,CTSB,CXCL10,CYCS,DDX19A,DKC1,DUSP22,ECH1,EIF4A3,ETS2,FKBP2,GTPBP4,GUCY1B3,H2AFY,HDAC2,HOMER2,HS2ST1,HSP90AA1,HSPD1,ID3,IL1RAP,Klra7 (includes others),LONP1,LTN1,MAPK9,MRPL11,MTA2,NAMPT,NFAT5,NOP58,NPM1,ODC1,PCYOX1,PDIA4,PNP,POLR2B,POLR2F,PPA1,PRDX4,PSMA5,PSMA6,PSMD12,PTEN,PUM3,RARS,RBPJ,RORA,RORC,RPL13A…	88 (4)	3	CD44	FN1		CD8B
ST6GAL1	enzyme		3			0.18	0.000312	0.006	AGL,AGT,Akt,AKT1,ANXA7,ARID3B,ATM,CD247,CD79A,CD79B,Cdc42,Creb,CREB1,EGFR,EGR1,FAS,FOS,FOXO1,FOXO3,GRB2,HIPK1,HRAS,INSR,IRF3,ITCH,JUN,KRAS,LCK,LEPR,MAP2K4,MAP3K8,MAPK8,MYD88,NEDD9,Nfat (family),NFATC2,NFATC3,NOTCH1,NOTCH3,PARP1,PEBP1,PGR,PI3K (family),Pkc(s),PLCG2,PRKACA,PTK2,PTPRC,Ras,RB1,RPS6KB1,Sos,SP1,ST6GAL1,STAT1,STAT3,STAT5a/b,STAT5B,STAT6,SYK,SYK/ZAP,WNK1,YAP1,ZAP70	AASS,Abca8a,ABCG2,ABHD2,ACAA2,ACADM,ACADVL,ACAT2,ACLY,Acot1,ACTG1,ACVR2A,ADK,AHCTF1,AHCYL1,AIFM1,ALKBH8,AMD1,Ang2,Anp32a,AOX1,APLP2,APOA4,Apol7e (includes others),ARL15,ARPP19,ARRDC3,ASL,ASNS,ATG4B,ATP5A1,ATP6V0B,ATP6V1D,ATP7A,AUH,BAG1,BAIAP2,BCAP29,BZW2,C130026I21Rik (includes others),C1QC,CALN1,CALU,CAMK1D,CAPZA2,CASP7,CBS/CBSL,CBX5,CCL19,CCNG2,CCT5,CDH1,CDK2,CDK8,CDKN1A,CDKN2AIPNL,CES1,Ces1b/C…	277 (64)	58					EGFR
SPINK1	other		3			0.668	0.000349	0.0218	ABL1,AGT,ANXA7,Ap1,APP,ATM,CREB1,CTNNB1,CXCL1,CXCL12,CXCL8,E2f,EGFR,EGR1,EIF4E,ERBB2,ERBB4,FAS,FOS,FOXO1,FOXO3,GRB2,HRAS,ITCH,JAK2,JUN,KLF11,KRAS,MAP2K4,MAPK14,MAPK8,Mek,MET,MMP1,MMP13,MMP2,MMP3,MMP8,MMP9,MTOR,MUC1,NEDD9,NFKB1,NFKBIA,NOTCH3,PARP1,PGR,PI3K (complex),PRKCD,Ras,RB1,RELA,SHC1,Sos,SP1,SPINK1,SRC,SRC (family),STAT1,STAT5a/b,STAT5B,Tgf beta,TGFB1,TNF,VEGFA,YAP1	Abca8a,ABCB11,ABCC3,ABCD2,ABCG2,ABHD2,ACADVL,ACAT2,ACLY,ACTG1,ACVR2A,ADAMTS3,AHCTF1,AHCYL1,AIFM1,AK2,Akr1c19,ALKBH8,AMD1,ANKRD49,Anp32a,AOX1,APLP2,APOA5,APPBP2,AQP8,AQR,ARL15,ARPP19,ASL,ATG4B,ATP5F1,ATP6V0B,ATP6V1D,ATP7A,ATRX,AURKC,AVPR1A,AXIN1,B3GALT2,BAG1,BAIAP2,BCAP29,BCCIP,BCLAF1,BMPR1A,BTBD1,BZW2,CALN1,CALU,CAMK1D,CAPZA2,CBS/CBSL,CBX5,Ccl2,CCL5,CCNG2,CCNT1,CCT5,CDC23,CDC37L1,CDC40,CDK2,CDKN2…	379 (66)	64	PRL			EGFR	MMP3
H6PD	enzyme		2			0.186	0.000356	0.0002	ATF6,DDIT3,H6PD,HSD11B1,HSPA5	ACADM,ACADVL,ACLY,APOA1,ATF7IP2,ATG5,BCL2L2,CASP3,CCL5,CDH1,CFLAR,CSN2,CXCL10,DMP1,ERO1A,ESR1,FGA,G6PC,GCK,KRT6B,LCN2,PDIA4,PRDX2,PTEN,RHEB,SELE,SRR,TAT,XPOT	29 (5)	5		MAP4K4,PER3		PEPCK	GCK,HSPA5
HNF4A	transcription regulator		1	Activated		2.774	0.00038	0.0002	HNF4A	ACMSD,ACO1,ACOD1,APOA1,APOA4,AQP8,ATP7A,BET1,CCNB1,CDH1,CDK2,CDKN1A,CTSB,CUL5,CYP2B6,CYP2C8,CYP3A5,CYP3A7,CYP7A1,FGA,FMO1,FMO2,G6PC,GLCE,Hamp/Hamp2,IGFBP1,IMPA1,INHBA,KLK14,LIPA,MAOB,Mt1,Mt2,NFS1,NPM1,NR1I2,PDK4,PEPD,PGGT1B,PNP,PRKCZ,Prl2c2 (includes others),RASGRP3,SLC25A20,Slco1a4,Sprr2e,Sprr2h,SRR,SRSF3,TAT,TFRC,ZFP36	52 (1)	1	CSHL1,GRIP1,PDX1,PPARGC1B	AMPK,EGF,GATA2,JINK1/2,MAPK8,NR0B1,TP53		ALDH2,AQP1,CYP,CYP1A1,CYP2C8,FABP1,FTH1,IL10RA,LTF,NFE2L2,NR1I3,PCK1,PDK4,PEPCK,SREBF1,TXN	GRB14,HSPA5,MYC,TIMP3,UCHL1
PDZK1	transporter	1.51	2	Activated		3	0.000386	0.0002	CFTR,PDZK1,PRKAA	ACAA2,ASNS,Ccl2,CCL5,CDH1,CDKN1A,CFI,CLDN1,Cma2/Mcpt9,CXCL10,CYP2B6,Cyp3a25 (includes others),CYP3A5,CYP4A11,G6PC,HDAC2,HPGD,HSD11B1,HSD17B11,KCNJ1,LRG1,Mcpt1,Mcpt2,REG3G,SAA1	25 (3)	2	GCG			AQP1,CFTR,PRKAA
CD24	other		1	Activated	biased	2.5	0.000397	0.0007	CD24	ATP13A3,BCLAF1,CDKN1A,DNAJC13,EDEM3,FXR1,HS2ST1,NRIP1,PTP4A1,RARRES1,RBBP6,RSBN1,SYNE2,TMEM135,TP53INP1,UPF2	16 (1)	1	RALA	KDM2B		CFTR,FOS,LRPPRC,NCOA3
PAK6	kinase		3	Inhibited		-2.518	0.000429	0.0334	Akt,AKT1,AR,ARRB2,ATF2,BRCA1,CCNE1,CDKN1A,CDKN2A,Creb,CREB1,CREBBP,CTNNB1,E2F1,EGFR,EP300,ERBB2,ERK,ESR1,FLI1,FOXO1,FYN,GATA3,GSK3B,HDAC1,HIF1A,HIPK2,IGF1R,Jnk,JUN,KAT2B,KAT5,MAP2K4,MAP2K7,MAP3K1,Mapk,MAPK1,MAPK8,MDM2,Mek,MKL1,MYCN,NCOA4,Nfat (family),NFATC1,NFkB (complex),Nr1h,P38 MAPK,PAK6,PI3K (complex),PIK3R1,PTK2,Ras homolog,Rb,RB1,RELA,Rock,RUNX3,SHC1,SMAD1,SMAD3,SP1,SRC,SREBF2,SRF,STAT3,TA…	9830107B12Rik/A530064D06Rik,AACS,ABCB11,ABCC3,ABCD2,ABCF3,ACAA2,ACADM,ACADVL,ACO1,ACSL4,ACTG1,ACTR2,ACVR2A,ADK,AGGF1,AHCTF1,AHCY,AHSA1,ALDH1B1,ALDH7A1,AMD1,Ang2,ANXA5,AP1M1,APOA4,APOA5,AQP8,ARFGAP1,ARL15,ARL4D,ASL,ASNS,ATG3,ATG4B,ATL3,ATP6V0B,ATP6V0D1,ATP6V1D,ATP6V1H,ATP7A,ATRX,AUH,BAG1,BCAP29,BCAP31,BCCIP,BCL2L2,BCLAF1,BRWD1,BZW2,C18orf25,C1QC,CALN1,CALU,CAMLG,CAND1,CAPZA2,CASP7,CBS/CBSL,CBX5,CC…	460 (73)	72
CFTR	ion channel		1	Activated		2.357	0.000447	0.0003	CFTR	ACAA2,ASNS,CCL5,CFI,Cma2/Mcpt9,CYP2B6,Cyp3a25 (includes others),CYP3A5,CYP4A11,HDAC2,HPGD,HSD17B11,KCNJ1,LRG1,Mcpt1,Mcpt2,REG3G,SAA1	18 (1)	1	CD24,IL10RA,PDZK1	STUB1,YY1		AQP1,SCD,SMPD1
FLI1	transcription regulator		3			-0.811	0.000504	0.0415	26s Proteasome,AKT1,APP,AR,BCL2,BCL2L1,BRCA1,C/ebp,CCNE1,CDK1,CDKN1A,CDKN1B,CDKN2A,CDX2,Creb,CREB1,CREBBP,DNM1L,E2F1,EGFR,EP300,ERBB2,ESR1,EZH2,FLI1,FOS,FOXM1,GATA2,GATA3,GSK3B,HDAC1,HIF1A,HIPK2,HMGA1,IGF1R,Jnk,KAT2B,KAT5,MAPK1,MAPK14,MDM2,Mek,MYCN,MYOD1,NCOA4,NFATC1,NFkB (complex),Nr1h,NR4A1,PTTG1,RBP1,RELA,RNA polymerase II,RPS6KB1,RUNX3,SIRT2,SMAD1,SMAD3,SP1,SQSTM1,SRC,SREBF2,TP53,TP63,TSC1,YA…	9830107B12Rik/A530064D06Rik,AACS,Abca8a,ABCB11,ABCC3,ABCD2,ABCF3,ACAA2,ACADM,ACADVL,ACO1,ACTR2,ACVR2A,ADK,AGGF1,AHCTF1,AHCY,AHSA1,AIFM1,ALDH1B1,ALDH7A1,AMD1,Ang2,ANXA5,AP1M1,APLP2,AQP8,ARFGAP1,ARL15,ARL4A,ARL4D,ARRDC3,ASL,ASNS,ATF7IP2,ATG3,ATG4B,ATL3,ATP6V0D1,ATP6V1B2,ATP6V1H,ATP7A,ATRX,BAG1,BCAP29,BCAP31,BCCIP,BCLAF1,BRWD1,BZW2,C18orf25,C1orf168,C1QC,CACNG2,CALN1,CALU,CAND1,CAPZA2,CASP7,CBS/CBSL…	439 (66)	66				GATA2
Calm1 (includes others)	other		3	Inhibited		-2.189	0.000515	0.0061	26s Proteasome,ABL1,AGT,Akt,AKT1,ANXA7,Ap1,ARID3B,ATM,Calm1 (includes others),CAV1,Cdc42,Creb,CREB1,CTNNB1,E2f,EGFR,EGR1,ERBB2,ERK,FAS,FOS,FOXO1,FOXO3,GRB2,HIF1A,HRAS,JAK2,Jnk,JUN,KLF11,KRAS,MAP2K4,Mapk,MAPK1,MAPK14,MAPK8,Mek,MET,MUC1,NEDD9,NFkB (complex),NFKBIA,Nos,NOS2,NOTCH1,NOTCH3,P38 MAPK,PARP1,PGR,PI3K (complex),PI3K (family),PTK2,RAC1,RASA1,RB1,SHC1,Sos,SP1,SRC,SRC (family),STAT1,STAT3,STA…	AASS,Abca8a,ABCD3,ABCG2,ABHD2,ACAT2,ACO1,Acot1,ACTG1,ACVR2A,ADK,AHCTF1,AHCYL1,AIFM1,AK2,ALDH1B1,ALDH7A1,ALKBH8,AMD1,ANKRD49,Anp32a,ANXA5,AOX1,API5,APLP2,APOA4,APOA5,ARL15,ARPP19,ASL,ATF7IP2,ATG4A,ATG4B,ATG5,ATP5A1,ATP6V0B,ATP6V1H,BAG1,BAIAP2,BCAP29,BCCIP,BLZF1,BZW2,C1QC,CALN1,CALU,CAMK1D,CAPZA2,CASP7,CBS/CBSL,CBX5,CCL5,CCNG2,CCNT1,CCR8,CCT5,CD36,CDC23,CDC37L1,CDC40,CDK2,CDKN1A,CDKN2AIPNL,CES1,Ces…	368 (67)	65	NFE2L2	MAP4K4			EGFR
GLRX2	enzyme		3			0.646	0.000539	0.0438	ADRB2,AKT1,Ap1,AR,BAX,BID,BLOC1S6,BLVRA,CCND1,CDKN1A,CDKN1B,CHUK,CREB1,CSF2,CTBP1,CTNNB1,cytochrome-c oxidase,EGFR,ERBB2,ERK,ESR1,ESR2,FOS,FOXO1,FOXO3,FOXO4,GLRX2,GSK3B,HAND1,HIF1A,HMOX1,IL2,IRF7,IRS2,ITGB1,Jnk,JUN,LMNA,MAP2K3,MAP2K4,MAP3K8,MAPK14,MAPK8,MDM2,MET,MTOR,Nfat (family),NFkB (complex),NFKB1,NFKBIA,NR3C1,NUAK1,P38 MAPK,PI3K (complex),PPARG,PTEN,PTPN1,RARG,RELA,RET,RPS6KB1,RPS6KB2,Secret…	9830107B12Rik/A530064D06Rik,AASS,Abca8a,ABCB11,ABCD3,ACADM,ACADVL,ACLY,ACOD1,Acot1,ACSL4,ACTG1,ACTR2,ADSS,AGGF1,AHCTF1,AHCY,AHSA1,AK2,ALDH1B1,ALDH7A1,ANKRD49,ANXA5,AP1M1,APOA1,APOA5,Apol7e (includes others),AQP8,ARFGAP1,ARL15,ARL4D,ARRDC3,ASNS,ATG3,ATG4A,ATG4B,ATG4C,ATG5,ATL3,ATP5F1,ATP6AP2,ATP6V0D1,ATP6V1B2,ATP6V1G1,ATP6V1H,ATP7A,ATRX,AUH,AXIN1,B3GALT2,BCAP29,BCAP31,BCL2L2,BCL3,BCLAF1,BLZF1,BRWD…	470 (79)	77
HEXIM1	transcription regulator	1.52	2			-0.923	0.000554	0.0023	CDK9,ESR1,HEXIM1,TP53	9830107B12Rik/A530064D06Rik,AASS,ABCB11,ABCC3,ABCG2,ABHD2,ACAA2,ACADVL,ACLY,ACTR2,AGGF1,AHCY,AHSA1,AP1M1,APOA1,ARFGAP1,ARL4D,ARNTL,ASL,ATG3,ATG4A,ATG4C,ATL3,ATP6V0D1,ATP6V1H,BAG1,BCAP31,BCCIP,BCL3,BCLAF1,BECN1,BGLAP,BLZF1,BRWD1,BUB3,C18orf25,C1QC,C8orf4,CALU,CAND1,Ccl2,CCL5,CCNB1,CCNC,CCNG2,CCNH,CDH1,CDK2,CDKN1A,Ces1b/Ces1c,CFLAR,CHM,CLCN3,CLDN1,CNN3,COQ8A,CSAD,CSMD3,CSNK1A1,CSTF1,CTSB,CTSC,CTSH,…	230 (4)	4				TP53	CDK9,ESR1,Vegf
LRAT	enzyme		1		biased	1.633	0.000564	0.0001	LRAT	CCNB1,CDKN1A,CYP26A1,PDK4,PPARD,RBP1	6 (1)	1		Vegf		JAK2,PDK4,RPE65	INSR
CD28	transmembrane receptor		2	Inhibited		-2.552	0.000644	0.0041	AKT1,CAMK4,CD247,CD28,CD3,CD86,CDK2,CHUK,Creb,CREB1,ERK1/2,GATA3,GSK3B,IKBKB,ITGB1,ITK,JAK2,Jnk,JUN,LCK,MAP2K4,MAP3K1,MAPK1,MTOR,Nfat (family),NFATC2,NFKB1,NFKBIA,Notch,PI3K (complex),PRKACA,PRMT1,PTEN,RAF1,REL,RELA,RELB,RHOA,RPS6KB1,SMPD1,SP1,STAT1,STAT3,STAT4,STAT5a/b,STAT6,TYK2	AASS,Abca8a,ABCD3,ABHD2,ACAA2,ACADM,ACAT2,ACLY,ACO1,Acot1,ACSL4,ACVR2A,ADK,ADSS,AHCYL1,AK2,AMD1,ANKRD49,ANXA5,APOA4,APOA5,ARL15,ARL4D,ARL5B,ASNS,ATP11B,ATP5F1,ATP7A,AUH,BCAP29,BCCIP,BCL2L2,BECN1,BGLAP,BHMT,BLZF1,BMPR1A,BZW1,C1QC,CALN1,CAMK1D,CAPZA2,CASP3,CASP6,Ccl7,CCNG2,CCNH,CD36,CDK2,CES1,Ces1b/Ces1c,CHKA,CIART,CLK1,CLPS,CNN3,COL10A1,COL4A3BP,COPS4,CRB1,CREM,CRYL1,CSTF1,CSTF3,CTH,CTSH,CTSV,CYCS…	311 (47)	47				CLK1,CXCL2,HSPA1A/HSPA1B,IL10RA,JAK2,MAPK8,NFAT (complex),SMPD1	AHR,Cyclin A,E2F4,FOS,IL9,NFKBIA,NR1I2,PTEN,STIM1,TFPI2
BCL11B	transcription regulator		1	Inhibited	biased	-3.464	0.000664	0.0006	BCL11B	MDM2,Vmn1r171 (includes others),Vmn1r172 (includes others),Vmn1r180 (includes others),Vmn1r232,Vmn1r47/Vmn1r48,Vmn1r49 (includes others),Vmn1r51 (includes others),Vmn1r63 (includes others),Vmn2r26 (includes others),Vmn2r32 (includes others),Vmn2r88 (includes others)	12 (1)	1					ADORA1
TFPI2	other	1.67	3	Inhibited		-2.467	0.000683	0.0287	A2M,ABCB11,ABCB4,AGT,AKT1,ANXA7,APP,BAX,CASP8,CDKN1A,CHUK,Creb,CTSG,CXCL1,CXCL12,EGFR,EIF4E,ERK,F10,F12,F2,F3,Focal adhesion kinase,GJA1,IKBKB,IL1,INSR,IRS2,Jnk,KLKB1,LTF,MAPK1,MAPK14,MAPK8,MDM2,Mmp,MMP1,MMP12,MMP13,MMP14,MMP2,MMP3,MMP9,MTOR,NANOG,NFkB (complex),NFKB1,NOTCH1,P glycoprotein,PI3K (complex),PIK3R1,PLAU,PLG,PRKCZ,PROC,PTEN,Ras,RELA,RET,SMAD2,SMPD1,SRC,STAT3,TFPI2,Tgf beta,TGFB1,TP53,…	AASS,ABCD3,ACAT2,ACLY,ACO1,Acot1,ADAMTS3,AHCTF1,AHCY,AHSA1,Akr1c19,ALDH1B1,ALDH7A1,AMD1,Anp32a,APLP2,APOA4,APOA5,APPBP2,AQP8,AQR,ASL,ATG4A,ATG4B,ATG4C,ATG5,ATL3,ATP5F1,AUH,B3GALT2,BCAP31,BCLAF1,BLZF1,BTBD1,BZW2,CALU,CAND1,CAPZA2,CBS/CBSL,CBX5,Ccl2,CCNT1,CCT5,CD1D,CDC40,CDH1,Ces1b/Ces1c,CFI,CHKA,CHMP1A,CHMP7,CLDN1,CLK1,CLP1,Cma2/Mcpt9,COQ8A,CRNKL1,CRYL1,CSMD3,CSRP2,CSTF1,CSTF3,CTH,CTSB,CUL1,CUL5,C…	318 (69)	63	EGF,INK4,TP53	CD28,CD3,LCOR
ARNT	transcription regulator		2	Activated		5.996	0.000689	0.0021	ARNT,CYP1A1,ESR1,ESR2,HIF1A	9830107B12Rik/A530064D06Rik,AASS,ABCB11,ABCC3,ABCG2,ABHD2,ACTR2,AGGF1,ALDH7A1,AP1M1,ARFGAP1,ARL4D,ARNTL,ASNS,ATG3,ATP6V0D1,ATP6V1H,ATP7A,BAG1,BCCIP,BCLAF1,BECN1,BRWD1,BUB3,C18orf25,C8orf4,CASP6,CBS/CBSL,CBX3,Ccl2,CCNB1,CCNC,CCNH,CCNT1,CDH1,CDK2,CDKN1A,CES1,CHM,CLCN3,CLDN1,CSAD,CSN2,CSNK1A1,CTSC,CXCL12,CXorf40A/CXorf40B,CYP26A1,CYP2B6,CYP7A1,DMP1,DR1,DSG2,DUSP11,DYNC1LI2,EEA1,EED,EIF4E,ENY2,ERGIC2…	178 (5)	5				BNIP3,CYP1A1,CYP1B1,ESR1,FLT1,TP53,Vegf
CXCL12	cytokine	1.61	2	Activated		5.516	0.000716	0.015	Akt,AKT1,BCAR1,BTK,CD247,Cdc42,CHUK,Creb,CREB1,CRKL,CXCL12,EGFR,ERBB2,ERK,ERK1/2,ESR1,ESR2,estrogen receptor,FOS,FOXO1,FOXO3,FYN,GSK3B,ITGB1,ITK,JAK2,JUN,KRAS,LCK,LYN,MAP2K1,Mapk,MAPK1,MAPK14,MAPK8,Mek,MMP14,MTOR,NFkB (complex),NFKB1,NFKBIA,NOS1,P38 MAPK,PI3K (complex),PI3K (family),Pkc(s),PTK2,RELA,SHC1,SRC,STAT3,STAT4,STAT5B,SYK,ZAP70	9830107B12Rik/A530064D06Rik,AASS,Abca8a,ABCB11,ABCC3,ABCD3,ABHD2,ACADM,ACLY,ACO1,ACOD1,Acot1,ACTG1,ACTR2,ACVR2A,ADK,ADSS,AGGF1,AHCTF1,AK2,ALDH1B1,ALDH7A1,AMD1,ANKRD49,ANXA5,AOX1,AP1M1,APLP2,APOA4,APOA5,ARFGAP1,ARL15,ARL4D,ARL5B,ARNTL,ARPP19,ASL,ATG3,ATG4B,ATG5,ATP5A1,ATP5F1,ATP6V0B,ATP6V0D1,ATP6V1D,ATP6V1H,ATP7A,ATRX,BCAP29,BCL2L2,BCL3,BCLAF1,BHMT,BLZF1,BMPR1A,BRWD1,BUB3,BZW2,C18orf25,C1QC,C8orf4…	405 (55)	55	ACOX1,AMPK,RNF40,SKIL			CD44,CTSK,DMPK,FOS,FOXO1,JAK2,MAPK8,MYC,PDX1,PRKAA	BAX,CDK9,FN1,FOXO3
MARK2	kinase		3			-0.943	0.000752	0.0226	ABL1,APC,ARHGEF2,BAIAP2,BCAR1,CAMK4,Cdc42,CHUK,Creb,CTNNB1,CYFIP2,Dishevelled,DVL1,EGFR,ERBB3,ERK1/2,ESR1,HDAC7,HRAS,IRF3,Jnk,JUN,KSR1,LEF1,MAP2,MAP2K1/2,MAP2K7,MAPK14,MAPT,MARK2,MITF,MKL1,MYD88,NFkB (complex),NFKB1,NFKBIA,NOTCH1,P38 MAPK,PI3K (complex),Pkc(s),PLD2,PPARG,PRKCA,PRKCB,PRKCZ,RAF1,Ras,RELA,RHOA,RNF41,SCNN1A,SCNN1B,SCNN1G,SLC9A1,SMAD1,SRC (family),SRF,STAT3,STAT5a/b,TCF7L2,Tgf beta,TP…	9830107B12Rik/A530064D06Rik,AASS,Abca8a,ABCB11,ABCC3,ABCD2,ABCD3,ABHD17B,ABHD2,ACAA2,ACADM,ACADVL,ACAT2,ACOD1,ACOT4,ACTG1,ACTR2,ADK,AGGF1,AHCTF1,AHCY,AHSA1,AK2,ALDH1B1,ALDH7A1,AMD1,ANKRD13A,ANKRD49,ANXA5,AP1M1,APEX2,APOA4,APOA5,ARAP2,ARFGAP1,ARNTL,ASL,ASNS,ASPA,ATG3,ATG4A,ATG4C,ATL3,ATP6V0D1,ATP6V1B2,ATP6V1D,ATP6V1G1,ATP6V1H,ATRX,BAG1,BCAP31,BCL3,BCLAF1,BECN1,BHMT,BRWD1,BUB3,BZW2,C18orf25,C1QC,C8…	364 (62)	56				CXCL2,HDAC7,LEP	CD44
AATF	transcription regulator		3			1.141	0.000889	0.0337	AATF,ADRB2,AKT1,AR,ATM,BCL2,BLOC1S6,Calcineurin protein(s),CASP3,CDKN1A,CDKN1B,CHUK,CREB1,CTBP1,DICER1,E2F1,EGFR,ERBB2,ERK,ERK1/2,ESR1,ESR2,FOXO1,FOXO3,FOXO4,GSK3B,HAND1,HIF1A,IL18,IRF7,ITGB1,Jnk,LMNA,MAP2K3,MAP2K4,MAP3K8,MAPK1,MAPK14,MAPK8,MDM2,MET,MTOR,MYOD1,NFKB1,NFKBIA,NR3C1,NUAK1,P38 MAPK,PDX1,PPARG,PRKCD,PTK2,PTPN1,RARG,RET,RNA polymerase II,RPS6KB1,RPS6KB2,Secretase gamma,SIRT1,SLC9A3R1,SO…	9830107B12Rik/A530064D06Rik,AASS,Abca8a,ABCB11,ABCG2,ACADM,ACO1,ACOD1,Acot1,ACSL4,ACTG1,ACTR2,ACVR2A,ADSS,AGGF1,AHCTF1,AK2,ALKBH8,ANKRD49,ANXA5,AP1M1,Apol7e (includes others),AQP8,ARFGAP1,ARL15,ARL4D,ARRDC3,ASNS,ATG3,ATG4B,ATG5,ATP5F1,ATP6AP2,ATP6V0D1,ATP6V1B2,ATP6V1G1,ATP6V1H,ATRX,AUH,AXIN1,B3GALT2,BAG1,BCAP29,BCL2L2,BECN1,BGLAP,BHMT,BRWD1,BUB3,BZW2,C130026I21Rik (includes others),C17orf78,C18or…	372 (72)	71		ESR1		E2F1
LCOR	transcription regulator		1		biased	-1.732	0.00102	0.0007	LCOR	CDH1,CDKN1A,TFPI2	3 (1)	1					TFPI2
PEPCK	group		3	Inhibited		-2.92	0.00103	0.0024	26s Proteasome,Akt,AKT1,BAK1,ERK,FASN,FOXO1,GSK3B,HIF1A,HSD11B1,HSF1,IRS2,Jnk,MTOR,MTORC1,NR3C1,PCK1,PEPCK,PPARGC1A,PPP2R5C,PRKAA,PRKAA1,PRKAA2,PRKACA,PRKCZ,SIRT1,SREBF1,STIM1,TP53,TSC1,TSC2	AACS,ABCG2,ABHD2,ACAA2,ACADM,ACADVL,ACLY,ACSL4,AHCY,ANXA5,APOA1,APOA4,APOA5,ASL,ASNS,ATF7IP2,ATG4A,ATG4C,ATG5,ATL3,ATN1,ATP5A1,ATP5F1,ATP6AP2,ATP6V0B,ATP6V1D,ATP6V1G1,ATP6V1H,ATP7A,AURKC,B3GALT2,BCAP31,BCL2L2,BCL3,BCLAF1,BGLAP,Bhlhe41,BLZF1,C8orf4,CALU,CAMK1D,CAND1,CASP6,CBX3,Ccl2,CCNG2,CCNT1,CCT3,CCT5,CCT6A,CCT7,CCT8,CD74,CDH1,CDK2,CDKN1A,CDKN2AIPNL,Ces1b/Ces1c,CHKA,CLDN1,CMC4,CNN3,COL10A1,COQ8A…	259 (31)	30	CREB3L3,GCG,H6PD,HNF4A,JINK1/2,MAPK8,NR1H4,PCK1,PNPLA2,PPARGC1A	AMPK,MAP4K4,NR0B2,SREBF1
HSF2	transcription regulator	1.79	1	Activated	biased	3	0.00123	0.0016	HSF2	CCT3,CCT5,CCT6A,CCT7,CCT8,PSMA1,PSMA5,PSMD10,TCP1	9 (1)	1		HSF1		PSMD10,TXN
SMARCA2	transcription regulator		2	Activated		2.793	0.0013	0.0031	E2F1,ESR1,SMARCA2	9830107B12Rik/A530064D06Rik,AASS,ABCB11,ABCC3,ABCG2,ABHD2,ACTR2,AGGF1,AP1M1,ARFGAP1,ARL4D,ARNTL,ATG3,ATG4B,ATG5,ATP6V0D1,ATP6V1H,BAG1,BCCIP,BCLAF1,BGLAP,BRWD1,BUB3,C18orf25,C8orf4,CASP3,CASP7,CCNB1,CCNC,CCNH,CD36,CDH1,CDK2,CDKN1A,CHM,CLCN3,CLDN1,COL10A1,CSAD,CSNK1A1,CTSB,CTSC,CYP7A1,DHFR,DMP1,DR1,DSG2,DUSP11,DYNC1LI2,EEA1,EI24,ENY2,ERGIC2,ERH,EXOC5,FGFR1OP,GGA2,GNAS,GUCY1B3,HFE,HIST1H4C,HNRNPK,HS…	157 (3)	3	KAT7			CD44,ESR1	E2F1
PRKAA	group		2	Activated		2.615	0.00131	0.0029	26s Proteasome,Akt,AKT1,BAK1,ERK,FASN,FOXO1,GSK3B,HIF1A,HSD11B1,HSF1,Jnk,MTOR,MTORC1,NR3C1,PPARGC1A,PPP2R5C,PRKAA,PRKAA1,PRKAA2,PRKACA,PRKCZ,SIRT1,SREBF1,STIM1,TP53,TSC1,TSC2	AACS,ABCG2,ABHD2,ACAA2,ACADVL,ACLY,ACSL4,AHCY,ANXA5,APOA1,APOA4,APOA5,ASL,ASNS,ATF7IP2,ATG4A,ATG4C,ATG5,ATL3,ATN1,ATP5A1,ATP5F1,ATP6AP2,ATP6V0B,ATP6V1D,ATP6V1G1,ATP6V1H,ATP7A,AURKC,B3GALT2,BCAP31,BCL2L2,BCL3,BCLAF1,BGLAP,Bhlhe41,BLZF1,C8orf4,CALU,CAMK1D,CAND1,CASP6,CBX3,Ccl2,CCNG2,CCNT1,CCT3,CCT5,CCT6A,CCT7,CCT8,CD74,CDH1,CDK2,CDKN1A,CDKN2AIPNL,Ces1b/Ces1c,CHKA,CLDN1,CMC4,CNN3,COL10A1,COQ8A,CREG1…	258 (28)	28	Camkk,CXCL12,LEP,MYC,NUAK1,PDZK1	FLCN,SCD,SLC25A33,SMARCB1,SMPD1		ACOX1,BAX,FOXO1,FOXO3,HSF1,PPARGC1A,PPP2R5C	PCK1,SREBF1,TSC2
DNM1L	enzyme		2		biased	0	0.00131	0.0008	cytochrome-c oxidase,DNM1L	CCNB1,MAOA,MFN1,NANOG	4 (2)	2	TARDBP	TP53			FUT4
SPRY2	other		2			-0.889	0.00132	0.0004	Akt,BCAR1,EGFR,ERK,ERK1/2,FYN,HRAS,MAP2K1/2,Mapk,P38 MAPK,PTEN,PTPN1,RAF1,Rb,SPRY2	ABCG2,ACAA2,ACAT2,AHCTF1,ANXA5,APOA1,ASNS,ATP5A1,BCL3,BECN1,BGLAP,BHMT,BZW2,CAPZA2,CBX5,CCL19,Ccl7,CCNB1,CCNC,CCNG2,CCT5,CD1D,CD36,CD74,CDKN1A,CHKA,Cma2/Mcpt9,CNN3,CSRP2,CSTA,CSTF1,CSTF3,CTSB,CTSH,CTSV,CUL1,CYP7A1,DBP,DDC,DHFR,DLD,DSG2,DUSP6,DYNC1LI2,EHHADH,EIF4E,EPS15,ERP29,G0S2,G3BP1,GAS5,GCK,GCLC,GDI1,GJB2,GOT1,GRK5,H2AFY,HADHB,HHEX,HLA-DMA,HNRNPH1,HNRNPK,HPCAL1,HPGD,HSP90AA1,HSPE1,ID3,IDH3A,I…	153 (15)	15	EGF,FOXO1	DICER1		PTPN1
CD3	complex		1	Inhibited	biased	-5.103	0.00135	0.0013	CD3	AHCYL1,ATP11B,BECN1,BZW1,CASP3,CASP6,CCL5,CCNH,CD74,CDK2,CFLAR,CLK1,CRB1,CREM,CXCL10,CYCS,DDX19A,DUSP22,EIF4A3,EIF4E,ETS2,FKBP2,FYN,GTPBP4,GUCY1B3,H2AFY,HDAC2,HOMER2,HS2ST1,HSP90AA1,ID3,IFNGR1,IL1RAP,LONP1,LTN1,MRPL11,MTA2,NAMPT,NFAT5,NPM1,ODC1,PCYOX1,PDIA4,PNP,POLR2B,POLR2F,PPA1,PRDX4,PSMA5,PSMA6,PSMD12,PTEN,PUM3,RARS,RBPJ,RORA,RORC,RPP30,SDF2,SELPLG,SPOP,SRSF1,STRN3,TARDBP,TFPI2,TFRC,TGM2,TMX3,…	71 (1)	1	CD8B			CLK1,HSPA1A/HSPA1B,HSPA5,NFAT (complex),RXRA	AHR,Cyclin A,E2F4,FOS,HSP90AA1,IL9,JAK2,JINK1/2,LONP1,MAPK8,Mucin,MYC,NFE2L2,NFKBIA,PTEN,STIM1,TARDBP,TFPI2,YY1
GPR68	G-protein coupled receptor		3	Inhibited		-2.772	0.00138	0.0305	Akt,Cdc42,CDH1,Creb,DIRAS3,EGFR,ERK1/2,ESR1,GPR68,HIF1A,HRAS,MAP2K1/2,MAP2K4,MAPK14,Mek,Nfat (family),NR3C2,PTK2,RAC1,Ras homolog,RELA,Rock,RPS6KB1,SRC (family),STAT1,TAZ,TP53,TRPC3,YAP1	9830107B12Rik/A530064D06Rik,ABCB11,ABCC3,ABHD2,ACAA2,ACADVL,ACLY,ACOD1,ACTR2,ADK,AGGF1,AHCTF1,AHCY,AHSA1,AMD1,AP1M1,ARFGAP1,ARL4D,ARNTL,ASL,ATG3,ATG4A,ATG4C,ATL3,ATP5A1,ATP6V0D1,ATP6V1H,ATP7A,BAG1,BCAP31,BCCIP,BCLAF1,BECN1,BHMT,BRWD1,BUB3,BZW2,C18orf25,C8orf4,CALU,CAND1,CAPZA2,CBS/CBSL,CBX5,CCL19,Ccl2,CCNH,CCNT1,CCT5,CDKN1A,CHKA,CHM,CLCN3,CLK1,Cma2/Mcpt9,COL4A3BP,COQ8A,CSAD,CSMD3,CSNK1A1,CSTF1,CT…	252 (29)	28
NR1I3	ligand-dependent nuclear receptor		1	Activated	biased	2.065	0.00141	0.0017	NR1I3	ABCC3,CDKN1A,CYP2B6,CYP2C8,CYP39A1,CYP3A5,CYP3A7,CYP7A1,EI24,Gsta4,INSIG2,LEAP2,LRG1,MDM2,Mt1,NR1I2,PPP6R3,RARRES1,Slco1a4	19 (1)	1	HNF4A,MED1,NFE2L2,PPARGC1A,RXRA	NR1H4,SLC51A		CYP1A2,CYP2C8,MYC,SLC29A1,SLCO1B3	PCK1,SREBF1
AHR	ligand-dependent nuclear receptor		2			0.125	0.00149	0.0042	AHR,Akt,ALDH1A1,ARNT,CYP1A1,CYP3A4,EGFR,ERK1/2,ESR1,MITF,P38 MAPK,PI3K (complex),Pka,RAF1,RB1,SMAD4,ZFP36	9830107B12Rik/A530064D06Rik,AASS,ABCB11,ABCB6,ABCC3,ABCG2,ABHD2,ACADM,ACAT2,ACTR2,AGGF1,AHCTF1,ALDH7A1,AMD1,ANXA5,AP1M1,APEX2,APOA5,ARFGAP1,ARL4D,ARNTL,ATG3,ATG5,ATP6V0D1,ATP6V1B2,ATP6V1D,ATP6V1H,ATRX,BAG1,BCCIP,BCLAF1,BGLAP,BHMT,BRWD1,BUB3,BZW2,C18orf25,C8orf4,CAPZA2,CASP6,CBR1,CBX3,CBX5,CCL19,Ccl2,CCL5,CCNB1,CCNC,CCNH,CCR8,CCT5,CD36,CD74,CDH1,CDK2,CHKA,CHM,CLCN3,CLDN1,CLK1,COA3,COL10A1,COL4A3BP…	258 (17)	17	NCOA3	CD28,CD3,PPP5C,STUB1		ABCB6,ALDH2,BAX,CYP1A1,CYP1A2,CYP1B1,CYP2C8,E2F1,EGFR,Mucin,MYC,PCK1,SDC1	ALDH1A1,Cyclin A,DNAJB1,FN1,HSP90AA1,HSPA5,PRL,TIMP3
PRPF6	transcription regulator	1.59	3			-1.268	0.00165	0.0358	Akt,AKT1,AR,ATM,BRCA1,CCNE1,Creb,CREB1,EGFR,EP300,ERBB2,ERK1/2,ESR1,FOS,GATA1,GATA3,GSK3B,Jnk,JUN,MAPK1,MAPK3,MED1,Mek,NCOA4,Nr1h,NR1H4,NR3C1,NR4A1,PI3K (complex),PRPF6,PTGS2,Rb,RPS6KB1,SCNN1A,SHC1,SMAD1/5,SMAD3,SRC,SREBF2,STAT1,Tgf beta,TP53,TP73	9830107B12Rik/A530064D06Rik,AACS,Abca8a,ABCB11,ABHD2,ACADM,ACADVL,ACO1,ACOD1,ACTG1,ACTR2,ACVR2A,ADK,AGGF1,AHCTF1,AHCY,AHSA1,ALKBH8,AMD1,Ang2,ANXA5,AP1M1,AQP8,ARFGAP1,ARL15,ARL4D,ARNTL,ASL,ATG3,ATG4A,ATG4C,ATL3,ATP5A1,ATP6V0D1,ATP6V1H,AUH,BAAT,BAG1,BCAP29,BCAP31,BCCIP,BCLAF1,BGLAP,BHMT,BLZF1,BRWD1,BUB3,BZW2,C18orf25,C8orf4,CALN1,CALU,CAMLG,CAND1,CAPZA2,CASP6,CBX5,Ccl2,CCL5,CCNC,CCNH,CCT5,CDC23,CDC…	389 (43)	42		CST5
PCK1	kinase		1		biased	-1.342	0.00169	0.0015	PCK1	ACADM,ACADVL,EHHADH,G6PC,MLYCD	5 (1)	1	AHR,ALDH1A1,CREB3L3,FOXO1,GCG,HNF4A,IL10RA,PNPLA2,PPARGC1A,PPARGC1B,RXRA,SCD,SLC13A1,SMARCB1,UCP1	AMPK,CARHSP1,ELOVL5,LEP,NR0B2,NR1I3,NR2F2,PPARA,PRKAA,SREBF1,TP53		PEPCK	ACOX1,EHHADH
SLC51A	transporter		1		biased	-1.342	0.00169	0.0006	SLC51A	ABCC3,CYP2B6,CYP3A5,CYP7A1,SLC10A2	5 (1)	1	NR1H4			NR0B2	NR1I3
CLK1	kinase	1.82	3	Inhibited		-5.284	0.00172	0.0231	Akt,AKT1,BCAR1,BCR,CASP8,CD247,CLK1,Creb,CYP19A1,EGFR,EIF2AK3,ERK,ERK1/2,ESR1,GSK3B,IFNAR1,IGF1R,INSR,IRS1,IRS2,ITGB1,JAK2,LEPR,Mapk,MAPK1,MAPK14,MAPK3,MAPK8,MET,NFkB (complex),P38 MAPK,PI3K (complex),PRKCZ,PTPN1,RAF1,Ras,RHOA,RPS6KB1,SLC4A1,SMAD2,SMAD3,SRC,SRSF1,SRSF2,STAT1,STAT3,STAT5A,STAT5a/b,TP53,U2AF2	9830107B12Rik/A530064D06Rik,ABCB11,ABCC3,ABCD3,ABHD2,ACAA2,ACADM,ACADVL,ACAT2,ACLY,ACO1,ACOD1,ACSL4,ACTR2,ADK,AGGF1,AHCTF1,AHCY,AHSA1,ALDH1B1,ALDH7A1,AMD1,AP1M1,APOA4,APOA5,ARFGAP1,ARL4D,ARNTL,ASL,ATG3,ATG4A,ATG4C,ATL3,ATP6V0D1,ATP6V1H,BAG1,BCAP31,BCCIP,BCLAF1,BECN1,BHMT,BMPR1A,BRWD1,BUB3,BZW2,C18orf25,C1QC,C8orf4,CALU,CAND1,CAPZA2,CBX5,CCL19,Ccl7,CCNH,CCR8,CCT5,Cd33,CD74,CDH1,CDK8,CES1,CHKA,CHM,…	337 (50)	48	CD28,CD3,EGFR			PTPN1,SRSF2
SLC13A1	transporter	-1.63	1			0.229	0.00185	0.0035	SLC13A1	ACLY,ACTG1,APOA4,AQP8,CLPX,Cyp3a25 (includes others),Defa3 (includes others),Defa6,Defb6,G0S2,GFM1,HNMT,INMT,Kap,MPP6,MRGPRX3,Mt1,Nat8f5,SLC16A1	19 (1)	1	NR1H4			ALDH1A1,C9,G0S2,KLF9,PCK1,SLCO1B3	HSPA5,SCD
NR2C2	ligand-dependent nuclear receptor		2			-1.347	0.00189	0.0007	Mitochondrial complex 1,NR2C2,RXRA	ABCB11,ABCC3,ACADM,Acot1,APOA1,BAAT,CCNB1,CD36,CDKN1A,CLOCK,CXCL10,CYP3A5,CYP4A11,CYP7A1,DR1,EHHADH,GCK,GCLC,GPT,LHCGR,MAOA,MAOB,MLYCD,NDUFAF1,Orm1 (includes others),RGR,SLC10A2	27 (3)	3					RXRA
QKI	other		2	Inhibited	biased	-2.111	0.00202	0.0012	E2F1,QKI	ABCG2,ATG4B,ATG5,BECN1,BGLAP,BUB3,CASP3,CASP6,CASP7,CDK2,CDKN1A,COL10A1,CTSB,DHFR,EI24,ERH,H2AFY,HNRNPF,HNRNPH1,HNRNPK,HSPE1,IDH3A,LTA4H,NMI,NUDC,PDK4,PMPCB,PRKAA2,RAB1A,RFC4,RRM1,RSL1D1,SDHA,SELE,SRSF1,TFAM,TOP2B,TP53INP1,TRAP1,UCHL5,UGDH,UHRF2,ULK1,UVRAG	44 (2)	2	CYP1A1,CYP1A2,CYP1B1
NR1D1	ligand-dependent nuclear receptor		1			1.633	0.00234	0.0025	NR1D1	ACLY,ARNTL,EHHADH,ME1,NAMPT,STK11	6 (1)	1	ESRRA	NR1D2			EHHADH
HSPA5	enzyme		1			-0.302	0.00239	0.001	HSPA5	ACADM,ACADVL,ACLY,BCL2L2,CASP3,CCL5,CDH1,CXCL10,ESR1,G6PC,PTEN	11 (1)	1	CD3,EGFR,ERVW-1,FOS,KRT19,PNPLA8,YY1	ACOX1,AHR,CYB5R4,H6PD,HNF4A,LEP,NFKBIA,PNPLA2,SLC13A1,TSC2		ESR1,SREBF1	BAX,PTEN
DNAJB1	transcription regulator	1.72	2	Activated		2.523	0.00256	0.0046	CASP3,DNAJB1,HSF1,Hsp70,TP53	ABCG2,ACAA2,ACADVL,ACLY,AHCY,AHSA1,APOA1,ASL,ATG4A,ATG4C,ATL3,ATN1,AURKC,BCAP31,BCL3,BECN1,BLZF1,C1QC,CALU,CAND1,CASP6,CBX3,Ccl2,CCNB1,CCNG2,CCT3,CCT5,CCT6A,CCT7,CCT8,CDH1,CDK2,CDKN1A,Ces1b/Ces1c,CFLAR,CNN3,COQ8A,CSMD3,CSTF1,CTSB,CTSH,CUL1,CXCL12,DBP,DDX3X,DHFR,DLD,DNAJA2,DUSP6,ECH1,EI24,ESR1,FBXO22,FMO1,FUBP1,FXR1,FYN,G6PC,GABPA,GDA,GJB3,GLS2,GNL3,GTF3C2,H2AFY,HADHB,HDAC2,HERC4,Hmgn2 (includes o…	151 (5)	5		AHR		TP53
UFD1	peptidase	1.52	3			-1.424	0.00259	0.0062	Akt,AR,CDK9,CDKN1A,CDKN1B,DUSP1,ELF4,FOS,FOXM1,FOXO1,FOXO3,GABPA,GABPB1,MAPK1,NFkB (complex),NFKB1,NFKB2,RAG2,RBL2,SKP2,SMAD4,TOB1,TP53,UFD1	AACS,ABCD3,ABCG2,ACAA2,ACADVL,ACLY,ACO1,Acot1,ACTG1,AHCY,AHSA1,ALDH1B1,ALDH7A1,AMD1,APOA1,AQP8,ATG4A,ATG4B,ATG4C,ATL3,ATP5A1,ATP6V0B,ATP6V1D,ATRX,BCAP31,BCL2L2,C1QC,CAND1,CASP3,CASP6,CCL19,CCL5,Ccl7,CCNG2,CCR8,CCT6A,CD36,CD74,CDK2,CDKN1A,CDKN2AIPNL,Ces1b/Ces1c,CFLAR,CHKA,CLDN1,CLEC4E,CMC4,CNN3,COL10A1,COPS5,COQ8A,CREM,CRYL1,CSMD3,CSN2,CSTA,CSTF1,CTCF,CTH,CTSH,CXCL12,CYCS,CYP2J2,CYP3A5,CYP7A1,DBP,…	261 (24)	24
RPE65	enzyme		3	Activated		4.691	0.00267	0.0184	ADRB2,Akt,AKT1,BCR,Calmodulin,CASP8,CD247,CLTC,Creb,EGFR,EIF2AK3,ERK,ERK1/2,ESR1,FYN,GSK3B,IFNAR1,IGF1R,IGF2,INSR,IRS1,IRS2,ITGB1,JAK1/2,JAK2,LEPR,Mapk,MAPK1,MAPK14,MAPK3,MAPK8,MAPT,MET,NFkB (complex),P38 MAPK,PDX1,PI3K (complex),PRKCI,PRKCZ,PTK2,PTPN1,RAF1,Ras,RPE65,RPS6KB1,SHC1,SLC4A1,SMAD2,SMAD3,SOCS3,STAT1,STAT3,STAT5A,STAT5a/b,STAT5B	9830107B12Rik/A530064D06Rik,ABCB11,ABCC3,ABCD3,ABHD2,ACAA2,ACADM,ACADVL,ACAT2,ACLY,ACO1,ACOD1,ACSL4,ACTG1,ACTR2,ADK,AGGF1,AHCTF1,ALDH1B1,ALDH7A1,AMD1,AP1M1,APOA1,APOA4,APOA5,ARFGAP1,ARL4D,ARNTL,ATG3,ATP5A1,ATP6V0D1,ATP6V1H,BAG1,BAIAP2,BCCIP,BCL3,BCLAF1,BECN1,BHMT,BLZF1,BMPR1A,BRWD1,BUB3,BZW2,C18orf25,C1QC,C8orf4,Calcb,CAPZA2,CBX5,CCL19,Ccl2,Ccl7,CCNG2,CCNH,CCR8,CCT5,Cd33,CD36,CD74,CDK8,Ces1b/Ces1…	313 (55)	54	LRAT,RXRA			FOS,INSR	PTPN1
SREBF1	transcription regulator		2	Activated		2.492	0.00278	0.001	NR5A2,PPARG,PPRC1,SREBF1	AACS,ABCB11,ABCC3,ABCG2,ACAA2,ACADM,ACLY,ACSL4,APOA5,ARL4D,ATP6V1D,BECN1,BGLAP,Bhlhe41,CAMK1D,Ccl2,CCL5,CD36,CDH1,CDKN1A,CES1,CLDN1,CSAD,CSN2,CXCL10,CYP26A1,CYP4A11,Cyp4a14,CYP7A1,DGAT1,DPY19L3,DR1,EHHADH,ERO1A,G6PC,GCK,GLS2,HADHB,IDH1,IGFBP1,INSIG2,IVD,KLK3,LCN2,LPIN1,MAT1A,ME1,MLYCD,Mt1,MUC13,NAMPT,NFIL3,ODC1,PCYT1A,PDK4,PEPD,PHLDA1,PLIN5,PMVK,PPARD,Prl2c2 (includes others),RDH11,Retnla,RORC,S1…	71 (4)	4	EGF,HNF4A,HSPA5,JINK1/2,NCOA3,PNPLA2,PPARGC1A,PTPN1,RICTOR,RXRA,ST8SIA1	AMPK,ELOVL5,GCG,MAP4K4,NFE2L2,NR0B1,NR1I2,NR1I3,PML,PPARA,PRKAA,PTEN,RIPK2		EHHADH,FN1,MAT1A,Vegf	PCK1,PDX1,PEPCK,UCP1
TRPC4AP	transporter		1		biased	-1	0.00281	0.0037	TRPC4AP	BZW2,HSPD1,NOP56,NPM1	4 (1)	1					NOLC1
KRT16	other		3	Activated		3.015	0.00296	0.0238	ABL1,AGT,Akt,AKT1,ANXA7,Ap1,ARID3B,ATM,CAV1,Cdc42,Creb,CREB1,CTNNB1,E2f,EGFR,EGR1,ERBB2,ERBB4,ERK,ERK1/2,FAS,FOS,FOXO1,FOXO3,GRB2,HRAS,ITCH,JAK2,Jnk,JUN,KLF11,KRAS,KRT16,MAP2K4,Mapk,MAPK1,MAPK14,MAPK8,Mek,MET,MUC1,NEDD9,NFkB (complex),NFKBIA,NOTCH1,NOTCH3,P38 MAPK,PARP1,PGR,PI3K (complex),PI3K (family),PRKCD,PTK2,Ras,RASA1,RB1,SHC1,Sos,SP1,SRC,SRC (family),STAT,STAT1,STAT3,STAT5a/b,STAT5B,WNK1,YA…	AASS,Abca8a,ABCD3,ABCG2,ABHD2,ACAT2,ACO1,Acot1,ACTG1,ACVR2A,ADK,AHCTF1,AHCYL1,AIFM1,AK2,ALDH1B1,ALDH7A1,ALKBH8,AMD1,ANKRD49,Anp32a,ANXA5,AOX1,APLP2,APOA4,APOA5,ARL15,ARPP19,ASL,ASNS,ATG4B,ATG5,ATP5A1,ATP6V0B,ATP6V1D,ATP7A,BAG1,BAIAP2,BCAP29,BCCIP,BCL3,BHMT,BLZF1,BZW2,C1QC,CALN1,CALU,CAMK1D,CAPZA2,CASP7,CBS/CBSL,CBX5,CCL5,CCNG2,CCR8,CCT5,CD36,CDC23,CDC37L1,CDC40,CDH1,CDK2,CDKN1A,CDKN2AIPNL,CES1,Ce…	370 (68)	68	EGF
CD44	other		2	Activated		4.381	0.00299	0.035	Akt,AKT1,Ap1,BCAR1,CASP8,CD44,CDK2,CTNNB1,EGFR,EP300,ERBB2,ERBB4,ERK,ERK1/2,ESR1,FOXO1,GAB1,GSK3B,JUN,LYN,Mapk,MAPK1,Mek,NFkB (complex),P38 MAPK,PI3K (complex),PIK3CA,PRKCE,RAC1,RAF1,Ras,RB1,SLC9A1,SMAD2,SMAD3,SRC,SYK,TGFB1,TGFBR1,TWIST1	9830107B12Rik/A530064D06Rik,AASS,ABCB11,ABCC3,ABCD3,ABCG2,ABHD2,ACADM,ACAT2,ACLY,ACO1,Acot1,ACTR2,ADAMTS3,ADK,AGGF1,AHCTF1,Akr1c19,ALDH1B1,ALDH7A1,AMD1,ANXA5,AP1M1,APOA1,APOA5,AQP8,ARFGAP1,ARL4D,ARNTL,ASNS,ATG3,ATG4B,ATG5,ATP5A1,ATP6V0B,ATP6V0D1,ATP6V1D,ATP6V1H,B3GALT2,BAG1,BCCIP,BCL2L2,BCL3,BCLAF1,BHMT,BLZF1,BRWD1,BUB3,BZW2,C18orf25,C1QC,C8orf4,CAPZA2,CASP3,CBX5,CCL19,Ccl2,CCL5,Ccl7,CCNC,CCNH,CC…	359 (40)	40	CXCL12,EGF,FOS,MYC,SMARCA2,Vegf	CST5,DICER1,E2F1,MARK2,SMARCB1,TP53		CD8A,CD8B,CTSK,EGFR,ESR1,FN1,MAPK8,MMP3,MOGAT1	Collagen type III,FOXO1,PDCD4
GATA2	transcription regulator		1			-1.414	0.00311	0.0021	GATA2	C1orf168,C1QC,CACNG2,CD36,CDKN1A,CES1,CUL1,CXCL10,Ear2 (includes others),GDA,HHEX,Igh,IL1RL1,KLK3,MAFB,MAOB,Mcpt1,Mcpt2,Mia2,MS4A2,MYO18B,NFIL3,PLB1,Prl2c2 (includes others),Prl3d1 (includes others),RNASE12,RNASE2,SKP2,TFRC,TGM2,TSHB,TSPAN12	32 (1)	1	FLI1,FOXO1,FOXO3			IL3RA	HNF4A,MYC,RXRG
Foxo	group		3	Inhibited		-2.484	0.00314	0.0123	26s Proteasome,Akt,AKT1,AR,ATF4,ATM,CASP8,CDK2,CDKN1A,CDKN1B,CDKN2B,ERK1/2,ESR1,FOXG1,Foxo,FOXO1,FOXO3,FOXO4,HIF1A,MTOR,NR1I2,PPARG,RB1,RUNX2,SIRT1,SOD2,YWHAQ,YWHAZ	9830107B12Rik/A530064D06Rik,AASS,ABCB11,ABCC3,ABHD2,ACAA2,ACLY,Acot1,ACTR2,AGGF1,AHCY,ALKBH8,AMD1,AP1M1,AQP8,ARFGAP1,ARL4D,ARNTL,ATF7IP2,ATG3,ATG4A,ATG4B,ATG5,ATP5F1,ATP6V0B,ATP6V0D1,ATP6V1D,ATP7A,ATRX,BAG1,BCCIP,BCL2L2,BCL3,BCLAF1,BECN1,BGLAP,BRWD1,BUB3,C18orf25,C1QC,C8orf4,CALU,CASP6,CASP7,CCNB1,CCNC,CCNG2,CCNH,CCNT1,CCT6A,CD74,CDH1,CDKN1A,CDKN2AIPNL,Ces1b/Ces1c,CFLAR,CHAC1,CHKA,CHM,CLCN3,CLDN1…	286 (28)	28	PTEN	ESR1		FOXO3
PTPN1	phosphatase		2	Inhibited		-5.285	0.00327	0.0185	ABL1,Akt,AKT1,BCAR1,BCR,CASP8,CD247,Creb,CYP19A1,EGFR,EIF2AK3,ERK,ERK1/2,ESR1,GSK3B,IFNAR1,IGF1R,INSR,IRS1,IRS2,ITGB1,JAK2,LEPR,Mapk,MAPK1,MAPK14,MAPK3,MAPK8,MET,NFkB (complex),P38 MAPK,PI3K (complex),PRKCZ,PTK2,PTPN1,RAF1,Ras,RHOA,RPS6KB1,SLC4A1,SMAD2,SMAD3,STAT1,STAT3,STAT5A,STAT5a/b	9830107B12Rik/A530064D06Rik,ABCB11,ABCC3,ABCD3,ABHD2,ACAA2,ACADM,ACADVL,ACAT2,ACLY,ACO1,ACOD1,ACSL4,ACTR2,ADK,AGGF1,AHCTF1,ALDH1B1,ALDH7A1,AMD1,AP1M1,APOA1,APOA4,APOA5,ARFGAP1,ARL4D,ARNTL,ATG3,ATP6V0D1,ATP6V1H,BAG1,BCCIP,BCL3,BCLAF1,BECN1,BHMT,BLZF1,BMPR1A,BRWD1,BUB3,BZW2,C18orf25,C1QC,C8orf4,CAPZA2,CBX5,CCL19,Ccl7,CCNG2,CCNH,CCR8,CCT5,Cd33,CD74,CDK8,Ces1b/Ces1c,CHKA,CHM,CLCN3,CLDN1,CLEC4E,CLK1,C…	290 (46)	46	CLK1,NFE2L2,SCD,SPRY2	GRB14,RPE65		CXCL2,LEP,MAPK8,SREBF1	EGFR,ESR1,JAK2,PLAGL1,PPARGC1A,UCP1
FKHR	group		2	Activated	biased	4.16	0.00327	0.0013	FKHR,FOXO1,FOXO3	Acot1,ATG4B,ATP6V0B,ATP6V1D,BCL2L2,BECN1,BGLAP,CASP6,CCNB1,CCNG2,CDH1,CDKN1A,CDKN2AIPNL,CFLAR,CLDN1,CMC4,CTSV,CXCL10,CYP7A1,ESR1,G6PC,Gk,IGFBP1,IMPDH2,ITGAV,KLK3,LCN2,LEMD3,LHCGR,MAX,MRPL45,MRPL46,MRPS30,MRPS7,Mt1,Mt2,NAMPT,NDUFA9,NDUFAF1,NDUFAF4,PBK,PDK4,PRDX3,PRKAA2,PTEN,RPS6KA3,SGK1,SKP2,SLC40A1,SPC25,STAT5B,VPREB1	52 (3)	2		EGF
BARD1	transcription regulator		2			-0.935	0.00329	0.0148	BARD1,ESR1,RNA polymerase II,TP53,Ubiquitin	9830107B12Rik/A530064D06Rik,AASS,ABCB11,ABCC3,ABCG2,ABHD2,ACAA2,ACADVL,ACLY,ACTR2,AGGF1,AHCY,AHSA1,AP1M1,APOA1,ARFGAP1,ARL4D,ARNTL,ASL,ATG3,ATG4A,ATG4C,ATL3,ATP6V0D1,ATP6V1H,BAG1,BCAP31,BCCIP,BCL3,BCLAF1,BECN1,BLZF1,BRWD1,BUB3,C18orf25,C1QC,C8orf4,CALU,CAND1,Ccl2,CCNB1,CCNC,CCNG2,CCNH,CDH1,Ces1b/Ces1c,CFLAR,CHM,CLCN3,CLDN1,CNN3,COQ8A,CSAD,CSMD3,CSNK1A1,CSTF1,CTSB,CTSC,CTSH,CXCL12,CYP7A1,DBP,DDX3X…	224 (5)	4		CDKN2A,SPARC		TP53	ESR1
NFAT (complex)	complex		3	Activated		3.184	0.00333	0.0137	Akt,Calcineurin protein(s),ESR1,ESR2,FOXO1,JUN,MEF2,MEF2A,MEF2C,NFAT (complex),Nfat (family),NFAT5,NFATC1,NFATC2,NFATC3,NFATC4,RCAN,SRC,TP53	9830107B12Rik/A530064D06Rik,AASS,ABCB11,ABCC3,ABCG2,ABHD2,ACAA2,ACADVL,ACLY,ACTR2,ADSS,AGGF1,AHCY,AHSA1,AP1M1,APOA1,ARFGAP1,ARL4D,ARNTL,ASL,ATG3,ATG4A,ATG4C,ATL3,ATP5A1,ATP6V0B,ATP6V0D1,ATP6V1D,ATP6V1H,BAG1,BCAP31,BCCIP,BCL2L2,BCLAF1,BECN1,BLZF1,BRWD1,BUB3,C18orf25,C1QC,C8orf4,CALU,CAND1,CASP3,CBS/CBSL,Ccl2,CCL5,CCNB1,CCNC,CCNH,CD36,CDKN2AIPNL,CES1,Ces1b/Ces1c,CHM,CLCN3,CLDN1,CMC4,CMPK2,CNN3,COL1…	277 (19)	16	CD28,CD3,MAPK8
PRKAB1	kinase		2			0.289	0.0034	0.0007	AMPK,FOXO3,NOS1,PRKAB1,SIRT1	AACS,ACADM,Acot1,ATG4B,ATG5,BCLAF1,BECN1,CCNB1,CD36,CDK2,CDKN1A,CFLAR,COL10A1,CREBZF,CTSV,CXCL10,CXCL12,CYP2B6,DBP,ERO1A,G6PC,GCK,H2AFZ,Hsd3b4 (includes others),IDH3A,IMPDH2,LCN2,LEMD3,LPIN1,MAX,MT-ATP6,Mt1,Mt2,NAMPT,NANOG,OAT,PANK3,PDK1,PDK4,PRDX3,PRKAA2,RGS16,SDHA,SGK1,SKP2,SLC40A1,TFAM,UQCRFS1	48 (5)	4	TP53	ESR1		AMPK,LEP	FOXO3
GCG	other		1	Activated	biased	2.84	0.0037	0.003	GCG	ACADM,AQP8,CASP3,CBS/CBSL,ETNPPL,FAM46A,G6PC,IGFBP1,IVD,LPIN1,ODC1,PDHA1,PDZK1,PPP1R3C,TAT	15 (1)	1		PAXIP1		AMPK,CBS/CBSL,FOS,PCK1,PDX1,PDZK1,PEPCK,PPARGC1A	FOXO1,PPARGC1B,SREBF1
RCE1	peptidase		3			1.96	0.00377	0.0041	ATM,Creb,FOXO4,JUN,LMNB1,MTORC1,PLAU,RALA,RALB,RALBP1,RCE1,SRC,TBK1,TP53	AASS,ABCG2,ACAA2,ACADVL,ACLY,ACOD1,ADK,AHCY,AHSA1,ALKBH8,APOA1,ASL,ATF7,ATG4A,ATG4C,ATL3,BCAP31,BCL3,BLZF1,C1QC,CALU,CAND1,CASP6,Ccl2,CCL5,CCNB1,CCNG2,CDH1,CDKN1A,Ces1b/Ces1c,CMPK2,CNN3,COQ8A,CSMD3,CSN2,CSTA,CSTF1,CTH,CTSH,CTSV,CYCS,CYP2J2,CYP7A1,DBP,DDX3X,DHFR,DLD,DNAJA2,DPY19L3,DUSP6,ECH1,EI24,EIF4A1,EIF4EBP2,ESR1,FBXO22,FMO1,FUBP1,FYN,GABPA,GDA,Gimap9,GJB3,GLS2,GNAS,GNL3,GOT1,GPR50,GPT,GTF3C2,…	176 (14)	12					RALA,RALB
PDX1	transcription regulator		1			-1.528	0.00379	0.0021	PDX1	ACTG1,Calcb,Ccl2,CREM,DUSP6,ECH1,G6PC,GCK,GOT1,ID3,IDH1,LTA4H,MAOB,Mt1,NQO1,PNPO,PTP4A1,RSAD2,SDHA,SLC6A6,TFAM	21 (1)	1	CXCL12,E2F1,GCG,INSR,KLF11,NR1H4	FOXO1,SREBF1		CXCL2,GCK,hemoglobin,HNF4A,TFAM	MYC
CD5L	transmembrane receptor		1		biased	-1.732	0.00379	0.0039	CD5L	Ccl2,CCL5,Ccl7	3 (1)	1
FLCN	other		2	Inhibited	biased	-4.429	0.00381	0.0022	Esrra,FLCN,MTORC1,PPARGC1A,PRKAA,TFE3	ACADM,ACADVL,ACO1,AGL,APOA4,ATP5A1,ATP5F1,Ccl2,CD36,CDH1,CDKN1A,CLDN1,CXCL10,CYCS,CYP2B6,CYP3A5,CYP7A1,DGAT1,DR1,GABPA,GCK,Gk,GOT2,HSD11B1,IDH3A,IMPA1,INSIG2,ITGB1BP1,LIPA,LPIN1,ME1,NDUFS1,NDUFS3,NFIL3,PDHA1,PDK1,PDK4,PFKL,PGM1,PLIN5,PPA1,PRDX3,PRKAA2,RORC,SDHA,SLC25A20,SMAD7,TFAM,UQCRFS1	49 (6)	6		ESR1			PPARGC1A,PRKAA,TFAM,UCP1
EGFR	kinase		2	Activated		2.815	0.00404	0.0316	ABL1,AGT,Akt,AKT1,ANXA7,Ap1,ARID3B,ATM,CAV1,Cdc42,Creb,CREB1,CTNNB1,E2f,EGFR,EGR1,ERBB2,ERBB4,ERK,ERK1/2,FAS,FOS,FOXO1,FOXO3,GRB2,HRAS,ITCH,JAK2,Jnk,JUN,KLF11,KRAS,MAP2K4,Mapk,MAPK1,MAPK14,MAPK8,Mek,MET,MUC1,NEDD9,NFkB (complex),NFKBIA,NOTCH1,NOTCH3,P38 MAPK,PARP1,PGR,PI3K (complex),PI3K (family),PRKCD,PTK2,RAC1,Ras,RASA1,RB1,SHC1,Sos,SP1,SRC,SRC (family),STAT,STAT1,STAT3,STAT5a/b,STAT5B,WNK1,YAP1	AASS,Abca8a,ABCD3,ABCG2,ABHD2,ACAT2,ACO1,Acot1,ACTG1,ACVR2A,ADK,AHCTF1,AHCYL1,AIFM1,AK2,ALDH1B1,ALDH7A1,ALKBH8,AMD1,ANKRD49,Anp32a,ANXA5,AOX1,APLP2,APOA4,APOA5,ARL15,ARPP19,ASL,ASNS,ATG4B,ATG5,ATP5A1,ATP6V0B,ATP6V1D,ATP7A,BAG1,BAIAP2,BCAP29,BCCIP,BCL3,BHMT,BLZF1,BZW2,C1QC,CALN1,CALU,CAMK1D,CAPZA2,CASP7,CBS/CBSL,CBX5,CCL5,CCNG2,CCR8,CCT5,CD36,CDC23,CDC37L1,CDC40,CDH1,CDK2,CDKN1A,CDKN2AIPNL,CES1,Ce…	368 (68)	68	ACOX1,ADORA1,AHR,CD44,CXCR2,FBLIM1,FN1,HDAC1,HSP90AA1,HSPA1A/HSPA1B,HTR2A,LEP,NCOA3,NEU2,PRL,SMPD1,SPINK1,ST8SIA1,TP53,TP63,TRH,YY1	BAG1,Calm1 (includes others),DICER1,FUT4,PIK3C3,PLPP1,PML,PPARGC1A,PTPN1,ST6GAL1,STX2,TIMP3,TXN		CDKN2A,CLK1,CTSK,E2F1,FOS,HSPA5,JINK1/2,KLF11,MMP3,MYC,RALA	BAX,FOXO1,FOXO3
[truncated: 272 more rows]
