# Supplementary material for: Inactivation of SREBP-1a Phosphorylation Prevents Fatty Liver Disease in Mice: Identification of Related Signaling Pathways by Gene Expression Profiles in Liver and Proteomes of Peroxisomes
Source: Int J Mol Sci. 2018 Mar 25;19(4):980. doi: 10.3390/ijms19040980 (PMC5979561; doi:10.3390/ijms19040980)
Supplement: Supplementary file 1 [file ijms-19-00980-s001.zip › ijms-280452 supplementary/Knebel et al., Supplement table 5.xls]

## Sheet: IPA conditions
Table S5: IPA Core expression analyses alb-SREBP-1a vs alb-SREBP-1a∆P
© 2000-2017 QIAGEN. All rights reserved.
Analysis ID	15549404
Analysis Settings
Cutoff before duplicate resolution	true
Resolve duplicate on	Expression foldchange
Color using	Expression foldchange
Cutoff for Expression foldchange	1.5 fold difference
Cutoff for Expression pvalue	0.05
Cutoff for Expression qvalue	--
Reference set	Ingenuity Knowledge Base (Genes Only)
Relationship to include	Direct and Indirect
Includes Endogenous Chemicals	Yes
Optional Analyses	My Pathways My List
Filter Summary
Consider only molecules and/or relationships where
(species = Human OR Mouse) AND
(mol. types = biologic drug OR chemical - endogenous mammalian OR chemical - endogenous non-mammalian OR chemical - kinase inhibitor OR chemical - other OR chemical - protease inhibitor OR chemical drug OR chemical reagent OR chemical toxicant OR complex OR cytokine OR disease OR enzyme OR function OR G-protein coupled receptor OR group OR growth factor OR ion channel OR kinase OR ligand-dependen…
(data sources = An Open Access Database of Genome-wide Association Results OR BIND OR BioGRID OR Catalogue Of Somatic Mutations In Cancer (COSMIC) OR Chemical Carcinogenesis Research Information System (CCRIS) OR ClinicalTrials.gov OR ClinVar OR Cognia OR DIP OR DrugBank OR Gene Ontology (GO) OR GVK Biosciences OR Hazardous Substances Data Bank (HSDB) OR HumanCyc OR Ingenuity Expert Findings OR I…

## Sheet: IPA analyses molecules
Analysis Ready Molecules for alb-SREBP1a vs alb-SREBP-1a∆P
ID	Symbol	Expr Fold Change	Expr p-value	Expr False Discovery Rate (q-value)
10383342	0610009L18Rik	-1.76	0.001008	0.004849
10419122	1700001F09Rik (includes others)	-11.28	0.000128	0.00132
10598169	1700001J03Rik (includes others)	-2.8	0.000223	0.00184
10479074	1700010B08Rik	-1.57	0.004819	0.014769
10586015	1700036A12Rik	-1.59	0.000561	0.003249
10414250	1700049E17Rik1	-2.86	8.7e-05	0.001059
10369898	1700049L16Rik	1.69	0.002047	0.00794
10418169	1700054O19Rik	-5.11	8.6e-05	0.001055
10419125	1700091H14Rik	-6.12	4.8e-05	0.000772
10417403	1700110I01Rik	-1.96	3.3e-05	0.000635
10544320	1810009J06Rik/Gm2663	-1.52	0.000514	0.003052
10412978	1810062O18Rik	-1.53	0.000185	0.001634
10544326	2210010C04Rik	-1.73	2.6e-05	0.000573
10514070	2310067E19Rik	1.72	0.003886	0.012588
10394809	2410018L13Rik	-1.76	0.004965	0.01509
10436955	2410124H12Rik	-1.74	0.001584	0.006635
10410252	2410141K09Rik	-2.9	1.1e-05	0.00037
10606376	2610002M06Rik	1.54	0.001026	0.004905
10370544	2610008E11Rik	1.72	0.000358	0.002455
10412537	2610042L04Rik	-6.41	0.00021	0.001772
10453555	2610044O15Rik8	1.83	0.035556	0.066551
10516227	3100002H09Rik	-1.62	1.1e-05	0.000372
10567735	3110040M04Rik	-1.86	4.2e-05	0.000727
10455146	3222401L13Rik	-1.51	0.000263	0.002021
10604656	3830403N18Rik/Xlr	1.59	0.028277	0.055594
10565567	4632427E13Rik	1.98	7.48e-07	0.000128
10400002	4921508M14Rik	-1.53	1e-06	0.000159
10597395	4921528I07Rik (includes others)	-1.61	0.000219	0.001816
10521702	4930431F12Rik	-1.59	0.000806	0.004165
10562595	4930433I11Rik	-1.63	0.000838	0.004275
10512354	4930466F19Rik	-1.86	3e-05	0.000607
10570634	4930467E23Rik (includes others)	-4.08	3.9e-05	0.000699
10412483	4930469B13Rik	-3.06	4.8e-05	0.000769
10447946	4930474M22Rik	-1.56	0.000103	0.001164
10489053	4930518I15Rik	1.91	2.1e-05	0.000516
10418164	4930542C16Rik	-1.57	0.000655	0.003604
10539921	4933427D06Rik	-1.56	0.000965	0.004705
10546812	5031434C07Rik	-1.56	0.003982	0.012802
10497197	5330432E05Rik	-1.98	0.003302	0.011177
10447645	5830477G23Rik	-1.53	0.000436	0.00276
10405999	8030423J24Rik	-1.57	0.000106	0.001186
10394926	9030624G23Rik (includes others)	-1.64	0.000557	0.003231
10481649	9430097D07Rik	-1.51	0.013908	0.032335
10412235	A430090L17Rik	-1.67	9e-06	0.000333
10478892	A530013C23Rik	-1.52	3e-06	0.000233
10582877	A530040E14Rik	-4.97	0.000204	0.001742
10519949	A630072M18Rik	1.56	4.5e-05	0.000747
10592196	A630095E13Rik	-1.51	0.002689	0.009636
10525893	AACS	1.84	0.002638	0.009507
10590654	AASDHPPT	1.59	0.000506	0.003032
10389269	AATF	1.59	0.00025	0.001963
10606217	ABCB7	1.52	8e-06	0.000323
10389894	ABCC3	1.56	0.004212	0.013346
10431697	ABCD2	3.25	1.9e-05	0.000476
10434396	ABCF3	1.66	2.23e-07	9.5e-05
10538640	ABCG2	1.62	3e-05	0.000613
10491820	ABHD18	1.64	0.000127	0.001319
10554269	ABHD2	1.53	0.003462	0.01158
10597592	Acaa1b	1.58	0.000579	0.003315
10379820	ACACA	1.57	0.005626	0.016511
10533360	Acad12	1.54	0.010549	0.026226
10355246	ACADL	1.75	1.23e-07	8.6e-05
10469720	ACBD5	1.65	6.85e-07	0.000124
10565712	ACER3	1.8	3.6e-05	0.000671
10512886	Acnat1/Acnat2	1.93	0.002198	0.008355
10397153	ACOT4	1.59	0.001243	0.005596
10475845	ACOXL	-1.55	5e-06	0.000263
10443946	ACTL9	-1.55	0.001989	0.007784
10371830	ACTR6	1.6	0.000506	0.003032
10586844	ADAM10	1.55	0.000678	0.003685
10571439	ADAM20	-1.53	0.000103	0.001164
10578408	Adam26a/Adam26b	-1.76	0.000796	0.004131
10399024	Adam6a/Adam6b	-1.51	0.004335	0.013639
10554061	ADAMTS17	-1.57	1e-06	0.000156
10546432	ADAMTS9	-1.55	0.019533	0.04183
10379389	ADAP2	1.53	3e-06	0.000204
10502772	ADGRL2	1.82	5.9e-05	0.000863
10598154	AF067063	-1.6	0.001144	0.005279
10398374	AF357341	-1.67	0.000435	0.002757
10529797	AF366264 (includes others)	-1.81	0.004076	0.013019
10523095	AFM	1.74	5e-05	0.000785
10411199	AGGF1	1.57	1.39e-07	8.6e-05
10501699	AGL	1.82	1e-06	0.000158
10409737	AGTPBP1	1.6	0.000258	0.001998
10451559	AI661453	1.66	4e-05	0.000712
10409970	AI987944 (includes others)	2.02	4.9e-05	0.000775
10386824	AKAP10	1.56	1e-05	0.000358
10556208	AKIP1	1.59	6.6e-05	0.000913
10516213	AKIRIN1	1.63	0.004215	0.013353
10407445	Akr1c12/Akr1c13	1.68	6.6e-05	0.000908
10386652	ALDH3A2	1.6	0.003808	0.012401
10426292	ALG10	1.54	8.8e-05	0.00107
10512847	ALG2	1.51	0.001332	0.005871
10492078	ALG5	1.62	3.9e-05	0.000699
10506154	ALG6	1.53	0.020628	0.043642
10485282	ALKBH3	1.51	7.8e-05	0.000995
10368670	AMD1	1.54	0.000435	0.002757
10549536	AMN1	1.96	2.1e-05	0.000514
10372091	Anapc15	1.53	2.6e-05	0.000572
10583753	ANGPTL8	2.11	0.021207	0.044557
10524150	ANKLE2	1.54	1.1e-05	0.000372
10576189	ANKRD11	2.04	0.001085	0.005091
10467115	ANKRD22	-1.59	8.9e-05	0.001075
10556828	ANKS4B	1.74	4.8e-05	0.000771
10385081	Anp32-ps	1.67	0.000467	0.002884
10586064	Anp32a	1.58	0.000225	0.001845
10414449	AP5M1	1.63	0.000248	0.001956
10578950	Apela	-1.52	0.009394	0.024068
10485344	API5	1.65	0.00756	0.020544
10488472	APMAP	1.57	0.000566	0.003268
10430166	Apol7e (includes others)	1.57	1.4e-05	0.000421
10601473	APOOL	1.86	0.000137	0.001375
10512145	AQP7	-1.56	4e-05	0.000708
10485989	AQR	1.52	1.32e-07	8.6e-05
10600901	AR	1.81	0.005633	0.016523
10530100	ARAP2	1.6	0.005335	0.015876
10381744	Arf2	1.53	0.000317	0.002276
10457250	ARHGAP12	1.71	2e-05	0.000495
10603182	ARHGAP6	1.64	8e-06	0.000321
10396205	ARID4A	1.69	4e-06	0.000254
10403680	ARID4B	1.52	0.001021	0.004887
10574204	ARL2BP	1.54	0.000671	0.003664
10468231	ARL3	1.52	3.7e-05	0.000685
10469425	ARL5B	1.75	0.001411	0.006096
10556463	ARNTL	1.53	0.001311	0.005801
10587104	ARPP19	1.86	1e-06	0.000156
10463704	AS3MT	1.51	0.000923	0.00456
10363403	ASCC1	1.7	4.1e-05	0.000716
10566800	ASCL3	-1.63	0.000669	0.003658
10363163	ASF1A	1.77	3.66e-08	7.1e-05
10388254	ASPA	1.79	0.00048	0.002937
10394381	ATAD2B	1.7	1e-06	0.000159
10568464	ATE1	1.62	0.000204	0.001742
10410959	ATG10	1.8	0.000165	0.001528
10602090	ATG4A	1.53	0.000429	0.002736
10506134	ATG4C	1.57	0.001614	0.006715
10362922	ATG5	1.68	3.72e-07	0.000105
10538753	ATOH1	1.55	0.028755	0.056354
10438909	ATP13A3	1.66	0.003663	0.012079
10595793	ATP1B3	1.6	0.004148	0.013189
10598664	ATP6AP2	1.61	0.000349	0.002414
10401138	ATP6V1D	1.51	5.9e-05	0.000863
10577449	ATP7B	1.52	9.3e-05	0.0011
10476817	ATPAF1	1.66	9e-06	0.000333
10606263	ATRX	1.69	4.54e-07	0.000112
10402249	ATXN3	1.56	0.000245	0.00194
10549889	AURKC	-1.6	4e-06	0.000254
10466127	AW112010	1.51	1.3e-05	0.000401
10570641	AY761185	-1.56	2e-06	0.000195
10514699	B020004J07Rik	-1.62	0.000528	0.00311
10437236	B230307C23Rik	1.75	0.000268	0.002049
10393045	B230344G16Rik	-1.67	3e-05	0.000611
10414973	B230359F08Rik	-1.51	0.000988	0.004779
10472436	B3GALT1	-1.61	0.004959	0.015076
10512136	BAG1	1.66	1e-06	0.000156
10523746	BC005561	1.58	0.000267	0.002049
10538901	BC005685	-1.64	9.9e-05	0.001139
10455970	BC023105	2.45	0.002049	0.007942
10355954	BC035947	-1.62	0.00015	0.001444
10518955	BC049688	-1.59	0.001221	0.005523
10510076	BC080695 (includes others)	-2.29	0.000269	0.002055
10531518	BC080696	-3.84	0.000344	0.002394
10399874	BCAP29	1.69	2e-06	0.000192
10494910	BCAS2	1.71	1.5e-05	0.000428
10558325	BCCIP	1.6	3e-06	0.000231
10593332	BCO2	1.7	0.00025	0.001963
10391410	BECN1	1.54	1e-06	0.000147
10469020	BEND7	1.51	0.001366	0.005964
10542959	BET1	1.52	0.000889	0.00444
10499363	BGLAP	-1.73	0.000572	0.003286
10378802	BLMH	1.72	5e-06	0.000272
10408755	BLOC1S5	1.59	0.000376	0.002522
10523468	BMP2K	1.72	0.00141	0.006093
10587231	BMP5	1.68	2.4e-05	0.00055
10547251	BMS1	1.56	0.000649	0.003586
10514177	BNC2	-1.54	0.000498	0.003008
10427718	BRIX1	2.28	1.5e-05	0.000425
10598164	BROX	1.62	0.000364	0.002465
10550155	BSPH1	-1.55	0.023424	0.048208
10603232	Btbd35f1 (includes others)	-7.02	0.000113	0.001232
10411287	BTF3L4	1.52	4e-06	0.000261
10450197	Btnl5-ps	-1.6	0.002475	0.009086
10346523	BZW1	1.58	1e-06	0.000155
10480937	C030048H21Rik	-1.57	0.000233	0.001886
10556576	C11orf58	1.51	5.7e-05	0.000837
10547793	C12orf57	-2.28	0.000809	0.004175
10549377	C12orf71	-1.57	0.002002	0.007818
10471567	C130021I20Rik	-1.53	0.000628	0.003501
10356271	C130026I21Rik (includes others)	-2.97	0.000767	0.004028
10538783	C130060K24Rik	-1.59	0.000639	0.003544
10499425	C14orf166	1.6	2.74e-07	9.6e-05
10398824	C14orf180	-1.59	0.001072	0.005047
10556957	C16orf52	1.59	2e-06	0.000202
10379685	C17orf50	-1.51	0.00476	0.01463
10387651	C17orf74	-1.54	0.00093	0.004585
10389010	C17orf75	1.78	8e-05	0.001013
10389261	C17orf78	1.64	0.00902	0.023382
10374442	C1D	2.05	0.001232	0.005561
10386123	C1orf174	1.62	4.5e-05	0.000749
10358459	C1orf27	1.61	4.5e-05	0.000752
10514544	C1orf87	-1.58	1e-05	0.000354
10440909	C21orf62	-3.57	1.1e-05	0.000368
10440284	C3orf38	1.68	2.2e-05	0.000521
10383785	C5orf52	-1.6	0.00046	0.002859
10458992	C5orf63	1.57	0.000295	0.002185
10575151	C630050I24Rik	-1.56	0.000177	0.001594
10368930	C6orf203	1.65	1.2e-05	0.00039
10536155	C87414 (includes others)	-4.19	0.000231	0.00188
10514304	C87499	-1.67	8.8e-08	8.2e-05
10577641	C8orf4	1.73	0.000584	0.003332
10344750	C8orf44-SGK3/SGK3	1.56	0.000344	0.002394
10414793	C920008G01Rik	-1.58	0.000679	0.003688
10558436	C9orf78	1.59	1e-06	0.000148
10607738	CA5B	1.57	0.00144	0.006186
10511429	CA8	1.51	3e-06	0.000203
10490467	CABLES2	1.53	0.00962	0.02449
10464612	CABP4	-1.56	0.000492	0.002978
10454030	CABYR	1.84	0.004628	0.014323
10392364	CACNG1	-1.53	0.000609	0.003432
10430280	CACNG2	-1.51	0.00013	0.001337
10556546	Calcb	-1.59	0.002462	0.009053
10484371	CALCRL	1.54	8.9e-05	0.001075
10536818	CALU	1.51	0.001092	0.005111
10479852	CAMK1D	1.84	0.000348	0.002409
10518837	CAMTA1	1.71	5.03e-07	0.000119
10372750	CAND1	1.55	6e-06	0.00028
10536527	CAPZA2	1.53	0.000421	0.002703
10595205	CARNMT1	1.77	0.00078	0.004075
10536273	CASD1	1.53	0.000183	0.00162
10571696	CASP3	1.6	0.001406	0.006083
10496023	CASP6	1.56	0.000107	0.001196
10464128	CASP7	1.51	4.5e-05	0.000749
10561748	CATSPERG	-1.51	0.000326	0.002309
10399841	CBLL1	1.51	7.2e-05	0.000958
10436967	CBR1	1.52	0.000192	0.001673
10571978	CBR4	1.63	7.6e-05	0.000986
10421573	CBX3	1.65	0.000272	0.002071
10360741	CCDC121	-1.64	2e-05	0.000491
10416533	CCDC122	1.83	5e-06	0.000276
10406193	CCDC127	1.77	6.6e-05	0.000908
10505643	CCDC171	1.54	0.000721	0.003845
10483536	CCDC173	-1.57	0.001043	0.004963
10540141	CCDC174	1.6	0.000142	0.001395
10504656	CCDC180	-1.54	0.006269	0.017883
10416044	CCDC25	1.62	8.2e-05	0.001027
10392087	CCDC47	1.57	0.001055	0.005002
10554926	CCDC90B	1.68	6e-06	0.000286
10379511	Ccl2	-1.66	0.008061	0.02149
10347888	CCL20	-1.57	0.000616	0.003457
10512377	CCL21	-1.52	1.5e-05	0.000435
10562637	CCNB1	-1.79	0.000678	0.003685
10503534	CCNC	1.99	0.000124	0.001301
10406482	CCNH	1.57	1.7e-05	0.000454
10432180	CCNT1	1.56	0.000403	0.002631
10346960	CCNYL1	1.62	0.009377	0.024038
10590242	CCR8	-1.87	2.9e-05	0.0006
10440600	CCT8	1.61	7.33e-07	0.000128
10499160	CD1D	1.6	4.3e-05	0.000737
10528207	CD36	2.21	0.003599	0.011922
10548030	CD9	1.7	0.002429	0.008968
10513583	CDC26	1.71	4e-06	0.000233
10392012	CDC27	1.54	4e-06	0.000262
10462333	CDC37L1	1.59	3.1e-05	0.000622
10358359	CDC73	1.51	1.7e-05	0.000449
10411711	CDK7	1.52	0.00449	0.014008
10527508	CDK8	1.61	1.4e-05	0.000419
10408455	CDKAL1	1.56	2.5e-05	0.000568
10607619	CDKL5	1.67	3e-06	0.000231
10542317	CDKN1B	1.51	0.01035	0.025846
10473779	Celf1	1.67	1.78e-07	8.9e-05
10359084	CEP350	1.56	9.48e-07	0.000141
10369102	CEP85L	1.57	0.000486	0.002955
10580649	Ces1e	1.67	0.000346	0.002402
10604974	CETN2	1.63	0.000823	0.004225
10580875	CFAP20	1.57	0.000111	0.001222
10417841	CFAP70	-1.55	1.6e-05	0.000444
10571647	CFAP97	1.65	0.000115	0.001252
10497931	CFLAR	1.61	0.00012	0.001278
10414325	CGRRF1	1.6	0.001384	0.006023
10384956	CHAC2	1.68	5e-06	0.000263
10413014	CHCHD1	1.69	6.6e-05	0.000909
10475981	CHCHD5	1.65	3.1e-05	0.000618
10503212	CHD7	1.94	0.001669	0.006875
10573823	CHD9	1.64	9e-06	0.000333
10495136	CHIA	-1.59	2.2e-05	0.000529
10606513	CHM	1.82	7.3e-05	0.000964
10456378	CHMP1B	1.64	0.000465	0.002876
10440307	CHMP2B	1.55	7e-06	0.000301
10504008	CHMP5	1.57	6e-06	0.000278
10424577	CHRAC1	1.72	4e-05	0.000714
10487371	CIAO1	1.63	2.8e-05	0.000595
10373452	CIART	-1.75	0.000352	0.002427
10573610	Cks1brt	-1.64	0.002788	0.009901
10537742	CLCN1	-1.53	0.004748	0.014602
10578810	CLCN3	1.76	1.1e-05	0.00037
10605459	CLDN34	-1.75	0.003701	0.012164
10542164	CLEC12A	1.62	0.003854	0.012509
10542172	CLEC1B	1.69	1.5e-05	0.000435
10541581	CLEC4C	-1.56	0.032132	0.061453
10547674	CLEC4E	-2.85	3.7e-05	0.000684
10375382	CLINT1	1.57	5.6e-07	0.000122
10375820	CLK4	1.52	0.000489	0.002968
10449467	CLPS	-1.84	8.08e-07	0.00013
10586368	CLPX	1.77	0.000116	0.001255
10420241	Cma2/Mcpt9	-1.56	1.2e-05	0.000389
10597564	CMC1	1.61	1.9e-05	0.000485
10605421	CMC4	1.57	6.51e-07	0.000124
10406622	Cmya5	-1.54	0.003146	0.010813
10546079	CNBP	1.51	7e-06	0.000296
10522366	CNGA1	-1.68	0.002426	0.008959
10406852	CNN3	1.64	0.00031	0.002247
10372534	CNOT2	1.54	0.000661	0.003627
10385557	CNOT6	1.65	0.000771	0.004042
10540333	CNTN6	-1.57	0.036284	0.067568
10410166	CNTNAP3	-1.75	0.000237	0.001902
10421624	COG3	1.55	1.2e-05	0.000379
10429234	COL22A1	-1.6	1.1e-05	0.000365
10406757	COL4A3BP	1.66	0.000193	0.001684
10345101	COL9A1	-1.64	0.000116	0.001254
10422052	Commd6	1.63	4.52e-07	0.000112
10487175	Cops2	1.57	0.007079	0.019572
10386442	COPS3	1.61	6.23e-07	0.000124
10523529	COPS4	1.73	1.42e-07	8.6e-05
10353050	COPS5	1.7	2e-06	0.000202
10401309	COX16	1.61	0.002477	0.009093
10435693	COX17	1.56	0.000262	0.002021
10588380	CPNE4	-1.55	4.5e-05	0.000745
10544841	CPVL	-1.67	0.000345	0.002399
10361282	CR1L	1.7	0.001538	0.006495
10554895	CREBZF	1.75	9e-06	0.000337
10457205	CREM	1.64	1.9e-05	0.000485
10488303	CRNKL1	1.58	0.000155	0.001475
10355193	CRYGC	-1.66	0.000442	0.002783
10456120	CSNK1A1	1.51	2e-06	0.000191
10440279	Csnka2ip	-1.63	0.002805	0.00994
10344803	CSPP1	2.28	0.000137	0.001376
10582879	Csprs (includes others)	-3.4	8.3e-05	0.001034
10439282	CSTA	-1.6	0.002966	0.010366
10474243	CSTF3	1.58	0.000179	0.001602
10574812	CTCF	1.61	9e-06	0.00033
10467368	CTDSPL2	1.52	0.000728	0.003874
10409905	Ctsr	-1.6	0.000133	0.001358
10570321	CUL4A	1.54	8e-06	0.00032
10593605	CUL5	1.6	8.3e-05	0.001037
10583254	CWC15	1.64	1.73e-07	8.9e-05
10541075	CXCL12	1.53	5e-06	0.000276
10523359	CXCL13	1.66	0.029831	0.057956
10561047	CXCL17	-1.64	3.9e-05	0.000702
10531407	Cxcl9	1.51	0.028026	0.055238
10603651	CXorf38	1.81	0.000735	0.003901
10599951	CXorf40A/CXorf40B	1.67	0.012456	0.029734
10384795	CYB5D1	1.64	4.2e-05	0.00073
10587627	CYB5R4	1.69	0.000458	0.002851
10573803	CYLD	1.55	0.000454	0.002833
10462853	CYP26A1	1.74	0.003245	0.011051
10551218	Cyp2b13/Cyp2b9	2.74	0.009918	0.025041
10561153	Cyp2b23	-1.64	0.010326	0.025806
10467385	Cyp2c40 (includes others)	1.57	0.013601	0.031792
10467372	CYP2C8	2.58	0.003622	0.011977
10514520	Cyp2j9	1.74	9.16e-07	0.000137
10567086	CYP2R1	1.52	0.00107	0.005041
10535714	Cyp3a25 (includes others)	1.62	9.1e-05	0.001083
10507171	CYP4A11	2.47	0.033213	0.062983
10515187	Cyp4a14	6.1	0.010354	0.025853
10502655	CYR61	1.56	0.007494	0.020417
10366524	D630029K05Rik	-1.55	4.2e-05	0.000727
10374068	DBNL	1.57	9e-06	0.000337
10396472	Dbpht2	-1.62	0.000132	0.001344
10563802	DBX1	-1.82	0.034354	0.064727
10423842	DCAF13	1.75	8.7e-05	0.001059
10578138	DCTN6	1.61	1e-06	0.00015
10497765	DCUN1D1	1.51	3.3e-05	0.000635
10583034	DCUN1D5	2.19	3e-05	0.00061
10419240	DDHD1	1.57	2e-06	0.000185
10577838	DDHD2	1.61	4e-05	0.000712
10593508	DDX10	1.56	0.000132	0.001348
10546760	DDX3X	1.65	0.000428	0.00273
10608138	DDX3Y	1.74	1.9e-05	0.000479
10382049	DDX42	1.74	2e-06	0.000195
10369647	DDX50	1.72	0.00261	0.009433
10379779	DDX52	1.59	0.004728	0.014556
10571984	DDX60	1.69	0.000646	0.003573
10577429	Defa29 (includes others)	-2.44	0.000334	0.00235
10570729	Defa3 (includes others)	-2.08	7e-06	0.000304
10570668	Defa6	-2.01	2.2e-05	0.000529
10415832	DEFB130A/DEFB130B	-1.79	0.00044	0.002776
10570606	Defb14	-1.56	0.000866	0.004365
10477125	Defb28	-1.53	0.011777	0.028536
10570621	Defb3	-1.56	8.4e-05	0.00104
10570754	Defb35	-1.53	0.00661	0.018599
10570610	Defb4	-1.6	0.014554	0.033491
10586248	DENND4A	1.89	0.000144	0.001411
10525657	DENR	1.53	8.7e-05	0.001061
10360538	DESI2	-1.69	0.003531	0.01175
10538269	DFNA5	1.54	0.002115	0.008106
10485115	DGKZ	-1.52	0.001126	0.005215
10406581	DHFR	1.69	5e-06	0.000272
10391207	DHX58	1.64	8.4e-05	0.001042
10358849	DHX9	1.56	8.9e-05	0.001071
10407042	DIMT1	1.72	0.00974	0.024726
10403464	DIP2C	1.6	0.004863	0.014866
10600485	DKC1	1.63	0.003031	0.010538
10399825	DLD	1.57	7e-06	0.000304
10570450	DLGAP2	-1.51	0.002434	0.008982
10523693	DMP1	-1.6	0.00011	0.001215
10567448	DNAH3	-1.55	0.006362	0.018083
10545484	DNAH6	-1.55	0.005812	0.016905
10434675	DNAJB11	1.52	6.3e-05	0.000894
10502823	DNAJB4	1.99	1.1e-05	0.000376
10480329	DNAJC1	1.51	0.000427	0.00273
10596279	DNAJC13	2.11	0.001039	0.004949
10421723	DNAJC15	1.52	2e-06	0.000192
10391178	DNAJC7	1.63	9e-06	0.000337
10514590	DOCK7	1.61	0.000105	0.001179
10538174	Doxl2	-1.51	0.001565	0.00657
10486029	DPH6	1.68	0.000345	0.002399
10489946	DPM1	1.59	3e-06	0.000233
10511541	DPY19L4	1.71	0.000521	0.003078
10452867	DPY30	1.7	7.39e-07	0.000128
10398364	DQ267102	-1.53	0.001822	0.00731
10523955	DR1	1.56	3.4e-05	0.00065
10486988	DUOXA1	-1.52	0.004533	0.014104
10545897	DUSP11	1.51	1.9e-05	0.000476
10404380	DUSP22	1.52	0.000162	0.00151
10366043	DUSP6	2.04	0.000126	0.001314
10369221	Dux	-1.95	1.2e-05	0.00039
10552121	DYM	-1.55	0.000168	0.001543
10472764	Dync1i2	1.68	1.7e-05	0.000457
10372745	DYRK2	1.71	0.000335	0.002358
10490894	E2F5	1.55	2.8e-05	0.000596
10400326	EAPP	1.74	0.001179	0.005396
10419151	Ear2 (includes others)	-2.1	0.000113	0.001238
10424050	EBAG9	1.7	0.000224	0.001843
10408656	ECI2	1.52	3.1e-05	0.000614
10368060	ECT2L	-1.61	0.000158	0.001487
10422164	EDNRB	1.55	2.2e-05	0.000521
10558297	EDRF1	1.69	1e-06	0.000149
10565486	EED	1.73	1.5e-05	0.000433
10355105	EEF1B2	1.75	0.001831	0.007329
10352133	EFCAB2	1.58	0.00511	0.01541
10499536	EFNA1	1.51	0.003175	0.010882
10424439	EFR3A	1.52	1.2e-05	0.000382
10400304	EGLN3	1.83	5.2e-05	0.000799
10401829	EIF1AX	-1.86	0.003638	0.012012
10602795	EIF1AY	1.61	1.7e-05	0.000457
10507418	EIF2B3	1.7	0.001125	0.005214
10396795	EIF2S1	1.58	0.001122	0.005204
10578683	EIF2S2	2.09	4e-06	0.000233
10608001	Eif2s3y	1.57	3e-05	0.00061
10468828	EIF3A	1.51	1.4e-05	0.000419
10428398	EIF3E	1.82	1e-05	0.000357
10485635	EIF3M	2.03	5.6e-05	0.000831
10541067	EIF4A3	1.52	6e-05	0.00087
10599855	EIF4E	1.82	6.8e-05	0.000928
10353296	ELOC	1.55	3.83e-07	0.000106
10485656	ELP4	1.71	2.9e-05	0.0006
10447141	EML4	1.67	4.4e-05	0.000743
10393591	ENGASE	-1.51	0.000889	0.004441
10502081	ENPEP	1.55	0.001179	0.005397
10423963	ENY2	1.51	2.88e-07	9.8e-05
10486664	EPB42	-1.6	0.017927	0.039117
10547404	ERC1	1.53	0.000265	0.002036
10445894	ERH	1.61	8.7e-05	0.001061
10567412	ERI2	1.52	0.000271	0.002062
10384940	ERLEC1	1.74	1.2e-05	0.000376
10571114	ERLIN2	1.65	7e-06	0.000308
10487890	Erv3	-1.51	0.002459	0.009047
10421180	ERVFRD-1	-1.68	5.3e-05	0.000812
10407040	ESCO1	1.75	0.005808	0.016901
10445187	Esp1	-1.51	2.3e-05	0.000538
10458213	ETF1	1.76	6.87e-07	0.000124
10542714	ETFRF1	1.62	0.000385	0.002563
10437160	ETS2	1.78	1e-06	0.000154
10542275	ETV6	1.53	9e-06	0.000335
10552358	EU599041/Gm2329	-1.53	0.016704	0.037128
10408490	EXOC2	1.7	6e-05	0.000866
10467688	EXOSC1	1.73	5.72e-07	0.000122
10512704	EXOSC3	1.6	3.8e-05	0.000692
10590549	EXOSC7	1.56	1e-06	0.000156
10498168	EXOSC8	1.8	0.000118	0.001263
10399632	F630048H11Rik	-1.54	0.004562	0.014176
10498357	F630111L10Rik	-1.51	1.1e-05	0.00037
10495820	FABP2	1.6	0.001107	0.005161
10371502	FABP3	-1.53	0.004688	0.014469
10448743	FAHD1	1.89	4.96e-07	0.000119
10588083	FAIM	1.51	5.7e-05	0.000837
10595948	Faiml	-1.8	6.7e-05	0.000918
10461723	FAM111A	1.52	0.001166	0.005355
10354868	FAM126B	1.51	0.004089	0.013054
10434516	FAM131A	-1.51	0.000391	0.002586
10353549	FAM135A	1.81	7e-06	0.000306
10423503	Fam136b-ps	1.64	0.000211	0.001777
10439276	FAM162A	1.56	3e-06	0.000208
10473312	FAM171B	1.64	4.52e-07	0.000112
10348917	FAM174A	1.51	1.6e-05	0.00044
10353923	FAM178B	-1.53	0.000201	0.001723
10500899	FAM19A3	-1.52	0.000457	0.002846
10418905	FAM35A	1.85	2e-05	0.000493
10600403	FAM50A	1.73	5e-06	0.000272
10460097	FAM69C	-1.54	7e-06	0.000309
10511617	FAM92A	1.98	1e-06	0.000156
10452892	FAM98A	1.71	0.000343	0.002392
10483521	FASTKD1	1.51	0.000297	0.002191
10591123	FAT3	-1.56	0.000387	0.00257
10597020	Fbxw21 (includes others)	-1.98	2.4e-05	0.000552
10360338	FCER1A	-1.54	0.004101	0.013083
10397277	FCF1	1.58	0.042007	0.076052
10351509	FCGR3A/FCGR3B	1.57	0.000873	0.004387
10446351	FER	1.72	4.2e-05	0.00073
10562125	FFAR3	-1.61	0.000399	0.002611
10462881	FFAR4	-1.53	0.000275	0.002083
10599893	FMR1	1.68	4e-06	0.000244
10481540	FNBP1	1.54	4.47e-07	0.000112
10501860	Fnbp1l	1.57	0.00099	0.004789
10577910	FNTA	1.72	2e-06	0.000185
10565401	Folh1	-1.53	1.4e-05	0.00042
10576049	FOXF1	1.6	2.9e-05	0.000598
10507657	FOXJ3	1.53	3.5e-05	0.000665
10595911	Foxl2os	-1.55	0.002853	0.01006
10413991	FRMPD2	-1.92	1.3e-05	0.000409
10530612	FRYL	1.52	0.00013	0.001337
10392098	FTSJ3	1.56	8.6e-05	0.001055
10603785	FUNDC1	1.64	0.007112	0.019641
10600504	FUNDC2	1.74	0.004076	0.013019
10557843	Fus	1.62	0.000764	0.004017
10547206	FXYD4	-1.67	0.000553	0.003215
10422760	FYB	1.51	0.001606	0.00669
10597978	FYCO1	1.56	7.3e-05	0.000964
10435149	FYTTD1	1.56	5e-06	0.000263
10361246	G0S2	1.57	0.003556	0.01181
10531323	G3BP2	1.51	0.00029	0.002161
10344614	G430049J08Rik	-2.96	1.56e-07	8.9e-05
10347931	G530012D18Rik	-2.85	7e-06	0.000304
10436678	GABPA	1.69	5.6e-05	0.000832
10503866	GABRR1	-1.51	5.5e-05	0.000827
10454310	GALNT1	1.64	0.000918	0.004542
10351026	GAS5	1.59	0.000148	0.001436
10472350	GCA	1.74	7.3e-05	0.000963
10384051	GCK	1.57	0.000888	0.004438
10395273	Gdap10	1.68	0.005401	0.016028
10488954	GDF5	-1.57	0.004251	0.01344
10422844	GDNF	-1.51	0.008038	0.021446
10555135	GDPD4	-1.69	9e-06	0.000333
10492480	GFM1	1.78	3.52e-07	0.000104
10503523	GGH	1.87	6.57e-07	0.000124
10461652	GIF	-1.55	0.002474	0.009084
10516490	GJB5	-1.53	0.005365	0.015947
10485979	GJD2	-1.52	0.002789	0.009901
10388520	GLOD4	1.52	7.7e-05	0.000992
10433172	Glycam1	-1.54	0.000897	0.004471
10434283	Gm10088	-2.42	3.7e-05	0.000682
10514556	Gm10192	-1.83	2.7e-05	0.000587
10364315	Gm10272	-1.96	2.53e-07	9.5e-05
10578806	Gm10283	-1.6	0.000411	0.002663
10541441	Gm10319	1.63	0.00027	0.002061
10423768	Gm10385	-1.52	2e-06	0.000176
10417371	Gm10408 (includes others)	-7.47	0.000281	0.002116
10402570	Gm10427	-1.54	0.001285	0.005728
10397761	Gm10432	-1.59	5.1e-05	0.000797
10453055	Gm10494	-1.51	0.013475	0.031559
10349945	Gm10537	-1.56	1.6e-05	0.000448
10349826	Gm10538	-1.91	5e-06	0.000274
10514664	Gm10576	-1.54	0.006443	0.01825
10514662	Gm10577	-1.54	0.000925	0.004566
10561343	Gm10651/Josd1	1.54	0.00029	0.002162
10560803	Gm10662 (includes others)	-2.67	6e-06	0.000277
10571824	Gm10674	-2.13	5.74e-07	0.000122
10593196	Gm10677	-1.53	0.007631	0.02068
10578249	Gm10683	-1.66	0.017427	0.038338
10499975	Gm10696 (includes others)	-2.25	0.000364	0.002468
10590842	Gm10708	-2.57	1.7e-05	0.000462
10488430	Gm10750	-2.42	0.000313	0.00226
10463343	Gm10768	1.7	8e-06	0.000321
10405851	Gm10775	-1.52	0.004489	0.014008
10405563	Gm10782	-2.2	0.000619	0.003467
10364237	Gm10787	-1.52	0.002259	0.008502
10362102	Gm10825	-2.59	0.000311	0.002249
10433073	Gm10831	-1.55	0.007979	0.021329
10388728	Gm11190	-1.56	9.9e-05	0.001142
10390080	Gm11543 (includes others)	-1.72	0.011031	0.027135
10381113	Gm11565 (includes others)	-1.81	0.000654	0.003602
10381103	Gm11568/Krtap9-1	-1.74	1.1e-05	0.000366
10392699	Gm11681	-1.66	1e-05	0.000354
10382927	Gm11733	-1.65	0.000171	0.001561
10384221	Gm11983	-1.69	0.000472	0.002902
10513188	Gm12526	-1.51	0.000136	0.001373
10552118	Gm12755	1.59	0.012169	0.029219
10469609	Gm13375	1.68	0.000145	0.001416
10472042	Gm13498	-2.75	1e-06	0.000149
10487508	Gm14005	-1.75	3.8e-05	0.000692
10598287	Gm14379	-1.51	0.002157	0.008232
10603533	Gm14459 (includes others)	-2.64	0.000138	0.001377
10353773	Gm15455	-1.64	0.000193	0.001684
10389732	Gm15698	-1.75	0.005371	0.015959
10606436	Gm15807/Hmgn5	1.72	0.000932	0.004595
10397553	Gm16368	-2.27	9.3e-05	0.001101
10401820	Gm16381/Gm2001	-1.96	0.007729	0.020864
10414228	Gm16440 (includes others)	-3.2	4.3e-05	0.000735
10599958	Gm16441/Gm6038	-1.51	0.010059	0.025307
10510239	Gm16503	-1.89	0.000358	0.002458
10562587	Gm1988 (includes others)	-1.93	4e-05	0.000707
10366180	Gm20765 (includes others)	-1.85	4.3e-05	0.000738
10562592	Gm21115 (includes others)	-1.72	0.00034	0.002382
10535894	Gm21596/Hmgb1	1.78	0.010163	0.025497
10598192	Gm2837	-1.65	0.000407	0.002646
10540267	Gm32592	-1.72	0.005809	0.016901
10417286	Gm3373	-6.13	0.000107	0.001196
10474169	Gm34569	-2.87	8.2e-05	0.001025
10442052	Gm38396	1.75	0.00043	0.00274
10476680	Gm38402	-1.69	0.000939	0.004616
10505543	Gm428 (includes others)	-2.93	2.6e-05	0.000575
10569288	Gm4553	-1.86	7e-06	0.000296
10560880	Gm4763	-1.89	4e-05	0.000715
10599673	Gm4836 (includes others)	-3.01	1e-06	0.000156
10493910	Gm4858/Tdpoz4	-1.58	0.003095	0.010698
10353450	Gm4956	1.58	0.006902	0.01919
10564616	Gm4971	-1.6	2.7e-05	0.000587
10401834	Gm5039	-1.54	0.005466	0.016169
10601404	Gm5127	-1.51	0.004827	0.014787
10347726	Gm5257	-1.72	3.5e-05	0.000656
10554127	Gm5334	-1.53	0.040819	0.074287
10435504	Gm5416	-1.62	0.009878	0.024965
10414040	Gm5460	-1.63	0.001132	0.005237
10488233	Gm5535	-1.57	0.006411	0.018184
10605457	Gm5793	-1.55	0.001474	0.006293
10523316	Gm6346 (includes others)	-2.86	0.000226	0.001852
10455017	Gm6756	-1.6	5e-06	0.000263
10549968	Gm6909	-2.07	0.000241	0.001923
10416683	Gm6999	-1.62	0.000988	0.004779
10447935	Gm7168 (includes others)	-1.57	3e-05	0.00061
10584252	Gm7257/Gm9513	-1.75	0.001403	0.006077
10526654	Gm7285	1.98	4.5e-05	0.000748
10585543	Gm7444	-1.62	0.008171	0.021716
10492291	Gm9696	-1.56	1.6e-05	0.000447
10497345	Gm9733	-1.87	4.9e-05	0.000772
10465857	Gm9750	-1.79	0.0002	0.001719
10436773	Gm9789	-4.51	2.4e-05	0.000553
10490843	Gm9833	-1.62	0.010806	0.026694
10478924	Gm9873	-1.54	0.007223	0.019875
10419108	Gm9890	-2.07	0.006126	0.017563
10523060	Gm9958	1.87	0.000113	0.001232
10553319	Gm9999	-1.51	1.2e-05	0.000379
10408329	GMNN	1.68	0.001243	0.005595
10380571	GNGT2	1.55	0.000671	0.003664
10508019	GNL2	1.56	0.0002	0.001721
10482273	GOLGA1	1.53	0.000441	0.00278
10590004	GOLGA4	1.65	0.000583	0.00333
10498775	GOLIM4	1.58	0.000143	0.0014
10539818	GP9	-1.51	0.000479	0.00293
10421672	GPALPP1	1.61	5e-06	0.000272
10391746	GPATCH8	2.14	9e-06	0.000329
10347307	GPBAR1	-1.64	0.000188	0.001651
10460782	GPHA2	-1.63	0.00028	0.002114
10525387	GPN3	1.54	0.000367	0.00248
10447902	GPR31	-2.09	8.2e-05	0.001029
10600024	GPR50	-1.71	0.000256	0.00199
10583286	GPR83	-1.55	0.002556	0.009304
10501402	GPSM2	1.66	3.1e-05	0.000623
10403911	GPX6	1.82	0.026275	0.052628
10535225	Grifin	-1.65	1.2e-05	0.000379
10464425	GRK5	1.69	0.000107	0.001191
10428943	GSDMC	-1.62	0.000381	0.002546
10424424	Gsdmcl2	-1.65	4.8e-05	0.000772
10587315	Gsta4	1.55	0.002495	0.009146
10482434	GTDC1	1.54	0.000237	0.001902
10586773	GTF2A2	1.75	8.06e-08	8.2e-05
10496621	GTF2B	1.55	0.005459	0.016153
10439392	GTF2E1	1.56	0.007157	0.019743
10571288	GTF2E2	1.54	0.00501	0.015183
10411646	GTF2H2	1.56	7e-06	0.000299
10368739	GTF3C6	1.65	1.6e-05	0.000445
10407543	GTPBP4	1.61	6.7e-05	0.000914
10507671	GUCA2A	-1.64	0.000211	0.001777
10522303	GUF1	1.83	5e-06	0.000274
10450694	H2-T22	1.6	6.4e-05	0.000896
10496379	H2AFZ	1.6	1e-06	0.000156
10459844	HAUS1	1.55	0.001041	0.004957
10605055	HAUS7	1.7	0.003263	0.011087
10449280	Hba-ps4	-1.58	0.001398	0.006062
10365242	HCFC2	1.68	0.001337	0.005881
10362520	HDAC2	1.72	2e-06	0.000175
10495385	HENMT1	-1.6	0.00555	0.016348
10590992	HEPHL1	-1.71	3.3e-05	0.000635
10586505	HERC1	1.51	6.11e-07	0.000124
10381697	HEXIM1	1.55	2e-06	0.000185
10519857	HGF	1.56	2e-05	0.000491
10462818	HHEX	1.65	0.017634	0.038638
10396421	HIF1A	1.52	2e-06	0.000187
10368527	HINT3	1.61	1.5e-05	0.000429
10408200	HIST1H4J	2.14	0.01001	0.025221
10361807	HIVEP2	1.54	0.008999	0.023338
10444291	HLA-DQB1	1.63	0.001267	0.005668
10491014	HLTF	1.56	0.005412	0.016045
10358668	HMCN1	1.82	0.001593	0.006655
10522784	Hmgn2 (includes others)	-1.75	0.000739	0.003921
10480459	HNMT	1.6	0.00169	0.006943
10503370	Hnrnpa3	1.55	3e-06	0.000231
10601760	HNRNPH2	1.68	6.3e-05	0.00089
10461220	HNRNPUL2	1.54	8.8e-05	0.001068
10565152	HOMER2	1.6	0.020055	0.042654
10577922	HOOK3	1.59	0.000367	0.00248
10509500	HP1BP3	1.59	0.000506	0.003032
10399671	HPCAL1	-2.14	3.4e-05	0.000646
10571840	HPGD	1.74	0.000524	0.003093
10599627	HPRT1	1.6	0.00096	0.004691
10502522	HS2ST1	1.67	0.000164	0.001524
10531919	HSD17B11	1.53	0.000103	0.001167
10500547	HSD3B1	1.55	5e-06	0.000263
10505200	Hsdl2	1.7	1e-06	0.000156
10363195	HSF2	1.66	6.2e-05	0.000878
10410475	ICE1	-3.79	1.4e-05	0.000423
10585417	IDH3A	1.57	4.08e-07	0.000108
10403413	IDI1	1.55	5.2e-05	0.000804
10360406	IFI16	1.68	2.4e-05	0.000546
10483110	IFIH1	1.51	3.9e-05	0.000698
10514289	IFNA4	-1.91	0.000404	0.002633
10400095	IFRD1	1.71	0.002522	0.009208
10600973	IGBP1	1.56	7e-06	0.000304
10550482	IGFL3	-1.65	0.000136	0.00137
10403063	Igh	-1.78	0.000585	0.003336
10403073	Ighg	-1.67	0.004802	0.014735
10403018	Ighg3	-1.51	0.001763	0.00715
10403023	Ighv1-43	-1.52	0.002023	0.007877
10403060	Ighv1-72	-1.66	0.000541	0.003161
10545175	Igkv10-96	-1.68	0.000338	0.002368
10545208	Igkv4-57	-1.65	0.002278	0.008549
10545205	Igkv4-57-1	-1.66	0.035363	0.066261
10545202	Igkv4-58	-1.62	0.003071	0.010641
10545194	Igkv4-59	-1.54	0.000643	0.003557
10545196	Igkv4-68	-1.71	0.000176	0.00159
10545184	Igkv4-74	-1.69	0.002011	0.007843
10376326	Igtp	1.71	7e-06	0.000308
10454966	IK	1.66	1.8e-05	0.000472
10585194	IL18	1.89	0.000218	0.001815
10487588	IL1A	1.71	0.001909	0.007558
10487597	IL1B	1.62	0.013838	0.032214
10476012	Il1bos	-1.65	1.6e-05	0.000438
10345791	IL1RL1	-1.55	0.000798	0.004139
10509063	IL22RA1	1.81	1.6e-05	0.00044
10574427	IMPDH2	1.95	0.002649	0.009536
10536620	ING3	1.55	3.6e-05	0.000669
10403743	INHBA	1.64	2.4e-05	0.000555
10558001	INPP5F	1.76	4.3e-05	0.000738
10496159	INTS12	1.65	0.001407	0.006085
10420694	INTS6	1.6	4e-06	0.000248
10511510	INTS8	1.64	0.003769	0.012318
10411974	IPO11	1.52	8e-06	0.000321
10588538	IQCF1	-1.55	0.002104	0.00808
10385500	Irgm1	1.61	2e-06	0.000175
10412298	ITGA1	1.77	1e-05	0.000362
10433114	ITGA5	1.51	3.7e-05	0.000681
10557895	ITGAX	-1.51	0.003569	0.011847
10476197	ITPA	1.53	1.8e-05	0.000468
10454525	IWS1	1.51	0.000859	0.004346
10514466	JUN	1.86	2.7e-05	0.000583
10392010	KANSL1	1.82	5e-06	0.000276
10581940	KARS	1.52	7.3e-05	0.000962
10557831	KAT8	1.51	0.000178	0.001597
10584138	KCNJ1	-1.52	0.000955	0.004674
10515960	KCNQ4	-1.63	0.000182	0.001613
10555039	KCTD21	1.84	1e-05	0.000357
10517465	KDM1A	1.52	6e-07	0.000124
10607972	KDM5D	1.6	0.000155	0.001473
10598798	KDM6A	1.57	0.000167	0.001538
10357051	KDSR	1.58	0.000265	0.002032
10516706	KHDRBS1	1.74	7e-06	0.000307
10424559	KHDRBS3	1.59	5.7e-05	0.000837
10557355	KIAA0556	1.92	6.5e-05	0.000905
10491599	KIAA1109	2.06	7.2e-05	0.000953
10597913	KIAA1143	1.68	1e-06	0.000161
10349016	KIAA1468	1.59	2e-06	0.000176
10384691	KIAA1841	1.66	0.00098	0.004757
10488156	KIF16B	1.7	1e-05	0.000354
10412011	KIF2A	1.73	6e-06	0.000277
10601867	KIR3DL3	-1.56	0.01108	0.027232
10476819	KIZ	1.57	0.000205	0.001748
10517727	KLHDC7A	1.57	0.001631	0.006768
10400572	KLHL28	1.63	0.000405	0.002637
10552462	KLK14	-1.6	0.000324	0.002305
10552594	KLK3	-1.52	0.000611	0.003437
10552508	KLK7	-1.55	0.000569	0.003278
10548511	Klra7 (includes others)	-1.71	0.023054	0.047624
10549256	KRAS	1.84	0.000156	0.001478
10519392	KRIT1	1.66	2.22e-07	9.5e-05
10391061	KRT16	-1.56	0.000589	0.003347
10390963	KRT31	-1.59	0.005162	0.01552
10432780	KRT6B	-1.65	0.009602	0.024459
10440704	Krtap16-3	-1.55	4.7e-05	0.000764
10440677	Krtap19-1	-1.56	0.002112	0.008102
10436766	KRTAP20-2	-2.65	7e-06	0.000308
10440721	Krtap21-1	-1.71	0.004485	0.013998
10440651	KRTAP24-1	-1.74	0.006482	0.01832
10390923	Krtap4-1/Krtap4-2	-1.52	0.002025	0.007884
10390934	Krtap4-7	-1.71	5.5e-05	0.000825
10569306	Krtap5-1	-1.97	6.9e-05	0.000935
10559172	Krtap5-3	-2.14	2.4e-05	0.000555
10569291	KRTAP5-4	-1.89	8.1e-05	0.001022
10559181	Krtap5-4	-1.65	0.002188	0.008325
10559175	Krtap5-5	-2.11	7e-06	0.000306
10440717	Krtap6-5	-2.41	3e-06	0.000214
10440727	Krtap8-1	-1.69	2.8e-05	0.000591
10499420	LAMTOR2	1.56	0.000228	0.001864
10538617	LANCL2	1.53	1.9e-05	0.000487
10458607	LARS	1.53	0.000666	0.003645
10499935	Lce1i	-1.72	0.002667	0.009577
10499939	Lce1k	-1.51	0.00011	0.001216
10499945	Lce1l	-1.7	3.4e-05	0.000652
10499948	Lce3a (includes others)	-2.03	0.000371	0.002496
10481627	LCN2	2.03	0.010054	0.0253
10470158	LCN6	-1.52	0.031759	0.060922
10529923	LCORL	1.51	0.000353	0.002433
10385814	LEAP2	1.64	0.008893	0.023132
10372815	LEMD3	1.83	0.000124	0.001301
10453487	LHCGR	-1.51	0.007639	0.020694
10522134	LIAS	1.59	0.000653	0.003598
10379564	LIG3	1.62	1.22e-07	8.6e-05
10363082	LILRB4	1.65	0.000155	0.001475
10474411	LIN7C	1.57	4e-06	0.000244
10459772	LIPG	1.52	4e-06	0.000233
10515293	LLPH	1.84	8e-05	0.001013
10416800	LMO7	1.61	0.000124	0.001299
10481835	LMX1B	-1.55	0.00702	0.019444
10540401	LRRN1	-1.82	0.045352	0.080869
10369752	LRRTM3	-1.51	0.002741	0.009784
10413492	LRTM1	1.64	0.009385	0.024051
10388745	LSM6	1.79	4e-06	0.000254
10536595	LSM8	1.59	0.015696	0.035393
10365749	LTA4H	1.59	8.4e-05	0.001041
10440564	LTN1	2.05	5e-06	0.000275
10367931	LTV1	1.65	0.000198	0.001707
10389882	LUC7L3	1.61	0.000275	0.002083
10404606	LY86	1.77	0.000349	0.002414
10429506	Lypd2	-1.54	0.002106	0.008086
10406419	LYSMD3	1.62	0.000194	0.001685
10403604	LYST	1.54	1.2e-05	0.000385
10463263	LZTFL1	1.83	0.000334	0.002353
10506736	MAGOH	1.83	2e-06	0.000183
10346340	MAIP1	1.89	0.00013	0.001335
10475314	MAP1A	-1.51	2.7e-05	0.000584
10375634	MAPK9	1.62	6.9e-05	0.000932
10477353	MAPRE1	1.92	0.000547	0.003188
10454286	Mapre2	1.53	0.000824	0.00423
10472277	MARCH7	1.55	0.000448	0.00281
10346328	MARS2	1.56	0.013187	0.031054
10454809	MATR3	1.64	0.000274	0.002076
10401128	MAX	1.68	0.000304	0.00222
10400460	MBIP	1.72	0.002204	0.008364
10462473	MBL2	1.53	6.7e-07	0.000124
10456513	MC5R	-1.6	2.8e-05	0.000596
10497773	MCCC1	1.6	2.1e-05	0.000516
10415431	Mcpt1	-1.54	0.000121	0.00128
10415438	Mcpt2	-1.56	0.001704	0.006989
10564539	MCTP2	1.96	0.000132	0.001348
10405994	MED10	1.81	7.4e-05	0.000966
10542750	MED21	1.59	7e-06	0.000306
10470696	MED27	1.62	2.9e-05	0.000605
10388154	MED31	1.56	0.002904	0.010195
10401335	MED6	1.96	0.001368	0.005972
10375439	MED7	1.63	0.001577	0.006614
10442606	MEIOB	2.2	0.002405	0.008909
10452860	MEMO1	1.54	0.000175	0.00158
10472794	METAP1D	1.72	0.000182	0.001613
10366796	METTL1	1.51	5.9e-05	0.000856
10354299	Mettl21e	-1.64	0.003457	0.011572
10453544	METTL4	1.58	0.028293	0.05561
10509901	MFAP2	-1.54	0.000377	0.002525
10410173	MFSD14B	1.64	5.5e-05	0.000824
10368700	Mfsd4b3	1.65	0.000587	0.003344
10497944	MFSD8	1.51	0.000424	0.002717
10396074	MGAT2	1.54	0.000958	0.004685
10598638	MID1IP1	1.51	0.000568	0.003273
10602068	MID2	1.65	5.65e-07	0.000122
10436662	Mir155hg	-1.53	0.008301	0.021967
10436588	Mir99ahg	-1.61	0.001121	0.005202
10378024	MIS12	1.65	3.7e-05	0.000679
10364511	MISP	-1.58	0.000359	0.002459
10360674	MIXL1	-1.59	0.000357	0.002451
10597288	MLH1	1.63	0.000225	0.001848
10401616	MLH3	1.55	4.4e-05	0.000745
10581813	MLKL	1.78	0.000212	0.001782
10381238	MLX	1.51	1.8e-05	0.000468
10575867	MLYCD	1.67	2.5e-07	9.5e-05
10579852	MMAA	1.51	0.001086	0.005093
10482486	MMADHC	1.52	7e-06	0.00031
10492355	MME	1.55	0.009745	0.024733
10415052	MMP14	1.52	3.1e-05	0.000622
10583071	MMP3	-1.51	0.003846	0.012494
10407307	MOCS2	1.6	6.5e-05	0.000904
10607774	MOSPD2	1.76	8e-06	0.000321
10362186	MOXD1	-2.13	0.036957	0.068557
10544286	Moxd2	-1.54	0.000688	0.003714
10538253	MPP6	1.59	3.3e-05	0.000638
10355456	MREG	1.58	1.6e-05	0.00044
10553334	Mrgprb13/Mrgprb8	-1.56	0.000627	0.003498
10563712	MRGPRX3	-1.79	0.000187	0.001644
10363856	Mrln	-1.51	0.009043	0.023428
10523365	MRPL1	1.75	2.6e-05	0.000571
10473250	MRPL18	1.79	0.000613	0.003445
10376320	MRPL22	1.83	0.000302	0.002212
10493094	MRPL24	1.68	8e-06	0.000325
10454093	MRPL27	1.52	0.000138	0.001376
10588403	MRPL3	1.65	5e-05	0.000788
10407870	MRPL32	1.52	0.000118	0.001264
10406026	MRPL36	1.65	4.6e-08	7.6e-05
10564692	MRPL46	1.63	0.000574	0.003296
10497703	MRPL47	1.74	3.77e-07	0.000106
10512901	MRPL50	1.65	6.77e-07	0.000124
10475360	MRPL51	1.59	9.61e-07	0.000142
10526049	MRPS17	1.57	0.000105	0.001183
10523541	MRPS18C	1.56	6.5e-05	0.000905
10595900	MRPS22	1.59	4.3e-05	0.000738
10380238	MRPS23	1.64	6.4e-05	0.000895
10546396	MRPS25	1.59	0.000155	0.001472
10406865	MRPS27	1.88	2e-06	0.000176
10497209	MRPS28	1.6	9.9e-05	0.001144
10412385	MRPS30	1.94	0.000129	0.001328
10570827	MRPS31	1.6	7e-07	0.000125
10442638	MRPS34	1.59	6.9e-05	0.000937
10542824	MRPS35	1.68	9.17e-07	0.000137
10598085	MT-ATP6	-2.17	1.7e-05	0.000459
10598087	MT-ND6	-2.01	0.000129	0.001331
10574027	Mt1	-2.63	0.00359	0.011902
10574023	Mt2	-3.52	0.010256	0.025685
10447167	MTA3	1.56	4.9e-05	0.000775
10423577	MTDH	1.51	0.000123	0.001297
10383813	MTFP1	1.73	0.0001	0.001148
10558600	MTG1	1.52	1.7e-05	0.000453
10595630	MTHFS	1.55	0.000117	0.00126
10374880	MTIF2	1.51	0.000269	0.002057
10599976	MTM1	1.92	4.8e-05	0.000769
10599997	MTMR1	1.56	8e-06	0.000322
10553897	MTMR10	1.62	7.5e-05	0.000977
10583215	MTMR2	1.61	1e-06	0.000155
10571560	MTNR1A	1.72	0.000754	0.003977
10472994	MTX2	1.51	0.033307	0.063112
10435112	Muc4	-1.53	0.011049	0.027165
10532620	MYO18B	-1.59	0.000303	0.002218
10587446	MYO6	1.55	0.000161	0.001508
10585982	MYO9A	2.34	1.7e-05	0.000453
10395074	MYT1L	-1.51	4e-06	0.000244
10457331	MZT1	1.54	0.000985	0.004771
10437963	MZT2A	1.54	8.05e-07	0.00013
10535946	N4BP2L2	1.59	1.4e-05	0.000414
10491922	NAA15	1.81	0.000141	0.001392
10421817	NAA16	1.57	0.000763	0.004017
10497501	NAALADL2	2.24	0.000101	0.001153
10354418	NABP1	1.54	1.2e-05	0.000377
10581111	NAE1	1.62	4.8e-05	0.000772
10511490	Naip3	-1.64	0.021509	0.045079
10541524	NANOG	-1.68	5.8e-05	0.000851
10569441	NAP1L4	1.58	2e-06	0.000185
10555011	NARS2	1.62	6.3e-05	0.000888
10394611	NBAS	1.6	0.001097	0.005127
10412054	NDUFAF2	1.51	0.000153	0.001463
10503643	NDUFAF4	1.53	0.000213	0.001785
10511501	NDUFAF6	1.84	0.00039	0.002585
10355084	NDUFS1	1.56	0.000322	0.002298
10400668	NEMF	1.56	1e-05	0.000357
10575160	NFAT5	1.73	1e-06	0.000148
10483809	NFE2L2	1.56	5.4e-05	0.000818
10514049	NFIB	1.64	0.000709	0.003808
10489004	NFS1	1.58	6.2e-05	0.000887
10371307	NFYB	1.77	1e-05	0.000354
10589535	Ngp	-1.58	0.000463	0.002868
10349239	NIFK	1.95	4.5e-05	0.000747
10412900	NKIRAS1	1.6	8e-06	0.000321
10550723	NKPD1	-1.55	0.001025	0.004899
10410204	Nlrp4f	-2.69	4e-06	0.000246
10351277	NME7	1.54	9e-06	0.000337
10482517	NMI	1.99	1e-06	0.000149
10468929	NMT2	1.65	1.3e-05	0.000404
10467344	NOC3L	1.56	0.000633	0.003518
10392328	NOL11	1.59	0.000146	0.00142
10404827	NOL7	1.79	6e-06	0.00028
10405074	NOL8	1.51	0.008599	0.022555
10476093	NOP56	1.71	0.000805	0.004162
10346634	NOP58	1.73	0.005362	0.01594
10472514	NOSTRIN	1.87	0.000347	0.002408
10345675	NPAS2	1.94	0.009824	0.02487
10585358	NPAT	1.56	0.000706	0.003794
10363492	NPFFR1	-1.55	0.000137	0.001375
10385043	NPM1	1.54	0.007534	0.020498
10510265	NPPA	-1.55	0.000138	0.001378
10455457	Npy6r	-1.53	0.004071	0.013015
10581538	NQO1	1.61	1.5e-05	0.000435
10371784	NR1H4	1.57	3e-06	0.000221
10439411	NR1I2	1.67	0.000136	0.001373
10351533	NR1I3	1.54	4.96e-07	0.000119
10564527	NR2F2	1.71	3.6e-07	0.000104
10424363	NSMCE2	1.83	3.4e-05	0.000646
10568480	NSMCE4A	1.75	3.91e-07	0.000106
10440238	NSUN3	1.61	0.000286	0.002144
10515242	NSUN4	1.56	1e-06	0.000156
10468253	NT5C2	1.64	9.07e-08	8.2e-05
10587639	NT5E	1.78	0.022042	0.045971
10375234	NUDCD2	1.69	1.8e-05	0.000468
10598236	NUDT11	-1.74	0.025393	0.051306
10452404	NUDT12	1.53	2.8e-05	0.000595
10531428	NUP54	1.54	0.000137	0.001375
10387992	NUP88	1.65	0.000169	0.001549
10360695	NVL	1.61	3e-06	0.000231
10560153	Obox1 (includes others)	-2.13	4.9e-05	0.000775
10388265	Olfr1	-2.04	3e-06	0.000227
10375547	Olfr10 (includes others)	-1.78	0.000826	0.004236
10484537	Olfr1002/Olfr154	-2.21	1.4e-05	0.00042
10473456	Olfr1009	-1.92	0.001091	0.005108
10473458	Olfr1010	-1.6	0.006175	0.017676
10473460	Olfr1013	-1.6	0.009565	0.02438
10473464	Olfr1015	-1.93	0.000144	0.001411
10484547	Olfr1016	-1.65	0.002301	0.008612
10473479	Olfr1026	-1.54	0.029798	0.057908
10484559	Olfr1039/Olfr1040	-1.61	0.028172	0.05542
10445129	Olfr105-ps	-1.69	0.018831	0.040602
10445133	Olfr107	-1.6	0.016436	0.036673
10484636	Olfr1097/Olfr1098	-1.78	7e-05	0.000942
10473513	Olfr1112	-1.68	0.004834	0.0148
10473523	Olfr1116/Olfr1118	-1.73	0.004256	0.013446
10473541	Olfr1126	-1.52	0.000629	0.003506
10450892	Olfr113	-1.52	0.005078	0.015338
10473557	Olfr1131	-1.88	0.000168	0.001545
10484683	Olfr1134	-3.06	8.7e-05	0.001059
10484689	Olfr1137	-1.56	0.000883	0.004419
10450895	Olfr114	-1.64	0.00023	0.001875
10473564	Olfr1143	-1.55	0.000796	0.004131
10450897	Olfr115	-1.66	0.042676	0.077017
10473576	Olfr1152	-1.66	0.004547	0.014139
10484697	Olfr1154/Olfr1160	-1.54	0.001687	0.006933
10473580	Olfr1158	-1.86	4.7e-05	0.000767
10484714	Olfr1163	-2.01	0.000253	0.001974
10484731	Olfr1168/Olfr1173	-1.76	1.4e-05	0.00042
10484733	Olfr1174-ps/Olfr1175-ps	-1.57	0.001439	0.006185
10484737	Olfr1177-ps	-1.74	0.002082	0.00803
10445151	Olfr118/Olfr120	-1.73	2e-05	0.000491
10484741	Olfr1180	-1.74	5.9e-05	0.000864
10473594	Olfr1184	-1.63	0.000995	0.004799
10473600	Olfr1188	-1.76	5e-06	0.000273
10473602	Olfr1189	-1.72	0.000152	0.001453
10484777	Olfr1216	-1.67	0.00107	0.005041
10484785	Olfr1220	-1.66	0.000186	0.00164
10484799	Olfr1225	-1.54	0.000921	0.004551
10484813	Olfr1233	-1.73	0.000239	0.001915
10484820	Olfr1239	-1.58	0.0022	0.008355
10484837	Olfr1248	-1.93	0.000147	0.001426
10484839	Olfr1249	-1.51	0.024141	0.049349
10473630	Olfr1260	-1.79	0.000123	0.001297
10484858	Olfr1264	-1.54	4.7e-05	0.000764
10484867	Olfr1265/Olfr1269	-1.7	5.92e-07	0.000124
10484872	Olfr1270	-1.52	0.000429	0.002736
10484882	Olfr1271	-1.81	0.000202	0.001734
10485771	Olfr1281 (includes others)	-1.57	0.007408	0.020261
10485777	Olfr1294	-1.78	0.003904	0.012622
10485784	Olfr1297	-1.58	0.003847	0.012494
10474508	Olfr1299	-1.63	0.001949	0.00767
10474516	Olfr1302	-1.57	0.017071	0.037738
10485794	Olfr1305	-1.84	4.5e-05	0.000747
10485798	Olfr1306/Olfr1307	-1.77	0.014456	0.033318
10485800	Olfr1308	-1.58	0.001899	0.007534
10485809	Olfr1312	-1.58	0.003458	0.011572
10485811	Olfr1313	-2.28	7.8e-05	0.000999
10485813	Olfr1314	-1.58	0.005984	0.017241
10474522	Olfr1317	-1.77	0.000803	0.004152
10474524	Olfr1318	-1.51	0.006753	0.018896
10450912	Olfr132	-1.68	0.000728	0.003874
10507578	Olfr1328 (includes others)	-2.04	0.000469	0.002893
10515832	Olfr1329	-2.05	3.2e-05	0.000625
10515830	Olfr1331/Olfr1333	-3.68	5.9e-05	0.000856
10549869	Olfr1336	-1.72	0.003544	0.011784
10515824	Olfr1338	-1.58	0.0051	0.015386
10507574	Olfr1339	-1.59	0.001418	0.006114
10515822	Olfr1342	-1.82	4.5e-05	0.000749
10559784	Olfr1347	-1.74	0.003816	0.012425
10364426	Olfr1351	-1.57	0.00155	0.006533
10364415	Olfr1354 (includes others)	-2.43	0.001782	0.007197
10450914	Olfr137	-1.53	0.002732	0.009764
10375561	Olfr1387	-1.96	0.000361	0.002462
10375557	Olfr1388	-1.6	0.001253	0.005624
10360334	Olfr1408	-1.6	4.9e-05	0.000777
10348641	Olfr1410	-1.66	7.17e-08	8.2e-05
10348639	Olfr1411	-1.78	0.000463	0.002868
10348635	Olfr1413	-1.53	0.000325	0.002309
10466272	Olfr1419	-1.57	6e-06	0.000282
10484880	Olfr142	-1.59	0.014581	0.033543
10466300	Olfr1436/Olfr1437	-2.38	7e-05	0.000939
10461715	Olfr1441	-1.51	0.006274	0.017892
10466340	Olfr1448	-1.56	0.000158	0.00149
10461784	Olfr1449	-1.7	3.7e-05	0.000677
10461786	Olfr1450	-1.86	2.6e-05	0.000572
10592386	Olfr146	-1.59	0.007978	0.021329
10461804	Olfr1469	-1.53	0.003654	0.012057
10466357	Olfr1472/Olfr1475	-1.56	0.000924	0.004564
10592449	Olfr149	-1.84	4.3e-05	0.000738
10461830	Olfr1495	-1.63	7.1e-05	0.000952
10466372	Olfr1504	-1.56	5.2e-05	0.000799
10473643	Olfr1506 (includes others)	-1.72	3.9e-05	0.000695
10419723	Olfr1507	-1.88	0.000281	0.002117
10473551	Olfr153	-1.83	0.000474	0.002909
10512637	Olfr157	-1.69	0.000506	0.003032
10433197	Olfr161	-1.57	0.003739	0.01225
10438429	Olfr169 (includes others)	-1.84	2.37e-07	9.5e-05
10591220	Olfr18	-1.71	0.002264	0.008516
10440164	Olfr194/Olfr203	-1.57	0.000185	0.001634
10440176	Olfr202	-1.86	1.6e-05	0.00044
10440180	Olfr205	-1.73	4.8e-05	0.000772
10541065	Olfr212/Olfr213	-1.68	0.007408	0.020261
10541069	Olfr214	-2.01	0.004366	0.013702
10547171	Olfr215	-1.56	0.000284	0.002132
10386420	Olfr223	-1.88	2e-06	0.000195
10378413	Olfr23/Olfr390	-1.71	0.009109	0.023545
10461707	Olfr235	-1.54	0.002053	0.007953
10555809	Olfr243/Olfr628	-1.62	0.024685	0.050214
10351897	Olfr258-ps1	-1.51	0.001284	0.005725
10501072	Olfr266	-1.96	1.9e-05	0.000478
10432152	Olfr284	-1.55	5e-06	0.000274
10432150	Olfr285	-1.64	0.000157	0.001484
10565399	Olfr294	-1.56	0.042156	0.076289
10554733	Olfr297 (includes others)	-1.66	0.004919	0.014992
10565379	Olfr310	-1.69	0.001665	0.006867
10376414	Olfr311 (includes others)	-1.93	4.5e-05	0.000748
10566168	Olfr33	-1.59	0.000918	0.004542
10471739	Olfr338	-2.04	0.000994	0.004798
10471741	Olfr339	-1.59	0.018773	0.040496
10471743	Olfr340	-2.02	2.5e-05	0.000563
10482117	Olfr341	-1.86	0.00942	0.024121
10471745	Olfr342	-1.96	0.002251	0.008483
10471747	Olfr344	-1.64	0.017737	0.038813
10471749	Olfr345	-1.56	0.015939	0.035798
10471751	Olfr346	-2.36	0.000343	0.002392
10471753	Olfr347	-1.89	3.9e-05	0.000695
10471761	Olfr352	-2.06	0.000203	0.001741
10482131	Olfr360	-2.18	7e-06	0.000297
10471778	Olfr366	-1.66	0.002751	0.0098
10388272	Olfr380	-1.56	7e-06	0.000306
10388274	Olfr381	-1.54	0.001673	0.006887
10388276	Olfr382	-1.68	0.001342	0.005896
10388284	Olfr389	-1.61	0.001622	0.006737
10388286	Olfr391-ps	-2.42	5.7e-05	0.000837
10388292	Olfr394	-1.61	0.000349	0.002414
10592410	Olfr44	-1.92	0.00018	0.001607
10558668	Olfr45	-1.69	2.3e-05	0.000534
10537799	Olfr450	-1.58	0.001603	0.006682
10558653	Olfr46/Olfr538	-2.19	3.8e-05	0.000691
10556121	Olfr476	-1.65	0.001717	0.007027
10556123	Olfr477	-1.78	0.000506	0.003032
10556129	Olfr481	-1.57	0.000663	0.003636
10556131	Olfr483 (includes others)	-1.76	0.000402	0.002626
10566684	Olfr485 (includes others)	-2.34	9.64e-07	0.000142
10556137	Olfr491	-1.72	4.7e-05	0.000764
10566688	Olfr492	-1.87	1.2e-05	0.000382
10566690	Olfr493	-1.64	5.7e-05	0.000843
10556145	Olfr495/Olfr498	-2.02	5e-06	0.000274
10556154	Olfr506	-2.36	0.001397	0.006059
10556156	Olfr507	-1.84	0.001128	0.00522
10556160	Olfr510	-1.83	0.000372	0.002498
10484567	Olfr52	-1.97	0.000654	0.003602
10558612	Olfr523	-1.55	0.000176	0.001588
10558641	Olfr525	-1.56	1.6e-05	0.000437
10568958	Olfr530/Olfr533	-1.54	0.001094	0.005119
10558647	Olfr535	-1.55	0.00043	0.002737
10568964	Olfr536	-1.51	0.010502	0.026138
10558666	Olfr539	-1.77	0.000173	0.001574
10375797	Olfr54	-1.75	4.8e-05	0.000768
10555720	Olfr549	-1.68	4.3e-05	0.000738
10555722	Olfr550	-1.6	0.000112	0.001232
10566157	Olfr551	-1.55	4.6e-05	0.000753
10566159	Olfr553	-1.76	0.00031	0.002248
10555729	Olfr555	-1.61	0.008722	0.022796
10555741	Olfr561	-1.83	0.000173	0.001571
10555749	Olfr570	-1.65	0.001428	0.006148
10583423	Olfr58 (includes others)	-1.8	0.000656	0.003606
10555758	Olfr582	-1.52	3.2e-05	0.000626
10555762	Olfr584	-1.55	0.00703	0.019469
10566199	Olfr586	-2	1e-06	0.000156
10555773	Olfr593	-1.75	0.004089	0.013054
10566211	Olfr596/Olfr603	-1.53	0.003965	0.01277
10555787	Olfr599	-1.61	0.008667	0.022692
10566213	Olfr605	-2.1	0.00181	0.007277
10555791	Olfr606	-2.05	0.00046	0.002858
10566215	Olfr607	-1.71	0.000952	0.004663
10566217	Olfr609	-1.65	0.000362	0.002462
10558661	Olfr61	-1.55	0.000143	0.0014
10566221	Olfr611/Olfr612	-1.66	0.001309	0.005794
10566225	Olfr616	-1.53	0.003202	0.010946
10555807	Olfr617	-1.68	0.00149	0.006342
10566229	Olfr620	-1.81	0.000313	0.002258
10566231	Olfr622	-2.21	1.5e-05	0.000431
10555832	Olfr632	-1.59	0.001825	0.007313
10555834	Olfr633	-1.61	0.001224	0.005533
10555840	Olfr635/Olfr638	-1.75	0.004128	0.013143
10566296	Olfr642	-1.64	0.001967	0.007721
10566300	Olfr643/Olfr644	-2.06	2.52e-07	9.5e-05
10566302	Olfr645	-1.67	5.5e-05	0.000823
10566324	Olfr649	-1.69	0.000151	0.001449
10555870	Olfr651	-1.76	0.008788	0.022923
10555873	Olfr652	-1.66	0.001114	0.005182
10555883	Olfr659	-1.54	0.001085	0.005089
10555907	Olfr678	-1.52	0.009507	0.024271
10555917	Olfr689 (includes others)	-1.75	7.7e-05	0.000992
10566587	Olfr693	-1.83	0.000119	0.001267
10566589	Olfr694/Olfr704	-2.27	0.000205	0.001746
10566595	Olfr697	-1.63	0.007567	0.020556
10566609	Olfr706	-2.26	0.000489	0.002968
10566620	Olfr711	-1.57	0.000263	0.002024
10419446	Olfr731	-1.63	9e-05	0.001081
10414475	Olfr738	-1.51	0.003226	0.011002
10414479	Olfr740	-1.51	2.3e-05	0.00054
10414493	Olfr746/Olfr748	-1.6	0.004868	0.014875
10373622	Olfr772/Olfr773	-1.54	0.00626	0.01787
10367497	Olfr774/Olfr787	-1.69	0.000311	0.00225
10367479	Olfr775/Olfr776	-1.53	0.000147	0.001426
10367491	Olfr784/Olfr801	-2.09	6.5e-05	0.000902
10367495	Olfr786	-1.6	0.002423	0.008955
10373640	Olfr807	-1.7	0.000921	0.004551
10373647	Olfr812	-1.61	0.016374	0.036564
10373651	Olfr814	-2.66	6e-06	0.000277
10583376	Olfr829	-1.53	0.006636	0.018652
10591188	Olfr843	-1.73	0.002008	0.007834
10591216	Olfr870/Olfr871	-1.68	0.001059	0.005012
10584356	Olfr876	-1.67	0.000896	0.004465
10584358	Olfr877	-2.19	2.5e-05	0.000559
10584378	Olfr889/Olfr890	-1.79	0.000262	0.002018
10592369	Olfr891	-1.59	0.005728	0.01674
10584382	Olfr893	-1.59	0.01222	0.029318
10584409	Olfr902	-1.62	0.001395	0.006051
10584420	Olfr907	-2.08	0.001588	0.006642
10592371	Olfr915	-1.6	2e-06	0.000201
10592376	Olfr917	-1.66	0.000559	0.003241
10584466	Olfr923	-1.56	0.001113	0.005178
10592382	Olfr934	-1.67	0.000117	0.00126
10584486	Olfr943	-1.56	0.004609	0.01428
10592414	Olfr958	-1.76	7e-06	0.000302
10592416	Olfr959	-1.54	0.000431	0.002742
10584502	Olfr965	-1.78	0.002931	0.010265
10450866	Olfr97/Olfr98	-1.85	0.031145	0.059979
10584518	Olfr974	-1.64	3e-06	0.000221
10592455	Olfr975	-1.6	0.000193	0.001684
10592457	Olfr976	-1.65	0.001636	0.006782
10484510	Olfr987/Olfr988	-1.84	6.5e-05	0.000905
10450872	Olfr99	-1.68	7e-05	0.000942
10473450	Olfr998	-1.57	0.000249	0.001959
10397545	Oog1 (includes others)	-1.9	1.8e-05	0.000474
10479685	OPRL1	-1.53	0.003455	0.011566
10556039	OR10A4	-2.08	0.000205	0.001748
10556035	OR10A5	-1.63	6.4e-05	0.000898
10419717	OR10G2	-1.58	0.002449	0.009023
10419709	OR10G3	-1.91	0.000124	0.0013
10584520	OR10G7	-1.53	0.00121	0.005488
10592461	OR10G9	-1.74	0.000324	0.002305
10598105	OR10H1	-1.84	0.002005	0.007825
10573190	OR10K2	-1.79	5.1e-05	0.000798
10373626	OR10P1	-1.91	8.85e-08	8.2e-05
10461668	OR10V1	-1.75	0.00789	0.021177
10360412	OR10Z1	-1.62	0.002524	0.009212
10419456	OR11H4	-1.69	0.024585	0.050041
10414489	OR11H6	-1.61	0.003333	0.011263
10450876	OR12D2	-1.59	0.04039	0.073646
10504990	OR13D1	-1.56	0.000949	0.004652
10378443	OR1D2	-1.72	9.7e-05	0.001132
10482121	OR1J1	-1.67	1.6e-05	0.000447
10471755	OR1J2	-2.02	2.3e-05	0.00054
10471759	OR1J4	-1.94	0.000116	0.001252
10471776	OR1L6	-1.54	0.001812	0.007286
10482123	OR1N1	-1.51	0.001074	0.005053
10471763	OR1N2	-1.64	0.000143	0.001402
10537819	OR2A14	-1.88	0.033146	0.06289
10537805	OR2A25	-1.75	4.8e-05	0.000769
10537803	OR2A5	-1.65	2.6e-05	0.000572
10373606	OR2AP1	-1.55	0.014058	0.032602
10386416	OR2B11	-1.63	0.002218	0.0084
10566626	OR2D2	-1.94	0.000179	0.001602
10537795	OR2F2	-1.67	0.007043	0.019497
10375570	OR2G6	-1.81	0.000451	0.00282
10450854	OR2H1	-1.51	0.005046	0.015268
10450860	OR2H2	-1.8	9.8e-05	0.001135
10513266	OR2K2	-1.57	0.000745	0.003944
10438423	OR2M5	-1.85	0.000227	0.001855
10512630	OR2S2	-2.71	0.00011	0.001215
10386189	OR2T4	-1.58	0.0003	0.002202
10403899	OR2W1	-2.06	5.8e-05	0.000844
10572743	OR2Z1	-1.75	0.000126	0.001312
10484816	OR4A15	-1.52	0.024931	0.050592
10484822	OR4A16	-2.04	0.000279	0.002104
10473618	OR4C11	-1.89	0.000272	0.002068
10484807	OR4C6	-1.91	0.005412	0.016045
10389672	OR4D1	-1.53	6.7e-05	0.000915
10466276	OR4D11	-1.59	0.000136	0.001373
10389668	OR4D2	-1.87	0.00063	0.003508
10466288	OR4D6	-1.53	0.001452	0.006228
10485804	OR4F6	-1.66	0.001814	0.007291
10419452	OR4M1	-1.57	0.000333	0.002347
10419450	OR4N2	-1.59	0.004698	0.014488
10555756	OR51A7	-1.67	0.038881	0.07145
10566283	OR51B2	-2	0.000974	0.004736
10555736	OR51E1	-1.68	0.000109	0.001209
10555746	OR51F2	-1.98	2.8e-05	0.000594
10566194	OR51G1	-1.54	0.001307	0.005789
10566192	OR51G2	-1.89	2.4e-05	0.000546
10555842	OR51I2	-1.64	0.003448	0.011552
10566186	OR51S1	-1.84	1.6e-05	0.000438
10566249	OR52A1	-1.69	0.026182	0.052502
10566436	OR52B2	-1.51	0.004042	0.012959
10566411	OR52E8	-1.52	0.001257	0.005636
10566322	OR52H1	-1.66	0.005129	0.015451
10555771	OR52J3	-1.82	0.000245	0.001944
10555901	OR52N1	-1.81	6e-05	0.00087
10473469	OR5AP2	-1.53	0.00755	0.020526
10484549	OR5AR1	-1.72	0.002279	0.008552
10461780	OR5B12	-1.57	0.005248	0.015681
10461802	OR5B17	-1.52	0.001124	0.005209
10461798	OR5B3	-2.31	0.00118	0.005397
10440158	OR5H14	-1.92	0.000333	0.002347
10440134	OR5K1	-1.55	0.01845	0.03996
10473487	OR5M8	-1.65	0.00199	0.007786
10566692	OR5P2	-1.75	0.007354	0.020154
10556158	OR5P3	-1.63	0.001563	0.006567
10445139	OR5V1	-1.55	0.005375	0.015968
10537801	OR6B1	-1.62	0.002514	0.009192
10367483	OR6C6	-1.63	0.021945	0.045801
10367503	OR6C75	-1.68	0.004365	0.013702
10351903	OR6K2	-1.67	0.000455	0.00284
10419561	OR6S1	-1.54	0.001481	0.006318
10364424	OR7C1	-1.62	2.4e-05	0.000551
10583444	OR7D4	-1.74	9.6e-05	0.001126
10583446	OR7E24	-1.51	0.001488	0.006339
10592365	OR8A1	-1.72	0.004824	0.014783
10584405	OR8B2/OR8B3	-1.58	0.000433	0.002747
10584362	OR8B4	-1.74	0.000257	0.001993
10584360	OR8B8	-1.61	0.000539	0.003155
10584506	OR8G1	-2.07	0.00044	0.002774
10484648	OR8I2	-1.51	0.012042	0.029003
10484569	OR8J3	-1.85	0.000518	0.00307
10484565	OR8U1	-1.53	0.000992	0.004793
10473462	OR9G1	-1.99	0.000345	0.002399
10484543	OR9G4	-1.62	0.000445	0.002799
10511952	ORC3	1.55	0.000906	0.0045
10482467	ORC4	1.7	0.000519	0.003072
10528457	ORC5	1.76	0.000872	0.004384
10346255	ORMDL1	1.58	0.000592	0.00336
10366310	OSBPL8	1.54	4.7e-05	0.000764
10602350	Ott (includes others)	-1.79	6.4e-05	0.0009
10495120	OVGP1	-1.72	0.000933	0.004595
10413826	OXNAD1	1.54	0.000687	0.003713
10423921	OXR1	1.58	0.001585	0.006635
10378319	P2RX5	-1.52	0.000896	0.004466
10415119	PABPN1	1.64	3.54e-07	0.000104
10388337	PAFAH1B1	1.69	4.6e-05	0.000762
10593159	PAFAH1B2	1.51	0.000697	0.003753
10407358	PAIP1	1.68	0.000504	0.003031
10404717	PAK1IP1	1.53	0.000314	0.002263
10375216	PANK3	1.65	1e-06	0.000155
10384737	PAPOLG	1.59	0.003223	0.010999
10505489	PAPPA	-1.58	5.3e-05	0.00081
10359266	PAPPA2	-1.63	0.001313	0.005805
10413853	PARG	1.52	4.5e-05	0.000747
10383681	PATZ1	-1.54	0.006926	0.019243
10480477	PAX8	-1.56	0.000234	0.001891
10413670	PBRM1	1.6	1.8e-05	0.000474
10359870	PBX1	1.63	7e-06	0.000311
10596053	PCCB	1.54	1.01e-07	8.6e-05
10458415	PCDHA11	-1.57	0.002971	0.010379
10455054	PCDHB3	-1.51	0.001091	0.005109
10467203	PCGF5	-1.57	7.2e-05	0.000954
10468275	PCGF6	1.55	0.004551	0.014148
10389775	PCTP	1.54	0.000348	0.002411
10435057	PCYT1A	1.74	3.2e-05	0.000629
10498771	PDCD10	2.19	4.8e-05	0.000772
10360983	PDCD5	1.51	0.012358	0.029561
10554521	PDE8A	1.6	1.59e-08	7.1e-05
10485429	PDHX	1.53	1.4e-05	0.000419
10567394	PDILT	2	2.5e-05	0.000566
10472846	PDK1	1.51	0.002683	0.009618
10543017	PDK4	2.14	1.6e-05	0.000436
10421258	PDLIM2	-1.51	0.000252	0.001972
10527832	PDS5B	1.62	0.001517	0.006427
10362876	PDSS2	1.51	1.8e-05	0.000467
10510982	PEX10	1.52	0.000235	0.001894
10564805	PEX11A	1.63	2.4e-05	0.000548
10497173	PEX2	1.51	2e-06	0.000194
10368162	PEX7	1.61	1.1e-05	0.00037
10595466	PGM3	1.7	4.1e-05	0.00072
10497964	PGRMC2	1.53	0.001855	0.007409
10383012	PGS1	1.56	3.6e-05	0.000667
10497646	PHC3	1.53	0.00085	0.004312
10536407	PHF14	1.61	4.2e-05	0.00073
10424485	PHF20L1	1.61	0.000426	0.002725
10500529	PHGDH	-1.66	0.002447	0.009016
10606102	PHKA1	1.59	1.3e-05	0.000402
10557705	PHKG2	1.53	3.1e-05	0.000614
10380566	PHOSPHO1	1.53	0.001627	0.006754
10472589	PHOSPHO2	1.75	4.9e-05	0.000778
10594322	PIAS1	1.57	0.000138	0.001377
10545528	PIGP	1.52	0.005167	0.015527
10595924	PIK3CB	1.58	0.000167	0.001538
10485594	Pin1rt1	-1.51	0.016575	0.036919
10390473	PIP4K2B	1.59	0.000203	0.001736
10605919	PJA1	1.52	2.7e-05	0.000581
10509584	Pla2g2a	-1.54	9e-06	0.000339
10531724	PLAC8	1.52	0.001342	0.005895
10458601	PLAC8L1	-1.52	0.017935	0.039121
10520942	PLB1	-1.72	5.3e-05	0.00081
10558134	PLEKHA1	1.71	8.4e-05	0.00104
10407126	PLK2	1.54	0.002837	0.010021
10605437	PLS3	1.61	0.006892	0.019166
10354542	PMS1	1.67	0.024507	0.049922
10414514	PNP	1.51	0.001249	0.005612
10565862	POLD3	1.54	0.00019	0.001662
10454478	POLR2D	1.56	0.000523	0.003089
10465804	POLR2G	1.53	7.6e-05	0.000987
10527598	POMP	1.58	7e-05	0.000937
10496169	PPA2	1.57	6.62e-07	0.000124
10583496	PPAN	1.51	0.004471	0.013963
10540897	PPARG	1.61	0.000422	0.002707
10449575	PPIL1	1.74	6e-06	0.000295
10361682	PPIL4	1.51	0.005797	0.016883
10447254	PPM1B	1.9	2.1e-05	0.000505
10529142	PPM1G	1.51	0.000583	0.00333
10366238	PPP1R12A	1.74	0.00024	0.001919
10540072	PPP1R2	1.52	8.9e-05	0.001074
10526687	PPP1R35	1.53	0.001564	0.006569
10571321	PPP1R3B	1.86	0.002527	0.009218
10467206	PPP1R3C	1.79	0.006028	0.017346
10585249	PPP2R1B	1.54	0.000383	0.002553
10558458	PPP2R2D	1.56	0.000147	0.001424
10510197	PPP2R5A	1.54	8.1e-05	0.001025
10398455	Ppp2r5c	2.3	3.24e-08	7.1e-05
10540283	PPP4R2	1.68	0.019734	0.042151
10374821	PPP4R3B	1.53	3.9e-05	0.000698
10464479	PPP6R3	1.58	1e-05	0.000355
10598403	PRAF2	1.78	0.000119	0.001268
10518201	PRAMEF12	-1.59	0.010613	0.026336
10601813	Pramel3 (includes others)	-1.71	3.9e-05	0.000699
10518192	Pramel4 (includes others)	-2.1	5.2e-05	0.000799
10607475	PRDX4	1.54	0.000822	0.004224
10422707	PRKAA1	1.62	1.7e-05	0.000457
10392388	PRKCA	1.7	4e-06	0.000233
10453026	PRKD3	1.59	6e-06	0.000279
10605465	PRKX	1.63	5e-05	0.000786
10404301	Prl3a1	-1.57	0.001102	0.005144
10404277	Prl3d1 (includes others)	-2.39	2.9e-05	0.000605
10423049	PRLR	2.55	4.5e-05	0.000747
10384824	Prorsd1	1.59	3.8e-05	0.000685
10479933	PROSER2	-1.56	0.011405	0.02783
10479794	PRPF18	1.56	6.9e-05	0.000931
10500253	PRPF3	1.63	0.000197	0.001706
10515012	PRPF38A	1.61	0.000114	0.00124
10396008	PRPF39	1.59	0.000156	0.001478
10482731	PRPF40A	1.82	5e-06	0.000272
10607877	PRPS2	1.63	5.7e-05	0.000841
10544338	Prss1 (includes others)	-1.75	0.003474	0.011609
10448402	Prss30	-1.52	0.000682	0.003698
10454856	PSD2	-1.54	0.000581	0.003323
10578986	PSD3	1.65	0.000167	0.001536
10560397	Psg18 (includes others)	-2.23	0.000372	0.0025
10567072	PSMA1	1.52	6e-06	0.00029
10403706	PSMA2	1.68	2.01e-07	9.4e-05
10495279	PSMA5	1.8	0.000217	0.001811
10395816	PSMA6	1.59	2.57e-07	9.5e-05
10490370	PSMA7	1.55	1.3e-05	0.000409
10439878	PSMC1	1.63	4e-05	0.000706
10382069	PSMC5	1.62	1.6e-05	0.00044
10414288	PSMC6	1.7	4.8e-05	0.000769
10348004	PSMD1	1.52	6.3e-05	0.000888
10607004	PSMD10	1.78	0.000171	0.001561
10382139	PSMD12	1.68	1.6e-05	0.000446
10481920	PSMD5	1.58	0.001552	0.006537
10385511	PSME2	1.52	0.000626	0.003496
10456414	PSMG2	1.61	2.5e-05	0.000562
10411508	PTCD2	1.51	4.9e-05	0.000775
10545346	PTCD3	1.7	0.001966	0.007719
10445237	PTCHD4	-1.57	0.000834	0.004262
10462535	PTEN	1.64	0.011736	0.028471
10469312	PTER	1.85	1e-06	0.000156
10367100	PTGES3	1.63	0.001005	0.004838
10513158	PTPN3	1.67	7.6e-05	0.000986
10593884	PTPN9	1.75	9.2e-05	0.001094
10466848	PUM3	1.68	4.9e-05	0.000779
10384150	PURB	1.78	0.006138	0.017593
10447056	QPCT	1.9	3.46e-08	7.1e-05
10480921	QSOX2	1.53	0.002146	0.008201
10594480	RAB11A	1.55	0.000328	0.002321
10453705	RAB18	1.88	3.5e-05	0.000666
10349724	RAB29	1.62	3.6e-05	0.00067
10445898	RAB5A	1.52	1e-06	0.000155
10502934	RABGGTB	1.74	6.9e-05	0.000937
10435617	RABL3	1.7	9e-06	0.000337
10385842	RAD50	1.51	0.001085	0.005091
10362091	Raet1b	2	0.043443	0.078149
10407907	RALA	1.73	2e-06	0.000192
10488322	RALGAPA2	1.51	6.7e-05	0.000916
10525983	RAN	1.52	6.1e-05	0.000871
10372716	RAP1B	1.56	3.6e-05	0.000673
10604523	RAP2C	1.6	1.2e-05	0.00039
10426542	RAPGEF3	-1.68	1e-05	0.000351
10503926	RARS2	1.59	0.001116	0.005188
10446965	RASGRP3	1.56	0.000242	0.001929
10531261	RASSF6	1.7	0.001486	0.006333
10542738	RASSF8	1.54	8e-05	0.001013
10421526	RB1	1.61	3e-06	0.000209
10557211	RBBP6	2.31	0.000229	0.001874
10503359	RBM12B	1.61	0.01017	0.025507
10455989	RBM22	1.54	3e-06	0.000227
10397081	Rbm25	1.67	2.2e-05	0.000523
10358454	RBM3	1.67	1.2e-05	0.000382
10596796	RBM6	1.6	8e-06	0.000324
10593213	RBM7	1.68	6e-06	0.00029
10483023	RBMS1	1.63	0.000534	0.003136
10604735	RBMX	1.91	2.7e-05	0.000587
10580986	Rbmxl1	1.53	3.1e-05	0.000623
10608041	Rbmy (includes others)	-2.23	0.000181	0.00161
10521911	RBPJ	-1.58	0.037507	0.069337
10482144	RC3H2	1.6	8.05e-07	0.00013
10531290	RCHY1	1.97	1e-06	0.000148
10401181	RDH11	1.53	0.001973	0.007739
10394555	RDH14	1.75	9e-06	0.000335
10367041	RDH16	1.81	4.1e-05	0.000715
10539200	REG1A	-1.6	0.020418	0.043263
10436095	Retnla	-1.74	0.001014	0.004864
10539143	RETSAT	1.52	0.001081	0.005076
10362633	REV3L	1.51	0.000986	0.004776
10410709	RFESD	1.56	0.000139	0.001382
10419005	RGR	-1.84	0.001265	0.005666
10540984	RHO	-1.51	0.000328	0.002322
10379410	RHOT1	1.53	1.1e-05	0.000376
10604111	Rhox1	-1.53	0.000177	0.001594
10599286	Rhox2a (includes others)	-1.65	0.000622	0.003481
10599263	Rhox4b (includes others)	-1.71	0.000122	0.001287
10472058	RIF1	1.79	0.000199	0.001711
10547613	RIMKLB	-1.51	9.1e-05	0.001083
10404630	RIOK1	1.76	6.4e-05	0.000898
10442057	RIOK2	1.54	0.001083	0.005084
10503484	RMDN1	1.63	0.002048	0.007941
10447079	RMDN2	1.59	0.018708	0.040383
10608422	RMI1	1.81	3.93e-07	0.000106
10419563	RNASE1	-1.52	0.001085	0.005089
10419568	RNASE2	-2.41	3.3e-05	0.000638
10454202	RNF138	1.54	0.000396	0.002604
10357003	RNF152	1.52	0.000125	0.001304
10551215	RNF170	1.68	2.1e-05	0.000505
10383208	RNF213	1.71	0.000563	0.003253
10487879	RNF24	1.52	0.000744	0.003943
10380116	RNF43	1.51	0.000282	0.002121
10595803	RNF7	1.6	0.001548	0.006527
10503882	RNGTT	1.52	2.7e-05	0.000587
10456501	RNMT	1.66	0.00073	0.003881
10594515	Rnu5g	-1.65	0.00272	0.009728
10543114	RPA3	1.69	0.000964	0.004705
10523880	RPAP2	1.53	0.001394	0.006051
10479749	RPP38	1.59	0.004743	0.01459
10592856	RPS25	1.57	4.3e-05	0.000738
10602772	RPS6KA3	1.7	0.000744	0.003943
10505747	RRAGA	1.53	0.000329	0.002325
10567043	RRAS2	1.68	7e-06	0.000304
10404612	RREB1	1.7	1.3e-05	0.0004
10602966	RS1	-1.6	0.003139	0.010795
10574184	RSPRY1	1.77	4.5e-05	0.000745
10371432	RTCB	1.55	0.000297	0.002191
10398342	RTL1	-1.51	0.000116	0.001252
10374908	RTN4	1.52	2.4e-05	0.000555
10434773	RTP1	-1.52	0.007588	0.020593
10589695	Rtp3	1.74	0.000596	0.003381
10434778	RTP4	1.55	9.4e-05	0.001112
10351430	RXRG	1.65	3e-06	0.000231
10546706	RYBP	1.56	0.000117	0.00126
10501586	S1PR1	1.56	0.001698	0.006968
10563597	Saa3	2.46	0.000335	0.002358
10590597	SACM1L	1.66	3e-06	0.000218
10542911	SAMD9L	1.76	8.3e-05	0.001037
10489107	SAMHD1	1.52	0.000672	0.003668
10607409	Samt1 (includes others)	-1.53	0.000191	0.001672
10376285	SAP30L	1.72	4.4e-05	0.000744
10367422	SARNP	2.19	8.13e-07	0.00013
10442378	Sbp/Sbpl	-1.55	0.00025	0.001959
10552094	Scgb1b27 (includes others)	-1.8	1.4e-05	0.000421
10552090	Scgb2b27 (includes others)	-2.28	0.002096	0.00806
10472400	SCN2A	-1.87	0.026837	0.053452
10465980	SDHAF2	1.52	2.6e-05	0.000573
10353545	SDHAF4	1.6	0.000198	0.001707
10479887	SEC61A2	1.62	3e-06	0.000203
10554005	SELENOS	1.78	0.000388	0.002576
10543054	SEM1	1.66	9.3e-05	0.001103
10434645	SENP2	1.59	0.000326	0.002309
10530045	SEPSECS	1.54	2e-06	0.000174
10583905	SEPT7	1.62	0.002053	0.007953
10606928	SERPINA7	2.15	0.008469	0.022318
10408557	SERPINB1	1.78	0.000802	0.004149
10357084	Serpinb3b/Serpinb3c	-1.54	0.029227	0.057058
10587486	SET	1.61	0.000235	0.001893
10589587	SETD2	1.73	0.002988	0.010422
10420503	SETDB2	1.93	4.6e-05	0.000762
10470665	SETX	1.6	6e-06	0.00028
10373873	SF3A1	1.64	0.000159	0.001491
10394353	SF3B6	1.87	7e-06	0.000309
10383632	SFI1	-2.02	0.000427	0.00273
10413596	SFMBT1	1.59	0.000135	0.001364
10385382	SFT2D1	1.78	3e-06	0.000224
10542965	SGCE	1.58	0.000306	0.002233
10437180	Sh3bgr	-1.64	5e-06	0.000273
10468309	SH3PXD2A	1.74	9.5e-05	0.001115
10378341	SHPK	1.53	9.8e-05	0.001137
10468762	SHTN1	1.61	8.1e-05	0.001025
10497356	SIRPB1	-1.86	6e-05	0.000867
10393866	SIRT7	1.59	2.1e-05	0.000514
10512480	SIT1	-1.79	0.000336	0.002359
10515144	Skint10 (includes others)	-1.57	9.6e-05	0.001126
10427622	SKP2	-3.11	2.8e-05	0.000595
10435251	SLC12A8	-1.54	2.97e-07	9.8e-05
10543411	SLC13A1	-1.66	0.000254	0.001978
10461558	SLC15A3	1.51	0.003076	0.010649
10372988	SLC16A7	1.66	0.006376	0.018115
10371796	SLC17A8	1.6	0.005533	0.016317
10430723	SLC25A17	1.65	9.2e-05	0.001094
10400483	SLC25A21	1.77	1e-05	0.000355
10428328	SLC25A32	1.51	0.000537	0.003148
10421172	SLC25A37	1.54	6.1e-05	0.000871
10606910	SLC25A53	-1.51	0.009548	0.024354
10449487	SLC26A8	-1.62	0.000654	0.003602
10522265	SLC30A9	1.62	2.7e-05	0.000582
10511975	SLC35A1	1.57	0.000799	0.004141
10535849	SLC46A3	1.53	0.023399	0.048168
10439080	SLC51A	1.55	0.00789	0.021177
10548996	Slco1a4	1.67	0.009143	0.023591
10397530	SLIRP	1.86	3.6e-08	7.1e-05
10422240	SLITRK1	-1.57	0.000512	0.003045
10463803	SLK	1.54	2.64e-07	9.5e-05
10585390	SLN	-1.67	3e-06	0.000214
10375290	SLU7	1.69	1.2e-05	0.000388
10608615	Sly (includes others)	-4.45	6.3e-05	0.000893
10492091	SMAD9	1.61	5e-06	0.000275
10579915	SMARCA5	1.54	0.001954	0.007687
10538755	SMARCAD1	1.8	4.54e-07	0.000112
10463951	SMC3	1.73	0.000125	0.001304
10394560	SMC6	1.54	4.7e-05	0.000768
10452658	SMCHD1	1.57	4e-06	0.000254
10382692	SMIM5	-1.53	0.003393	0.011404
10406881	SMN1/SMN2	1.52	0.002295	0.008595
10526718	Smok2b (includes others)	-1.56	5e-06	0.000263
10512111	SMU1	1.53	4.7e-05	0.000768
10586176	SNAPC5	1.62	5e-06	0.000275
10382888	Snhg20	1.67	0.004968	0.015096
10604076	SNORA69	-1.6	0.003561	0.011825
10516908	Snora73a	2.83	0.000233	0.001886
10516906	Snora73b	3	0.000118	0.001266
10382104	Snord104	1.66	0.000118	0.001264
10564007	Snord115	-9.03	0.000363	0.002462
10564183	Snord116	-2.99	0.005447	0.016124
10461156	SNORD22	-1.66	0.027432	0.054358
10365003	Snord37	1.57	0.004312	0.013584
10351043	Snord47	-1.56	0.021705	0.045405
10563260	SNRNP70	1.58	5.4e-05	0.000817
10357808	Snrpe	1.53	0.006742	0.018873
10449242	Snrpg	2.04	0.000755	0.003982
10594590	SNX1	1.86	0.000642	0.003554
10400336	SNX6	2.1	4.8e-05	0.000772
10372069	SOCS2	-1.63	0.009468	0.024208
10460118	SOCS6	1.59	0.001052	0.004995
10356248	SP110	-2.99	0.000123	0.001293
10442085	Spaca6	-1.52	2.4e-05	0.000548
10570599	Spag11a	-1.63	0.010088	0.025354
10387936	SPAG7	1.55	0.000539	0.003155
10446785	SPAST	1.57	0.000395	0.002601
10378385	SPATA22	1.61	0.006879	0.019138
10426689	SPATS2	1.57	1.2e-05	0.000385
10519811	Speer4a (includes others)	-12.29	0.000324	0.002305
10427683	SPEF2	-1.61	0.001213	0.005496
10605353	SPIN2A/SPIN2B	-2.17	0.005264	0.015718
10455441	Spink6	-1.62	0.014748	0.033793
10480445	SPOPL	1.57	0.003343	0.01129
10474671	SPRED1	1.54	0.002832	0.010007
10493858	Sprr2a1/Sprr2a2	-1.94	3e-06	0.000231
10493860	Sprr2b	-2.45	0.000126	0.001312
10493876	Sprr2h	-1.57	5e-06	0.000274
10420659	SPRYD7	1.53	7e-06	0.000297
10400321	SPTSSA	1.51	8.8e-05	0.001067
10411078	SPZ1	-1.54	0.000403	0.002627
10458349	SRA1	1.59	1.1e-05	0.000376
10386473	SREBF1	1.75	0.000249	0.001959
10443459	SRSF3	1.98	0.030848	0.059485
10508490	Srsf5	1.96	9e-06	0.000332
10478291	SRSF6	1.52	1.2e-05	0.000386
10453102	SRSF7	1.55	0.000112	0.00123
10524676	SRSF9	1.55	7e-05	0.000939
10608293	Srsy	-9.32	0.000473	0.002908
10472605	SSB	1.51	2.6e-05	0.000574
10375125	SSBP1	1.52	0.000304	0.00222
10608295	Ssty1 (includes others)	-11.91	4.5e-05	0.00075
10588154	STAG1	1.53	4e-06	0.000257
10599377	STAG2	1.84	0.000965	0.004705
10407946	STARD3NL	1.58	0.000384	0.002558
10439292	Stfa1 (includes others)	-1.71	0.000197	0.001706
10542757	STK38L	1.51	0.005423	0.016069
10482030	STOM	1.55	4.9e-05	0.000778
10512443	STOML2	1.79	0.000166	0.001531
10496504	STPG2	-1.59	0.012339	0.029526
10452918	STRN	1.51	1.5e-05	0.000431
10436451	STX19	-1.51	1.1e-05	0.00037
10362171	STX7	1.54	0.001183	0.005406
10501420	STXBP3	1.72	0.000136	0.001373
10389795	STXBP4	1.62	0.003264	0.01109
10599925	STYX	1.84	0.001053	0.004995
10492306	SUCNR1	1.7	0.005915	0.01709
10407876	SUGCT	2.41	5.7e-05	0.00084
10416666	SUGT1	1.61	0.000135	0.001368
10531087	SULT1B1	1.54	0.007544	0.020519
10451818	SULT1C2	1.51	0.000298	0.002196
10355017	SUMO1	2.08	4.9e-05	0.000776
10419611	SUPT16H	1.64	9e-06	0.000338
10492049	Supt20	1.65	9e-06	0.00034
10453636	SVIL	1.59	6.74e-07	0.000124
10478461	Svs3a/Svs3b	-1.56	0.00068	0.003692
10481585	SWI5	1.53	0.00081	0.004179
10509023	SYF2	1.52	0.000369	0.002486
10534301	Syna	-1.67	0.028088	0.055328
10508436	SYNC	-1.59	0.002858	0.010075
10396608	SYNE2	1.64	2.2e-05	0.000529
10443108	SYNGAP1	-1.64	0.000248	0.001954
10563436	SYNGR4	-1.52	3.9e-05	0.000699
10417940	SYNPO2L	-1.51	0.013839	0.032214
10362164	Taar7b (includes others)	-1.7	0.001058	0.005012
10362162	Taar7d	-1.61	0.002008	0.007836
10382022	TACO1	1.52	0.001196	0.005439
10601192	TAF1	1.63	3.6e-05	0.00067
10405743	TAF1D	-2.02	2.8e-05	0.000595
10428648	TAF2	1.66	0.000579	0.003316
10606315	TAF9B	1.74	0.000123	0.001297
10472289	TANK	1.55	1.8e-05	0.000463
10388682	TAOK1	1.62	0.000111	0.001222
10427772	TARS	1.75	0.000211	0.001777
10548673	Tas2r117	-1.57	0.000526	0.003099
10537785	Tas2r143	-1.56	4.9e-05	0.000778
10543409	TAS2R16	-2.06	0.000189	0.001657
10537501	TAS2R4	-1.66	4.4e-05	0.000743
10428842	TATDN1	1.72	5.5e-05	0.000827
10451736	TBC1D5	1.51	1.1e-05	0.000367
10602020	TBC1D8B	1.54	0.000145	0.001411
10406710	TBCA	1.64	3.4e-05	0.000648
10561854	TBCB	1.71	2e-06	0.000192
10407814	TBCE	1.78	1e-06	0.000147
10402195	TC2N	2.17	0.002494	0.009143
10426301	TCEA1	1.62	9.5e-05	0.001118
10601874	TCEAL5	-1.52	2.5e-05	0.000563
10601854	TCEAL9	1.54	0.003044	0.010566
10455346	TCERG1	1.81	1e-05	0.000351
10493986	TCHHL1	-1.67	8e-06	0.000322
10398105	Tcl1b4 (includes others)	-1.61	0.001994	0.007797
10420780	Tdh	-1.68	0.010841	0.026748
10404187	TDP2	1.53	0.000159	0.001491
10493999	Tdpoz2	-1.65	0.009614	0.024479
10530536	TEC	1.56	0.000192	0.001675
10358921	Teddm2	-1.53	0.002019	0.007864
10389005	TEFM	1.56	3.7e-05	0.00068
10575619	TERF2IP	1.54	0.001213	0.005496
10593347	TEX12	1.54	0.000161	0.001508
10354275	TEX30	1.71	1.69e-07	8.9e-05
10348074	TEX44	-1.55	0.001974	0.007744
10369867	TFAM	1.95	1.3e-05	0.00041
10435075	TFRC	1.85	1.4e-05	0.00042
10422259	TGDS	1.61	0.006472	0.018303
10504817	TGFBR1	1.58	5.2e-05	0.000799
10555179	THAP12	1.54	0.000205	0.001748
10372497	THAP2	1.8	0.001983	0.007771
10494016	THEM5	-1.55	0.002012	0.007846
10604248	THOC2	1.71	1e-06	0.000156
10373964	THOC5	1.56	3.97e-07	0.000106
10417676	THOC7	1.59	2.2e-05	0.000531
10516296	THRAP3	1.52	0.001717	0.007028
10540544	THUMPD3	1.66	0.000394	0.002599
10358050	TIMM17A	1.86	6e-05	0.000866
10460102	TIMM21	1.82	0.00044	0.002774
10606689	TIMM8A	1.89	7e-05	0.000937
10400883	TIMM9	1.79	0.000569	0.003276
10581036	TK2	1.58	0.000199	0.001713
10466374	TLE4	1.6	1.2e-05	0.000379
10483563	TLK1	1.77	2.29e-07	9.5e-05
10514568	TM2D1	1.55	7.6e-05	0.000987
10498273	TM4SF1	1.53	0.000189	0.001656
10474656	TMCO5A	-1.64	0.003699	0.012162
10565519	TMEM126B	1.59	2e-06	0.000173
10525921	TMEM132B	-1.73	0.002262	0.008509
10357371	TMEM163	-1.51	0.000201	0.001726
10395129	Tmem18	1.54	7e-06	0.000304
10447337	TMEM247	-1.54	1.4e-05	0.000419
10460735	TMEM262	-1.52	0.00076	0.004005
10505064	TMEM38B	1.61	2.2e-05	0.000523
10587746	TMEM41B	1.73	0.002618	0.00945
10428407	TMEM74	-1.51	0.005838	0.016955
10457183	TMX3	1.65	0.002072	0.008003
10478196	TOP1	1.51	0.000157	0.001486
10359181	TOR3A	1.56	5.2e-07	0.000121
10414693	TOX4	2.08	0.000224	0.001843
10544487	TPK1	1.53	0.004055	0.012989
10399782	TPO	-1.52	7.7e-05	0.000993
10544629	TRA2A	1.53	0.000719	0.003843
10411899	TRAPPC13	1.85	1.3e-05	0.00041
10518167	TRAPPC2	1.71	0.000281	0.002116
10400538	TRAPPC6B	1.56	6.4e-05	0.000895
10414769	Trav12-2	-1.95	0.000243	0.001934
10414967	Trav13-4-dv7	-1.66	7.5e-05	0.000976
10414906	Trav13d-1	-1.68	5.3e-05	0.00081
10414805	Trav13d-4	-1.6	0.004337	0.013641
10414778	Trav14d-3-dv8	-1.69	6e-06	0.000288
10414903	Trav16d-dv11	-1.58	0.000679	0.003688
10414706	Trav3-1	-2.62	0.0001	0.001148
10414970	Trav3-4	-2	0.002736	0.009775
10414711	Trav6-1	-1.54	6.2e-05	0.000884
10414929	Trav7-4	-1.98	1e-05	0.000355
10414728	Trav7n-4	-2.19	0.000837	0.004272
10537558	Trbv1	-1.54	2.4e-05	0.00055
10362422	TRDN	-1.88	0.007497	0.02042
10445789	TREML1	-1.59	9.1e-05	0.001083
10423953	TRHR	-1.81	0.000695	0.003742
10566326	Trim12a	1.94	9e-05	0.001077
10566366	Trim30a/Trim30d	1.9	0.002612	0.009435
10587659	Trim43a (includes others)	-1.71	8e-05	0.001013
10485395	TRIM44	1.51	0.000129	0.001329
10490972	TRIM55	-1.51	0.004816	0.014762
10578399	TRIML1	-1.64	0.000799	0.004141
10402225	TRIP11	1.58	2e-06	0.000176
10594561	TRIP4	1.53	3e-06	0.000221
10439985	TRMT10C	1.61	5e-06	0.000265
10400975	TRMT5	1.89	3e-05	0.00061
10540391	TRNT1	1.6	2.08e-07	9.5e-05
10353221	TRPA1	-1.51	0.010021	0.025242
10527423	TRRAP	1.53	0.005762	0.016808
10536593	TSEN15	1.67	0.0006	0.003396
10500748	TSHB	-1.53	3.3e-05	0.000635
10607317	TSR2	1.53	0.001543	0.006509
10511803	Tstd3	1.61	0.000271	0.002062
10582669	TTC13	1.58	0.00012	0.001273
10554081	TTC23	1.71	2e-06	0.000176
10446907	TTC27	1.56	0.01323	0.031115
10437080	TTC3	1.58	0.000429	0.002736
10514830	TTC4	1.55	3.7e-05	0.000675
10408610	TUBB2A	1.91	0.007175	0.019774
10571371	TUSC3	1.53	7e-05	0.000939
10506870	TXNDC12	1.77	0.000309	0.002245
10396064	TXNDC9	2.05	1.3e-05	0.000413
10494428	TXNIP	1.85	1e-06	0.000161
10575249	TXNL4B	1.63	2.8e-05	0.000595
10539933	TXNRD3	1.87	2.3e-05	0.000538
10562331	UBA2	1.52	7e-06	0.000309
10546606	UBA3	1.7	0.001593	0.006655
10530910	UBA6	1.53	0.002223	0.008414
10480891	UBAC1	1.56	0.001421	0.006126
10365918	UBE2N	1.6	0.000184	0.001625
10368227	UBE2Q2	1.52	0.000485	0.002955
10437942	UBE2V2	1.82	1.1e-05	0.000371
10353288	UBE2W	1.56	0.002125	0.008139
10553813	UBE3A	1.55	0.000529	0.003111
10385361	UBLCP1	1.56	0.010504	0.026142
10397895	UBR7	1.57	0.000223	0.00184
10461257	UBXN1	1.51	2.1e-05	0.000514
10435031	UBXN7	1.54	3e-06	0.000231
10416793	UCHL3	1.52	0.000404	0.002633
10555378	UCP3	-1.58	0.003036	0.010548
10434233	UFD1	1.58	0.00041	0.002658
10511843	UFL1	1.62	0.001012	0.004857
10526564	UFSP1	1.52	0.000465	0.002877
10505187	UGCG	1.66	0.000183	0.001618
10567380	UMOD	-1.58	0.007354	0.020154
10469083	UPF2	1.66	0.000189	0.001656
10488944	UQCC1	1.8	5.1e-05	0.000797
10457409	USP14	1.59	2.6e-05	0.000574
10436708	USP16	1.67	0.000138	0.001377
10566205	Usp17la (includes others)	-1.64	0.00993	0.025064
10374621	USP34	1.51	1.6e-05	0.000445
10356423	USP40	1.62	7.94e-08	8.2e-05
10503551	USP45	1.64	8.7e-05	0.001062
10530641	USP46	1.51	0.000688	0.003714
10509379	USP48	1.53	1.2e-05	0.000377
10469110	USP6NL	1.75	6e-06	0.000278
10516229	UTP11	1.85	3e-06	0.000213
10599498	UTP14A	1.63	0.000197	0.001706
10347748	UTP14C	1.69	8.36e-07	0.000131
10411432	UTP15	1.57	0.00072	0.003843
10389842	UTP18	1.71	0.012725	0.03023
10388971	UTP6	1.54	2.3e-05	0.000532
10367843	UTRN	1.53	1e-06	0.000149
10600524	VBP1	1.73	0.004156	0.013208
10531286	VDAC2	1.56	0.001762	0.007149
10577534	VDAC3	1.52	7e-05	0.000942
10512939	Vma21	1.56	4.6e-05	0.000761
10560730	Vmn1r-ps79	-10.01	4.3e-05	0.000738
10538571	Vmn1r10/Vmn1r9	-1.58	0.002114	0.008105
10538573	Vmn1r11	-1.66	0.000393	0.002598
10544995	Vmn1r16/Vmn1r29	-1.51	0.000676	0.003678
10560810	Vmn1r171 (includes others)	-1.61	1e-06	0.000161
10550822	Vmn1r179	-5.85	2.5e-05	0.000564
10560752	Vmn1r180 (includes others)	-8.56	3.8e-05	0.00069
10561151	Vmn1r184/Vmn1r185	-1.56	0.000584	0.003332
10538586	Vmn1r19	-1.53	0.001864	0.007431
10408125	Vmn1r190-ps	-2.02	6.1e-05	0.000875
10545022	Vmn1r21	-1.51	0.000186	0.00164
10408130	Vmn1r214 (includes others)	-2.77	1.3e-05	0.000411
10442141	Vmn1r225	-1.71	0.00059	0.00335
10545117	Vmn1r32	-2.95	0.000462	0.002866
10545123	Vmn1r33 (includes others)	-1.53	0.007058	0.019532
10546238	Vmn1r47/Vmn1r48	-1.74	0.025485	0.051444
10539957	Vmn1r49 (includes others)	-1.62	0.002247	0.008472
10546233	Vmn1r51 (includes others)	-1.81	0.000484	0.002953
10559743	Vmn1r63 (includes others)	-1.74	9e-06	0.000337
10544993	Vmn1r7/Vmn1r8	-1.87	8e-06	0.00032
10560013	Vmn1r76	-1.68	2.4e-05	0.000551
10527878	Vmn1r79 (includes others)	-2.44	8.5e-05	0.001047
10560017	Vmn1r81	-1.54	0.001052	0.004995
10560019	Vmn1r83	-1.51	0.000415	0.002682
10560021	Vmn1r84	-1.51	0.002028	0.00789
10560089	Vmn1r89 (includes others)	-1.81	0.000372	0.002497
10410224	Vmn2r-ps104	-2	8e-06	0.000319
10442292	Vmn2r-ps130/Vmn2r113	-2.42	7e-06	0.00031
10547691	Vmn2r-ps33	-1.65	0.000748	0.003957
10562641	Vmn2r-ps54	-2.68	5e-06	0.000277
10498500	Vmn2r1	-1.99	0.000593	0.003367
10442112	Vmn2r100 (includes others)	-2.46	0.000454	0.002834
10442125	Vmn2r101 (includes others)	-1.66	0.009474	0.024216
10448224	Vmn2r116 (includes others)	-1.75	0.004955	0.015069
10547689	Vmn2r26 (includes others)	-2.32	3e-06	0.000203
10559871	Vmn2r32 (includes others)	-3.87	3.8e-05	0.000695
10560030	Vmn2r55 (includes others)	-1.58	0.000432	0.002745
10498515	Vmn2r6 (includes others)	-1.7	0.027778	0.054867
10565368	Vmn2r66 (includes others)	-1.7	1.5e-05	0.000435
10364441	Vmn2r83	-1.63	4.6e-05	0.000756
10405870	Vmn2r88 (includes others)	-2.72	3e-06	0.000231
10442115	Vmn2r96	-1.59	0.035771	0.066857
10362138	VNN1	1.73	0.031167	0.060012
10362129	Vnn3	1.79	0.000185	0.00163
10438064	VPREB1	-1.51	0.046542	0.082554
10466441	VPS13A	1.65	0.000588	0.003346
10476136	VPS16	1.51	1.5e-05	0.000435
10369604	VPS26A	1.53	1.3e-05	0.000411
10388492	VPS53	1.53	2e-05	0.000501
10464070	VTI1A	1.58	0.000337	0.002367
10360720	WDR26	1.52	0.000729	0.003878
10446693	WDR43	1.65	0.000326	0.002309
10599032	WDR44	1.57	0.000609	0.003432
10352020	WDR64	-1.55	8e-06	0.000322
10489440	Wfdc15a	-1.59	0.000371	0.002492
10388938	WSB1	1.56	0.010783	0.026652
10479268	WTAP	1.65	2.3e-05	0.000543
10597996	XCR1	-2.08	0.001762	0.007149
10344924	XKR9	1.92	8.42e-07	0.000132
10605007	Xlr3c (includes others)	1.78	0.001941	0.007649
10372877	XPOT	1.54	0.000484	0.002953
10410947	XRCC4	1.61	0.000244	0.001938
10347232	XRCC5	1.84	4e-06	0.000233
10433904	YARS2	1.64	0.000141	0.001391
10374106	YKT6	1.52	0.000396	0.002604
10599321	ZBTB33	1.67	0.00063	0.003509
10350377	ZBTB41	1.74	0.000169	0.001548
10508444	ZBTB8OS	1.65	0.001192	0.00543
10579910	Zc3h15	1.54	0.001698	0.006969
10437712	ZC3H7A	1.61	3e-06	0.000224
10516778	ZCCHC17	1.56	0.000509	0.003041
10533687	ZCCHC8	1.51	0.000288	0.002149
10420439	ZDHHC20	1.75	7e-06	0.000312
10453678	ZEB1	1.53	8.49e-07	0.000132
10497300	ZFAND1	1.58	5e-06	0.000275
10461991	ZFAND5	1.61	1.5e-05	0.000427
10399588	Zfp125	1.89	0.000106	0.001186
10552314	Zfp141	1.63	0.021293	0.044716
10505914	Zfp352	-1.55	0.003537	0.011764
10410317	Zfp459	-1.79	0.01191	0.028792
10551421	Zfp60	1.55	0.007195	0.019816
10375529	ZFP62	1.79	4e-06	0.000235
10552440	Zfp719	1.67	0.003466	0.011591
10591763	Zfp810	1.75	2e-05	0.000501
10572727	Zfp882	1.71	8.9e-05	0.001075
10524079	Zfp932	1.94	0.000164	0.001522
10448195	Zfp942/Zfp944	1.94	0.002627	0.009477
10442258	Zfp943	1.67	0.003772	0.012327
10448208	Zfp947/Zfp995	-1.61	0.009128	0.023573
10587655	Zfp949	1.57	0.007986	0.021339
10410302	Zfp953	1.59	0.007579	0.020574
10443940	Zfp955a/Zfp955b	1.62	5.4e-05	0.000822
10569985	Zfp958	1.51	0.021907	0.045749
10572733	Zfp961	1.68	0.001187	0.005414
10442236	Zfp983	1.63	0.017289	0.038093
10455007	ZMAT2	1.53	1.8e-05	0.00047
10550029	ZNF274	1.61	0.000317	0.002277
10604424	ZNF280C	1.61	0.000827	0.00424
10583402	ZNF317	1.78	0.002894	0.010173
10445531	ZNF318	1.51	1.9e-05	0.000482
10408162	ZNF322	1.85	2.65e-07	9.5e-05
10579969	ZNF330	1.91	0.033355	0.063186
10397201	ZNF410	1.67	2e-05	0.000499
10591241	ZNF426	1.54	0.001451	0.006225
10479195	ZNF442	1.54	0.000224	0.001843
10562523	ZNF507	1.56	4.5e-05	0.000748
10410295	ZNF595	1.59	0.000529	0.003111
10510191	ZNF616	-4.48	0.000767	0.004028
10491354	ZNF639	1.63	0.000239	0.001914
10440288	ZNF654	1.58	0.001703	0.006985
10442177	ZNF665	-1.72	0.000877	0.0044
10386219	ZNF717	1.6	0.00019	0.001662
10410351	ZNF729	1.94	3e-06	0.00022
10442238	ZNF761	2.01	0.004676	0.014446
10561345	ZNF780B	1.58	3.7e-05	0.000681
10572730	ZNF878	1.51	0.042355	0.07658
10445067	Znrd1as	1.57	1.2e-05	0.000392
10497066	Zranb2	1.7	6e-06	0.000278
[truncated: 2 more rows]

## Sheet: IPA cannonical pathways
Canonical Pathways for alb-SREBP1a vs alb-SREBP-1a∆P
Ingenuity Canonical Pathways	-log(p-value)	p-value	zScore	Ratio	Molecules
Assembly of RNA Polymerase II Complex	4.03	9.33254e-05		0.26	GTF2B,DR1,CDK7,TAF2,TAF9B,GTF2A2,GTF2H2,CCNH,POLR2D,GTF2E1,POLR2G,GTF2E2,TAF1
Estrogen Receptor Signaling	3.4	0.000398107		0.172	GTF2B,KRAS,CDK7,RRAS2,TAF2,MED21,MED31,TAF9B,CDK8,THRAP3,GTF2H2,CCNC,CCNH,POLR2D,MED6,MED27,MED10,GTF2E1,POLR2G,TRRAP,TAF1,SRA1
Protein Ubiquitination Pathway	3.04	0.000912011		0.136	DNAJC13,DNAJC1,PSME2,USP46,PSMA7,DNAJC15,UBE2V2,SKP2,PSMA2,ELOC,PSMC1,USP45,PSMD10,PSMA1,PSMD5,USP48,PSMA5,USP16,USP14,PSMA6,BAG1,UBE2N,UBE2W,UBE3A,USP40,PSMD12,USP34,PSMC5,UCHL3,SUGT1,DNAJB11,PSMD1,DNAJB4,PSMC6,UBE2Q2,DNAJC7
Guanine and Guanosine Salvage I	2.21	0.00616595		1	PNP,HPRT1
Role of Oct4 in Mammalian Embryonic Stem Cell Pluripotency	2.06	0.00870964		0.196	NANOG,PHC3,Tdh,RB1,AQR,PCGF6,NR2F2,ETS2,CASP6
Sirtuin Signaling Pathway	1.99	0.0102329	1.56893	0.119	TIMM9,JUN,VDAC3,ACADL,ATG5,TIMM17A,PRKAA1,PDK1,NQO1,ADAM10,PPARG,SMARCA5,SF3A1,GABPA,NDUFAF2,ATG4C,ARNTL,XRCC5,ATG10,TIMM8A,MT-ND6,SIRT7,MT-ATP6,MLYCD,SREBF1,NR1H4,BECN1,NDUFS1,HIST1H4J,ATG4A,VDAC2,HIF1A,DUSP6,NFE2L2
Cancer Drug Resistance By Drug Efflux	1.88	0.0131826		0.184	KRAS,PTEN,RRAS2,PDK1,mir-181,PIK3CB,ABCG2,mir-328,mir-130
Urate Biosynthesis/Inosine 5'-phosphate Degradation	1.82	0.0151356		0.308	IMPDH2,PNP,NT5E,NT5C2
DNA Double-Strand Break Repair by Non-Homologous End Joining	1.7	0.0199526		0.286	LIG3,RAD50,XRCC5,XRCC4
tRNA Charging	1.52	0.0301995		0.179	RARS2,TARS,MARS2,YARS2,LARS,NARS2,KARS
Arsenate Detoxification I (Glutaredoxin)	1.48	0.0331131		0.5	PNP,AS3MT
Molybdenum Cofactor Biosynthesis	1.48	0.0331131		0.5	MOCS2,NFS1
Thyroid Cancer Signaling	1.46	0.0346737		0.175	KRAS,CXCL12,GDNF,RRAS2,KLK3,RXRG,PPARG
Sumoylation Pathway	1.43	0.0371535	1	0.135	JUN,HDAC2,ZEB1,PIAS1,SUMO1,AR,KDM1A,UBA2,SENP2,RHOT1,RAN,MAPK9,FNBP1
ATM Signaling	1.37	0.042658	0.707107	0.133	JUN,HP1BP3,RAD50,ZEB1,TLK1,SMC3,HIST1H4J,PPP2R5A,PPP2R1B,CBX3,TRRAP,MAPK9,CCNB1
Purine Nucleotides Degradation II (Aerobic)	1.32	0.047863		0.222	IMPDH2,PNP,NT5E,NT5C2
Dolichyl-diphosphooligosaccharide Biosynthesis	1.3	0.0501187		0.273	DPM1,ALG6,ALG5
Nucleotide Excision Repair Pathway	1.28	0.0524807		0.171	GTF2H2,CDK7,CCNH,POLR2D,RPA3,POLR2G
2-oxobutanoate Degradation I	1.28	0.0524807		0.4	DLD,PCCB
Adipogenesis pathway	1.24	0.057544		0.12	HDAC2,TXNIP,SREBF1,CDK7,ATG5,PPARG,NR2F2,SMAD9,GTF2H2,ARNTL,KDM1A,CCNH,HIF1A,SENP2,SAP30L,RB1
Glucocorticoid Receptor Signaling	1.23	0.0588844		0.103	GTF2B,JUN,BGLAP,PBRM1,PRKAA1,TAF9B,PIK3CB,SUMO1,GTF2A2,GTF2H2,KRT31,NFAT5,GTF2E1,TGFBR1,GTF2E2,MAPK9,TAF1,SRA1,NPPA,KRAS,CDK7,IL1B,RRAS2,TAF2,BAG1,HLTF,AR,CREBZF,CCNH,PBX1,KRT6B,POLR2D,PTGES3,POLR2G,KRT16
Acyl-CoA Hydrolysis	1.21	0.0616595		0.25	Ces1e,ACOT4,THEM5
Guanosine Nucleotides Degradation III	1.21	0.0616595		0.25	PNP,NT5E,NT5C2
Hypoxia Signaling in the Cardiovascular System	1.17	0.0676083	1.34164	0.133	JUN,PTEN,COPS5,HIF1A,UBE2V2,UBE2N,UBE2W,NQO1,UBE2Q2,SUMO1
Regulation of eIF4 and p70S6K Signaling	1.17	0.0676083	0.816497	0.115	EIF2S1,KRAS,EIF3M,EIF1AX,RRAS2,EIF3A,EIF2B3,PIK3CB,EIF1AY,EIF2S2,PPP2R5A,EIF3E,PAIP1,EIF4E,EIF4A3,PPP2R1B,ITGA5,RPS25
Mitotic Roles of Polo-Like Kinase	1.14	0.0724436	1.34164	0.136	SLK,CDC26,STAG2,PPP2R5A,PLK2,PPP2R1B,SMC3,CCNB1,CDC27
Adenine and Adenosine Salvage III	1.13	0.074131		0.333	PNP,HPRT1
Acyl Carrier Protein Metabolism	1.1	0.0794328		1	AASDHPPT,
Alanine Biosynthesis III	1.1	0.0794328		1	NFS1,
Glutamate Removal from Folates	1.1	0.0794328		1	GGH,
Thiamin Salvage III	1.1	0.0794328		1	TPK1,
Xanthine and Xanthosine Salvage	1.1	0.0794328		1	PNP,
VDR/RXR Activation	1.07	0.0851138		0.128	GTF2B,SERPINB1,BGLAP,IL1RL1,CCNC,PRKCA,PRKD3,CDKN1B,PSMC5,RXRG
Cyclins and Cell Cycle Regulation	1.05	0.0891251	-0.707107	0.127	E2F5,HDAC2,PPP2R5A,CDK7,CCNH,CDKN1B,SKP2,RB1,PPP2R1B,CCNB1
Polyamine Regulation in Colon Cancer	1.05	0.0891251		0.182	KRAS,PPARG,PSME2,MAX
Androgen Signaling	1.02	0.0954993	2	0.117	GTF2B,JUN,CDK7,PRKD3,TAF2,AR,GTF2H2,CCNH,PRKCA,POLR2D,GTF2E1,POLR2G,GTF2E2
Cholecystokinin/Gastrin-mediated Signaling	1.01	0.0977237	3.4641	0.119	JUN,KRAS,CREM,IL18,IL1B,RRAS2,PRKCA,PRKD3,IL1A,RHOT1,MAPK9,FNBP1
Ceramide Biosynthesis	1	0.1		0.286	SPTSSA,KDSR
Phosphatidylcholine Biosynthesis I	1	0.1		0.286	PHKA1,PCYT1A
Role of MAPK Signaling in the Pathogenesis of Influenza	0.985	0.103514		0.127	KRAS,PAFAH1B2,PAFAH1B1,RRAS2,PRKCA,Pla2g2a,CASP3,PLB1,MAPK9
3-phosphoinositide Degradation	0.974	0.10617		0.109	MTMR1,PTEN,INPP5F,PPP1R12A,DUSP11,PHOSPHO1,SET,MTMR2,MTM1,STYX,PPP2R5A,UBLCP1,SACM1L,RNGTT,NUDT11,IGBP1,NUDT12
Adenosine Nucleotides Degradation II	0.965	0.108393		0.2	PNP,NT5E,NT5C2
Telomere Extension by Telomerase	0.965	0.108393		0.2	RAD50,XRCC5,TERF2IP
RAR Activation	0.955	0.110917		0.105	JUN,RDH16,PTEN,RDH11,CDK7,PRKD3,PBRM1,HLTF,RXRG,PIK3CB,NR2F2,SMAD9,GTF2H2,RDH14,CCNH,PRKCA,PSMC5,MAPK9,SRA1,CYP26A1
Inhibition of Angiogenesis by TSP1	0.946	0.11324	2	0.152	JUN,CD36,CASP3,TGFBR1,MAPK9
Prolactin Signaling	0.938	0.115345	2.33333	0.12	JUN,KRAS,PRLR,RRAS2,PRKCA,PRKD3,SOCS6,SOCS2,PIK3CB,NMI
UVC-Induced MAPK Signaling	0.927	0.118304	2.44949	0.14	JUN,KRAS,RRAS2,PRKCA,PRKD3,MAPK9
Antiproliferative Role of TOB in T Cell Signaling	0.844	0.143219		0.154	CDKN1B,SKP2,TGFBR1,RB1
Estrogen-mediated S-phase Entry	0.844	0.143219	-1	0.154	E2F5,CDKN1B,SKP2,RB1
D-myo-inositol (1,4,5,6)-Tetrakisphosphate Biosynthesis	0.829	0.148252		0.106	PTEN,INPP5F,PPP1R12A,DUSP11,PHOSPHO1,SET,MTMR2,STYX,PPP2R5A,UBLCP1,SACM1L,RNGTT,NUDT11,IGBP1,NUDT12
D-myo-inositol (3,4,5,6)-tetrakisphosphate Biosynthesis	0.829	0.148252		0.106	PTEN,INPP5F,PPP1R12A,DUSP11,PHOSPHO1,SET,MTMR2,STYX,PPP2R5A,UBLCP1,SACM1L,RNGTT,NUDT11,IGBP1,NUDT12
Adenine and Adenosine Salvage I	0.821	0.151008		0.5	PNP,
All-trans-decaprenyl Diphosphate Biosynthesis	0.821	0.151008		0.5	PDSS2,
Cardiolipin Biosynthesis II	0.821	0.151008		0.5	PGS1,
Lipoate Biosynthesis and Incorporation II	0.821	0.151008		0.5	LIAS,
Spermidine Biosynthesis I	0.821	0.151008		0.5	AMD1,
Spermine Biosynthesis	0.821	0.151008		0.5	AMD1,
Threonine Degradation II	0.821	0.151008		0.5	Tdh,
GDP-glucose Biosynthesis	0.813	0.153815		0.222	GCK,PGM3
Agrin Interactions at Neuromuscular Junction	0.787	0.163305	2.64575	0.118	JUN,KRAS,ITGA1,RRAS2,ITGA5,MAPK9,GABPA,UTRN
Remodeling of Epithelial Adherens Junctions	0.763	0.172584		0.116	EXOC2,TUBB2A,CBLL1,Mapre2,RALA,RAB5A,MAPRE1,HGF
Glucose and Glucose-1-phosphate Degradation	0.738	0.18281		0.2	GCK,PGM3
Macropinocytosis Signaling	0.734	0.184502	2.64575	0.111	KRAS,USP6NL,RRAS2,PRKCA,PRKD3,RAB5A,PIK3CB,HGF,ITGA5
D-myo-inositol-5-phosphate Metabolism	0.719	0.190985		0.1	PTEN,INPP5F,PPP1R12A,DUSP11,PHOSPHO1,SET,MTMR2,STYX,PPP2R5A,UBLCP1,PIP4K2B,SACM1L,RNGTT,NUDT11,IGBP1,NUDT12
autophagy	0.673	0.212324		0.113	ATG4A,Ctsr,ATG4C,VPS16,ATG5,ATG10,BECN1
UDP-N-acetyl-D-galactosamine Biosynthesis II	0.673	0.212324		0.182	GCK,PGM3
Retinol Biosynthesis	0.663	0.21727		0.122	DDHD2,RDH14,Ces1e,RDH11,LIPG
1,25-dihydroxyvitamin D3 Biosynthesis	0.662	0.217771		0.333	CYP2R1,
Biotin-carboxyl Carrier Protein Assembly	0.662	0.217771		0.333	ACACA,
Diphthamide Biosynthesis	0.662	0.217771		0.333	DPH6,
Thyroid Hormone Biosynthesis	0.662	0.217771		0.333	TPO,
Endoplasmic Reticulum Stress Pathway	0.646	0.225944		0.143	EIF2S1,CASP3,CASP7
mTOR Signaling	0.633	0.232809	1.60357	0.0945	KRAS,EIF3M,RRAS2,PRKD3,EIF3A,PRKAA1,RPS6KA3,PIK3CB,PPP2R5A,EIF3E,PRKCA,HIF1A,RHOT1,EIF4E,DGKZ,EIF4A3,PPP2R1B,FNBP1,RPS25
Hereditary Breast Cancer Signaling	0.632	0.233346		0.0979	KRAS,HDAC2,PTEN,RRAS2,RAD50,PBRM1,MLH1,HLTF,PIK3CB,POLR2D,POLR2G,RB1,NPM1,CCNB1
Pyridoxal 5'-phosphate Salvage Pathway	0.627	0.236048		0.109	CSNK1A1,GRK5,CDK7,PRKAA1,CDK8,MAPK9,PRKX
Cleavage and Polyadenylation of Pre-mRNA	0.616	0.242103		0.167	CSTF3,PABPN1
Glycogen Degradation II	0.616	0.242103		0.167	AGL,PGM3
Pregnenolone Biosynthesis	0.616	0.242103		0.167	CYP4A11,CYP26A1
Telomerase Signaling	0.609	0.246037	1.13389	0.1	KRAS,HDAC2,DKC1,PPP2R5A,RRAS2,PTGES3,RB1,PPP2R1B,PIK3CB,ETS2,TERF2IP
Xenobiotic Metabolism Signaling	0.608	0.246604		0.0909	NQO1,SULT1B1,PIK3CB,SUMO1,ALDH3A2,Ces1e,PPP2R5A,PPP2R1B,ABCC3,MAPK9,SRA1,KRAS,IL1B,RRAS2,HS2ST1,PRKD3,CAMK1D,SULT1C2,NR1I3,PRKCA,PTGES3,CYP2C8,IL1A,DNAJC7,NR1I2,NFE2L2
Cell Cycle: G1/S Checkpoint Regulation	0.606	0.247742	0	0.108	E2F5,HDAC2,CDKN1B,SKP2,RB1,PAK1IP1,MAX
Transcriptional Regulatory Network in Embryonic Stem Cells	0.605	0.248313		0.111	SMARCAD1,NANOG,GJD2,SET,RIF1,HIST1H4J
UVB-Induced MAPK Signaling	0.585	0.260016	2.64575	0.106	JUN,PRKCA,PRKD3,RPS6KA3,EIF4E,PIK3CB,MAPK9
LPS/IL-1 Mediated Inhibition of RXR Function	0.573	0.267301	-0.301511	0.0917	JUN,IL1RL1,Cyp4a14,SREBF1,IL1B,HS2ST1,FABP3,CYP4A11,NR1H4,SULT1B1,SULT1C2,ALDH3A2,NR1I3,IL18,CYP2C8,IL1A,ABCC3,MAPK9,FABP2,NR1I2
Differential Regulation of Cytokine Production in Intestinal Epithelial Cells by IL-17A and IL-17F	0.57	0.269153		0.13	IL1B,IL1A,LCN2
Choline Biosynthesis III	0.565	0.27227		0.154	PHKA1,PCYT1A
Actin Nucleation by ARP-WASP Complex	0.559	0.276058	1.63299	0.107	KRAS,RRAS2,PPP1R12A,RHOT1,ITGA5,FNBP1
Cell Cycle Control of Chromosomal Replication	0.559	0.276058		0.107	CDK7,RPA3,ORC5,CDK8,ORC4,ORC3
Role of JAK2 in Hormone-like Cytokine Signaling	0.558	0.276694		0.118	PRLR,HLTF,SOCS6,SOCS2
2-ketoglutarate Dehydrogenase Complex	0.554	0.279254		0.25	DLD,
Branched-chain α-keto acid Dehydrogenase Complex	0.554	0.279254		0.25	DLD,
Fatty Acid β-oxidation III (Unsaturated, Odd Number)	0.554	0.279254		0.25	ECI2,
Glutathione Redox Reactions II	0.554	0.279254		0.25	TXNDC12,
Methylmalonyl Pathway	0.554	0.279254		0.25	PCCB,
PRPP Biosynthesis I	0.554	0.279254		0.25	PRPS2,
Phenylethylamine Degradation I	0.554	0.279254		0.25	ALDH3A2,
α-tocopherol Degradation	0.554	0.279254		0.25	CYP4A11,
VEGF Signaling	0.553	0.279898	1.34164	0.098	EIF2S1,EIF1AY,KRAS,EIF1AX,EIF2S2,RRAS2,PRKCA,HIF1A,EIF2B3,PIK3CB
Regulation of Cellular Mechanics by Calpain Protease	0.538	0.289734	1.34164	0.105	KRAS,RRAS2,CDKN1B,CNGA1,RB1,ITGA5
NAD Salvage Pathway II	0.536	0.291072		0.125	NUDT12,NT5E,NT5C2
Tumoricidal Function of Hepatic Natural Killer Cells	0.536	0.291072		0.125	CASP3,CASP7,CASP6
HGF Signaling	0.533	0.293089	3.16228	0.0957	JUN,KRAS,RRAS2,PRKCA,PRKD3,RAP1B,PIK3CB,HGF,ITGA5,MAPK9,ETS2
DNA Double-Strand Break Repair by Homologous Recombination	0.519	0.302691		0.143	RAD50,ATRX
Glycogen Degradation III	0.519	0.302691		0.143	AGL,PGM3
Aryl Hydrocarbon Receptor Signaling	0.513	0.306902	0.904534	0.0929	JUN,IL1B,NFIB,RXRG,NQO1,ALDH3A2,DHFR,CDKN1B,PTGES3,IL1A,RB1,TRIP11,NFE2L2
Chemokine Signaling	0.508	0.310456	1.88982	0.1	JUN,KRAS,CXCL12,RRAS2,PRKCA,PPP1R12A,CAMK1D
HIF1α Signaling	0.505	0.312608		0.094	JUN,KRAS,MMP3,COPS5,RRAS2,HIF1A,EGLN3,ELOC,PIK3CB,MAPK9,MMP14
IL-17A Signaling in Gastric Cells	0.504	0.313329		0.12	JUN,CCL20,MAPK9
Systemic Lupus Erythematosus Signaling	0.501	0.3155		0.0889	JUN,KRAS,LSM6,IL1B,RRAS2,LSM8,PRPF3,Rnu5g,PIK3CB,PRPF39,SNRNP70,CREM,IL18,PRPF18,IL1A,PRPF38A,PRPF40A,NFAT5,FCGR3A/FCGR3B,IFNA4
Renal Cell Carcinoma Signaling	0.501	0.3155	2.23607	0.0976	JUN,KRAS,RRAS2,HIF1A,EGLN3,ELOC,PIK3CB,HGF
PPAR Signaling	0.481	0.33037	-1	0.0947	JUN,KRAS,IL1RL1,IL18,IL1B,RRAS2,IL1A,PPARG,SRA1
Cell Cycle Regulation by BTG Family Proteins	0.48	0.331131		0.108	E2F5,PPP2R5A,RB1,PPP2R1B
Histidine Degradation VI	0.479	0.331894		0.133	CYP4A11,CYP26A1
Lysine Degradation II	0.474	0.335738		0.2	AASDHPPT,
Lysine Degradation V	0.474	0.335738		0.2	AASDHPPT,
Myo-inositol Biosynthesis	0.474	0.335738		0.2	INPP5F,
Serine Biosynthesis	0.474	0.335738		0.2	PHGDH,
Trans, trans-farnesyl Diphosphate Biosynthesis	0.474	0.335738		0.2	IDI1,
Trehalose Degradation II (Trehalase)	0.474	0.335738		0.2	GCK,
dTMP De Novo Biosynthesis	0.474	0.335738		0.2	DHFR,
TNFR1 Signaling	0.468	0.340408	1.34164	0.102	JUN,TANK,CASP3,CASP7,CASP6
NRF2-mediated Oxidative Stress Response	0.468	0.340408	3	0.0885	JUN,KRAS,DNAJC13,USP14,RRAS2,PRKD3,CBR1,DNAJC1,NQO1,PIK3CB,PRKCA,DNAJC15,DNAJB11,DNAJB4,MAPK9,DNAJC7,NFE2L2
Activation of IRF by Cytosolic Pattern Recognition Receptors	0.426	0.374973	0.816497	0.0952	JUN,TANK,DHX58,IFIH1,MAPK9,IFNA4
PEDF Signaling	0.425	0.375837	1.41421	0.092	KRAS,GDNF,CFLAR,RRAS2,ZEB1,PPARG,PIK3CB,CASP7
3-phosphoinositide Biosynthesis	0.411	0.38815		0.0859	PTEN,INPP5F,PPP1R12A,DUSP11,PHOSPHO1,SET,MTMR2,PIK3CB,STYX,PPP2R5A,UBLCP1,PIP4K2B,SACM1L,RNGTT,NUDT11,IGBP1,NUDT12
Glycine Cleavage Complex	0.411	0.38815		0.167	DLD,
Purine Ribonucleosides Degradation to Ribose-1-phosphate	0.411	0.38815		0.167	PNP,
Selenocysteine Biosynthesis II (Archaea and Eukaryotes)	0.411	0.38815		0.167	SEPSECS,
UDP-N-acetyl-D-glucosamine Biosynthesis II	0.411	0.38815		0.167	PGM3,
Histamine Degradation	0.408	0.390841		0.118	ALDH3A2,HNMT
PI3K/AKT Signaling	0.405	0.39355	0.632456	0.088	NANOG,KRAS,PTEN,PPP2R5A,INPP5F,RRAS2,CDKN1B,EIF4E,PPP2R1B,PIK3CB,ITGA5
Acetone Degradation I (to Methylglyoxal)	0.396	0.401791		0.103	CYP4A11,Cyp2c40 (includes others),CYP2C8
Thrombopoietin Signaling	0.394	0.403645	2.44949	0.0923	JUN,KRAS,RRAS2,PRKCA,PRKD3,PIK3CB
Role of p14/p19ARF in Tumor Suppression	0.374	0.422669		0.0952	RB1,PIK3CB,SF3A1,NPM1
Granulocyte Adhesion and Diapedesis	0.36	0.436516		0.0838	Ccl2,CXCL12,Cxcl9,IL1RL1,IL1B,CCL20,CCL21,ITGA1,IL18,MMP3,CXCL17,CXCL13,IL1A,ITGA5,MMP14
Melanoma Signaling	0.36	0.436516		0.0909	KRAS,PTEN,RRAS2,RB1,PIK3CB
Acetyl-CoA Biosynthesis I (Pyruvate Dehydrogenase Complex)	0.36	0.436516		0.143	DLD,
Ceramide Degradation	0.36	0.436516		0.143	ACER3,
Superpathway of Serine and Glycine Biosynthesis I	0.36	0.436516		0.143	PHGDH,
Thioredoxin Pathway	0.36	0.436516		0.143	TXNRD3,
Role of Hypercytokinemia/hyperchemokinemia in the Pathogenesis of Influenza	0.356	0.440555		0.093	IL18,IL1B,IL1A,IFNA4
Stearate Biosynthesis I (Animals)	0.356	0.440555		0.093	Ces1e,CYP4A11,ACOT4,THEM5
Cardiomyocyte Differentiation via BMP Receptors	0.35	0.446684		0.105	BMP5,NPPA
D-myo-inositol (1,3,4)-trisphosphate Biosynthesis	0.35	0.446684		0.105	PTEN,INPP5F
Ubiquinol-10 Biosynthesis (Eukaryotic)	0.35	0.446684		0.105	CYP4A11,CYP26A1
Role of RIG1-like Receptors in Antiviral Innate Immunity	0.339	0.458142	0	0.0909	TANK,DHX58,IFIH1,IFNA4
Salvage Pathways of Pyrimidine Ribonucleotides	0.336	0.461318		0.0851	NME7,CSNK1A1,GRK5,CDK7,PRKAA1,CDK8,MAPK9,PRKX
ErbB2-ErbB3 Signaling	0.336	0.461318	1	0.087	JUN,KRAS,PTEN,RRAS2,CDKN1B,PIK3CB
Cytotoxic T Lymphocyte-mediated Apoptosis of Target Cells	0.332	0.465586		0.0938	CASP3,CASP7,CASP6
Role of CHK Proteins in Cell Cycle Checkpoint Control	0.33	0.467735	0.447214	0.0877	E2F5,PPP2R5A,RAD50,TLK1,PPP2R1B
Fatty Acid α-oxidation	0.325	0.473151		0.1	ALDH3A2,BCO2
Inflammasome pathway	0.325	0.473151		0.1	IL18,IL1B
The Visual Cycle	0.325	0.473151		0.1	RDH14,RDH11
JAK/Stat Signaling	0.318	0.480839	1.13389	0.0843	JUN,KRAS,RRAS2,SOCS6,SOCS2,PIAS1,PIK3CB
Salvage Pathways of Pyrimidine Deoxyribonucleotides	0.318	0.480839		0.125	TK2,
Superoxide Radicals Degradation	0.318	0.480839		0.125	NQO1,
Graft-versus-Host Disease Signaling	0.307	0.493174		0.087	IL18,IL1B,HLA-DQB1,IL1A
Prostate Cancer Signaling	0.303	0.497737		0.0825	AR,KRAS,PTEN,RRAS2,CDKN1B,KLK3,RB1,PIK3CB
Maturity Onset Diabetes of Young (MODY) Signaling	0.301	0.500035		0.0952	GCK,FABP2
Role of Tissue Factor in Cancer	0.298	0.503501		0.0813	KRAS,CYR61,PTEN,IL1B,RRAS2,PRKCA,RPS6KA3,CASP3,EIF4E,PIK3CB
Small Cell Lung Cancer Signaling	0.296	0.505825		0.0824	PTEN,CDKN1B,SKP2,RXRG,RB1,PIK3CB,MAX
Role of Pattern Recognition Receptors in Recognition of Bacteria and Viruses	0.296	0.505825	1.66667	0.0809	MBL2,EIF2S1,IL18,IL1B,PRKCA,PRKD3,IFIH1,IL1A,PIK3CB,MAPK9,IFNA4
DNA Methylation and Transcriptional Repression Signaling	0.295	0.506991		0.0882	HDAC2,ARID4B,HIST1H4J
Dopamine Degradation	0.295	0.506991		0.0882	ALDH3A2,SULT1B1,SULT1C2
Oncostatin M Signaling	0.295	0.506991		0.0882	KRAS,MMP3,RRAS2
Retinoate Biosynthesis I	0.295	0.506991		0.0882	RDH16,RDH14,RDH11
Folate Transformations I	0.283	0.521195		0.111	MTHFS,
Leucine Degradation I	0.283	0.521195		0.111	MCCC1,
Mineralocorticoid Biosynthesis	0.283	0.521195		0.111	HSD3B1,
Prostanoid Biosynthesis	0.283	0.521195		0.111	PTGES3,
Sphingosine and Sphingosine-1-phosphate Metabolism	0.283	0.521195		0.111	ACER3,
Endothelin-1 Signaling	0.281	0.5236	2.84019	0.0794	JUN,KRAS,PAFAH1B2,PAFAH1B1,RRAS2,PRKD3,Pla2g2a,EDNRB,PIK3CB,CASP6,PRKCA,CASP3,PLB1,MAPK9,CASP7
Atherosclerosis Signaling	0.28	0.524807		0.08	CXCL12,PAFAH1B2,CD36,IL18,MMP3,PAFAH1B1,IL1B,Pla2g2a,IL1A,PLB1
TWEAK Signaling	0.279	0.526017		0.0857	CASP3,CASP7,CASP6
Phospholipases	0.277	0.528445		0.082	PAFAH1B2,PAFAH1B1,Pla2g2a,PLB1,LIPG
STAT3 Pathway	0.276	0.529663	1.63299	0.0811	KRAS,RRAS2,TGFBR1,SOCS6,SOCS2,MAPK9
LPS-stimulated MAPK Signaling	0.275	0.530884	2.64575	0.0805	JUN,KRAS,RRAS2,PRKCA,PRKD3,PIK3CB,MAPK9
NF-κB Activation by Viruses	0.275	0.530884	2.64575	0.0805	KRAS,ITGA1,RRAS2,PRKCA,PRKD3,PIK3CB,ITGA5
TGF-β Signaling	0.275	0.530884	2.64575	0.0805	JUN,KRAS,INHBA,RRAS2,TGFBR1,MAPK9,SMAD9
Neuregulin Signaling	0.265	0.54325	0.816497	0.0795	KRAS,PTEN,RRAS2,PRKCA,PRKD3,CDKN1B,ITGA5
BMP signaling pathway	0.265	0.54325	2.44949	0.08	JUN,KRAS,BMP5,RRAS2,MAPK9,SMAD9
Glioma Signaling	0.264	0.544503	1.66667	0.0789	KRAS,E2F5,PTEN,RRAS2,PRKCA,PRKD3,CAMK1D,RB1,PIK3CB
Superpathway of Methionine Degradation	0.263	0.545758		0.0833	DLD,NSUN4,PCCB
TCA Cycle II (Eukaryotic)	0.26	0.549541		0.087	IDH3A,DLD
Tryptophan Degradation X (Mammalian, via Tryptamine)	0.26	0.549541		0.087	ALDH3A2,RDH14
GDNF Family Ligand-Receptor Interactions	0.254	0.557186	1.63299	0.0789	JUN,KRAS,GDNF,RRAS2,PIK3CB,MAPK9
Embryonic Stem Cell Differentiation into Cardiac Lineages	0.253	0.55847		0.1	NANOG,
Glucocorticoid Biosynthesis	0.253	0.55847		0.1	HSD3B1,
Complement System	0.248	0.564937		0.0811	MBL2,Scgb2b27 (includes others),ITGAX
IL-22 Signaling	0.242	0.572796		0.0833	IL22RA1,MAPK9
Superpathway of D-myo-inositol (1,4,5)-trisphosphate Metabolism	0.242	0.572796		0.0833	PTEN,INPP5F
Inhibition of Matrix Metalloproteases	0.234	0.583445		0.0789	MMP3,ADAM10,MMP14
Purine Nucleotides De Novo Biosynthesis II	0.226	0.594292		0.0909	IMPDH2,
Bupropion Degradation	0.225	0.595662		0.08	Cyp2c40 (includes others),CYP2C8
Assembly of RNA Polymerase III Complex	0.204	0.625173		0.0833	SF3A1,
BER pathway	0.204	0.625173		0.0833	LIG3,
Leukotriene Biosynthesis	0.204	0.625173		0.0833	LTA4H,
Oleate Biosynthesis II (Animals)	0.204	0.625173		0.0833	UFSP1,
14-3-3-mediated Signaling	0	1	2.12132	0.0687	JUN,TUBB2A,KRAS,RRAS2,PRKCA,PRKD3,CDKN1B,PIK3CB,MAPK9
1D-myo-inositol Hexakisphosphate Biosynthesis II (Mammalian)	0	1		0.0526	INPP5F,
4-1BB Signaling in T Lymphocytes	0	1		0.0625	JUN,MAPK9
AMPK Signaling	0	1	-0.333333	0.0509	PPM1G,MLYCD,RAB11A,PPM1B,PPP2R5A,PBRM1,PRKAA1,HLTF,PPP2R1B,PIK3CB,ACACA
Actin Cytoskeleton Signaling	0	1	1.63299	0.0267	KRAS,RRAS2,PPP1R12A,PIP4K2B,PIK3CB,ITGA5
Acute Myeloid Leukemia Signaling	0	1		0.0323	KRAS,RRAS2,PIK3CB
Acute Phase Response Signaling	0	1	2.52982	0.0706	MBL2,JUN,KRAS,IL18,IL1B,RRAS2,IL1A,SOCS6,SOCS2,PIK3CB,Saa3,MAPK9
Agranulocyte Adhesion and Diapedesis	0	1		0.0785	Ccl2,CXCL12,Cxcl9,IL1B,CCL20,CCL21,Glycam1,ITGA1,IL18,MMP3,CXCL17,CXCL13,IL1A,ITGA5,MMP14
Aldosterone Signaling in Epithelial Cells	0	1	2.23607	0.0655	KRAS,DNAJC13,PRKCA,PRKD3,DNAJC15,PIP4K2B,DNAJB11,DNAJC1,DNAJB4,PIK3CB,DNAJC7
Allograft Rejection Signaling	0	1		0.0282	HLA-DQB1,H2-T22
Altered T Cell and B Cell Signaling in Rheumatoid Arthritis	0	1		0.0682	IL18,IL1B,CXCL13,HLA-DQB1,IL1A,CCL21
Amyloid Processing	0	1		0.0196	CSNK1A1,
Amyotrophic Lateral Sclerosis Signaling	0	1		0.045	GDNF,RAB5A,CASP3,PIK3CB,CASP7
Androgen Biosynthesis	0	1		0.0769	HSD3B1,
Angiopoietin Signaling	0	1		0.039	KRAS,RRAS2,PIK3CB
Antigen Presentation Pathway	0	1		0.0263	HLA-DQB1,
Antioxidant Action of Vitamin C	0	1	-0.447214	0.0566	PAFAH1B2,PAFAH1B1,Pla2g2a,PLB1,TXNRD3,MAPK9
Antiproliferative Role of Somatostatin Receptor 2	0	1	1.34164	0.0658	KRAS,RRAS2,CDKN1B,RAP1B,PIK3CB
Apoptosis Signaling	0	1	0	0.0667	KRAS,RRAS2,PRKCA,CASP3,CASP7,CASP6
April Mediated Signaling	0	1		0.0769	JUN,NFAT5,MAPK9
Autoimmune Thyroid Disease Signaling	0	1		0.0444	HLA-DQB1,TPO
Axonal Guidance Signaling	0	1		0.0532	KRAS,CXCL12,BMP5,MME,RRAS2,PRKD3,PAPPA,ADAM10,PIK3CB,ADAM20,RTN4,TUBB2A,ENPEP,MMP3,COPS5,PRKCA,Adam26a/Adam26b,RAP1B,EFNA1,ADAMTS9,NFAT5,EIF4E,PAPPA2,ITGA5
B Cell Activating Factor Signaling	0	1		0.0732	JUN,NFAT5,MAPK9
B Cell Development	0	1		0.0303	HLA-DQB1,
B Cell Receptor Signaling	0	1	1.66667	0.0471	JUN,KRAS,PTEN,INPP5F,RRAS2,RAP1B,NFAT5,PIK3CB,MAPK9
Basal Cell Carcinoma Signaling	0	1		0.0139	BMP5,
Bladder Cancer Signaling	0	1		0.0568	KRAS,MMP3,RRAS2,RB1,MMP14
Breast Cancer Regulation by Stathmin1	0	1		0.0634	KRAS,E2F5,RRAS2,PRKD3,PPP1R12A,CAMK1D,PIK3CB,TUBB2A,PPP2R5A,PPP1R3C,PRKCA,CDKN1B,PPP2R1B
CCR3 Signaling in Eosinophils	0	1		0.0469	KRAS,RRAS2,PRKCA,PRKD3,PPP1R12A,PIK3CB
CCR5 Signaling in Macrophages	0	1		0.058	JUN,PRKCA,PRKD3,MAPK9
CD27 Signaling in Lymphocytes	0	1		0.0566	JUN,CASP3,MAPK9
CD28 Signaling in T Helper Cells	0	1	2	0.0385	JUN,HLA-DQB1,NFAT5,PIK3CB,MAPK9
CD40 Signaling	0	1	1	0.0506	JUN,TANK,PIK3CB,MAPK9
CDK5 Signaling	0	1	0.377964	0.0707	KRAS,PPP2R5A,PPP1R3C,RRAS2,PPP1R12A,PPP2R1B,MAPK9
CNTF Signaling	0	1	2	0.0635	KRAS,RRAS2,RPS6KA3,PIK3CB
CREB Signaling in Neurons	0	1	2.23607	0.043	GTF2B,KRAS,RRAS2,PRKCA,PRKD3,POLR2D,POLR2G,PIK3CB
CTLA4 Signaling in Cytotoxic T Lymphocytes	0	1		0.0303	PPP2R5A,PPP2R1B,PIK3CB
CXCR4 Signaling	0	1	3.16228	0.061	JUN,KRAS,CXCL12,RRAS2,PRKCA,PRKD3,RHOT1,PIK3CB,MAPK9,FNBP1
Calcium Signaling	0	1	1	0.0282	HDAC2,TRDN,RAP1B,NFAT5,CAMK1D
Calcium-induced T Lymphocyte Apoptosis	0	1		0.0635	HDAC2,PRKCA,HLA-DQB1,PRKD3
Cardiac Hypertrophy Signaling	0	1	2.52982	0.0424	JUN,KRAS,RRAS2,EIF2B3,RHOT1,EIF4E,TGFBR1,PIK3CB,MAPK9,FNBP1
Cardiac β-adrenergic Signaling	0	1	-0.816497	0.05	PDE8A,AKAP10,TDP2,PPP2R5A,PPP1R3C,PPP1R12A,PPP2R1B
Caveolar-mediated Endocytosis Signaling	0	1		0.0704	ITGA1,PRKCA,RAB5A,ITGAX,ITGA5
Cdc42 Signaling	0	1	1.34164	0.0526	JUN,EXOC2,HLA-DQB1,PPP1R12A,RALA,H2-T22,ITGA5,MAPK9
Cell Cycle: G2/M DNA Damage Checkpoint Regulation	0	1		0.0612	CDK7,SKP2,CCNB1
Cellular Effects of Sildenafil (Viagra)	0	1		0.0308	CACNG2,PPP1R12A,CACNG1,NPPA
Ceramide Signaling	0	1	1.88982	0.0753	JUN,KRAS,PPP2R5A,RRAS2,PPP2R1B,PIK3CB,S1PR1
Chondroitin Sulfate Biosynthesis	0	1		0.0545	HS2ST1,SULT1B1,SULT1C2
Chondroitin Sulfate Biosynthesis (Late Stages)	0	1		0.0638	HS2ST1,SULT1B1,SULT1C2
Chronic Myeloid Leukemia Signaling	0	1		0.0762	KRAS,E2F5,HDAC2,RRAS2,CDKN1B,TGFBR1,RB1,PIK3CB
Circadian Rhythm Signaling	0	1		0.0294	ARNTL,
Clathrin-mediated Endocytosis Signaling	0	1		0.0302	RAB11A,MYO6,RAB5A,PIK3CB,ITGA5,TFRC
Colorectal Cancer Metastasis Signaling	0	1	1.50756	0.0484	JUN,KRAS,MMP3,RRAS2,MLH1,CASP3,RHOT1,TGFBR1,PIK3CB,MAPK9,FNBP1,MMP14
Communication between Innate and Adaptive Immune Cells	0	1		0.0319	IL18,IL1B,IL1A
Corticotropin Releasing Hormone Signaling	0	1		0.0354	JUN,PRKCA,PRKD3,RAP1B
Crosstalk between Dendritic Cells and Natural Killer Cells	0	1		0.0225	IL18,KIR3DL3
Cysteine Biosynthesis III (mammalia)	0	1		0.0435	NSUN4,
D-myo-inositol (1,4,5)-Trisphosphate Biosynthesis	0	1		0.037	PIP4K2B,
D-myo-inositol (1,4,5)-trisphosphate Degradation	0	1		0.0556	INPP5F,
DNA damage-induced 14-3-3σ Signaling	0	1		0.0526	CCNB1,
Death Receptor Signaling	0	1	1	0.0538	TANK,CFLAR,CASP3,CASP7,CASP6
Dendritic Cell Maturation	0	1	2.82843	0.0421	IL18,IL1B,HLA-DQB1,CD1D,IL1A,PIK3CB,MAPK9,FCGR3A/FCGR3B
Dermatan Sulfate Biosynthesis	0	1		0.0526	HS2ST1,SULT1B1,SULT1C2
Dermatan Sulfate Biosynthesis (Late Stages)	0	1		0.0682	HS2ST1,SULT1B1,SULT1C2
Differential Regulation of Cytokine Production in Macrophages and T Helper Cells by IL-17A and IL-17F	0	1		0.0556	IL1B,
Docosahexaenoic Acid (DHA) Signaling	0	1		0.0577	IL1B,CASP3,PIK3CB
Dopamine Receptor Signaling	0	1		0.0519	PPP2R5A,PPP1R3C,PPP1R12A,PPP2R1B
Dopamine-DARPP32 Feedback in cAMP Signaling	0	1	1.41421	0.0549	CSNK1A1,CREM,PPP2R5A,PPP1R3C,PRKCA,PRKD3,PPP1R12A,PPP2R1B,KCNJ1
EGF Signaling	0	1		0.0441	JUN,PRKCA,PIK3CB
EIF2 Signaling	0	1	1.34164	0.0724	EIF2S1,KRAS,EIF3M,EIF1AX,SREBF1,RRAS2,EIF3A,EIF2B3,PIK3CB,EIF1AY,EIF2S2,EIF3E,PAIP1,EIF4E,EIF4A3,RPS25
ERK/MAPK Signaling	0	1	0.258199	0.0754	KRAS,RRAS2,PPP1R12A,PPARG,PIK3CB,RAPGEF3,ETS2,PPP2R5A,PPP1R3C,PRKCA,RAP1B,DUSP6,EIF4E,PPP2R1B,ITGA5
ERK5 Signaling	0	1		0.0455	KRAS,RRAS2,RPS6KA3
Eicosanoid Signaling	0	1	0	0.0758	PAFAH1B2,PAFAH1B1,Pla2g2a,LTA4H,PLB1
Endometrial Cancer Signaling	0	1		0.0781	KRAS,PTEN,RRAS2,MLH1,PIK3CB
Ephrin A Signaling	0	1		0.05	EFNA1,ADAM10,PIK3CB
Ephrin B Signaling	0	1		0.0137	CXCL12,
Ephrin Receptor Signaling	0	1	2.23607	0.0402	KRAS,CXCL12,RRAS2,RAP1B,EFNA1,ADAM10,ITGA5
Epithelial Adherens Junction Signaling	0	1		0.0753	TUBB2A,KRAS,PTEN,RRAS2,LMO7,CLINT1,RAP1B,AGGF1,FER,TGFBR1,HGF
ErbB Signaling	0	1		0.0722	JUN,KRAS,RRAS2,PRKCA,PRKD3,PIK3CB,MAPK9
ErbB4 Signaling	0	1	2.23607	0.0694	KRAS,RRAS2,PRKCA,PRKD3,PIK3CB
Erythropoietin Signaling	0	1		0.0741	JUN,KRAS,RRAS2,PRKCA,PRKD3,PIK3CB
Estrogen Biosynthesis	0	1		0.0769	Cyp2c40 (includes others),CYP2C8,HSD17B11
Estrogen-Dependent Breast Cancer Signaling	0	1	2	0.0641	JUN,KRAS,RRAS2,PIK3CB,HSD17B11
Ethanol Degradation II	0	1		0.0571	ALDH3A2,RDH14
Ethanol Degradation IV	0	1		0.0435	ALDH3A2,
FAK Signaling	0	1		0.051	KRAS,PTEN,RRAS2,PIK3CB,ITGA5
FGF Signaling	0	1		0.033	PRKCA,PIK3CB,HGF
FLT3 Signaling in Hematopoietic Progenitor Cells	0	1	2.23607	0.0581	KRAS,RRAS2,RPS6KA3,EIF4E,PIK3CB
FXR/RXR Activation	0	1		0.0714	IL18,SREBF1,IL1B,NR1H4,IL1A,SLC51A,PPARG,MAPK9,NR1I2
Factors Promoting Cardiogenesis in Vertebrates	0	1		0.0659	BMP5,PRKCA,PRKD3,TGFBR1,SMAD9,NPPA
Fatty Acid β-oxidation I	0	1		0.0625	Acaa1b,ECI2
Fc Epsilon RI Signaling	0	1		0.0672	KRAS,INPP5F,RRAS2,PRKCA,PRKD3,PIK3CB,FCER1A,MAPK9
Fcγ Receptor-mediated Phagocytosis in Macrophages and Monocytes	0	1	2.44949	0.0645	RAB11A,PTEN,PRKCA,PRKD3,FYB,FCGR3A/FCGR3B
FcγRIIB Signaling in B Lymphocytes	0	1	2	0.0755	KRAS,RRAS2,PIK3CB,MAPK9
G Beta Gamma Signaling	0	1	2	0.0455	KRAS,RRAS2,PRKCA,PRKD3
G-Protein Coupled Receptor Signaling	0	1		0.0543	KRAS,TDP2,RRAS2,PIK3CB,SYNGAP1,FFAR3,OPRL1,RAPGEF3,PDE8A,PRKCA,DUSP6,MC5R,LHCGR,S1PR1,XCR1
GABA Receptor Signaling	0	1		0.0145	GABRR1,
GADD45 Signaling	0	1		0.0526	CCNB1,
GM-CSF Signaling	0	1		0.0411	KRAS,RRAS2,PIK3CB
GNRH Signaling	0	1	2.44949	0.042	JUN,KRAS,RRAS2,PRKCA,PRKD3,MAPK9
GP6 Signaling Pathway	0	1	0.707107	0.0597	COL4A3BP,PRKCA,PRKD3,RAP1B,COL22A1,ADAM10,PIK3CB,COL9A1
GPCR-Mediated Nutrient Sensing in Enteroendocrine Cells	0	1		0.0581	PRKCA,PRKD3,FFAR3,FFAR4,GPBAR1
Gap Junction Signaling	0	1		0.0462	TUBB2A,GJD2,BGLAP,KRAS,CSNK1A1,RRAS2,PRKCA,PRKD3,PIK3CB
Germ Cell-Sertoli Cell Junction Signaling	0	1		0.0698	TUBB2A,KRAS,RRAS2,CLINT1,AGGF1,RHOT1,FER,TGFBR1,MTMR2,PIK3CB,MAPK9,FNBP1
Glioblastoma Multiforme Signaling	0	1	1.13389	0.0556	KRAS,E2F5,PTEN,RRAS2,CDKN1B,RHOT1,RB1,PIK3CB,FNBP1
Glioma Invasiveness Signaling	0	1	2.23607	0.0714	KRAS,RRAS2,RHOT1,PIK3CB,FNBP1
Glutamate Receptor Signaling	0	1		0.0351	HOMER2,SLC17A8
Glutathione Redox Reactions I	0	1		0.0435	GPX6,
Glutathione-mediated Detoxification	0	1		0.0714	GGH,Gsta4
Granzyme A Signaling	0	1		0.0526	SET,
Granzyme B Signaling	0	1		0.0625	CASP3,
Growth Hormone Signaling	0	1	1.63299	0.0706	PRKCA,PRKD3,RPS6KA3,SOCS6,SOCS2,PIK3CB
Gustation Pathway	0	1		0.0394	PDE8A,TDP2,TAS2R4,P2RX5,TAS2R16
Gα12/13 Signaling	0	1	2.44949	0.0444	JUN,KRAS,RRAS2,TEC,PIK3CB,MAPK9
Gαi Signaling	0	1	-1	0.0583	KRAS,RRAS2,RALA,FFAR3,OPRL1,S1PR1,XCR1
Gαq Signaling	0	1	2.23607	0.0311	PRKCA,PRKD3,RHOT1,PIK3CB,FNBP1
Gαs Signaling	0	1		0.0364	CNGA1,MC5R,LHCGR,RAPGEF3
HER-2 Signaling in Breast Cancer	0	1		0.0682	KRAS,RRAS2,PRKCA,PRKD3,CDKN1B,PIK3CB
HIPPO signaling	0	1		0.069	RASSF6,PPP2R5A,PPP1R3C,PPP1R12A,SKP2,PPP2R1B
HMGB1 Signaling	0	1	3.16228	0.0758	JUN,KRAS,IL18,IL1B,RRAS2,IL1A,RHOT1,PIK3CB,MAPK9,FNBP1
Hematopoiesis from Pluripotent Stem Cells	0	1		0.0213	IL1A,
Heparan Sulfate Biosynthesis	0	1		0.0513	Ces1e,HS2ST1,SULT1B1,SULT1C2
Heparan Sulfate Biosynthesis (Late Stages)	0	1		0.0563	Ces1e,HS2ST1,SULT1B1,SULT1C2
Hepatic Cholestasis	0	1		0.0755	JUN,IL1RL1,IL18,SREBF1,IL1B,PRKCA,PRKD3,NR1H4,IL1A,ABCC3,MAPK9,NR1I2
Hepatic Fibrosis / Hepatic Stellate Cell Activation	0	1		0.0538	IL1RL1,COL4A3BP,IL1B,IL1A,EDNRB,COL22A1,TGFBR1,CCL21,HGF,COL9A1
Human Embryonic Stem Cell Pluripotency	0	1		0.0493	NANOG,INHBA,BMP5,KLK3,TGFBR1,PIK3CB,S1PR1
Huntington's Disease Signaling	0	1	-0.333333	0.0643	JUN,HDAC2,PRKD3,YKT6,TAF9B,PSME2,PIK3CB,CASP6,VTI1A,PRKCA,TCERG1,POLR2D,CASP3,POLR2G,MAPK9,CASP7
IGF-1 Signaling	0	1	1.63299	0.066	JUN,KRAS,CYR61,RRAS2,SOCS6,SOCS2,PIK3CB
IL-1 Signaling	0	1		0.0326	JUN,IL1A,MAPK9
IL-10 Signaling	0	1		0.0725	JUN,IL1RL1,IL18,IL1B,IL1A
IL-12 Signaling and Production in Macrophages	0	1		0.0548	JUN,IL18,PRKCA,PRKD3,PPARG,PIK3CB,MAPK9,IFNA4
IL-15 Signaling	0	1		0.0395	KRAS,RRAS2,PIK3CB
IL-17 Signaling	0	1		0.0706	JUN,KRAS,MMP3,RRAS2,PIK3CB,MAPK9
IL-17A Signaling in Airway Cells	0	1		0.0513	PTEN,CCL20,PIK3CB,MAPK9
IL-17A Signaling in Fibroblasts	0	1		0.0571	JUN,LCN2
IL-2 Signaling	0	1		0.0625	JUN,KRAS,RRAS2,PIK3CB
IL-3 Signaling	0	1	2.44949	0.0723	JUN,KRAS,RRAS2,PRKCA,PRKD3,PIK3CB
IL-4 Signaling	0	1		0.069	KRAS,INPP5F,RRAS2,HLA-DQB1,NFAT5,PIK3CB
IL-6 Signaling	0	1	2.33333	0.0703	JUN,KRAS,IL1RL1,IL18,IL1B,RRAS2,IL1A,PIK3CB,MAPK9
IL-7 Signaling Pathway	0	1	-0.447214	0.0549	JUN,CDKN1B,PIK3CB,HGF,Igh
IL-8 Signaling	0	1	2.52982	0.051	JUN,KRAS,RRAS2,PRKCA,PRKD3,ITGAX,RHOT1,PIK3CB,MAPK9,FNBP1
IL-9 Signaling	0	1		0.0444	SOCS2,PIK3CB
ILK Signaling	0	1	0.632456	0.0558	JUN,PTEN,PPP2R5A,PPP1R12A,HIF1A,CASP3,RHOT1,PPP2R1B,PIK3CB,MAPK9,FNBP1
Induction of Apoptosis by HIV1	0	1		0.0328	CASP3,MAPK9
Insulin Receptor Signaling	0	1	1.66667	0.0709	KRAS,PTEN,PPP1R3C,INPP5F,RRAS2,PPP1R12A,STXBP4,EIF2B3,EIF4E,PIK3CB
Integrin Signaling	0	1	1.73205	0.0599	KRAS,PTEN,RRAS2,PPP1R12A,ITGAX,PIK3CB,Arf2,ITGA1,RALA,RAP1B,RHOT1,ITGA5,FNBP1
Interferon Signaling	0	1		0.0278	PIAS1,
Intrinsic Prothrombin Activation Pathway	0	1		0.0732	KLK14,KLK3,KLK7
Isoleucine Degradation I	0	1		0.0714	DLD,
LXR/RXR Activation	0	1	0.377964	0.0744	IL1RL1,CD36,IL18,SREBF1,IL1B,NR1H4,IL1A,RXRG,ACACA
Leptin Signaling in Obesity	0	1		0.0116	PIK3CB,
Leukocyte Extravasation Signaling	0	1	1.80739	0.0711	CXCL12,ARHGAP6,PRKD3,FER,PIK3CB,RAPGEF3,ITGA1,MMP3,PRKCA,RAP1B,TEC,ARHGAP12,ITGA5,MAPK9,MMP14
Lipid Antigen Presentation by CD1	0	1		0.0385	CD1D,
Lymphotoxin β Receptor Signaling	0	1		0.0299	CASP3,PIK3CB
MIF Regulation of Innate Immunity	0	1		0.0465	JUN,MAPK9
MSP-RON Signaling Pathway	0	1		0.0556	KLK14,KLK3,KLK7,PIK3CB
Mechanisms of Viral Exit from Host Cells	0	1		0.0732	CHMP2B,PRKCA,PRKD3
Melanocyte Development and Pigmentation Signaling	0	1	2	0.0408	KRAS,RRAS2,RPS6KA3,PIK3CB
Melatonin Degradation I	0	1		0.0667	Cyp2c40 (includes others),CYP2C8,SULT1B1,SULT1C2
Melatonin Signaling	0	1		0.0417	PRKCA,PRKD3,MTNR1A
Methionine Degradation I (to Homocysteine)	0	1		0.0476	NSUN4,
Methylglyoxal Degradation III	0	1		0.0556	CYP4A11,
Mevalonate Pathway I	0	1		0.0769	IDI1,
Mismatch Repair in Eukaryotes	0	1		0.0625	MLH1,
Mitochondrial Dysfunction	0	1		0.0592	MT-ATP6,VDAC3,COX17,VDAC2,CASP3,ATPAF1,MAPK9,MT-ND6,NDUFS1,NDUFAF2
Molecular Mechanisms of Cancer	0	1		0.074	JUN,BMP5,PIK3CB,MAX,RAPGEF3,CFLAR,RHOT1,TGFBR1,MAPK9,CASP7,FNBP1,KRAS,E2F5,CDK7,RRAS2,PRKD3,RBPJ,CDK8,SYNGAP1,CASP6,SMAD9,PRKCA,CDKN1B,HIF1A,RALA,RAP1B,CASP3,RB1,ITGA5
Mouse Embryonic Stem Cell Pluripotency	0	1	1.34164	0.0472	NANOG,KRAS,RRAS2,PIK3CB,SMAD9
Myc Mediated Apoptosis Signaling	0	1		0.0714	KRAS,RRAS2,CASP3,PIK3CB,MAPK9
NF-κB Signaling	0	1	2.33333	0.0611	KRAS,TANK,HDAC2,IL18,TDP2,IL1B,RRAS2,IL1A,UBE2N,TGFBR1,PIK3CB
NGF Signaling	0	1	2.44949	0.0496	KRAS,RRAS2,RPS6KA3,RAP1B,PIK3CB,MAPK9
Natural Killer Cell Signaling	0	1		0.0744	KRAS,Klra7 (includes others),INPP5F,RRAS2,PRKCA,PRKD3,KIR3DL3,PIK3CB,FCGR3A/FCGR3B
Netrin Signaling	0	1		0.0256	NFAT5,
Neuroinflammation Signaling Pathway	0	1	1	0.055	JUN,CXCL12,IL1B,HLA-DQB1,KLK3,PIK3CB,GABRR1,GDNF,CFLAR,IL18,MMP3,CASP3,NFAT5,TGFBR1,MAPK9,NFE2L2,IFNA4
Neuropathic Pain Signaling In Dorsal Horn Neurons	0	1	2	0.0348	PRKCA,PRKD3,CAMK1D,PIK3CB
Neuroprotective Role of THOP1 in Alzheimer's Disease	0	1		0.0336	MME,KLK3,KLK7,Prss30
Neurotrophin/TRK Signaling	0	1	1.34164	0.0649	JUN,KRAS,RRAS2,KLK3,PIK3CB
Nicotine Degradation II	0	1		0.0328	Cyp2c40 (includes others),CYP2C8
Nicotine Degradation III	0	1		0.0385	Cyp2c40 (includes others),CYP2C8
Nitric Oxide Signaling in the Cardiovascular System	0	1	2	0.0357	PRKCA,PRKD3,PRKAA1,PIK3CB
Non-Small Cell Lung Cancer Signaling	0	1	2	0.0779	KRAS,RRAS2,PRKCA,RXRG,RB1,PIK3CB
Noradrenaline and Adrenaline Degradation	0	1		0.0526	ALDH3A2,RDH14
Notch Signaling	0	1		0.0263	RBPJ,
Nur77 Signaling in T Lymphocytes	0	1		0.0536	HDAC2,HLA-DQB1,CASP3
OX40 Signaling Pathway	0	1		0.0513	JUN,HLA-DQB1,H2-T22,MAPK9
Osteoarthritis Pathway	0	1	-0.534522	0.0711	BGLAP,IL1RL1,IL1B,PRKAA1,RBPJ,PPARG,CASP6,SMAD9,MMP3,HIF1A,GDF5,CASP3,TGFBR1,ITGA5,CASP7
Ovarian Cancer Signaling	0	1		0.0486	KRAS,PTEN,RRAS2,MLH1,RB1,LHCGR,PIK3CB
Oxidative Ethanol Degradation III	0	1		0.0526	ALDH3A2,
Oxidative Phosphorylation	0	1		0.037	MT-ATP6,COX17,ATPAF1,NDUFS1
P2Y Purigenic Receptor Signaling Pathway	0	1	2.44949	0.0448	JUN,KRAS,RRAS2,PRKCA,PRKD3,PIK3CB
PAK Signaling	0	1	1.88982	0.07	KRAS,RRAS2,CASP3,PAK1IP1,PIK3CB,ITGA5,MAPK9
PCP pathway	0	1		0.0328	JUN,MAPK9
PDGF Signaling	0	1	2.44949	0.0667	JUN,KRAS,INPP5F,RRAS2,PRKCA,PIK3CB
PI3K Signaling in B Lymphocytes	0	1	1.63299	0.0538	JUN,KRAS,PTEN,RRAS2,PLEKHA1,NFAT5,PIK3CB
PKCθ Signaling in T Lymphocytes	0	1	2.44949	0.0458	JUN,KRAS,RRAS2,HLA-DQB1,NFAT5,PIK3CB
PPARα/RXRα Activation	0	1	0.57735	0.0739	JUN,KRAS,ACADL,IL1RL1,IL1B,RRAS2,Cyp2c40 (includes others),PRKAA1,CD36,PRKCA,CYP2C8,CAND1,TGFBR1
PTEN Signaling	0	1	-0.333333	0.0756	KRAS,PTEN,INPP5F,RRAS2,CDKN1B,CASP3,TGFBR1,PIK3CB,ITGA5
PXR/RXR Activation	0	1		0.0769	ALDH3A2,NR1I3,CYP2C8,ABCC3,NR1I2
Pancreatic Adenocarcinoma Signaling	0	1	2.23607	0.0667	KRAS,E2F5,CDKN1B,RALA,TGFBR1,RB1,PIK3CB,MAPK9
Parkinson's Signaling	0	1		0.0625	CASP3,
Paxillin Signaling	0	1	2.23607	0.0625	KRAS,ITGA1,RRAS2,ITGAX,PIK3CB,ITGA5,MAPK9
Phagosome Formation	0	1		0.0769	MBL2,PRKCA,PRKD3,ITGAX,RHOT1,PIK3CB,FCER1A,ITGA5,FCGR3A/FCGR3B,FNBP1
Phagosome Maturation	0	1		0.0608	TUBB2A,Ctsr,Dync1i2,ATP6V1D,VTI1A,VPS16,RAB5A,YKT6,TPO
Phenylalanine Degradation IV (Mammalian, via Side Chain)	0	1		0.0714	ALDH3A2,
Phosphatidylglycerol Biosynthesis II (Non-plastidic)	0	1		0.0385	PGS1,
Phospholipase C Signaling	0	1	2.49615	0.0586	KRAS,HDAC2,RRAS2,PRKD3,PPP1R12A,RPS6KA3,RAPGEF3,PRKCA,RALA,RAP1B,RHOT1,NFAT5,ITGA5,FNBP1
Phototransduction Pathway	0	1		0.0755	RGR,CNGA1,RHO,GNGT2
Production of Nitric Oxide and Reactive Oxygen Species in Macrophages	0	1	0.904534	0.0619	JUN,PPP2R5A,PPP1R3C,PRKCA,PRKD3,PPP1R12A,RAP1B,RHOT1,PPP2R1B,PIK3CB,MAPK9,FNBP1
Protein Kinase A Signaling	0	1	-0.447214	0.0558	PTPN9,AKAP10,TDP2,PTEN,PRKD3,PPP1R12A,DUSP11,PTPN3,RHO,PHKG2,DUSP22,CDC26,PDE8A,CREM,PPP1R3C,PRKCA,RAP1B,CNGA1,DUSP6,NFAT5,TGFBR1,CDC27
Putrescine Degradation III	0	1		0.0476	ALDH3A2,
Pyrimidine Deoxyribonucleotides De Novo Biosynthesis I	0	1		0.0435	NME7,
Pyrimidine Ribonucleotides De Novo Biosynthesis	0	1		0.0652	NME7,DHX9,DDX3X
Pyrimidine Ribonucleotides Interconversion	0	1		0.0682	NME7,DHX9,DDX3X
RAN Signaling	0	1		0.0588	RAN,
RANK Signaling in Osteoclasts	0	1		0.0294	JUN,PIK3CB,MAPK9
Rac Signaling	0	1	2.44949	0.0517	JUN,KRAS,RRAS2,PIP4K2B,PIK3CB,ITGA5
Reelin Signaling in Neurons	0	1		0.0652	PAFAH1B2,ITGA1,PAFAH1B1,PIK3CB,ITGA5,MAPK9
Regulation of Actin-based Motility by Rho	0	1	1.34164	0.0568	PPP1R12A,PIP4K2B,RHOT1,ITGA5,FNBP1
Regulation of IL-2 Expression in Activated and Anergic T Lymphocytes	0	1		0.075	JUN,KRAS,RRAS2,TGFBR1,NFAT5,MAPK9
Regulation of the Epithelial-Mesenchymal Transition Pathway	0	1		0.0529	KRAS,RRAS2,HIF1A,RBPJ,mir-192,ZEB1,TGFBR1,mir-8,PIK3CB,HGF
Relaxin Signaling	0	1		0.0318	JUN,PDE8A,TDP2,RAP1B,PIK3CB
Renin-Angiotensin Signaling	0	1	2.64575	0.0579	JUN,KRAS,RRAS2,PRKCA,PRKD3,PIK3CB,MAPK9
Retinoic acid Mediated Apoptosis Signaling	0	1		0.0645	CFLAR,CASP3,RXRG,IFNA4
RhoA Signaling	0	1	-0.447214	0.0407	ARHGAP6,SEPT7,PPP1R12A,PIP4K2B,ARHGAP12
RhoGDI Signaling	0	1	-1.66667	0.0511	ARHGAP6,PRKCA,PPP1R12A,PIP4K2B,RHOT1,DGKZ,ARHGAP12,ITGA5,FNBP1
Role of BRCA1 in DNA Damage Response	0	1		0.075	E2F5,RAD50,PBRM1,MLH1,HLTF,RB1
Role of Cytokines in Mediating Communication between Immune Cells	0	1		0.0741	IL18,IL1B,IL1A,IFNA4
Role of IL-17A in Arthritis	0	1		0.0435	CCL20,PIK3CB,MAPK9
Role of IL-17A in Psoriasis	0	1		0.0769	CCL20,
Role of IL-17F in Allergic Inflammatory Airway Diseases	0	1		0.0444	IL1B,RPS6KA3
Role of JAK family kinases in IL-6-type Cytokine Signaling	0	1		0.04	MAPK9,
Role of JAK1 and JAK3 in γc Cytokine Signaling	0	1		0.0423	KRAS,RRAS2,PIK3CB
Role of JAK1, JAK2 and TYK2 in Interferon Signaling	0	1		0.0417	TSHB,
Role of Lipids/Lipid Rafts in the Pathogenesis of Influenza	0	1		0.0435	IFNA4,
Role of Macrophages, Fibroblasts and Endothelial Cells in Rheumatoid Arthritis	0	1		0.0547	JUN,KRAS,CSNK1A1,CXCL12,IL1RL1,IL1B,RRAS2,PRKD3,PIK3CB,IL18,MMP3,PRKCA,IL1A,Prss1 (includes others),NFAT5,MAPK9,FCGR3A/FCGR3B
Role of NANOG in Mammalian Embryonic Stem Cell Pluripotency	0	1	1	0.0579	NANOG,KRAS,BMP5,RRAS2,RIF1,PIK3CB,SMAD9
Role of NFAT in Cardiac Hypertrophy	0	1		0.0521	KRAS,CSNK1A1,HDAC2,RRAS2,PRKCA,PRKD3,TGFBR1,CAMK1D,PIK3CB,MAPK9
Role of NFAT in Regulation of the Immune Response	0	1	2.12132	0.0489	JUN,KRAS,CSNK1A1,RRAS2,HLA-DQB1,NFAT5,PIK3CB,FCER1A,FCGR3A/FCGR3B
Role of Osteoblasts, Osteoclasts and Chondrocytes in Rheumatoid Arthritis	0	1		0.0647	JUN,BGLAP,CSNK1A1,IL1RL1,BMP5,IL1B,PIK3CB,SMAD9,IL18,MMP3,IL1A,NFAT5,ITGA5,MAPK9,MMP14
Role of PI3K/AKT Signaling in the Pathogenesis of Influenza	0	1		0.0506	MLH1,PIK3CB,PLAC8,IFNA4
Role of PKR in Interferon Induction and Antiviral Response	0	1		0.0488	EIF2S1,CASP3
Role of Wnt/GSK-3β Signaling in the Pathogenesis of Influenza	0	1		0.026	CSNK1A1,IFNA4
SAPK/JNK Signaling	0	1	2.23607	0.0481	JUN,KRAS,RRAS2,PIK3CB,MAPK9
Semaphorin Signaling in Neurons	0	1		0.0385	RHOT1,FNBP1
Serotonin Degradation	0	1		0.0571	ALDH3A2,RDH14,SULT1B1,SULT1C2
Sertoli Cell-Sertoli Cell Junction Signaling	0	1		0.0618	JUN,TUBB2A,KRAS,PTEN,RRAS2,CLINT1,MPP6,AGGF1,MTMR2,ITGA5,MAPK9
Signaling by Rho Family GTPases	0	1	2.33333	0.0359	JUN,SEPT7,PPP1R12A,PIP4K2B,RHOT1,PIK3CB,ITGA5,MAPK9,FNBP1
Sonic Hedgehog Signaling	0	1		0.0333	CCNB1,
Sperm Motility	0	1	0.377964	0.0635	PAFAH1B2,PAFAH1B1,PRKCA,PRKD3,Pla2g2a,CNGA1,PLB1,NPPA
Sphingosine-1-phosphate Signaling	0	1	0.377964	0.064	ACER3,CASP3,RHOT1,PIK3CB,CASP7,CASP6,S1PR1,FNBP1
Superpathway of Cholesterol Biosynthesis	0	1		0.0357	IDI1,
Superpathway of Geranylgeranyldiphosphate Biosynthesis I (via Mevalonate)	0	1		0.0588	IDI1,
Superpathway of Inositol Phosphate Compounds	0	1		0.0733	PTEN,INPP5F,PPP1R12A,DUSP11,PHOSPHO1,SET,MTMR2,PIK3CB,STYX,PPP2R5A,UBLCP1,PIP4K2B,SACM1L,RNGTT,NUDT11,IGBP1,NUDT12
Superpathway of Melatonin Degradation	0	1		0.0615	Cyp2c40 (includes others),CYP2C8,SULT1B1,SULT1C2
Synaptic Long Term Depression	0	1	0.632456	0.068	KRAS,PAFAH1B2,PAFAH1B1,PPP2R5A,RRAS2,PRKCA,PRKD3,Pla2g2a,PPP2R1B,PLB1
Synaptic Long Term Potentiation	0	1	0.707107	0.0656	KRAS,PPP1R3C,RRAS2,PRKCA,PRKD3,PPP1R12A,RAP1B,RAPGEF3
T Cell Receptor Signaling	0	1		0.055	JUN,KRAS,RRAS2,TEC,NFAT5,PIK3CB
T Helper Cell Differentiation	0	1		0.0423	IL18,HLA-DQB1,TGFBR1
TNFR2 Signaling	0	1		0.0667	JUN,TANK
TR/RXR Activation	0	1		0.0714	TSHB,SREBF1,HIF1A,UCP3,RXRG,PIK3CB,ACACA
TREM1 Signaling	0	1	0.447214	0.0667	IL1RL1,IL18,IL1B,ITGAX,ITGA5
Tec Kinase Signaling	0	1	2.33333	0.0533	PRKCA,PRKD3,RHOT1,TEC,PIK3CB,FCER1A,ITGA5,MAPK9,FNBP1
Th1 Pathway	0	1	2	0.0301	mir-146,IL18,HLA-DQB1,PIK3CB
Th1 and Th2 Activation Pathway	0	1		0.0492	JUN,mir-146,IL1RL1,IL18,HLA-DQB1,CCR8,TGFBR1,PIK3CB,S1PR1
Th2 Pathway	0	1	-1	0.0473	JUN,IL1RL1,HLA-DQB1,CCR8,TGFBR1,PIK3CB,S1PR1
Thrombin Signaling	0	1	2.33333	0.0443	KRAS,RRAS2,PRKCA,PRKD3,PPP1R12A,RHOT1,CAMK1D,PIK3CB,FNBP1
Thyroid Hormone Metabolism II (via Conjugation and/or Degradation)	0	1		0.0526	SULT1B1,SULT1C2
Tight Junction Signaling	0	1		0.0479	JUN,CSTF3,VTI1A,PTEN,PPP2R5A,YKT6,TGFBR1,PPP2R1B
Toll-like Receptor Signaling	0	1	1.34164	0.0658	JUN,IL1RL1,IL18,IL1B,IL1A
Triacylglycerol Biosynthesis	0	1		0.0222	PPP2R2D,
Triacylglycerol Degradation	0	1		0.0784	DDHD2,Ces1e,ABHD2,LIPG
Type I Diabetes Mellitus Signaling	0	1	0.816497	0.0642	IL1B,HLA-DQB1,CASP3,SOCS6,SOCS2,PIAS1,MAPK9
Type II Diabetes Mellitus Signaling	0	1	1.41421	0.0781	CD36,GCK,PRKCA,PRKD3,PRKAA1,SOCS6,SOCS2,PPARG,PIK3CB,MAPK9
UVA-Induced MAPK Signaling	0	1	2.64575	0.0755	JUN,KRAS,RRAS2,PRKCA,RPS6KA3,CASP3,PIK3CB,MAPK9
Unfolded protein response	0	1		0.0545	SREBF1,PPARG,NFE2L2
VEGF Family Ligand-Receptor Interactions	0	1	2.23607	0.0568	KRAS,RRAS2,PRKCA,PRKD3,PIK3CB
Valine Degradation I	0	1		0.0556	DLD,
Virus Entry via Endocytic Pathways	0	1		0.0784	KRAS,ITGA1,RRAS2,PRKCA,PRKD3,PIK3CB,ITGA5,TFRC
Vitamin-C Transport	0	1		0.0667	TXNRD3,
Wnt/Ca+ pathway	0	1		0.0317	PRKCA,NFAT5
Wnt/β-catenin Signaling	0	1	-0.447214	0.0349	JUN,CSNK1A1,PPP2R5A,TGFBR1,PPP2R1B,TLE4
cAMP-mediated signaling	0	1	-0.83205	0.0617	AKAP10,TDP2,CAMK1D,FFAR3,OPRL1,RAPGEF3,PDE8A,CREM,CNGA1,DUSP6,MC5R,LHCGR,S1PR1,XCR1
eNOS Signaling	0	1	2	0.0468	PRKCA,PRKD3,PRKAA1,CASP3,NOSTRIN,AQP7,CNGA1,PIK3CB
fMLP Signaling in Neutrophils	0	1	2.44949	0.0488	KRAS,RRAS2,PRKCA,PRKD3,NFAT5,PIK3CB
iCOS-iCOSL Signaling in T Helper Cells	0	1	1	0.0413	PTEN,HLA-DQB1,PLEKHA1,NFAT5,PIK3CB
iNOS Signaling	0	1		0.0222	JUN,
nNOS Signaling in Neurons	0	1		0.0426	PRKCA,PRKD3
p38 MAPK Signaling	0	1	1.63299	0.0583	IL1RL1,IL18,IL1B,RPS6KA3,IL1A,TGFBR1,MAX
p53 Signaling	0	1	0.377964	0.0721	JUN,PTEN,STAG1,HIF1A,RB1,PIAS1,PIK3CB,CASP6
p70S6K Signaling	0	1	1.13389	0.053	KRAS,PPP2R5A,RRAS2,PRKCA,PRKD3,PPP2R1B,PIK3CB
tRNA Splicing	0	1		0.0732	PDE8A,TDP2,TSEN15
α-Adrenergic Signaling	0	1	2.23607	0.0581	KRAS,RRAS2,PRKCA,PRKD3,PHKG2
γ-glutamyl Cycle	0	1		0.0714	CHAC2,

## Sheet: IPS upstream analyses
Upstream Regulators for alb-SREBP1a vs alb-SREBP-1a∆P
Upstream Regulator	Expr Fold Change	Molecule Type	Predicted Activation State	Activation z-score	Notes	Bias Term	Bias-corrected z-score	p-value of overlap	Target molecules in dataset	Mechanistic Network
HNF4A		transcription regulator		1.952		0.145	1.171	4.34e-13	ABCC3,ABCF3,AGTPBP1,AS3MT,ATG4C,ATP6V1D,ATP7B,BCCIP,BET1,BMP2K,BMP5,C11orf58,C1D,C8orf4,CAPZA2,CBLL1,CBX3,CCDC25,CCDC47,CCDC90B,CCNB1,CCNH,CCNT1,CCT8,CD1D,CDK8,CDKAL1,CDKN1B,CETN2,CFAP20,CHCHD5,CHMP1B,CIAO1,CLPX,CNBP,COX17,CTDSPL2,CUL5,CWC15,CYLD,CYP26A1,CYP2C8,DCAF13,DDX10,DMP1,DNAJB4,DPH6,DPM1,DUSP11,DUSP6,E2F5,ECI2,EED,EFNA1,ERI2,FABP2,FOXJ3,FYCO1,G0S2,G3BP2,GABPA,GFM1,GOLGA4,GOLIM4,GPALPP1,GT…
GATA2		transcription regulator	Inhibited	-2.248		0.074	-2.608	3.05e-06	4930467E23Rik (includes others),AR,CACNG2,CCL21,CCR8,CD36,CDKN1B,CLEC4E,CLPS,Cma2/Mcpt9,CSTA,Cyp2c40 (includes others),Ear2 (includes others),ECT2L,ETV6,FCER1A,Gm10408 (includes others),Gm5416,Gm9733,GP9,Grifin,GUCA2A,HHEX,Igh,IL1RL1,KHDRBS3,KLK3,KRT31,LCN2,Mcpt1,Mcpt2,MCTP2,MRGPRX3,Mrln,MYO18B,Ngp,NPPA,PBX1,PLB1,PLK2,PPARG,Prl3d1 (includes others),Prss1 (includes others),REG1A,RNASE2,RXRG,SKP2,S…
ACOX1		enzyme		-1.339		-0.085	-0.935	1.71e-05	ACADL,Akr1c12/Akr1c13,CBR1,CD36,CXCL12,CYP26A1,CYP2C8,Cyp3a25 (includes others),CYP4A11,Cyp4a14,ETS2,FABP2,GSDMC,HSD3B1,LCN2,MBL2,NFE2L2,PDK4,PEX11A,PIGP,QPCT,RBM3,Saa3,UGCG,Vnn3	ACOX1,PPARA
RORC		ligand-dependent nuclear receptor						6.11e-05	ABCD2,ARNTL,B3GALT1,CCL20,CCNB1,CD36,Cyp2b13/Cyp2b9,CYP2C8,Cyp3a25 (includes others),CYP4A11,Cyp4a14,HIF1A,HPGD,HSD3B1,IL1A,IL1B,LCN2,LRTM1,Mt1,Mt2,NR1I3,PPP1R3C,RDH16,SLC16A7,Slco1a4
RORA		ligand-dependent nuclear receptor		-0.388		0.238	-1.089	6.26e-05	ABCD2,ARNTL,B3GALT1,CCNB1,CD36,Cxcl9,Cyp2b13/Cyp2b9,CYP2C8,Cyp3a25 (includes others),CYP4A11,Cyp4a14,FABP3,HPGD,HSD3B1,IL18,IL1B,LCN2,LRTM1,Mcpt1,Mt1,Mt2,NR1I3,PPP1R3C,RDH16,Saa3,SLC16A7,Slco1a4,SREBF1,UCP3
SLC13A1	-1.66	transporter		-0.728		-0.048	-0.528	0.000168	ANKS4B,CLPX,Cyp2b13/Cyp2b9,Cyp3a25 (includes others),Defa3 (includes others),Defa6,FABP2,G0S2,GFM1,HNMT,Igtp,KHDRBS3,MPP6,MRGPRX3,Mt1,PBX1,Xlr3c (includes others)
PPARA		ligand-dependent nuclear receptor	Activated	2.768		0.125	2.017	0.000213	ABCD2,Acaa1b,ACACA,ACADL,ADAM10,ALDH3A2,AQP7,Ccl2,CCNB1,CCNT1,CD36,CXCL12,Cyp2c40 (includes others),CYP2C8,CYP4A11,Cyp4a14,DR1,ECI2,FABP2,FABP3,G0S2,GCK,Gsta4,H2AFZ,HGF,HIF1A,Hmgn2 (includes others),HSD17B11,HSD3B1,IDI1,IL1B,LIPG,MBL2,Mcpt1,MLYCD,MTNR1A,NFE2L2,NPPA,NR1I2,PCTP,PDK4,PEX11A,PPARG,QPCT,RETSAT,RTN4,SOCS2,SREBF1,UCP3,VNN1
EGLN1		enzyme		-1.503		-0.064	-1.309	0.00071	Ccl2,CCL20,CDKN1B,EGLN3,HIF1A,IL1A,IL1B,INHBA,MMP3,PDK1,PRLR,TGFBR1
HSF2	1.66	transcription regulator		1.195	bias	0.286	0.443	0.000914	CCT8,HIF1A,IL1B,JUN,LHCGR,PSMA1,PSMA5,PSMD10,STAG2
BCL11B		transcription regulator	Inhibited	-3.11	bias	0.318	-4.098	0.000988	TGFBR1,Vmn1r171 (includes others),Vmn1r180 (includes others),Vmn1r47/Vmn1r48,Vmn1r49 (includes others),Vmn1r51 (includes others),Vmn1r63 (includes others),Vmn2r26 (includes others),Vmn2r32 (includes others),Vmn2r88 (includes others)
Gm15807/Hmgn5	1.72	other						0.0012	ATP6AP2,CCL21,Celf1,EAPP,Scgb2b27 (includes others),Srsf5,SUMO1,TANK
RNF40		enzyme		1	bias	0.445	0.111	0.00127	BGLAP,CXCL12,PDK4,PPARG
CFTR		ion channel		1.934		-0.035	2.064	0.00156	Acaa1b,Cma2/Mcpt9,Cyp2c40 (includes others),Cyp3a25 (includes others),CYP4A11,FABP2,HDAC2,HPGD,HSD17B11,IDI1,KCNJ1,Mcpt1,Mcpt2,Saa3
IL10RA		transmembrane receptor		-0.746		0.015	-0.833	0.00157	ADGRL2,ATOH1,CD1D,CD36,CLEC12A,CLEC4E,Cxcl9,Cyp2c40 (includes others),CYR61,DDHD1,EDNRB,FOXF1,Gdap10,GSDMC,Gsta4,H2-T22,HGF,HMCN1,HPGD,IFI16,IL1A,IL1B,INHBA,Irgm1,KLK3,LCN2,MLKL,Pla2g2a,Retnla,RNF213,S1PR1,Saa3,SAMHD1,SIRPB1,Speer4a (includes others),SULT1C2
APOB		transporter						0.00183	ACACA,CD36,NPPA,PPARG,PSMA7,PSMC6,PSME2,SREBF1
COCH		other		-1	bias	0.334	-1.667	0.00216	Ccl2,IL18,IL1B,NANOG
KRT16	-1.56	other		1.982	bias	-0.445	2.864	0.00216	Defb3,Defb4,KRT6B,Stfa1 (includes others)
OGG1		enzyme		0.132	bias	0.346	-0.555	0.00216	CCL20,HIF1A,IL1A,IL1B
RIPK3		kinase		1.165	bias	0.346	0.487	0.00216	Ccl2,IL18,IL1A,IL1B
TNIP1		other						0.00223	CCL20,Defb4,IL1B,KLK14,LCN2,Saa3,Serpinb3b/Serpinb3c,Sprr2b
INS		other		0.741		0.083	0.402	0.00256	ACACA,ACADL,ADAM10,ALDH3A2,Ccl2,CD36,CUL5,CYR61,EIF4E,GCK,HGF,HIF1A,JUN,PLK2,PPARG,PPM1B,RDH16,SREBF1,TFAM,UGCG	INS,PPARA
EHHADH		enzyme	Inhibited	-2.236	bias	-0.445	-1.242	0.00261	CD36,CYP4A11,Cyp4a14,PDK4,PEX11A	EHHADH,PPARA
CASP1		peptidase		1.886		0.157	1.467	0.0027	ACACA,Ccl2,IL18,IL1A,IL1B,MLKL,PPARG,SREBF1
MLYCD	1.67	enzyme						0.00296	CD36,PDK4,UCP3
TRA2B		other						0.00296	NQO1,PPP1R12A,SMN1/SMN2
PLA2G10		enzyme		-0.343		-0.188	-0.02	0.00321	CD36,ETS2,Gm11568/Krtap9-1,IL1B,KRT31,Krtap16-3,Krtap19-1,Krtap21-1,Krtap4-7,Krtap5-1,Krtap5-4,KRTAP5-4,Krtap6-5,Krtap8-1,NABP1
SET	1.61	phosphatase	Inhibited	-2.828	bias	-0.283	-2.028	0.00324	BET1,H2AFZ,MRPL22,MRPS30,OR8A1,PTGES3,SLC16A7,ZCCHC17
NR1D1		ligand-dependent nuclear receptor						0.00385	ACACA,ARNTL,ATG5,BECN1,PDE8A,RGR,RHO,TSHB
CYP1B1		enzyme		-1.929		0.024	-2.006	0.00403	CBX3,CDKN1B,CYP26A1,ECI2,Mt1,Mt2,NQO1,SKP2,SLC46A3,SOCS2
IKBKG		kinase		0.71	bias	0.321	-0.548	0.00429	Ccl2,CFLAR,CXCL12,Defa3 (includes others),DUSP6,IFI16,IL1A,IL1B,LCN2,Mt1,Mt2,NPPA,PAX8,PPARG,PTEN,Rtp3,Saa3,TPO
MAPK9	1.62	kinase	Activated	2.56		0.197	1.717	0.00441	ACACA,Ccl2,CDKN1B,EIF4E,HIF1A,IFI16,IFNA4,IL18,IL1B,JUN,LMO7,LUC7L3,MMP3,NMI,PPARG,PTEN,SEM1,SREBF1,TSHB,Vnn3
15-LOX		group						0.00477	CD36,PPARG
BATF2		other						0.00477	CYR61,JUN
MUC16		other						0.00477	CCNB1,CFLAR
MYBPC1		other						0.00477	Ccl2,IL1A
ADRB3		g-protein coupled receptor		-0.849	bias	0.267	-1.377	0.0048	Ccl2,CXCL12,IL1B,JUN,UCP3
Cyclin E		group		1.067		0.148	0.774	0.0048	CDKN1B,DHFR,HIF1A,KRAS,RB1
NFE2L1		transcription regulator		0.816	bias	0.329	0.011	0.0054	CYP4A11,Cyp4a14,NQO1,PSMA6,PSMA7,PSMD12,TFAM
PRKCZ		kinase		0.568	bias	0.267	-0.121	0.0054	CASP3,CD1D,JUN,KRAS,LHCGR,NPPA,PHGDH
CASP4		peptidase						0.00562	IL18,IL1A,IL1B
Casp12		peptidase						0.00562	Ccl2,IL18,MMP3
ERCC3		enzyme						0.00562	CCNH,HPRT1,PRLR
WAC		other						0.00562	BGLAP,PDK4,PPARG
CD3		complex	Inhibited	-3.898	bias	-0.3	-1.748	0.00586	BECN1,BZW1,CASP3,CASP6,CCL20,CCNH,CDK7,CDKN1B,CFLAR,CLCN1,CREM,CUL4A,DUSP11,DUSP22,EIF4A3,EIF4E,ETS2,EXOSC8,FYB,GNL2,GTPBP4,HDAC2,HIF1A,HLA-DQB1,HMCN1,HOMER2,HS2ST1,IL1A,IL1B,JUN,KDM5D,KLK7,LTN1,NFAT5,NFE2L2,NPM1,PDCD5,PNP,PPARG,PRDX4,PSMA5,PSMA6,PSMC1,PSMD12,PTEN,PUM3,RB1,RBM3,RBPJ,RRAGA,SOCS2,SRSF7,SSB,STOM,TCEA1,TFRC,TMX3,TRA2A,VBP1,VDAC2,VDAC3
TNFRSF1A		transmembrane receptor	Activated	2.287		0.206	1.527	0.00632	ABCC3,CASP3,Ccl2,CCL20,CD36,CFLAR,CLCN3,CXCL13,EFNA1,IL1A,IL1B,JUN,LCN2,MMP14,NFE2L2,Ngp,NQO1,Saa3,Slco1a4,TFRC
PTTG1		transcription regulator	Inhibited	-2.425		0	-2.425	0.00645	CCNB1,HIF1A,MLH1,MLH3,REV3L,SUMO1,TLK1
TERC		other						0.00645	ARNTL,CDKN1B,Cyp2b13/Cyp2b9,CYP2C8,CYP4A11,Ngp,TUBB2A
CEBPD		transcription regulator		1.765		0.229	1.134	0.00671	AURKC,Ccl2,CCL20,CCNB1,CDC27,CDKN1B,HGF,HIF1A,IL1B,ITGAX,MMP3,PPARG,RB1,Saa3
LRAT		enzyme		0.832	bias	0.296	0.256	0.00717	CCNB1,CYP26A1,HGF,PDK4
RGS2		other	Activated	2	bias	0.296	1.407	0.00717	IL18,PPARG,SREBF1,Vnn3
GABPA	1.69	transcription regulator		0.747	bias	0.376	0.006	0.00728	NQO1,PPARG,RB1,SKP2,Srsf5,TFAM,UTRN,XRCC5
CDKN2A		transcription regulator		-0.828		-0.051	-0.565	0.00747	AMD1,CASP3,Ccl2,CCNB1,CCR8,CDKN1B,CXCL13,Cxcl9,DHFR,EED,EFNA1,FAM111A,HAUS1,IL1A,IL1B,JUN,KLK3,KRAS,MMP3,NANOG,NPAT,NPM1,POLD3,PSMA5,PTEN,RB1,RMI1,SKP2,UBR7,VPREB1,XCR1
IL31		other		-0.555		0.211	-1.022	0.00803	CCNB1,CDKN1B,RB1,Retnla,SOCS2
APC (complex)		complex						0.00933	CCNB1,CDKN1B,SKP2
Muscarinic cholinergic receptor		group						0.00933	CYR61,FMR1,JUN
KLF15		transcription regulator		1.365	bias	0.293	0.544	0.00968	ACADL,CD36,FABP3,MLYCD,NPPA,PDK4,PPARG,UCP3
PTGER4		g-protein coupled receptor		-1.756		-0.097	-1.36	0.00978	Ccl2,CCL20,Cxcl9,Fnbp1l,GDNF,HGF,IFI16,IFIH1,Igtp,IL18,IL1B,Irgm1,RNF213,RNF24,RTP4,S1PR1,STXBP4,TOR3A
Lymphotoxin		complex		0.555	bias	0.445	-0.432	0.0101	CXCL13,IFNA4,IL1A,IL1B,MMP3
HMGN1		transcription regulator						0.0109	Acaa1b,ATP6AP2,CCL21,G0S2,Srsf5,SUMO1
TARDBP		transcription regulator		1		0.135	0.729	0.0109	CASP3,Ccl2,CD36,IL1B,LCN2,MT-ND6
NFE2L2	1.56	transcription regulator	Activated	4.98	bias	0.295	3.204	0.0111	ABCC3,ABCG2,BGLAP,CBR1,Ccl2,CD36,COPS5,Cyp4a14,DDX50,DNAJB11,EIF2S1,EIF3E,ETV6,Gsta4,HPRT1,HSD3B1,IFRD1,IL1A,IL1B,KLK3,Mt1,NFE2L2,NQO1,NR1I3,PAFAH1B1,PHKA1,POMP,PPARG,PSMA1,PSMA5,PSMA6,PSMA7,PSMC1,PSMD1,PSMD12,PSMD5,RAN,SREBF1,TFAM,USP14,Xlr3c (includes others)
MERTK		kinase		0.931		0.012	0.901	0.0122	Cxcl9,HGF,IL18,IL1B,INHBA,Retnla,Vnn3
PLG		peptidase	Activated	2.041	bias	0.432	0.699	0.0124	BECN1,CYR61,EDNRB,IL1A,IL1B,IL1RL1,PIK3CB,RAB5A,RALA,RAPGEF3,RHO
Fibrinogen		complex		-0.447	bias	0.398	-1.337	0.0125	Ccl2,FCGR3A/FCGR3B,IL1B,Mcpt1,MMP14
MAT1A		enzyme		1.053		-0.106	1.283	0.0125	ACADL,CYP4A11,Cyp4a14,LTA4H,Mt1
CYP1A2		enzyme		-1.414		0.019	-1.469	0.0126	CBX3,CYP26A1,ECI2,Mt1,Mt2,NQO1,SLC46A3,SOCS2
AMPK		complex		1.129		0.066	0.903	0.0128	AACS,ACACA,AR,ATG5,Ccl2,CCNB1,CREBZF,CXCL12,HIF1A,IDH3A,MT-ATP6,PPARG,SREBF1,TFAM,UCP3
CD28		transmembrane receptor	Inhibited	-3.347		-0.217	-2.136	0.013	BZW1,CASP3,CASP6,CDK7,CDKN1B,CFLAR,CREM,CXCL13,DUSP22,EIF4E,FYB,GNL2,GTPBP4,HDAC2,HLA-DQB1,HOMER2,IFNA4,IL1B,JUN,LTN1,NR1I2,PNP,PRDX4,PSMA5,PSMA6,PSMD12,PTEN,PUM3,RRAGA,SOCS2,SSB,STOM,TFRC,TMX3,VBP1
BCO1		enzyme						0.0137	BCO2,PPARG
C1QTNF12		other						0.0137	Ccl2,IL1B
CRYAA/LOC102724652		other						0.0137	CASP3,CASP6
GTF2H1		transcription regulator						0.0137	CCNH,DHFR
Gamma tubulin		group						0.0137	CASP3,RB1
MAPK15		kinase						0.0137	AR,JUN
PMEPA1		other						0.0137	AR,KLK3
TRAF7		enzyme						0.0137	CFLAR,JUN
ZFAS1		other						0.0137	MMP14,ZEB1
FGF19		growth factor						0.0137	ACACA,CD36,Cyp4a14,FABP3,G0S2,GCK,HLA-DQB1,LCN2,MME,Saa3,SREBF1,TCEA1
GSTP1		enzyme						0.0137	CA8,CXCL13,Cyp3a25 (includes others),Folh1,Gm11568/Krtap9-1,GPHA2,GPR83,IL1B,KRT31,Krtap16-3,Krtap19-1,Krtap4-1/Krtap4-2,Krtap4-7,Krtap5-1,Krtap6-5,Krtap8-1,NFE2L2,NQO1,Olfr689 (includes others),Olfr711
SERPINE2		other						0.0141	Ccl2,CCL20,CCL21,CXCL13,Cxcl9,IL1A,IL1B
ATXN3	1.56	peptidase						0.0142	CXCL12,IL1RL1,UBE3A
MEDAG		other						0.0142	CD36,FABP2,PPARG
SMN1/SMN2	1.52	other						0.0142	Ccl2,SMN1/SMN2,UTRN
TRPC4AP		transporter						0.0142	NOP56,NPM1,SLC25A21
LMNA		other		1.969		-0.011	1.991	0.0146	AF366264 (includes others),AI987944 (includes others),CAMK1D,COG3,IFIH1,Irgm1,JUN,Klra7 (includes others),LYSMD3,Mapre2,MBIP,MMP14,MMP3,NPPA,PCGF6,PTEN,RB1,RBMS1,SELENOS,SLN,TEC,THUMPD3,TOP1,TTC27,ZNF426,ZSCAN26
LONP1		peptidase						0.0147	CALU,DLD,IDH3A,MRPL18,MRPS22,MRPS31,MT-ATP6,MT-ND6,TFAM,VDAC2
IL17RA		transmembrane receptor		0.149	bias	0.383	-0.765	0.0152	Ccl2,CCL20,CXCL12,IL1A,IL1B,MMP3
FABP4		transporter		-0.463		0.106	-0.697	0.0153	Ccl2,CD36,IL1A,IL1B,PPARG
LTB		cytokine		-0.271	bias	0.402	-1.152	0.0153	Ccl2,CXCL13,Glycam1,IL1B,Klra7 (includes others)
MAP3K8		kinase		1.097		0.051	0.886	0.0155	Apol7e (includes others),C130026I21Rik (includes others),Ccl2,CCL20,CDKN1B,DUSP6,ECI2,GCA,IFNA4,IL18,IL1A,IL1B,INHBA,JUN,MMP3,RNMT,TXNIP,Vnn3
TLR4		transmembrane receptor		1.046	bias	0.331	-0.54	0.0159	CASP7,Ccl2,CCL20,CFLAR,COL4A3BP,Cxcl9,CYR61,Defb3,E2F5,EFNA1,GDNF,HHEX,IFI16,IFNA4,Igtp,IL18,IL1A,IL1B,INHBA,Irgm1,LCN2,LILRB4,LYST,LZTFL1,METTL1,MT-ND6,NMI,NR1H4,NR1I3,ORMDL1,PLK2,PPARG,TFRC,Trim12a,UGCG,Vnn3
TRIM24		transcription regulator	Inhibited	-2.887	bias	-0.434	-1.383	0.0159	CNOT6,DDX60,DHX58,IFIH1,Igtp,Irgm1,NMI,PLAC8,PRPS2,RTP4,SAMD9L,SAMHD1,SOCS2
CST5		other	Inhibited	-4.642		-0.216	-3.48	0.0168	ARHGAP12,BRIX1,CNBP,DHX9,DKC1,DNAJB11,DNAJB4,DR1,EEF1B2,FER,HS2ST1,IGBP1,NIFK,NOC3L,NPAS2,NT5E,PABPN1,PLS3,PPAN,PPP2R5A,RBM3,SRSF9,TAF1,TRRAP,UTP14A,UTP18,VDAC2,VTI1A,ZCCHC8
LDLR		transporter		-0.746		-0.085	-0.534	0.0172	ACACA,Ccl2,CD36,IL1A,IL1B,LCN2,MMP14,PPARG,PSMA7,PSMC6,PSME2,SREBF1,UCP3
LDL		complex	Activated	2.236		0.239	1.195	0.0177	CASP6,Ccl2,CCL20,CD36,CDC27,CFLAR,CREM,CXCL13,CYP2C8,EDNRB,G0S2,GJD2,HIF1A,IL1A,IL1B,JUN,MLH1,MMP14,MMP3,PPARG,PSMC5,PTEN,SREBF1,TANK,TGFBR1,VNN1
KEAP1		transcription regulator		-0.692		0.034	-0.767	0.0178	IL18,IL1B,NFE2L2,NQO1,PHKA1,PPARG
LTBR		transmembrane receptor		0.18	bias	0.251	-0.519	0.0182	Ccl2,CCL20,CCL21,CXCL12,CXCL13,Glycam1,Klra7 (includes others),Trim30a/Trim30d
Hbb-b2		other		0.816	bias	0.445	-0.273	0.0185	Ccl2,Cxcl9,Ighg,IL1B,LY86,PRLR,TFRC
KCNE3		ion channel						0.0196	BC023105,CA8,Csprs (includes others),CXCL13,DUSP6,HEPHL1,Mcpt2,Olfr877,RDH16,TRDN
DUSP1		phosphatase		1.575		-0.078	1.853	0.0201	AACS,Ccl2,CCL20,DUSP6,IL1A,IL1B,JUN,Ngp,PEX11A,PTEN,RETSAT,SPRYD7,VNN1
ATG16L1		enzyme						0.0202	IL18,IL1A,IL1B
C7		other						0.0202	Ccl2,CFLAR,IL1B
C8		complex						0.0202	Ccl2,CFLAR,IL1B
C9		other						0.0202	Ccl2,CFLAR,IL1B
FAT1		other						0.0202	IL1B,JUN,MMP3
MAPKAP1		other						0.0202	HIF1A,IFI16,PTEN
NR1D2		ligand-dependent nuclear receptor						0.0202	ARNTL,CD36,FABP3
PTGES3	1.63	enzyme						0.0202	ABCC3,HIF1A,TM4SF1
SHOX		transcription regulator						0.0202	CCNB1,CDKN1B,RB1
THBD		transmembrane receptor						0.0202	Ccl2,IL18,IL1B
TRG		other						0.0202	HLA-DQB1,IL1B,NT5E
NR1H4	1.57	ligand-dependent nuclear receptor		-0.469		-0.02	-0.389	0.0211	ABCC3,ACACA,FABP2,Gsta4,IL1B,LCN2,MMP3,NR1H4,NR1I2,NR1I3,PPARG,PSMD10,S1PR1,SLC13A1,SLC51A,SREBF1,TXNIP,UCP3
ABCB1		transporter						0.0211	ABCD2,ABCG2,IL1B,UGCG
OSBPL8	1.54	transporter						0.0211	ACACA,EIF2S1,FABP2,SREBF1
HSD17B4		enzyme	Inhibited	-2.236	bias	-0.406	-1.328	0.022	CD36,CYP4A11,Cyp4a14,PDK4,PEX11A
PI3K (family)		group		0.04		0.218	-0.731	0.0233	CDKN1B,CFLAR,CXCL12,EGLN3,HIF1A,IL1B,MMP3,NFE2L2,NQO1,PTEN,SREBF1,TXNIP,WTAP
TCOF1		transporter						0.0236	CNBP,DDX42,EGLN3,FABP3,PPIL4,PRPF40A,PSMC6,RMI1,UBA3,UPF2
BCL3		transcription regulator		-1.254		-0.054	-1.111	0.0238	Cxcl9,FABP3,HLA-DQB1,IL1B,JUN,PDK4,RAB29
TXNIP	1.85	other		-0.126		-0.033	-0.041	0.0238	CD36,CDKN1B,Cyp4a14,FABP2,G0S2,IL1B,TXNIP
BSG		transporter		1.06		0.244	0.48	0.0238	ABCG2,CDKN1B,CXCL12,HIF1A,IL18,MMP3
FBXW7		transcription regulator		-1.076	bias	-0.308	-0.399	0.0238	CD36,CDKN1B,JUN,NQO1,PPARG,SREBF1
POR		enzyme		-1		-0.171	-0.587	0.0241	ABCC3,ACADL,CD36,CYP26A1,CYP2C8,CYP4A11,FABP2,GCK,HIF1A,HLA-DQB1,HSD17B11,HSD3B1,Hsdl2,IDI1,Mt1,PDK4,PPARG,RETSAT,Slco1a4,VNN1
PPARD		ligand-dependent nuclear receptor		0.846		0.187	0.014	0.0241	ACACA,ACADL,ALDH3A2,AQP7,Ccl2,CD36,CDKN1B,ECI2,FABP3,GCK,IL1B,Irgm1,LIPG,Mcpt1,MLYCD,PDK4,PPARG,PTEN,SFI1,SREBF1,UCP3,Vmn2r88 (includes others)
NKX3-1		transcription regulator						0.0253	AR,CA8,CASP7,CXCL13,EED,KLK3,VNN1,Vnn3
TNFRSF1B		transmembrane receptor		1.373	bias	0.264	0.544	0.0257	ABCC3,CASP3,CFLAR,CXCL12,CXCL13,EFNA1,JUN,MMP14,MMP3,PTEN
ACKR3		g-protein coupled receptor						0.026	CCNB1,COL9A1,CXCL12,MMP14,RB1
CXCL10		cytokine		1.982	bias	0.356	1.277	0.026	Ccl2,Cxcl9,IL1A,IL1B,ITGA1
SAA1		transporter		-1.076	bias	0.302	-1.742	0.026	Ccl2,IL1B,PPARG,Retnla,SREBF1
ABL2		kinase						0.0261	MMP14,MMP3
CYP2C8	2.58	enzyme						0.0261	Ccl2,IL1B
KLK3	-1.52	peptidase						0.0261	KLK3,KLK7
LRRC8C		ion channel						0.0261	PPARG,SREBF1
P2RX4		ion channel						0.0261	IL1B,MMP3
PSME3		peptidase						0.0261	ACACA,SREBF1
PTPRA		phosphatase						0.0261	CNTN6,MMP3
RGL2		other						0.0261	NPPA,RALA
SEPT9		enzyme						0.0261	HIF1A,SETD2
SIRT4		enzyme						0.0261	Ccl2,IL1B
ULK1		kinase						0.0261	CASP3,CASP7
PDCD4		other		-1	bias	-0.389	-0.222	0.0261	CASP3,IL1B,JUN,MMP3
IL3		cytokine		0.696	bias	0.308	-0.401	0.0264	CASP3,CDKN1B,CLEC4C,COPS4,CREM,CSNK1A1,EIF1AX,FCER1A,HGF,IK,IL1B,IL1RL1,IMPDH2,ITGAX,JUN,LCN2,LILRB4,Mcpt1,MMP3,Mt1,NIFK,PAPPA2,PHGDH,PPM1G,PSMA5,RALA,RAN,RB1,RBM3,RBPJ,SSBP1,TARS,ZFAND5
SQSTM1		transcription regulator		0.451		0.206	0.005	0.0267	EGLN3,IL18,IL1B,JUN,NFE2L2,NQO1,PLK2
SRSF2		transcription regulator						0.0267	MAGOH,NR1H4,NR1I3,SMN1/SMN2,SREBF1,SRSF6,SRSF7
NCOA1		transcription regulator		-1.492		0.023	-1.562	0.0269	BGLAP,CHD9,ERVFRD-1,KLK3,NR1I3,PGS1,PPARG,PRLR,SREBF1,STRN,Syna,TSHB,UCP3
SETD2	1.73	enzyme						0.0273	CYR61,HHEX,JUN,PTEN,RBPJ,RTN4
AEBP1		peptidase						0.0274	Ccl2,CD36,PPARG
LY6K		other						0.0274	ABCC3,ABCG2,NANOG
PTK2		kinase	Activated	2.159		0.193	1.624	0.0281	Ccl2,CDKN1B,CYR61,ITGA5,Mcpt1,NPPA,SERPINB1,SKP2
FOXO1		transcription regulator	Activated	2.224	bias	0.286	0.663	0.0283	ACACA,AR,ATP6V1D,BGLAP,CASP6,CCL20,CCNB1,CD36,CDKN1B,CFLAR,CMC4,FABP2,GCK,IL18,IL1B,JUN,KLK3,LEMD3,LHCGR,MMP3,MRPL46,MRPL47,MRPS18C,MRPS22,MRPS30,NDUFAF2,NDUFAF4,PDK4,PPARG,PTEN,RHOT1,RPS6KA3,SLC25A37,SREBF1,TIMM8A,TXNIP,VPREB1
AHR		ligand-dependent nuclear receptor		1.636		0.038	1.484	0.0295	ABCG2,ACACA,CBR1,CCL21,CCNB1,CD36,CDKN1B,CHD7,CYP2C8,DHFR,DUSP6,ENPEP,Gm21596/Hmgb1,HIF1A,Igh,IL1B,ITGA5,JUN,LYST,Mt1,Mt2,NFE2L2,NFYB,NMT2,NQO1,PJA1,POMP,PPARG,RDH16,RNGTT,Saa3,SERPINA7,SREBF1
GFI1		transcription regulator	Inhibited	-2.345	bias	-0.418	-1.097	0.0304	Ccl2,CDKN1B,CFLAR,E2F5,ETS2,HPRT1,IL1A,IL1B,JUN,NT5E,PTEN,RB1
HOXA9		transcription regulator		0.762		0.215	0.336	0.0304	ARL3,ARNTL,CALCRL,CD36,CDK7,CEP350,CREM,CSNK1A1,ETS2,GMNN,GTF2B,JUN,LY86,OSBPL8,PABPN1,PRKD3,RAP1B,RBBP6,WSB1
CX3CR1		g-protein coupled receptor		-0.447		0.148	-0.779	0.0304	Ccl2,CD36,GJD2,IL1A,IL1B
KLK4		peptidase						0.0318	CCNB1,CCNH,CDK7,CUL4A
KLK5		peptidase		0	bias	0.445	-0.889	0.0318	CCL20,Defb4,IL18,IL1B
NOD1		other						0.0318	CYLD,Defb4,IL1A,IL1B
NUMB		other		-1.98		-0.131	-1.721	0.0318	CCNB1,CFLAR,IFI16,Mt2
SIRT2		transcription regulator	Activated	2	bias	0.288	1.424	0.0318	AACS,CDKN1B,FNTA,IDI1
KLF2		transcription regulator		-1.091		-0.197	-0.455	0.0318	Ccl2,CCR8,CD36,EFNA1,HIF1A,IL1B,IL1RL1,MAPK9,MMP14,NQO1,PPARG,RALA,RNASE2,S1PR1,SREBF1,TFRC,TGFBR1
WNT1		cytokine		-0.426	bias	0.309	-1.35	0.0328	ATOH1,CCNB1,CDKN1B,DHFR,DNAJC1,EIF1AX,EIF4E,ETS2,JUN,KRT6B,MMP3,NANOG,PPARG,RNASE1,TGFBR1
Hbb-b1		transporter		0.816	bias	0.325	0.022	0.0335	Ccl2,Cxcl9,Ighg,IL1B,LY86,PRLR,TFRC
Ap1		complex		1.175	bias	0.403	0.058	0.0336	ATP6AP2,BGLAP,CXCL12,DUSP6,HPGD,IFRD1,IL1A,IL1B,JUN,KLK3,KRT6B,LHCGR,MMP3,NQO1,RNF7,UFD1,UTRN
IKBKE		kinase		0.218	bias	0.267	-0.481	0.034	Ccl2,CDKN1B,CXCL12,Cxcl9,IFI16,IFIH1,IFNA4,IL1A,MMP3
TRH		other		0.807		0.14	0.508	0.0352	JUN,KRT31,KRT6B,PRLR,TRHR,TSHB
CACNA1A		ion channel						0.0357	Ccl2,IL1B,TAF1
DDX17		enzyme						0.0357	JUN,LCN2,NFAT5
FZR1		kinase						0.0357	CCNB1,CDKN1B,SKP2
TOP1	1.51	enzyme						0.0357	HIF1A,MYO6,TOP1
CXCL8		cytokine		0.799		0.178	0.253	0.0358	AR,CFLAR,IFRD1,IL1B,ITGA1,ITGA5,ITGAX,KLK3,SREBF1,TGFBR1
ADAM10	1.55	peptidase						0.0369	AGTPBP1,ATRX,CALCRL,CXCL12,HPRT1,INHBA,ITGA5,RDH11,RHO,SCN2A,USP14
ERBB3		kinase		-1.154		-0.047	-1.001	0.0369	CDKN1B,Cma2/Mcpt9,CXCL12,GAS5,HIF1A,MMP3,PCDHA11,PTEN,SLK,STAG2,USP14
Gm21596/Hmgb1	1.78	transcription regulator		1.98	bias	0.346	1.295	0.0382	CXCL12,HIF1A,IL1B,IL1RL1
RXRA		ligand-dependent nuclear receptor		1.883		0.201	1.123	0.0386	ABCC3,ABCD2,ABCG2,ACACA,AQP7,BGLAP,CCL20,CCNB1,CD36,CYP26A1,CYP4A11,DR1,FABP2,FABP3,GCK,HIF1A,MID1IP1,MLYCD,NPPA,PPARG,RGR,RXRG,SLC51A,Slco1a4,SREBF1,UCP3
ACKR2		g-protein coupled receptor		-1.633	bias	-0.395	-0.665	0.0396	Cxcl9,DDX60,DHX58,IFI16,IL1A,IL1B
PLIN5		other		0.277		-0.032	0.348	0.0406	ACADL,NFE2L2,NQO1,PDK4,UCP3
PI3K (complex)		complex		0.806	bias	0.308	-0.603	0.0412	AQP7,ATG5,ATOH1,CASP3,Ccl2,CCNB1,CCNT1,CDKN1B,CFLAR,CTCF,HIF1A,IL1B,JUN,KRAS,LCN2,LHCGR,MMP14,NANOG,NFE2L2,NPPA,NQO1,PLB1,SAMHD1,SMN1/SMN2,SREBF1,TFAM,TXNIP,UGCG
TOB1		transcription regulator		-1.134		-0.085	-0.909	0.0412	CDKN1B,GMNN,KAT8,PLAC8,RBBP6,STAG1,UBA6
ACOT13		enzyme						0.0415	PCTP,PPARG
Atf		group						0.0415	JUN,RB1
BLVRA		enzyme						0.0415	COL4A3BP,JUN
BRD8		transcription regulator						0.0415	AR,PPARG
CDC27	1.54	other						0.0415	CCNB1,SKP2
CES1		enzyme						0.0415	Ccl2,IL1B
DNM1L		enzyme						0.0415	CCNB1,NANOG
DR1	1.56	transcription regulator						0.0415	DHFR,ETS2
FLT4		transmembrane receptor						0.0415	BGLAP,IL1B
GDF11		growth factor						0.0415	CDKN1B,NPPA
HADHA		enzyme						0.0415	Ccl2,IL1B
Inflammasome (Nalp3, Asc, Casp1)		complex						0.0415	IL18,IL1B
PSMB1		peptidase						0.0415	ATG5,REG1A
PUF60		other						0.0415	CDKN1B,XRCC5
RCHY1	1.97	enzyme						0.0415	CDKN1B,KLK3
URI1		transcription regulator						0.0415	CCNB1,KLK3
Wfdc17		other						0.0415	Ccl2,IL1B
PIK3R1		kinase	Activated	2.202	bias	0.314	1.223	0.0418	AR,CDKN1B,HIF1A,IL1B,NFE2L2,PDK1,PIK3CB,PPARG,PTEN,TXNIP
EGR1		transcription regulator		1.552	bias	0.32	0.267	0.043	AR,CASP3,CASP6,CASP7,Ccl2,CREM,ENPEP,GDNF,HIF1A,HPGD,IL1B,JUN,LHCGR,MMP14,MTNR1A,PPARG,PTEN,RB1,UFSP1
IL1R1		transmembrane receptor		1.706	bias	0.293	1.205	0.045	ABCC3,Ccl2,CXCL12,Cxcl9,IL18,IL1A,IL1B,Slco1a4
CYB5R4	1.69	enzyme		0.247	bias	-0.4	1.038	0.0452	CD36,EIF2S1,Mt1,Mt2
CYP27A1		enzyme		-1.941		-0.222	-1.51	0.0452	ACACA,NR1I3,Slco1a4,SREBF1
LY6E		other		-0.152		-0.044	-0.064	0.0452	ABCC3,ABCG2,IL1B,NANOG
MLX	1.51	transcription regulator						0.0452	ACACA,Ccl2,MID1IP1,TXNIP
SENP1		peptidase		1.732	bias	0.304	1.205	0.0452	IDH3A,PPARG,SUMO1,TFAM
TRAIP		enzyme		-1.951	bias	-0.445	-1.083	0.0452	CXCL13,Cxcl9,IL1A,IL1B
BPIFA1		other						0.0452	CCL20,IL1B,PTEN
CXCL1		cytokine						0.0452	Ccl2,IL1B,KRAS
DUSP14		phosphatase						0.0452	IL18,INHBA,Vnn3
EDNRB	1.55	g-protein coupled receptor						0.0452	HIF1A,NPPA,SLN
BRAF		kinase						0.0455	Ccl2,CDKN1B,HIF1A,IL1A,IL1B,MMP14,TPO
IFN type 1		group		1.718		0.249	1.121	0.0455	Ccl2,CXCL13,Cxcl9,DHX58,IFI16,IFIH1,IL22RA1
ALOX15		enzyme		0.492	bias	0.286	-0.141	0.0464	Ccl2,CD36,IL1B,JUN,PPARG
IL17C		cytokine		0.537	bias	0.445	-0.445	0.0464	CCL20,Defb3,IL1A,IL1B,LCN2
ADIPOQ		other		0.805		0.043	0.651	0.0474	Acaa1b,ACACA,BECN1,CASP6,Ccl2,CCL20,CD36,CDKN1B,FABP3,GCK,LHCGR,MMP3,PPARG,PTEN,SREBF1,UCP3
HDAC1		transcription regulator		0.218		-0.055	0.399	0.049	AR,ATG5,CCNB1,CCR8,CD1D,CDKN1B,COL9A1,DHFR,FABP2,KLK3,LCN2,LHCGR,MME,Mt1,Mt2,MTA3,PAX8,PCYT1A,PPARG,PTEN,SCN2A,SMN1/SMN2,Sprr2h,SREBF1,UCP3
SIN3A		transcription regulator						0.049	ARID4B,CASP3,KLK3,LHCGR,SCN2A,SET,Sprr2h,TXNIP
NFYC		transcription regulator						0.0496	ARID4B,BET1,CCNB1,PGM3,PSMC6,TXNDC12
STAT1		transcription regulator	Activated	2.387	bias	0.312	0.775	0.05	CASP3,CASP6,Ccl2,CCL20,CDKN1B,CREM,Cxcl9,CYP2C8,CYP4A11,DDX60,EGLN3,GCK,HIF1A,IFI16,IFIH1,Igtp,IL1B,Irgm1,ITGAX,JUN,Lce1l,LCN2,NPPA,PPARG,PSME2,Retnla,RNF213,RTP4,SAMD9L,SAMHD1,SP110,SREBF1
WISP2		growth factor		-1.937		-0.074	-1.743	0.05	BGLAP,HIF1A,ITGA5,JUN,PPARG,TGFBR1,ZEB1
ATG7		enzyme	Inhibited	-2.219		-0.085	-2.001	0.0548	CASP3,CASP7,Ccl2,IFIH1,IL1B,NQO1,TGFBR1
BGN		other		1.972		0.243	1.494	0.0798	CXCL13,IL1B,MMP14,UTRN
KRAS	1.84	enzyme		1.872		0.008	1.833	0.0871	ARPP19,ATG5,BAG1,CASP3,Ccl2,CCNB1,CDKN1B,DHFR,DUSP6,E2F5,EFNA1,EIF4E,GMNN,HIF1A,IL1A,IL1B,JUN,KRAS,KRT16,LIPG,MMP3,Muc4,NFE2L2,NFYB,NQO1,NT5E,PIP4K2B,PPARG,PRDX4,PSMA7,PSMC6,PTEN,RBM7,Retnla,SKP2,SLC25A32,STOM,TCEA1,TCERG1,TIMM9,Trim30a/Trim30d,ZEB1
HAND1		transcription regulator		-1.94		-0.243	-1.47	0.0901	ACACA,MLYCD,NPPA,Prl3d1 (includes others)
MYC		transcription regulator	Activated	2.199		0.186	0.816	0.0989	ABCC3,ABCF3,ACACA,AMD1,AR,Arf2,ATOH1,BAG1,CASP3,CCNB1,CD9,CDK7,CDKN1B,CFLAR,CNBP,CYP26A1,DDX3X,DHFR,DKC1,DUSP6,Ear2 (includes others),EED,EIF2B3,EIF2S1,EIF2S2,EIF4E,EXOSC7,EXOSC8,FABP2,FOXF1,GCK,GGH,GTF2B,H2AFZ,HDAC2,HIF1A,HIVEP2,Hmgn2 (includes others),IFI16,INHBA,ITGA1,ITGAX,JUN,KIF16B,KLK14,KRAS,KRT6B,LRRN1,MAX,Mt1,Mt2,NANOG,NFAT5,NFE2L2,NMI,NOP56,NOP58,NPM1,NPPA,NQO1,PDK1,PIAS1,PLS3,POLR2D,PO…
IGHM		transmembrane receptor		-1.964		-0.078	-1.81	0.109	Ccl2,CDKN1B,CXCL13,IL1B,JUN
PNPLA2		enzyme	Activated	2.163		0.228	1.669	0.109	ACADL,CD36,PDK4,PPARG,SREBF1
TP73		transcription regulator	Activated	3.584		0.164	2.709	0.115	ADAM10,ARNTL,ATG10,ATG4A,ATG4C,ATG5,CASP3,Ccl2,CCNB1,CDKN1B,CNN3,CYR61,DHFR,DIMT1,DUSP11,GRK5,IL1B,ITGA5,ITGAX,MLH1,MMP14,N4BP2L2,Olfr775/Olfr776,PLK2,PPP4R2,PTEN,PTPN3,RB1,SYNE2
NR1H3		ligand-dependent nuclear receptor		1.972		0.039	1.852	0.115	ACACA,Ccl2,CDKN1B,GCK,IL1B,MID1IP1,PPARG,RB1,Sbp/Sbpl,SREBF1,TSHB
PPIF		enzyme	Inhibited	-2.466		0.023	-2.539	0.12	AQR,Ccl2,CCL20,CCR8,CXCL12,Cxcl9,GDF5,HGF,PAIP1,PDK4
PTEN	1.64	phosphatase		1.757		-0.038	1.961	0.121	ACACA,AR,CA8,CASP7,Ccl2,CCNB1,CCNC,CDKN1B,CNN3,CSTF3,CUL4A,CXCL13,DHFR,DLD,ECI2,EED,ETS2,G0S2,HIF1A,IDH3A,IDI1,IFRD1,IL1B,LMX1B,MME,MMP14,MMP3,MT-ATP6,NPPA,PPARG,PPP2R5A,PTEN,RB1,RBBP6,SKP2,SREBF1,VNN1,Vnn3
ATP7B	1.52	transporter	Activated	2.236		0.06	2.102	0.129	AACS,Cyp2c40 (includes others),IDI1,Mt1,Mt2
PPARG	1.61	ligand-dependent nuclear receptor	Activated	2.121		0.138	1.393	0.147	ABCG2,Acaa1b,ACACA,ACADL,AQP7,ATP6V1D,BECN1,BGLAP,Ccl2,CD36,CYP26A1,CYP4A11,Cyp4a14,DR1,EGLN3,FABP2,FABP3,GCK,HGF,HIVEP2,IL1B,JUN,MLYCD,MMP14,NFE2L2,NR2F2,OXR1,PCTP,PDK4,PEX11A,PPARG,PTEN,Retnla,SNX1,SREBF1,TGFBR1,UCP3,VNN1
OGT		enzyme	Inhibited	-2		0.074	-2.148	0.162	CDKN1B,JUN,NDUFS1,PDHX,SKP2
AXL		kinase		-1.98		-0.072	-1.838	0.163	IL18,IL1B,MMP3,Retnla
GJA1		transporter		1.935		-0.089	2.108	0.163	BGLAP,CDKN1B,IL1B,SKP2
LEPR		transmembrane receptor	Activated	2.121		0.094	1.854	0.174	ACACA,Ccl2,CDK8,DNAJC7,EIF3A,FYB,GCK,GTF2A2,HIF1A,LCN2,MMP14,MMP3,PPARG,SOCS2,SREBF1
MTTP		transporter		-1.982		-0.103	-1.779	0.191	CD36,EIF2S1,JUN,PPARG
26s Proteasome		complex	Inhibited	-2.071		-0.192	-1.389	0.209	AR,ATG4A,ATG5,ATP6V1D,CDKN1B,CFLAR,GAS5,HSD3B1,PRKCA,PTEN,RB1,S1PR1,TXNIP
NLRP12		other		-1.969		-0.191	-1.593	0.22	CXCL12,CXCL13,IL1B,JUN
STAT5B		transcription regulator		-1.796		0.115	-2.21	0.244	AR,CASP3,CASP6,CFLAR,Cyp2b13/Cyp2b9,GCK,Glycam1,NPPA,PPP1R3C,PRLR,Retnla,SLN,SOCS2,TANK
EPO		cytokine		1.755		0.233	0.903	0.259	CASP3,CD36,CDKN1B,CXCL12,DCTN6,ETF1,H2AFZ,IL18,IL1RL1,JUN,MID1IP1,MLH1,NFIB,NPM1,PDLIM2,PRKCA,SKP2,Snrpg,SOCS2,TFRC,TOP1,TXNIP,UGCG
NRL		transcription regulator	Inhibited	-2.224		-0.116	-1.966	0.262	CASP7,CNGA1,GNGT2,RHO,RTN4
AGT		growth factor	Activated	2.427		0.226	1.216	0.268	Anp32a,BECN1,CASP3,Ccl2,CD36,CDKN1B,CREM,CYP4A11,Cyp4a14,DHFR,EDNRB,GRK5,HGF,HIF1A,HSD3B1,IDI1,IL18,IL1B,ITGA5,JUN,NPPA,PPARG,PPP1R3C,Ppp2r5c,PTEN,SCN2A,SLC13A1,SPTSSA,TFRC,TGFBR1,TIMM9,TXNIP,UGCG,ZEB1
EFNA3		kinase	Inhibited	-2		-0.106	-1.788	0.33	DUSP6,KLK7,KRT16,NT5E
EFNA4		kinase	Inhibited	-2		-0.106	-1.788	0.33	DUSP6,KLK7,KRT16,NT5E
DICER1		enzyme	Inhibited	-2.36		-0.117	-2.011	0.331	CASP3,CDKN1B,Celf1,CHD7,CYR61,IL1B,ITGA5,ITGAX,JUN,Klra7 (includes others),KRAS,LIPG,MRGPRX3,PANK3,PRKCA,S1PR1,TM4SF1
TGFB1		growth factor	Activated	2.074		0.145	0.83	0.339	ABCG2,ADAM10,AFM,ALDH3A2,AMD1,ANKLE2,ATG5,ATP13A3,BECN1,BGLAP,CASP3,Ccl2,CCL20,CCNB1,CD36,CDKN1B,CNN3,CTCF,CUL5,CXCL12,CXCL13,CYR61,DFNA5,DKC1,DNAJB4,DYRK2,EDNRB,EIF4A3,ERLIN2,FAM50A,FCER1A,FCGR3A/FCGR3B,FNBP1,GDNF,GPR83,Gsta4,HDAC2,HEXIM1,HGF,HIF1A,HLA-DQB1,HLTF,HNMT,HPGD,IDI1,IFI16,IFIH1,IFRD1,IL18,IL1A,IL1B,IL1RL1,INHBA,ITGA1,ITGA5,ITGAX,JUN,KLK3,KRAS,LCN2,LEMD3,LHCGR,LTA4H,MARCH7,Mcpt1,MFAP2,…
CLDN7		other	Activated	2.46		0.007	2.437	0.344	CCL20,LTA4H,MRPL36,MRPS17,PHGDH,PSMG2,RRAS2,SERPINB1,SF3B6,TPK1
GNRH1		other		1.969		0.21	1.556	0.359	CREM,HSD3B1,IL1B,INHBA,JUN
ARNTL	1.53	transcription regulator		1.969		0.245	1.487	0.362	ACACA,ARNTL,GCK,SREBF1
TP63		transcription regulator	Activated	2.394		0.187	1.462	0.368	ATG10,ATG4A,ATG4C,ATG5,ATOH1,BECN1,CASP3,CCNB1,CCNT1,CDKN1B,CFLAR,CSTA,CXCL17,CYR61,DUSP6,IL1B,INHBA,KLK3,KRT31,KRT6B,MLH1,Muc4,NANOG,NT5E,PTEN,RBBP6,USP48,ZEB1
IGF2		growth factor		1.993		0.178	1.532	0.377	Anp32a,CASP6,Ccl2,CD36,HIF1A,ITGA5,MMP3,PMS1,PTEN,SREBF1,Srsf5,ZEB1,ZFAND5
EFNA5		kinase	Inhibited	-2		-0.134	-1.731	0.378	DUSP6,KLK7,KRT16,NT5E
TSC22D3		transcription regulator		-1.968		-0.155	-1.663	0.394	BGLAP,CDKN1B,IL1B,PPARG
TAL1		transcription regulator	Inhibited	-2.828		0	-2.828	0.424	AATF,CCNB1,CUL4A,CYLD,EPB42,FCER1A,GDF5,JUN,LCORL,LYST,NBAS,OXR1,RBM7,TTC3,UBXN1,USP34
E2F3		transcription regulator	Activated	2.132		0.209	1.553	0.427	BECN1,CASP7,CCL20,CCNB1,CD9,DHFR,EED,INHBA,KRAS,MLH1,NPAT,RB1
FSH		complex		1.896		0.16	1.355	0.439	ALDH3A2,AR,BAG1,BECN1,CFLAR,COPS5,CREBZF,CREM,CSNK1A1,EFNA1,GRK5,HSD3B1,HSF2,INHBA,ITGA5,JUN,LHCGR,PLK2,PPP1R2,PRKX,PRLR,PSMD1,PTEN,RAB5A,TFRC,TGFBR1,TLK1,ZEB1
KDM5B		transcription regulator		-1.986		-0.214	-1.314	0.457	ASF1A,CCNB1,CDKN1B,GCA,PLS3,PRLR,PSD3,SPTSSA,TUBB2A,UBR7
IRS1		enzyme	Activated	2.227		0.193	1.797	0.479	ACACA,DBNL,GAS5,GCK,MMP14,PPARG,SREBF1,TFAM,UCP3
ESR1		ligand-dependent nuclear receptor	Activated	2.523		0.064	1.991	0.484	AATF,ABCC3,ABCG2,ABHD2,AGGF1,AR,ARID4A,ARNTL,BAG1,BCCIP,BECN1,C8orf4,CASP6,CCL20,CCNB1,CCNC,CCNH,CDC27,CDKN1B,CHM,CLCN3,CLEC1B,CSNK1A1,CXCL12,DMP1,DNAJC1,DR1,DUSP11,DYRK2,EFNA1,ENY2,FMR1,GPSM2,HIF1A,IFRD1,IL1A,IL1B,IMPDH2,JUN,KCNQ4,KHDRBS1,KLK3,KRAS,LCN2,LEMD3,LHCGR,MME,MTA3,MYO6,NFAT5,NFIB,NFYB,NQO1,NUP88,PDCD5,PDK4,PGRMC2,PIAS1,PPM1B,PPP1R12A,PPP1R3C,PRKAA1,PRKD3,PRKX,PRLR,PRPF40A,PTEN,RALA,RB1…
IL11		cytokine		-1.969		0.069	-2.105	0.533	IL18,IL1B,PAPPA2,PPARG
PIM1		kinase		-1.964		0.231	-2.417	0.533	ABCG2,CCNB1,CDKN1B,SKP2
RUNX2		transcription regulator		1.841		0.227	1.211	0.544	BGLAP,CDKN1B,HIF1A,MMP14,NUDT12,PIK3CB,SVIL,UGCG
BDNF		growth factor	Activated	2.397		0.175	1.661	1	AR,CASP3,CD36,CYR61,DUSP6,IFRD1,JUN,LCN2,Mapre2,MYO6,PAFAH1B1,PTEN,PTPN9,SLC16A7,SLC17A8,Sly (includes others),Snord116,TFRC,TTC3,TXNIP
CD40		transmembrane receptor	Activated	2.133		0.187	1.528	1	BECN1,Ccl2,CDKN1B,CFLAR,CXCL12,Cxcl9,DUSP6,HLA-DQB1,IL18,IL1A,IL1B,JUN,MMP14,MMP3
CEBPA		transcription regulator		1.802		0.148	1.139	1	ACACA,CCL20,COPS5,DHFR,EIF4E,G0S2,GABPA,GGH,GP9,HGF,HPGD,ITGAX,JUN,KLK14,LCN2,LHCGR,NR1H4,NR1I2,PPARG,PPP1R3C,PRLR,PTPN3,Saa3,SERPINB1,Sprr2h,SREBF1,TANK,TUBB2A
CNTF		cytokine	Inhibited	-2.219		0.075	-2.386	1	CASP3,IL1A,RHO,SOCS2,SREBF1
Creb		group	Activated	2.359		0.221	1.704	1	CFLAR,CREM,DDX42,GPR50,HPGD,IFI16,IL1B,JUN,MED31,PPARG,PRKCA,Saa3,Slco1a4,TSHB,Vmn2r32 (includes others)
FLT1		kinase	Activated	2.219		0.168	1.845	1	Ccl2,DDX3X,G3BP2,LIN7C,MAX
ID2		transcription regulator		-1.912		-0.055	-1.768	1	CCNB1,CCR8,DUSP22,ETS2,HIF1A,HOMER2,IFI16,ITGA1,NFAT5,PTPN3,ZEB1
IFNG		cytokine	Activated	3.471		0.2	1.708	1	ADAMTS9,ARAP2,ARPP19,ATG5,BECN1,CASP3,CASP6,CASP7,Ccl2,CCL20,CD1D,CD36,CDKN1B,CFLAR,CLEC4E,CREM,CXCL12,Cxcl9,CYLD,Defb3,Defb4,DHX9,E2F5,EDNRB,EGLN3,ETS2,FCGR3A/FCGR3B,GCK,GDNF,GFM1,Gm21596/Hmgb1,GPR83,HIF1A,HLA-DQB1,Hnrnpa3,IDI1,IFI16,IFIH1,Igtp,IL18,IL1A,IL1B,IL1RL1,IL22RA1,INHBA,Irgm1,ITGA5,ITGAX,JUN,KARS,KCNJ1,KRAS,Lce1l,LCN2,MAX,MMP3,Mt1,NMI,NQO1,PAPPA,PCTP,PHGDH,POMP,PPARG,PRKCA,PSD2,PSMA2,P…
KLF3		transcription regulator	Inhibited	-2.668		-0.133	-2.119	1	AGGF1,BCAP29,CD1D,GALNT1,GNGT2,MRPL3,PDLIM2,PPM1G,PSMC5,RAP2C,RMDN1,SMCHD1,UGCG,VPS16,WSB1,ZBTB41,ZCCHC17
NUPR1		transcription regulator	Inhibited	-2.353		-0.132	-1.679	1	AP5M1,API5,AS3MT,C6orf203,CDKN1B,CHMP1B,CYR61,DPH6,ETV6,FAM111A,FAM162A,FCF1,GPSM2,HLTF,NFIB,PCTP,PDK1,RAB29,RBMS1,RMI1,RYBP,SAMHD1,SHPK,SKP2,SPTSSA,SYNE2
Nr1h		group		1.803		-0.137	2.208	1	ABCD2,ACACA,ACADL,Ccl2,CLEC4E,GCK,IFIH1,IL1B,SP110,SREBF1
OSM		cytokine		1.86		0.152	0.984	1	ABCC3,AQP7,ATP13A3,BLMH,CBX3,Ccl2,CCL20,CDKN1B,CLPX,CNTN6,CXCL12,CXCL13,ETS2,GCA,GJB5,HGF,HIF1A,IL18,IL1B,JUN,KLK7,KRT16,LCN2,MMP3,NMT2,NR1I3,PPARG,PTEN,SERPINB1,TDP2,TM4SF1,TPO,TRRAP,USP46,ZNF330
PRKCD		kinase		1.995		0.208	1.321	1	Ccl2,CCL20,CXCL12,ETS2,IL1B,JUN,LIPG,LYST,RYBP,TUBB2A,UGCG,ZEB1
PTGS2		enzyme	Activated	2.101		0.224	1.439	1	Ccl2,CDKN1B,CXCL12,IL1B,MAPK9,MMP14,PPARG,TOX4,VNN1
Pkc(s)		group	Activated	2.277		0.248	1.554	1	CD36,CDKN1B,CYR61,HIF1A,HPGD,IL1B,ITGA5,JUN,NQO1,PPARG,PRKCA,RB1
THRB		ligand-dependent nuclear receptor	Activated	2.099		0.093	1.848	1	ABCD2,ACACA,Ccl2,CCNB1,CDKN1B,CSNK1A1,DR1,HIF1A,JUN,PDK4,PPARG,SREBF1,TSHB,UCP3
TNF		cytokine	Activated	2.273		0.162	0.651	1	ABCC3,ABCD2,ABCG2,ACACA,AQP7,AR,AURKC,BGLAP,CASP3,CASP6,CASP7,Ccl2,CCL20,CCR8,CD36,Celf1,CFLAR,CLEC4E,COL4A3BP,CREM,CXCL12,CXCL13,Cxcl9,CYLD,CYP2C8,CYR61,Defb3,Defb4,DENND4A,DUSP6,EDNRB,EFNA1,EGLN3,ETV6,EXOSC7,FNBP1,FOXF1,G0S2,GDNF,Gsta4,GTDC1,HERC1,HGF,HIF1A,Hmgn2 (includes others),HPGD,HPRT1,IFI16,IFIH1,IL18,IL1A,IL1B,IL1RL1,INHBA,ITGA5,ITGAX,JUN,KCNJ1,KLK3,KRT6B,LCN2,LHCGR,MBL2,MMP14,MMP3,Mt1,…

## Sheet: IPA tox lists
Tox Lists for alb-SREBP1a vs alb-SREBP-1a∆P
Ingenuity Toxicity Lists	-log(p-value)	p-value	Ratio	Molecules
Increases Renal Proliferation	2.29	0.00512861	0.144	JUN,NANOG,CBLL1,mir-17,Mt1,IL1B,Mt2,PIAS1,CCL21,SUMO1,LCN2,ITGA1,RYBP,SKP2,NOP58,mir-346,SPZ1,HGF,ITGA5,MAPK9,MMP14
Acute Renal Failure Panel (Rat)	1.8	0.0158489	0.169	JUN,CXCL12,EIF1AX,Cyp4a14,Mt1,AFM,SLC16A7,ASPA,LCN2,UMOD
Hypoxia-Inducible Factor Signaling	1.74	0.018197	0.159	JUN,EIF2S1,EIF1AX,EIF2S2,COPS5,PRKCA,HIF1A,UBE2N,EIF2B3,NQO1,SUMO1
Cytochrome P450 Panel - Substrate is a Fatty Acid (Rat)	1.3	0.0501187	0.273	Cyp4a14,CYP4A11,Cyp2j9
Increases Damage of Mitochondria	1.3	0.0501187	0.273	AR,IL1B,RB1
Genes Upregulated in Response to Chronic Renal Failure (Rat)	1.28	0.0524807	0.4	Slco1a4,ABCC3
Fatty Acid Metabolism	1.15	0.0707946	0.121	ACADL,Cyp4a14,Cyp2b23,CYP4A11,Cyp2c40 (includes others),Cyp2j9,IWS1,ALDH3A2,Acad12,Cyp3a25 (includes others),CYP2C8,Cyp2b13/Cyp2b9,Acaa1b,ECI2
Cytochrome P450 Panel - Substrate is a Vitamin (Human)	1.13	0.074131	0.333	CYP2R1,CYP26A1
VDR/RXR Activation	1.07	0.0851138	0.128	GTF2B,SERPINB1,BGLAP,IL1RL1,CCNC,PRKCA,PRKD3,CDKN1B,PSMC5,RXRG
NRF2-mediated Oxidative Stress Response	1.03	0.0933254	0.104	JUN,Cyp4a14,DNAJC13,CYP4A11,DNAJC1,NQO1,PIK3CB,DNAJC15,MAPK9,KRAS,USP14,RRAS2,PRKD3,CBR1,Cyp2c40 (includes others),Cyp2j9,PRKCA,Cyp3a25 (includes others),CYP2C8,Cyp2b13/Cyp2b9,DNAJB11,DNAJB4,DNAJC7,CYP2R1,NFE2L2
Cytochrome P450 Panel - Substrate is a Vitamin (Mouse)	1	0.1	0.286	CYP2R1,CYP26A1
Cytochrome P450 Panel - Substrate is a Vitamin (Rat)	1	0.1	0.286	CYP2R1,CYP26A1
RAR Activation	0.955	0.110917	0.105	JUN,RDH16,PTEN,RDH11,CDK7,PRKD3,PBRM1,HLTF,RXRG,PIK3CB,NR2F2,SMAD9,GTF2H2,RDH14,CCNH,PRKCA,PSMC5,MAPK9,SRA1,CYP26A1
Cytochrome P450 Panel - Substrate is a Xenobiotic (Mouse)	0.94	0.114815	0.167	Cyp3a25 (includes others),Cyp2c40 (includes others),CYP2C8,Cyp2b13/Cyp2b9
Increases Glomerular Injury	0.938	0.115345	0.12	Ccl2,SLK,ITGA1,IL18,TXNIP,SREBF1,IL1B,CDKN1B,SKP2,CASP3
Increases Liver Hyperplasia/Hyperproliferation	0.93	0.11749	0.113	JUN,Ccl2,HDAC2,mir-17,NR1I3,IL18,CDKN1B,HIF1A,SKP2,mir-192,HGF,MTDH,MAPK9
Liver Proliferation	0.919	0.120504	0.101	JUN,mir-146,CXCL12,PTEN,Mt1,IL1B,PRKAA1,NR1H4,Mt2,EDNRB,GAS5,PPARG,NR1I3,INHBA,CFLAR,IL18,CDKN1B,SKP2,RB1,HGF,MAPK9,NR1I2,MMP14,NFE2L2
Cytochrome P450 Panel - Substrate is a Fatty Acid (Mouse)	0.9	0.125893	0.188	Cyp4a14,CYP4A11,Cyp2j9
LPS/IL-1 Mediated Inhibition of RXR Function	0.771	0.169434	0.0968	JUN,IL1RL1,Cyp4a14,SREBF1,IL1B,HS2ST1,FABP3,CYP4A11,Cyp2c40 (includes others),NR1H4,Cyp2j9,SULT1B1,SULT1C2,ALDH3A2,NR1I3,IL18,CYP2C8,IL1A,Cyp2b13/Cyp2b9,ABCC3,MAPK9,FABP2,CYP2R1,NR1I2
Aryl Hydrocarbon Receptor Signaling	0.75	0.177828	0.101	JUN,IL1B,Cyp2c40 (includes others),NFIB,RXRG,NQO1,ALDH3A2,DHFR,Cyp3a25 (includes others),CDKN1B,PTGES3,CYP2C8,IL1A,RB1,TRIP11,NFE2L2
CAR/RXR Activation	0.721	0.190108	0.138	NR1I3,CYP2C8,SULT1B1,ABCC3
Xenobiotic Metabolism Signaling	0.69	0.204174	0.0917	Cyp2b23,NQO1,SULT1B1,PIK3CB,SUMO1,Gsta4,ALDH3A2,Ces1e,PPP2R5A,PPP2R1B,ABCC3,MAPK9,SRA1,KRAS,IL1B,RRAS2,HS2ST1,PRKD3,LTA4H,CAMK1D,Cyp2j9,SULT1C2,NR1I3,PRKCA,Cyp3a25 (includes others),PTGES3,CYP2C8,IL1A,Cyp2b13/Cyp2b9,DNAJC7,NR1I2,NFE2L2
Cytochrome P450 Panel - Substrate is a Xenobiotic (Rat)	0.646	0.225944	0.143	Cyp2b23,Cyp3a25 (includes others),CYP2C8
Decreases Respiration of Mitochondria	0.616	0.242103	0.167	Mt1,MAPK9
Increases Liver Steatosis	0.585	0.260016	0.1	NR1I3,Ccl2,CD36,IL18,SREBF1,IL1B,RBPJ,G0S2,PPARG,SUCNR1
Cell Cycle: G1/S Checkpoint Regulation	0.564	0.272898	0.104	E2F5,HDAC2,CDKN1B,SKP2,RB1,PAK1IP1,MAX
Cardiac Necrosis/Cell Death	0.505	0.312608	0.0877	CCNT1,CYR61,PTEN,PRKAA1,INHBA,CREM,CALCRL,mir-320,SIRT7,NPPA,KRAS,HDAC2,TXNIP,IL1B,BAG1,RTN4,LCN2,BECN1,AR,CDKN1B,HIF1A,CASP3,mir-499,RB1,HGF
Mechanism of Gene Regulation by Peroxisome Proliferators via PPARα	0.481	0.33037	0.0947	JUN,KRAS,CD36,IL1B,PRKCA,IL1A,RB1,PPARG,SRA1
Increases Transmembrane Potential of Mitochondria and Mitochondrial Membrane	0.448	0.356451	0.1	CFLAR,CASP3,PPARG,HGF,CASP7
Renal Necrosis/Cell Death	0.408	0.390841	0.0824	PTEN,Mt1,ATG5,PRKAA1,Mt2,API5,mir-30,PIAS1,PPARG,Serpinb3b/Serpinb3c,SLK,CFLAR,ITGA1,MLKL,RHOT1,NFAT5,ABCC3,TFRC,CASP7,UMOD,NPPA,KRAS,USP14,IL1B,BAG1,ZEB1,AATF,CCL21,ATXN3,ABCG2,LCN2,BECN1,AR,IL18,PRKCA,CDKN1B,HIF1A,CASP3,2210010C04Rik,CHMP5,NOP58,HGF,CCNB1,mir-25,NFE2L2
Decreases Transmembrane Potential of Mitochondria and Mitochondrial Membrane	0.405	0.39355	0.088	CCNT1,IL1B,CASP3,PDK1,UCP3,CHMP5,AATF,RTN4,LCN2,EBAG9,MAPK9
Biogenesis of Mitochondria	0.325	0.473151	0.1	TFAM,PTCD2
Hormone Receptor Regulated Cholesterol Metabolism	0.318	0.480839	0.125	NR1H4
Increases Permeability Transition of Mitochondria and Mitochondrial Membrane	0.318	0.480839	0.125	FAM162A
Glutathione Depletion - Hepatocellular Hypertrophy	0.318	0.480839	0.125	ABCC3
Nongenotoxic Hepatocarcinogenicity Biomarker Panel	0.28	0.524807	0.0909	Mt1,TRNT1
Increases Heart Failure	0.26	0.549541	0.087	PRKCA,DUSP6
Cytochrome P450 Panel - Substrate is a Fatty Acid (Human)	0.253	0.55847	0.1	CYP4A11
Genes Upregulated in Response to Proteinuria-induced Oxidative Stress in Renal Proximal Tubule Cells (Human)	0.253	0.55847	0.1	CRYGC
Reversible Glomerulonephritis Biomarker Panel (Rat)	0.225	0.595662	0.08	HNMT,Cyp4a14
Glutathione Depletion - CYP Induction and Reactive Metabolites	0.204	0.625173	0.0833	ABCC3

## Sheet: IPA tox function
Tox Functions for alb-SREBP1a vs alb-SREBP-1a∆P
Categories	Functions	Diseases or Functions Annotation	p-Value	Predicted Activation State	Activation z-score	Notes	Bias-corrected z-score	Molecules	# Molecules
Increased Levels of Bilirubin	clearance	Increased clearance of bilirubin	0.00617					NR1I3,NR1I2	2
Glomerular Injury, Kidney Failure, Renal Fibrosis	interstitial fibrosis	Interstitial fibrosis of kidney	0.0141		-1.066		-0.855	GDNF,Mt1,IMPDH2,CD1D,SKP2,NR1H4,Mt2,LIN7C,HGF,MMP14	10
Pulmonary Hypertension	persistent fetal circulation syndrome	Persistent fetal circulation syndrome	0.0175					EDNRB,FOXF1	2
Renal Proliferation	cell proliferation	Cell proliferation of kidney cell lines	0.0301		-0.453		-0.509	JUN,Mt1,ATG5,Mt2,PIAS1,SUMO1,CTCF,QPCT,SKP2,PPP2R1B,MAPK9,NANOG,CBLL1,KRAS,ABCG2,CCNH,CDKN1B,RYBP,RALA,DUSP6,NOP58,SPZ1,HGF,ITGA5,MMP14	25
Renal Inflammation, Renal Nephritis	lupus-like autoimmune nephritis	Lupus-like autoimmune nephritis	0.0333					IFIH1,NFE2L2	2
Liver Fibrosis, Liver Proliferation	proliferation	Proliferation of hepatic stellate cells	0.0442		-0.277		-0.353	CXCL12,CDKN1B,PRKAA1,EDNRB,GAS5,HGF,PPARG,MMP14	8
Heart Failure	heart failure	Severe heart failure	0.0526					CXCL12,NPPA	2
Liver Hyperplasia/Hyperproliferation	tumorigenesis	Tumorigenesis of hepatocellular adenoma	0.0526					RAD50,NR1H4	2
Liver Enlargement	hepatomegaly	Hepatomegaly	0.0643					NR1I3,ARID4A,AGL,PTEN,Mt1,EGLN3,NR1H4,ARID4B,Mt2,HGF,PPARG,NR1I2	12
Cardiac Necrosis/Cell Death	apoptosis	Apoptosis of cardiomyocytes	0.0719		-0.808		-0.708	KRAS,HDAC2,CCNT1,TXNIP,CYR61,PTEN,IL1B,PRKAA1,BAG1,RTN4,LCN2,BECN1,AR,INHBA,CREM,CDKN1B,CALCRL,HIF1A,CASP3,RB1,HGF,NPPA,SIRT7	23
Decreased Levels of Albumin	activation	Decreased activation of albumin	0.0749					UBA2,SUMO1	2
Liver Hyperplasia/Hyperproliferation	size	Size of liver tumor	0.0765					JUN,Mt1,Mt2	3
Liver Necrosis/Cell Death	apoptosis	Apoptosis of hepatoblasts	0.0786					JUN	1
Renal Hydronephrosis	bilateral hydronephrosis	Bilateral hydronephrosis	0.0786					NFAT5	1
Cardiac Arrythmia, Tachycardia	catecholaminergic polymorphic ventricular tachycardia type 5	Catecholaminergic polymorphic ventricular tachycardia type 5	0.0786					TRDN	1
Cardiac Inflammation	chronic inflammation	Chronic inflammation of heart	0.0786					IFNA4	1
Glomerular Injury	delayed hypersensitive reaction	Delayed hypersensitive reaction of renal glomerulus	0.0786					IL18	1
Glomerular Injury, Renal Dysplasia	dysplasia	Dysplasia of podocytes	0.0786					LMX1B	1
Cardiac Enlargement	cardiac hypertrophy	Early stage cardiac hypertrophy	0.0786					RAPGEF3	1
Cardiac Arrythmia	familial atrial fibrillation type 6	Familial atrial fibrillation type 6	0.0786					NPPA	1
Liver Steatosis	hepatic steatosis	Grade 2-3 hepatic steatosis	0.0786					SREBF1	1
Increased Levels of Albumin	export	Increased export of albumin	0.0786					RAN	1
Increased Levels of Albumin	release	Increased release of albumin	0.0786					IL1B	1
Liver Failure	infantile liver failure syndrome type 1	Infantile liver failure syndrome type 1	0.0786					LARS	1
Liver Failure	infantile liver failure syndrome type 2	Infantile liver failure syndrome type 2	0.0786					NBAS	1
Heart Failure	infantile sudden cardiac failure	Infantile sudden cardiac failure	0.0786					PPA2	1
Liver Hyperplasia/Hyperproliferation	liver metastasis	Liver metastasis by bladder cancer cell lines	0.0786					CDKN1B	1
Cardiac Congestive Cardiac Failure, Heart Failure	congestive heart failure	Mild congestive heart failure	0.0786					NPPA	1
Congenital Heart Anomaly	multiple types congenital heart defects type 4	Multiple types congenital heart defects type 4	0.0786					NR2F2	1
Renal Proliferation	proliferation	Onset of proliferation of podocytes	0.0786					CDKN1B	1
Liver Hyperplasia/Hyperproliferation	tumorigenesis	Onset of tumorigenesis of liver tumor	0.0786					STAG1	1
Pulmonary Hypertension	primary pulmonary hypertension 2	Primary pulmonary hypertension 2	0.0786					SMAD9	1
Liver Cholestasis	progressive familial intrahepatic cholestasis type 5	Progressive familial intrahepatic cholestasis type 5	0.0786					NR1H4	1
Biliary Hyperplasia, Liver Proliferation	proliferation	Proliferation of bile ductule	0.0786					NR1H4	1
Kidney Failure	septic acute kidney injury	Septic acute kidney injury	0.0786					LCN2	1
Heart Failure	chronic heart failure	Severe chronic heart failure	0.0786					CXCL12	1
Liver Fibrosis	hepatic fibrosis	Stage III-IV hepatic fibrosis	0.0786					SREBF1	1
Liver Steatosis	nonalcoholic fatty liver disease	Nonalcoholic fatty liver disease	0.0869					ACADL,IL18,SREBF1,CYP4A11,PCYT1A,ACACA,PPARG	7
Glomerular Injury, Renal Damage	injury	Injury of renal glomerulus	0.0893		1.067		1.004	IL18,TXNIP,SREBF1,CYP2C8	4
Renal Proliferation	proliferation	Proliferation of kidney cells	0.0899		0.699		0.637	SLK,GDNF,ITGA1,IL1B,CDKN1B,SKP2,CCL21,HGF,LCN2,MMP14	10
Increased Levels of Creatinine	clearance	Increased clearance of creatinine	0.0919					EDNRB,LIN7C,UMOD	3
Liver Hyperplasia/Hyperproliferation	tumorigenesis	Tumorigenesis of liver tumor	0.0946		-1.41		-1.427	PTEN,STAG1,RAD50,NR1H4,PARG,HGF,MAPK9	7
Liver Proliferation	proliferation	Proliferation of liver cells	0.0982		0.041		-0.064	JUN,CXCL12,Mt1,PTEN,IL1B,PRKAA1,NR1H4,Mt2,EDNRB,GAS5,PPARG,NR1I3,INHBA,CFLAR,IL18,CDKN1B,SKP2,RB1,HGF,MAPK9,MMP14,NR1I2,NFE2L2	23
Increased Levels of ALT	release	Increased release of ALT	0.0995					IL1B,MAPK9	2
Renal Proliferation	proliferation	Proliferation of renal tubular epithelial cells	0.0995					SKP2,LCN2	2
Liver Damage	reperfusion injury	Reperfusion injury of liver	0.0995					PTEN,CR1L	2
Glomerular Injury, Renal Fibrosis	fibrosis	Fibrosis of kidney	0.1		-0.736		-0.535	GDNF,Mt1,IMPDH2,CD1D,SKP2,NR1H4,Mt2,LIN7C,HGF,UMOD,MMP14	11
Liver Degeneration	degeneration	Degeneration of liver	0.102		-0.447		-0.273	Mt1,TXNIP,XRCC5,NR1H4,Mt2	5
Liver Hyperplasia/Hyperproliferation	development	Development of liver tumor	0.102					JUN,KRAS,Mt1,Mt2,HGF	5
Increased Levels of Bilirubin	quantity	Increased Levels of Bilirubin	0.108					NR1I3,NR1H4,NR1I2	3
Pulmonary Hypertension	primary pulmonary hypertension 1	Primary pulmonary hypertension 1	0.108					EDNRB,FOXF1,SMAD9	3
Hepatocellular Carcinoma, Liver Hyperplasia/Hyperproliferation	tumorigenesis	Tumorigenesis of hepatocellular carcinoma	0.113		-1.067		-1.136	PTEN,NR1H4,PARG,HGF,MAPK9	5
Cardiac Proliferation	proliferation	Proliferation of cardiomyocytes	0.115		-0.2		-0.193	KRAS,HDAC2,PTEN,PRKCA,CDKN1B,CALCRL,RBPJ,NFAT5,RB1,AKIP1	10
Liver Inflammation/Hepatitis	acute hepatitis	Acute hepatitis	0.125					PDE8A,IMPDH2,CASP3,HGF,CASP7	5
Renal Damage, Renal Tubule Injury	injury	Injury of renal tubule	0.126					Ccl2,CR1L,HGF	3
Renal Necrosis/Cell Death	cell death	Cell death of tubular cells	0.128		-1.761		-1.722	Mt1,HIF1A,AATF,HGF,LCN2,NPPA	6
Liver Hyperplasia/Hyperproliferation	quantity	Quantity of liver tumor	0.143					JUN,Mt1,PTEN,Mt2	4
Renal Proliferation	proliferation	Proliferation of tubular cells	0.145					SKP2,HGF,LCN2	3
Liver Necrosis/Cell Death	apoptosis	Apoptosis of sinusoidal endothelial cells	0.151					CASP3	1
Liver Degeneration	degeneration	Degeneration of hepatocytes	0.151					XRCC5	1
Renal Degeneration	degeneration	Degeneration of tubular cells	0.151					Mt1	1
Liver Necrosis/Cell Death	cell death	Delay in cell death of hepatocytes	0.151					CASP3	1
Liver Hyperbilirubinemia	Dubin-Johnson syndrome	Dubin-Johnson syndrome	0.151					ABCC3	1
Nephrosis	familial juvenile nephronophthisis	Familial juvenile nephronophthisis	0.151					PAX8	1
Liver Necrosis/Cell Death	focal necrosis	Focal necrosis of liver cells	0.151					NR1H4	1
Glomerular Injury, Renal Degeneration	hyalinization	Hyalinization of renal glomerulus	0.151					SREBF1	1
Renal Damage	ischemic injury	Ischemic injury of kidney	0.151					LCN2	1
Liver Damage, Liver Inflammation/Hepatitis	chronic hepatitis C	Low grade chronic hepatitis C	0.151					CCL21	1
Hepatocellular Carcinoma, Liver Hyperplasia/Hyperproliferation	hepatocellular carcinoma	Malignant hepatocellular carcinoma	0.151					SREBF1	1
Heart Failure	heart failure	Onset of heart failure	0.151					BECN1	1
Renal Hydronephrosis	hydronephrosis	Progressive hydronephrosis	0.151					NFAT5	1
Liver Proliferation	proliferation	Proliferation of hepatic progenitor cells	0.151					INHBA	1
Cardiac Arteriopathy	stenosis	Stenosis of coronary artery	0.151					PPARG	1
Cardiac Transformation	transformation	Transformation of cardiac fibroblasts	0.151					NPPA	1
Biliary Hyperplasia	tumorigenesis	Tumorigenesis of cholangiocarcinoma	0.151					PTEN	1
Renal Inflammation, Renal Nephritis	nephrotoxic nephritis	Nephrotoxic nephritis	0.154					HLA-DQB1,FCGR3A/FCGR3B	2
Renal Necrosis/Cell Death	cell death	Cell death of renal tubule	0.154		-0.923		-0.852	IL18,Mt1,HIF1A,Mt2,AATF,HGF,LCN2,NPPA	8
Decreased Levels of Potassium	quantity	Decreased Levels of Potassium	0.158					TXNIP,FXYD4,UMOD,NPPA	4
Liver Cholestasis	cholestasis	Cholestasis	0.169					ABCB7,RDH16,SREBF1,SLC35A1,PEX2,NR1H4,Slco1a4,SLC51A,HGF,ABCC3,ABCG2	11
Hepatocellular Carcinoma, Liver Hyperplasia/Hyperproliferation	development	Development of hepatocellular carcinoma	0.174					JUN,Mt1,Mt2,HGF	4
Renal Necrosis/Cell Death	apoptosis	Apoptosis of tubular cells	0.175	Decreased	-2.195		-2.165	Mt1,HIF1A,AATF,HGF,LCN2	5
Renal Inflammation, Renal Nephritis	focal glomerulonephritis	Focal glomerulonephritis	0.175					JUN,IMPDH2,PSMD1,HPRT1,HGF	5
Hepatocellular Peroxisome Proliferation	formation	Formation of peroxisomes	0.183					PEX11A,PEX10	2
Cardiac Hyperplasia/Hyperproliferation	hyperplasia	Hyperplasia of heart	0.183					CDKN1B,DUSP6	2
Kidney Failure	ischemic acute renal failure	Ischemic acute renal failure	0.183					IL18,LCN2	2
Cardiac Damage	reperfusion injury	Reperfusion injury of heart	0.183					IL1A,MAPK9	2
Renal Necrosis/Cell Death	apoptosis	Apoptosis of kidney cells	0.185		-0.797		-0.833	SLK,Mt1,IL1B,CDKN1B,HIF1A,CASP3,AATF,HGF,LCN2,Serpinb3b/Serpinb3c	10
Renal Necrosis/Cell Death	necrosis	Necrosis of renal tubule	0.19		-1.38		-1.306	IL18,Mt1,HIF1A,AATF,HGF,LCN2,NPPA	7
Glomerular Injury	glomerulosclerosis	Glomerulosclerosis	0.191		-1.27		-1.061	Mt1,IMPDH2,SREBF1,NR1H4,Mt2,LIN7C,GDNF,ITGA1,CDKN1B,CD1D,SKP2,CR1L,RAP1B,HGF,UMOD,MMP14	16
Renal Necrosis/Cell Death	apoptosis	Apoptosis of renal tubular epithelial cells	0.205					AATF,HGF,LCN2	3
Cardiac Necrosis/Cell Death	cell viability	Cell viability of cardiomyocytes	0.207		0		-0.075	PTEN,CDKN1B,CASP3,HGF	4
Liver Proliferation	proliferation	Proliferation of hepatocytes	0.208		-0.174		-0.254	JUN,CXCL12,PTEN,Mt1,IL1B,NR1H4,Mt2,INHBA,CFLAR,IL18,CDKN1B,SKP2,RB1,HGF,MAPK9,NR1I2,NFE2L2	17
Renal Necrosis/Cell Death	apoptosis	Apoptosis of renal tubule	0.209		-1.706		-1.658	Mt1,HIF1A,Mt2,AATF,HGF,LCN2	6
Liver Damage, Liver Inflammation/Hepatitis	chronic autoimmune hepatitis	Chronic autoimmune hepatitis	0.212					IMPDH2,HPRT1	2
Cardiac Inflammation	acute myocarditis	Acute myocarditis	0.218					IFNA4	1
Liver Proliferation	growth	Arrest in growth of hepatocytes	0.218					SKP2	1
Cardiac Enlargement	atrial hypertrophy	Atrial hypertrophy	0.218					CREM	1
Cardiac Dysfunction, Heart Failure	chronic systolic heart failure	Chronic systolic heart failure	0.218					MME	1
Congenital Heart Anomaly	congenital malformation	Congenital malformation of aortic valve	0.218					PBX1	1
Congenital Heart Anomaly	congenital malformation	Congenital malformation of pulmonary valve	0.218					PBX1	1
Renal Proliferation	contact growth inhibition	Contact growth inhibition of kidney cell lines	0.218					ABCG2	1
Renal Inflammation, Renal Nephritis	familial juvenile gout	Familial juvenile gout	0.218					UMOD	1
Heart Failure	heart failure with preserved ejection fraction	Heart failure with preserved ejection fraction	0.218					MME	1
Liver Hyperplasia/Hyperproliferation	hyperplasia	Hyperplasia of hepatocytes	0.218					PTEN	1
Liver Damage	lesioning	Lesioning of liver	0.218					Ccl2	1
Cardiac Dilation	nonischemic dilated cardiomyopathy	Nonischemic dilated cardiomyopathy	0.218					AR	1
Liver Cholestasis	obstruction	Obstruction of bile duct	0.218					HGF	1
Liver Cholestasis	obstructive jaundice	Obstructive jaundice	0.218					IL18	1
Glomerular Injury, Kidney Failure, Renal Fibrosis	tubulo-interstitial fibrosis	Tubulo-interstitial fibrosis of skeletal muscle	0.218					MMP14	1
Liver Fibrosis	activation	Activation of hepatic stellate cells	0.222		0.616		0.486	CXCL12,CDKN1B,IL1A,GAS5,HGF,PPARG	6
Renal Degeneration	degeneration	Degeneration of kidney	0.247					Mt1,SREBF1,Mt2	3
Liver Hyperplasia/Hyperproliferation	proliferation	Proliferation of liver cancer cells	0.247					HDAC2,TXNIP,HPGD	3
Decreased Levels of Albumin	quantity	Decreased Levels of Albumin	0.259					IL1B,UBA2,CR1L,SUMO1	4
Increased Levels of Red Blood Cells	quantity	Increased Levels of Red Blood Cells	0.26	Increased	2.543		2.246	ARID4A,INHBA,PBX1,PRKAA1,ARID4B,EPB42,TGFBR1,RB1,HGF,NFE2L2	10
Glomerular Injury, Renal Necrosis/Cell Death	apoptosis	Apoptosis of mesangial cells	0.269					IL1B,CDKN1B,CASP3	3
Cardiac Dysfunction, Cardiac Fibrosis	fibrosis	Fibrosis of left ventricle	0.269					CREM,IL1B,HEXIM1	3
Liver Cirrhosis	primary biliary cirrhosis	Primary biliary cirrhosis	0.27					HLA-DQB1,NR1H4,IL1A,NQO1,SLC51A,HGF,PPARG,ABCC3,ITGA5,ABCG2	10
Renal Necrosis/Cell Death	cell death	Cell death of proximal tubule cells	0.272					HIF1A,NPPA	2
Liver Damage	hepatotoxicity	Hepatotoxicity	0.277					IL18,DHFR,SLC13A1,NFE2L2	4
Liver Hypoplasia	hypoplasia	Hypoplasia of liver	0.278	Decreased	-2.236		-2.022	TCEA1,KRAS,PBX1,BAG1,HGF	5
Liver Cholestasis	benign recurrent intrahepatic cholestasis	Benign recurrent intrahepatic cholestasis	0.279					NR1H4	1
Decreased Levels of Albumin	secretion	Decreased secretion of albumin	0.279					IL1B	1
Liver Hyperplasia/Hyperproliferation	liver cancer	Early stage liver cancer	0.279					JUN	1
Cardiac Arrythmia, Tachycardia	familial ventricular tachycardia	Familial ventricular tachycardia	0.279					TRDN	1
Hepatocellular Peroxisome Proliferation	formation	Formation of peroxisome membrane	0.279					PEX11A	1
Cardiac Hypoplasia	hypoplasia	Hypoplasia of atrium	0.279					HEXIM1	1
Renal Hypoplasia	hypoplasia	Hypoplasia of renal cortex	0.279					MMP14	1
Increased Levels of Red Blood Cells	production	Increased production of red blood cells	0.279					ARID4A	1
Decreased Levels of Potassium	uptake	Increased uptake of K+	0.279					NPPA	1
Glomerular Injury, Renal Inflammation, Renal Nephritis	inflammation	Inflammation of renal glomerulus	0.279					HGF	1
Cardiac Inflammation	inflammatory cardiomyopathy	Inflammatory cardiomyopathy	0.279					HPRT1	1
Liver Cholestasis	secretion	Secretion of bile salt	0.279					PCTP	1
Heart Failure	stable chronic heart failure	Stable chronic heart failure	0.279					AR	1
Cardiac Enlargement	hypertrophy	Hypertrophy of ventricular myocytes	0.291					INHBA,IL18,RAPGEF3	3
Renal Inflammation, Renal Nephritis	interstitial nephritis	Interstitial nephritis	0.291					GDNF,NFAT5,UMOD	3
Renal Damage, Renal Tubule Injury	damage	Damage of renal tubule	0.293		-0.849		-0.9	Ccl2,CR1L,HGF,LCN2,NPPA	5
Renal Atrophy	atrophy of kidney	Atrophy of kidney	0.309		-0.447		-0.277	Mt1,CD1D,Mt2,EDNRB,NFAT5	5
Renal Inflammation, Renal Nephritis	IgA nephropathy	IgA nephropathy	0.313					JUN,IMPDH2,PSMD1,HPRT1	4
Liver Cholestasis	progressive familial intrahepatic cholestasis type 1	Progressive familial intrahepatic cholestasis type 1	0.318					ABCB7,RDH16,SLC35A1,SREBF1,NR1H4,ABCG2	6
Liver Hyperplasia/Hyperproliferation	growth	Growth of liver tumor	0.325		-1		-1.067	Ccl2,HDAC2,TXNIP,HPGD,IL1A	5
Renal Necrosis/Cell Death	survival	Survival of glomerular cells	0.332					CCL21,HGF	2
Liver Cholestasis	accumulation	Accumulation of bile acid	0.336					NFE2L2	1
Liver Cirrhosis	alcoholic cirrhosis	Alcoholic cirrhosis	0.336					NOSTRIN	1
Liver Necrosis/Cell Death	apoptosis	Apoptosis of oval cells	0.336					HGF	1
Liver Damage, Liver Inflammation/Hepatitis	chronic infection	Chronic infection by Hepatitis C virus genotype 1	0.336					IMPDH2	1
Pulmonary Hypertension	chronic thromboembolic pulmonary hypertension	Chronic thromboembolic pulmonary hypertension	0.336					EDNRB	1
Heart Failure	end stage heart failure	End stage heart failure	0.336					RAPGEF3	1
Cardiac Enlargement	enlargement	Enlargement of atrium	0.336					CREM	1
Glomerular Injury	fusion	Fusion of pedicels	0.336					GDNF	1
Hepatocellular Carcinoma, Liver Hyperplasia/Hyperproliferation	hepatitis B virus-related hepatocellular carcinoma	Hepatitis B virus-related hepatocellular carcinoma	0.336					HDAC2	1
Liver Enlargement	hypertrophy	Hypertrophy of liver	0.336					NR1I3	1
Renal Necrosis/Cell Death	survival	Survival of mesangial cells	0.336					CCL21	1
Liver Hyperplasia/Hyperproliferation	liver metastasis	Unresectable liver metastasis	0.336					TOP1	1
Renal Damage	injury	Injury of kidney	0.341		-0.437		-0.502	MBL2,Ccl2,IL18,TXNIP,SREBF1,CR1L,CYP2C8,HGF,LCN2	9
Cardiac Enlargement	hypertrophy	Hypertrophy of right ventricle	0.358					CXCL12,PBX1,NPPA	3
Liver Steatosis	hepatic steatosis	Hepatic steatosis	0.358		-1.288		-1.134	Ccl2,ACADL,PTEN,CYP4A11,EGLN3,PPARG,THEM5,GCK,ARNTL,PCYT1A,PEX2,PEX11A,TXNIP,IMPDH2,IL1B,SREBF1,RBPJ,NR1H4,G0S2,AR,NR1I3,PDE8A,IL18,CD36,CDKN1B,CASP3,ACACA,FFAR4,DNAJC7,SUCNR1,TERF2IP	31
Liver Hyperplasia/Hyperproliferation	hyperplasia	Hyperplasia of liver	0.362					PTEN,SKP2	2
Increased Levels of LDH	release	Increased release of LDH	0.362					IL1B,IL1A	2
Hepatocellular Carcinoma, Liver Hyperplasia/Hyperproliferation	quantity	Quantity of hepatocellular carcinoma	0.362					JUN,PTEN	2
Renal Necrosis/Cell Death	cell viability	Cell viability of kidney cell lines	0.364		1.112		1.013	PTEN,USP14,NFAT5,NOP58,HGF,ABCC3,ABCG2,UMOD	8
Cardiac Damage	injury	Injury of heart	0.368		-0.283		-0.23	INHBA,CBR1,IL1A,MAPK9	4
Liver Hyperplasia/Hyperproliferation	benign neoplasm of liver	Benign neoplasm of liver	0.386					PTEN,RAD50,NR1H4,HGF	4
Liver Damage, Liver Inflammation/Hepatitis	acute hepatitis C	Acute hepatitis C	0.388					IMPDH2	1
Liver Damage, Liver Inflammation/Hepatitis	infection	Infection by Hepatitis C virus genotype 4	0.388					IMPDH2	1
Cardiac Arrythmia, Congenital Heart Anomaly	long QT syndrome 2	Long QT syndrome 2	0.388					ALG10	1
Liver Cholestasis	obstructive cholestasis	Obstructive cholestasis	0.388					ABCC3	1
Liver Cholestasis	progressive familial intrahepatic cholestasis type 2	Progressive familial intrahepatic cholestasis type 2	0.388					NR1H4	1
Hepatocellular Carcinoma, Liver Hyperplasia/Hyperproliferation	hepatocellular carcinoma	Progressive hepatocellular carcinoma	0.388					SREBF1	1
Renal Regeneration	regeneration	Regeneration of kidney	0.388					HGF	1
Renal Transformation	transformation	Transformation of kidney cells	0.388					EIF2S1	1
Renal Inflammation, Renal Nephritis	tubular nephritis	Tubular nephritis	0.388					ITGA1	1
Increased Levels of Potassium	excretion	Increased excretion of K+	0.391					CYP4A11,NPPA	2
Kidney Failure	end stage renal disease	End stage renal disease	0.396		-1.066		-0.848	Mt1,IMPDH2,NR1H4,Mt2,LIN7C,PPARG,AR,GDNF,PDE8A,CD1D,SKP2,HGF,FCGR3A/FCGR3B,MMP14	14
Liver Necrosis/Cell Death	cell death	Cell death of hepatocytes	0.399		-1.223		-1.2	JUN,UGCG,NR1H4,FAIM,AR,NR1I3,INHBA,CFLAR,CYB5R4,CDKN1B,CASP3,RB1,HGF,MAPK9,CASP7,NFE2L2	16
Liver Failure	failure	Failure of liver	0.418					LARS,HGF,OPRL1,NBAS,FAIM,NR1I2	6
Renal Necrosis/Cell Death	apoptosis	Apoptosis of renal glomerulus	0.421		0.948		0.932	SLK,ITGA1,IL1B,CDKN1B,CASP3	5
Kidney Failure	acute tubular necrosis	Acute tubular necrosis	0.436					LCN2	1
Renal Necrosis/Cell Death	anoikis	Anoikis of kidney cell lines	0.436					ZEB1	1
Congenital Heart Anomaly	bicuspid aortic valve	Bicuspid aortic valve	0.436					PBX1	1
Liver Damage, Liver Inflammation/Hepatitis	chronic hepatitis C virus genotype 4	Chronic hepatitis C virus genotype 4	0.436					IMPDH2	1
Biliary Hyperplasia, Liver Cholestasis	flow	Flow of bile	0.436					NR1H4	1
Cardiac Dysfunction, Cardiac Fibrosis	interstitial fibrosis	Interstitial fibrosis of left ventricle	0.436					IL1B	1
Cardiac Necrosis/Cell Death	survival	Survival of ventricular myocytes	0.436					CDKN1B	1
Cardiac Damage	cardiotoxicity	Cardiotoxicity	0.441					TUBB2A,DHFR,CBR1,HPRT1	4
Liver Hemorrhaging	bleeding	Bleeding of liver	0.444					Mt1,Mt2,FAIM	3
Liver Hematopoiesis	hematopoiesis	Hematopoiesis of liver	0.447					KRAS,RB1	2
Liver Hyperbilirubinemia	hyperbilirubinemia	Hyperbilirubinemia	0.447					ABCC3,FCGR3A/FCGR3B	2
Renal Proliferation	proliferation	Proliferation of glomerular cells	0.452		-0.391		-0.464	SLK,ITGA1,IL1B,CDKN1B,CCL21	5
Heart Failure	chronic heart failure	Chronic heart failure	0.458					AR,CXCL12,MME,CA5B	4
Renal Hydronephrosis	hydronephrosis	Hydronephrosis	0.461					MMP3,TGFBR1,NFAT5,CCL21,HGF,UMOD,KCNJ1,XCR1	8
Renal Inflammation, Renal Nephritis	crescentic glomerulonephritis	Acute phase crescentic glomerulonephritis	0.481					Ccl2	1
Liver Fibrosis	chemotaxis	Chemotaxis of hepatic stellate cells	0.481					Ccl2	1
Cardiac Dysfunction, Heart Failure	diastolic heart failure	Diastolic heart failure	0.481					AR	1
Liver Steatosis	hepatic steatosis	Severe hepatic steatosis	0.481					AR	1
Renal Inflammation, Renal Nephritis	nephritis	Nephritis	0.49		-1.211		-1.024	Ccl2,JUN,Mt1,Mt2,HPRT1,PPARG,ITGA1,DHFR,CD1D,PLEKHA1,NFAT5,MGAT2,UMOD,TANK,IMPDH2,HLA-DQB1,AR,GDNF,PDE8A,IFIH1,HIF1A,PSMD1,HGF,FCGR3A/FCGR3B,NFE2L2	25
Liver Regeneration	regeneration	Regeneration of liver	0.493		0.655		0.507	CREM,Mt1,NR1H4,Mt2,HGF,SMN1/SMN2,NFE2L2	7
Increased Levels of Albumin	quantity	Increased Levels of Albumin	0.5					IL1B,RAN	2
Cardiac Necrosis/Cell Death	apoptosis	Apoptosis of ventricular myocytes	0.506					KRAS,CDKN1B,RTN4	3
Liver Hyperplasia/Hyperproliferation	liver adenoma	Liver adenoma	0.506					PTEN,RAD50,NR1H4	3
Hepatocellular Carcinoma, Liver Hyperplasia/Hyperproliferation	hepatocellular carcinoma	Hepatocellular carcinoma	0.515		-0.293		-0.259	PTEN,Mt1,RALGAPA2,Mt2,CCL20,AQP7,CCDC122,MAPK9,ATP1B3,CDC27,E2F5,MME,LEMD3,RCHY1,SAMD9L,SOCS2,C8orf4,RTN4,OXR1,BECN1,KHDRBS1,CSPP1,FAM135A,AR,IL18,CDKN1B,IL1A,PARG,HGF,ITGA5,CASD1,JUN,CXCL12,DUSP11,MAPRE1,EDNRB,RNF213,NQO1,SYNE2,PPARG,TRIM44,FAIM,CLEC1B,TUBB2A,RNMT,TEC,NMT2,CABYR,PDCD10,PPM1G,COX16,KRAS,HDAC2,POLD3,BCO2,SREBF1,RAD50,RPS6KA3,NR1H4,ITGAX,RIOK1,PTPN3,PDK4,CCL21,COG3,MYO6,HIF1A,RALA,…	77
Cardiac Stenosis	calcific aortic valve stenosis	Calcific aortic valve stenosis	0.521					BGLAP	1
Decreased Levels of Hematocrit	hematocrit	Decreased hematocrit of organism	0.521					EGLN3	1
Renal Inflammation, Renal Nephritis	idiopathic membranous nephropathy	Idiopathic membranous nephropathy	0.521					IMPDH2	1
Hepatocellular Peroxisome Proliferation	quantity	Quantity of peroxisomes	0.521					PEX2	1
Liver Cholestasis	secretion	Secretion of bile acid	0.521					NR1H4	1
Nephrosis	steroid-resistant nephrotic syndrome	Steroid-resistant nephrotic syndrome	0.521					IMPDH2	1
Increased Levels of ALT	quantity	Increased Levels of ALT	0.526					NR1I3,IL1B,MAPK9	3
Glomerular Injury, Renal Necrosis/Cell Death	apoptosis	Apoptosis of glomerular cells	0.528		1.452		1.413	SLK,IL1B,CDKN1B,CASP3	4
Cardiac Enlargement	ventricular hypertrophy	Ventricular hypertrophy	0.537					Ccl2,IL1RL1,INHBA,CXCL12,CREM,IL18,PBX1,HEXIM1,HIF1A,NT5E,RAPGEF3,NPPA	12
Glomerular Injury	formation	Formation of glomerular crescent	0.549					Ccl2,CD1D	2
Renal Damage, Renal Tubule Injury	proximal tubular toxicity	Proximal tubular toxicity	0.556					FABP3,IL1B,SLC16A7,Cyp2b13/Cyp2b9,RAB29,NQO1,SLC13A1	7
Renal Necrosis/Cell Death	apoptosis	Apoptosis of proximal tubule cells	0.559					HIF1A	1
Renal Dilation	dilation	Dilation of kidney	0.559					EDNRB	1
Liver Hematopoiesis	erythropoiesis	Erythropoiesis of liver	0.559					RB1	1
Hepatocellular Carcinoma, Liver Hyperplasia/Hyperproliferation	size	Size of hepatocellular carcinoma	0.559					JUN	1
Renal Necrosis/Cell Death	survival	Survival of podocytes	0.559					HGF	1
Liver Steatosis	microvesicular hepatic steatosis	Microvesicular hepatic steatosis	0.573					ACADL,CASP3	2
Decreased Levels of Albumin	excretion	Decreased excretion of albumin	0.594					CR1L	1
Glomerular Injury, Renal Damage	injury	Injury of podocytes	0.594					TXNIP	1
Renal Inflammation, Renal Nephritis	pyelonephritis	Pyelonephritis	0.594					DHFR	1
Heart Failure	cardiorenal syndrome	Cardiorenal syndrome	0.595					AR,CA5B	2
Congenital Heart Anomaly	perimembranous ventricular septal defect	Perimembranous ventricular septal defect	0.595					CXCL12,PDS5B	2
Liver Failure	acute liver failure	Acute liver failure	0.626					HGF	1
Liver Cirrhosis	compensated cirrhosis	Compensated cirrhosis	0.626					IMPDH2	1
Congenital Heart Anomaly	congenital heart block	Congenital heart block	0.626					FCGR3A/FCGR3B	1
Glomerular Injury	expansion	Expansion of mesangial matrix	0.626					ITGA1	1
Cardiac Stenosis	non-rheumatic aortic stenosis	Non-rheumatic aortic stenosis	0.626					MMP3	1
Heart Failure	acute heart failure	Acute heart failure	1					MME	1
Renal Necrosis/Cell Death	apoptosis	Apoptosis of kidney cell lines	1		-0.476		-0.562	KRAS,PRKAA1,ZEB1,API5,PIAS1,AATF,SLK,CFLAR,PRKCA,2210010C04Rik,RHOT1,CASP3,CHMP5,HGF,TFRC,CCNB1,UMOD,CASP7,NFE2L2	19
Cardiac Arrythmia	arrhythmia	Arrhythmia	1					AR,TUBB2A,KRAS,AKAP10,CREM,ARNTL,TRDN,ALG10,CACNG1,NPPA,WDR26,KHDRBS1	12
Cardiac Arrythmia	atrial fibrillation	Atrial fibrillation	1					AR,TUBB2A,KRAS,CREM,CACNG1,KHDRBS1,NPPA	7
Cardiac Inflammation	carditis	Carditis	1					Ccl2,TUBB2A,IL1B,HPRT1,IFNA4	5
Renal Necrosis/Cell Death	cell death	Cell death of kidney cells	1		0.108		-0.004	Mt1,ATG5,PRKAA1,API5,PIAS1,PPARG,Serpinb3b/Serpinb3c,SLK,CFLAR,MLKL,RHOT1,TFRC,UMOD,CASP7,NPPA,KRAS,IL1B,BAG1,ZEB1,AATF,ATXN3,LCN2,ABCG2,BECN1,AR,PRKCA,CDKN1B,HIF1A,2210010C04Rik,CASP3,CHMP5,HGF,CCNB1,NFE2L2	34
Liver Necrosis/Cell Death	cell death	Cell death of liver cells	1		-0.884		-0.858	JUN,UGCG,NR1H4,API5,FAIM,AR,NR1I3,INHBA,CFLAR,CYB5R4,CDKN1B,CASP3,RB1,HGF,MAPK9,CASP7,NFE2L2	17
Liver Cirrhosis	cirrhosis	Cirrhosis	1					IMPDH2,HLA-DQB1,NR1H4,EDNRB,NOSTRIN,NQO1,PPARG,ABCG2,AR,GABRR1,PDE8A,IL1A,SLC51A,HGF,ATP7B,MTNR1A,NT5E,ABCC3,ITGA5,NFE2L2	20
Liver Cirrhosis	cirrhosis	Cirrhosis of liver	1					IMPDH2,HLA-DQB1,NR1H4,NOSTRIN,NQO1,PPARG,ABCG2,IL1A,SLC51A,HGF,ATP7B,NT5E,ABCC3,ITGA5,NFE2L2	15
Congenital Heart Anomaly	congenital heart disease	Congenital heart disease	1		-1.976		-1.743	PATZ1,JUN,CXCL12,KRAS,ALG10,EDNRB,CHD7,DDX3X,NR2F2,PBX1,PDS5B,FCGR3A/FCGR3B,HHEX	13
Liver Damage	damage	Damage of liver	1		0.278		0.264	Ccl2,JUN,Mt1,PTEN,ATG5,Mt2,CCL20,HPRT1,PPARG,GABRR1,INHBA,Gm21596/Hmgb1,NT5E,TFRC,MAPK9,IMPDH2,IL1B,NR1H4,CCL21,OPRL1,NR1I3,IL18,CR1L,IL1A,HGF,NR1I2,NFE2L2	27
Cardiac Dysfunction	dysfunction	Dysfunction of heart	1		0.069		0.101	Ccl2,IL1RL1,CREM,CD36,MME,IL1B,PBX1,HEXIM1,NT5E,ITGA5,NPPA	11
Heart Failure	failure	Failure of heart	1		-0.607		-0.451	IL1RL1,CXCL12,PPA2,MME,IL1B,HPGD,PPARG,SUMO1,BECN1,CA5B,RAPGEF3,AR,CFLAR,PDE8A,CD36,TFAM,GRK5,SHTN1,DHFR,PPP2R5A,PRKCA,DUSP6,PPP2R1B,NPPA	24
Kidney Failure	failure	Failure of kidney	1		-1.884		-1.646	TXNIP,CYR61,Mt1,IMPDH2,NR1H4,Mt2,LIN7C,PIK3CB,PPARG,LCN2,AR,GDNF,PDE8A,IL18,ITGA1,CD1D,SKP2,CR1L,HGF,FCGR3A/FCGR3B,MMP14,NPPA,NR1I2	23
Renal Inflammation, Renal Nephritis	glomerulonephritis	Glomerulonephritis	1		-1.71		-1.61	Ccl2,JUN,TANK,IMPDH2,HPRT1,PPARG,AR,PDE8A,CD1D,IFIH1,PLEKHA1,PSMD1,HGF,MGAT2,FCGR3A/FCGR3B,NFE2L2	16
Liver Hyperplasia/Hyperproliferation	hepatoblastoma	Hepatoblastoma	1					TUBB2A,RAD50	2
Cardiac Enlargement	hypertrophy	Hypertrophy of cardiomyocytes	1					INHBA,CREM,HDAC2,IL18,H2AFZ,PTEN,IL1B,HGF,RAPGEF3,NPPA	10
Cardiac Enlargement	hypertrophy	Hypertrophy of heart	1					Ccl2,JUN,IL1RL1,CXCL12,TRIM55,CCNT1,PTEN,FABP3,HPRT1,RAPGEF3,INHBA,CREM,H2AFZ,NT5E,NPPA,SIRT7,HDAC2,IL1B,HEXIM1,IL18,CD36,GRK5,PRKCA,PBX1,HIF1A,HGF	26
Renal Hypoplasia	hypoplasia	Hypoplasia of kidney	1					GDNF,HS2ST1,PBX1,MMP14	4
Liver Inflammation/Hepatitis	inflammation	Inflammation of liver	1		-0.893		-0.78	TANK,CYR61,IMPDH2,PTEN,NR1H4,CCL20,HPRT1,CCL21,PPARG,OPRL1,ABCG2,FAIM,GABRR1,PDE8A,IL18,CASP3,HGF,TFRC,MAPK9,CASP7,FCGR3A/FCGR3B,NFE2L2	22
Liver Damage	injury	Injury of liver	1		-0.413		-0.42	Ccl2,PTEN,IMPDH2,ATG5,NR1H4,CCL20,HPRT1,CCL21,PPARG,OPRL1,INHBA,GABRR1,IL18,CR1L,IL1A,HGF,NT5E,TFRC,MAPK9,NR1I2,NFE2L2	21
Cardiac Dysfunction	left ventricular dysfunction	Left ventricular dysfunction	1					Ccl2,IL1RL1,CREM,MME,IL1B,PBX1,HEXIM1,NT5E,NPPA	9
Liver Hyperplasia/Hyperproliferation	cancer	Liver cancer	1		-0.236		-0.189	GTF2B,SELENOS,RALGAPA2,TMCO5A,CEP350,RSPRY1,CYB5D1,ZNF717,UBAC1,RBBP6,CBX3,FAM171B,TXNIP,LEMD3,SAMD9L,TBC1D8B,EML4,ARHGAP12,SLC17A8,RDH16,CYR61,DUSP11,DPY19L4,SYNE2,GOLGA4,FAIM,TSR2,GPSM2,TRDN,PPAN,MAP1A,MRPL1,STPG2,EIF1AX,ARHGAP6,RBPJ,PTPN3,NDUFS1,ARID4A,WDR64,SHTN1,MRPS22,USP34,GFM1,MYO6,RALA,EPB42,NUDT12,RREB1,MOSPD2,BCAS2,SLK,OR51G2,OR51G1,SKP2,PPP2R1B,PLB1,RBM22,CDK8,C8orf4,RHO,TTC13,OR4A16,…	441
Liver Hyperplasia/Hyperproliferation	liver carcinoma	Liver carcinoma	1		-0.293		-0.252	GTF2B,SELENOS,RALGAPA2,TMCO5A,CEP350,RSPRY1,CYB5D1,ZNF717,UBAC1,RBBP6,CBX3,FAM171B,LEMD3,SAMD9L,TBC1D8B,EML4,ARHGAP12,SLC17A8,CYR61,DUSP11,DPY19L4,SYNE2,GOLGA4,FAIM,TSR2,GPSM2,TRDN,PPAN,MAP1A,MRPL1,STPG2,ARHGAP6,RBPJ,PTPN3,NDUFS1,ARID4A,WDR64,SHTN1,MRPS22,USP34,GFM1,MYO6,RALA,EPB42,NUDT12,RREB1,MOSPD2,BCAS2,SLK,OR51G2,OR51G1,SKP2,PPP2R1B,PLB1,RBM22,CDK8,C8orf4,RHO,TTC13,OR4A16,KIAA1468,IL18,TBCE,…	427
Liver Hyperplasia/Hyperproliferation	liver tumor	Liver tumor	1		0.112		0.18	GTF2B,SELENOS,RALGAPA2,TMCO5A,CEP350,RSPRY1,CYB5D1,CALU,ZNF717,UBAC1,RBBP6,CBX3,FAM171B,TXNIP,LEMD3,SAMD9L,TBC1D8B,EML4,ARHGAP12,SLC17A8,RDH16,CYR61,DUSP11,DPY19L4,SYNE2,GOLGA4,FAIM,TSR2,GPSM2,TRDN,PPAN,MAP1A,MRPL1,STPG2,EIF1AX,ARHGAP6,RBPJ,PTPN3,NDUFS1,ARID4A,WDR64,SHTN1,MRPS22,USP34,GFM1,MYO6,RALA,EPB42,NUDT12,Ccl2,RREB1,MOSPD2,BCAS2,SLK,OR51G2,OR51G1,SKP2,PPP2R1B,PLB1,RBM22,CDK8,C8orf4,RHO,TTC…	449
Renal Proliferation	proliferation	Proliferation of mesangial cells	1					ITGA1,IL1B,CCL21	3
Congenital Heart Anomaly	ventricular septal defect	Ventricular septal defect	1	Decreased	-2.412		-2.204	JUN,CXCL12,PBX1,PDS5B,DDX3X,HHEX	6
Liver Inflammation/Hepatitis	viral hepatitis	Viral hepatitis	1					IMPDH2,CCL20,CCL21,HGF,PPARG,TFRC,OPRL1,FCGR3A/FCGR3B	8

## Sheet: IPA disease
Diseases and Bio Functions for alb-SREBP1a vs alb-SREBP-1a∆P
Categories	Functions	Diseases or Functions Annotation	p-Value	Predicted Activation State	Activation z-score	Notes	Bias-corrected z-score	Molecules	# Molecules
Nervous System Development and Function	olfactory response	Olfactory response	7.51e-123					Olfr635/Olfr638,Olfr1342,Olfr366,OR11H6,Olfr539,OR5AR1,Olfr582,Olfr1313,OR6K2,Olfr1097/Olfr1098,Olfr633,OR4F6,Olfr394,OR6B1,Olfr389,OR1J4,OR5P3,Olfr381,Olfr1002/Olfr154,OR4C6,Olfr607,Olfr1312,Olfr525,Olfr1126,OR8B2/OR8B3,Olfr1239,Olfr551,OR4A15,Olfr149,Olfr1216,Olfr829,Olfr1408,Olfr342,OR10G3,Olfr294,Olfr570,Olfr476,Olfr477,Olfr1143,Olfr1297,Olfr1411,OR6C75,Olfr1134,Olfr693,OR1J2,Olfr923,OR2A25,O…	324
Nervous System Development and Function	olfaction	Olfaction	2.92e-120					Olfr635/Olfr638,Olfr1342,Olfr366,OR11H6,Olfr539,OR5AR1,Olfr582,Olfr1313,OR6K2,Olfr1097/Olfr1098,Olfr633,OR4F6,Olfr394,OR6B1,Olfr389,OR1J4,OR5P3,Olfr381,Olfr1002/Olfr154,OR4C6,Olfr607,Olfr1312,Olfr525,Olfr1126,OR8B2/OR8B3,Olfr1239,Olfr551,OR4A15,Olfr149,Olfr1216,Olfr829,Olfr1408,Olfr342,OR10G3,Olfr294,Olfr570,Olfr476,Olfr477,Olfr1143,Olfr1297,Olfr1411,OR6C75,Olfr1134,Olfr693,OR1J2,Olfr923,OR2A25,O…	326
Cell-To-Cell Signaling and Interaction	signal transduction	Signal transduction	7.55e-61					IL1RL1,Olfr366,Olfr582,Olfr1313,LILRB4,Olfr633,OR4F6,OR6B1,OR5P3,Olfr1002/Olfr154,ARL2BP,OR4C6,Olfr1312,Olfr551,Olfr149,Olfr1216,Olfr342,Olfr1143,Olfr1411,Olfr693,Olfr678,OR51S1,FFAR3,OR10G7,Olfr1013,Olfr45,GPSM2,CREM,Olfr1347,Olfr285,BAG1,Olfr341,Olfr1441,Olfr1233,Olfr876,RALA,Olfr33,Olfr620,Olfr907,Olfr609,Olfr169 (includes others),Olfr1131,Olfr535,Olfr1189,OR51G2,OR51G1,OR5P2,OR2G6,RHO,Olfr118…	394
Cell-To-Cell Signaling and Interaction	communication	Communication of cells	1.49e-57		0.629		0.619	IL1RL1,Olfr366,Olfr582,Olfr1313,LILRB4,Olfr633,OR4F6,OR6B1,OR5P3,Olfr1002/Olfr154,ARL2BP,OR4C6,Olfr1312,Olfr551,Olfr149,Olfr1216,Olfr342,Olfr1143,Olfr1411,Olfr693,Olfr678,OR51S1,FFAR3,SUMO1,OR10G7,Olfr1013,Olfr45,CREM,GPSM2,Olfr1347,Olfr285,BAG1,Olfr341,Olfr1441,Olfr1233,Olfr876,RALA,Olfr33,Olfr620,Olfr907,Olfr609,Olfr169 (includes others),Olfr1131,Olfr535,Olfr1189,OR51G2,OR51G1,OR5P2,OR2G6,RHO,O…	403
Cell-To-Cell Signaling and Interaction	communication	Communication	1.92e-55		0.629		0.614	IL1RL1,Olfr366,Olfr582,Olfr1313,LILRB4,Olfr633,OR4F6,OR6B1,OR5P3,Olfr1002/Olfr154,ARL2BP,OR4C6,Olfr1312,Olfr551,Olfr149,Olfr1216,Olfr342,Olfr1143,Olfr1411,Olfr693,Olfr678,OR51S1,FFAR3,SUMO1,OR10G7,Olfr1013,Olfr45,GPSM2,CREM,EFNA1,Olfr1347,Olfr285,BAG1,Olfr341,Olfr1441,Olfr1233,Olfr876,RALA,Olfr33,Olfr620,Olfr907,Olfr609,Olfr169 (includes others),Olfr1131,Olfr535,Olfr1189,OR51G2,OR51G1,OR5P2,OR2G6…	409
RNA Post-Transcriptional Modification	processing	Processing of RNA	2.69e-07		0.606		0.583	LSM6,EXOSC7,INTS8,PABPN1,BCAS2,RBM6,CSTF3,LUC7L3,SRSF9,WDR43,EXOSC3,TXNL4B,SRSF6,WTAP,INTS6,PRPF3,DIMT1,CLK4,KHDRBS1,MAGOH,CRNKL1,SMN1/SMN2,JUN,SRSF3,DDX52,DUSP11,RBMX,SF3A1,KHDRBS3,SNRNP70,SETX,SLU7,UTP15,PRPF18,TCERG1,RNMT,NPM1,TRNT1,SSB,FMR1,RBMS1,Rbmxl1,CDK7,SRSF7,PTCD2,SF3B6,NOL8,INTS12,RBM3,ATXN3,IWS1,THRAP3,CDC73,DKC1,RNGTT,NOP58,TRA2A,DHX9	58
Molecular Transport, RNA Trafficking	transport	Transport of RNA	2.66e-05		1.731		1.548	FMR1,SRSF3,THOC2,SRSF7,DDX3X,KHDRBS1,FYTTD1,SARNP,C14orf166,UPF2,EIF4E,RAN,THOC5,Hnrnpa3,XPOT,THOC7,HHEX	17
Cancer, Cellular Development, Cellular Growth and Proliferation, Organismal Injury and Abnormalities, Tumor Morphology	proliferation	Proliferation of squamous-cell carcinoma	0.000178					MMP3,PTEN,TGFBR1,ADAM10	4
RNA Post-Transcriptional Modification	processing	Processing of mRNA	0.000272		-0.254		-0.201	RBMX,SF3A1,KHDRBS3,PABPN1,SNRNP70,CSTF3,SLU7,SRSF9,TCERG1,PRPF18,RNMT,TXNL4B,NPM1,SRSF6,FMR1,WTAP,CDK7,Rbmxl1,SRSF7,PTCD2,SF3B6,PRPF3,IWS1,KHDRBS1,THRAP3,CDC73,MAGOH,RNGTT,CRNKL1,TRA2A,DHX9,SMN1/SMN2	32
Molecular Transport, RNA Trafficking	export	Export of RNA	0.000385		1.691		1.512	SRSF3,THOC2,SRSF7,KHDRBS1,FYTTD1,SARNP,UPF2,EIF4E,RAN,THOC5,XPOT,THOC7,HHEX	13
Cell Morphology, Cellular Function and Maintenance	autophagy	Autophagy of epithelial cells	0.000404					KRAS,IL1B,PPARG,RNF7,RRAGA,NFE2L2	6
Gastrointestinal Disease, Immunological Disease, Inflammatory Disease, Ophthalmic Disease, Organismal Injury and Abnormalities	lymphoepithelial sialadenitis of Sjogrens syndrome	Lymphoepithelial sialadenitis of Sjogrens syndrome	0.000485					CXCL12,CXCL13,CCL21	3
Skeletal and Muscular System Development and Function, Tissue Morphology	quantity	Quantity of muscle cell lines	0.000485					HIF1A,DGKZ,FFAR3	3
Cellular Response to Therapeutics	radiosensitivity	Radiosensitivity of colorectal cancer cell lines	0.000485					ATG5,MLH1,BECN1	3
Endocrine System Disorders, Gastrointestinal Disease, Metabolic Disease, Nutritional Disease, Organismal Injury and Abnormalities	type 2 diabetic obesity	Type 2 diabetic obesity	0.000485					SREBF1,UCP3,PPARG	3
Carbohydrate Metabolism, Lipid Metabolism, Small Molecule Biochemistry	dephosphorylation	Dephosphorylation of phosphatidylinositol phosphate	0.000537		1.997		1.805	PTEN,MTMR1,SACM1L,MTMR2,MTM1	5
Cellular Movement, Immune Cell Trafficking	invasion	Invasion of leukocytes	0.000596		1.941		1.845	ITGA1,IL18,IL1B,HIF1A,ITGAX,NQO1,ETV6,HGF,NFE2L2	9
Molecular Transport, RNA Trafficking	transport	Transport of mRNA	0.000652		1.133		1.001	FMR1,SRSF3,THOC2,SRSF7,KHDRBS1,FYTTD1,SARNP,UPF2,EIF4E,THOC5,Hnrnpa3,THOC7,HHEX	13
DNA Replication, Recombination, and Repair	repair	Repair of DNA	0.000888	Increased	3.102		2.773	TCEA1,SLC30A9,COPS5,HERC1,UBE2V2,Gm21596/Hmgb1,REV3L,IL1B,EIF3A,MLH1,RIF1,PMS1,KAT8,SETD2,PARG,CUL4A,HGF,JUN,TOP1,TDP2,PBRM1,MLH3,NPAS2,SMARCA5,SUMO1,RASSF6,SETX,XRCC5,NAE1,PNP,USP45,XRCC4,NPM1,TRRAP,CASP7,ASF1A,RAD50,ALKBH3,NABP1,UBE2N,ATXN3,LIG3,DKC1,RPA3,SEM1,RB1,ETV6,DHX9,CETN2	49
Embryonic Development, Organismal Development, Tissue Development	development	Development of trophoblast	0.00092					KRAS,PBRM1,EED,LHCGR,ETS2	5
Cell Cycle	cell division	Cell division of stem cells	0.000938					NANOG,PAFAH1B1,THOC2,CDKN1B,SAMD9L,THOC5	6
Developmental Disorder, Neurological Disease, Organismal Injury and Abnormalities	congenital pontocerebellar hypoplasia	Congenital pontocerebellar hypoplasia	0.000938					RARS2,EXOSC3,VPS53,TSEN15,SEPSECS,EXOSC8	6
Carbohydrate Metabolism, Lipid Metabolism, Small Molecule Biochemistry	dephosphorylation	Dephosphorylation of phosphatidylinositol-3-phosphate	0.0011					MTMR1,SACM1L,MTMR2,MTM1	4
RNA Post-Transcriptional Modification	splicing	Splicing of RNA	0.00116		-0.475		-0.427	JUN,SRSF3,LSM6,RBMX,SF3A1,BCAS2,SNRNP70,SLU7,LUC7L3,SRSF9,TCERG1,PRPF18,TXNL4B,NPM1,SRSF6,FMR1,WTAP,Rbmxl1,SRSF7,SF3B6,PRPF3,ATXN3,CLK4,THRAP3,MAGOH,CRNKL1,TRA2A,DHX9,SMN1/SMN2	29
Molecular Transport, RNA Trafficking	export	Export of mRNA	0.00146		1.069		0.937	SRSF3,THOC2,SRSF7,FYTTD1,SARNP,UPF2,EIF4E,THOC5,THOC7,HHEX,KHDRBS1	11
Cancer, Cell Cycle, Organismal Injury and Abnormalities	G1 phase	G1 phase of tumor cells	0.00148					CYLD,INHBA,PTEN,SKP2,RB1	5
RNA Post-Transcriptional Modification	splicing	Splicing of mRNA	0.00159		-0.798		-0.726	SRSF6,FMR1,WTAP,Rbmxl1,SRSF7,SF3B6,RBMX,SF3A1,SNRNP70,SLU7,THRAP3,SRSF9,TCERG1,MAGOH,TXNL4B,TRA2A,CRNKL1,NPM1,DHX9,SMN1/SMN2	20
Cell Morphology, Digestive System Development and Function, Gastrointestinal Disease, Hepatic System Development and Function, Hepatic System Disease, Organ Morphology, Organismal Development, Organismal Injury and Abnormalities, Tissue Morphology	abnormal morphology	Abnormal morphology of hepatocytes	0.00162					JUN,AGL,KRAS,TK2,Mt1,PEX11A,ATG5,NR1H4,Mt2,ABCG2,PCTP,CDKN1B,SKP2,RB1,HGF,HHEX	16
Cancer, Cell Death and Survival, Organismal Injury and Abnormalities, Tumor Morphology	cell death	Cell death of osteosarcoma cells	0.00179	Decreased	-4.146		-3.721	REG1A,Snrpg,Snrpe,PSMA6,SF3B6,NUP54,AQR,SF3A1,NUP88,PSMD12,PSMA7,EIF3E,VDAC2,PSMC5,RPA3,PSMC1,RAN,PSMC6,CRNKL1,SUPT16H,PSMA5	21
Gastrointestinal Disease	absorption	Abnormal absorption of mineral in intestine	0.00182					Mt1,Mt2,TFRC	3
Cell Morphology, Cellular Function and Maintenance	autophagy	Autophagy of keratinocytes	0.00182					KRAS,RNF7,NFE2L2	3
Cellular Movement, Hematological System Development and Function, Humoral Immune Response, Immune Cell Trafficking, Inflammatory Response, Lymphoid Tissue Structure and Development	chemotaxis	Chemotaxis of memory B cells	0.00182					CXCL12,CXCL13,CCL20	3
Cancer, Organismal Injury and Abnormalities, Reproductive System Disease	endometrial carcinoma	Grade 2 endometrial carcinoma	0.00182					KRAS,PRLR,PTEN	3
Organismal Functions	healing	Healing of epithelial cell lines	0.00182					HIF1A,HGF,CTCF	3
Cancer, Organismal Injury and Abnormalities	hyperplasia	Hyperplasia of mucosa cells	0.00182					KRAS,CXCL12,SET	3
Developmental Disorder, Endocrine System Disorders, Neurological Disease, Organismal Injury and Abnormalities, Reproductive System Disease	male hypogonadotropic hypogonadism	Male hypogonadotropic hypogonadism	0.00182					AR,PRLR,LHCGR	3
Neurological Disease, Organismal Injury and Abnormalities	neuropathy	Neuropathy of brain	0.00182					IL18,Mt1,Mt2	3
Cell Cycle	senescence	Senescence of lymphocytes	0.00182					UBE3A,PTEN,EIF4E	3
Energy Production, Lipid Metabolism, Small Molecule Biochemistry	oxidation	Oxidation of fatty acid	0.00189		1.122		0.951	ACADL,PEX7,Cyp4a14,FABP3,CYP4A11,PRKAA1,UCP3,PPARG,CYB5R4,PEX2,FABP2,NT5C2,MLYCD,TK2,SREBF1,HPGD,PDK4,SLC25A17,G0S2,CD36,SLN,KDM1A,HIF1A,UCHL3,ABCD2,MC5R,ACACA,ECI2	28
Connective Tissue Development and Function, Skeletal and Muscular System Development and Function, Tissue Development	ossification	Ossification of cartilage tissue	0.00206		-1		-1.144	BGLAP,PBX1,RBPJ,Gm21596/Hmgb1	4
Cell-mediated Immune Response, Cellular Movement, Hematological System Development and Function, Immune Cell Trafficking	cell movement	Cell movement of memory T lymphocytes	0.00219		-0.152		-0.4	Cxcl9,CXCL12,CXCL13,CCL20,CCL21,HGF,Defb3,S1PR1	8
Carbohydrate Metabolism, Lipid Metabolism, Molecular Transport, Small Molecule Biochemistry	quantity	Quantity of phosphatidylethanolamine	0.00259		0.816		0.692	CD36,SREBF1,UGCG,IL1B,ORMDL1,LYST	6
Molecular Transport	nuclear export	Nuclear export	0.00271	Increased	2		1.843	THOC2,NEMF,KHDRBS1,STYX,FYTTD1,SARNP,UPF2,EIF4E,RAN,THOC5,XPOT,NPM1,MAPK9,THOC7,HHEX	15
Cellular Assembly and Organization, Lipid Metabolism, Small Molecule Biochemistry	accumulation	Accumulation of lipid droplets	0.00273		-0.799		-0.746	DDHD2,CD36,SREBF1,PCYT1A,NR1H4,G0S2,PPARG,HGF,UTRN	9
Cellular Assembly and Organization, DNA Replication, Recombination, and Repair	quantity	Quantity of centrosome	0.00307	Decreased	-3.086		-3.019	CHMP2B,ATG5,SKP2,PARG,CHMP5,CHMP1B,NPM1,DHX9,Igh,BECN1	10
Connective Tissue Development and Function, Digestive System Development and Function, Hepatic System Development and Function	adipogenesis	Adipogenesis of liver	0.00317		1.671		1.648	NR1I3,ARNTL,CD36,SREBF1,MID1IP1,ACACA,FFAR4	7
Cellular Movement, Hematological System Development and Function, Immune Cell Trafficking, Inflammatory Response	mobilization	Mobilization of phagocytes	0.00317		0.537		0.343	Ccl2,CXCL12,IL1B,CCL20,CCR8,CCL21,LCN2	7
Cellular Movement	invasion	Invasion of lymphatic system cells	0.00327		1.4		1.254	ITGA1,IL18,EDNRB,NQO1,ETV6	5
Cell Death and Survival	apoptosis	Apoptosis of thymocytes	0.0033		0.682		0.666	JUN,CYLD,Mt1,IL1B,Mt2,NQO1,LCN2,FAIM,ETS2,CFLAR,GRK5,IL18,HIF1A,Gm21596/Hmgb1,EFNA1,PNP,CASP3,RB1,TLE4,MAPK9,CASP7,NFE2L2	22
Infectious Diseases	infection	Infection of cervical cancer cell lines	0.0033	Increased	5.962		5.253	DCAF13,THOC2,SP110,NOP56,PRKAA1,FNTA,TMEM163,DDX3X,TGDS,MID1IP1,STARD3NL,MED6,EXOSC3,TIMM8A,ZDHHC20,MED7,TATDN1,RNF170,ERI2,EIF3A,CACNG1,CAMK1D,SPAST,DDX50,DIMT1,LCN2,PRKX,MMADHC,CSPP1,UTP11,LARS,IL1A,RAP1B,VPS53,ETF1,CXCL12,TRIM55,DPM1,CCNT1,TRMT5,PANK3,MED31,ADAM10,PSME2,SUMO1,BMP2K,GCK,PGRMC2,MED27,SSB,DDX10,FCF1,RPS6KA3,UTP6,RAB5A,SFT2D1,PCTP,COG3,PDE8A,CUL5,ATP6AP2,TAOK1	62
Cellular Movement	release	Release of cells	0.00335	Increased	2.619		2.44	AR,CXCL12,INHBA,IL1B,PPARG,TFRC,S1PR1,MMP14	8
Nervous System Development and Function, Neurological Disease	abnormal morphology	Abnormal morphology of superior cervical ganglion	0.00346					GDNF,VTI1A,EGLN3,PDS5B,HIF1A,FFAR3	6
DNA Replication, Recombination, and Repair, Molecular Transport	depletion	Depletion of mitochondrial DNA	0.00347		-0.908		-0.86	SAMHD1,PDSS2,TK2,TFAM	4
Protein Synthesis	synthesis	Initiation of synthesis of protein	0.00347					EIF2S1,EIF1AX,PPP1R2,EIF4E	4
Connective Tissue Development and Function, Tissue Morphology	mass	Mass of visceral fat	0.00347					Mt1,Mt2,TRHR,UCHL3	4
Cell Signaling	redox signal response	Redox signal response	0.00347					SELENOS,ARNTL,NPAS2,RNF7	4
Cell Cycle	senescence	Senescence of lymphatic system cells	0.00347		-1.067		-0.925	UBE3A,PTEN,CASP3,EIF4E	4
Cancer, Endocrine System Disorders, Organismal Injury and Abnormalities	tumorigenesis	Tumorigenesis of thyroid gland tumor	0.00347					KRAS,PTEN,CDKN1B,RB1	4
Molecular Transport, RNA Trafficking	nuclear export	Nuclear export of RNA	0.00423					THOC2,FYTTD1,SARNP,UPF2,EIF4E,THOC5,XPOT,THOC7,HHEX,KHDRBS1	10
Cellular Development, Cellular Growth and Proliferation, Embryonic Development, Organ Development, Organismal Development, Reproductive System Development and Function, Tissue Development	spermatogenesis	Arrest in spermatogenesis of spermatids	0.00429					ARID4A,ARID4B,LHCGR	3
Cellular Development, Cellular Growth and Proliferation, Embryonic Development, Organ Development, Organismal Development, Reproductive System Development and Function, Tissue Development	spermatogenesis	Arrest in spermatogenesis of spermatocytes	0.00429					AR,ARID4A,ARID4B	3
Cellular Movement, Hematological System Development and Function, Humoral Immune Response, Immune Cell Trafficking	cell movement	Cell movement of naive B cells	0.00429					CXCL12,CXCL13,CCL20	3
Cell Death and Survival	removal	Delay in initiation of removal of cells	0.00429					MBL2,CD36,CFLAR	3
Digestive System Development and Function, Embryonic Development, Organ Development, Organismal Development, Tissue Development	development	Development of colon	0.00429					HIF1A,EDNRB,FOXF1	3
Cancer, Organismal Injury and Abnormalities, Reproductive System Disease	endometrial carcinoma	Grade 1 endometrial carcinoma	0.00429					KRAS,PRLR,PTEN	3
Cardiovascular System Development and Function, Cellular Development, Cellular Function and Maintenance, Cellular Growth and Proliferation, Embryonic Development, Organismal Development, Tissue Development	tubulogenesis	Tubulogenesis of vascular endothelial cells	0.00429					CYR61,CDKN1B,HGF	3
Cell-mediated Immune Response, Cellular Movement, Hematological System Development and Function, Immune Cell Trafficking, Inflammatory Response, Lymphoid Tissue Structure and Development	chemotaxis	Chemotaxis of memory T lymphocytes	0.00459		-0.44		-0.651	Cxcl9,CXCL12,CCL20,CCL21,Defb3	5
Cell Morphology, Cellular Function and Maintenance, DNA Replication, Recombination, and Repair	double-stranded DNA break repair	Double-stranded DNA break repair of tumor cell lines	0.00465		0.205		0.16	RAD50,PBRM1,XRCC5,REV3L,UBE2N,NAE1,RIF1,RB1,NPM1	9
Cell Morphology, Digestive System Development and Function, Hepatic System Development and Function, Organ Morphology, Organismal Development	morphology	Morphology of liver cells	0.0049					JUN,AGL,KRAS,TK2,Mt1,PEX11A,ATG5,NR1H4,Mt2,PPARG,ABCG2,PCTP,CDKN1B,SKP2,RB1,HGF,HHEX	17
Cancer, Cell Cycle, Organismal Injury and Abnormalities	G1 phase	Arrest in G1 phase of tumor cells	0.00543					INHBA,PTEN,SKP2,RB1	4
Cell-To-Cell Signaling and Interaction, Cellular Assembly and Organization, Nervous System Development and Function, Tissue Morphology	density	Density of excitatory synapses	0.00543		0.068		-0.045	FMR1,CHMP2B,MTMR2,SLITRK1	4
Tissue Development	development	Development of organoid	0.00543					KRAS,MMP3,PTEN,HGF	4
Cardiovascular Disease, Developmental Disorder, Hematological Disease, Hereditary Disorder, Organismal Injury and Abnormalities	hereditary sideroblastic anemia	Hereditary sideroblastic anemia	0.00543					ABCB7,MT-ATP6,YARS2,TRNT1	4
Cellular Movement, Hematological System Development and Function, Immune Cell Trafficking	mobilization	Mobilization of antigen presenting cells	0.00543					Ccl2,CCL20,CCR8,CCL21	4
Cell-To-Cell Signaling and Interaction, Cellular Growth and Proliferation, Connective Tissue Development and Function	stimulation	Stimulation of synovial cells	0.00543		1.091		0.903	IL1B,CXCL13,IL1A,CCL21	4
Cellular Assembly and Organization	development	Development of mitochondria	0.0057		0.555		0.423	TFAM,HDAC2,PTEN,SSBP1,COL4A3BP,STOML2,PPARG,BECN1,SLIRP,MTM1	10
Cellular Movement	invasion	Invasion of myeloid cells	0.00581		0.849		0.793	IL1B,HIF1A,ITGAX,NQO1,HGF,NFE2L2	6
Cellular Response to Therapeutics	sensitivity	Sensitivity of tumor cell lines	0.00581		0.246		0.28	TOP1,KRAS,CXCL12,HIF1A,EIF4E,CCL21	6
DNA Replication, Recombination, and Repair	mismatch repair	Mismatch repair	0.00612					MLH3,HERC1,XRCC5,MLH1,RPA3,SETD2,PMS1	7
Lipid Metabolism, Molecular Transport, Small Molecule Biochemistry, Vitamin and Mineral Metabolism	accumulation	Accumulation of retinyl palmitate	0.00617					Ces1e,PPARG	2
Connective Tissue Development and Function, Skeletal and Muscular System Development and Function, Tissue Development	activation	Activation of cartilage tissue	0.00617					IL1B,IL1A	2
Cardiovascular Disease, Organismal Injury and Abnormalities, Tissue Morphology	area	Area of infarct	0.00617					Ccl2,HGF	2
Cell Cycle, Skeletal and Muscular System Development and Function	G1 phase	Arrest in G1 phase of myotube	0.00617					CDKN1B,RB1	2
Cell Morphology, Cellular Function and Maintenance	autophagy	Autophagy of peroxisomes	0.00617					PEX2,ACBD5	2
Cell Cycle, Gene Expression	binding	Binding of Oct1 binding element	0.00617					IL1B,PPARG	2
Cell-To-Cell Signaling and Interaction, Hematological System Development and Function, Humoral Immune Response	binding	Binding of marginal-zone B lymphocytes	0.00617					CXCL12,CXCL13	2
Cellular Movement	chemotaxis	Chemotaxis of lymphoma cells	0.00617					CXCL12,CXCL13	2
Cellular Movement, Hematological System Development and Function, Humoral Immune Response, Immune Cell Trafficking, Inflammatory Response, Lymphoid Tissue Structure and Development	chemotaxis	Chemotaxis of naive B cells	0.00617					CXCL12,CCL20	2
Cell Death and Survival, Cellular Compromise, Hepatic System Development and Function	cytotoxicity	Cytotoxicity of hepatocytes	0.00617					Mt1,Mt2	2
Cell Cycle	G1 phase	Delay in G1 phase of epithelial cells	0.00617					CYLD,PPARG	2
Cellular Development, Nervous System Development and Function	differentiation	Delay in differentiation of oligodendrocyte precursor cells	0.00617					CDKN1B,KHDRBS1	2
Cell Morphology, Cellular Assembly and Organization, Cellular Development, Cellular Function and Maintenance, Cellular Growth and Proliferation, Nervous System Development and Function, Organismal Development, Tissue Development	pruning	Delay in initiation of pruning of axons	0.00617					CASP3,CASP6	2
Energy Production, Nucleic Acid Metabolism, Small Molecule Biochemistry	dephosphorylation	Dephosphorylation of ATP	0.00617					MT-ATP6,NT5E	2
Cancer, Organismal Injury and Abnormalities	development	Development of endometrioid carcinoma	0.00617					KRAS,PTEN	2
Cancer, Endocrine System Disorders, Organismal Injury and Abnormalities, Reproductive System Disease	development	Development of ovarian carcinoma	0.00617					KRAS,PTEN	2
Cell Morphology, Cellular Function and Maintenance, DNA Replication, Recombination, and Repair	double-stranded DNA break repair	Double-stranded DNA break repair of colorectal cancer cell lines	0.00617					UBE2N,NAE1	2
Cell-To-Cell Signaling and Interaction, Cellular Growth and Proliferation, Nervous System Development and Function	excitation	Excitation of trigeminal ganglion neurons	0.00617					CALCRL,TRPA1	2
Molecular Transport	excretion	Excretion of sulfate	0.00617					NR1H4,SLC13A1	2
Cell Death and Survival, Cellular Assembly and Organization, Cellular Compromise	formation	Formation of lead inclusion bodies	0.00617					Mt1,Mt2	2
Lipid Metabolism, Small Molecule Biochemistry	hydrolysis	Hydrolysis of 1-oleoyl-2-acetylglycerol	0.00617					PAFAH1B2,PAFAH1B1	2
Drug Metabolism, Lipid Metabolism, Small Molecule Biochemistry, Vitamin and Mineral Metabolism	hydroxylation	Hydroxylation of tretinoin	0.00617					CYP2C8,CYP26A1	2
Cancer, Gastrointestinal Disease, Organismal Injury and Abnormalities	hyperplasia	Hyperplasia of mucus neck cell	0.00617					KRAS,CXCL12	2
Cell Morphology, Organismal Injury and Abnormalities, Tissue Morphology	hypertrophy	Hypertrophy of dentate granule cells	0.00617					PAFAH1B1,PTEN	2
Molecular Transport, Small Molecule Biochemistry	clearance	Increased clearance of bilirubin	0.00617					NR1I3,NR1I2	2
Cellular Movement, Immune Cell Trafficking	invasion	Invasion of granulocytes	0.00617					NQO1,NFE2L2	2
Developmental Disorder, Endocrine System Disorders, Hematological Disease, Metabolic Disease, Organismal Injury and Abnormalities	Kenny-Caffey syndrome	Kenny-Caffey syndrome	0.00617					TBCE,FAM111A	2
Connective Tissue Disorders, Endocrine System Disorders, Gastrointestinal Disease, Organismal Injury and Abnormalities	lipoatrophy	Lipoatrophy of pancreas	0.00617					KRAS,TGFBR1	2
Lipid Metabolism, Molecular Transport, Small Molecule Biochemistry	localization	Localization of bile acid	0.00617					NR1H4,NR1I2	2
Cellular Movement, Hematological System Development and Function, Immune Cell Trafficking, Inflammatory Response	mobilization	Mobilization of monocyte-derived dendritic cells	0.00617					CCR8,CCL21	2
Cell Morphology, Cellular Function and Maintenance	pexophagy	Pexophagy	0.00617					PEX2,ACBD5	2
Organ Morphology, Tissue Morphology	quantity	Quantity of clear cells	0.00617					HIF1A,LHCGR	2
Digestive System Development and Function, Organ Morphology, Tissue Morphology	quantity	Quantity of colonocytes	0.00617					GUCA2A,HGF	2
Cell-To-Cell Signaling and Interaction, Cellular Movement, Hematological System Development and Function, Immune Cell Trafficking, Inflammatory Response	recruitment	Recruitment of bone marrow-derived macrophages	0.00617					CXCL12,CYR61	2
Lipid Metabolism, Small Molecule Biochemistry	regulation	Regulation of bile acid	0.00617					NR1H4,GPBAR1	2
Molecular Transport, Small Molecule Biochemistry	release	Release of Zn2+	0.00617					Mt1,Mt2	2
Lipid Metabolism, Molecular Transport, Small Molecule Biochemistry	release	Release of docosahexaenoic acid	0.00617					IL1B,LIPG	2
Organismal Injury and Abnormalities, Renal and Urological Disease	severity	Severity of renal lesion	0.00617					Mt1,Mt2	2
Cell Morphology, Embryonic Development, Organ Development, Organ Morphology, Organismal Development, Respiratory System Development and Function, Tissue Development	size	Size of pneumocytes	0.00617					PTEN,NPPA	2
Cancer, Endocrine System Disorders, Organismal Injury and Abnormalities	tumorigenesis	Tumorigenesis of medullary thyroid carcinoma	0.00617					CDKN1B,RB1	2
Cancer, Endocrine System Disorders, Neurological Disease, Organismal Injury and Abnormalities, Reproductive System Disease	tumorigenesis	Tumorigenesis of pituitary cells	0.00617					SKP2,RB1	2
Cellular Function and Maintenance, Hematological System Development and Function, Hypersensitivity Response	uptake	Uptake of eosinophils	0.00617					CD36,IL1A	2
Cell-To-Cell Signaling and Interaction	activation	Activation of carcinoma cell lines	0.00624		-0.447		-0.519	ENPEP,CYR61,EIF3A,LIN7C,RASSF8	5
Cardiovascular System Development and Function, Organismal Development, Visual System Development and Function	vascularization	Vascularization of cornea	0.00641		1.152		1.054	Ccl2,INHBA,ARNTL,IL18,CYR61,IL1B,LMX1B,HGF,MMP14	9
Cell Death and Survival	cell death	Cell death of thymocytes	0.00687		0.576		0.554	JUN,CYLD,Mt1,IL1B,Mt2,NQO1,LCN2,FAIM,ETS2,CFLAR,GRK5,IL18,HIF1A,Gm21596/Hmgb1,EFNA1,PNP,CASP3,NFAT5,RB1,TLE4,MAPK9,CASP7,NFE2L2	23
Neurological Disease, Organismal Injury and Abnormalities	brainstem disorder	Brainstem disorder	0.00707					HDAC2,NFIB,SULT1C2,SEPSECS,KIF2A,RARS2,EXOSC3,SCN2A,RHOT1,CASP3,ASPA,RB1,VPS53,HGF,TSEN15,EXOSC8,IFNA4	17
Carbohydrate Metabolism	catabolism	Catabolism of glycogen	0.00735					AGL,GCK,PPP1R3C,Gm21596/Hmgb1,PPP1R3B,PHKG2	6
RNA Post-Transcriptional Modification	cleavage	Cleavage of RNA	0.00735		-0.13		-0.253	TCEA1,CSTF3,SENP2,PABPN1,NPM1,EXOSC8	6
RNA Post-Transcriptional Modification	processing	Processing of rRNA	0.00754					DKC1,WDR43,DDX52,UTP15,EXOSC7,EXOSC3,NOL8,NOP58,DIMT1,NPM1	10
Cellular Development, Cellular Growth and Proliferation, Embryonic Development, Organ Development, Organismal Development, Reproductive System Development and Function, Tissue Development	development	Arrest in development of male germ cells	0.008					AR,ARID4A,ARID4B,LHCGR	4
Cell-To-Cell Signaling and Interaction, Cellular Assembly and Organization	cell-cell contact	Cell-cell contact of breast cancer cell lines	0.008		1.091		1.006	ATE1,MYO6,SACM1L,ZEB1	4
Amino Acid Metabolism, Small Molecule Biochemistry	clearance	Clearance of amino acids	0.008		0		-0.064	IL1B,EDNRB,ABCG2,MTDH	4
Cancer, Organismal Injury and Abnormalities	growth	Growth of squamous-cell carcinoma	0.008					MMP3,PTEN,TGFBR1,ADAM10	4
Developmental Disorder, Organismal Injury and Abnormalities, Reproductive System Disease	hypoplasia	Hypoplasia of external genitalia	0.008		-0.555		-0.369	AR,ARID4A,ARID4B,LHCGR	4
Cellular Assembly and Organization	accumulation	Accumulation of autophagolysosome	0.00809					ATG4C,ATG5,BECN1	3
Cell-To-Cell Signaling and Interaction, Cell-mediated Immune Response, Cellular Movement, Hematological System Development and Function, Immune Cell Trafficking	adhesion	Adhesion of naive T lymphocytes	0.00809					CXCL12,CCL21,ITGA5	3
Cell Cycle	G1 phase	Arrest in G1 phase of muscle cells	0.00809					JUN,CDKN1B,RB1	3
Cellular Movement	chemotaxis	Chemotaxis of cancer cells	0.00809					GDNF,CXCL12,CXCL13	3
Dermatological Diseases and Conditions, Neurological Disease, Organismal Injury and Abnormalities	cold allodynia	Cold allodynia	0.00809					TRPA1,CNGA1,SLC17A8	3
Post-Translational Modification	geranylgeranylation	Geranylgeranylation of protein	0.00809					RABGGTB,FNTA,CHM	3
Developmental Disorder, Organismal Injury and Abnormalities, Reproductive System Disease	idiopathic fetal growth restriction	Idiopathic fetal growth restriction	0.00809					JUN,RB1,CCNB1	3
Cardiovascular System Development and Function, Embryonic Development, Hematological System Development and Function, Lymphoid Tissue Structure and Development, Organ Development, Organismal Development, Tissue Development	lymphangiogenesis	Lymphangiogenesis of lymph vessel	0.00809					CXCL12,HIF1A,CD9	3
Cell Morphology, Cellular Assembly and Organization	polarization	Polarization of Golgi apparatus	0.00809					STYX,STRN,PDCD10	3
Developmental Disorder, Neurological Disease, Organismal Injury and Abnormalities	pontocerebellar hypoplasia type 2	Pontocerebellar hypoplasia type 2	0.00809					VPS53,TSEN15,SEPSECS	3
Cancer, Cellular Development, Cellular Growth and Proliferation, Organismal Injury and Abnormalities, Tumor Morphology	proliferation	Proliferation of head and neck tumor	0.00809					PTEN,TGFBR1,ADAM10	3
Molecular Transport	uptake	Uptake of organic anion	0.00809					NR1H4,Slco1a4,NR1I2	3
Digestive System Development and Function, Endocrine System Disorders, Gastrointestinal Disease, Organ Morphology, Organismal Development, Organismal Injury and Abnormalities	abnormal morphology	Abnormal morphology of enlarged islets of Langerhans	0.00828					ARNTL,PTEN,CDKN1B,FFAR4,RAPGEF3	5
Cellular Function and Maintenance	maintenance	Maintenance of stem cells	0.00831					NANOG,MED21,RIF1,SMC3,STAG2,CDC73,MED6,HIF1A,MED27,TGFBR1,MED10,EIF4E,MED7	13
Infectious Diseases	release	Release of HIV-1	0.00916	Increased	2.125		2.032	CD36,CHMP2B,COPS5,CHMP5,CHMP1B,SSB	6
Energy Production, Lipid Metabolism, Small Molecule Biochemistry	oxidation	Oxidation of lipid	0.00965		1.61		1.403	ACADL,RDH16,PEX7,Cyp4a14,FABP3,CYP4A11,PRKAA1,UCP3,PPARG,CYB5R4,PEX2,FABP2,NT5C2,MLYCD,TK2,SREBF1,IL1B,HPGD,PDK4,SLC25A17,G0S2,CD36,SLN,KDM1A,CYP2C8,HIF1A,UCHL3,ABCD2,MC5R,ACACA,ECI2	31
Cellular Movement	invasion	Invasion of breast cancer cell lines	0.00972		1.614		1.341	JUN,CXCL12,DBNL,CYR61,PRKAA1,ERC1,EED,PIK3CB,EIF3E,PDLIM2,SKP2,NFAT5,PSMD10,SRA1,HHEX,PTPN9,SSBP1,EIF3A,HEXIM1,RPS6KA3,RAB5A,ZEB1,CCL21,Ngp,LCN2,UBE3A,MMP3,PRKCA,CCNH,CDKN1B,PTGES3,HIF1A,CASP3,EIF4E,DUSP6,RB1,HGF,ITGA5,MMP14	39
Cancer, Organismal Functions, Organismal Injury and Abnormalities, Tumor Morphology	suppression	Suppression of tumor	0.00977					JUN,KAT8,PTEN,CDKN1B,HLTF,RB1,PPARG,NT5E	8
Cell Morphology	modification	Modification of tumor cell lines	0.00994		0.919		0.776	RAD50,PBRM1,XRCC5,REV3L,UBE2N,NAE1,RIF1,PARG,SWI5,RB1,LCN2,NPM1	12
Cell Death and Survival	cell viability	Cell viability of epithelial cells	0.0106		1.723		1.546	KRAS,CFLAR,IL18,PTEN,PRKCA,EFNA1,EIF4E,RB1,HGF,PPARG,BECN1	11
Gastrointestinal Disease, Hepatic System Disease	composition	Abnormal composition of bile	0.0107					PCTP,ACADL,NR1H4,PEX2,GPBAR1	5
Cellular Response to Therapeutics	radiosensitivity	Radiosensitivity of tumor cell lines	0.0107		-0.949		-0.873	ATG4C,ATG5,XRCC5,MLH1,EIF4E,NPM1,BECN1	7
Infectious Diseases	infection	Infection by HIV-1	0.011	Increased	6.789		5.967	THOC2,SP110,PRKAA1,FNTA,TMEM163,AQR,LIN7C,RREB1,DDX3X,NDUFAF2,TGDS,PSMA7,MID1IP1,STARD3NL,MED6,PSMA2,EXOSC3,ZDHHC20,TIMM8A,NUDT11,MED7,PSMA1,TATDN1,RNF170,SRSF6,INTS6,ERI2,RBM7,CACNG1,CAMK1D,SPAST,DDX50,DIMT1,KHDRBS1,PRKX,CSPP1,MMADHC,PSMD12,TTC3,IL18,PTGES3,LARS,PSMC5,IL1A,PRPF38A,RAP1B,VPS53,ETF1,TRIM55,CXCL12,SAMHD1,DPM1,CCNT1,TRMT5,PANK3,MED31,ADAM10,PSME2,SF3A1,TRIM44,ETS2,BMP2K,TUBB2A,GTF2H…	84
Organismal Injury and Abnormalities, Reproductive System Disease	benign uterine disease	Benign uterine disease	0.0112					JUN,CYR61,PTEN,THAP12,EDNRB,RXRG,DYRK2,PPARG,MAX,SF3A1,RREB1,CGRRF1,RAPGEF3,MLX,HNMT,CALCRL,PDS5B,MRPS23,UBAC1,LHCGR,RPS25,KRAS,NOL7,DR1,UGCG,PSMA6,ZEB1,PDK4,LTN1,NR2F2,AR,UBE3A,PRLR,CDKN1B,IFIH1,UTRN,NR1I2	37
Cell Cycle, Cellular Assembly and Organization, DNA Replication, Recombination, and Repair	segregation	Segregation of chromosomes	0.0112		1.034		0.96	SMARCAD1,AURKC,MIS12,ZWINT,PPP1R12A,MLH1,PIK3CB,DDX3X,GPSM2,SETDB2,STAG2,STAG1,EIF3E,PPP2R5A,SMC6,RAN,ATRX,ESCO1,TRRAP,CCNB1	20
Carbohydrate Metabolism, Lipid Metabolism, Small Molecule Biochemistry	dephosphorylation	Dephosphorylation of phosphatidylinositol	0.0113		1.994		1.803	PTEN,MTMR1,INPP5F,SACM1L,MTMR2,MTM1	6
Organ Development, Renal and Urological System Development and Function	glomerular filtration rate	Glomerular filtration rate of kidney	0.0113		-1.264		-1.32	Cyp4a14,CYP4A11,FXYD4,NT5E,KCNJ1,UMOD	6
Cellular Development	differentiation	Differentiation of colorectal cancer cell lines	0.0113					PTEN,CDKN1B,PPARG,FABP2	4
Endocrine System Disorders, Organismal Injury and Abnormalities, Reproductive System Disease	diminished ovarian reserve	Diminished ovarian reserve	0.0113					AR,CASP3,LHCGR,MTNR1A	4
Cell Morphology, Cellular Assembly and Organization	orientation	Orientation of Golgi apparatus	0.0113					SLK,STYX,STRN,PDCD10	4
Cellular Compromise, Gastrointestinal Disease, Hepatic System Disease, Organismal Injury and Abnormalities	oxidative stress response	Oxidative stress response of liver	0.0113		-0.152		-0.058	Mt1,PTEN,CYB5R4,Mt2	4
Carbohydrate Metabolism, Energy Production, Small Molecule Biochemistry	oxidation	Oxidation of D-glucose	0.0131		-1.511		-1.558	MLYCD,CD36,GCK,FABP3,IL1B,SREBF1,UCP3,PDK4,NT5C2	9
Small Molecule Biochemistry	activation	Activation of hormone	0.0133					AR,PPARG,NPPA	3
Cell Death and Survival, Endocrine System Development and Function	cell viability	Cell viability of endocrine cell lines	0.0133					CXCL12,IL1B,SMC3	3
Cellular Movement, Hematological System Development and Function, Immune Cell Trafficking, Inflammatory Response, Lymphoid Tissue Structure and Development	chemotaxis	Chemotaxis of naive lymphocytes	0.0133					CXCL12,CCL20,CCL21	3
Amino Acid Metabolism, Small Molecule Biochemistry	clearance	Clearance of acidic amino acid	0.0133					IL1B,ABCG2,MTDH	3
Endocrine System Disorders, Organismal Injury and Abnormalities, Reproductive System Disease	disorganization	Disorganization of gonad	0.0133					CASP3,LHCGR,NPPA	3
Cell-To-Cell Signaling and Interaction, Cellular Growth and Proliferation, Nervous System Development and Function	excitation	Excitation of ganglion cells	0.0133					GCK,CALCRL,TRPA1	3
Cancer, Organismal Injury and Abnormalities, Respiratory Disease	hyperplasia	Hyperplasia of alveolar epithelium	0.0133					KRAS,PTEN,CDKN1B	3
Cancer, Organismal Injury and Abnormalities	latency	Latency of malignant tumor	0.0133					KRAS,SKP2,EED	3
Cellular Movement, Hematological System Development and Function, Immune Cell Trafficking, Inflammatory Response	mobilization	Mobilization of dendritic cells	0.0133					CCL20,CCR8,CCL21	3
Cancer, Organismal Injury and Abnormalities	multiple epitheliomas	Multiple epitheliomas	0.0133					CYLD,PRLR,TGFBR1	3
Cancer, Endocrine System Disorders, Organismal Injury and Abnormalities, Reproductive System Disease	non-functioning pituitary adenoma	Non-functioning pituitary adenoma	0.0133					MMP3,DHFR,MMP14	3
Cardiovascular Disease, Immunological Disease, Inflammatory Disease, Inflammatory Response, Organismal Injury and Abnormalities	polyarteritis nodosa	Polyarteritis nodosa	0.0133					DHFR,IMPDH2,HPRT1	3
Cell-To-Cell Signaling and Interaction, Cellular Growth and Proliferation	stimulation	Stimulation of hepatoma cell lines	0.0133					IL1B,IL1A,HGF	3
Gene Expression	transrepression	Transrepression	0.0133					JUN,AR,TRIP4	3
Cancer, Neurological Disease, Organismal Injury and Abnormalities	cerebellar neoplasm	Cerebellar neoplasm	0.0134		-1.387		-1.339	NANOG,KRAS,HDAC2,PTEN,MLH1,CHD7,KHDRBS3,ABCG2,KDM6A,DDX3X,CTCF,TUBB2A,KDM1A,DHFR,CDKN1B,XRCC5,ATOH1,BCCIP,SETD2,RB1,HGF,TAF1,TRRAP	23
Developmental Disorder, Hereditary Disorder, Neurological Disease, Organismal Injury and Abnormalities	autosomal dominant mental retardation	Autosomal dominant mental retardation	0.0136					MYT1L,TUBB2A,CAMTA1,CACNG2,KANSL1,ANKRD11,COL4A3BP,HIVEP2,SCN2A,SYNGAP1,CTCF,KIF2A	12
Inflammatory Response	host defense	Host defense	0.0136					IL18,CSTA,Mcpt1,Cma2/Mcpt9,S1PR1	5
Cancer, Organismal Injury and Abnormalities, Reproductive System Disease	hyperplasia	Hyperplasia of endometrium	0.0136					AR,KRAS,PTEN,PRLR,CDKN1B	5
Cellular Development, Embryonic Development, Organismal Development, Tissue Development	differentiation	Differentiation of endoderm	0.0137					JUN,NANOG,INHBA,MIXL1,ITGA5,MAPK9	6
Organismal Injury and Abnormalities, Renal and Urological Disease	interstitial fibrosis	Interstitial fibrosis of kidney	0.0141		-1.066		-0.855	GDNF,Mt1,IMPDH2,CD1D,SKP2,NR1H4,Mt2,LIN7C,HGF,MMP14	10
Cellular Movement, Hematological System Development and Function, Immune Cell Trafficking	trafficking	Trafficking of leukocytes	0.0141		0.943		0.792	Ccl2,CLEC1B,CXCL12,CXCL13,CCL20,RAP1B,CCR8,CCL21,NT5E,S1PR1	10
Cell Morphology, Cellular Function and Maintenance	repair	Repair of tumor cell lines	0.0148		0.714		0.581	RAD50,PBRM1,XRCC5,REV3L,UBE2N,NAE1,SWI5,RIF1,PARG,RB1,NPM1	11
Molecular Transport	nuclear export	Nuclear export of molecule	0.015					STYX,THOC2,FYTTD1,SARNP,UPF2,EIF4E,RAN,THOC5,XPOT,THOC7,HHEX,KHDRBS1	12
Molecular Transport, RNA Trafficking	nuclear export	Nuclear export of mRNA	0.0152					THOC2,FYTTD1,SARNP,UPF2,EIF4E,THOC5,THOC7,HHEX	8
Cellular Response to Therapeutics	radiosensitivity	Radiosensitivity of cells	0.0152		-1.24		-1.153	ATG4C,ATG5,XRCC5,MLH1,EIF4E,XRCC4,NPM1,BECN1	8
Cellular Development	differentiation	Differentiation of keratinocyte cancer cell lines	0.0153		1.964		1.834	CYR61,IL1B,RALA,BAG1	4
Cell-To-Cell Signaling and Interaction, Cellular Movement	chemoattraction	Initiation of chemoattraction of cells	0.0153					Cxcl9,CXCL12,PRKCA,CCL21	4
Cellular Assembly and Organization, Cellular Function and Maintenance	regulation	Regulation of actin cytoskeleton	0.0153					CXCL12,PAFAH1B1,PRKCA,RHO	4
Cancer, Endocrine System Disorders, Organismal Injury and Abnormalities	paraganglioma formation	Paraganglioma formation	0.0164					TUBB2A,GDNF,PTEN,GOLGA1,CDKN1B,SDHAF2,HIF1A,ATRX,RB1,MAX,NPPA	11
Cell Cycle, Cellular Development	senescence	Senescence of epithelial cells	0.0165		0.218		0.21	KRAS,PTEN,HGF,RNF7,MAPK9,NFE2L2	6
RNA Post-Transcriptional Modification	alternative splicing	Alternative splicing of mRNA	0.0168					SRSF6,FMR1,SLU7,THRAP3,WTAP,Rbmxl1,MAGOH,RBMX,DHX9	9
Cell Morphology, Cellular Development, Cellular Growth and Proliferation, Embryonic Development, Organ Development, Organismal Development, Renal and Urological System Development and Function, Tissue Development	branching	Branching of kidney cell lines	0.017		-0.221		-0.355	GDNF,EFNA1,HGF,LCN2,PRKX	5
Cellular Development, Embryonic Development, Organismal Development, Tissue Development	differentiation	Differentiation of endodermal cells	0.017					JUN,INHBA,MIXL1,ITGA5,MAPK9	5
Cancer, Cellular Development, Cellular Growth and Proliferation, Organismal Injury and Abnormalities, Tumor Morphology	proliferation	Proliferation of prostate cancer cells	0.0175		-1.71		-1.71	JUN,INHBA,PTEN,EFNA1,CASP3,RB1,NR2F2	7
Connective Tissue Development and Function, Tissue Development	accumulation	Accumulation of fibroblast cell lines	0.0175					PPM1G,SAMHD1	2
Amino Acid Metabolism, Drug Metabolism, Molecular Transport, Small Molecule Biochemistry, Vitamin and Mineral Metabolism	accumulation	Accumulation of folic acid	0.0175					SLC25A32,GGH	2
Cancer, Cell Death and Survival, Organismal Injury and Abnormalities	apoptosis	Apoptosis of head and neck tumor	0.0175					PTEN,TGFBR1	2
Cancer, Cell Death and Survival, Organismal Injury and Abnormalities	apoptosis	Apoptosis of squamous-cell carcinoma	0.0175					PTEN,TGFBR1	2
Digestive System Development and Function, Lipid Metabolism, Molecular Transport, Small Molecule Biochemistry	biliary excretion	Biliary excretion of bile acid	0.0175					NR1H4,NR1I2	2
Gene Expression, RNA Post-Transcriptional Modification	binding	Binding of tRNA	0.0175					RAN,SSB	2
Cell Morphology, Cellular Development, Cellular Growth and Proliferation, Embryonic Development, Organismal Development, Tissue Development	branching	Branching of duct cells	0.0175					PRLR,HGF	2
Cell Cycle	cell division	Cell division of neuronal progenitor cells	0.0175					PAFAH1B1,CDKN1B	2
Cell-To-Cell Signaling and Interaction, Cell-mediated Immune Response, Cellular Movement, Hematological System Development and Function, Hematopoiesis, Immune Cell Trafficking, Inflammatory Response, Lymphoid Tissue Structure and Development	chemoattraction	Chemoattraction of thymocytes	0.0175					CXCL12,CCL21	2
Cellular Movement, Hair and Skin Development and Function	chemotaxis	Chemotaxis of keratinocytes	0.0175					TGFBR1,S1PR1	2
Cancer, Connective Tissue Disorders, Organismal Injury and Abnormalities	chondroblastic osteosarcoma	Chondroblastic osteosarcoma	0.0175					BGLAP,RB1	2
Tissue Morphology	cleavage	Cleavage of basement membrane	0.0175					MMP3,LMX1B	2
Cell Morphology	conversion	Conversion of neurons	0.0175					PAFAH1B1,ATOH1	2
Cellular Development	dedifferentiation	Dedifferentiation of chondrocytes	0.0175					JUN,IL1B	2
Carbohydrate Metabolism, Lipid Metabolism, Small Molecule Biochemistry	degradation	Degradation of phosphatidylinositol diphosphate	0.0175					PTEN,SACM1L	2
Lipid Metabolism, Molecular Transport, Small Molecule Biochemistry	depletion	Depletion of acetyl-coenzyme A	0.0175					PDK1,PDK4	2
Cellular Development, Embryonic Development, Nervous System Development and Function, Organismal Development, Tissue Development	differentiation	Differentiation of enteric neuroblasts	0.0175					GDNF,HGF	2
Endocrine System Disorders, Organismal Injury and Abnormalities, Reproductive System Disease	disorganization	Disorganization of testis	0.0175					LHCGR,NPPA	2
Lipid Metabolism, Molecular Transport, Small Molecule Biochemistry	efflux	Efflux of bile acid	0.0175					NR1H4,ABCC3	2
Connective Tissue Disorders, Organismal Injury and Abnormalities, Skeletal and Muscular Disorders	erosion	Erosion of knee joint	0.0175					IL1B,IL1A	2
Embryonic Development, Organismal Development, Tissue Development, Tissue Morphology	expansion	Expansion of embryoblast	0.0175					REV3L,EED	2
Cancer, Cardiovascular Disease, Developmental Disorder, Hereditary Disorder, Neurological Disease, Organismal Injury and Abnormalities	familial cerebral cavernous malformation	Familial cerebral cavernous malformation	0.0175					KRIT1,PDCD10	2
Organismal Injury and Abnormalities	fibrosis	Fibrosis of soft tissue	0.0175					HIF1A,MMP14	2
Cancer, Organismal Injury and Abnormalities, Renal and Urological Disease	formation	Formation of renal-cell carcinoma	0.0175					Mt1,Mt2	2
Cellular Assembly and Organization, Endocrine System Development and Function	fusion	Fusion of insulin secretory granules	0.0175					IL1B,ERC1	2
Developmental Disorder, Hereditary Disorder, Metabolic Disease, Organismal Injury and Abnormalities	glycogen storage disease type IX	Glycogen storage disease type IX	0.0175					PHKA1,PHKG2	2
Cancer, Organismal Injury and Abnormalities, Reproductive System Disease	uterine endometrioid carcinoma	Grade 1 microsatellite mutator phenotype uterine endometrioid carcinoma	0.0175					KRAS,PTEN	2
Cancer, Organismal Injury and Abnormalities, Reproductive System Disease	uterine endometrioid carcinoma	Grade 2 microsatellite mutator phenotype uterine endometrioid carcinoma	0.0175					KRAS,PTEN	2
Cancer, Organismal Injury and Abnormalities, Reproductive System Disease	uterine endometrioid carcinoma	Grade 3 microsatellite mutator phenotype uterine endometrioid carcinoma	0.0175					KRAS,PTEN	2
Cell Morphology, Tissue Morphology	height	Height of epithelial cells	0.0175					AR,LHCGR	2
Lipid Metabolism, Small Molecule Biochemistry	hydroxylation	Hydroxylation of 11,12-epoxyeicosatrienoic acid	0.0175					Cyp4a14,CYP4A11	2
Lipid Metabolism, Small Molecule Biochemistry	hydroxylation	Hydroxylation of 14,15-epoxyeicosatrienoic acid	0.0175					Cyp4a14,CYP4A11	2
Lipid Metabolism, Small Molecule Biochemistry	hydroxylation	Hydroxylation of 8,9-epoxyeicosatrienoic acid	0.0175					Cyp4a14,CYP4A11	2
Dermatological Diseases and Conditions, Gastrointestinal Disease, Organismal Injury and Abnormalities	hyperkeratosis	Hyperkeratosis of esophagus	0.0175					PTEN,NFE2L2	2
Hematological Disease, Neurological Disease, Respiratory Disease	hypoxia	Hypoxia of central nervous system	0.0175					EDNRB,RB1	2
Cell Signaling, Nucleic Acid Metabolism, Small Molecule Biochemistry	induction	Induction of cyclic AMP	0.0175					TSHB,IL1B	2
Cell-To-Cell Signaling and Interaction, Cellular Growth and Proliferation, Skeletal and Muscular System Development and Function	induction	Induction of smooth muscle cells	0.0175					PTEN,IL1B	2
Cellular Movement	infiltration	Infiltration by lymphoma cell lines	0.0175					JUN,HIF1A	2
Dermatological Diseases and Conditions, Inflammatory Disease, Inflammatory Response, Organismal Injury and Abnormalities	inflammation	Inflammation of dermis	0.0175					RBPJ,KLK7	2
Cancer, Endocrine System Disorders, Organismal Injury and Abnormalities, Reproductive System Disease	non-functioning pituitary adenoma	Invasive non-functioning pituitary adenoma	0.0175					MMP3,MMP14	2
Organ Morphology, Skeletal and Muscular System Development and Function	isometric tension	Isometric tension of skeletal muscle	0.0175					IFRD1,PRKAA1	2
Cell-To-Cell Signaling and Interaction, Cellular Function and Maintenance, Hematological System Development and Function, Inflammatory Response	LC3-associated phagocytosis	LC3-associated phagocytosis by bone marrow-derived macrophages	0.0175					ATG5,BECN1	2
Connective Tissue Development and Function, Organ Morphology, Organismal Development, Reproductive System Development and Function, Tissue Morphology	mass	Mass of periovarial white adipose tissue	0.0175					Mt1,Mt2	2
Cellular Movement	migration	Migration of stem cell lines	0.0175					GDNF,RASGRP3	2
Cardiovascular Disease, Developmental Disorder, Hematological Disease, Hereditary Disorder, Metabolic Disease, Neurological Disease, Organismal Injury and Abnormalities, Skeletal and Muscular Disorders	mitochondrial myopathy and sideroblastic anemia	Mitochondrial myopathy and sideroblastic anemia	0.0175					MT-ATP6,YARS2	2
Cell Morphology	modification	Modification of breast cancer cell lines	0.0175					NPM1,LCN2	2
Cancer, Neurological Disease, Organismal Injury and Abnormalities	myxopapillary ependymoma	Myxopapillary ependymoma	0.0175					HIF1A,PDK1	2
Cancer, Gastrointestinal Disease, Organismal Injury and Abnormalities	neoplasia	Neoplasia of forestomach	0.0175					PTEN,NFE2L2	2
Neurological Disease, Organismal Injury and Abnormalities	neurodegeneration	Neurodegeneration of frontal cortex	0.0175					MME,BECN1	2
Cardiovascular Disease, Developmental Disorder, Organismal Injury and Abnormalities, Respiratory Disease	persistent fetal circulation syndrome	Persistent fetal circulation syndrome	0.0175					EDNRB,FOXF1	2
Developmental Disorder, Hereditary Disorder, Neurological Disease, Organismal Injury and Abnormalities	pontocerebellar hypoplasia type 1	Pontocerebellar hypoplasia type 1	0.0175					EXOSC3,EXOSC8	2
Small Molecule Biochemistry	production	Production of porphyrin	0.0175					ABCB7,MC5R	2
Neurological Disease	neurodegeneration	Progressive neurodegeneration	0.0175					GDNF,HPRT1	2
Cell Death and Survival	quantity	Quantity of apoptotic fibroblast cell lines	0.0175					ATG5,BECN1	2
Cellular Assembly and Organization, Endocrine System Development and Function, Organ Morphology, Tissue Morphology	quantity	Quantity of insulin secretory granules	0.0175					IL1B,RALA	2
Carbohydrate Metabolism, Lipid Metabolism, Molecular Transport, Small Molecule Biochemistry	quantity	Quantity of lysophosphatidylethanolamine	0.0175					CD36,SREBF1	2
Cell Cycle	senescence	Senescence of prostate cells	0.0175					PTEN,RB1	2
Cell Morphology, Cellular Function and Maintenance, DNA Replication, Recombination, and Repair	single-stranded DNA break repair	Single-stranded DNA break repair of tumor cell lines	0.0175					NAE1,PARG	2
Cell Death and Survival, Connective Tissue Development and Function, Skeletal and Muscular System Development and Function	survival	Survival of osteoclast-like cells	0.0175					IL1B,IL1A	2
Lipid Metabolism, Molecular Transport, Small Molecule Biochemistry	uptake	Uptake of 15-(4-iodophenyl)-3-methylpentadecanoic acid	0.0175					CD36,FABP3	2
Cancer, Neurological Disease, Organismal Injury and Abnormalities	central nervous system primitive neuroectodermal tumor	Central nervous system primitive neuroectodermal tumor	0.0181		-1.387		-1.339	NANOG,TOP1,PTEN,MLH1,CHD7,KHDRBS3,ABCG2,KDM6A,DDX3X,CTCF,TUBB2A,KDM1A,DHFR,CDKN1B,XRCC5,ATOH1,BCCIP,SETD2,RB1,HGF,TAF1,TRRAP	22
Organ Morphology, Organismal Injury and Abnormalities, Reproductive System Development and Function, Reproductive System Disease	abnormal morphology	Abnormal morphology of labyrinthine zone of placenta	0.0182					CALCRL,Syna,TGFBR1,PLK2,SETD2,RTL1,RB1,VPS53,PPARG,ERVFRD-1,CHM,MMP14	12
Cellular Growth and Proliferation, Connective Tissue Development and Function, Tissue Development	colony formation	Colony formation of fibroblast cell lines	0.0192		0.813		0.691	JUN,KRAS,PTEN,RPS6KA3,SMC3,CTCF,KHDRBS1,PRKCA,PSMD10,SPZ1,RB1,ETV6,NPM1,MAPK9	14
Infectious Diseases	infection	Infection of cells	0.0194	Increased	7.39		6.595	DCAF13,SP110,FNTA,AQR,LIN7C,PSMA7,MID1IP1,PSMA2,Igtp,PSMA1,ERI2,RBM7,CACNG1,CAMK1D,SPAST,LCN2,CSPP1,UTP11,PSMD12,PTGES3,IL1A,PRPF38A,RAP1B,MBL2,TRIM55,CXCL12,SAMHD1,DPM1,CCNT1,PANK3,MED31,SF3A1,SUMO1,TRIM44,BMP2K,SLU7,MED27,RMI1,FCF1,RAB5A,PDE8A,PRKCA,CUL5,KARS,ATP6AP2,THOC2,ATG5,NOP56,PRKAA1,ERC1,TMEM163,RAB29,RREB1,DDX3X,NDUFAF2,TGDS,STARD3NL,MED6,EXOSC3,ZDHHC20,TIMM8A,NUDT11,MED7,TFRC,TATDN1,I…	104
Cellular Growth and Proliferation, Embryonic Development	colony formation	Colony formation of embryonic cell lines	0.0196		-0.647		-0.73	JUN,NANOG,PTEN,RB1,CTCF,MAPK9	6
Cellular Development, Cellular Growth and Proliferation, Organ Development, Skeletal and Muscular System Development and Function, Tissue Development	development	Development of muscle cell lines	0.0199		1.406		1.347	MLX,AR,H2AFZ,LEMD3,SENP2,PAPPA,RBPJ,IFI16	8
Lipid Metabolism, Molecular Transport, Small Molecule Biochemistry	abnormal quantity	Abnormal quantity of bile salt	0.0201					PCTP,NR1H4,SLC51A,ABCC3	4
Cellular Development, Connective Tissue Development and Function, Digestive System Development and Function, Hepatic System Development and Function	adipogenesis	Adipogenesis of hepatocytes	0.0201		1.964		1.921	ARNTL,SREBF1,MID1IP1,ACACA	4
Cellular Assembly and Organization, Cellular Function and Maintenance	anchoring	Anchoring of microtubules	0.0201					PAFAH1B1,MAPRE1,BCCIP,CEP350	4
Cell Cycle	cell cycle progression	Cell cycle progression of hepatoma cell lines	0.0201					CXCL12,CDKN1B,RB1,HGF	4
Cell-To-Cell Signaling and Interaction, Cellular Assembly and Organization	cell-cell contact	Cell-cell contact of epithelial cells	0.0201		-1.131		-1.104	CBLL1,ADAM10,HGF,SH3PXD2A	4
Cellular Movement	chemotaxis	Chemotaxis of tumor cells	0.0201		0.203		0.172	CXCL12,GDNF,COL4A3BP,CXCL13	4
Cellular Growth and Proliferation	colony formation	Colony formation of epithelial cells	0.0201					KRAS,ITGA1,PTEN,CDKN1B	4
Cancer, Organismal Injury and Abnormalities	hyperplasia	Hyperplasia of mucosa	0.0201					KRAS,CXCL12,SET,MAPK9	4
Cellular Movement, Immune Cell Trafficking	invasion	Invasion of mononuclear leukocytes	0.0201		1.964		1.805	ITGA1,IL18,HGF,ETV6	4
Cell Cycle, Cellular Development, Hair and Skin Development and Function	senescence	Senescence of keratinocytes	0.0201					KRAS,RNF7,MAPK9,NFE2L2	4
Organ Morphology, Organismal Development, Organismal Injury and Abnormalities, Reproductive System Development and Function, Reproductive System Disease	abnormal morphology	Abnormal morphology of uterine horn	0.0201					PAX8,LHCGR,NR2F2	3
Cell Death and Survival, Skeletal and Muscular Disorders	apoptosis	Apoptosis of myofibroblasts	0.0201					IL1B,IL1A,HGF	3
Cell Cycle	G1 phase	Arrest in G1 phase of melanoma cell lines	0.0201					CDKN1B,ING3,IL1A	3
Cell Cycle	cell cycle progression	Arrest in cell cycle progression of hepatoma cell lines	0.0201					CDKN1B,RB1,HGF	3
Cell-To-Cell Signaling and Interaction, Cellular Movement	chemoattraction	Chemoattraction of neurons	0.0201					GDNF,CXCL12,Mt2	3
Cell-mediated Immune Response, Cellular Movement, Hematological System Development and Function, Immune Cell Trafficking, Inflammatory Response, Lymphoid Tissue Structure and Development	chemotaxis	Chemotaxis of Th1 cells	0.0201					Ccl2,CXCL12,S1PR1	3
Cellular Movement, Hematopoiesis, Immune Cell Trafficking, Inflammatory Response, Lymphoid Tissue Structure and Development	chemotaxis	Chemotaxis of bone marrow cells	0.0201					CXCL12,CD9,MMP14	3
Neurological Disease, Organismal Injury and Abnormalities	clonic seizure	Clonic seizure	0.0201					Mt1,Mt2,SLC13A1	3
Cancer, Cell Cycle, Organismal Injury and Abnormalities	G1 phase	G1 phase of cancer cells	0.0201					CYLD,INHBA,PTEN	3
Carbohydrate Metabolism, Lipid Metabolism, Small Molecule Biochemistry	hydrolysis	Hydrolysis of phosphatidylinositol-3-phosphate	0.0201					MTMR1,MTMR2,MTM1	3
Developmental Disorder, Endocrine System Disorders, Hereditary Disorder, Organismal Injury and Abnormalities, Reproductive System Disease	hypoplasia	Hypoplasia of seminal vesicle	0.0201					ARID4A,ARID4B,LHCGR	3
Cellular Compromise, Gastrointestinal Disease, Hepatic System Disease, Organismal Injury and Abnormalities	oxidative stress response	Oxidative stress response of hepatocytes	0.0201					Mt1,CYB5R4,Mt2	3
Cancer, Cellular Development, Cellular Growth and Proliferation, Organismal Injury and Abnormalities, Respiratory Disease, Tumor Morphology	proliferation	Proliferation of non-small-cell lung cancer cells	0.0201					KRAS,COX17,HIF1A	3
Cell-To-Cell Signaling and Interaction, Cellular Movement, Connective Tissue Development and Function	recruitment	Recruitment of pericytes	0.0201					Ccl2,PTEN,PDCD10	3
Cancer, Organismal Injury and Abnormalities, Tumor Morphology	stimulation	Stimulation of sarcoma	0.0201					IL1B,NT5E,HGF	3
Cardiovascular System Development and Function, Cell Morphology, Cellular Development, Organismal Development, Tissue Development	tubulation	Tubulation of lymphatic endothelial cells	0.0201					CXCL12,EDNRB,HGF	3
Energy Production, Molecular Transport, Nucleic Acid Metabolism, Small Molecule Biochemistry	concentration	Concentration of ATP	0.0204		1.226		1.104	MT-ATP6,FABP3,SREBF1,ATG5,IL1B,PRKAA1,STOML2,UCP3,PDK1,NQO1,PDK4,RHO,PPARG,NDUFS1,CD36,IL18,HIF1A,MMP14,NFE2L2	19
Connective Tissue Development and Function, Tissue Morphology	mass	Mass of adipose tissue	0.0205					Ccl2,RDH16,EIF3M,Mt1,PRKAA1,Mt2,TRHR,UCP3,AQP7,RXRG,FFAR3,PPARG,RAPGEF3,ARNTL,CYB5R4,FABP2,SRA1,SIRT7,SREBF1,NR1H4,G0S2,LCN2,IL18,PRLR,CDKN1B,UCHL3,MC5R,TERF2IP,NFE2L2	29
Cancer, Cell Cycle, Organismal Injury and Abnormalities	interphase	Arrest in interphase of tumor cells	0.021					INHBA,PTEN,IL1B,SKP2,RB1	5
Cell Morphology, Organ Morphology, Organismal Injury and Abnormalities, Skeletal and Muscular Disorders, Skeletal and Muscular System Development and Function, Tissue Morphology	hypertrophy	Hypertrophy of skeletal muscle	0.021					AR,TRIM55,TRDN,PRKAA1,DGKZ	5
Cellular Movement, Immune Cell Trafficking, Inflammatory Response	invasion	Invasion of phagocytes	0.021					IL1B,HIF1A,ITGAX,HGF,NFE2L2	5
Endocrine System Development and Function, Molecular Transport, Small Molecule Biochemistry	quantity	Quantity of thyroid hormone	0.0221	Decreased	-2.617		-2.731	NR1I3,TSHB,PRLR,IL1B,IL1A,TRHR,PAX8,RXRG,DUOXA1,MTDH,MAPK9	11
Cellular Movement, Hematological System Development and Function, Immune Cell Trafficking	mobilization	Mobilization of leukocytes	0.0226		0.915		0.707	Ccl2,CXCL12,IL1B,CD1D,CCL20,CCR8,CCL21,LCN2	8
Post-Translational Modification	ubiquitination	Ubiquitination	0.0226		0.379		0.238	PTEN,ATG5,MED31,RNF213,GTPBP4,UFL1,HPRT1,PIAS1,Trim30a/Trim30d,UBXN1,CCNC,SKP2,SPOPL,UBE2V2,MED6,PEX2,SENP2,MED27,ELOC,RNF43,PJA1,TGFBR1,MED10,MED7,PSMD10,NPM1,MAPK9,TAF1,CBLL1,RC3H2,MED21,HEXIM1,UBE2N,RCHY1,UBA6,UBE2W,CDK8,LTN1,UBE3A,CUL5,CAND1,RNF138,IFI16,NFE2L2	44
Cardiovascular System Development and Function, Organismal Development, Visual System Development and Function	neovascularization	Neovascularization of cornea	0.0231		0.902		0.771	Ccl2,INHBA,IL18,CYR61,IL1B,HGF	6
Cellular Growth and Proliferation, Embryonic Development	pluripotency	Pluripotency of embryonic stem cell lines	0.0231		1.195		0.966	NANOG,DDX52,NIFK,CWC15,SRSF7,CETN2	6
Cardiovascular System Development and Function	vascular resistance	Vascular resistance	0.0231		1.393		1.41	Cyp4a14,CYP4A11,CYP2C8,NT5E,HGF,NPPA	6
Connective Tissue Development and Function, Tissue Morphology	mass	Mass of white adipose tissue	0.0234					IL18,Mt1,Mt2,UCHL3,PPARG,SRA1,NFE2L2	7
Amino Acid Metabolism	quantity	Quantity of aromatic amino acid	0.0243	Decreased	-2.324		-2.429	TSHB,NR1I3,PRLR,IL1B,IL1A,TRHR,PAX8,RXRG,DUOXA1,MTDH,MAPK9	11
DNA Replication, Recombination, and Repair	double-stranded DNA break repair	Double-stranded DNA break repair	0.0247		1.381		1.252	TDP2,RAD50,PBRM1,NABP1,MLH1,UBE2N,RIF1,SMARCA5,SUMO1,LIG3,KAT8,SETX,XRCC5,REV3L,NAE1,RB1,XRCC4,NPM1,TRRAP	19
Carbohydrate Metabolism, Lipid Metabolism, Molecular Transport, Small Molecule Biochemistry	accumulation	Accumulation of phosphatidylinositol-3,4,5-triphosphate	0.0254		-0.283		-0.432	CXCL12,PTEN,SHTN1,CCL21,PIK3CB	5
Cellular Movement	cell movement	Cell movement of astrocytes	0.0254		1.446		1.299	CXCL12,GDNF,HGF,LCN2,NPM1	5
Cell-To-Cell Signaling and Interaction, Cellular Function and Maintenance, Hematological System Development and Function, Inflammatory Response	phagocytosis	Phagocytosis by microglia	0.0254		-0.2		-0.263	IL1RL1,CD36,IL1B,PPARG,BECN1	5
Lipid Metabolism, Molecular Transport, Nucleic Acid Metabolism, Small Molecule Biochemistry	concentration	Concentration of malonyl-coenzyme A	0.0257					MLYCD,SREBF1,PDK4,ACACA	4
Cellular Development, Reproductive System Development and Function	differentiation	Differentiation of ovarian follicle	0.0257					KRAS,INHBA,IL1B,CDKN1B	4
Cancer, Endocrine System Disorders, Organismal Injury and Abnormalities	incidence	Incidence of thyroid gland tumor	0.0257		-1.955		-1.793	PTEN,PRLR,CDKN1B,RB1	4
Cell-mediated Immune Response, Cellular Movement, Hematological System Development and Function, Immune Cell Trafficking	migration	Migration of memory T lymphocytes	0.0257		0		-0.14	CXCL13,CCL21,HGF,S1PR1	4
Cellular Movement	migration	Migration of neural stem cells	0.0257					CXCL12,PTEN,HIF1A,EDNRB	4
Cellular Function and Maintenance, Cellular Growth and Proliferation, Reproductive System Development and Function	production	Production of germ cells	0.0257					UBE3A,INHBA,STYX,HSF2	4
Neurological Disease	psychomotor retardation	Psychomotor retardation	0.0257					KDM1A,HERC1,CCDC174,ERLIN2	4
Cancer, Cell Cycle, Organismal Injury and Abnormalities, Tumor Morphology	senescence	Senescence of tumor cells	0.0257		0.762		0.719	UBE3A,KRAS,PTEN,RB1	4
Metabolic Disease	combined oxidative phosphorylation deficiency	Combined oxidative phosphorylation deficiency	0.027					TRMT5,MARS2,MRPL3,GFM1,MRPS22,NARS2	6
Lipid Metabolism, Molecular Transport, Small Molecule Biochemistry	quantity	Quantity of ketone body	0.027		-1.698		-1.586	GCK,CD36,TXNIP,PEX11A,PDK4,FFAR3	6
DNA Replication, Recombination, and Repair	replication	DNA replication	0.028		0.806		0.667	JUN,TOP1,ATG5,GTPBP4,ORC5,GMNN,SMC3,ORC4,TFAM,XRCC5,REV3L,NAE1,ESCO1,RBBP6,NPM1,MAPK9,TRRAP,SUPT16H,ORC3,POLD3,TK2,SSBP1,RBPJ,SET,FAM111A,BECN1,FAM135A,LIG3,NR1I3,ABCB7,CDKN1B,RPA3,CUL4A,RB1	34
Cell Death and Survival	apoptosis	Apoptosis of dopaminergic neurons	0.0284					GDNF,CASP3,MAPK9	3
RNA Post-Transcriptional Modification	capping	Capping of mRNA	0.0284					CDK7,RNMT,RNGTT	3
Cell-mediated Immune Response, Cellular Movement, Hematological System Development and Function, Hematopoiesis, Immune Cell Trafficking, Inflammatory Response, Lymphoid Tissue Structure and Development	chemotaxis	Chemotaxis of thymocytes	0.0284					CXCL12,CCL21,S1PR1	3
Connective Tissue Development and Function, Embryonic Development, Organ Development, Organismal Development, Skeletal and Muscular System Development and Function, Tissue Development	formation	Formation of calvaria	0.0284					ALG2,RBPJ,MMP14	3
Embryonic Development, Organismal Development, Tissue Development	growth	Growth of embryoblast	0.0284					REV3L,EED,SMARCA5	3
Digestive System Development and Function, Hepatic System Development and Function, Organ Development, Organ Morphology, Organismal Functions	healing	Healing of liver	0.0284					NR1H4,MAPK9,NFE2L2	3
Cancer, Gastrointestinal Disease, Organismal Injury and Abnormalities	hyperplastic polyp	Hyperplastic polyp	0.0284					KRAS,PTEN,RNF43	3
Cell Morphology, Hematological System Development and Function, Inflammatory Response	M1 polarization	M1 polarization of macrophages	0.0284					HIF1A,PDK1,LCN2	3
Cardiovascular Disease, Immunological Disease, Inflammatory Disease, Organismal Injury and Abnormalities	microscopic polyangiitis	Microscopic polyangiitis	0.0284					IMPDH2,DHFR,HPRT1	3
Cell Morphology, Cellular Assembly and Organization, Cellular Function and Maintenance	morphology	Morphology of microtubules	0.0284					PAFAH1B1,SPAST,CHMP1B	3
Post-Translational Modification	neddylation	Neddylation of protein	0.0284					NAE1,UBA3,RNF7	3
Cell-To-Cell Signaling and Interaction, Cellular Function and Maintenance, Hematological System Development and Function, Inflammatory Response	phagocytosis	Phagocytosis by alveolar macrophages	0.0284					PTEN,Gm21596/Hmgb1,RAPGEF3	3
Tissue Morphology	quantity	Quantity of melanocytes	0.0284					PTEN,HGF,CHM	3
Carbohydrate Metabolism	release	Release of polysaccharide	0.0284					IL18,IL1B,IL1A	3
Carbohydrate Metabolism, Drug Metabolism, Lipid Metabolism, Molecular Transport, Small Molecule Biochemistry	uptake	Uptake of digoxin	0.0284					NR1H4,Slco1a4,NR1I2	3
Connective Tissue Development and Function, Tissue Morphology	mass	Mass of connective tissue	0.029					Ccl2,RDH16,EIF3M,Mt1,PRKAA1,Mt2,TRHR,UCP3,AQP7,RXRG,FFAR3,PPARG,RAPGEF3,ARNTL,CYB5R4,FABP2,SRA1,SIRT7,SREBF1,NR1H4,G0S2,LCN2,AR,IL18,PRLR,CDKN1B,UCHL3,MC5R,TERF2IP,NFE2L2	30
Cancer, Neurological Disease, Organismal Injury and Abnormalities	medulloblastoma	Medulloblastoma	0.0291		-1.387		-1.339	NANOG,PTEN,MLH1,CHD7,KHDRBS3,ABCG2,KDM6A,DDX3X,CTCF,TUBB2A,KDM1A,DHFR,CDKN1B,XRCC5,ATOH1,BCCIP,SETD2,RB1,HGF,TAF1,TRRAP	21
Cellular Development, Cellular Growth and Proliferation, Renal and Urological System Development and Function	cell proliferation	Cell proliferation of kidney cell lines	0.0301		-0.453		-0.509	JUN,Mt1,ATG5,Mt2,PIAS1,SUMO1,CTCF,QPCT,SKP2,PPP2R1B,MAPK9,NANOG,CBLL1,KRAS,ABCG2,CCNH,CDKN1B,RYBP,RALA,DUSP6,NOP58,SPZ1,HGF,ITGA5,MMP14	25
Cell Signaling, Post-Translational Modification	activation	Activation of cyclin-dependent protein kinase	0.0304					CDKN1B,HEXIM1,CASP3,NR2F2,HHEX	5
Cell Cycle	aneuploidization	Aneuploidization of cells	0.0304					KRAS,ATG5,RB1,BECN1,MMP14	5
Cell Cycle, Connective Tissue Development and Function	cell cycle progression	Arrest in cell cycle progression of fibroblasts	0.0304					E2F5,CDKN1B,SKP2,RB1,NPM1	5
Cell Cycle	interphase	Arrest in interphase of prostate cancer cell lines	0.0304					AR,CREM,PTEN,CDKN1B,KLK3	5
Cellular Assembly and Organization	biogenesis	Biogenesis of mitochondria	0.0304		0.555		0.423	TFAM,PTEN,STOML2,PPARG,BECN1	5
Lipid Metabolism, Molecular Transport, Small Molecule Biochemistry	concentration	Concentration of bile salt	0.0304					PCTP,NR1H4,SLC51A,SLC13A1,ABCC3	5
Cellular Function and Maintenance, Hematological System Development and Function, Nervous System Development and Function	function	Function of microglia	0.0304					CLCN3,Ccl2,CD36,Mt1,Mt2	5
Cell Cycle	G1 phase	Arrest in G1 phase of prostate cancer cell lines	0.0322					CREM,PTEN,CDKN1B,KLK3	4
Cancer, Organismal Injury and Abnormalities, Reproductive System Disease	development	Development of genital tumor	0.0322					AR,KRAS,PTEN,NR2F2	4
Cellular Development, Reproductive System Development and Function	differentiation	Differentiation of male germ cells	0.0322					Sly (includes others),AR,Gm4836 (includes others),UTP14C	4
Neurological Disease	dysmyelination	Dysmyelination of axons	0.0322					TFAM,COPS5,CDKN1B,MT-ND6	4
Cellular Assembly and Organization, Cellular Compromise, DNA Replication, Recombination, and Repair	formation	Formation of nuclear inclusions	0.0322					AR,ATG5,HPRT1,ATXN3	4
Organ Development, Reproductive System Development and Function	growth	Growth of prostate gland	0.0322					UBE3A,AR,PTEN,PRLR	4
Developmental Disorder, Hereditary Disorder, Metabolic Disease, Organismal Injury and Abnormalities	peroxisome biogenesis disorder	Peroxisome biogenesis disorder	0.0322					PEX7,PEX2,PEX10,ABCD2	4
Lipid Metabolism, Small Molecule Biochemistry	conversion	Conversion of lipid	0.0325		1.814		1.65	RDH16,Mt1,PTEN,Cyp4a14,UGCG,SREBF1,IL1B,HPGD,CYP4A11,NR1H4,LTA4H,Mt2,AATF,AR,ALDH3A2,CYP2C8,HSD3B1,ACACA,MAPK9,NPPA,NFE2L2	21
Organ Development	growth	Growth of intestine	0.0325		1.414		1.403	JUN,GUCA2A,HDAC2,PTEN,PRKCA,CDKN1B,NR1H4,ATOH1,HGF,NFE2L2	10
Cancer, Endocrine System Disorders, Neurological Disease, Organismal Injury and Abnormalities	pheochromocytoma	Pheochromocytoma	0.0325					TUBB2A,GDNF,PTEN,GOLGA1,CDKN1B,SDHAF2,ATRX,RB1,MAX,NPPA	10
Amino Acid Metabolism, Drug Metabolism, Endocrine System Development and Function, Molecular Transport, Small Molecule Biochemistry	concentration	Concentration of levothyroxine	0.0327	Decreased	-2.234		-2.368	NR1I3,TSHB,PRLR,IL1B,TRHR,PAX8,RXRG,DUOXA1,MAPK9	9
Post-Translational Modification	deubiquitination	Deubiquitination of protein	0.0327					CYLD,USP46,COPS5,USP14,USP34,Usp17la (includes others),UCHL3,USP45,ATXN3	9
Infectious Diseases	release	Release of virus	0.0327		1.884		1.797	CD36,TXNIP,CHMP2B,COPS5,COL4A3BP,RBPJ,CHMP5,CHMP1B,SSB	9
Organismal Development	mass	Mass of organism	0.0331		1.514		1.318	RDH16,EIF3M,Mt1,IFRD1,Mt2,UCP3,AQP7,HPRT1,PPARG,Fus,SMC3,RAPGEF3,CA5B,GCK,CFLAR,FXYD4,PIP4K2B,PNP,PAPPA2,MAPK9,HHEX,MLYCD,KRAS,IL1B,SREBF1,RPS6KA3,NR1H4,SOCS2,G0S2,SLC13A1,LCN2,AR,IL18,CD36,SLN,PRLR,CDKN1B,HIF1A,IL1A,CLPS,SOCS6,PLK2,HGF,ERVFRD-1,SMN1/SMN2,NFE2L2	46
Cell Morphology, Cell-To-Cell Signaling and Interaction, Cellular Assembly and Organization, Nervous System Development and Function, Neurological Disease, Tissue Morphology	abnormal morphology	Abnormal morphology of inner hair cell synaptic ribbon	0.0333					PAX8,SLC17A8	2
Cell Morphology, Hematopoiesis, Humoral Immune Response, Immunological Disease, Lymphoid Tissue Structure and Development	abnormal morphology	Abnormal morphology of late pro-B lymphocyte	0.0333					VPREB1,Igh	2
DNA Replication, Recombination, and Repair	amplification	Amplification of gene	0.0333					ATG5,BECN1	2
Cell Death and Survival, Skeletal and Muscular Disorders	apoptosis	Apoptosis of myotube	0.0333					RB1,MTM1	2
Cell Cycle	G0/G1 phase transition	Arrest in G0/G1 phase transition of carcinoma cell lines	0.0333					CDKN1B,AASDHPPT	2
Cell Cycle	G1 phase	Arrest in G1 phase of kidney cancer cell lines	0.0333					PTEN,PAX8	2
Cardiovascular System Development and Function, Cell Cycle, Skeletal and Muscular System Development and Function	cell cycle progression	Arrest in cell cycle progression of cardiomyocytes	0.0333					CDKN1B,SKP2	2
Cell-To-Cell Signaling and Interaction, Cellular Movement, Hematological System Development and Function, Immune Cell Trafficking	attraction	Attraction of B lymphocytes	0.0333					CXCL12,CXCL13	2
Developmental Disorder, Hematological Disease, Hereditary Disorder, Immunological Disease, Organismal Injury and Abnormalities	autoimmune lymphoproliferative syndrome type IV	Autoimmune lymphoproliferative syndrome type IV	0.0333					KRAS,CDKN1B	2
Cell Morphology, Cellular Function and Maintenance	autophagy	Autophagy of ventricular myocytes	0.0333					CDKN1B,BECN1	2
Cardiovascular System Development and Function, Cellular Movement, Skeletal and Muscular System Development and Function	beat	Beat of cardiomyocytes	0.0333					CXCL12,IL1B	2
Digestive System Development and Function, Lipid Metabolism, Molecular Transport, Small Molecule Biochemistry	biliary excretion	Biliary excretion of cholesterol	0.0333					NR1H4,NR1I2	2
Cell-To-Cell Signaling and Interaction	binding	Binding of rhabdomyosarcoma cell lines	0.0333					CXCL12,HGF	2
Cardiovascular System Development and Function, Organ Development	cardiac index	Cardiac index	0.0333					HGF,NPPA	2
Cellular Development, Cellular Growth and Proliferation, Hematological System Development and Function, Inflammatory Response, Lymphoid Tissue Structure and Development	cell proliferation	Cell proliferation of Langerhans cells	0.0333					RPS6KA3,LAMTOR2	2
Cell Morphology, Cell-mediated Immune Response, Cellular Movement, Hematological System Development and Function, Immune Cell Trafficking	cell spreading	Cell spreading of peripheral T lymphocyte	0.0333					CXCL12,FYB	2
Cell Death and Survival	cell survival	Cell survival of ovarian cancer cell lines	0.0333					PBX1,MLH1	2
Cellular Movement, Hematological System Development and Function, Humoral Immune Response, Immune Cell Trafficking, Inflammatory Response, Lymphoid Tissue Structure and Development	chemotaxis	Chemotaxis of B-2 lymphocytes	0.0333					CXCL12,CXCL13	2
Cellular Movement, Hematological System Development and Function, Hematopoiesis, Humoral Immune Response, Immune Cell Trafficking, Inflammatory Response, Lymphoid Tissue Structure and Development	chemotaxis	Chemotaxis of transitional 1 B lymphocytes	0.0333					CXCL12,CXCL13	2
Cell Death and Survival, Cellular Function and Maintenance	clearance	Clearance of Staphylococcus aureus	0.0333					PTEN,IL1B	2
Cancer, Organismal Injury and Abnormalities, Reproductive System Disease	complex atypical endometrial hyperplasia	Complex atypical endometrial hyperplasia	0.0333					KRAS,PTEN	2
Molecular Transport, Nucleic Acid Metabolism, Small Molecule Biochemistry	concentration	Concentration of dGTP	0.0333					PNP,RB1	2
Cell Death and Survival, Cellular Compromise, Neurological Disease, Tissue Morphology	degeneration	Degeneration of ganglion cells	0.0333					EDNRB,ABCD2	2
Cell Death and Survival, Cellular Function and Maintenance	clearance	Delay in initiation of clearance of cells	0.0333					CD36,CFLAR	2
Neurological Disease, Organismal Injury and Abnormalities	demyelination	Demyelination of corpus callosum	0.0333					ASPA,S1PR1	2
Carbohydrate Metabolism, Lipid Metabolism, Small Molecule Biochemistry	dephosphorylation	Dephosphorylation of phosphatidylinositol 4-phosphate	0.0333					PTEN,SACM1L	2
Post-Translational Modification	dephosphorylation	Dephosphorylation of protein fragment	0.0333					PTEN,MTM1	2
Digestive System Development and Function, Embryonic Development, Hepatic System Development and Function, Organ Development, Organismal Development, Tissue Development	development	Development of gall bladder	0.0333					FOXF1,HHEX	2
Cancer, Developmental Disorder, Endocrine System Disorders, Organismal Injury and Abnormalities, Reproductive System Disease	development	Development of granulosa cell tumor	0.0333					KRAS,PTEN	2
Cell-mediated Immune Response, Cellular Movement, Hematological System Development and Function, Immune Cell Trafficking	distribution	Distribution of T lymphocytes	0.0333					CCL21,S1PR1	2
Cellular Assembly and Organization	docking	Docking of plasma membrane	0.0333					STXBP4,STXBP3	2
Small Molecule Biochemistry	efficacy	Efficacy of methotrexate	0.0333					DHFR,SLC16A7	2
Cell-mediated Immune Response, Cellular Movement, Hematological System Development and Function, Hematopoiesis, Immune Cell Trafficking	emigration	Emigration of thymocytes	0.0333					CXCL12,S1PR1	2
Cancer, Organismal Injury and Abnormalities, Reproductive System Disease	endometrial carcinoma type I	Endometrial carcinoma type I	0.0333					KRAS,PTEN	2
Connective Tissue Disorders, Organismal Injury and Abnormalities, Skeletal and Muscular Disorders	erosion	Erosion of ankle joint	0.0333					IL1B,IL1A	2
Metabolic Disease, Neurological Disease, Organismal Injury and Abnormalities, Psychological Disorders	experimental Alzheimer disease	Experimental Alzheimer disease	0.0333					IL1B,COPS5	2
Immunological Disease, Inflammatory Disease, Inflammatory Response, Skeletal and Muscular Disorders	experimental autoimmune myositis	Experimental autoimmune myositis	0.0333					Ccl2,IL1A	2
Molecular Transport, RNA Trafficking	export	Export of tRNA	0.0333					RAN,XPOT	2
Cancer, Endocrine System Disorders, Organismal Injury and Abnormalities	formation	Formation of thyroid carcinoma	0.0333					KRAS,PTEN	2
Embryonic Development, Organ Development, Organismal Development, Tissue Development	formation	Formation of vaginal plug	0.0333					AR,Svs3a/Svs3b	2
Cellular Assembly and Organization	fusion	Fusion of endocytotic vesicle	0.0333					RAB5A,STX7	2
Inflammatory Disease, Inflammatory Response, Neurological Disease, Organismal Injury and Abnormalities	HIV-associated encephalitis	HIV-associated encephalitis	0.0333					HIF1A,MTDH	2
Carbohydrate Metabolism, Lipid Metabolism, Small Molecule Biochemistry	hydrolysis	Hydrolysis of 1-palmitoyl-2-acetyl-phosphatidylcholine	0.0333					PAFAH1B2,PAFAH1B1	2
Lipid Metabolism, Small Molecule Biochemistry	hydrolysis	Hydrolysis of platelet activating factor-C16	0.0333					PAFAH1B2,PAFAH1B1	2
Connective Tissue Disorders, Dermatological Diseases and Conditions, Developmental Disorder, Hereditary Disorder, Immunological Disease, Organismal Injury and Abnormalities	immunization-induced epidermolysis bullosa acquisita	Immunization-induced epidermolysis bullosa acquisita	0.0333					IL1B,IL1A	2
Drug Metabolism, Lipid Metabolism, Small Molecule Biochemistry	induction	Induction of prostaglandin E2	0.0333					IL1B,IL1A	2
Cell Cycle, Connective Tissue Development and Function	S phase	Initiation of S phase of fibroblasts	0.0333					CDKN1B,SKP2	2
Cancer, Cell Cycle, Organismal Injury and Abnormalities	interphase	Interphase of melanoma cells	0.0333					CYLD,IL1B	2
Cell Cycle, DNA Replication, Recombination, and Repair	ligation	Ligation of DNA fragment	0.0333					LIG3,XRCC4	2
Cancer, Organismal Injury and Abnormalities, Reproductive System Disease	locally confined prostate carcinoma	Locally confined prostate carcinoma	0.0333					AR,LHCGR	2
Connective Tissue Disorders, Organismal Injury and Abnormalities, Tissue Morphology	loss	Loss of subcutaneous fat	0.0333					MEMO1,PPARG	2
Connective Tissue Disorders, Immunological Disease, Inflammatory Disease, Inflammatory Response, Organismal Injury and Abnormalities, Renal and Urological Disease, Skeletal and Muscular Disorders	lupus-like autoimmune nephritis	Lupus-like autoimmune nephritis	0.0333					IFIH1,NFE2L2	2
Connective Tissue Development and Function, Tissue Morphology	mass	Mass of retroperitoneal white adipose tissue	0.0333					Mt1,Mt2	2
Organ Morphology, Organismal Development, Reproductive System Development and Function	mass	Mass of ventral prostatic lobe	0.0333					AR,CDKN1B	2
Cell-To-Cell Signaling and Interaction, Cellular Assembly and Organization, Cellular Development, Cellular Function and Maintenance, Cellular Growth and Proliferation, Nervous System Development and Function, Tissue Development	maturation	Maturation of excitatory synapses	0.0333					HDAC2,SYNGAP1	2
Drug Metabolism, Nucleic Acid Metabolism, Small Molecule Biochemistry	metabolism	Metabolism of 6-mercaptopurine	0.0333					ITPA,HPRT1	2
Cellular Movement, Visual System Development and Function	migration	Migration of RPE cells	0.0333					CXCL12,HGF	2
Cellular Movement, Hematological System Development and Function, Humoral Immune Response, Immune Cell Trafficking	migration	Migration of pre-B lymphocytes	0.0333					CXCL12,S1PR1	2
Cell Morphology, Organ Morphology, Reproductive System Development and Function, Skeletal and Muscular System Development and Function, Tissue Morphology	morphology	Morphology of myoid cells	0.0333					AR,HGF	2
Cell Morphology, Cellular Compromise	multinucleation	Multinucleation of muscle cell lines	0.0333					THOC5,KCNQ4	2
Post-Translational Modification	myristoylation	Myristoylation of protein	0.0333					PPM1B,NMT2	2
Organismal Injury and Abnormalities, Reproductive System Disease	nonobstructive azoospermia	Nonobstructive azoospermia	0.0333					AR,SLC26A8	2
Cancer, Organismal Injury and Abnormalities	cancer	Onset of cancer	0.0333					AR,Klra7 (includes others)	2
Cellular Development	differentiation	Onset of differentiation of keratinocyte cancer cell lines	0.0333					CYR61,IL1B	2
Cancer, Gastrointestinal Disease, Hereditary Disorder, Organismal Injury and Abnormalities	PTEN hamartoma tumor syndrome	PTEN hamartoma tumor syndrome	0.0333					PTEN,PIK3CB	2
Dermatological Diseases and Conditions, Developmental Disorder, Hereditary Disorder, Organismal Injury and Abnormalities, Skeletal and Muscular Disorders	pachyonychia congenita	Pachyonychia congenita	0.0333					KRT6B,KRT16	2
Cell Morphology	polarity	Polarity of T lymphocytes	0.0333					CXCL12,CCL21	2
Cellular Function and Maintenance, Cellular Growth and Proliferation, Nervous System Development and Function	production	Production of granule cells	0.0333					PTEN,ATOH1	2
Cell Death and Survival, Embryonic Development	quantity	Quantity of apoptotic embryonic cell lines	0.0333					ATG5,BECN1	2
Cell Death and Survival, Organ Morphology, Organismal Injury and Abnormalities, Respiratory Disease, Respiratory System Development and Function	quantity	Quantity of apoptotic pneumocytes	0.0333					CD36,NFE2L2	2
Cancer, Cell Death and Survival, Organismal Injury and Abnormalities, Tumor Morphology	quantity	Quantity of apoptotic tumor cells	0.0333					KRAS,HGF	2
Hematological System Development and Function, Tissue Morphology	quantity	Quantity of polymorphonuclear granulocytic MDSC cells	0.0333					Ccl2,KRAS	2
Gene Expression, Protein Synthesis, RNA Trafficking	recruitment	Recruitment of mRNA	0.0333					EIF3A,EIF4E	2
Nervous System Development and Function	regeneration	Regeneration of facial nerve	0.0333					JUN,GDNF	2
Carbohydrate Metabolism, Lipid Metabolism, Small Molecule Biochemistry	regulation	Regulation of phosphoinositide	0.0333					PTEN,MTMR2	2
Carbohydrate Metabolism, Molecular Transport, Small Molecule Biochemistry	release	Release of proteoglycan	0.0333					IL1B,IL1A	2
Neurological Disease	sensory ataxia	Sensory ataxia	0.0333					RNF170,ABCD2	2
Organ Morphology, Reproductive System Development and Function	size	Size of seminiferous tubule	0.0333					INHBA,LHCGR	2
Organismal Injury and Abnormalities, Reproductive System Disease	spermatocyte maturation arrest	Spermatocyte maturation arrest	0.0333					MLH3,MLH1	2
Cell-To-Cell Signaling and Interaction, Cellular Growth and Proliferation, Respiratory System Development and Function, Skeletal and Muscular System Development and Function	stimulation	Stimulation of airway smooth muscle cells	0.0333					PTEN,IL1B	2
Carbohydrate Metabolism, Drug Metabolism, Small Molecule Biochemistry	stimulation	Stimulation of hyaluronic acid	0.0333					IL1B,IL1A	2
Cell Death and Survival, Organismal Survival	survival	Survival of Salmonella enterica subsp. enterica serovar Typhimurium str. 14028S	0.0333					CXCL17,NFE2L2	2
Dermatological Diseases and Conditions, Hematological Disease, Immunological Disease, Organismal Injury and Abnormalities	lymphomatoid papulosis	Symptomatic stage lymphomatoid papulosis	0.0333					DHFR,RXRG	2
Nucleic Acid Metabolism, Small Molecule Biochemistry	synthesis	Synthesis of GMP	0.0333					HPRT1,NT5C2	2
Cell Signaling, Nucleic Acid Metabolism, Small Molecule Biochemistry	synthesis	Synthesis of GTP	0.0333					PNP,NT5C2	2
Carbohydrate Metabolism, Lipid Metabolism, Small Molecule Biochemistry	synthesis	Synthesis of phosphtidylinositol 5-phosphate	0.0333					MTMR2,MTM1	2
Carbohydrate Metabolism, Small Molecule Biochemistry	tolerance	Tolerance of D-glucose	0.0333					PBX1,CYB5R4	2
Cancer, Organismal Injury and Abnormalities, Reproductive System Disease	tumorigenesis	Tumorigenesis of prostatic intraepithelial tumor	0.0333					PTEN,RB1	2
Hereditary Disorder, Neurological Disease, Organismal Injury and Abnormalities, Skeletal and Muscular Disorders	X-linked bulbospinal atrophy	X-linked bulbospinal atrophy	0.0333					AR,LHCGR	2
Cancer, Cell Death and Survival, Organismal Injury and Abnormalities	cell death	Cell death of tumor	0.0338	Decreased	-2.875		-2.758	EXOC2,BMP5,PTEN,EGLN3,KLK3,AQR,PIK3CB,NUP88,INHBA,CFLAR,PSMA7,EIF3E,TGFBR1,MAPK9,REG1A,IL1B,UGCG,PSMA6,RTN4,BECN1,AR,PSMD12,IL18,CDKN1B,VDAC2,PSMC5,IL1A,CASP3,PSMC6,CRNKL1,HGF,JUN,CXCL12,CYR61,PDK1,NUP54,PPARG,SF3A1,ITGA1,PSMC1,PNP,RAN,ATP7B,SUPT16H,PSMA5,KRAS,HDAC2,Snrpg,CDK7,RAD50,RBPJ,Snrpe,SF3B6,BAG1,Ngp,CASP6,HIF1A,RPA3,RB1,NFE2L2	60
Infectious Diseases	infection	Infection of tumor cell lines	0.0344	Increased	5.983		5.308	DCAF13,THOC2,SP110,NOP56,PRKAA1,ERC1,FNTA,TMEM163,RAB29,DDX3X,TGDS,MID1IP1,STARD3NL,MED6,EXOSC3,ZDHHC20,TIMM8A,MED7,TFRC,TATDN1,RNF170,ERI2,EIF3A,CACNG1,CAMK1D,SPAST,DDX50,DIMT1,LCN2,PRKX,MMADHC,CSPP1,UTP11,LARS,IL1A,RAP1B,VPS53,ETF1,MBL2,CXCL12,TRIM55,DPM1,CCNT1,TRMT5,PANK3,MED31,ADAM10,PSME2,SUMO1,BMP2K,GCK,PGRMC2,MED27,SSB,DDX10,FCF1,RPS6KA3,UTP6,RAB5A,SFT2D1,PCTP,COG3,PDE8A,CUL5,ATP6AP2,TAOK1	66
Cell Cycle, Connective Tissue Development and Function	S phase	S phase of fibroblasts	0.0345		-0.339		-0.443	E2F5,KRAS,CDKN1B,SKP2,PARG,PLK2,RB1	7
Embryonic Development, Nervous System Development and Function, Neurological Disease, Ophthalmic Disease, Organ Development, Organ Morphology, Organismal Development, Organismal Injury and Abnormalities, Tissue Development, Visual System Development and Function	abnormal morphology	Abnormal morphology of neurosensory retina	0.0346					Ccl2,CLCN3,Mt1,FAT3,Mt2,RHO,RS1,CHM,GJD2,CDKN1B,CABP4,CASP3,ASPA	13
Cellular Development, Skeletal and Muscular System Development and Function	differentiation	Differentiation of muscle cell lines	0.0355		0.791		0.745	CXCL12,PTEN,RRAS2,LEMD3,RBPJ,EGLN3,AKIRIN1,SOCS2,PIAS1,KCNQ4,H2AFZ,CTDSPL2,CDKN1B,HIF1A,EFNA1,CD9,IFI16,THOC5,RB1,HGF,CBX3,RRAGA	22
Cancer, Neurological Disease, Organismal Injury and Abnormalities	primitive neuroectodermal tumor	Primitive neuroectodermal tumor	0.0356		-1.664		-1.656	TOP1,PTEN,CHD7,KHDRBS3,DDX3X,CTCF,TUBB2A,DHFR,XRCC5,ZNF717,ABCC3,TRRAP,TAF1,NANOG,KRAS,IMPDH2,MLH1,ABCG2,KDM6A,GDNF,KDM1A,CDKN1B,ATOH1,BCCIP,SETD2,RB1,HGF,FCGR3A/FCGR3B,UTRN	29
Energy Production, Lipid Metabolism, Small Molecule Biochemistry	oxidation	Oxidation of palmitic acid	0.0359		0.696		0.619	ACADL,CD36,TK2,FABP3,PRKAA1,HIF1A,PDK4,NT5C2	8
Infectious Diseases	HIV infection	HIV infection	0.0359	Increased	6.849		6.026	THOC2,SP110,PRKAA1,FNTA,TMEM163,RXRG,AQR,LIN7C,RREB1,DDX3X,NDUFAF2,TGDS,PSMA7,MID1IP1,STARD3NL,MED6,PSMA2,EXOSC3,ZDHHC20,TIMM8A,NUDT11,MED7,PSMA1,TFRC,TATDN1,RNF170,SRSF6,IMPDH2,INTS6,ERI2,RBM7,CACNG1,CAMK1D,SPAST,DDX50,DIMT1,OPRL1,KHDRBS1,PRKX,CSPP1,MMADHC,AR,PSMD12,CD36,TTC3,IL18,PTGES3,LARS,PSMC5,IL1A,PRPF38A,RAP1B,VPS53,ETF1,TRIM55,CXCL12,SAMHD1,DPM1,CCNT1,TRMT5,PANK3,MED31,ADAM10,PPARG,PSME2…	95
Cancer, Endocrine System Disorders, Organismal Injury and Abnormalities	mixed papillary and follicular thyroid cancer	Follicular papillary thyroid carcinoma	0.036					KRAS,PAX8,TGFBR1,TPO,S1PR1	5
Endocrine System Disorders	insulin tolerance	Insulin tolerance	0.036	Increased	2.219		2.229	JUN,NR1H4,HIF1A,G0S2,C8orf44-SGK3/SGK3	5
Molecular Transport, Renal and Urological System Development and Function	natriuresis	Natriuresis	0.036		0.882		0.763	Cyp4a14,CYP4A11,EDNRB,KCNJ1,NPPA	5
Post-Translational Modification	sumoylation	Sumoylation of protein	0.036		1.154		1.007	UBA2,SENP2,IFIH1,PIAS1,SUMO1	5
Cell Cycle	interphase	Arrest in interphase of epithelial cell lines	0.0361					TXNIP,PRKCA,CDKN1B,RB1,RBBP6,CCNB1	6
Cancer, Gastrointestinal Disease, Organismal Injury and Abnormalities	hyperplasia	Hyperplasia of gastrointestinal cells	0.0361		-1		-1.064	JUN,CXCL12,IL1RL1,KRAS,FCER1A,NFE2L2	6
Cellular Development, Reproductive System Development and Function	differentiation	Differentiation of gonadal cells	0.0361		1.387		1.22	Sly (includes others),AR,INHBA,KRAS,Gm4836 (includes others),IL1B,CDKN1B,PLEKHA1,UTP14C	9
Cell Death and Survival	cell death	Cell death of neuroendocrine cells	0.0363		-0.466		-0.487	GCK,PTEN,MME,IL1B,SKP2,AQP7,CASP3,Prl3d1 (includes others),HGF,PPARG,NMI,RAPGEF3	12
Cellular Assembly and Organization	formation	Formation of vacuole	0.0363		0.97		0.943	AR,KRAS,ATG4C,Irgm1,ATG5,RAB5A,HLTF,CASP3,NFAT5,ATXN3,BECN1,MTM1	12
Cellular Development, Cellular Growth and Proliferation, Endocrine System Development and Function	proliferation	Proliferation of neuroendocrine cells	0.0363		-1.869		-2.051	INHBA,CREM,PTEN,IL1B,CDKN1B,IL1A,AQP7,CASP3,Prl3d1 (includes others),HGF,PPARG,GPBAR1	12
Endocrine System Disorders, Organ Morphology, Organismal Injury and Abnormalities, Reproductive System Development and Function, Reproductive System Disease, Tissue Morphology	abnormal morphology	Abnormal morphology of epididymal epithelium	0.0382					INHBA,PAX8,LHCGR	3
Cell-To-Cell Signaling and Interaction	adhesion	Adhesion of stem cells	0.0382					CCL20,CD9,ITGA5	3
Cell-To-Cell Signaling and Interaction, Connective Tissue Development and Function	adhesion	Adhesion of stromal cells	0.0382					CXCL12,MME,ITGA5	3
Cell Death and Survival, Organismal Injury and Abnormalities	apoptosis	Apoptosis of ovarian surface epithelial cells	0.0382					KRAS,IL1B,HGF	3
Cell Cycle, Gene Expression	binding	Binding of AP1 response element	0.0382					CXCL12,CREM,PPARG	3
Cell Cycle	cell cycle progression	Cell cycle progression of eye cells	0.0382					E2F5,CDKN1B,RB1	3
Cell-To-Cell Signaling and Interaction, Cellular Assembly and Organization	cell-cell adhesion	Cell-cell adhesion of breast cancer cell lines	0.0382					MYO6,SACM1L,ZEB1	3
Cellular Movement	chemotaxis	Chemotaxis of epithelial cells	0.0382					CXCL12,TGFBR1,S1PR1	3
Cardiovascular System Development and Function, Cellular Development, Cellular Growth and Proliferation, Connective Tissue Development and Function, Hematological System Development and Function, Hematopoiesis, Organismal Development, Tissue Development	development	Development of colony-forming erythroid cells	0.0382					INHBA,PBX1,HIF1A	3
Cell Cycle, Connective Tissue Development and Function	G1/S phase transition	G1/S phase transition of fibroblasts	0.0382					JUN,CDKN1B,RB1	3
Embryonic Development, Organ Development, Organismal Development, Reproductive System Development and Function, Tissue Development	growth	Growth of preantral follicle	0.0382					AR,INHBA,TGFBR1	3
Lipid Metabolism, Small Molecule Biochemistry	homeostasis	Homeostasis of phospholipid	0.0382					FABP3,LYST,LIPG	3
Cell Morphology, Organismal Injury and Abnormalities, Tissue Morphology	hypertrophy	Hypertrophy of neurons	0.0382					GDNF,PTEN,PAFAH1B1	3
Molecular Transport	import	Import of heavy metal	0.0382					SLC25A37,ATP7B,TFRC	3
Cancer, Organismal Injury and Abnormalities	invasion	Invasion of extracellular matrix	0.0382					HGF,ITGA5,MMP14	3
Cellular Movement, Hematological System Development and Function, Humoral Immune Response, Immune Cell Trafficking	migration	Migration of marginal-zone B lymphocytes	0.0382					CXCL12,CXCL13,S1PR1	3
Cell Morphology, Skeletal and Muscular System Development and Function	morphology	Morphology of muscle cell lines	0.0382					IL18,H2AFZ,THOC5	3
Cellular Function and Maintenance	presence	Presence of neurons	0.0382					CDKN1B,ATOH1,HSF2	3
Connective Tissue Development and Function, Tissue Morphology	quantity	Quantity of abdominal adipose tissue	0.0382					ARNTL,NQO1,G0S2	3
Molecular Transport	quantity	Quantity of oxygen	0.0382					EDNRB,HGF,NPPA	3
Cellular Assembly and Organization	quantity	Quantity of pinocytic vesicles	0.0382					KRAS,SNX1,PTEN	3
Cell Cycle	S phase	S phase of prostate cancer cell lines	0.0382					AR,CDKN1B,SKP2	3
Hereditary Disorder, Neurological Disease, Organismal Injury and Abnormalities	familial ataxia	Familial ataxia	0.0383					RNF170,TDP2,MME,PHKA1,NOP56,SAMD9L,RHO,RS1,ATXN3,ABCB7,CAMTA1,SETX,MARS2,CA8,CNGA1,CASP3	16
Cancer, Cell Death and Survival, Organismal Injury and Abnormalities, Tumor Morphology	cell death	Cell death of tumor cells	0.0385	Decreased	-2.772		-2.654	EXOC2,BMP5,PTEN,EGLN3,KLK3,AQR,PIK3CB,NUP88,INHBA,CFLAR,PSMA7,EIF3E,MAPK9,REG1A,IL1B,UGCG,PSMA6,RTN4,BECN1,AR,PSMD12,IL18,CDKN1B,VDAC2,PSMC5,IL1A,CASP3,PSMC6,CRNKL1,HGF,JUN,CXCL12,CYR61,PDK1,NUP54,PPARG,SF3A1,ITGA1,PSMC1,PNP,RAN,ATP7B,SUPT16H,PSMA5,KRAS,HDAC2,Snrpg,CDK7,RAD50,RBPJ,Snrpe,SF3B6,BAG1,CASP6,HIF1A,RPA3,RB1,NFE2L2	58
Infectious Diseases, Organismal Injury and Abnormalities	infection	Infection of embryonic cell lines	0.0387	Increased	5.065		4.552	TRIM55,ATG5,AQR,LIN7C,SF3A1,RREB1,TRIM44,ETS2,NDUFAF2,SLU7,GTF2H2,PSMA7,MID1IP1,MED6,PSMA2,ELOC,RMI1,NUDT11,MED7,PSMA1,TFRC,ZCCHC17,PSMA5,SRSF6,TANK,INTS6,RBM7,ALKBH3,KHDRBS1,PSMD12,TTC3,PRKCA,PTGES3,PRPF38A,PSMC5,KARS	36
Carbohydrate Metabolism	metabolism	Metabolism of glycogen	0.0389					AGL,GCK,PHKA1,PPP1R3C,Gm21596/Hmgb1,PPP1R3B,PHKG2	7
Lipid Metabolism, Small Molecule Biochemistry, Vitamin and Mineral Metabolism	homeostasis	Homeostasis of bile salt	0.0396					NR1H4,SLC51A,ABCC3,GPBAR1	4
Cell Morphology, Connective Tissue Development and Function, Organismal Injury and Abnormalities, Tissue Morphology	hypertrophy	Hypertrophy of adipocytes	0.0396					MMP3,SREBF1,ABCD2,PPARG	4
Cell Cycle	interphase	Interphase of breast cell lines	0.0396					PRKCA,GPN3,CDKN1B,NAE1	4
Cell-To-Cell Signaling and Interaction, Nervous System Development and Function	long-term potentiation	Long-term potentiation of CA1 neuron	0.0396					FMR1,KRAS,TFAM,RAPGEF3	4
Cellular Assembly and Organization, Cellular Function and Maintenance, Inflammatory Response	maturation	Maturation of phagosomes	0.0396		0.528		0.422	IL1RL1,ATG5,RAB5A,BECN1	4
Cellular Movement	migratory capacity	Migratory capacity of breast cancer cell lines	0.0396		1.982		1.837	CXCL12,CCNH,HIF1A,LCN2	4
Cell Cycle	mitosis	Mitosis of epithelial cells	0.0396					JUN,RB1,HGF,S1PR1	4
Cancer, Organismal Injury and Abnormalities	multi-cancer susceptibility syndrome	Multi-cancer susceptibility syndrome	0.0396					MLH3,HIF1A,MLH1,PMS1	4
Cardiovascular System Development and Function	peripheral resistance	Peripheral resistance	0.0396					Cyp4a14,CYP4A11,NT5E,NPPA	4
Tox Functions for My Projects->BK_5 und 6->MW5 vs mw6 1.5x - 2017-10-19 01:39 PM
Categories	Functions	Diseases or Functions Annotation	p-Value	Predicted Activation State	Activation z-score	Notes	Bias-corrected z-score	Molecules	# Molecules
Increased Levels of Bilirubin	clearance	Increased clearance of bilirubin	0.00617					NR1I3,NR1I2	2
Glomerular Injury, Kidney Failure, Renal Fibrosis	interstitial fibrosis	Interstitial fibrosis of kidney	0.0141		-1.066		-0.855	GDNF,Mt1,IMPDH2,CD1D,SKP2,NR1H4,Mt2,LIN7C,HGF,MMP14	10
Pulmonary Hypertension	persistent fetal circulation syndrome	Persistent fetal circulation syndrome	0.0175					EDNRB,FOXF1	2
Renal Proliferation	cell proliferation	Cell proliferation of kidney cell lines	0.0301		-0.453		-0.509	JUN,Mt1,ATG5,Mt2,PIAS1,SUMO1,CTCF,QPCT,SKP2,PPP2R1B,MAPK9,NANOG,CBLL1,KRAS,ABCG2,CCNH,CDKN1B,RYBP,RALA,DUSP6,NOP58,SPZ1,HGF,ITGA5,MMP14	25
Renal Inflammation, Renal Nephritis	lupus-like autoimmune nephritis	Lupus-like autoimmune nephritis	0.0333					IFIH1,NFE2L2	2
Liver Fibrosis, Liver Proliferation	proliferation	Proliferation of hepatic stellate cells	0.0442		-0.277		-0.353	CXCL12,CDKN1B,PRKAA1,EDNRB,GAS5,HGF,PPARG,MMP14	8
Heart Failure	heart failure	Severe heart failure	0.0526					CXCL12,NPPA	2
Liver Hyperplasia/Hyperproliferation	tumorigenesis	Tumorigenesis of hepatocellular adenoma	0.0526					RAD50,NR1H4	2
Liver Enlargement	hepatomegaly	Hepatomegaly	0.0643					NR1I3,ARID4A,AGL,PTEN,Mt1,EGLN3,NR1H4,ARID4B,Mt2,HGF,PPARG,NR1I2	12
Cardiac Necrosis/Cell Death	apoptosis	Apoptosis of cardiomyocytes	0.0719		-0.808		-0.708	KRAS,HDAC2,CCNT1,TXNIP,CYR61,PTEN,IL1B,PRKAA1,BAG1,RTN4,LCN2,BECN1,AR,INHBA,CREM,CDKN1B,CALCRL,HIF1A,CASP3,RB1,HGF,NPPA,SIRT7	23
Decreased Levels of Albumin	activation	Decreased activation of albumin	0.0749					UBA2,SUMO1	2
Liver Hyperplasia/Hyperproliferation	size	Size of liver tumor	0.0765					JUN,Mt1,Mt2	3
Liver Necrosis/Cell Death	apoptosis	Apoptosis of hepatoblasts	0.0786					JUN	1
Renal Hydronephrosis	bilateral hydronephrosis	Bilateral hydronephrosis	0.0786					NFAT5	1
Cardiac Arrythmia, Tachycardia	catecholaminergic polymorphic ventricular tachycardia type 5	Catecholaminergic polymorphic ventricular tachycardia type 5	0.0786					TRDN	1
Cardiac Inflammation	chronic inflammation	Chronic inflammation of heart	0.0786					IFNA4	1
Glomerular Injury	delayed hypersensitive reaction	Delayed hypersensitive reaction of renal glomerulus	0.0786					IL18	1
Glomerular Injury, Renal Dysplasia	dysplasia	Dysplasia of podocytes	0.0786					LMX1B	1
Cardiac Enlargement	cardiac hypertrophy	Early stage cardiac hypertrophy	0.0786					RAPGEF3	1
Cardiac Arrythmia	familial atrial fibrillation type 6	Familial atrial fibrillation type 6	0.0786					NPPA	1
Liver Steatosis	hepatic steatosis	Grade 2-3 hepatic steatosis	0.0786					SREBF1	1
Increased Levels of Albumin	export	Increased export of albumin	0.0786					RAN	1
Increased Levels of Albumin	release	Increased release of albumin	0.0786					IL1B	1
Liver Failure	infantile liver failure syndrome type 1	Infantile liver failure syndrome type 1	0.0786					LARS	1
Liver Failure	infantile liver failure syndrome type 2	Infantile liver failure syndrome type 2	0.0786					NBAS	1
Heart Failure	infantile sudden cardiac failure	Infantile sudden cardiac failure	0.0786					PPA2	1
Liver Hyperplasia/Hyperproliferation	liver metastasis	Liver metastasis by bladder cancer cell lines	0.0786					CDKN1B	1
Cardiac Congestive Cardiac Failure, Heart Failure	congestive heart failure	Mild congestive heart failure	0.0786					NPPA	1
Congenital Heart Anomaly	multiple types congenital heart defects type 4	Multiple types congenital heart defects type 4	0.0786					NR2F2	1
Renal Proliferation	proliferation	Onset of proliferation of podocytes	0.0786					CDKN1B	1
Liver Hyperplasia/Hyperproliferation	tumorigenesis	Onset of tumorigenesis of liver tumor	0.0786					STAG1	1
Pulmonary Hypertension	primary pulmonary hypertension 2	Primary pulmonary hypertension 2	0.0786					SMAD9	1
Liver Cholestasis	progressive familial intrahepatic cholestasis type 5	Progressive familial intrahepatic cholestasis type 5	0.0786					NR1H4	1
Biliary Hyperplasia, Liver Proliferation	proliferation	Proliferation of bile ductule	0.0786					NR1H4	1
Kidney Failure	septic acute kidney injury	Septic acute kidney injury	0.0786					LCN2	1
Heart Failure	chronic heart failure	Severe chronic heart failure	0.0786					CXCL12	1
Liver Fibrosis	hepatic fibrosis	Stage III-IV hepatic fibrosis	0.0786					SREBF1	1
Liver Steatosis	nonalcoholic fatty liver disease	Nonalcoholic fatty liver disease	0.0869					ACADL,IL18,SREBF1,CYP4A11,PCYT1A,ACACA,PPARG	7
Glomerular Injury, Renal Damage	injury	Injury of renal glomerulus	0.0893		1.067		1.004	IL18,TXNIP,SREBF1,CYP2C8	4
Renal Proliferation	proliferation	Proliferation of kidney cells	0.0899		0.699		0.637	SLK,GDNF,ITGA1,IL1B,CDKN1B,SKP2,CCL21,HGF,LCN2,MMP14	10
Increased Levels of Creatinine	clearance	Increased clearance of creatinine	0.0919					EDNRB,LIN7C,UMOD	3
Liver Hyperplasia/Hyperproliferation	tumorigenesis	Tumorigenesis of liver tumor	0.0946		-1.41		-1.427	PTEN,STAG1,RAD50,NR1H4,PARG,HGF,MAPK9	7
Liver Proliferation	proliferation	Proliferation of liver cells	0.0982		0.041		-0.064	JUN,CXCL12,Mt1,PTEN,IL1B,PRKAA1,NR1H4,Mt2,EDNRB,GAS5,PPARG,NR1I3,INHBA,CFLAR,IL18,CDKN1B,SKP2,RB1,HGF,MAPK9,MMP14,NR1I2,NFE2L2	23
Increased Levels of ALT	release	Increased release of ALT	0.0995					IL1B,MAPK9	2
Renal Proliferation	proliferation	Proliferation of renal tubular epithelial cells	0.0995					SKP2,LCN2	2
Liver Damage	reperfusion injury	Reperfusion injury of liver	0.0995					PTEN,CR1L	2
Glomerular Injury, Renal Fibrosis	fibrosis	Fibrosis of kidney	0.1		-0.736		-0.535	GDNF,Mt1,IMPDH2,CD1D,SKP2,NR1H4,Mt2,LIN7C,HGF,UMOD,MMP14	11
Liver Degeneration	degeneration	Degeneration of liver	0.102		-0.447		-0.273	Mt1,TXNIP,XRCC5,NR1H4,Mt2	5
Liver Hyperplasia/Hyperproliferation	development	Development of liver tumor	0.102					JUN,KRAS,Mt1,Mt2,HGF	5
Increased Levels of Bilirubin	quantity	Increased Levels of Bilirubin	0.108					NR1I3,NR1H4,NR1I2	3
Pulmonary Hypertension	primary pulmonary hypertension 1	Primary pulmonary hypertension 1	0.108					EDNRB,FOXF1,SMAD9	3
Hepatocellular Carcinoma, Liver Hyperplasia/Hyperproliferation	tumorigenesis	Tumorigenesis of hepatocellular carcinoma	0.113		-1.067		-1.136	PTEN,NR1H4,PARG,HGF,MAPK9	5
Cardiac Proliferation	proliferation	Proliferation of cardiomyocytes	0.115		-0.2		-0.193	KRAS,HDAC2,PTEN,PRKCA,CDKN1B,CALCRL,RBPJ,NFAT5,RB1,AKIP1	10
Liver Inflammation/Hepatitis	acute hepatitis	Acute hepatitis	0.125					PDE8A,IMPDH2,CASP3,HGF,CASP7	5
Renal Damage, Renal Tubule Injury	injury	Injury of renal tubule	0.126					Ccl2,CR1L,HGF	3
Renal Necrosis/Cell Death	cell death	Cell death of tubular cells	0.128		-1.761		-1.722	Mt1,HIF1A,AATF,HGF,LCN2,NPPA	6
Liver Hyperplasia/Hyperproliferation	quantity	Quantity of liver tumor	0.143					JUN,Mt1,PTEN,Mt2	4
Renal Proliferation	proliferation	Proliferation of tubular cells	0.145					SKP2,HGF,LCN2	3
Liver Necrosis/Cell Death	apoptosis	Apoptosis of sinusoidal endothelial cells	0.151					CASP3	1
Liver Degeneration	degeneration	Degeneration of hepatocytes	0.151					XRCC5	1
Renal Degeneration	degeneration	Degeneration of tubular cells	0.151					Mt1	1
Liver Necrosis/Cell Death	cell death	Delay in cell death of hepatocytes	0.151					CASP3	1
Liver Hyperbilirubinemia	Dubin-Johnson syndrome	Dubin-Johnson syndrome	0.151					ABCC3	1
Nephrosis	familial juvenile nephronophthisis	Familial juvenile nephronophthisis	0.151					PAX8	1
Liver Necrosis/Cell Death	focal necrosis	Focal necrosis of liver cells	0.151					NR1H4	1
Glomerular Injury, Renal Degeneration	hyalinization	Hyalinization of renal glomerulus	0.151					SREBF1	1
Renal Damage	ischemic injury	Ischemic injury of kidney	0.151					LCN2	1
Liver Damage, Liver Inflammation/Hepatitis	chronic hepatitis C	Low grade chronic hepatitis C	0.151					CCL21	1
Hepatocellular Carcinoma, Liver Hyperplasia/Hyperproliferation	hepatocellular carcinoma	Malignant hepatocellular carcinoma	0.151					SREBF1	1
Heart Failure	heart failure	Onset of heart failure	0.151					BECN1	1
Renal Hydronephrosis	hydronephrosis	Progressive hydronephrosis	0.151					NFAT5	1
Liver Proliferation	proliferation	Proliferation of hepatic progenitor cells	0.151					INHBA	1
Cardiac Arteriopathy	stenosis	Stenosis of coronary artery	0.151					PPARG	1
Cardiac Transformation	transformation	Transformation of cardiac fibroblasts	0.151					NPPA	1
Biliary Hyperplasia	tumorigenesis	Tumorigenesis of cholangiocarcinoma	0.151					PTEN	1
Renal Inflammation, Renal Nephritis	nephrotoxic nephritis	Nephrotoxic nephritis	0.154					HLA-DQB1,FCGR3A/FCGR3B	2
Renal Necrosis/Cell Death	cell death	Cell death of renal tubule	0.154		-0.923		-0.852	IL18,Mt1,HIF1A,Mt2,AATF,HGF,LCN2,NPPA	8
Decreased Levels of Potassium	quantity	Decreased Levels of Potassium	0.158					TXNIP,FXYD4,UMOD,NPPA	4
Liver Cholestasis	cholestasis	Cholestasis	0.169					ABCB7,RDH16,SREBF1,SLC35A1,PEX2,NR1H4,Slco1a4,SLC51A,HGF,ABCC3,ABCG2	11
Hepatocellular Carcinoma, Liver Hyperplasia/Hyperproliferation	development	Development of hepatocellular carcinoma	0.174					JUN,Mt1,Mt2,HGF	4
Renal Necrosis/Cell Death	apoptosis	Apoptosis of tubular cells	0.175	Decreased	-2.195		-2.165	Mt1,HIF1A,AATF,HGF,LCN2	5
Renal Inflammation, Renal Nephritis	focal glomerulonephritis	Focal glomerulonephritis	0.175					JUN,IMPDH2,PSMD1,HPRT1,HGF	5
Hepatocellular Peroxisome Proliferation	formation	Formation of peroxisomes	0.183					PEX11A,PEX10	2
Cardiac Hyperplasia/Hyperproliferation	hyperplasia	Hyperplasia of heart	0.183					CDKN1B,DUSP6	2
Kidney Failure	ischemic acute renal failure	Ischemic acute renal failure	0.183					IL18,LCN2	2
Cardiac Damage	reperfusion injury	Reperfusion injury of heart	0.183					IL1A,MAPK9	2
Renal Necrosis/Cell Death	apoptosis	Apoptosis of kidney cells	0.185		-0.797		-0.833	SLK,Mt1,IL1B,CDKN1B,HIF1A,CASP3,AATF,HGF,LCN2,Serpinb3b/Serpinb3c	10
Renal Necrosis/Cell Death	necrosis	Necrosis of renal tubule	0.19		-1.38		-1.306	IL18,Mt1,HIF1A,AATF,HGF,LCN2,NPPA	7
Glomerular Injury	glomerulosclerosis	Glomerulosclerosis	0.191		-1.27		-1.061	Mt1,IMPDH2,SREBF1,NR1H4,Mt2,LIN7C,GDNF,ITGA1,CDKN1B,CD1D,SKP2,CR1L,RAP1B,HGF,UMOD,MMP14	16
Renal Necrosis/Cell Death	apoptosis	Apoptosis of renal tubular epithelial cells	0.205					AATF,HGF,LCN2	3
Cardiac Necrosis/Cell Death	cell viability	Cell viability of cardiomyocytes	0.207		0		-0.075	PTEN,CDKN1B,CASP3,HGF	4
Liver Proliferation	proliferation	Proliferation of hepatocytes	0.208		-0.174		-0.254	JUN,CXCL12,PTEN,Mt1,IL1B,NR1H4,Mt2,INHBA,CFLAR,IL18,CDKN1B,SKP2,RB1,HGF,MAPK9,NR1I2,NFE2L2	17
Renal Necrosis/Cell Death	apoptosis	Apoptosis of renal tubule	0.209		-1.706		-1.658	Mt1,HIF1A,Mt2,AATF,HGF,LCN2	6
Liver Damage, Liver Inflammation/Hepatitis	chronic autoimmune hepatitis	Chronic autoimmune hepatitis	0.212					IMPDH2,HPRT1	2
Cardiac Inflammation	acute myocarditis	Acute myocarditis	0.218					IFNA4	1
Liver Proliferation	growth	Arrest in growth of hepatocytes	0.218					SKP2	1
Cardiac Enlargement	atrial hypertrophy	Atrial hypertrophy	0.218					CREM	1
Cardiac Dysfunction, Heart Failure	chronic systolic heart failure	Chronic systolic heart failure	0.218					MME	1
Congenital Heart Anomaly	congenital malformation	Congenital malformation of aortic valve	0.218					PBX1	1
Congenital Heart Anomaly	congenital malformation	Congenital malformation of pulmonary valve	0.218					PBX1	1
Renal Proliferation	contact growth inhibition	Contact growth inhibition of kidney cell lines	0.218					ABCG2	1
Renal Inflammation, Renal Nephritis	familial juvenile gout	Familial juvenile gout	0.218					UMOD	1
Heart Failure	heart failure with preserved ejection fraction	Heart failure with preserved ejection fraction	0.218					MME	1
Liver Hyperplasia/Hyperproliferation	hyperplasia	Hyperplasia of hepatocytes	0.218					PTEN	1
Liver Damage	lesioning	Lesioning of liver	0.218					Ccl2	1
Cardiac Dilation	nonischemic dilated cardiomyopathy	Nonischemic dilated cardiomyopathy	0.218					AR	1
Liver Cholestasis	obstruction	Obstruction of bile duct	0.218					HGF	1
Liver Cholestasis	obstructive jaundice	Obstructive jaundice	0.218					IL18	1
Glomerular Injury, Kidney Failure, Renal Fibrosis	tubulo-interstitial fibrosis	Tubulo-interstitial fibrosis of skeletal muscle	0.218					MMP14	1
Liver Fibrosis	activation	Activation of hepatic stellate cells	0.222		0.616		0.486	CXCL12,CDKN1B,IL1A,GAS5,HGF,PPARG	6
Renal Degeneration	degeneration	Degeneration of kidney	0.247					Mt1,SREBF1,Mt2	3
Liver Hyperplasia/Hyperproliferation	proliferation	Proliferation of liver cancer cells	0.247					HDAC2,TXNIP,HPGD	3
Decreased Levels of Albumin	quantity	Decreased Levels of Albumin	0.259					IL1B,UBA2,CR1L,SUMO1	4
Increased Levels of Red Blood Cells	quantity	Increased Levels of Red Blood Cells	0.26	Increased	2.543		2.246	ARID4A,INHBA,PBX1,PRKAA1,ARID4B,EPB42,TGFBR1,RB1,HGF,NFE2L2	10
Glomerular Injury, Renal Necrosis/Cell Death	apoptosis	Apoptosis of mesangial cells	0.269					IL1B,CDKN1B,CASP3	3
Cardiac Dysfunction, Cardiac Fibrosis	fibrosis	Fibrosis of left ventricle	0.269					CREM,IL1B,HEXIM1	3
Liver Cirrhosis	primary biliary cirrhosis	Primary biliary cirrhosis	0.27					HLA-DQB1,NR1H4,IL1A,NQO1,SLC51A,HGF,PPARG,ABCC3,ITGA5,ABCG2	10
Renal Necrosis/Cell Death	cell death	Cell death of proximal tubule cells	0.272					HIF1A,NPPA	2
Liver Damage	hepatotoxicity	Hepatotoxicity	0.277					IL18,DHFR,SLC13A1,NFE2L2	4
Liver Hypoplasia	hypoplasia	Hypoplasia of liver	0.278	Decreased	-2.236		-2.022	TCEA1,KRAS,PBX1,BAG1,HGF	5
Liver Cholestasis	benign recurrent intrahepatic cholestasis	Benign recurrent intrahepatic cholestasis	0.279					NR1H4	1
Decreased Levels of Albumin	secretion	Decreased secretion of albumin	0.279					IL1B	1
Liver Hyperplasia/Hyperproliferation	liver cancer	Early stage liver cancer	0.279					JUN	1
Cardiac Arrythmia, Tachycardia	familial ventricular tachycardia	Familial ventricular tachycardia	0.279					TRDN	1
Hepatocellular Peroxisome Proliferation	formation	Formation of peroxisome membrane	0.279					PEX11A	1
Cardiac Hypoplasia	hypoplasia	Hypoplasia of atrium	0.279					HEXIM1	1
Renal Hypoplasia	hypoplasia	Hypoplasia of renal cortex	0.279					MMP14	1
Increased Levels of Red Blood Cells	production	Increased production of red blood cells	0.279					ARID4A	1
Decreased Levels of Potassium	uptake	Increased uptake of K+	0.279					NPPA	1
Glomerular Injury, Renal Inflammation, Renal Nephritis	inflammation	Inflammation of renal glomerulus	0.279					HGF	1
Cardiac Inflammation	inflammatory cardiomyopathy	Inflammatory cardiomyopathy	0.279					HPRT1	1
Liver Cholestasis	secretion	Secretion of bile salt	0.279					PCTP	1
Heart Failure	stable chronic heart failure	Stable chronic heart failure	0.279					AR	1
Cardiac Enlargement	hypertrophy	Hypertrophy of ventricular myocytes	0.291					INHBA,IL18,RAPGEF3	3
Renal Inflammation, Renal Nephritis	interstitial nephritis	Interstitial nephritis	0.291					GDNF,NFAT5,UMOD	3
Renal Damage, Renal Tubule Injury	damage	Damage of renal tubule	0.293		-0.849		-0.9	Ccl2,CR1L,HGF,LCN2,NPPA	5
Renal Atrophy	atrophy of kidney	Atrophy of kidney	0.309		-0.447		-0.277	Mt1,CD1D,Mt2,EDNRB,NFAT5	5
Renal Inflammation, Renal Nephritis	IgA nephropathy	IgA nephropathy	0.313					JUN,IMPDH2,PSMD1,HPRT1	4
Liver Cholestasis	progressive familial intrahepatic cholestasis type 1	Progressive familial intrahepatic cholestasis type 1	0.318					ABCB7,RDH16,SLC35A1,SREBF1,NR1H4,ABCG2	6
Liver Hyperplasia/Hyperproliferation	growth	Growth of liver tumor	0.325		-1		-1.067	Ccl2,HDAC2,TXNIP,HPGD,IL1A	5
Renal Necrosis/Cell Death	survival	Survival of glomerular cells	0.332					CCL21,HGF	2
Liver Cholestasis	accumulation	Accumulation of bile acid	0.336					NFE2L2	1
Liver Cirrhosis	alcoholic cirrhosis	Alcoholic cirrhosis	0.336					NOSTRIN	1
Liver Necrosis/Cell Death	apoptosis	Apoptosis of oval cells	0.336					HGF	1
Liver Damage, Liver Inflammation/Hepatitis	chronic infection	Chronic infection by Hepatitis C virus genotype 1	0.336					IMPDH2	1
Pulmonary Hypertension	chronic thromboembolic pulmonary hypertension	Chronic thromboembolic pulmonary hypertension	0.336					EDNRB	1
Heart Failure	end stage heart failure	End stage heart failure	0.336					RAPGEF3	1
Cardiac Enlargement	enlargement	Enlargement of atrium	0.336					CREM	1
Glomerular Injury	fusion	Fusion of pedicels	0.336					GDNF	1
Hepatocellular Carcinoma, Liver Hyperplasia/Hyperproliferation	hepatitis B virus-related hepatocellular carcinoma	Hepatitis B virus-related hepatocellular carcinoma	0.336					HDAC2	1
Liver Enlargement	hypertrophy	Hypertrophy of liver	0.336					NR1I3	1
Renal Necrosis/Cell Death	survival	Survival of mesangial cells	0.336					CCL21	1
Liver Hyperplasia/Hyperproliferation	liver metastasis	Unresectable liver metastasis	0.336					TOP1	1
Renal Damage	injury	Injury of kidney	0.341		-0.437		-0.502	MBL2,Ccl2,IL18,TXNIP,SREBF1,CR1L,CYP2C8,HGF,LCN2	9
Cardiac Enlargement	hypertrophy	Hypertrophy of right ventricle	0.358					CXCL12,PBX1,NPPA	3
Liver Steatosis	hepatic steatosis	Hepatic steatosis	0.358		-1.288		-1.134	Ccl2,ACADL,PTEN,CYP4A11,EGLN3,PPARG,THEM5,GCK,ARNTL,PCYT1A,PEX2,PEX11A,TXNIP,IMPDH2,IL1B,SREBF1,RBPJ,NR1H4,G0S2,AR,NR1I3,PDE8A,IL18,CD36,CDKN1B,CASP3,ACACA,FFAR4,DNAJC7,SUCNR1,TERF2IP	31
Liver Hyperplasia/Hyperproliferation	hyperplasia	Hyperplasia of liver	0.362					PTEN,SKP2	2
Increased Levels of LDH	release	Increased release of LDH	0.362					IL1B,IL1A	2
Hepatocellular Carcinoma, Liver Hyperplasia/Hyperproliferation	quantity	Quantity of hepatocellular carcinoma	0.362					JUN,PTEN	2
Renal Necrosis/Cell Death	cell viability	Cell viability of kidney cell lines	0.364		1.112		1.013	PTEN,USP14,NFAT5,NOP58,HGF,ABCC3,ABCG2,UMOD	8
Cardiac Damage	injury	Injury of heart	0.368		-0.283		-0.23	INHBA,CBR1,IL1A,MAPK9	4
Liver Hyperplasia/Hyperproliferation	benign neoplasm of liver	Benign neoplasm of liver	0.386					PTEN,RAD50,NR1H4,HGF	4
Liver Damage, Liver Inflammation/Hepatitis	acute hepatitis C	Acute hepatitis C	0.388					IMPDH2	1
Liver Damage, Liver Inflammation/Hepatitis	infection	Infection by Hepatitis C virus genotype 4	0.388					IMPDH2	1
Cardiac Arrythmia, Congenital Heart Anomaly	long QT syndrome 2	Long QT syndrome 2	0.388					ALG10	1
Liver Cholestasis	obstructive cholestasis	Obstructive cholestasis	0.388					ABCC3	1
Liver Cholestasis	progressive familial intrahepatic cholestasis type 2	Progressive familial intrahepatic cholestasis type 2	0.388					NR1H4	1
Hepatocellular Carcinoma, Liver Hyperplasia/Hyperproliferation	hepatocellular carcinoma	Progressive hepatocellular carcinoma	0.388					SREBF1	1
Renal Regeneration	regeneration	Regeneration of kidney	0.388					HGF	1
Renal Transformation	transformation	Transformation of kidney cells	0.388					EIF2S1	1
Renal Inflammation, Renal Nephritis	tubular nephritis	Tubular nephritis	0.388					ITGA1	1
Increased Levels of Potassium	excretion	Increased excretion of K+	0.391					CYP4A11,NPPA	2
Kidney Failure	end stage renal disease	End stage renal disease	0.396		-1.066		-0.848	Mt1,IMPDH2,NR1H4,Mt2,LIN7C,PPARG,AR,GDNF,PDE8A,CD1D,SKP2,HGF,FCGR3A/FCGR3B,MMP14	14
Liver Necrosis/Cell Death	cell death	Cell death of hepatocytes	0.399		-1.223		-1.2	JUN,UGCG,NR1H4,FAIM,AR,NR1I3,INHBA,CFLAR,CYB5R4,CDKN1B,CASP3,RB1,HGF,MAPK9,CASP7,NFE2L2	16
Liver Failure	failure	Failure of liver	0.418					LARS,HGF,OPRL1,NBAS,FAIM,NR1I2	6
Renal Necrosis/Cell Death	apoptosis	Apoptosis of renal glomerulus	0.421		0.948		0.932	SLK,ITGA1,IL1B,CDKN1B,CASP3	5
Kidney Failure	acute tubular necrosis	Acute tubular necrosis	0.436					LCN2	1
Renal Necrosis/Cell Death	anoikis	Anoikis of kidney cell lines	0.436					ZEB1	1
Congenital Heart Anomaly	bicuspid aortic valve	Bicuspid aortic valve	0.436					PBX1	1
Liver Damage, Liver Inflammation/Hepatitis	chronic hepatitis C virus genotype 4	Chronic hepatitis C virus genotype 4	0.436					IMPDH2	1
Biliary Hyperplasia, Liver Cholestasis	flow	Flow of bile	0.436					NR1H4	1
Cardiac Dysfunction, Cardiac Fibrosis	interstitial fibrosis	Interstitial fibrosis of left ventricle	0.436					IL1B	1
Cardiac Necrosis/Cell Death	survival	Survival of ventricular myocytes	0.436					CDKN1B	1
Cardiac Damage	cardiotoxicity	Cardiotoxicity	0.441					TUBB2A,DHFR,CBR1,HPRT1	4
Liver Hemorrhaging	bleeding	Bleeding of liver	0.444					Mt1,Mt2,FAIM	3
Liver Hematopoiesis	hematopoiesis	Hematopoiesis of liver	0.447					KRAS,RB1	2
Liver Hyperbilirubinemia	hyperbilirubinemia	Hyperbilirubinemia	0.447					ABCC3,FCGR3A/FCGR3B	2
Renal Proliferation	proliferation	Proliferation of glomerular cells	0.452		-0.391		-0.464	SLK,ITGA1,IL1B,CDKN1B,CCL21	5
Heart Failure	chronic heart failure	Chronic heart failure	0.458					AR,CXCL12,MME,CA5B	4
Renal Hydronephrosis	hydronephrosis	Hydronephrosis	0.461					MMP3,TGFBR1,NFAT5,CCL21,HGF,UMOD,KCNJ1,XCR1	8
Renal Inflammation, Renal Nephritis	crescentic glomerulonephritis	Acute phase crescentic glomerulonephritis	0.481					Ccl2	1
Liver Fibrosis	chemotaxis	Chemotaxis of hepatic stellate cells	0.481					Ccl2	1
Cardiac Dysfunction, Heart Failure	diastolic heart failure	Diastolic heart failure	0.481					AR	1
Liver Steatosis	hepatic steatosis	Severe hepatic steatosis	0.481					AR	1
Renal Inflammation, Renal Nephritis	nephritis	Nephritis	0.49		-1.211		-1.024	Ccl2,JUN,Mt1,Mt2,HPRT1,PPARG,ITGA1,DHFR,CD1D,PLEKHA1,NFAT5,MGAT2,UMOD,TANK,IMPDH2,HLA-DQB1,AR,GDNF,PDE8A,IFIH1,HIF1A,PSMD1,HGF,FCGR3A/FCGR3B,NFE2L2	25
Liver Regeneration	regeneration	Regeneration of liver	0.493		0.655		0.507	CREM,Mt1,NR1H4,Mt2,HGF,SMN1/SMN2,NFE2L2	7
Increased Levels of Albumin	quantity	Increased Levels of Albumin	0.5					IL1B,RAN	2
Cardiac Necrosis/Cell Death	apoptosis	Apoptosis of ventricular myocytes	0.506					KRAS,CDKN1B,RTN4	3
Liver Hyperplasia/Hyperproliferation	liver adenoma	Liver adenoma	0.506					PTEN,RAD50,NR1H4	3
Hepatocellular Carcinoma, Liver Hyperplasia/Hyperproliferation	hepatocellular carcinoma	Hepatocellular carcinoma	0.515		-0.293		-0.259	PTEN,Mt1,RALGAPA2,Mt2,CCL20,AQP7,CCDC122,MAPK9,ATP1B3,CDC27,E2F5,MME,LEMD3,RCHY1,SAMD9L,SOCS2,C8orf4,RTN4,OXR1,BECN1,KHDRBS1,CSPP1,FAM135A,AR,IL18,CDKN1B,IL1A,PARG,HGF,ITGA5,CASD1,JUN,CXCL12,DUSP11,MAPRE1,EDNRB,RNF213,NQO1,SYNE2,PPARG,TRIM44,FAIM,CLEC1B,TUBB2A,RNMT,TEC,NMT2,CABYR,PDCD10,PPM1G,COX16,KRAS,HDAC2,POLD3,BCO2,SREBF1,RAD50,RPS6KA3,NR1H4,ITGAX,RIOK1,PTPN3,PDK4,CCL21,COG3,MYO6,HIF1A,RALA,…	77
Cardiac Stenosis	calcific aortic valve stenosis	Calcific aortic valve stenosis	0.521					BGLAP	1
Decreased Levels of Hematocrit	hematocrit	Decreased hematocrit of organism	0.521					EGLN3	1
Renal Inflammation, Renal Nephritis	idiopathic membranous nephropathy	Idiopathic membranous nephropathy	0.521					IMPDH2	1
Hepatocellular Peroxisome Proliferation	quantity	Quantity of peroxisomes	0.521					PEX2	1
Liver Cholestasis	secretion	Secretion of bile acid	0.521					NR1H4	1
Nephrosis	steroid-resistant nephrotic syndrome	Steroid-resistant nephrotic syndrome	0.521					IMPDH2	1
Increased Levels of ALT	quantity	Increased Levels of ALT	0.526					NR1I3,IL1B,MAPK9	3
Glomerular Injury, Renal Necrosis/Cell Death	apoptosis	Apoptosis of glomerular cells	0.528		1.452		1.413	SLK,IL1B,CDKN1B,CASP3	4
Cardiac Enlargement	ventricular hypertrophy	Ventricular hypertrophy	0.537					Ccl2,IL1RL1,INHBA,CXCL12,CREM,IL18,PBX1,HEXIM1,HIF1A,NT5E,RAPGEF3,NPPA	12
Glomerular Injury	formation	Formation of glomerular crescent	0.549					Ccl2,CD1D	2
Renal Damage, Renal Tubule Injury	proximal tubular toxicity	Proximal tubular toxicity	0.556					FABP3,IL1B,SLC16A7,Cyp2b13/Cyp2b9,RAB29,NQO1,SLC13A1	7
Renal Necrosis/Cell Death	apoptosis	Apoptosis of proximal tubule cells	0.559					HIF1A	1
Renal Dilation	dilation	Dilation of kidney	0.559					EDNRB	1
Liver Hematopoiesis	erythropoiesis	Erythropoiesis of liver	0.559					RB1	1
Hepatocellular Carcinoma, Liver Hyperplasia/Hyperproliferation	size	Size of hepatocellular carcinoma	0.559					JUN	1
Renal Necrosis/Cell Death	survival	Survival of podocytes	0.559					HGF	1
Liver Steatosis	microvesicular hepatic steatosis	Microvesicular hepatic steatosis	0.573					ACADL,CASP3	2
Decreased Levels of Albumin	excretion	Decreased excretion of albumin	0.594					CR1L	1
Glomerular Injury, Renal Damage	injury	Injury of podocytes	0.594					TXNIP	1
Renal Inflammation, Renal Nephritis	pyelonephritis	Pyelonephritis	0.594					DHFR	1
Heart Failure	cardiorenal syndrome	Cardiorenal syndrome	0.595					AR,CA5B	2
Congenital Heart Anomaly	perimembranous ventricular septal defect	Perimembranous ventricular septal defect	0.595					CXCL12,PDS5B	2
Liver Failure	acute liver failure	Acute liver failure	0.626					HGF	1
Liver Cirrhosis	compensated cirrhosis	Compensated cirrhosis	0.626					IMPDH2	1
Congenital Heart Anomaly	congenital heart block	Congenital heart block	0.626					FCGR3A/FCGR3B	1
Glomerular Injury	expansion	Expansion of mesangial matrix	0.626					ITGA1	1
Cardiac Stenosis	non-rheumatic aortic stenosis	Non-rheumatic aortic stenosis	0.626					MMP3	1
Heart Failure	acute heart failure	Acute heart failure	1					MME	1
Renal Necrosis/Cell Death	apoptosis	Apoptosis of kidney cell lines	1		-0.476		-0.562	KRAS,PRKAA1,ZEB1,API5,PIAS1,AATF,SLK,CFLAR,PRKCA,2210010C04Rik,RHOT1,CASP3,CHMP5,HGF,TFRC,CCNB1,UMOD,CASP7,NFE2L2	19
Cardiac Arrythmia	arrhythmia	Arrhythmia	1					AR,TUBB2A,KRAS,AKAP10,CREM,ARNTL,TRDN,ALG10,CACNG1,NPPA,WDR26,KHDRBS1	12
Cardiac Arrythmia	atrial fibrillation	Atrial fibrillation	1					AR,TUBB2A,KRAS,CREM,CACNG1,KHDRBS1,NPPA	7
Cardiac Inflammation	carditis	Carditis	1					Ccl2,TUBB2A,IL1B,HPRT1,IFNA4	5
Renal Necrosis/Cell Death	cell death	Cell death of kidney cells	1		0.108		-0.004	Mt1,ATG5,PRKAA1,API5,PIAS1,PPARG,Serpinb3b/Serpinb3c,SLK,CFLAR,MLKL,RHOT1,TFRC,UMOD,CASP7,NPPA,KRAS,IL1B,BAG1,ZEB1,AATF,ATXN3,LCN2,ABCG2,BECN1,AR,PRKCA,CDKN1B,HIF1A,2210010C04Rik,CASP3,CHMP5,HGF,CCNB1,NFE2L2	34
Liver Necrosis/Cell Death	cell death	Cell death of liver cells	1		-0.884		-0.858	JUN,UGCG,NR1H4,API5,FAIM,AR,NR1I3,INHBA,CFLAR,CYB5R4,CDKN1B,CASP3,RB1,HGF,MAPK9,CASP7,NFE2L2	17
Liver Cirrhosis	cirrhosis	Cirrhosis	1					IMPDH2,HLA-DQB1,NR1H4,EDNRB,NOSTRIN,NQO1,PPARG,ABCG2,AR,GABRR1,PDE8A,IL1A,SLC51A,HGF,ATP7B,MTNR1A,NT5E,ABCC3,ITGA5,NFE2L2	20
Liver Cirrhosis	cirrhosis	Cirrhosis of liver	1					IMPDH2,HLA-DQB1,NR1H4,NOSTRIN,NQO1,PPARG,ABCG2,IL1A,SLC51A,HGF,ATP7B,NT5E,ABCC3,ITGA5,NFE2L2	15
Congenital Heart Anomaly	congenital heart disease	Congenital heart disease	1		-1.976		-1.743	PATZ1,JUN,CXCL12,KRAS,ALG10,EDNRB,CHD7,DDX3X,NR2F2,PBX1,PDS5B,FCGR3A/FCGR3B,HHEX	13
Liver Damage	damage	Damage of liver	1		0.278		0.264	Ccl2,JUN,Mt1,PTEN,ATG5,Mt2,CCL20,HPRT1,PPARG,GABRR1,INHBA,Gm21596/Hmgb1,NT5E,TFRC,MAPK9,IMPDH2,IL1B,NR1H4,CCL21,OPRL1,NR1I3,IL18,CR1L,IL1A,HGF,NR1I2,NFE2L2	27
Cardiac Dysfunction	dysfunction	Dysfunction of heart	1		0.069		0.101	Ccl2,IL1RL1,CREM,CD36,MME,IL1B,PBX1,HEXIM1,NT5E,ITGA5,NPPA	11
Heart Failure	failure	Failure of heart	1		-0.607		-0.451	IL1RL1,CXCL12,PPA2,MME,IL1B,HPGD,PPARG,SUMO1,BECN1,CA5B,RAPGEF3,AR,CFLAR,PDE8A,CD36,TFAM,GRK5,SHTN1,DHFR,PPP2R5A,PRKCA,DUSP6,PPP2R1B,NPPA	24
Kidney Failure	failure	Failure of kidney	1		-1.884		-1.646	TXNIP,CYR61,Mt1,IMPDH2,NR1H4,Mt2,LIN7C,PIK3CB,PPARG,LCN2,AR,GDNF,PDE8A,IL18,ITGA1,CD1D,SKP2,CR1L,HGF,FCGR3A/FCGR3B,MMP14,NPPA,NR1I2	23
Renal Inflammation, Renal Nephritis	glomerulonephritis	Glomerulonephritis	1		-1.71		-1.61	Ccl2,JUN,TANK,IMPDH2,HPRT1,PPARG,AR,PDE8A,CD1D,IFIH1,PLEKHA1,PSMD1,HGF,MGAT2,FCGR3A/FCGR3B,NFE2L2	16
Liver Hyperplasia/Hyperproliferation	hepatoblastoma	Hepatoblastoma	1					TUBB2A,RAD50	2
Cardiac Enlargement	hypertrophy	Hypertrophy of cardiomyocytes	1					INHBA,CREM,HDAC2,IL18,H2AFZ,PTEN,IL1B,HGF,RAPGEF3,NPPA	10
Cardiac Enlargement	hypertrophy	Hypertrophy of heart	1					Ccl2,JUN,IL1RL1,CXCL12,TRIM55,CCNT1,PTEN,FABP3,HPRT1,RAPGEF3,INHBA,CREM,H2AFZ,NT5E,NPPA,SIRT7,HDAC2,IL1B,HEXIM1,IL18,CD36,GRK5,PRKCA,PBX1,HIF1A,HGF	26
Renal Hypoplasia	hypoplasia	Hypoplasia of kidney	1					GDNF,HS2ST1,PBX1,MMP14	4
Liver Inflammation/Hepatitis	inflammation	Inflammation of liver	1		-0.893		-0.78	TANK,CYR61,IMPDH2,PTEN,NR1H4,CCL20,HPRT1,CCL21,PPARG,OPRL1,ABCG2,FAIM,GABRR1,PDE8A,IL18,CASP3,HGF,TFRC,MAPK9,CASP7,FCGR3A/FCGR3B,NFE2L2	22
Liver Damage	injury	Injury of liver	1		-0.413		-0.42	Ccl2,PTEN,IMPDH2,ATG5,NR1H4,CCL20,HPRT1,CCL21,PPARG,OPRL1,INHBA,GABRR1,IL18,CR1L,IL1A,HGF,NT5E,TFRC,MAPK9,NR1I2,NFE2L2	21
Cardiac Dysfunction	left ventricular dysfunction	Left ventricular dysfunction	1					Ccl2,IL1RL1,CREM,MME,IL1B,PBX1,HEXIM1,NT5E,NPPA	9
Liver Hyperplasia/Hyperproliferation	cancer	Liver cancer	1		-0.236		-0.189	GTF2B,SELENOS,RALGAPA2,TMCO5A,CEP350,RSPRY1,CYB5D1,ZNF717,UBAC1,RBBP6,CBX3,FAM171B,TXNIP,LEMD3,SAMD9L,TBC1D8B,EML4,ARHGAP12,SLC17A8,RDH16,CYR61,DUSP11,DPY19L4,SYNE2,GOLGA4,FAIM,TSR2,GPSM2,TRDN,PPAN,MAP1A,MRPL1,STPG2,EIF1AX,ARHGAP6,RBPJ,PTPN3,NDUFS1,ARID4A,WDR64,SHTN1,MRPS22,USP34,GFM1,MYO6,RALA,EPB42,NUDT12,RREB1,MOSPD2,BCAS2,SLK,OR51G2,OR51G1,SKP2,PPP2R1B,PLB1,RBM22,CDK8,C8orf4,RHO,TTC13,OR4A16,…	441
Liver Hyperplasia/Hyperproliferation	liver carcinoma	Liver carcinoma	1		-0.293		-0.252	GTF2B,SELENOS,RALGAPA2,TMCO5A,CEP350,RSPRY1,CYB5D1,ZNF717,UBAC1,RBBP6,CBX3,FAM171B,LEMD3,SAMD9L,TBC1D8B,EML4,ARHGAP12,SLC17A8,CYR61,DUSP11,DPY19L4,SYNE2,GOLGA4,FAIM,TSR2,GPSM2,TRDN,PPAN,MAP1A,MRPL1,STPG2,ARHGAP6,RBPJ,PTPN3,NDUFS1,ARID4A,WDR64,SHTN1,MRPS22,USP34,GFM1,MYO6,RALA,EPB42,NUDT12,RREB1,MOSPD2,BCAS2,SLK,OR51G2,OR51G1,SKP2,PPP2R1B,PLB1,RBM22,CDK8,C8orf4,RHO,TTC13,OR4A16,KIAA1468,IL18,TBCE,…	427
Liver Hyperplasia/Hyperproliferation	liver tumor	Liver tumor	1		0.112		0.18	GTF2B,SELENOS,RALGAPA2,TMCO5A,CEP350,RSPRY1,CYB5D1,CALU,ZNF717,UBAC1,RBBP6,CBX3,FAM171B,TXNIP,LEMD3,SAMD9L,TBC1D8B,EML4,ARHGAP12,SLC17A8,RDH16,CYR61,DUSP11,DPY19L4,SYNE2,GOLGA4,FAIM,TSR2,GPSM2,TRDN,PPAN,MAP1A,MRPL1,STPG2,EIF1AX,ARHGAP6,RBPJ,PTPN3,NDUFS1,ARID4A,WDR64,SHTN1,MRPS22,USP34,GFM1,MYO6,RALA,EPB42,NUDT12,Ccl2,RREB1,MOSPD2,BCAS2,SLK,OR51G2,OR51G1,SKP2,PPP2R1B,PLB1,RBM22,CDK8,C8orf4,RHO,TTC…	449
Renal Proliferation	proliferation	Proliferation of mesangial cells	1					ITGA1,IL1B,CCL21	3
Congenital Heart Anomaly	ventricular septal defect	Ventricular septal defect	1	Decreased	-2.412		-2.204	JUN,CXCL12,PBX1,PDS5B,DDX3X,HHEX	6
Liver Inflammation/Hepatitis	viral hepatitis	Viral hepatitis	1					IMPDH2,CCL20,CCL21,HGF,PPARG,TFRC,OPRL1,FCGR3A/FCGR3B	8

## Sheet: IPA casual networks
Causal Networks for alb-SREBP1a vs alb-SREBP-1a∆P
Master Regulator	Molecule Type	Expr Fold Change	Depth	Predicted Activation State	Notes	Activation z-score	p-value of overlap	Network bias-corrected p-value	Participating regulators	Target molecules in dataset	Causal network	Target-connected regulators	Relationships Between Master Regulators(Increases/Downstream)	Relationships Between Master Regulators(Decreases/Downstream)	Relationships Between Master Regulators(Affects/Downstream)	Relationships Between Master Regulators(Increases/Upstream)	Relationships Between Master Regulators(Decreases/Upstream)	Relationships Between Master Regulators(Affects/Upstream)	Relationships Between Master Regulators(Increases/Both)	Relationships Between Master Regulators(Decreases/Both)	Relationships Between Master Regulators(Affects/Both)
NCAM1	other		3			0.12	2.17e-05	0.0002	AGT,AHR,APP,AR,BTK,CAMK2D,CaMKII,CD247,CD28,CEBPA,CSF1,CSF2,DDIT3,DMD,EGFR,EGR1,EIF4E,ERBB2,ERN1,ETS1,FOSB,FOXO1,FYN,GABPA,GATA2,GATA3,GRM1,HNF4A,IFNG,IGF1R,IKBKB,IL1B,IL6,IRF3,IRF7,ITGB1,KAT5,KRAS,MAP2K4,MAP3K8,Mapk,MAPK1,MAPK14,MAPK3,MAPK9,Mek,mGluR,MITF,MYC,MYD88,NCAM1,NCOA1,NFATC4,NFkB (complex),NFKB1,NFKB2,NLRP3,NOS2,NOTCH1,NR1I2,PGR,POU5F1,PTEN,PTK2,PTPRA,PTPRJ,PTTG1,RAF1,RB1,RELA,RUNX2,SNC…	ABCD2,ABCF3,ABCG2,ADAMTS9,ALDH3A2,ALG2,AMD1,Anp32a,API5,Apol7e (includes others),AQR,AR,ARAP2,ARL5B,ATP6AP2,ATP7B,ATRX,BGLAP,BZW1,C130026I21Rik (includes others),C8orf44-SGK3/SGK3,CACNG2,CAMTA1,CAPZA2,CCL20,CCNB1,CCR8,CDC37L1,CHD7,CHD9,CLCN1,CLEC4E,Cma2/Mcpt9,CMC4,Cmya5,CNTN6,COG3,COL4A3BP,COX17,CREM,CSTA,CSTF3,CUL5,CXCL12,CXCL13,Cxcl9,CYLD,Cyp2b13/Cyp2b9,CYR61,Dbpht2,Defb4,DGKZ,DHX58,DMP1,DNAJB4…	276 (84)	82				PTK2
CHRM1	G-protein coupled receptor		3	Activated		2.257	2.59e-05	0.0003	AGT,Akt,AKT1,AMPK,BCL11B,Calmodulin,CaMKII,CASP1,CCR2,CDK5,CEBPA,CEBPB,CFTR,CHRM1,CHUK,CNR1,CSF1,CSF2,CYP3A4,DAP3,DDIT3,DMD,DUSP1,E2F1,EGFR,EGR1,EPAS1,ERK1/2,ESR1,FN1,FOXO1,FOXO3,GATA1,GATA2,HAND1,HIF1A,HNF1A,HNF4A,HNRNPK,HSF1,HSF4,HTT,IFNG,IL10,INSR,IRF3,IRF7,JAK2,KAT5,MAP2K4,MAP3K8,Mapk,MAPK1,MAPK10,MAPK14,MAPK3,MAPK8,MAPK9,MITF,MKNK1,MYB,MYOD1,NCOA1,NCOA3,Nfat (family),NFATC3,NR3C2,NR4A2,PDX1,…	AACS,AATF,ABCG2,ACACA,ADGRL2,AGGF1,Akr1c12/Akr1c13,ALG2,AMD1,ANKS4B,Anp32a,Apol7e (includes others),AQR,ARAP2,ARHGAP6,ARL5B,ATG5,ATP7B,AURKC,BGLAP,BMP2K,BMP5,C130026I21Rik (includes others),C17orf78,C8orf44-SGK3/SGK3,CABYR,CACNG2,Calcb,CALCRL,CAMTA1,CAPZA2,CBX3,Ccl2,CCL20,CCNB1,CCNH,CCR8,CCT8,Celf1,CFLAR,CHD9,CHIA,CHM,CIAO1,CLCN1,Cma2/Mcpt9,CMC4,Cmya5,COG3,COX17,CR1L,CREBZF,CRYGC,CSNK1A1,CUL5,CXC…	314 (107)	103				MAPK9
ACOX1	enzyme		2			-1.941	4.32e-05	0.0002	ACOX1,PPARA	ABCD2,Acaa1b,ACACA,ACADL,ADAM10,Akr1c12/Akr1c13,ALDH3A2,AQP7,CBR1,CCNB1,CCNT1,CD36,CXCL12,CYP26A1,CYP2C8,Cyp3a25 (includes others),CYP4A11,Cyp4a14,DR1,ETS2,FABP2,G0S2,GCK,GSDMC,Gsta4,HGF,HIF1A,HSD3B1,IDI1,LCN2,LIPG,MBL2,Mcpt1,MLYCD,MTNR1A,NFE2L2,NPPA,NR1I2,PCTP,PDK4,PEX11A,PIGP,PPARG,QPCT,RBM3,RETSAT,RTN4,Saa3,SOCS2,UCP3,VNN1,Vnn3	52 (2)	2	ADIPOR2,CASP1,KLF15,MEDAG	HSD17B4,PLIN5		C9,CYP1A2,CYP2C8,GSTP1	FABP4,RGS2
ACOX1	enzyme		1			-1.043	8.87e-05	0.0002	ACOX1	ACADL,Akr1c12/Akr1c13,CBR1,CD36,CXCL12,CYP26A1,CYP2C8,Cyp3a25 (includes others),CYP4A11,Cyp4a14,ETS2,FABP2,GSDMC,HSD3B1,LCN2,MBL2,NFE2L2,PDK4,PEX11A,PIGP,RBM3,Saa3,Vnn3	23 (1)	1	ADIPOR2,CASP1,KLF15,MEDAG	HSD17B4,PLIN5		C9,CYP1A2,CYP2C8,GSTP1	FABP4,RGS2
SIRT4	enzyme		2		biased	0.447	0.000156	0.0004	MLYCD,SIRT4	Ccl2,CD36,IL1B,PDK4,UCP3	5 (2)	2					MLYCD
SLC13A1	transporter	-1.66	1			-0.728	0.000168	0.0002	SLC13A1	ANKS4B,CLPX,Cyp2b13/Cyp2b9,Cyp3a25 (includes others),Defa3 (includes others),Defa6,FABP2,G0S2,GFM1,HNMT,Igtp,KHDRBS3,MPP6,MRGPRX3,Mt1,PBX1,Xlr3c (includes others)	17 (1)	1	NR1H4			C9
RHEB	enzyme		3			-1.004	0.000228	0.0012	26s Proteasome,Akt,AMPK,AR,BECN1,BRAF,CASP1,CAV1,CCR2,CDK2,CDK5,CDX2,CEBPA,CHUK,CRTC1,CRTC2,DAP3,DUSP1,E2F1,E2F2,E2F3,EGFR,EGR1,EIF3A,ELF4,ELK1,ERBB4,ERK1/2,ERN1,ESR2,ETS1,FOS,FOSB,GATA1,HAND1,HIF1A,HNF4A,HRAS,HSF1,HSF4,HTT,ID3,IKBKB,IL10,IRF3,IRS1,ITGB1,MAP3K8,MAPK14,MET,MITF,MKNK1,MLXIPL,MTOR,MTORC1,MTORC2,MYOCD,NCOA1,NFATC4,NFE2L2,NFKBIA,NOS2,NR3C2,NR4A2,P38 MAPK,PDPK1,PDX1,POU5F1,PPARA,PPP2CA…	AACS,ACADL,ADAM10,ADGRL2,ALDH3A2,AMD1,API5,Apol7e (includes others),AQR,ARAP2,ASCC1,ATG10,ATG5,ATP7B,BECN1,BET1,BLMH,BMP2K,BMP5,C130026I21Rik (includes others),C6orf203,C8orf44-SGK3/SGK3,Calcb,CALCRL,CAPZA2,CASP3,CBR1,CBX3,CCNB1,CCNT1,CCT8,CD36,CDC73,CDKN1B,Celf1,CHD9,CHIA,CLCN1,CLPX,Cmya5,CR1L,CREBZF,CRYGC,CSTA,CTCF,CUL5,CXorf40A/CXorf40B,CYR61,DDX50,Defb3,Defb4,DENND4A,DHX58,DIMT1,DKC1,DPY30,DU…	254 (96)	91		FOXO1
NR2F1	ligand-dependent nuclear receptor		2	Inhibited		-2.887	0.000255	0.0004	Ap1,NR2F1,PPARA	ABCD2,Acaa1b,ACACA,ACADL,ADAM10,ALDH3A2,AQP7,CCNB1,CCNT1,CD36,CYP4A11,Cyp4a14,DR1,DUSP6,FNBP1,G0S2,GCK,Gsta4,HGF,HIF1A,HSD3B1,IDI1,IFRD1,IL1A,IL1B,JUN,KLK3,KRT6B,LHCGR,LIPG,MBL2,Mcpt1,MLYCD,MMP3,MTNR1A,NFE2L2,NPPA,NR1I2,PCTP,PDK4,PEX11A,PPARG,QPCT,RETSAT,RTN4,SOCS2,UCP3,VNN1	48 (3)	3		CST5			PPARA
BCO1	enzyme		2			0	0.000313	0.0008	BCO1,LRAT	BCO2,CCNB1,CYP26A1,HGF,PDK4,PPARG	6 (2)	2				LRAT
AHCYL1	enzyme		2			1.807	0.000338	0.0003	AHCYL1,CFTR,ITPR	Acaa1b,Cma2/Mcpt9,Cyp2c40 (includes others),Cyp3a25 (includes others),CYP4A11,FABP2,HDAC2,HPGD,HSD17B11,IDI1,IL1B,KCNJ1,Mcpt1,Mcpt2,Saa3	15 (3)	2		CD28,CD3		CFTR
DRD3	G-protein coupled receptor		3	Activated		3.72	0.00042	0.004	ADCY,AKT1,AMPK,APP,CACNA1A,CASP1,CCND1,CCR2,CDK5,CDKN1A,CEBPA,CEBPB,CSF1,DRD3,DUSP1,EGFR,EGR1,ERBB2,ERBB4,ERK,ERK1/2,ESR2,ETS1,FOS,FOSB,FOXO1,FOXO3,GABPA,GATA1,GATA4,HAND1,HSF1,HSF4,IL10,IRF7,ITGB1,JUN,KAT5,MAP2K4,MAP3K8,MAPK1,MAPK14,MAPK3,MET,MITF,MKNK1,MYB,MYC,MYOCD,NCOA1,NCOA3,NFATC4,NFE2L2,NR3C2,NR4A2,P38 MAPK,PGR,POU5F1,PPARA,PPARG,PRKAA1,PTEN,PTPN1,RAF1,RARA,Rock,RXRA,SGK1,SOX2,SPARC,SREBF1…	AACS,ABCF3,ALDH3A2,ALG2,Apol7e (includes others),AQR,AR,ARAP2,ARPP19,ATG10,ATG4A,ATG4C,ATP6AP2,ATRX,AURKC,BET1,BGLAP,BLMH,BMP5,C11orf58,C130026I21Rik (includes others),C17orf78,C8orf44-SGK3/SGK3,CABYR,CAND1,CBR1,CBX3,Ccl2,CCL20,CCNB1,CCR8,CCT8,CD1D,CDC37L1,Celf1,CHD7,CHD9,CIAO1,CMC4,Cmya5,COG3,COL9A1,COX17,CR1L,CREBZF,CREM,CRYGC,CSTA,CSTF3,CUL4A,CXCL12,CXCL13,DDX50,DDX60,Defb3,Defb4,DENND4A,DHX58…	296 (86)	85
IGHM	transmembrane receptor		3			-0.606	0.000428	0.0032	AHR,AKT1,AMPK,AR,BCR (complex),BTK,CALR,CAMK2D,CaMKII,CASP1,CASP3,CASP8,CCNH,CD247,CD44,CDKN1A,CEBPA,CRTC2,CSF1,CSF2,DDIT3,DICER1,DMD,E2F1,EDN1,EIF4E,ERBB2,ERK,ESR2,FGFR2,FN1,FOSB,FOXO1,FOXO3,GABPA,GATA1,GATA2,GATA3,GATA6,HAND1,HIF1A,HNF4A,HSF1,IFNG,IGHM,IKBKG,IKZF1,IL10,IL1B,IL2RG,IL6,INSR,IRF3,IRF7,ITK,KAT5,KRAS,LAT,LYN,MAP3K8,MAPK1,MAPK3,MAPK8,MAPK9,MEF2C,MEF2D,MYB,MYCN,MYD88,NCOA1,NCOA3,NFkB …	ABCB7,ABCD2,ADAM10,ADAMTS9,ALDH3A2,ALG2,Apol7e (includes others),AQR,ARAP2,ARHGAP6,ASPA,ATG10,ATG5,ATOH1,ATP7B,ATRX,AURKC,BAG1,BMP5,C130026I21Rik (includes others),C17orf78,CABYR,CACNG2,CALCRL,CAMTA1,CASP3,CBX3,CCL20,CCNB1,CCR8,CCT8,CD1D,CDC37L1,CDKL5,CDKN1B,Celf1,CHD9,CIAO1,CLCN1,CLEC4E,CMC4,Cmya5,COG3,COPS4,COX17,CR1L,CREBZF,CREM,CSTF3,CUL4A,CUL5,CXCL12,CXCL13,Cxcl9,CXorf40A/CXorf40B,CYLD,Cyp2b…	272 (105)	100
SLC9A3R2	transporter		2	Activated		2.324	0.000446	0.0004	CFTR,SLC9A3R2	Acaa1b,CDKN1B,Cma2/Mcpt9,Cyp2c40 (includes others),Cyp3a25 (includes others),CYP4A11,FABP2,HDAC2,HPGD,HSD17B11,IDI1,KCNJ1,Mcpt1,Mcpt2,Saa3	15 (2)	2		CST5		CFTR
BCL11B	transcription regulator		1	Inhibited	biased	-3.162	0.000459	0.0008	BCL11B	TGFBR1,Vmn1r171 (includes others),Vmn1r180 (includes others),Vmn1r47/Vmn1r48,Vmn1r49 (includes others),Vmn1r51 (includes others),Vmn1r63 (includes others),Vmn2r26 (includes others),Vmn2r32 (includes others),Vmn2r88 (includes others)	10 (1)	1				CXCL8,LTB,MAP3K8
FOXO4	transcription regulator		3			-1.129	0.000482	0.0026	26s Proteasome,Akt,CASP1,CDK2,CDKN1A,CDKN1B,CDX2,CFTR,CHUK,CRTC2,DAP3,EGR1,ELF4,ERN1,ESR2,FOS,FOXO3,FOXO4,FOXP3,GSK3B,HAND1,HDAC2,HIF1A,HNF1A,HNF1B,HRAS,HTT,ID3,IRF3,MAP3K8,MAPK1,MAPK14,MAPK9,Mek,MET,MTOR,MYC,MYOD1,NFE2L2,NFKBIA,NR1H4,NR3C1,P38 MAPK,PDX1,PGR,PI3K (complex),POU5F1,PPARA,PPARGC1A,PTGS2,PTTG1,RBL2,Rock,RPS6KB1,RUNX2,SIRT1,SMARCA4,SOX2,SREBF2,STAT5a/b,TAL1,TCF,TCF7,TCF7L2,TP73,TSC2,V…	ABCD2,ABCF3,ACACA,ACOT4,ADAM10,ADGRL2,Akr1c12/Akr1c13,ALDH3A2,ALG2,ANKS4B,Apol7e (includes others),AQR,AR,ARAP2,ASCC1,ASPA,ATG10,ATG4A,ATG5,ATP6AP2,ATP6V1D,ATRX,BET1,BLMH,BMP2K,C130026I21Rik (includes others),C6orf203,Calcb,CALCRL,CASP3,CBR1,CCNB1,CCNT1,CCNYL1,CD36,CDC73,CDKN1B,CHIA,CHMP1B,CLCN1,CLPX,COG3,COPS5,CXCL13,CXorf40A/CXorf40B,Cyp2c40 (includes others),Cyp3a25 (includes others),CYR61,DDX…	254 (71)	71		INS,RGL2
MUC1	other		3	Activated		2.982	0.000569	0.0026	26s Proteasome,AHR,Akt,AKT1,ALDH1A1,AMPK,APP,AR,CASP1,CASP8,CDKN2A,CEBPB,CSF1,CXCL12,DAP3,DUSP1,E2F1,EDN1,EIF4E,ERBB2,ERK,ESR2,estrogen receptor,FADD,FN1,Focal adhesion kinase,FOXO3,GLI1,HNF1A,HSF1,HTT,IKBKB,IKBKG,IL1B,IRF1,IRF5,ITGB1,JUN,MAP2K3,MAPK1,MAPK14,MAPK3,MAPK8,Mek,MET,MMP9,MUC1,MYB,MYC,MYCN,MYOD1,NANOG,NCOA1,NFATC2,NFE2L2,NFKB2,NFKBIA,NGF,NLRP3,NOS2,NPPB,PDPK1,PDX1,PGR,PLAU,PLG,POU5F1,P…	AACS,ABCB7,ABCF3,ACACA,ACOT4,ADAM10,ADGRL2,Akr1c12/Akr1c13,ALDH3A2,ALG2,ANKS4B,API5,AQR,AR,ARAP2,ARHGAP6,ARPP19,ASPA,ATG5,AURKC,BCCIP,BECN1,BMP2K,BMP5,C17orf78,CABYR,Calcb,CALCRL,CAPZA2,CASP3,CCL20,CCL21,CCNB1,CCNC,CCNYL1,CCR8,CCT8,CD1D,CD36,CDC37L1,CDKL5,Celf1,CHD7,CHD9,CHIA,CHMP1B,CIAO1,CLCN1,CLEC4E,CLPS,CNTN6,COG3,COL4A3BP,COPS4,COX17,CREBZF,CSTF3,CTCF,CUL4A,Cxcl9,CYR61,DDX3X,DDX50,Defa3 (incl…	304 (96)	95					CXCL8
SCNN1G	ion channel		2	Activated		2.324	0.000582	0.0003	CFTR,NEDD4,SCNN1G	Acaa1b,Cma2/Mcpt9,Cyp2c40 (includes others),Cyp3a25 (includes others),CYP4A11,FABP2,HDAC2,HPGD,HSD17B11,IDI1,KCNJ1,Mcpt1,Mcpt2,PTEN,Saa3	15 (3)	3
FABP1	transporter		2	Activated		2.236	0.000598	0.0016	caspase,FAAH,FABP1,LIPE,PPARA	ABCD2,Acaa1b,ACACA,ACADL,ADAM10,ALDH3A2,AQP7,CCNB1,CCNT1,CD36,CYP4A11,Cyp4a14,DR1,G0S2,GCK,Gsta4,HGF,HIF1A,HSD3B1,IDI1,IL1A,LIPG,MBL2,Mcpt1,MLYCD,MTNR1A,NFE2L2,NPPA,NR1H4,NR1I2,PCTP,PDK4,PEX11A,PPARG,Prl3d1 (includes others),PTEN,QPCT,RETSAT,RTN4,RXRG,SOCS2,SREBF1,TSHB,UCP3,VNN1	45 (5)	5
CFTR	ion channel		1	Activated		2.138	0.000635	0.0005	CFTR	Acaa1b,Cma2/Mcpt9,Cyp2c40 (includes others),Cyp3a25 (includes others),CYP4A11,FABP2,HDAC2,HPGD,HSD17B11,IDI1,KCNJ1,Mcpt1,Mcpt2,Saa3	14 (1)	1	AHCYL1,CD24,IL10RA,SLC9A3R2			HSD17B4	CXCL8,SAA1
TBXA2R	G-protein coupled receptor		3	Activated		2.117	0.000687	0.0064	ADCY,AKT1,AMPK,APP,BCAR1,BTK,CASP3,CAV1,CBX7,CCND1,CD247,CDKN1A,CEBPB,CSF1,DDIT3,DICER1,DPP4,DUSP1,EDN1,EIF4E,ERBB2,ERK,ESR2,ETS1,FOS,FOXO1,FOXO3,GATA2,GATA4,GNA12,GNA13,GNAQ,Gα12/13,Histone h3,HRAS,HSF1,IL18,IL6,IRF7,ITGB1,JAK2,JUN,KAT5,MAP2K4,MAP3K8,Mapk,MAPK1,MAPK3,MAPK9,MEF2C,Mek,MET,MITF,MKL1,MKNK1,MYB,MYC,MYCN,MYD88,NCOA1,NCOA3,NEDD9,NFATC4,NLRP3,NOS3,PGR,POU5F1,PPARG,PPP2CA,PPP2R1A,PTEN,PT…	AACS,ABCB7,ABCF3,Acaa1b,ADAM10,ALG2,Apol7e (includes others),AQP7,AQR,AR,ARPP19,ATG10,ATRX,AURKC,BET1,BGLAP,BLMH,BMP5,C11orf58,C130026I21Rik (includes others),C17orf78,C8orf44-SGK3/SGK3,CABYR,CACNG2,CALCRL,CCNB1,CCR8,CCT8,CD1D,CDC37L1,CDKL5,Celf1,CHD9,CIAO1,CLCN1,CLPS,CMC4,CNTN6,COG3,COX17,CREBZF,CSTA,CSTF3,CXCL12,CXCL13,CYR61,DHX58,DHX9,DLGAP2,DMP1,DNAJB4,DNAJC1,DPH6,DPY30,E2F5,Ear2 (includes ot…	258 (101)	98				PTK2
Camkk	group		3	Inhibited		-3.113	0.000698	0.005	26s Proteasome,Akt,AKT1,AMPK,AR,BECN1,CAMK4,Camkk,CASP1,CAV1,CCND1,CDKN2A,CEBPB,CRTC2,EGFR,ERBB2,ERN1,ESR2,GLI1,GLIS1,Hdac,HDAC5,HNF4A,HRAS,HSF1,HTT,IKBKB,IKBKG,INSR,IRAK1,IRF1,IRF3,IRF5,ITGB1,JUN,MAPK14,MAPK9,Mek,MET,MLXIPL,MYOD1,NCOA3,NFE2L2,NOS1,NOS2,PDX1,PGR,PI3K (complex),PIK3R1,POU5F1,PPARG,PRKAA,PTEN,RUNX2,SIRT1,SOX2,SPARC,SRC,SREBF1,SREBF2,STAT1,STAT5a/b,STK11,TAL1,TLR4,TNFSF11,Vegf,WNK1	AACS,ACACA,ADGRL2,API5,AQP7,AQR,AR,ARPP19,ATG5,ATP7B,AURKC,BET1,BMP2K,BMP5,C17orf78,CABYR,Calcb,CALCRL,CBR1,CBX3,Ccl2,CCL20,CCL21,CCNB1,CCT8,CD36,CDC37L1,CHD7,CHIA,CIAO1,CLCN1,Cma2/Mcpt9,CREBZF,CREM,CSTF3,CUL4A,CUL5,Cxcl9,DDX50,DDX60,Defa3 (includes others),Defb3,DHX9,DKC1,DNAJB4,DPY30,DUSP6,E2F5,EIF2S1,EIF3E,EIF4A3,ERVFRD-1,ETV6,FAM111A,Fbxw21 (includes others),FCER1A,FMR1,FXYD4,GDF5,Gm15698,GPS…	209 (68)	66
DBP	transcription regulator		2	Activated		2.846	0.000777	0.001	DBP,PPARA	ABCD2,Acaa1b,ACACA,ACADL,ADAM10,ALDH3A2,AQP7,CCNB1,CCNT1,CD36,CYP26A1,CYP4A11,Cyp4a14,DR1,G0S2,GCK,Gsta4,HGF,HIF1A,HSD3B1,IDI1,LIPG,MBL2,Mcpt1,MLYCD,MTNR1A,NFE2L2,NPPA,NQO1,NR1I2,PCTP,PDK4,PEX11A,PPARG,QPCT,RETSAT,RTN4,SOCS2,UCP3,VNN1	40 (2)	2				PPARA
NFE2L1	transcription regulator		3			0	0.000824	0.0017	20s proteasome,NFE2L1,PSMA7,PSMB1,PSMB10,PSMB2,PSMB5,PSMB8	AR,ATG5,CYP4A11,Cyp4a14,IL1A,NQO1,PSMA6,PSMA7,PSMD12,REG1A	10 (8)	7				GSTP1,PSMB1
DUSP2	phosphatase		3			-0.737	0.000832	0.0036	AKT1,AMPK,Ap1,APP,AR,CCL11,CDH1,CDK5,CDKN1B,CSF1,CSF2,CTNNB1,DUSP1,DUSP2,ELK1,EPAS1,ERBB4,ERK,ERK1/2,ETS1,FADD,FOSB,FOXO1,GATA1,GATA2,GATA3,GSK3B,HIF1A,HSF1,HSF4,IGF1,IL10,IL12 (complex),IL2,IL6,IRF1,Jnk,LEP,MAP2K4,Mapk,MAPK1,MAPK3,MAPK9,Mek,NCOA1,NCOA3,Nfat (family),NR3C2,NR4A2,P38 MAPK,POU5F1,PPARG,PPARGC1A,PRKAA1,PTTG1,RAF1,RARA,Rock,RXRA,S100A9,SREBF1,SREBF2,STAT6,TCF7,TOB1,TP63,TP73,XBP1,YAP1	AACS,ALG2,AQR,AR,ARAP2,ATG10,ATG5,BET1,BGLAP,CACNG2,Calcb,CASP3,CBX3,CCL20,CCNB1,CCR8,CCT8,CD1D,CD36,CDKN1B,CHD9,CLPS,CMC4,Cmya5,CNTN6,COG3,COX17,CR1L,CREBZF,CRYGC,CSTA,CUL4A,CXCL17,CXorf40A/CXorf40B,CYR61,DGKZ,DIMT1,DLGAP2,DMP1,DNAJC1,DUSP6,Ear2 (includes others),EDNRB,EGLN3,EIF4A3,ERLEC1,ERVFRD-1,EXOC2,FAM162A,FCER1A,Fnbp1l,GDNF,GIF,GMNN,GPR83,GRK5,HGF,HIF1A,HLA-DQB1,HPGD,HSD17B11,HSF2,IFI16,IF…	184 (69)	68		CD3
SOS1	other		3	Activated		3.686	0.000939	0.0063	AHR,Akt,APP,AR,CASP1,CCND1,CCR2,CDH1,CDK5,CEBPA,CREB1,CREM,CSF1,CSF2,DAP3,DDIT3,DUSP1,E2F1,EDN1,EGR1,EIF4E,ERK,ERK1/2,ESR2,ETS1,FOS,FOSB,FOXO1,GATA1,GATA2,GATA4,Hdac,HNF4A,HRAS,HSF1,HSF4,HTT,IL10,IL1B,IL6,INSR,IRF1,ITGB1,KRAS,MAP3K8,Mapk,MAPK14,MAPK3,MAPK8,MAPK9,MEF2C,Mek,MITF,MKNK1,MYB,MYC,MYCN,MYOCD,MYOD1,NCOA3,NFATC2,NFATC4,NFkB (complex),NFKB2,NKX2-1,NLRP3,NOS2,NR1I2,NR3C2,NR4A2,NRAS,PDX1,PGR…	ABCB7,ABCF3,ACOT4,ADAM10,ADAMTS9,ADGRL2,ALG2,API5,Apol7e (includes others),AQR,ARAP2,ARHGAP6,ARL5B,ARPP19,ASPA,ATG10,ATG5,ATP7B,AURKC,BAG1,BCAP29,BECN1,BGLAP,BLMH,BMP2K,C130026I21Rik (includes others),C8orf44-SGK3/SGK3,CACNG2,Calcb,CASP3,Ccl2,CCL20,CCNB1,CCNYL1,CCT8,CD1D,CD36,CDK7,CDKL5,Celf1,CHIA,CHMP1B,CIART,CLCN1,CLEC4E,CLPS,CMC4,Cmya5,COG3,CR1L,CREM,CRYGC,CTCF,CUL5,CXCL13,Cxcl9,Cyp2b13/Cyp2b9…	311 (110)	107
TEF	transcription regulator		2	Activated		2.722	0.00098	0.0015	PPARA,TEF	ABCD2,Acaa1b,ACACA,ACADL,ADAM10,ALDH3A2,AQP7,CCNB1,CCNT1,CD36,CREM,CYP4A11,Cyp4a14,DR1,G0S2,GCK,Gsta4,HGF,HIF1A,HSD3B1,IDI1,LIPG,MBL2,Mcpt1,MLYCD,MTNR1A,NFE2L2,NPPA,NR1I2,PCTP,PDK4,PEX11A,PPARG,QPCT,RETSAT,RTN4,SOCS2,UCP3,VNN1	39 (2)	2				PPARA
ABCB1	transporter		2		biased	-1.897	0.000988	0.0039	ABCB1,CASP1	ABCG2,ACACA,Ccl2,IL18,IL1A,IL1B,MLKL,PPARG,SREBF1,UGCG	10 (2)	2	CXCL8,IL10RA				CASP1
PPARA	ligand-dependent nuclear receptor		1	Activated		2.596	0.00117	0.0018	PPARA	ABCD2,Acaa1b,ACACA,ACADL,ADAM10,ALDH3A2,AQP7,CCNB1,CCNT1,CD36,CYP4A11,Cyp4a14,DR1,G0S2,GCK,Gsta4,HGF,HIF1A,HSD3B1,IDI1,LIPG,MBL2,Mcpt1,MLYCD,MTNR1A,NFE2L2,NPPA,NR1I2,PCTP,PDK4,PEX11A,PPARG,QPCT,RETSAT,RTN4,SOCS2,UCP3,VNN1	38 (1)	1	ADIPOR2,CASP1,DBP,IKBKG,NR1H4,TEF	MAPK9,NR2F1		ADRB3,CDKN2A,HSD17B4,INSIG2,MLYCD,OGG1,PCNA,PLIN1	C9,CEBPD,CYP27A1,Fibrinogen,GSTP1
IL10RA	transmembrane receptor		1			-0.667	0.00125	0.0017	IL10RA	ADGRL2,ATOH1,CD1D,CD36,CLEC12A,CLEC4E,Cxcl9,Cyp2c40 (includes others),CYR61,DDHD1,EDNRB,FOXF1,Gdap10,GSDMC,Gsta4,H2-T22,HGF,HMCN1,HPGD,IFI16,IL1A,IL1B,INHBA,Irgm1,KLK3,LCN2,MLKL,Pla2g2a,Retnla,RNF213,S1PR1,Saa3,SAMHD1,SIRPB1,Speer4a (includes others),SULT1C2	36 (1)	1	CD28,Hbb-b2			ABCB1,CFTR,EDNRB,KLK3,POSTN,PTK2,STAT1	BATF2,PSMB9,RIPK3,Tlr11
CASP4	peptidase		1		biased	1.732	0.00125	0.0015	CASP4	IL18,IL1A,IL1B	3 (1)	1	STAT1			CASP1
COCH	other		1		biased	-1	0.00127	0.0014	COCH	Ccl2,IL18,IL1B,NANOG	4 (1)	1	LTBR
RNF40	enzyme		1		biased	1	0.00127	0.0035	RNF40	BGLAP,CXCL12,PDK4,PPARG	4 (1)	1
SET	phosphatase	1.61	1	Inhibited	biased	-2.828	0.00149	0.0022	SET	BET1,H2AFZ,MRPL22,MRPS30,OR8A1,PTGES3,SLC16A7,ZCCHC17	8 (1)	1					PTGES3
CD3	complex		1	Inhibited	biased	-3.883	0.00156	0.0023	CD3	BECN1,BZW1,CASP3,CASP6,CCNH,CDK7,CDKN1B,CFLAR,CLCN1,CREM,CUL4A,DUSP22,EIF4A3,EIF4E,ETS2,FYB,GNL2,GTPBP4,HDAC2,HIF1A,HLA-DQB1,HOMER2,HS2ST1,IL1A,IL1B,KDM5D,KLK7,LTN1,NFAT5,NFE2L2,NPM1,PNP,PPARG,PRDX4,PSMA5,PSMA6,PSMC1,PSMD12,PTEN,PUM3,RB1,RBM3,RBPJ,RRAGA,SOCS2,SSB,STOM,TFRC,TMX3,TRA2A,VBP1,VDAC2	52 (1)	1				CD3D,IL4R,STAT1,TRIM24	AHCYL1,CXCL8,DUSP2,E2F4,HNRNPA1,IRF9,MAP3K8,MAPK9,PCNA,PTGER4
GATA2	transcription regulator		1			-1.8	0.00167	0.0015	GATA2	CACNG2,CD36,CDKN1B,Ear2 (includes others),FCER1A,HHEX,Igh,IL1RL1,KHDRBS3,KLK3,Mcpt1,Mcpt2,Mrln,MYO18B,NPPA,PBX1,PLB1,PLK2,PPARG,Prl3d1 (includes others),RNASE2,RXRG,SKP2,TFRC,TSHB	25 (1)	1	FOXO1,INS			IL4R,KLK3	CES1,FABP4,FAT1
DUSP19	phosphatase		2	Inhibited		-3.13	0.00168	0.0037	DUSP19,MAP2K7,MAPK9	ACACA,Ccl2,CDKN1B,CSTA,EIF4E,HIF1A,IFI16,IFNA4,IL18,IL1B,JUN,LMO7,LUC7L3,NMI,NPPA,PPARG,SEM1,SREBF1,TSHB,Vnn3	20 (3)	2					MAPK9
MAP3K8	kinase		1			0.943	0.00179	0.0044	MAP3K8	Apol7e (includes others),C130026I21Rik (includes others),Ccl2,CCL20,CDKN1B,DUSP6,ECI2,GCA,IFNA4,IL18,IL1A,IL1B,INHBA,JUN,MMP3,RNMT,TXNIP,Vnn3	18 (1)	1	BCL11B	CD3		CEBPD,CXCL8,MAP2K5,MAPK9	PTGER4
CASP1	peptidase		1	Activated		2.121	0.00183	0.007	CASP1	ACACA,Ccl2,IL18,IL1A,IL1B,MLKL,PPARG,SREBF1	8 (1)	1	CASP4,STAT1	ABCB1,ATG16L1,Casp12		ACOX1,PPARA,RIPK3
MAPK9	kinase	1.62	1	Activated		2.524	0.00199	0.0033	MAPK9	ACACA,Ccl2,CDKN1B,EIF4E,HIF1A,IFI16,IFNA4,IL18,IL1B,JUN,LMO7,LUC7L3,MMP3,NMI,PPARG,SEM1,SREBF1,TSHB,Vnn3	19 (1)	1	CHRM1,IL31,MAP3K8	CD3,DUSP1,DUSP19		CXCL8,CYP1A1,JUN/JUNB/JUND	CDKN2A,IRF9,PPARA
KRT16	other	-1.56	1	Activated	biased	2	0.00216	0.002	KRT16	Defb3,Defb4,KRT6B,Stfa1 (includes others)	4 (1)	1
OGG1	enzyme		1		biased	0	0.00216	0.0033	OGG1	CCL20,HIF1A,IL1A,IL1B	4 (1)	1	PPARA,SIRT3
RIPK3	kinase		1		biased	1	0.00216	0.0012	RIPK3	Ccl2,IL18,IL1A,IL1B	4 (1)	1	CASP1	IL10RA
HSF2	transcription regulator	1.66	1		biased	1.134	0.00242	0.003	HSF2	CCT8,HIF1A,IL1B,JUN,PSMA1,PSMA5,PSMD10	7 (1)	1
EHHADH	enzyme		1	Inhibited	biased	-2.236	0.00261	0.0029	EHHADH	CD36,CYP4A11,Cyp4a14,PDK4,PEX11A	5 (1)	1	KLF15
PRKAB1	kinase		2			0.667	0.0027	0.0048	AMPK,BRAF,FOXO3,NOS1,p70 S6k,PRKAB1,SIRT1	AACS,ACACA,AR,ATG5,BECN1,CCNB1,CD36,CFLAR,CREBZF,CXCL12,GCK,H2AFZ,HGF,IDH3A,IL1B,IMPDH2,LARS,LCN2,LEMD3,MAX,MGAT2,MMP14,MMP3,MT-ATP6,Mt1,Mt2,NANOG,NR1H4,PANK3,PDK1,PDK4,SKP2,SREBF1,TFAM,TXNIP,ZEB1	36 (7)	6
MLYCD	enzyme	1.67	1		biased	-0.577	0.00296	0.0032	MLYCD	CD36,PDK4,UCP3	3 (1)	1	KLF15,PPARA	SIRT4
TRA2B	other		1		biased	1.732	0.00296	0.0028	TRA2B	NQO1,PPP1R12A,SMN1/SMN2	3 (1)	1
RHOD	enzyme		2			1.508	0.00319	0.0038	BCAR1,PIP5K1B,PTK2,PXN,RHOD	Ccl2,CDKN1B,CYR61,IL1B,ITGA5,KLK3,Mcpt1,NPPA,RALA,SERPINB1,SKP2	11 (5)	4				PTK2
CD24	other		1	Activated	biased	3.317	0.00363	0.0035	CD24	ATP13A3,CDC27,DNAJC13,FRYL,HS2ST1,JUN,RAD50,RBBP6,SYNE2,TTC3,UPF2	11 (1)	1				CFTR
PRKCZ	kinase		1		biased	0.378	0.00368	0.0106	PRKCZ	CASP3,CD1D,JUN,KRAS,LHCGR,NPPA,PHGDH	7 (1)	1	INS			CXCL8,GSTP1,MAP2K5,NR1H4,NUMB
NFE2L1	transcription regulator		1		biased	0.816	0.00391	0.0045	NFE2L1	CYP4A11,Cyp4a14,NQO1,PSMA6,PSMA7,PSMD12	6 (1)	1				GSTP1,PSMB1
CYP1B1	enzyme		1			-1.897	0.00403	0.0053	CYP1B1	CBX3,CDKN1B,CYP26A1,ECI2,Mt1,Mt2,NQO1,SKP2,SLC46A3,SOCS2	10 (1)	1
CST5	other		2	Inhibited		-3.781	0.00415	0.008	CASP3,CASP8,CST5,CTSL	ARHGAP12,BECN1,BRIX1,CDKN1B,CFLAR,CNBP,DHX9,DKC1,DNAJB11,DNAJB4,DR1,EEF1B2,FER,HDAC2,HS2ST1,IGBP1,IL18,IL1B,NIFK,NOC3L,NPAS2,NT5E,PABPN1,PLS3,PPAN,PPP2R5A,PTEN,RB1,RBM3,SRSF9,TAF1,TRRAP,UTP14A,UTP18,VDAC2,VTI1A,ZCCHC8	37 (4)	4					DSP,NR2F1,PUF60,SLC9A3R2
KRT1	other		2		biased	0.832	0.00439	0.0069	Kallikrein,KLK3,KRT1,PLG	BECN1,Ccl2,CYR61,EDNRB,IL18,IL1A,IL1B,IL1RL1,KLK7,PIK3CB,RAB5A,RALA,RAPGEF3	13 (4)	4				KLK3,PLG
FOXO1	transcription regulator		1	Activated	biased	2.335	0.00446	0.0108	FOXO1	ACACA,AR,ATP6V1D,BGLAP,CASP6,CCL20,CCNB1,CDKN1B,CFLAR,CMC4,IL18,IL1B,JUN,KLK3,LEMD3,LHCGR,MMP3,MRPL46,MRPL47,MRPS18C,MRPS22,MRPS30,NDUFAF2,NDUFAF4,PDK4,PPARG,PTEN,RPS6KA3,SREBF1,TXNIP,VPREB1	31 (1)	1	SIRT2	ACKR2,STAT1		ATF4,CXCL8,FABP4,GATA2,IL17RA,LTBR	KLK3,RHEB
EGLN1	enzyme		1			-1.265	0.00461	0.0098	EGLN1	CCL20,CDKN1B,EGLN3,HIF1A,IL1B,INHBA,MMP3,PDK1,PRLR,TGFBR1	10 (1)	1		COMMD1
15-LOX	group		1		biased	1.414	0.00477	0.0119	15-LOX	CD36,PPARG	2 (1)	1
BATF2	other		1		biased	-1.414	0.00477	0.0087	BATF2	CYR61,JUN	2 (1)	1	STAT1	IL10RA
CRYAA/LOC102724652	other		1		biased	-1.414	0.00477	0.0073	CRYAA/LOC102724652	CASP3,CASP6	2 (1)	1
Gamma tubulin	group		1		biased	-1.414	0.00477	0.0077	Gamma tubulin	CASP3,RB1	2 (1)	1
MUC16	other		1		biased	0	0.00477	0.0123	MUC16	CCNB1,CFLAR	2 (1)	1
ATF4	transcription regulator		2	Activated		3.554	0.00506	0.0049	ATF4,DDIT3,EPO,HIF1A,IRF7,NFE2L2,RUNX2,STAT5A	ABCC3,ABCG2,ADAM10,AR,ATG5,BGLAP,CASP3,CASP6,CBR1,CCNT1,CDKN1B,CFLAR,COPS5,CXorf40A/CXorf40B,Cyp2b13/Cyp2b9,Cyp4a14,CYR61,DDX50,DHX58,DNAJB11,EED,EGLN3,EIF2S1,EIF2S2,EIF3E,EIF4E,ETV6,FAM162A,Gsta4,H2AFZ,HIF1A,HPRT1,HSD3B1,IFI16,IFIH1,IFNA4,IFRD1,Igtp,IL18,IL1B,Irgm1,ITGA1,ITGA5,ITGAX,KLK3,KRT6B,LARS,LCN2,MLH1,MMP14,Mt1,NAE1,NFE2L2,NFIB,NMI,NPM1,NQO1,NR1I3,NT5E,NUDCD2,NUDT12,PAFAH1B1,PDK1,PHGDH,PI…	97 (8)	8	FOXO1,PLIN5,POSTN			ATF5,CDKN2A,CYP27A1
Casp12	peptidase		1			-0.577	0.00562	0.0076	Casp12	Ccl2,IL18,MMP3	3 (1)	1					CASP1
Muscarinic cholinergic receptor	group		1		biased	1.732	0.00562	0.0073	Muscarinic cholinergic receptor	CYR61,FMR1,JUN	3 (1)	1				RGS2
WAC	other		1		biased	0.577	0.00562	0.0089	WAC	BGLAP,PDK4,PPARG	3 (1)	1
SPAG1	other		2			-0.229	0.00569	0.0107	AMPK,Mapk,SPAG1	AACS,ACACA,ATG5,Ccl2,CCNB1,CDKN1B,CFLAR,CREBZF,CXCL12,HGF,HIF1A,IDH3A,IL1B,JUN,MMP3,MT-ATP6,NR1I3,SREBF1,TFAM	19 (3)	2
INS	other		1			0.728	0.00602	0.013	INS	ACACA,ACADL,ADAM10,ALDH3A2,Ccl2,CD36,CUL5,CYR61,HGF,HIF1A,PLK2,PPARG,PPM1B,RDH16,SREBF1,TFAM,UGCG	17 (1)	1	STAT1			DUSP1,GATA2,PRKCZ,PTK2	FOXO4,PLIN1
KLF15	transcription regulator		1		biased	1.414	0.00627	0.0083	KLF15	ACADL,CD36,FABP3,MLYCD,NPPA,PDK4,PPARG,UCP3	8 (1)	1				ACOX1,EHHADH,MLYCD
Lymphotoxin	complex		1		biased	0.447	0.00627	0.0078	Lymphotoxin	CXCL13,IFNA4,IL1A,IL1B,MMP3	5 (1)	1				CXCL8,LTBR
ADIPOR2	transmembrane receptor		2			1.46	0.0066	0.0167	ADIPOQ,ADIPOR2,AMPK	AACS,Acaa1b,ATG5,CASP6,Ccl2,CCL20,CCNB1,CD36,CDKN1B,CREBZF,CXCL12,FABP3,GCK,HIF1A,IDH3A,LHCGR,MMP3,MT-ATP6,PPARG,PTEN,SREBF1,TFAM,UCP3	23 (3)	3				ACOX1,PPARA
CYP	group		2			-0.632	0.00675	0.0077	CYP,CYP1A1,CYP2C8	CBX3,Ccl2,CYP26A1,ECI2,IL1B,Mt1,Mt2,NQO1,SLC46A3,SOCS2	10 (3)	3	CYP1A1,CYP1A2
LRAT	enzyme		1		biased	1	0.00717	0.011	LRAT	CCNB1,CYP26A1,HGF,PDK4	4 (1)	1	BCO1
RGS2	other		1	Activated	biased	2	0.00717	0.0151	RGS2	IL18,PPARG,SREBF1,Vnn3	4 (1)	1	Muscarinic cholinergic receptor	ACOX1		CEBPD,FABP4
KEAP1	transcription regulator		2	Inhibited		-4.423	0.00721	0.0136	GABPA,Gsk3,IKK (complex),KEAP1,NFE2L2	ABCC3,BGLAP,CBR1,Ccl2,CD36,CFLAR,COPS5,Cyp4a14,DDX50,DNAJB11,EIF2S1,EIF3E,ETV6,Gsta4,HPRT1,HSD3B1,IFRD1,IL18,IL1A,IL1B,JUN,KLK3,Mt1,NFE2L2,NPPA,NQO1,NR1I3,PAFAH1B1,POMP,PPARG,PSMA1,PSMA5,PSMA6,PSMA7,PSMC1,PSMD1,PSMD12,PSMD5,RAN,SKP2,SREBF1,Srsf5,USP14,UTRN,Xlr3c (includes others),XRCC5	46 (5)	5					GSTP1
DSP	other		2			1.298	0.00731	0.009	DSP,HNF4A,LEF1	AR,ATP7B,BET1,BGLAP,CASP3,CASP7,Ccl2,CCNB1,CD1D,COX17,CUL5,CYP2C8,EFNA1,FABP2,HIF1A,INHBA,KLK14,MIXL1,MMP14,Mt1,Mt2,NFE2L2,NFS1,NPM1,NR1H4,NR1I2,NR1I3,NR2F2,PDK4,PNP,PPARG,RASGRP3,RNF152,Slco1a4,Sprr2h,SREBF1,SRSF3,TFRC	38 (3)	3		CST5
Fibrinogen	complex		1		biased	-0.447	0.00803	0.0168	Fibrinogen	Ccl2,FCGR3A/FCGR3B,IL1B,Mcpt1,MMP14	5 (1)	1		PPARA		CXCL1,PLG,PTK2
IL31	other		1			-0.447	0.00803	0.0229	IL31	CCNB1,CDKN1B,RB1,Retnla,SOCS2	5 (1)	1				MAPK9,STAT1
POSTN	other		2			1.941	0.00875	0.0198	ILK,POSTN,PTK2	BGLAP,Ccl2,CDKN1B,CYR61,DHFR,IL1B,ITGA5,Mcpt1,NANOG,NPPA,SERPINB1,SKP2,ZEB1	13 (3)	3	IL10RA			ATF4,PTK2
CDKN2A	transcription regulator		1			-1.134	0.00884	0.0148	CDKN2A	CASP3,Ccl2,CCNB1,CCR8,CDKN1B,CXCL13,Cxcl9,DHFR,EED,FAM111A,HAUS1,IL1A,IL1B,JUN,KLK3,KRAS,MMP3,NANOG,NPAT,NPM1,POLD3,PSMA5,PTEN,RB1,RMI1,SKP2,UBR7,XCR1	28 (1)	1	ATF4,DLC1,PPARA	MAPK9,NR1H4,SIRT2		DUSP1,PMEPA1,TNFRSF1B	COMMD1,KLK3,PCNA
DLC1	other		2			-0.943	0.00912	0.0241	CASP3,DLC1,PLG,RHOA	BECN1,CCNB1,CDKN1B,CYR61,EDNRB,IL1A,IL1B,IL1RL1,JUN,MMP14,NPPA,PIK3CB,PRLR,PTEN,RAB5A,RALA,RAPGEF3,RB1	18 (4)	3				CDKN2A	PLG
GSTP1	enzyme		1		biased	-1.732	0.00933	0.006	GSTP1	IL1B,NFE2L2,NQO1	3 (1)	1	ACOX1,NFE2L1,PRKCZ	KEAP1,PPARA			STAT1
TRPC4AP	transporter		1		biased	-1.732	0.00933	0.0101	TRPC4AP	NOP56,NPM1,SLC25A21	3 (1)	1
TNFRSF1B	transmembrane receptor		1		biased	1.265	0.00958	0.0291	TNFRSF1B	ABCC3,CASP3,CFLAR,CXCL12,CXCL13,EFNA1,JUN,MMP14,MMP3,PTEN	10 (1)	1	CD28,CDKN2A,IKBKG			SAA1
NAPA	transporter		2			1.667	0.00981	0.0189	NAPA,PTK2,PXN	Ccl2,CDKN1B,CYR61,ITGA5,KLK3,Mcpt1,NPPA,SERPINB1,SKP2	9 (3)	2				PTK2
IKBKG	kinase		1		biased	0.5	0.00986	0.0158	IKBKG	Ccl2,CFLAR,CXCL12,Defa3 (includes others),DUSP6,IFI16,IL1A,IL1B,LCN2,Mt1,Mt2,NPPA,PPARG,PTEN,Rtp3,Saa3	16 (1)	1	TRAF7			CEBPD,CXCL8,PPARA,STAT1,TNFRSF1B
FABP4	transporter		1			-0.447	0.0101	0.0157	FABP4	Ccl2,CD36,IL1A,IL1B,PPARG	5 (1)	1	FOXO1,NR1D2,RGS2	ACOX1,GATA2
MAT1A	enzyme		1			1.342	0.0101	0.0128	MAT1A	ACADL,CYP4A11,Cyp4a14,LTA4H,Mt1	5 (1)	1					PCNA,SAA1
Integrin alpha 6 beta 1	complex		2	Activated		2.496	0.0105	0.0236	I kappa b kinase,ILK,Integrin alpha 6 beta 1,PTK2	BECN1,Ccl2,CDKN1B,CYR61,DHFR,IL1B,ITGA5,Mcpt1,NANOG,NPPA,SERPINB1,SKP2,ZEB1	13 (4)	3				PTK2
MAP2K5	kinase		2	Activated		2.711	0.0105	0.0119	Ap1,CASP3,caspase,MAP2K5,MAPK7,MEF2D,NFE2L2,NFkB (complex),PPARG,PPP3R1	ABCC3,ABCG2,Acaa1b,ACACA,ACOXL,ADAMTS9,AQP7,ATP6V1D,BECN1,BGLAP,CBR1,Ccl2,CCL20,CCNB1,CD36,CDKN1B,CFLAR,CLEC4E,COPS5,CREM,CTCF,CXCL12,Cxcl9,CYLD,CYP26A1,CYP4A11,Cyp4a14,DDX50,DNAJB11,DR1,DUSP6,EDNRB,EFNA1,EIF2S1,EIF3E,ETV6,FABP2,FABP3,FOXF1,G0S2,GCK,GDNF,GRK5,Gsta4,HPRT1,HSD3B1,IFNA4,IFRD1,IL18,JUN,LCN2,MBL2,MLYCD,MMP14,Mt1,NFE2L2,NPPA,NQO1,NR1I3,NR2F2,OXR1,PAFAH1B1,PCTP,PDK4,PEX11A,PLK2,POMP,PPA…	92 (10)	10	MAP3K8,PRKCZ				CXCL8
IFNA17	cytokine		2	Activated	biased	3.833	0.0109	0.0161	IFNA17,STAT1,STAT4	ACADL,ARL5B,CASP3,CASP6,Ccl2,CCL20,CDKN1B,CREM,Cxcl9,DDX60,FYB,GAS5,GCK,Gdap10,GTF2E2,HCFC2,HIF1A,HLA-DQB1,IFI16,IFIH1,Igtp,IL1B,INTS12,Irgm1,ITGAX,JUN,Lce1l,LCN2,Mt1,MTHFS,NPPA,PCGF5,PDK1,PLAC8,PPARG,PSME2,Retnla,RNF138,RNF213,RTP4,SAMD9L,SAMHD1,SERPINB1,SP110,SREBF1,Trim30a/Trim30d	46 (3)	3				STAT1
GBF1	other		2			1.667	0.0111	0.0213	GBF1,PTK2,PXN	Ccl2,CDKN1B,CYR61,ITGA5,KLK3,Mcpt1,NPPA,SERPINB1,SKP2	9 (3)	2				PTK2
HTR2A	G-protein coupled receptor		2		biased	1.234	0.0111	0.0225	EGFR,HTR2A,JAK2,Mapk,PPP1R1B	ABCG2,AMD1,AR,CAPZA2,CASP3,Ccl2,CD36,CDKN1B,CFLAR,Cma2/Mcpt9,EIF4E,GAS5,HGF,HIF1A,IGBP1,IL1B,JUN,KLK3,KRT16,LCN2,MMP14,MMP3,NANOG,NFIB,NPPA,NR1I3,PBX1,PDK1,PIP4K2B,PTEN,RB1,Saa3,SEC61A2,SET,SKP2,SLC25A32,TCERG1,TIMM9,TOP1,TXNIP,Usp17la (includes others),ZEB1	42 (5)	4
IL34	other		2	Activated	biased	2.111	0.0112	0.0246	CSF1R,IL34,PTK2,PXN	Ccl2,CDKN1B,CYR61,IL1A,ITGA5,JUN,KLK3,Mcpt1,NPPA,SERPINB1,SKP2	11 (4)	3				PTK2
IFNA10	cytokine		2	Activated	biased	3.833	0.0113	0.0165	IFNA10,STAT1,STAT4	ACADL,ARL5B,CASP3,CASP6,Ccl2,CCL20,CDKN1B,CREM,Cxcl9,DDX60,FYB,GAS5,GCK,Gdap10,GTF2E2,HCFC2,HIF1A,HLA-DQB1,IFI16,IFIH1,Igtp,IL1B,INTS12,Irgm1,ITGAX,JUN,Lce1l,LCN2,Mt1,MTHFS,NPPA,PCGF5,PDK1,PLAC8,PPARG,PSME2,Retnla,RNF138,RNF213,RTP4,SAMD9L,SAMHD1,SERPINB1,SP110,SREBF1,Trim30a/Trim30d	46 (3)	3				STAT1
IFNA14	cytokine		2	Activated	biased	3.833	0.0113	0.0165	IFNA14,STAT1,STAT4	ACADL,ARL5B,CASP3,CASP6,Ccl2,CCL20,CDKN1B,CREM,Cxcl9,DDX60,FYB,GAS5,GCK,Gdap10,GTF2E2,HCFC2,HIF1A,HLA-DQB1,IFI16,IFIH1,Igtp,IL1B,INTS12,Irgm1,ITGAX,JUN,Lce1l,LCN2,Mt1,MTHFS,NPPA,PCGF5,PDK1,PLAC8,PPARG,PSME2,Retnla,RNF138,RNF213,RTP4,SAMD9L,SAMHD1,SERPINB1,SP110,SREBF1,Trim30a/Trim30d	46 (3)	3				STAT1
IFNA21	cytokine		2	Activated	biased	3.833	0.0113	0.0165	IFNA21,STAT1,STAT4	ACADL,ARL5B,CASP3,CASP6,Ccl2,CCL20,CDKN1B,CREM,Cxcl9,DDX60,FYB,GAS5,GCK,Gdap10,GTF2E2,HCFC2,HIF1A,HLA-DQB1,IFI16,IFIH1,Igtp,IL1B,INTS12,Irgm1,ITGAX,JUN,Lce1l,LCN2,Mt1,MTHFS,NPPA,PCGF5,PDK1,PLAC8,PPARG,PSME2,Retnla,RNF138,RNF213,RTP4,SAMD9L,SAMHD1,SERPINB1,SP110,SREBF1,Trim30a/Trim30d	46 (3)	3				STAT1
IFNA7	cytokine		2	Activated	biased	3.833	0.0113	0.0165	IFNA7,STAT1,STAT4	ACADL,ARL5B,CASP3,CASP6,Ccl2,CCL20,CDKN1B,CREM,Cxcl9,DDX60,FYB,GAS5,GCK,Gdap10,GTF2E2,HCFC2,HIF1A,HLA-DQB1,IFI16,IFIH1,Igtp,IL1B,INTS12,Irgm1,ITGAX,JUN,Lce1l,LCN2,Mt1,MTHFS,NPPA,PCGF5,PDK1,PLAC8,PPARG,PSME2,Retnla,RNF138,RNF213,RTP4,SAMD9L,SAMHD1,SERPINB1,SP110,SREBF1,Trim30a/Trim30d	46 (3)	3				STAT1
IFNA16	cytokine		2	Activated	biased	3.833	0.0117	0.0172	IFNA16,STAT1,STAT4	ACADL,ARL5B,CASP3,CASP6,Ccl2,CCL20,CDKN1B,CREM,Cxcl9,DDX60,FYB,GAS5,GCK,Gdap10,GTF2E2,HCFC2,HIF1A,HLA-DQB1,IFI16,IFIH1,Igtp,IL1B,INTS12,Irgm1,ITGAX,JUN,Lce1l,LCN2,Mt1,MTHFS,NPPA,PCGF5,PDK1,PLAC8,PPARG,PSME2,Retnla,RNF138,RNF213,RTP4,SAMD9L,SAMHD1,SERPINB1,SP110,SREBF1,Trim30a/Trim30d	46 (3)	3				STAT1
MERTK	kinase		1			0.378	0.0122	0.0177	MERTK	Cxcl9,HGF,IL18,IL1B,INHBA,Retnla,Vnn3	7 (1)	1	DUSP1,PLG
DAP3	other		2			0.333	0.0124	0.0198	CASP8,DAP3,DNM1L	CCNB1,CDKN1B,CFLAR,HDAC2,IL18,IL1B,MT-ATP6,MT-ND6,NANOG	9 (3)	3
IFNW1	cytokine		2	Activated	biased	3.833	0.0125	0.0185	IFNW1,STAT1,STAT4	ACADL,ARL5B,CASP3,CASP6,Ccl2,CCL20,CDKN1B,CREM,Cxcl9,DDX60,FYB,GAS5,GCK,Gdap10,GTF2E2,HCFC2,HIF1A,HLA-DQB1,IFI16,IFIH1,Igtp,IL1B,INTS12,Irgm1,ITGAX,JUN,Lce1l,LCN2,Mt1,MTHFS,NPPA,PCGF5,PDK1,PLAC8,PPARG,PSME2,Retnla,RNF138,RNF213,RTP4,SAMD9L,SAMHD1,SERPINB1,SP110,SREBF1,Trim30a/Trim30d	46 (3)	3				STAT1
TRIM24	transcription regulator		1	Inhibited	biased	-2.887	0.0125	0.0104	TRIM24	DDX60,DHX58,IFIH1,Igtp,Irgm1,NMI,PLAC8,PRPS2,RTP4,SAMD9L,SAMHD1,SOCS2	12 (1)	1	CD28,CD3				IRF9,PSMB9,STAT1
LTB	cytokine		1		biased	-0.447	0.0125	0.0209	LTB	Ccl2,CXCL13,Glycam1,IL1B,Klra7 (includes others)	5 (1)	1	BCL11B,CXCL8,Hbb-b2
CYP1A2	enzyme		1			-1.414	0.0126	0.0116	CYP1A2	CBX3,CYP26A1,ECI2,Mt1,Mt2,NQO1,SLC46A3,SOCS2	8 (1)	1	ACOX1	GFER		CYP
LTBR	transmembrane receptor		1		biased	0	0.0126	0.0205	LTBR	Ccl2,CCL20,CCL21,CXCL12,CXCL13,Glycam1,Klra7 (includes others),Trim30a/Trim30d	8 (1)	1	FOXO1,Lymphotoxin			COCH
PTK2	kinase		1	Activated		2.121	0.0126	0.0233	PTK2	Ccl2,CDKN1B,CYR61,ITGA5,Mcpt1,NPPA,SERPINB1,SKP2	8 (1)	1	Fibrinogen,GBF1,IL10RA,IL34,INS,Integrin alpha 6 beta 1,NAPA,NCAM1,PLG,POSTN,RHOD,TBXA2R	Gm21596/Hmgb1		CXCL8,STAT1
PARP	group		2		biased	0.775	0.0128	0.0309	PARP,PARP1,PARP2,PARP9,ZC3HAV1	Ccl2,CD36,CXCL12,Cxcl9,HLA-DQB1,IFNA4,Igtp,IL1B,JUN,KRAS,PPARG,RB1,RBMS1,SOCS2,SP110	15 (5)	4
IL17RA	transmembrane receptor		1		biased	0	0.0129	0.025	IL17RA	Ccl2,CCL20,CXCL12,IL1A,IL1B,MMP3	6 (1)	1	FOXO1			CXCL8
IFNK	cytokine		2	Activated	biased	3.833	0.013	0.0193	IFNK,STAT1,STAT4	ACADL,ARL5B,CASP3,CASP6,Ccl2,CCL20,CDKN1B,CREM,Cxcl9,DDX60,FYB,GAS5,GCK,Gdap10,GTF2E2,HCFC2,HIF1A,HLA-DQB1,IFI16,IFIH1,Igtp,IL1B,INTS12,Irgm1,ITGAX,JUN,Lce1l,LCN2,Mt1,MTHFS,NPPA,PCGF5,PDK1,PLAC8,PPARG,PSME2,Retnla,RNF138,RNF213,RTP4,SAMD9L,SAMHD1,SERPINB1,SP110,SREBF1,Trim30a/Trim30d	46 (3)	3				STAT1
ADRB3	G-protein coupled receptor		1		biased	-1	0.013	0.0203	ADRB3	Ccl2,IL1B,JUN,UCP3	4 (1)	1	PPARA
Cyclin E	group		1			1	0.013	0.0196	Cyclin E	CDKN1B,DHFR,HIF1A,RB1	4 (1)	1	BCR	CEBPD
IRS4	other		2			0.535	0.0132	0.0323	IRS4,PI3K (family),PTK6	CDKN1B,CFLAR,CXCL12,EGLN3,FABP2,HIF1A,IL1B,MMP3,NFE2L2,NQO1,PTEN,SREBF1,TXNIP,WTAP	14 (3)	2
BCO1	enzyme		1		biased	-1.414	0.0137	0.0236	BCO1	BCO2,PPARG	2 (1)	1				LRAT
BRD8	transcription regulator		1		biased	1.414	0.0137	0.0213	BRD8	AR,PPARG	2 (1)	1
C1QTNF12	other		1		biased	0	0.0137	0.009	C1QTNF12	Ccl2,IL1B	2 (1)	1
PMEPA1	other		1		biased	0	0.0137	0.0218	PMEPA1	AR,KLK3	2 (1)	1	CDKN2A				KLK3
PSME3	peptidase		1		biased	1.414	0.0137	0.0256	PSME3	ACACA,SREBF1	2 (1)	1
RRP1B	other		1		biased	1.414	0.0137	0.0172	RRP1B	CASP3,CASP7	2 (1)	1
SEPT9	enzyme		1			0	0.0137	0.0215	SEPT9	HIF1A,SETD2	2 (1)	1
TRAF7	enzyme		1			0	0.0137	0.0283	TRAF7	CFLAR,JUN	2 (1)	1				IKBKG
ZFAS1	other		1		biased	1.414	0.0137	0.0217	ZFAS1	MMP14,ZEB1	2 (1)	1
AMBRA1	other		2		biased	1.225	0.0138	0.0443	AMBRA1,PI3K (complex),ULK1	ATG5,ATOH1,CASP3,CASP7,Ccl2,CCNB1,CDKN1B,CFLAR,CTCF,HIF1A,IL1B,JUN,LCN2,LHCGR,MMP14,NANOG,NFE2L2,NPPA,NQO1,PLB1,SMN1/SMN2,SREBF1,TFAM,TXNIP	24 (3)	2
C7	other		1			0.577	0.0142	0.0398	C7	Ccl2,CFLAR,IL1B	3 (1)	1
C8	complex		1			0.577	0.0142	0.0398	C8	Ccl2,CFLAR,IL1B	3 (1)	1
C9	other		1			0.577	0.0142	0.0398	C9	Ccl2,CFLAR,IL1B	3 (1)	1	ACOX1,SLC13A1	PPARA
HNRNPA1	enzyme		1			0.577	0.0142	0.0134	HNRNPA1	KLK3,SMN1/SMN2,SREBF1	3 (1)	1		CD28,CD3			KLK3
MEDAG	other		1		biased	1.732	0.0142	0.0234	MEDAG	CD36,FABP2,PPARG	3 (1)	1				ACOX1,PLIN1
CD28	transmembrane receptor		1	Inhibited		-3.413	0.0144	0.0235	CD28	BZW1,CASP3,CASP6,CDK7,CREM,CXCL13,DUSP22,EIF4E,FYB,GNL2,GTPBP4,HDAC2,HLA-DQB1,HOMER2,IL1B,LTN1,NR1I2,PNP,PRDX4,PSMA5,PSMA6,PSMD12,PTEN,PUM3,RRAGA,SOCS2,SSB,STOM,TFRC,TMX3,VBP1	31 (1)	1				IL10RA,STAT1,TNFRSF1B,TRIM24	AHCYL1,CXCL8,E2F4,HNRNPA1,PTGER4
PTGER4	G-protein coupled receptor		1			-1.698	0.0145	0.0236	PTGER4	Ccl2,CCL20,Cxcl9,Fnbp1l,GDNF,HGF,IFI16,IFIH1,Igtp,IL18,Irgm1,RNF213,RNF24,RTP4,S1PR1,STXBP4,TOR3A	17 (1)	1		CD28,CD3,MAP3K8		CXCL8,JUN/JUNB/JUND,PDCD4
DUSP1	phosphatase		1			1.387	0.0147	0.0277	DUSP1	AACS,Ccl2,CCL20,DUSP6,IL1A,IL1B,JUN,Ngp,PEX11A,PTEN,RETSAT,SPRYD7,VNN1	13 (1)	1	CDKN2A,INS			MERTK,THBD	CXCL1,CXCL8,MAPK9,STAT1
UCHL3	peptidase	1.52	2			-1.387	0.0147	0.0336	AMPK,UCHL3	AACS,ACACA,ATG5,CASP3,Ccl2,CCNB1,CREBZF,CXCL12,HIF1A,IDH3A,MT-ATP6,SREBF1,TFAM	13 (2)	2
HAVCR1	other		2	Activated	biased	2.887	0.0149	0.0306	HAVCR1,ITK,JUN/JUNB/JUND,NFATC2,ZAP70	CASP3,CCNB1,CCR8,CDKN1B,CLCN1,CYR61,DENND4A,E2F5,GDF5,HIF1A,HS2ST1,IL18,INHBA,ITGA1,JUN,KLK7,Klra7 (includes others),NMI,PLK2,PPARG,PTEN,QPCT,RBM3,SNRNP70,SOCS2,TLE4,TRA2A	27 (5)	5				JUN/JUNB/JUND
PRKAG1	kinase		2			0.378	0.0151	0.0291	BRAF,FOXO3,PRKAG1,SIRT1	AR,BECN1,Ccl2,CCNB1,CD36,CFLAR,GCK,H2AFZ,HGF,IL1B,IMPDH2,LARS,LCN2,LEMD3,MAX,MGAT2,MMP14,MMP3,Mt1,Mt2,NANOG,NR1H4,PANK3,PDK4,SKP2,SREBF1,TXNIP,ZEB1	28 (4)	3
BSG	transporter		1			0.816	0.0152	0.0369	BSG	ABCG2,CDKN1B,CXCL12,HIF1A,IL18,MMP3	6 (1)	1				CXCL8
PTTG1	transcription regulator		1	Inhibited		-2.449	0.0152	0.0414	PTTG1	HIF1A,MLH1,MLH3,REV3L,SUMO1,TLK1	6 (1)	1
E2F4	transcription regulator		1			0.447	0.0153	0.0218	E2F4	BECN1,CASP6,NPAT,PPARG,RB1	5 (1)	1		CD28,CD3
PARP9	enzyme		2	Activated	biased	2.556	0.0155	0.0223	PARP9,STAT1	CASP3,CASP6,Ccl2,CCL20,CREM,Cxcl9,DDX60,GCK,HIF1A,HLA-DQB1,IFI16,IFIH1,Igtp,IL1B,Irgm1,ITGAX,JUN,Lce1l,LCN2,NPPA,PPARG,PSME2,RBMS1,Retnla,RNF213,RTP4,SAMD9L,SAMHD1,SP110,SREBF1	30 (2)	2				STAT1
PSMB9	peptidase		2			1.581	0.0156	0.0404	NFKB1,NFKB2,PSMB9,REL,RELA	BECN1,CASP3,Ccl2,CCL20,CDKN1B,CFLAR,COL4A3BP,COPS4,CREM,CTCF,CXCL12,CXCL13,Cxcl9,DHFR,EXOSC1,Glycam1,GRK5,HIF1A,IL1A,IL1B,KLK3,KRT6B,MMP3,NANOG,NFE2L2,NR1I3,PHF14,PHGDH,Pla2g2a,PLK2,PPARG,PPP6R3,PTEN,Saa3,Snord104,TANK,TBCA,TERF2IP,TPO,VTI1A	40 (5)	4	STAT1	IL10RA,TRIM24
CUL3	enzyme		2	Inhibited		-3.709	0.0159	0.0307	CCNE1,CUL3,DAXX,NFE2L2,RBPJ,RHOA,SQSTM1	ABCC3,AR,ATOH1,BGLAP,CASP3,CBR1,Ccl2,CCNB1,CD36,CDKN1B,COPS5,CXCL12,Cyp4a14,DDX50,DNAJB11,EIF2S1,EIF3E,ETV6,GDF5,GDNF,Gsta4,HGF,HPRT1,HSD3B1,IFRD1,IL18,IL1A,INHBA,MMP14,MMP3,Mt1,NFE2L2,NPPA,NQO1,NR1I3,PAFAH1B1,PCYT1A,PLK2,POMP,PPARG,PRLR,PSMA1,PSMA5,PSMA6,PSMA7,PSMC1,PSMD1,PSMD12,PSMD5,RAN,SREBF1,USP14,Xlr3c (includes others)	53 (7)	6
CST5	other		1	Inhibited		-4.642	0.0161	0.023	CST5	ARHGAP12,BRIX1,CNBP,DHX9,DKC1,DNAJB11,DNAJB4,DR1,EEF1B2,FER,HS2ST1,IGBP1,NIFK,NOC3L,NPAS2,NT5E,PABPN1,PLS3,PPAN,PPP2R5A,RBM3,SRSF9,TAF1,TRRAP,UTP14A,UTP18,VDAC2,VTI1A,ZCCHC8	29 (1)	1					DSP,NR2F1,PUF60,SLC9A3R2
FDX1	transporter		2	Inhibited		-2.646	0.0162	0.0141	CYP27A1,CYP2E1,FDX1	ACACA,Ccl2,CYP4A11,Cyp4a14,NR1I3,Slco1a4,SREBF1	7 (3)	2				CYP27A1
FDXR	enzyme		2	Inhibited		-2.646	0.0162	0.0141	CYP27A1,CYP2E1,FDXR	ACACA,Ccl2,CYP4A11,Cyp4a14,NR1I3,Slco1a4,SREBF1	7 (3)	2				CYP27A1
KLK3	peptidase	-1.52	2		biased	0.192	0.0171	0.049	KLK3,PI3K (complex),PLAU	ATG5,ATOH1,Ccl2,CCNB1,CDKN1B,CFLAR,CTCF,CYR61,HGF,HIF1A,IL1B,JUN,KLK7,LCN2,LHCGR,MMP14,NANOG,NFE2L2,NPPA,NQO1,PLB1,Retnla,SERPINB1,SMN1/SMN2,SREBF1,TFAM,TXNIP	27 (3)	3	GATA2,IL10RA,KLK5,KRT1	CDKN2A,CXCL8,FOXO1,HNRNPA1,PMEPA1
NT5C1A	phosphatase		2			-1.387	0.0172	0.0382	ACACA,AMPK,NT5C1A	AACS,ACACA,ATG5,Ccl2,CCNB1,CREBZF,CXCL12,HIF1A,IDH3A,MT-ATP6,PPARG,SREBF1,TFAM	13 (3)	2
AMOT	other		2		biased	-1	0.0173	0.0426	AMOT,ITCH,LATS2,YAP1	CASP3,CCNB1,CFLAR,CYR61,IL1B,NPPA,PPP1R3B,PTEN,ZEB1	9 (4)	4
RUVBL1	transcription regulator		2	Activated	biased	2.673	0.0179	0.0287	PLG,RUVBL1	BECN1,CCNT1,CYR61,EDNRB,IL1A,IL1B,IL1RL1,NAE1,NUDCD2,PIK3CB,PLAC8,RAB5A,RALA,RAPGEF3	14 (2)	2				PLG
CYP1A1	enzyme		1			-0.707	0.0182	0.0176	CYP1A1	CBX3,CYP26A1,ECI2,Mt1,Mt2,NQO1,SLC46A3,SOCS2	8 (1)	1	MAPK9			CYP
PCNA	enzyme		2		biased	-0.626	0.0183	0.0335	EP300,PARP1,PCNA	ACADL,AR,Ccl2,CD36,CDKN1B,CXCL12,Cxcl9,IFNA4,Igtp,IL1B,KLK3,KRAS,KRT16,MME,NPPA,PDK4,RB1,SKP2,SOCS2,TFAM,TGFBR1,TPO,TRHR	23 (3)	2	PPARA	CD3,CDKN2A,MAT1A
CX3CR1	G-protein coupled receptor		1			-0.447	0.0185	0.0388	CX3CR1	Ccl2,CD36,GJD2,IL1A,IL1B	5 (1)	1	STAT1
HSD17B4	enzyme		1	Inhibited	biased	-2.236	0.0185	0.0197	HSD17B4	CD36,CYP4A11,Cyp4a14,PDK4,PEX11A	5 (1)	1	CFTR,PPARA				ACOX1
NR1H4	ligand-dependent nuclear receptor	1.57	1			-0.5	0.0186	0.0205	NR1H4	ABCC3,ACACA,FABP2,Gsta4,IL1B,LCN2,MMP3,NR1I2,NR1I3,PPARG,PSMD10,S1PR1,SLC13A1,SLC51A,TXNIP,UCP3	16 (1)	1	PRKCZ			PPARA,SLC13A1,THBD	CDKN2A
FGF5	growth factor		2	Activated	biased	2.132	0.0195	0.0308	FGF5,Fgfr,FGFR1,FGFR2,MAPK1,MAPK3,NFkB (complex),RAF1,Ras	ADAMTS9,AMD1,AR,BECN1,BGLAP,Ccl2,CCL20,CCNB1,CCR8,CDKN1B,CFLAR,CLEC4E,COX17,CREM,CSTA,CTCF,CXCL12,Cxcl9,CYLD,DMP1,DNAJC1,DUSP6,EDNRB,EFNA1,EGLN3,EIF1AX,EIF4E,ENPEP,EXOC2,FOXF1,G0S2,GDNF,Gm5039,GMNN,GPR83,GRK5,HGF,HLA-DQB1,HPCAL1,IFI16,IFIH1,IFNA4,IGBP1,IL18,IL1A,IL1B,JUN,KRT6B,LCN2,MBL2,MMP14,MMP3,NANOG,NMI,NOP56,NOSTRIN,NPM1,NPPA,NQO1,NT5E,PAIP1,PIAS1,PLK2,PNP,PPARG,PSME2,PTEN,RAN,RBPJ,Retnla,RT…	88 (9)	8
CXCL8	cytokine		1			0.632	0.0196	0.0389	CXCL8	AR,CFLAR,IFRD1,IL1B,ITGA1,ITGA5,ITGAX,KLK3,SREBF1,TGFBR1	10 (1)	1	BCL11B,BSG,FOXO1,IKBKG,IL17C,IL17RA,IRF9,Lymphotoxin,MAP3K8,MAPK9,PRKCZ,PTGER4,PTK2,SAA1,STAT1,Tlr11	CD28,CD3,CFTR,DUSP1,LILRB1,LY6E,MAP2K5,MUC1		ABCB1,LTB	KLK3
PLG	peptidase		1		biased	1.897	0.0196	0.0259	PLG	BECN1,CYR61,EDNRB,IL1A,IL1B,IL1RL1,PIK3CB,RAB5A,RALA,RAPGEF3	10 (1)	1	Fibrinogen,KRT1,RUVBL1	DLC1		EDNRB,MERTK,PTK2,STAT1
ATG16L1	enzyme		1		biased	-1.732	0.0202	0.0316	ATG16L1	IL18,IL1A,IL1B	3 (1)	1					CASP1
CNR2	G-protein coupled receptor		1		biased	0.577	0.0202	0.0241	CNR2	Ccl2,GRK5,IL1B	3 (1)	1
DDX17	enzyme		1			0.577	0.0202	0.0279	DDX17	JUN,LCN2,NFAT5	3 (1)	1
FAT1	other		1		biased	0.577	0.0202	0.0291	FAT1	IL1B,JUN,MMP3	3 (1)	1		GATA2			PDCD4
LY6K	other		1		biased	0.577	0.0202	0.0269	LY6K	ABCC3,ABCG2,NANOG	3 (1)	1
MAPKAP1	other		1		biased	1.732	0.0202	0.0329	MAPKAP1	HIF1A,IFI16,PTEN	3 (1)	1				STAT1
NR1D2	ligand-dependent nuclear receptor		1			0.577	0.0202	0.0135	NR1D2	ARNTL,CD36,FABP3	3 (1)	1				FABP4
PTGES3	enzyme	1.63	1		biased	0.577	0.0202	0.0255	PTGES3	ABCC3,HIF1A,TM4SF1	3 (1)	1		SET
TRG	other		1			0.577	0.0202	0.0189	TRG	HLA-DQB1,IL1B,NT5E	3 (1)	1				CXCL1
Hbb-b2	other		1		biased	0.816	0.0207	0.0285	Hbb-b2	Ccl2,Cxcl9,Ighg,IL1B,LY86,PRLR	6 (1)	1				IL10RA,LTB
PDCD4	other		1		biased	-1	0.0211	0.036	PDCD4	CASP3,IL1B,JUN,MMP3	4 (1)	1	PTGER4	FAT1,JUN/JUNB/JUND
ATF5	transcription regulator		2			1.667	0.0213	0.036	ATF5,DDIT3	ATG5,CFLAR,GAS5,KRT6B,LCN2,NFE2L2,PPARG,TXNIP,XPOT	9 (2)	2	ATF4				SAA1
NEK1	kinase		2			0.632	0.0215	0.0371	NEK1,TAZ,VHL	CDKN1B,CXCL12,CYR61,EGLN3,HIF1A,ITGA5,MMP14,PPP1R3B,SKP2,TFRC	10 (3)	2
IFNL4	cytokine		2	Activated	biased	2.414	0.0227	0.0316	IFNL4,STAT1,STAT2	CASP3,CASP6,Ccl2,CCL20,CREM,Cxcl9,DDX60,DHX58,GCK,HIF1A,IFI16,IFIH1,Igtp,IL1B,Irgm1,ITGAX,JUN,Lce1l,LCN2,NPPA,PPARG,PSME2,Retnla,RNF213,RTP4,SAMD9L,SAMHD1,SP110,SREBF1	29 (3)	3				STAT1
IRF9	transcription regulator		2	Inhibited	biased	-2.414	0.0227	0.034	IRF9,STAT1	CASP3,CASP6,Ccl2,CCL20,CREM,Cxcl9,DDX60,GCK,HIF1A,IFI16,IFIH1,Igtp,IL1A,IL1B,Irgm1,ITGAX,JUN,Lce1l,LCN2,NPPA,PPARG,PSME2,Retnla,RNF213,RTP4,SAMD9L,SAMHD1,SP110,SREBF1	29 (2)	2		CD3,MAPK9,TRIM24		CXCL8
NMBR	G-protein coupled receptor		2			1.372	0.0237	0.0403	GRPR,MAPK1,NMBR,RAF1	AMD1,AR,BECN1,BGLAP,CCNB1,CCR8,CDKN1B,COX17,CSTA,DMP1,DUSP6,EGLN3,EXOC2,GMNN,GPR83,HPCAL1,IFI16,IFIH1,IGBP1,IL1B,JUN,MMP3,NMI,NOP56,NPPA,NQO1,NT5E,PAIP1,PNP,PSME2,RAN,RTCB,SAMHD1,SETD2,SLC16A7,SOCS2,SP110,TTC27,TUBB2A,TXNIP,Usp17la (includes others),UTP18,ZNF318	43 (4)	3
RNF41	enzyme		2			-1.523	0.025	0.0266	Akt,Ap1,EGFR,ERBB3,ERK,ERK1/2,IRF3,MYD88,NFkB (complex),RNF41	ABCG2,ADAM10,ADAMTS9,AMD1,AR,BGLAP,CAPZA2,Ccl2,CCL20,CCNB1,CD1D,CD36,CDKN1B,CFLAR,CLEC4E,Cma2/Mcpt9,CREM,CTCF,CXCL12,CXCL13,CYLD,CYR61,DDX60,DHX58,DUSP6,Ear2 (includes others),EDNRB,EFNA1,EIF4E,ETS2,FOXF1,G0S2,GAS5,GCK,Gdap10,GDNF,GRK5,HIF1A,HPGD,IFI16,IFIH1,IFRD1,IGBP1,Igtp,IL18,IL1A,IL1B,INHBA,Irgm1,ITGAX,JUN,KLK3,KRT16,KRT6B,LHCGR,LZTFL1,MBL2,MLH1,MMP14,NANOG,NFIB,NPPA,PBX1,PCDHA11,PDK1,PIP4K2…	97 (10)	10
PLIN1	other		2			-1.414	0.0253	0.0413	LIPE,PLIN1	ACACA,CD36,PDK4,PPARG,RB1,RXRG,SREBF1,UCP3	8 (2)	2	MEDAG,PPARA	INS
SAA1	transporter		1		biased	-1.342	0.026	0.038	SAA1	Ccl2,IL1B,PPARG,Retnla,SREBF1	5 (1)	1	TNFRSF1B	ATF5,CFTR,MAT1A		CXCL8
ABL2	kinase		1		biased	0	0.0261	0.0472	ABL2	MMP14,MMP3	2 (1)	1
CYP2C8	enzyme	2.58	1		biased	0	0.0261	0.028	CYP2C8	Ccl2,IL1B	2 (1)	1	ACOX1
P2RX4	ion channel		1		biased	0	0.0261	0.0425	P2RX4	IL1B,MMP3	2 (1)	1
PTPRA	phosphatase		1		biased	-1.414	0.0261	0.0422	PTPRA	CNTN6,MMP3	2 (1)	1
RBFOX2	transcription regulator		1			0	0.0261	0.03	RBFOX2	PTEN,SRSF7	2 (1)	1
RGL2	other		1		biased	0	0.0261	0.0268	RGL2	NPPA,RALA	2 (1)	1					FOXO4
SIRT4	enzyme		1		biased	0	0.0261	0.0189	SIRT4	Ccl2,IL1B	2 (1)	1					MLYCD
THBD	transmembrane receptor		1			1.414	0.0261	0.0177	THBD	IL18,IL1B	2 (1)	1	DUSP1,NR1H4
ULK1	kinase		1			-1.414	0.0261	0.0362	ULK1	CASP3,CASP7	2 (1)	1
NUMB	other		1	Inhibited		-2	0.0261	0.0431	NUMB	CCNB1,CFLAR,IFI16,Mt2	4 (1)	1	PRKCZ				HEY2
SIRT2	transcription regulator		1	Activated	biased	2	0.0261	0.0297	SIRT2	AACS,CDKN1B,FNTA,IDI1	4 (1)	1				FOXO1	CDKN2A
BCR	kinase		2			1.017	0.0266	0.016	BCR,BTK,CDC42,GAB1,MAPK1,MAPK3,MAPK8,NFkB (complex),NFKB1,PI3K (complex),PPARG,PRKCD,Rap1,RELA,SHC1,STAT3,SYK,TRPC3	ABCG2,Acaa1b,ACACA,ADAMTS9,AQP7,AR,ATG5,ATOH1,ATP6V1D,BAG1,BECN1,BGLAP,CASP3,CCL20,CCNB1,CCNC,CCR8,CD36,CD9,CDKN1B,CFLAR,CLEC4E,COL4A3BP,COX17,CREM,CXCL12,CYLD,CYP4A11,Cyp4a14,DMP1,DR1,DUSP6,EDNRB,EFNA1,EGLN3,ENPEP,ETS2,EXOC2,FABP2,FABP3,FOXF1,G0S2,GCK,GDNF,GMNN,GPR83,GRK5,HGF,HIF1A,HLA-DQB1,IFIH1,IFNA4,Igtp,IL18,IL1A,IL1B,Irgm1,ITGAX,KLK3,KRT6B,LCN2,LHCGR,LIPG,LYST,MBL2,MLYCD,MMP14,MMP3,NANOG,NM…	117 (18)	18				Cyclin E
EPGN	growth factor		2			1.192	0.027	0.0482	EGFR,EPGN,Mapk,MAPK1	ABCG2,AMD1,BGLAP,CAPZA2,CCNB1,CCR8,CDKN1B,CFLAR,Cma2/Mcpt9,COX17,CSTA,DMP1,EGLN3,EIF4E,EXOC2,GAS5,GMNN,GPR83,HGF,HIF1A,IFI16,IFIH1,IGBP1,IL1B,JUN,KLK3,KRT16,LCN2,MMP14,MMP3,NFIB,NMI,NPPA,NR1I3,NT5E,PAIP1,PBX1,PDK1,PIP4K2B,PSME2,PTEN,RB1,SAMHD1,SEC61A2,SETD2,SKP2,SLC25A32,SOCS2,SP110,TCERG1,TIMM9,TOP1,TTC27,TXNIP,UTP18,ZEB1,ZNF318	57 (4)	3
JUN/JUNB/JUND	group		1			0.577	0.0274	0.046	JUN/JUNB/JUND	CYR61,JUN,PTEN	3 (1)	1	HAVCR1,MAPK9,PTGER4				PDCD4
PURA	transcription regulator		1			-1.732	0.0274	0.0266	PURA	AR,DHFR,ITGAX	3 (1)	1
GRHL2	transcription regulator		2		biased	-1.147	0.0274	0.0466	EP300,GRHL2	ACADL,AR,CD36,CDKN1B,IFNA4,JUN,KLK3,KRT16,MME,MMP14,NPPA,PDK4,RB1,SKP2,TFAM,TGFBR1,TPO,TRHR,ZEB1	19 (2)	2
ARID5A	transcription regulator		2	Inhibited	biased	-2.828	0.0276	0.0433	ARID5A,STAT1,STAT5a/b	CASP3,CASP6,Ccl2,CCL20,CDKN1B,CREM,Cxcl9,DDX60,GCK,HIF1A,IDI1,IFI16,IFIH1,Igtp,IL1B,Irgm1,ITGAX,JUN,Lce1l,LCN2,NIFK,NPPA,PPARG,PSME2,Retnla,RNF213,RTP4,SAMD9L,SAMHD1,SP110,SREBF1,UBE2W	32 (3)	2					STAT1
CEBPD	transcription regulator		2	Activated	biased	3.952	0.0281	0.0481	CASP3,CEBPD,CREBBP,HIF1A,PPARG,XBP1	ABCG2,Acaa1b,ACACA,ADAM10,ALG2,AQP7,AR,ATP6V1D,BECN1,BET1,Ccl2,CCNB1,CCNT1,CD36,CDC27,CDKN1B,COG3,Cxcl9,CXorf40A/CXorf40B,CYP26A1,CYP4A11,Cyp4a14,CYR61,DHFR,DNAJB11,DNAJC1,DR1,EED,EGLN3,EIF4E,ERLEC1,FABP2,FABP3,FAM162A,GCK,GIF,GOLGA4,HIF1A,IFNA4,IL1A,ITGA1,ITGA5,JUN,MGAT2,MLYCD,MMP14,NAE1,NFE2L2,NPM1,NPPA,NR2F2,NT5E,NUDCD2,OXR1,PCTP,PCYT1A,PDK1,PDK4,PEX11A,PLAC8,PPARG,PTEN,RB1,Retnla,Saa3,SREBF1,…	74 (6)	6	IKBKG,MAP3K8,RGS2	PPARA			Cyclin E
CXCL14	cytokine		2	Activated	biased	4.542	0.0299	0.0485	CXCL14,NFE2L2,Rap1	ABCC3,BGLAP,CBR1,Ccl2,CD36,COPS5,Cyp4a14,DDX50,DNAJB11,EIF2S1,EIF3E,ETV6,Gsta4,HPRT1,HSD3B1,IFRD1,IL1A,IL1B,KLK3,MMP3,Mt1,NQO1,NR1I3,PAFAH1B1,POMP,PPARG,PSMA1,PSMA5,PSMA6,PSMA7,PSMC1,PSMD1,PSMD12,PSMD5,RAN,SREBF1,USP14,Xlr3c (includes others)	38 (3)	2
STAT1	transcription regulator		1	Activated	biased	2.268	0.0302	0.0436	STAT1	CASP3,CASP6,Ccl2,CCL20,CREM,Cxcl9,DDX60,GCK,HIF1A,IFI16,IFIH1,Igtp,IL1B,Irgm1,ITGAX,JUN,Lce1l,LCN2,NPPA,PPARG,PSME2,Retnla,RNF213,RTP4,SAMD9L,SAMHD1,SP110,SREBF1	28 (1)	1	CD28,CD3,IFNA10,IFNA14,IFNA16,IFNA17,IFNA21,IFNA7,IFNK,IFNL4,IFNW1,IKBKG,IL10RA,IL31,MAPKAP1,PARP9,PLG,PTK2	ACKR2,ARID5A,DUSP1,GSTP1,TRIM24		BATF2,CASP1,CASP4,CX3CR1,CXCL8,INS,PSMB9,Wfdc17	FOXO1
KEAP1	transcription regulator		1			-0.447	0.0304	0.0335	KEAP1	IL18,IL1B,NFE2L2,NQO1,PPARG	5 (1)	1					GSTP1
CD3D	transmembrane receptor		2			0.667	0.0307	0.0495	CD247,CD3D,MAPK1	AR,BGLAP,CCNB1,CCR8,CDKN1B,CLCN1,COX17,CSTA,DMP1,EGLN3,EIF2S2,EXOC2,GMNN,GPR83,IFI16,IFIH1,IL1B,JUN,KLK7,MTHFS,NMI,NPPA,NT5E,PAIP1,PSME2,QPCT,RBM3,SAMHD1,SETD2,SNRNP70,SOCS2,SP110,TRA2A,TTC27,UTP18,ZNF318	36 (3)	2	CD3
Tlr11	transmembrane receptor		2	Activated	biased	3.787	0.0308	0.0404	IRF1,IRF5,IRF7,Mapk,MYD88,NFkB (complex),Tlr11	ADAMTS9,CASP3,CASP7,Ccl2,CCL21,CCNB1,CDKN1B,CFLAR,CLEC4E,CREM,CTCF,CXCL12,CXCL13,CYLD,CYR61,DHX58,Ear2 (includes others),EDNRB,EFNA1,EIF4A3,ETS2,FOXF1,G0S2,Gdap10,GDNF,GRK5,HGF,HIF1A,IFI16,IFIH1,IFNA4,Igtp,IL18,IL1A,IL1B,INHBA,Irgm1,ITGAX,JUN,KRT6B,LCN2,LZTFL1,MBL2,MLH1,MMP14,MMP3,NMI,NPPA,NR1I3,NSMCE2,PLAC8,PLK2,PPARG,PSME2,RBPJ,Retnla,RTP4,Saa3,SAMD9L,SAMHD1,SENP2,SP110,TFRC,TPO,Trim30a/Trim30d…	67 (7)	7		IL10RA		CXCL8
LILRB1	transmembrane receptor		2			-0.649	0.0309	0.0497	CD247,LILRB1,MAPK1,MAPK3	AR,BGLAP,CCNB1,CCR8,CDKN1B,CLCN1,COX17,CSTA,DMP1,EGLN3,EIF2S2,EXOC2,GMNN,GPR83,HLA-DQB1,IFI16,IFIH1,IL1B,JUN,KLK7,MTHFS,NMI,NPPA,NT5E,PAIP1,PIAS1,PSME2,QPCT,RBM3,SAMHD1,SETD2,SNRNP70,SOCS2,SP110,TRA2A,TTC27,UTP18,ZNF318	38 (4)	3					CXCL8
Gm21596/Hmgb1	transcription regulator	1.78	1	Activated	biased	2	0.0318	0.0441	Gm21596/Hmgb1	CXCL12,HIF1A,IL1B,IL1RL1	4 (1)	1					PTK2
KLK5	peptidase		1		biased	0	0.0318	0.0386	KLK5	CCL20,Defb4,IL18,IL1B	4 (1)	1				KLK3
IL4R	transmembrane receptor		2	Activated		3.263	0.034	0.047	IL4,IL4R,IRS1,IRS2,JAK,JAK2,PI3K (complex),SOCS1,SOCS3,STAT5A,STAT5B,STAT6	ACACA,AR,ATG5,ATOH1,CBX3,Ccl2,CCNB1,CCR8,CD1D,CD36,CFLAR,CLCN3,CLPS,CTCF,Cxcl9,CYP4A11,Cyp4a14,DDHD1,DDX42,DENND4A,EGLN3,EIF2S1,FAM162A,GCK,Glycam1,HGF,HIF1A,HOMER2,HPGD,HSD3B1,IFI16,IFIH1,IL18,IL1A,IL1B,IL1RL1,ITGA1,ITGAX,ITPA,KLK3,KLK7,LCN2,LHCGR,LIG3,LIPG,LTA4H,MMP14,MMP3,MTDH,NABP1,NANOG,NFE2L2,NPPA,NQO1,ORC5,PDK1,PDK4,PLB1,PPARG,PPP1R3C,PSMA2,RAB5A,RAD50,RB1,Retnla,SET,SIRPB1,SLN,SMN1/SMN2,S…	79 (12)	12	CD3,GATA2
ACKR2	G-protein coupled receptor		1		biased	-1.633	0.0352	0.0433	ACKR2	Cxcl9,DDX60,DHX58,IFI16,IL1A,IL1B	6 (1)	1					FOXO1,STAT1
SIRT3	enzyme		1		biased	0	0.0352	0.042	SIRT3	IL1B,MT-ATP6,MT-ND6,NPPA,PDK1,SUCNR1	6 (1)	1				OGG1
IL17C	cytokine		1		biased	0.447	0.0353	0.0432	IL17C	CCL20,Defb3,IL1A,IL1B,LCN2	5 (1)	1				CXCL8
EDNRB	G-protein coupled receptor	1.55	1			1.732	0.0357	0.0485	EDNRB	HIF1A,NPPA,SLN	3 (1)	1	IL10RA,PLG
PLA2G2D	enzyme		1		biased	0.577	0.0357	0.0318	PLA2G2D	Ccl2,IL1B,ITGAX	3 (1)	1
TRAIP	enzyme		1	Inhibited	biased	-2	0.0382	0.0374	TRAIP	CXCL13,Cxcl9,IL1A,IL1B	4 (1)	1
PLIN5	other		1			0.447	0.0406	0.04	PLIN5	ACADL,NFE2L2,NQO1,PDK4,UCP3	5 (1)	1				ATF4	ACOX1
CES1	enzyme		1			0	0.0415	0.0415	CES1	Ccl2,IL1B	2 (1)	1		GATA2
PSMB1	peptidase		1			-1.414	0.0415	0.0349	PSMB1	ATG5,REG1A	2 (1)	1	NFE2L1
PUF60	other		1		biased	1.414	0.0415	0.0449	PUF60	CDKN1B,XRCC5	2 (1)	1		CST5
Wfdc17	other		1			0	0.0415	0.0374	Wfdc17	Ccl2,IL1B	2 (1)	1	STAT1
COMMD1	transporter		1	Inhibited	biased	-2	0.0452	0.0395	COMMD1	ATP7B,EGLN3,PDK1,TFRC	4 (1)	1		CDKN2A			EGLN1
CYP27A1	enzyme		1	Inhibited		-2	0.0452	0.0471	CYP27A1	ACACA,NR1I3,Slco1a4,SREBF1	4 (1)	1	ATF4,FDX1,FDXR	PPARA
LY6E	other		1			0	0.0452	0.0433	LY6E	ABCC3,ABCG2,IL1B,NANOG	4 (1)	1					CXCL8
CXCL1	cytokine		1		biased	0.577	0.0452	0.0479	CXCL1	Ccl2,IL1B,KRAS	3 (1)	1	Fibrinogen,TRG	DUSP1
HEY2	transcription regulator		1		biased	0.447	0.0464	0.0405	HEY2	ATOH1,BGLAP,NPPA,NR2F2,SLN	5 (1)	1		NUMB
INSIG2	other		2		biased	-1.667	0.051	0.0441	HMGCR,INSIG2,SREBF2	AACS,ACACA,CAMK1D,IDI1,IL1B,PCYT1A,RDH11,REG1A,SREBF1	9 (3)	3	PPARA
BRD2	kinase		1		biased	-0.577	0.0559	0.0419	BRD2	Ccl2,IL1B,NQO1	3 (1)	1
GFER	enzyme		1			-1.414	0.0594	0.0491	GFER	NANOG,NR1I3	2 (1)	1					CYP1A2
