# Supplementary material for: Inactivation of SREBP-1a Phosphorylation Prevents Fatty Liver Disease in Mice: Identification of Related Signaling Pathways by Gene Expression Profiles in Liver and Proteomes of Peroxisomes
Source: Int J Mol Sci. 2018 Mar 25;19(4):980. doi: 10.3390/ijms19040980 (PMC5979561; doi:10.3390/ijms19040980)
Supplement: Supplementary file 1 [file ijms-19-00980-s001.zip › ijms-280452 supplementary/Knebel et al., Supplement Table 6.xlsx]

## Sheet: IPA conditions
Table S6: IPA Core expression analyses of SREBP-1 subnets. Accompanying data to Figure 6
© 2000-2017 QIAGEN. All rights reserved.
Consider only molecules and/or relationships where
(species = Human OR Mouse) AND
(mol. types = biologic drug OR chemical - endogenous mammalian OR chemical - endogenous non-mammalian OR chemical - kinase inhibitor OR chemical - other OR chemical - protease inhibitor OR chemical drug OR chemical reagent OR chemical toxicant OR complex OR cytokine OR disease OR enzyme OR function OR G-protein coupled receptor OR group OR growth factor OR ion channel OR kinase OR ligand-dependen…
(data sources = An Open Access Database of Genome-wide Association Results OR BIND OR BioGRID OR Catalogue Of Somatic Mutations In Cancer (COSMIC) OR Chemical Carcinogenesis Research Information System (CCRIS) OR ClinicalTrials.gov OR ClinVar OR Cognia OR DIP OR DrugBank OR Gene Ontology (GO) OR GVK Biosciences OR Hazardous Substances Data Bank (HSDB) OR HumanCyc OR Ingenuity Expert Findings OR I…

## Sheet: C57Bl6 vs alb-SREBP-1a
Diseases and Bio Functions for C57Bl6 vs alb-SREBP-1aP
Categories	Functions	Diseases or Functions Annotation	p-Value	Molecules	# Molecules
Lipid Metabolism, Molecular Transport, Small Molecule Biochemistry	quantity	Quantity of steroid	7.14e-17	APOA4,CYP3A7,G6PC,CHKA,AQP8,PPARG,SAA1,CDKN1A,HSD11B1,MIF,NFIL3,SERPINA12,TXNIP,IL1B,CYP17A1,SLC16A2,SLC10A2,BHMT,LCN2,LIPG,CRY1,NR0B2,PPARD,IL18,GRK5,CAV1,GNAS,SGK1,APOA1,GPD2	30
Lipid Metabolism, Molecular Transport, Small Molecule Biochemistry	concentration	Concentration of lipid	1.25e-16	APOA4,CYP3A7,PLA2G16,G6PC,FCER1G,CHKA,ONECUT1,AQP8,PPARG,CNOT3,SAA1,PPP1R3C,GRHL3,CDKN1A,HSD11B1,MIF,NFIL3,CTDNEP1,UCP2,SERPINA12,TXNIP,CYP17A1,IL1B,SLC16A2,SLC10A2,ELOVL3,BHMT,LCN2,NR0B2,LIPG,CRY1,PPARD,CAV1,IL18,GRK5,GNAS,SGK1,APOA1,GPD2	39
Lipid Metabolism, Molecular Transport, Small Molecule Biochemistry	concentration	Concentration of triacylglycerol	2.18e-16	APOA4,PLA2G16,G6PC,CHKA,ONECUT1,CNOT3,AQP8,PPARG,PPP1R3C,HSD11B1,MIF,NFIL3,CTDNEP1,UCP2,SERPINA12,TXNIP,IL1B,BHMT,LIPG,NR0B2,PPARD,CAV1,GNAS,APOA1,GPD2	25
Dermatological Diseases and Conditions, Organismal Injury and Abnormalities	psoriasis	Psoriasis	8.28e-15	RSAD2,CTSV,PLA2G16,GOT2,PPARG,C3AR1,GJB2,RTP4,PPP1R3C,IGFBP3,ZFP36,CDH1,MIF,NFIL3,TXNIP,IL1B,IFI30,CXCL10,IL22RA1,ELOVL3,SOCS2,LCN2,PPARD,IL18,CAV1,SGK1,IFI16,RORC,GOT1	29
Cellular Movement, Hematological System Development and Function, Immune Cell Trafficking	cell movement	Cell movement of leukocytes	9.59e-15	Cxcl9,CTSV,HSPD1,G6PC,FCER1G,WIPF1,CCL3L3,PPARG,RGS16,C3AR1,GJB2,SAA1,LCP2,PFN1,TRIO,CDKN1A,IGFBP3,CDH1,MIF,NFIL3,UCP2,CD74,IL1B,CXCL10,CAMK1D,SPI1,LCN2,CAV1,IL18,GNAS,Irgm1,SGK1,APOA1,Ly6a (includes others),RORC,DDT	36
Lipid Metabolism, Molecular Transport, Small Molecule Biochemistry	concentration	Concentration of sterol	8.96e-14	SERPINA12,APOA4,TXNIP,IL1B,G6PC,SLC16A2,SLC10A2,CHKA,AQP8,PPARG,BHMT,LIPG,NR0B2,PPARD,SAA1,CAV1,GNAS,CDKN1A,APOA1,HSD11B1,NFIL3,GPD2	22
Lipid Metabolism, Molecular Transport, Small Molecule Biochemistry	concentration	Concentration of cholesterol	3.33e-13	SERPINA12,APOA4,TXNIP,IL1B,G6PC,SLC16A2,SLC10A2,AQP8,PPARG,BHMT,LIPG,NR0B2,PPARD,SAA1,CAV1,GNAS,CDKN1A,APOA1,HSD11B1,NFIL3,GPD2	21
Metabolic Disease	glucose metabolism disorder	Glucose metabolism disorder	1.1e-12	EIF4EBP2,Cxcl9,CTSV,RSAD2,PLA2G16,G6PC,KLF10,FCER1G,CCL3L3,ONECUT1,PPARG,C3AR1,RTP4,PPP1R3C,PRRC2A,CDKN1A,IGFBP3,HSD11B1,MIF,UCP2,SERPINA12,TXNIP,CD74,IL1B,CXCL10,DYRK1B,SOCS2,LCN2,NR0B2,CRY1,PPARD,IL18,CAV1,GNAS,Irgm1,GBP6,APOA1,Ly6a (includes others),IFI16,CTH,CDC23,GPD2	42
Cellular Movement, Hematological System Development and Function, Immune Cell Trafficking, Inflammatory Response	chemotaxis	Chemotaxis of leukocytes	2.81e-12	Cxcl9,IL1B,CD74,CXCL10,HSPD1,G6PC,FCER1G,CAMK1D,WIPF1,SPI1,CCL3L3,PPARG,LCN2,C3AR1,SAA1,IL18,GNAS,PFN1,CDKN1A,APOA1,DDT,MIF	22
Lipid Metabolism, Small Molecule Biochemistry	homeostasis	Homeostasis of lipid	6.39e-12	APOA4,TXNIP,G6PC,MTHFR,SLC10A2,PPARG,LIPG,NR0B2,PPARD,SAA1,IL18,CAV1,APOA1,PLA2G12B,HSD11B1,GOT1	16
Lipid Metabolism, Small Molecule Biochemistry, Vitamin and Mineral Metabolism	metabolism	Steroid metabolism	6.83e-12	APOA4,DHRS9,CYP3A7,CYP17A1,IL1B,CXCL10,G6PC,SLC10A2,NR0B2,PMVK,PPARD,SAA1,CAV1,CYP2B6,APOA1,HSD11B1,RORC,INSIG2	18
Connective Tissue Development and Function, Tissue Morphology	mass	Mass of adipose tissue	2.27e-11	UCP2,SERPINA12,APOA4,PLA2G16,PPARG,BHMT,LCN2,C3AR1,PPARD,IL18,CAV1,GNAS,CDKN1A,APOA1,IGFBP3,GPD2	16
Cellular Movement	chemotaxis	Chemotaxis of myeloid cells	2.29e-11	Cxcl9,IL1B,CD74,CXCL10,G6PC,FCER1G,CAMK1D,SPI1,CCL3L3,PPARG,LCN2,C3AR1,SAA1,IL18,PFN1,CDKN1A,APOA1,DDT,MIF	19
Inflammatory Response, Organismal Injury and Abnormalities	inflammation	Inflammation of organ	9.2e-11	APOA4,CTSV,CYP3A7,MTHFR,WIPF1,FCER1G,CCL3L3,PPARG,C3AR1,LCP2,CYP2B6,TRIO,CDKN1A,IGFBP3,ZFP36,CDH1,HSD11B1,MIF,NFIL3,AHCY,CYP17A1,CD74,IL1B,IFI30,CXCL10,FGA,MYL9,ELOVL3,SOCS2,SPI1,LCN2,NR0B2,PPARD,IL18,CAV1,Irgm1,APOA1,RORC	38
Molecular Transport	transport	Transport of molecule	9.81e-11	SLC3A1,CAMK2B,APOA4,RSAD2,FTL,SYT1,PLA2G16,GOT2,G6PC,TCN2,FCER1G,CCL3L3,CHKA,AQP8,PPARG,C3AR1,GJB2,LCP2,SAA1,PPP1R3C,ZFP36,HSD11B1,FXYD1,MIF,NFIL3,TXNIP,CD74,IL1B,CXCL10,IL22RA1,SLC44A1,FGA,SLC16A2,SLC10A2,ELOVL3,LCN2,CITED2,LIPG,CAV1,GNAS,DYNLT1,SGK1,APOA1,Hamp/Hamp2,BCAP31	45
Cellular Movement	cell movement	Cell movement	1.14e-10	TAGLN2,Cxcl9,CTSV,G6PC,FCER1G,ONECUT1,AQP8,C3AR1,SAA1,LCP2,Saa3,CD74,IL1B,CXCL10,DYRK1B,FGA,SOCS2,CAMK1D,SPI1,LCN2,CITED2,PPARD,IL18,SGK1,APOA1,PLA2G16,HSPD1,WIPF1,CCL3L3,PPARG,RGS16,GJB2,PFN1,TRIO,CDKN1A,IGFBP3,CDH1,HSP90AA1,MIF,NFIL3,AHCY,PDCD10,UCP2,CBLL1,CRY1,PHLDA1,BAIAP2,Tmsb4x (includes others),CAV1,GNAS,Irgm1,Ly6a (includes others),RORC,DDT	54
Gastrointestinal Disease, Hepatic System Disease, Metabolic Disease, Organismal Injury and Abnormalities	hepatic steatosis	Hepatic steatosis	1.19e-10	UCP2,TXNIP,IL1B,PLA2G16,G6PC,MTHFR,CNOT3,PPARG,BHMT,RGS16,NR0B2,IL18,CAV1,CDKN1A,HSD11B1,RORC,INSIG2,GPD2	18
Cellular Movement	migration	Migration of cells	1.34e-10	Cxcl9,CTSV,G6PC,FCER1G,ONECUT1,AQP8,C3AR1,SAA1,LCP2,CD74,IL1B,CXCL10,DYRK1B,FGA,CAMK1D,SPI1,LCN2,CITED2,PPARD,IL18,SGK1,APOA1,PLA2G16,HSPD1,WIPF1,CCL3L3,PPARG,RGS16,GJB2,PFN1,TRIO,CDKN1A,IGFBP3,CDH1,HSP90AA1,MIF,NFIL3,AHCY,PDCD10,UCP2,CBLL1,CRY1,PHLDA1,Tmsb4x (includes others),CAV1,GNAS,Irgm1,Ly6a (includes others),RORC,DDT	50
Inflammatory Response	immune response	Immune response of cells	1.69e-10	EIF4EBP2,G6PC,FCER1G,PPARG,C3AR1,SAA1,LCP2,PFN1,CD68,CDKN1A,HSP90AA1,MIF,NFIL3,UCP2,CD74,IL1B,CXCL10,CAMK1D,SPI1,LCN2,CAV1,IL18,GNAS,SGK1,APOA1	25
Cellular Movement	cell movement	Cell movement of myeloid cells	2.04e-10	Cxcl9,CTSV,G6PC,FCER1G,CCL3L3,PPARG,C3AR1,GJB2,SAA1,PFN1,CDKN1A,IGFBP3,MIF,CD74,IL1B,CXCL10,CAMK1D,SPI1,LCN2,CAV1,IL18,Irgm1,SGK1,APOA1,DDT	25
Cellular Movement, Hematological System Development and Function, Immune Cell Trafficking	cell movement	Cell movement of lymphocytes	2.28e-10	UCP2,Cxcl9,CTSV,IL1B,CD74,CXCL10,HSPD1,WIPF1,CCL3L3,RGS16,GJB2,SAA1,LCP2,IL18,CAV1,GNAS,APOA1,Ly6a (includes others),RORC,MIF,NFIL3	21
Carbohydrate Metabolism	quantity	Quantity of carbohydrate	3.22e-10	UCP2,APOA4,TXNIP,IL1B,PLA2G16,G6PC,FCER1G,CHKA,ONECUT1,PPARG,BHMT,CNOT3,RGS16,NR0B2,LIPG,PPARD,CAV1,GNAS,PPP1R3C,IGFBP3,HSD11B1,CTH,MIF,GPD2	24
Cellular Movement	cellular infiltration	Cellular infiltration	3.65e-10	UCP2,IL1B,CXCL10,HSPD1,FCER1G,SOCS2,SPI1,CCL3L3,PPARG,LCN2,C3AR1,GJB2,SAA1,LCP2,IL18,CAV1,SGK1,APOA1,IGFBP3,Ly6a (includes others),RORC,MIF	22
Cellular Movement	homing	Homing of cells	4.56e-10	Cxcl9,HSPD1,G6PC,FCER1G,WIPF1,CCL3L3,PPARG,C3AR1,SAA1,PFN1,CDKN1A,IGFBP3,MIF,Saa3,CD74,IL1B,CXCL10,CAMK1D,SPI1,LCN2,CAV1,IL18,GNAS,APOA1,DDT	25
Cell-To-Cell Signaling and Interaction, Inflammatory Response	immune response	Immune response of leukocytes	4.93e-10	UCP2,IL1B,CD74,CXCL10,G6PC,FCER1G,SPI1,PPARG,LCN2,C3AR1,SAA1,LCP2,IL18,GNAS,CD68,APOA1,HSP90AA1,MIF	18
Endocrine System Disorders, Metabolic Disease	insulin resistance	Insulin resistance	5.13e-10	EIF4EBP2,UCP2,SERPINA12,IL1B,PLA2G16,DYRK1B,PPARG,C3AR1,NR0B2,PPARD,IL18,CAV1,GNAS,PPP1R3C,CDKN1A,APOA1,HSD11B1,MIF	18
Protein Synthesis	quantity	Quantity of protein in blood	5.45e-10	SERPINA12,APOA4,IL1B,PLA2G16,SLC16A2,ONECUT1,PPARG,BHMT,C3AR1,LIPG,CRY1,NR0B2,IL18,CAV1,Irgm1,GNAS,PPP1R3C,APOA1,IGFBP3,HSD11B1,MIF,NFIL3,GPD2	23
Organismal Survival	survival	Survival of organism	5.56e-10	Cxcl9,RSAD2,FTL,NLRC5,MTHFR,CCL3L3,ONECUT1,PPARG,C3AR1,CYP2B6,CDKN1A,CDH1,MIF,NFIL3,UCP2,CD74,IL1B,CXCL10,SPI1,LCN2,LIPG,PPARD,IL18,GNAS,Irgm1,APOA1,IFI16,CTH	28
Cellular Movement	chemotaxis	Chemotaxis	7.94e-10	Cxcl9,CD74,IL1B,CXCL10,HSPD1,G6PC,FCER1G,CAMK1D,WIPF1,SPI1,CCL3L3,PPARG,LCN2,C3AR1,SAA1,CAV1,IL18,GNAS,PFN1,CDKN1A,APOA1,DDT,MIF,Saa3	24
Cellular Movement, Hematological System Development and Function, Immune Cell Trafficking	cell movement	Cell movement of mononuclear leukocytes	9.64e-10	UCP2,Cxcl9,CTSV,IL1B,CD74,CXCL10,HSPD1,WIPF1,CCL3L3,PPARG,RGS16,GJB2,SAA1,LCP2,IL18,CAV1,GNAS,APOA1,Ly6a (includes others),RORC,MIF,NFIL3	22
Cellular Movement, Hematological System Development and Function, Immune Cell Trafficking, Inflammatory Response	chemotaxis	Chemotaxis of granulocytes	9.73e-10	Cxcl9,IL1B,CD74,CXCL10,G6PC,FCER1G,CAMK1D,SPI1,CCL3L3,PPARG,LCN2,C3AR1,IL18,APOA1	14
Cellular Movement, Hematological System Development and Function, Immune Cell Trafficking, Inflammatory Response	cell movement	Cell movement of phagocytes	1.22e-09	CTSV,CD74,IL1B,CXCL10,G6PC,FCER1G,CAMK1D,SPI1,CCL3L3,PPARG,LCN2,C3AR1,GJB2,SAA1,CAV1,IL18,Irgm1,PFN1,SGK1,CDKN1A,APOA1,CDH1,DDT,MIF	24
Immunological Disease	systemic autoimmune syndrome	Systemic autoimmune syndrome	1.32e-09	Cxcl9,CTSV,HSPD1,MTHFR,FCER1G,CCL3L3,PPARG,C3AR1,RTP4,SAA1,CYP2B6,PRRC2A,CD68,TRIO,ZFP36,CDH1,HSD11B1,MIF,Saa3,UCP2,CD74,IL1B,CXCL10,SOCS2,BHMT,LCN2,IL18,Irgm1,SGK1,GBP6,APOA1,Ly6a (includes others),IFI16,RORC,CTH	35
Cellular Movement	infiltration	Infiltration by leukocytes	1.39e-09	UCP2,IL1B,CXCL10,HSPD1,FCER1G,SPI1,CCL3L3,PPARG,LCN2,C3AR1,GJB2,SAA1,IL18,CAV1,SGK1,APOA1,IGFBP3,Ly6a (includes others),RORC,MIF	20
Cardiovascular Disease	occlusion	Occlusion of blood vessel	1.6e-09	APOA4,RSAD2,CTSV,IL1B,CXCL10,HSPD1,FGA,MTHFR,SPI1,CCL3L3,PPARG,LCN2,LIPG,PPARD,SAA1,CAV1,IL18,PFN1,CD68,CDKN1A,APOA1,ZFP36,MIF	23
Organismal Survival	organismal death	Organismal death	2e-09	Cxcl9,CTSV,G6PC,FCER1G,CHKA,ONECUT1,C3AR1,LCP2,GRHL3,ZFP36,CTDNEP1,TXNIP,CYP17A1,CD74,IL1B,CXCL10,FGA,SPI1,LCN2,CITED2,PPARD,IL18,ZNF385A,ATF7,APOA1,CKS1B,CTH,INSIG2,SYT1,MTHFR,WIPF1,CCL3L3,PPARG,CNOT3,GJB2,PPP1R3C,PFN1,CD68,TRIO,CDKN1A,IGFBP3,CDH1,HSP90AA1,MIF,NFIL3,PDCD10,UCP2,Tmsb4x (includes others),CAV1,GNAS,Irgm1,Hamp/Hamp2,Ly6a (includes others),RORC,GPD2	55
Cardiovascular Disease, Organismal Injury and Abnormalities	vaso-occlusion	Vaso-occlusion	2.18e-09	APOA4,RSAD2,CTSV,IL1B,CXCL10,HSPD1,FGA,MTHFR,SPI1,CCL3L3,PPARG,LCN2,LIPG,PPARD,SAA1,CAV1,IL18,PFN1,CD68,CDKN1A,APOA1,ZFP36,MIF	23
Cellular Movement, Hematological System Development and Function, Immune Cell Trafficking, Inflammatory Response	chemotaxis	Chemotaxis of phagocytes	2.23e-09	IL1B,CD74,CXCL10,G6PC,FCER1G,CAMK1D,SPI1,CCL3L3,LCN2,C3AR1,SAA1,IL18,PFN1,CDKN1A,APOA1,DDT,MIF	17
Cell-To-Cell Signaling and Interaction	adhesion	Adhesion of blood cells	2.53e-09	APOA4,IL1B,CD74,CXCL10,FGA,FCER1G,SPI1,CCL3L3,PPARG,RGS16,LIPG,SAA1,LCP2,IL18,Irgm1,APOA1,CDH1,Ly6a (includes others),MIF	19
Cell-mediated Immune Response, Cellular Movement, Hematological System Development and Function, Immune Cell Trafficking	cell movement	Cell movement of T lymphocytes	2.64e-09	Cxcl9,CTSV,CD74,IL1B,CXCL10,HSPD1,CCL3L3,RGS16,LCP2,SAA1,CAV1,APOA1,Ly6a (includes others),RORC,MIF	15
Inflammatory Response	inflammation	Inflammation of absolute anatomical region	2.7e-09	APOA4,CTSV,CYP3A7,FCER1G,WIPF1,CCL3L3,PPARG,C3AR1,LCP2,TRIO,IGFBP3,CDH1,ZFP36,HSD11B1,MIF,NFIL3,CD74,IL1B,IFI30,CXCL10,FGA,SOCS2,SPI1,LCN2,NR0B2,PPARD,CAV1,IL18,Irgm1,APOA1,RORC	31
Connective Tissue Development and Function, Tissue Morphology	mass	Mass of fat pad	3.08e-09	PPARD,APOA4,IL18,CAV1,GNAS,PLA2G16,CDKN1A,IGFBP3,LCN2,C3AR1,GPD2	11
Cellular Function and Maintenance	function	Function of leukocytes	3.34e-09	UCP2,TXNIP,IL1B,IFI30,CD74,CXCL10,NLRC5,HSPD1,KLF10,FCER1G,WIPF1,PPARG,LCN2,RGS16,C3AR1,IL18,CAV1,ZFP36,RORC,HSP90AA1,MIF	21
Carbohydrate Metabolism	gluconeogenesis	Gluconeogenesis	3.34e-09	SERPINA12,CAV1,TXNIP,G6PC,CTH,PPARG,TAT,CRY1,NR0B2,GPD2	10
Endocrine System Disorders, Gastrointestinal Disease, Metabolic Disease, Organismal Injury and Abnormalities	diabetes mellitus	Diabetes mellitus	3.93e-09	Cxcl9,RSAD2,CTSV,KLF10,FCER1G,CCL3L3,ONECUT1,PPARG,C3AR1,RTP4,PRRC2A,CDKN1A,HSD11B1,MIF,UCP2,CD74,IL1B,CXCL10,SOCS2,LCN2,NR0B2,PPARD,CAV1,IL18,Irgm1,GBP6,APOA1,Ly6a (includes others),IFI16,CTH,CDC23,GPD2	32
Cellular Function and Maintenance	function	Function of blood cells	4.87e-09	UCP2,TXNIP,IL1B,IFI30,CD74,CXCL10,NLRC5,HSPD1,KLF10,FCER1G,WIPF1,PPARG,LCN2,RGS16,C3AR1,IL18,CAV1,CDKN1A,ZFP36,RORC,HSP90AA1,MIF	22
Endocrine System Disorders, Gastrointestinal Disease, Immunological Disease, Metabolic Disease, Organismal Injury and Abnormalities	insulin-dependent diabetes mellitus	Insulin-dependent diabetes mellitus	5.22e-09	UCP2,Cxcl9,CTSV,IL1B,CD74,CXCL10,FCER1G,SOCS2,CCL3L3,PPARG,C3AR1,RTP4,IL18,Irgm1,GBP6,PRRC2A,HSD11B1,Ly6a (includes others),IFI16,CTH	20
Cellular Movement, Hematological System Development and Function, Immune Cell Trafficking	cellular infiltration	Cellular infiltration by leukocytes	5.92e-09	UCP2,IL1B,CXCL10,HSPD1,FCER1G,CCL3L3,PPARG,LCN2,C3AR1,GJB2,SAA1,IL18,CAV1,SGK1,APOA1,IGFBP3,Ly6a (includes others),RORC,MIF	19
Nutritional Disease	body mass index	Body mass index	6.29e-09	UCP2,PPARD,APOA4,GNAS,SGK1,APOA1,HSD11B1,PPARG,NR0B2,GPD2	10
Cellular Development, Cellular Growth and Proliferation	cell proliferation	Cell proliferation of tumor cell lines	6.48e-09	TAGLN2,FTL,TCN2,KLF10,FCER1G,CHKA,AQP8,PPARG,RGS16,CYP2B6,UXT,PFN1,TRIO,CDKN1A,IGFBP3,ZFP36,CDH1,HSD11B1,GLS2,HSP90AA1,MIF,AHCY,PDCD10,CBLL1,TXNIP,CD74,IL1B,CXCL10,MYL9,SPI1,LCN2,PPARD,PHLDA1,Tmsb4x (includes others),IL18,GRK5,CAV1,GNAS,SGK1,CKS1B,IFI16	41
Infectious Diseases	infection	Viral Infection	7.27e-09	CAMK2B,EIF4EBP2,TAGLN2,CTSV,RSAD2,FTL,CYP3A7,NLRC5,HSPD1,WIPF1,CCL3L3,PPARG,C3AR1,LCP2,CYP2B6,CDH1,HSP90AA1,MIF,NFIL3,CHORDC1,CBLL1,TXNIP,CYP17A1,CD74,IL1B,CXCL10,FGA,SOCS2,CAMK1D,SPI1,SAMM50,TAT,LCN2,NR0B2,IL18,GRK5,CAV1,FBXO21,SGK1,APOA1,GPD2	41
Hematological System Development and Function, Tissue Morphology	quantity	Quantity of blood cells	8.39e-09	CTSV,NLRC5,WIPF1,KLF10,FCER1G,CCL3L3,ONECUT1,PPARG,C3AR1,LCP2,SAA1,CDKN1A,IGFBP3,ZFP36,HSD11B1,MIF,NFIL3,TXNIP,CD74,IL1B,CXCL10,SPI1,LCN2,LIPG,IL18,CAV1,GNAS,Irgm1,ZNF385A,APOA1,Ly6a (includes others),RORC	32
Connective Tissue Disorders, Inflammatory Disease, Organismal Injury and Abnormalities, Skeletal and Muscular Disorders	rheumatic disease	Rheumatic Disease	8.58e-09	CAMK2B,Cxcl9,FTL,HSPD1,MTHFR,WIPF1,FCER1G,CCL3L3,PPARG,C3AR1,SAA1,CYP2B6,PRRC2A,CD68,TRIO,CDKN1A,ZFP36,CDH1,MIF,Saa3,CD74,IL1B,CXCL10,C1QB,FGA,BHMT,LCN2,CRY1,PPARD,IL18,SGK1,GBP6,APOA1,RORC	34
Organismal Development	morphology	Morphology of body cavity	9.72e-09	CTSV,PLA2G16,NLRC5,G6PC,WIPF1,FCER1G,ONECUT1,PPARG,CNOT3,C3AR1,LCP2,PPP1R3C,GRHL3,PFN1,CDKN1A,IGFBP3,ZFP36,HSD11B1,FXYD1,MIF,NFIL3,PDCD10,SERPINA12,TXNIP,IL1B,FGA,MYL9,SPI1,BHMT,CITED2,PPARD,Tmsb4x (includes others),IL18,GRK5,CAV1,GNAS,ATF7,APOA1,RORC	39
Inflammatory Response	inflammation	Inflammation of body cavity	1.09e-08	APOA4,CTSV,CYP3A7,WIPF1,CCL3L3,PPARG,C3AR1,LCP2,TRIO,IGFBP3,CDH1,ZFP36,HSD11B1,MIF,NFIL3,IL1B,CXCL10,FGA,SOCS2,SPI1,LCN2,NR0B2,PPARD,CAV1,IL18,APOA1,RORC	27
Carbohydrate Metabolism, Molecular Transport, Small Molecule Biochemistry	concentration	Concentration of D-glucose	1.25e-08	UCP2,APOA4,TXNIP,IL1B,PLA2G16,G6PC,ONECUT1,CNOT3,PPARG,RGS16,NR0B2,PPARD,GNAS,PPP1R3C,IGFBP3,HSD11B1,MIF	17
Cellular Movement, Hematological System Development and Function, Immune Cell Trafficking, Inflammatory Response	chemotaxis	Chemotaxis of neutrophils	1.37e-08	IL18,IL1B,CD74,CXCL10,APOA1,G6PC,FCER1G,CAMK1D,SPI1,CCL3L3,LCN2,C3AR1	12
Cardiovascular Disease, Organismal Injury and Abnormalities	atherosclerotic lesion	Atherosclerotic lesion	1.62e-08	APOA4,IL18,CTSV,PFN1,IL1B,CXCL10,APOA1,ZFP36,SPI1,CCL3L3,MIF,LIPG	12
Cellular Movement, Hematological System Development and Function, Immune Cell Trafficking	cell movement	Cell movement of granulocytes	1.63e-08	Cxcl9,IL1B,CD74,CXCL10,G6PC,FCER1G,CAMK1D,SPI1,CCL3L3,PPARG,LCN2,C3AR1,GJB2,SAA1,IL18,SGK1,APOA1,IGFBP3	18
Inflammatory Response	inflammatory response	Inflammatory response	1.71e-08	Cxcl9,HSPD1,G6PC,FCER1G,WIPF1,CCL3L3,PPARG,C3AR1,SAA1,PFN1,CDKN1A,ZFP36,MIF,NFIL3,CD74,IL1B,CXCL10,CAMK1D,SPI1,LCN2,PPARD,CAV1,IL18,GNAS,APOA1,Hamp/Hamp2,DDT	27
Cellular Movement, Hematological System Development and Function, Immune Cell Trafficking	migration	Migration of mononuclear leukocytes	1.78e-08	Cxcl9,CTSV,IL1B,CD74,CXCL10,HSPD1,CCL3L3,PPARG,RGS16,SAA1,LCP2,IL18,CAV1,APOA1,Ly6a (includes others),RORC,MIF,NFIL3	18
Dermatological Diseases and Conditions, Inflammatory Disease, Inflammatory Response, Organismal Injury and Abnormalities	dermatitis	Dermatitis	1.8e-08	CTSV,IL1B,CYP17A1,IFI30,CD74,MYL9,ELOVL3,FCER1G,SOCS2,SPI1,PPARG,C3AR1,PPARD,LCP2,IL18,ZFP36,CDH1,RORC,AHCY	19
Cell-To-Cell Signaling and Interaction	response	Response of antigen presenting cells	1.85e-08	UCP2,CD74,IL1B,FCER1G,SPI1,PPARG,C3AR1,SAA1,IL18,CD68,APOA1,HSP90AA1,MIF	13
Cellular Function and Maintenance	homeostasis	Cellular homeostasis	1.89e-08	RSAD2,FTL,PLA2G16,HSPD1,G6PC,KLF10,FCER1G,CCL3L3,PPARG,C3AR1,LCP2,SAA1,PPP1R3C,CDKN1A,IGFBP3,HSD11B1,MIF,HSP90AA1,FXYD1,NFIL3,UCP2,TXNIP,CD74,IL1B,CXCL10,SOCS2,SPI1,LCN2,NR0B2,CRY1,BAIAP2,IL18,CAV1,GNAS,Irgm1,SGK1,APOA1,Hamp/Hamp2,RORC,BCAP31,GPD2	41
Lipid Metabolism, Small Molecule Biochemistry	synthesis	Synthesis of lipid	2.07e-08	APOA4,DHRS9,PLA2G16,ACSS2,G6PC,FCER1G,CHKA,PPARG,HSD11B1,MIF,CTDNEP1,CYP17A1,CD74,IL1B,CXCL10,ELOVL3,BHMT,NR0B2,CRY1,PMVK,PPARD,CAV1,IL18,APOA1,INSIG2	25
Cell-To-Cell Signaling and Interaction, Hematological System Development and Function	interaction	Interaction of leukocytes	2.13e-08	APOA4,IL1B,CD74,CXCL10,FGA,SPI1,CCL3L3,PPARG,RGS16,LIPG,SAA1,LCP2,IL18,Irgm1,APOA1,CDH1,Ly6a (includes others),MIF	18
Hematological System Development and Function, Inflammatory Response, Tissue Morphology	quantity	Quantity of phagocytes	2.18e-08	CTSV,IL1B,CXCL10,FCER1G,WIPF1,SPI1,CCL3L3,PPARG,LCN2,C3AR1,LIPG,IL18,GNAS,CDKN1A,IGFBP3,ZFP36,HSD11B1,Ly6a (includes others),MIF	19
Cell-To-Cell Signaling and Interaction, Inflammatory Response	immune response	Immune response of phagocytes	2.47e-08	UCP2,IL1B,CXCL10,G6PC,FCER1G,SPI1,PPARG,LCN2,C3AR1,SAA1,IL18,APOA1,MIF	13
Cardiovascular Disease	vascular lesion	Vascular lesion	2.6e-08	APOA4,CTSV,FTL,IL1B,CXCL10,MTHFR,SPI1,CCL3L3,LIPG,IL18,PFN1,APOA1,ZFP36,MIF	14
Cell-To-Cell Signaling and Interaction, Hematological System Development and Function, Immune Cell Trafficking	adhesion	Adhesion of immune cells	2.81e-08	APOA4,IL1B,CD74,CXCL10,FGA,SPI1,CCL3L3,PPARG,RGS16,LIPG,LCP2,IL18,Irgm1,APOA1,CDH1,Ly6a (includes others),MIF	17
Hematological System Development and Function, Tissue Morphology	quantity	Quantity of leukocytes	2.96e-08	CTSV,NLRC5,KLF10,FCER1G,WIPF1,CCL3L3,PPARG,C3AR1,SAA1,LCP2,CDKN1A,IGFBP3,ZFP36,HSD11B1,MIF,NFIL3,TXNIP,CD74,IL1B,CXCL10,SPI1,LCN2,LIPG,CAV1,IL18,GNAS,APOA1,Ly6a (includes others),RORC	29
Energy Production, Lipid Metabolism, Small Molecule Biochemistry	oxidation	Oxidation of lipid	2.97e-08	UCP2,DHRS9,IL1B,GOT2,PPARG,RGS16,NR0B2,PPARD,CYP2B6,APOA1,HACL1,HSD11B1,MIF	13
Cardiovascular Disease, Organismal Injury and Abnormalities	occlusion	Occlusion of artery	3.12e-08	RSAD2,APOA4,CTSV,IL1B,CXCL10,HSPD1,SPI1,CCL3L3,PPARG,LCN2,LIPG,PPARD,SAA1,IL18,CAV1,PFN1,CD68,CDKN1A,APOA1,ZFP36,MIF	21
Lymphoid Tissue Structure and Development, Tissue Morphology	quantity	Quantity of lymphoid cells	3.52e-08	CTSV,NLRC5,KLF10,FCER1G,WIPF1,PPARG,C3AR1,SAA1,LCP2,CDKN1A,IGFBP3,ZFP36,MIF,NFIL3,TXNIP,CD74,IL1B,CXCL10,SPI1,LCN2,CAV1,IL18,APOA1,Ly6a (includes others),RORC	25
Cellular Movement, Hematological System Development and Function, Immune Cell Trafficking	migration	Lymphocyte migration	3.6e-08	Cxcl9,CTSV,IL1B,CD74,CXCL10,HSPD1,CCL3L3,RGS16,SAA1,LCP2,IL18,CAV1,APOA1,Ly6a (includes others),RORC,MIF,NFIL3	17
Cell-To-Cell Signaling and Interaction, Cellular Function and Maintenance, Inflammatory Response	phagocytosis	Phagocytosis of phagocytes	4.05e-08	UCP2,SAA1,IL1B,CXCL10,APOA1,FCER1G,SPI1,PPARG,MIF,LCN2,C3AR1	11
Lipid Metabolism, Small Molecule Biochemistry, Vitamin and Mineral Metabolism	homeostasis	Homeostasis of cholesterol	4.1e-08	SAA1,APOA4,IL18,CAV1,APOA1,G6PC,PLA2G12B,SLC10A2,LIPG	9
Cell-To-Cell Signaling and Interaction, Cellular Function and Maintenance, Hematological System Development and Function	phagocytosis	Phagocytosis of myeloid cells	4.55e-08	UCP2,SAA1,IL1B,CXCL10,APOA1,FCER1G,SPI1,PPARG,MIF,LCN2,C3AR1	11
Cardiovascular Disease, Organismal Injury and Abnormalities	atherosclerosis	Atherosclerosis	4.7e-08	RSAD2,APOA4,CTSV,IL1B,CXCL10,HSPD1,SPI1,CCL3L3,PPARG,LCN2,LIPG,SAA1,IL18,CAV1,PFN1,CD68,CDKN1A,APOA1,ZFP36,MIF	20
Tissue Morphology	quantity	Quantity of cells	4.81e-08	EIF4EBP2,S100a11,APOA4,CTSV,NLRC5,HSPD1,WIPF1,KLF10,FCER1G,CCL3L3,ONECUT1,PPARG,CNOT3,C3AR1,LCP2,SAA1,CDKN1A,IGFBP3,ZFP36,HSD11B1,MIF,NFIL3,CTDNEP1,TXNIP,CD74,IL1B,CXCL10,MYL9,SPI1,BHMT,LCN2,CITED2,LIPG,PPARD,IL18,CAV1,GNAS,Irgm1,SGK1,ZNF385A,APOA1,Ly6a (includes others),RORC	43
Hematological System Development and Function, Lymphoid Tissue Structure and Development, Tissue Morphology	quantity	Quantity of T lymphocytes	4.97e-08	CTSV,TXNIP,CD74,CXCL10,NLRC5,KLF10,FCER1G,WIPF1,SPI1,PPARG,C3AR1,SAA1,LCP2,CAV1,IL18,CDKN1A,APOA1,ZFP36,RORC,MIF,NFIL3	21
Cell Death and Survival, Organismal Injury and Abnormalities	necrosis	Necrosis of epithelial tissue	5.69e-08	UCP2,CD74,IL1B,CXCL10,HSPD1,KLF10,PPARG,LCN2,CITED2,NR0B2,PPARD,SAA1,CAV1,IL18,UXT,SGK1,CDKN1A,ATF7,IGFBP3,CDH1,CTH,MIF	22
Nutritional Disease	weight gain	Weight gain	5.97e-08	UCP2,CAMK2B,SERPINA12,APOA4,IL1B,PLA2G16,G6PC,PPARG,BHMT,CAV1,GNAS,CDKN1A,IGFBP3,ZFP36,HSD11B1,GPD2	16
Inflammatory Response, Neurological Disease	inflammation	Inflammation of central nervous system	6.17e-08	IL1B,IFI30,CD74,CXCL10,FCER1G,SPI1,CCL3L3,PPARG,C3AR1,PPARD,LCP2,IL18,CAV1,Irgm1,RORC,MIF	16
Cell-To-Cell Signaling and Interaction, Inflammatory Response	immune response	Immune response of antigen presenting cells	6.63e-08	UCP2,SAA1,CD74,IL1B,CD68,APOA1,FCER1G,SPI1,PPARG,HSP90AA1,MIF,C3AR1	12
Cell-To-Cell Signaling and Interaction	response	Response of myeloid cells	6.91e-08	UCP2,IL1B,CXCL10,G6PC,FCER1G,SPI1,PPARG,LCN2,C3AR1,SAA1,IL18,APOA1,MIF	13
Hematological System Development and Function, Tissue Morphology	quantity	Quantity of mononuclear leukocytes	7.29e-08	CTSV,NLRC5,KLF10,FCER1G,WIPF1,PPARG,C3AR1,SAA1,LCP2,CDKN1A,IGFBP3,ZFP36,MIF,NFIL3,TXNIP,CD74,CXCL10,SPI1,LCN2,CAV1,IL18,GNAS,APOA1,Ly6a (includes others),RORC	25
Organismal Development, Organismal Injury and Abnormalities	abnormal morphology	Abnormal morphology of abdomen	7.31e-08	PLA2G16,NLRC5,G6PC,FCER1G,WIPF1,ONECUT1,PPARG,CNOT3,C3AR1,LCP2,GRHL3,CDKN1A,IGFBP3,ZFP36,HSD11B1,MIF,NFIL3,TXNIP,FGA,SPI1,BHMT,CITED2,CAV1,ATF7,APOA1,RORC	26
Immunological Disease, Inflammatory Disease, Inflammatory Response, Neurological Disease, Organismal Injury and Abnormalities	experimental autoimmune encephalomyelitis	Experimental autoimmune encephalomyelitis	7.6e-08	IFI30,CD74,IL1B,CXCL10,FCER1G,SPI1,PPARG,C3AR1,LCP2,IL18,CAV1,Irgm1,RORC,MIF	14
Lipid Metabolism, Small Molecule Biochemistry	metabolism	Metabolism of triacylglycerol	8.58e-08	CAV1,PLA2G16,G6PC,HSD11B1,PPARG,BHMT,INSIG2,CTDNEP1,NR0B2	9
Cancer, Organismal Injury and Abnormalities	growth	Growth of tumor	9.81e-08	CTSV,ACSS2,HSPD1,MTHFR,KLF10,FCER1G,PPARG,C3AR1,CDKN1A,IGFBP3,CDH1,ZFP36,MIF,AHCY,CBLL1,TXNIP,IL1B,FGA,SPI1,LCN2,PHLDA1,CAV1,IL18,APOA1,Ly6a (includes others),RORC	26
Immunological Disease	hypersensitive reaction	Hypersensitive reaction	1.04e-07	CTSV,IL1B,IFI30,CD74,CXCL10,MYL9,FCER1G,SOCS2,SPI1,CCL3L3,PPARG,C3AR1,LCP2,IL18,ZFP36,Ly6a (includes others),MIF,AHCY	18
Inflammatory Disease, Inflammatory Response, Neurological Disease, Organismal Injury and Abnormalities	encephalitis	Encephalitis	1.07e-07	IL1B,IFI30,CD74,CXCL10,FCER1G,SPI1,PPARG,C3AR1,PPARD,LCP2,IL18,CAV1,Irgm1,RORC,MIF	15
Cellular Function and Maintenance	engulfment	Engulfment of cells	1.13e-07	UCP2,CBLL1,SYT1,IL1B,CXCL10,FCER1G,CAMK1D,WIPF1,SPI1,PPARG,LCN2,C3AR1,SAA1,CAV1,PFN1,APOA1,HSP90AA1,MIF	18
Cellular Movement, Immune Cell Trafficking	cellular infiltration	Cellular infiltration by lymphoid cells	1.17e-07	UCP2,LCP2,GJB2,SAA1,IL18,IL1B,CXCL10,APOA1,Ly6a (includes others),RORC,MIF	11
Connective Tissue Disorders, Inflammatory Disease, Inflammatory Response, Organismal Injury and Abnormalities, Skeletal and Muscular Disorders	inflammation	Inflammation of joint	1.19e-07	Cxcl9,FTL,HSPD1,MTHFR,WIPF1,FCER1G,CCL3L3,PPARG,C3AR1,SAA1,CYP2B6,PRRC2A,CD68,TRIO,CDKN1A,ZFP36,CDH1,MIF,Saa3,CD74,IL1B,CXCL10,FGA,BHMT,CRY1,PPARD,IL18,GBP6,APOA1,RORC	30
Connective Tissue Disorders, Organismal Injury and Abnormalities, Tissue Morphology	abnormal morphology	Abnormal morphology of adipose tissue	1.33e-07	PPARD,SERPINA12,CAV1,GNAS,APOA1,IGFBP3,ZFP36,HSD11B1,Ly6a (includes others),PPARG	10
Hematological System Development and Function, Lymphoid Tissue Structure and Development, Tissue Morphology	quantity	Quantity of lymphocytes	1.38e-07	CTSV,TXNIP,CD74,CXCL10,NLRC5,KLF10,FCER1G,WIPF1,SPI1,PPARG,LCN2,C3AR1,SAA1,LCP2,CAV1,IL18,CDKN1A,APOA1,IGFBP3,ZFP36,Ly6a (includes others),RORC,MIF,NFIL3	24
Lipid Metabolism, Molecular Transport, Small Molecule Biochemistry	accumulation	Accumulation of lipid	1.48e-07	UCP2,IL1B,CD74,ELOVL3,PPARG,BHMT,C3AR1,NR0B2,PPARD,SAA1,CAV1,APOA1,HSD11B1,MIF,INSIG2	15
Cellular Movement, Hematological System Development and Function, Immune Cell Trafficking, Inflammatory Response	cell movement	Cell movement of neutrophils	1.68e-07	IL1B,CD74,CXCL10,G6PC,FCER1G,CAMK1D,SPI1,CCL3L3,LCN2,C3AR1,GJB2,SAA1,IL18,SGK1,APOA1	15
Cellular Movement, Hematological System Development and Function, Immune Cell Trafficking, Inflammatory Response	cell movement	Cell movement of macrophages	1.75e-07	IL1B,CD74,CXCL10,CCL3L3,C3AR1,SAA1,IL18,CAV1,Irgm1,PFN1,CDKN1A,APOA1,DDT,MIF	14
Cellular Movement	transmigration	Transmigration of cells	1.76e-07	CTSV,CAV1,IL1B,CD74,CXCL10,TRIO,CDH1,CCL3L3,PPARG,HSP90AA1,MIF	11
Cell Death and Survival	cell death	Cell death of blood cells	1.77e-07	CD74,IL1B,CXCL10,G6PC,FCER1G,WIPF1,SPI1,CCL3L3,PPARG,LCN2,C3AR1,CAV1,IL18,GRK5,GNAS,Irgm1,PFN1,CDKN1A,ATF7,RORC,MIF,NFIL3,Saa3	23
Hematological System Development and Function, Inflammatory Response, Tissue Morphology	quantity	Quantity of macrophages	1.99e-07	IL18,CTSV,GNAS,IL1B,CXCL10,HSD11B1,SPI1,PPARG,MIF,LCN2,C3AR1,LIPG	12
Cellular Development, Cellular Growth and Proliferation, Organ Development, Skeletal and Muscular System Development and Function, Tissue Development	proliferation	Proliferation of muscle cells	2.06e-07	IL1B,CXCL10,HSPD1,KLF10,PPARG,C3AR1,CITED2,PPARD,IL18,GRK5,CAV1,GNAS,CDKN1A,IGFBP3,IFI16,MIF	16
Cell Death and Survival	removal	Removal of cells	2.08e-07	UCP2,PPARD,IL18,IL1B,CD68,FCER1G,CCL3L3,RORC,PPARG	9
Cellular Movement, Hematological System Development and Function, Immune Cell Trafficking, Inflammatory Response	chemotaxis	Chemotaxis of macrophages	2.23e-07	SAA1,PFN1,CD74,CXCL10,CDKN1A,CCL3L3,MIF,DDT,C3AR1	9
Lipid Metabolism, Small Molecule Biochemistry, Vitamin and Mineral Metabolism	metabolism	Metabolism of sterol	2.23e-07	PMVK,PPARD,SAA1,APOA4,CAV1,CXCL10,APOA1,INSIG2,NR0B2	9
Cancer, Cell Death and Survival, Organismal Injury and Abnormalities, Tumor Morphology	necrosis	Necrosis of tumor	2.28e-07	Snrpg,IL1B,CD74,FGA,KLF10,SPI1,PPARG,PHLDA1,PPARD,IL18,CAV1,SGK1,CDKN1A,IGFBP3,ZFP36,CDH1,RORC,MIF	18
Cell Death and Survival	necrosis	Necrosis	2.32e-07	CAMK2B,TAGLN2,CTSV,G6PC,FCER1G,CHKA,C3AR1,SAA1,UXT,ZFP36,Saa3,TXNIP,CD74,IL1B,CXCL10,FGA,SPI1,LCN2,CITED2,PPARD,IL18,SGK1,ATF7,APOA1,IFI16,CTH,PLA2G16,HSPD1,MTHFR,WIPF1,KLF10,CCL3L3,PPARG,RGS16,GJB2,PFN1,CDKN1A,IGFBP3,CDH1,GLS2,HSP90AA1,MIF,NFIL3,UCP2,Snrpg,NR0B2,PHLDA1,GRK5,CAV1,GNAS,Irgm1,RORC,BCAP31	53
Gastrointestinal Disease, Hepatic System Disease, Organismal Injury and Abnormalities	damage	Damage of liver	2.38e-07	IL1B,CYP3A7,CXCL10,PPARG,C3AR1,NR0B2,PPARD,SAA1,IL18,SGK1,CDKN1A,CDH1,RORC,MIF	14
Protein Synthesis	quantity	Quantity of protein lipid complex in blood	2.45e-07	SERPINA12,APOA4,CAV1,APOA1,HSD11B1,BHMT,LIPG,NR0B2	8
Cell-To-Cell Signaling and Interaction, Cellular Function and Maintenance, Inflammatory Response	phagocytosis	Phagocytosis of cells	2.46e-07	UCP2,IL1B,CXCL10,FCER1G,CAMK1D,SPI1,PPARG,LCN2,C3AR1,SAA1,CAV1,PFN1,APOA1,MIF	14
Cell-To-Cell Signaling and Interaction	response	Response of myeloid leukocytes	2.56e-07	SAA1,IL18,IL1B,CXCL10,G6PC,FCER1G,PPARG,LCN2,C3AR1	9
Cell-To-Cell Signaling and Interaction	activation	Activation of cells	2.62e-07	HSPD1,FCER1G,CCL3L3,PPARG,C3AR1,LCP2,SAA1,CDKN1A,CDH1,HSD11B1,MIF,NFIL3,Saa3,TXNIP,CD74,IL1B,CXCL10,FGA,SOCS2,SPI1,LCN2,CRY1,IL18,GNAS,APOA1,Hamp/Hamp2,IFI16,RORC	28
Cellular Growth and Proliferation, Lymphoid Tissue Structure and Development	proliferation	Proliferation of lymphatic system cells	2.69e-07	FTL,HSPD1,FCER1G,WIPF1,PPARG,LCP2,CDKN1A,IGFBP3,CDH1,MIF,NFIL3,TXNIP,CD74,IL1B,CXCL10,SPI1,LCN2,CAV1,IL18,Irgm1,APOA1,Ly6a (includes others),IFI16,RORC,CTH	25
Cell Death and Survival, Organismal Injury and Abnormalities	cell death	Cell death of epithelial cells	2.77e-07	IL1B,CXCL10,HSPD1,KLF10,PPARG,LCN2,CITED2,NR0B2,PPARD,SAA1,IL18,UXT,SGK1,CDKN1A,ATF7,IGFBP3,CDH1,CTH,MIF	19
Amino Acid Metabolism, Small Molecule Biochemistry	synthesis	Synthesis of L-amino acid	2.84e-07	GOT2,MTHFR,GLS2,BHMT,CTH,GOT1	6
Cellular Development, Cellular Growth and Proliferation, Hematological System Development and Function, Hematopoiesis, Lymphoid Tissue Structure and Development, Tissue Development	leukopoiesis	Leukopoiesis	3.28e-07	RSAD2,HSPD1,KLF10,FCER1G,WIPF1,ONECUT1,PPARG,C3AR1,LCP2,CDKN1A,HSP90AA1,MIF,NFIL3,CD74,IL1B,CXCL10,SOCS2,SPI1,CITED2,NR0B2,C1QC,CAV1,IL18,IFI16,RORC	25
Tissue Development	accumulation	Accumulation of cells	3.41e-07	Cxcl9,IL1B,CXCL10,SPI1,CCL3L3,LCN2,RGS16,PPARD,IL18,PFN1,CDKN1A,APOA1,IFI16,RORC,MIF	15
Infectious Diseases	infection	Infection of mammalia	3.41e-07	EIF4EBP2,UCP2,IL1B,IFI30,CD74,CXCL10,FCER1G,CCL3L3,LCN2,RGS16,IL18,CAV1,Irgm1,RORC,MIF	15
Protein Synthesis	quantity	Quantity of cytokine	3.57e-07	SERPINA12,IL1B,PLA2G16,PPARG,C3AR1,CRY1,IL18,CAV1,Irgm1,GNAS,PPP1R3C,MIF,NFIL3	13
Digestive System Development and Function	morphology	Morphology of digestive system	3.86e-07	SERPINA12,CTSV,TXNIP,PLA2G16,G6PC,FGA,WIPF1,SPI1,ONECUT1,PPARG,BHMT,CNOT3,C3AR1,CAV1,GNAS,GRHL3,CDKN1A,ATF7,APOA1,IGFBP3,RORC,MIF,NFIL3	23
Nutritional Disease	weight loss	Weight loss	3.97e-07	UCP2,PPARG,CRY1,IL18,CAV1,SGK1,CDKN1A,APOA1,ZFP36,HSD11B1,Hamp/Hamp2,RORC,NFIL3	13
Lipid Metabolism, Molecular Transport, Small Molecule Biochemistry	concentration	Concentration of fatty acid	4.03e-07	UCP2,TXNIP,IL1B,PLA2G16,G6PC,ELOVL3,PPARG,PPARD,IL18,CAV1,GNAS,PPP1R3C,HSD11B1,GPD2	14
Nutritional Disease	obesity	Obesity	4.22e-07	EIF4EBP2,UCP2,TXNIP,IL1B,PLA2G16,CXCL10,G6PC,CNOT3,PPARG,NR0B2,PPARD,IL18,CAV1,GNAS,CD68,TRIO,HSD11B1,RORC,INSIG2	19
Cellular Development, Connective Tissue Development and Function, Tissue Development	differentiation	Differentiation of connective tissue cells	4.63e-07	IL1B,KLF10,FCER1G,CCL3L3,SCAND1,PPARG,CNOT3,C3AR1,NR0B2,PPARD,IL18,GRK5,GNAS,TRIO,CDKN1A,ZNF385A,IGFBP3,ZFP36,HSD11B1,Ly6a (includes others),IFI16,RORC	22
Amino Acid Metabolism, Small Molecule Biochemistry	biosynthesis	Biosynthesis of aspartate family amino acids	4.65e-07	GOT2,MTHFR,BHMT,GOT1	4
Cellular Function and Maintenance	function	Function of mononuclear leukocytes	4.87e-07	TXNIP,IL1B,CD74,CXCL10,NLRC5,HSPD1,KLF10,FCER1G,WIPF1,PPARG,RGS16,C3AR1,IL18,RORC	14
Cellular Movement, Hematological System Development and Function, Immune Cell Trafficking	cellular infiltration	Cellular infiltration by mononuclear leukocytes	5.21e-07	UCP2,GJB2,SAA1,IL18,IL1B,CXCL10,APOA1,CCL3L3,Ly6a (includes others),RORC,MIF	11
Organismal Development	abnormal morphology	Abnormal morphology of body cavity	5.62e-07	CTSV,PLA2G16,NLRC5,G6PC,WIPF1,FCER1G,ONECUT1,PPARG,CNOT3,C3AR1,LCP2,GRHL3,CDKN1A,IGFBP3,ZFP36,HSD11B1,MIF,NFIL3,PDCD10,TXNIP,FGA,SPI1,BHMT,CITED2,Tmsb4x (includes others),IL18,CAV1,ATF7,APOA1,RORC	30
Cellular Movement, Hematological System Development and Function, Immune Cell Trafficking, Inflammatory Response	chemotaxis	Chemotaxis of mononuclear leukocytes	5.68e-07	Cxcl9,SAA1,GNAS,IL1B,CD74,CXCL10,HSPD1,APOA1,WIPF1,CCL3L3,MIF	11
Cellular Function and Maintenance	endocytosis	Endocytosis by eukaryotic cells	5.69e-07	UCP2,IL1B,CXCL10,FCER1G,SPI1,PPARG,LCN2,C3AR1,SAA1,CAV1,PFN1,APOA1,HSP90AA1,MIF	14
Gastrointestinal Disease, Inflammatory Response	inflammation	Inflammation of gastrointestinal tract	5.95e-07	APOA4,CTSV,IL1B,CXCL10,FGA,WIPF1,CCL3L3,PPARG,LCN2,IL18,CAV1,TRIO,HSD11B1,CDH1,RORC,NFIL3	16
Cellular Function and Maintenance	endocytosis	Endocytosis	6.36e-07	UCP2,CBLL1,SYT1,IL1B,CXCL10,FCER1G,WIPF1,SPI1,PPARG,LCN2,C3AR1,SAA1,CAV1,PFN1,APOA1,CDH1,HSP90AA1,MIF	18
Carbohydrate Metabolism, Molecular Transport	quantity	Quantity of glycogen	6.87e-07	PPARD,CAV1,GNAS,PPP1R3C,G6PC,HSD11B1,CTH,PPARG	8
Lipid Metabolism, Molecular Transport, Small Molecule Biochemistry	flux	Flux of lipid	7.06e-07	SAA1,APOA4,CAV1,IL1B,APOA1,HSD11B1,SLC10A2,PPARG,LIPG	9
Cellular Movement, Hematological System Development and Function, Immune Cell Trafficking, Inflammatory Response	chemotaxis	Chemotaxis of antigen presenting cells	7.28e-07	SAA1,PFN1,IL1B,CD74,CXCL10,CDKN1A,CCL3L3,MIF,DDT,C3AR1	10
Gene Expression	expression	Expression of RNA	7.33e-07	SLC3A1,EIF4EBP2,CYP3A7,NLRC5,DBP,CHD3,KLF10,CCL3L3,ONECUT1,PPARG,RGS16,LCP2,UXT,GRHL3,PFN1,CDKN1A,IGFBP3,ZFP36,CDH1,FXYD1,MIF,NFIL3,PDCD10,TXNIP,CD74,IL1B,CXCL10,DYRK1B,SOCS2,SPI1,LCN2,CITED2,NR0B2,CRY1,PPARD,Tmsb4x (includes others),IL18,CAV1,GNAS,SGK1,GBP6,ATF7,Hamp/Hamp2,CKS1B,IFI16,RORC	46
Gene Expression	transcription	Transcription	7.4e-07	SLC3A1,TAGLN2,CYP3A7,NLRC5,DBP,CHD3,KLF10,CCL3L3,ONECUT1,PPARG,LCP2,UXT,GRHL3,PFN1,CDKN1A,ZFP36,CDH1,FXYD1,MIF,NFIL3,PDCD10,TXNIP,CD74,IL1B,CXCL10,DYRK1B,SOCS2,SPI1,LCN2,CITED2,NR0B2,CRY1,PPARD,Tmsb4x (includes others),IL18,CAV1,GNAS,SGK1,GBP6,ATF7,Hamp/Hamp2,CKS1B,IFI16,RORC	44
Endocrine System Development and Function, Molecular Transport, Small Molecule Biochemistry	concentration	Concentration of hormone	7.69e-07	UCP2,CTSV,IL1B,CYP17A1,PLA2G16,SLC16A2,ONECUT1,PPARG,LCN2,NR0B2,CAV1,GNAS,PPP1R3C,CDKN1A,IGFBP3,GPD2	16
Cellular Function and Maintenance	internalization	Internalization of cells	8.03e-07	UCP2,SAA1,PFN1,IL1B,CXCL10,APOA1,FCER1G,SPI1,PPARG,MIF,LCN2,C3AR1	12
Cancer, Cell Death and Survival, Organismal Injury and Abnormalities, Tumor Morphology	cell death	Cell death of tumor cells	8.04e-07	Snrpg,IL1B,CD74,KLF10,SPI1,PPARG,PHLDA1,PPARD,IL18,CAV1,SGK1,CDKN1A,IGFBP3,ZFP36,CDH1,RORC,MIF	17
Cell Death and Survival	apoptosis	Apoptosis of blood cells	8.1e-07	IL1B,G6PC,FCER1G,SPI1,CCL3L3,PPARG,LCN2,C3AR1,IL18,GRK5,CAV1,Irgm1,GNAS,PFN1,CDKN1A,ATF7,RORC,MIF	18
Hematological System Development and Function, Tissue Morphology	quantity	Quantity of myeloid cells	8.28e-07	CTSV,IL1B,CXCL10,WIPF1,SPI1,CCL3L3,PPARG,LCN2,C3AR1,LIPG,IL18,GNAS,CDKN1A,IGFBP3,ZFP36,HSD11B1,Ly6a (includes others),MIF	18
Digestive System Development and Function, Gastrointestinal Disease	abnormal morphology	Abnormal morphology of digestive system	8.74e-07	TXNIP,PLA2G16,G6PC,FGA,WIPF1,SPI1,ONECUT1,PPARG,BHMT,CNOT3,C3AR1,CAV1,GRHL3,CDKN1A,ATF7,APOA1,IGFBP3,RORC,MIF,NFIL3	20
Cellular Movement, Hematological System Development and Function, Immune Cell Trafficking	cellular infiltration	Cellular infiltration by lymphocytes	8.86e-07	UCP2,GJB2,SAA1,IL18,IL1B,CXCL10,APOA1,Ly6a (includes others),RORC,MIF	10
Cell-To-Cell Signaling and Interaction, Cellular Function and Maintenance, Inflammatory Response	phagocytosis	Phagocytosis of antigen presenting cells	8.91e-07	UCP2,SAA1,IL1B,APOA1,FCER1G,SPI1,PPARG,MIF,C3AR1	9
Cellular Function and Maintenance	function	Function of lymphatic system cells	9.23e-07	TXNIP,IL1B,CD74,CXCL10,NLRC5,HSPD1,KLF10,FCER1G,WIPF1,RGS16,C3AR1,IL18,RORC,NFIL3	14
Amino Acid Metabolism, Small Molecule Biochemistry	metabolism	Metabolism of amino acids	9.29e-07	SLC3A1,GOT2,ACMSD,MTHFR,GLS2,CTH,BHMT,TAT,IVD,GOT1	10
Amino Acid Metabolism, Small Molecule Biochemistry	metabolism	Metabolism of L-amino acid	9.41e-07	GOT2,ACMSD,MTHFR,CTH,BHMT,TAT,GOT1	7
Energy Production, Molecular Transport, Nucleic Acid Metabolism, Small Molecule Biochemistry	concentration	Concentration of ATP	9.44e-07	MT-ATP6,UCP2,IL18,CAV1,IL1B,IGFBP3,PPARG,CITED2,GPD2	9
Cellular Growth and Proliferation	colony formation	Colony formation	9.93e-07	IL1B,PLA2G16,CXCL10,DYRK1B,SOCS2,SPI1,CCL3L3,PPARG,PHLDA1,PPARD,Tmsb4x (includes others),CAV1,CDKN1A,IGFBP3,CKS1B,GLS2,IFI16,MIF,NFIL3	19
Cellular Movement, Hematological System Development and Function, Immune Cell Trafficking, Inflammatory Response, Lymphoid Tissue Structure and Development	chemotaxis	Chemotaxis of lymphocytes	1.06e-06	Cxcl9,SAA1,GNAS,CD74,CXCL10,HSPD1,WIPF1,CCL3L3,MIF	9
Cellular Movement, Hematological System Development and Function, Immune Cell Trafficking	cell movement	Cell movement of antigen presenting cells	1.08e-06	IL1B,CD74,CXCL10,CCL3L3,C3AR1,SAA1,IL18,CAV1,Irgm1,PFN1,CDKN1A,APOA1,CDH1,DDT,MIF	15
Lipid Metabolism, Small Molecule Biochemistry	metabolism	Fatty acid metabolism	1.08e-06	APOA4,CD74,IL1B,DBP,GOT2,ACSS2,SLC10A2,ELOVL3,FCER1G,CHKA,AQP8,PPARG,LIPG,PPARD,SAA1,CAV1,IL18,APOA1,MIF,INSIG2	20
Cellular Development, Cellular Growth and Proliferation	proliferation	Proliferation of blood cells	1.09e-06	FTL,HSPD1,FCER1G,WIPF1,CCL3L3,PPARG,LCP2,CDKN1A,CDH1,MIF,NFIL3,TXNIP,CD74,IL1B,CXCL10,SOCS2,SPI1,CAV1,IL18,Irgm1,APOA1,Ly6a (includes others),IFI16,RORC,CTH	25
Cellular Function and Maintenance	homeostasis	Homeostasis of blood cells	1.1e-06	RSAD2,CD74,IL1B,CXCL10,HSPD1,KLF10,FCER1G,SOCS2,SPI1,PPARG,C3AR1,NR0B2,LCP2,IL18,CDKN1A,Hamp/Hamp2,RORC,HSP90AA1,MIF,NFIL3	20
Cellular Development, Cellular Growth and Proliferation, Hematological System Development and Function, Lymphoid Tissue Structure and Development	cell proliferation	Cell proliferation of T lymphocytes	1.12e-06	TXNIP,FTL,CD74,IL1B,HSPD1,FCER1G,WIPF1,SPI1,PPARG,LCP2,CAV1,IL18,Irgm1,CDKN1A,APOA1,CDH1,Ly6a (includes others),RORC,CTH,MIF	20
Cell-To-Cell Signaling and Interaction, Inflammatory Response	response	Response of macrophages	1.23e-06	UCP2,SAA1,IL18,IL1B,APOA1,FCER1G,SPI1,PPARG,MIF,C3AR1	10
Cell Death and Survival, Cellular Function and Maintenance	clearance	Clearance of cells	1.29e-06	UCP2,PPARD,IL18,IL1B,FCER1G,CCL3L3,RORC,PPARG	8
Cell Death and Survival, Organismal Injury and Abnormalities	cell death	Cell death of endothelial cells	1.31e-06	UCP2,PPARD,IL18,CAV1,CD74,IL1B,HSPD1,CDKN1A,IGFBP3,PPARG,MIF	11
Cellular Development, Cellular Growth and Proliferation, Hematological System Development and Function, Hematopoiesis, Lymphoid Tissue Structure and Development, Tissue Development	hematopoiesis	Hematopoiesis of mononuclear leukocytes	1.37e-06	RSAD2,CD74,IL1B,CXCL10,HSPD1,KLF10,FCER1G,SOCS2,WIPF1,SPI1,ONECUT1,PPARG,C3AR1,NR0B2,LCP2,IL18,CDKN1A,IFI16,RORC,HSP90AA1,MIF,NFIL3	22
Hematological System Development and Function, Tissue Morphology	quantity	Quantity of antigen presenting cells	1.41e-06	CTSV,IL1B,CXCL10,FCER1G,SPI1,PPARG,LCN2,C3AR1,LIPG,IL18,GNAS,HSD11B1,MIF	13
Connective Tissue Development and Function, Skeletal and Muscular System Development and Function, Tissue Morphology	quantity	Quantity of bone cells	1.42e-06	PPARD,CTSV,CAV1,GNAS,KLF10,HSD11B1,Ly6a (includes others),CNOT3,PPARG,C3AR1	10
Connective Tissue Development and Function, Tissue Morphology	quantity	Quantity of connective tissue cells	1.53e-06	PPARD,CTSV,CAV1,GNAS,CDKN1A,IGFBP3,KLF10,HSD11B1,Ly6a (includes others),CNOT3,PPARG,C3AR1	12
Hematological System Development and Function, Tissue Morphology	quantity	Quantity of granulocytes	1.55e-06	IL1B,WIPF1,SPI1,CCL3L3,PPARG,LCN2,C3AR1,IL18,GNAS,CDKN1A,IGFBP3,ZFP36,Ly6a (includes others),MIF	14
Neurological Disease, Skeletal and Muscular Disorders	neuromuscular disease	Neuromuscular disease	1.56e-06	CAMK2B,APOA4,RSAD2,FTL,DBP,G6PC,PPARG,PFN1,PRRC2A,CD68,TRIO,NDUFA7,HSP90AA1,MIF,AHCY,CD74,IL1B,ETNPPL,BAIAP2,Tmsb4x (includes others),IL18,GNAS,DYNLT1,SGK1,RORC	25
Gastrointestinal Disease, Inflammatory Disease, Inflammatory Response, Organismal Injury and Abnormalities	inflammation	Inflammation of large intestine	1.68e-06	APOA4,IL1B,CXCL10,FGA,WIPF1,CCL3L3,PPARG,LCN2,IL18,TRIO,HSD11B1,CDH1,RORC,NFIL3	14
Molecular Transport	export	Export of molecule	1.69e-06	APOA4,IL1B,CXCL10,SLC16A2,SLC10A2,PPARG,LIPG,SAA1,CAV1,SGK1,APOA1,FXYD1,BCAP31	13
Cell Death and Survival, Organismal Injury and Abnormalities	apoptosis	Apoptosis of epithelial cells	1.8e-06	IL1B,CXCL10,KLF10,LCN2,NR0B2,PPARD,SAA1,IL18,SGK1,CDKN1A,ATF7,CDH1,MIF	13
Lipid Metabolism, Small Molecule Biochemistry, Vitamin and Mineral Metabolism	metabolism	Metabolism of cholesterol	1.8e-06	PMVK,PPARD,SAA1,APOA4,CAV1,APOA1,INSIG2,NR0B2	8
Digestive System Development and Function, Gastrointestinal Disease, Hepatic System Development and Function, Hepatic System Disease, Organismal Development, Organismal Injury and Abnormalities	abnormal morphology	Abnormal morphology of hepatobiliary system	1.87e-06	PLA2G16,CDKN1A,APOA1,G6PC,ATF7,FGA,SPI1,ONECUT1,CNOT3,PPARG,BHMT,MIF	12
Immunological Disease	atopy	Atopy	1.88e-06	CTSV,IFI30,CD74,MYL9,FCER1G,SOCS2,SPI1,PPARG,C3AR1,LCP2,IL18,ZFP36,Ly6a (includes others),AHCY	14
Cellular Development, Cellular Growth and Proliferation, Embryonic Development, Hematological System Development and Function, Hematopoiesis, Lymphoid Tissue Structure and Development, Organ Development, Organismal Development, Tissue Development	lymphopoiesis	Lymphopoiesis	1.95e-06	RSAD2,CD74,IL1B,CXCL10,HSPD1,KLF10,FCER1G,SOCS2,WIPF1,SPI1,ONECUT1,PPARG,C3AR1,NR0B2,LCP2,IL18,CDKN1A,RORC,HSP90AA1,MIF,NFIL3	21
Protein Synthesis	quantity	Quantity of ldl cholesterol in blood	2.06e-06	SERPINA12,CAV1,APOA1,HSD11B1,NR0B2,LIPG	6
Gene Expression	transcription	Transcription of RNA	2.19e-06	SLC3A1,DBP,NLRC5,CHD3,KLF10,CCL3L3,ONECUT1,PPARG,LCP2,UXT,GRHL3,PFN1,CDKN1A,ZFP36,CDH1,FXYD1,MIF,NFIL3,TXNIP,CD74,IL1B,CXCL10,DYRK1B,SOCS2,SPI1,CITED2,NR0B2,CRY1,PPARD,Tmsb4x (includes others),IL18,CAV1,GNAS,SGK1,GBP6,ATF7,Hamp/Hamp2,CKS1B,IFI16,RORC	40
Immunological Disease	allergy	Allergy	2.21e-06	CTSV,IL1B,IFI30,CD74,MYL9,FCER1G,SOCS2,SPI1,PPARG,C3AR1,LCP2,IL18,ZFP36,Ly6a (includes others),RORC,AHCY	16
Gastrointestinal Disease, Inflammatory Disease	gastroenteritis	Gastroenteritis	2.26e-06	APOA4,IL1B,CXCL10,FGA,WIPF1,CCL3L3,PPARG,LCN2,IL18,CAV1,TRIO,HSD11B1,CDH1,RORC,NFIL3	15
Cell Death and Survival	cell death	Cell death	2.32e-06	CAMK2B,TAGLN2,CTSV,G6PC,FCER1G,CHKA,C3AR1,SAA1,LCP2,UXT,ZFP36,Saa3,TXNIP,CD74,IL1B,CXCL10,FGA,SOCS2,CAMK1D,SPI1,LCN2,CITED2,PPARD,IL18,SGK1,ZNF385A,ATF7,APOA1,IFI16,CTH,PLA2G16,HSPD1,MTHFR,WIPF1,KLF10,CCL3L3,PPARG,RGS16,GJB2,CYP2B6,PFN1,CDKN1A,IGFBP3,CDH1,GLS2,HSP90AA1,MIF,NFIL3,PDCD10,UCP2,Snrpg,NR0B2,PHLDA1,GRK5,CAV1,DYNLT1,GNAS,Irgm1,RORC,BCAP31	60
Digestive System Development and Function, Hepatic System Development and Function, Organ Morphology, Organismal Development	morphology	Morphology of liver	2.33e-06	SERPINA12,PLA2G16,G6PC,FGA,SPI1,CNOT3,PPARG,BHMT,CAV1,GNAS,CDKN1A,APOA1,ATF7,MIF	14
Cell Death and Survival	apoptosis	Apoptosis of hematopoietic cells	2.41e-06	IL18,GRK5,GNAS,PFN1,IL1B,CDKN1A,ATF7,SPI1,CCL3L3,RORC,LCN2	11
Cancer, Organismal Injury and Abnormalities	growth	Growth of malignant tumor	2.42e-06	CBLL1,TXNIP,IL1B,SPI1,PPARG,LCN2,C3AR1,IL18,CAV1,APOA1,IGFBP3,CDH1,Ly6a (includes others),RORC,MIF,AHCY	16
Cellular Development, Cellular Growth and Proliferation, Hematological System Development and Function, Lymphoid Tissue Structure and Development	proliferation	Proliferation of lymphocytes	2.62e-06	TXNIP,FTL,CD74,IL1B,HSPD1,FCER1G,WIPF1,SPI1,PPARG,LCP2,CAV1,IL18,Irgm1,CDKN1A,APOA1,CDH1,Ly6a (includes others),IFI16,RORC,CTH,MIF,NFIL3	22
Cellular Function and Maintenance, Hematological System Development and Function	function	Function of lymphocytes	2.64e-06	TXNIP,IL1B,CD74,CXCL10,NLRC5,HSPD1,KLF10,FCER1G,WIPF1,RGS16,C3AR1,IL18,RORC	13
Metabolic Disease	amyloidosis	Amyloidosis	2.65e-06	CAMK2B,APOA4,CTSV,CD74,IL1B,CXCL10,HSPD1,FGA,MTHFR,PPARG,LCN2,SAA1,CAV1,CD68,TRIO,APOA1,IGFBP3,HSD11B1,MIF	19
Cellular Function and Maintenance	homeostasis	Lymphocyte homeostasis	2.65e-06	RSAD2,CD74,IL1B,CXCL10,HSPD1,KLF10,FCER1G,SOCS2,SPI1,PPARG,C3AR1,NR0B2,LCP2,IL18,CDKN1A,RORC,HSP90AA1,MIF,NFIL3	19
Cell-To-Cell Signaling and Interaction, Cellular Movement, Hematological System Development and Function, Immune Cell Trafficking, Inflammatory Response	recruitment	Recruitment of phagocytes	2.69e-06	UCP2,IL18,CAV1,CD74,IL1B,CXCL10,APOA1,CCL3L3,PPARG,MIF,LCN2,C3AR1	12
Lipid Metabolism, Molecular Transport, Small Molecule Biochemistry	quantity	Quantity of steroid hormone	2.73e-06	GRK5,IL18,CYP3A7,IL1B,SGK1,HSD11B1,PPARG,MIF,CRY1	9
Cell Signaling, Molecular Transport, Small Molecule Biochemistry	release	Release of nitric oxide	2.79e-06	IL18,CAV1,IL1B,APOA1,IGFBP3,PPARG,MIF	7
Organismal Development	mass	Mass of organism	3.03e-06	UCP2,IL1B,SOCS2,PPARG,LCN2,NR0B2,PPARD,IL18,CAV1,CDKN1A,APOA1,IGFBP3,ZFP36,GPD2	14
Infectious Diseases	replication	Replication of RNA virus	3.06e-06	EIF4EBP2,CAMK2B,CBLL1,RSAD2,TXNIP,IL1B,CYP17A1,CXCL10,NLRC5,HSPD1,SOCS2,CCL3L3,IL18,GRK5,CAV1,SGK1,HSP90AA1	17
Molecular Transport	transport	Transport of metal	3.09e-06	CAMK2B,FTL,IL1B,CXCL10,IL22RA1,SLC10A2,CCL3L3,PPARG,LCN2,CAV1,GNAS,SGK1,Hamp/Hamp2,FXYD1,MIF	15
Lipid Metabolism, Molecular Transport, Small Molecule Biochemistry	abnormal quantity	Abnormal quantity of lipid	3.15e-06	PPARD,CAV1,TXNIP,GRHL3,FCER1G,HSD11B1,SLC10A2,BHMT,NR0B2	9
Inflammatory Disease	chronic inflammatory disorder	Chronic inflammatory disorder	3.24e-06	CYP3A7,HSPD1,MTHFR,PPARG,C3AR1,SAA1,CYP2B6,PRRC2A,CD68,TRIO,CDKN1A,ZFP36,CDH1,HSD11B1,MIF,Saa3,CD74,IL1B,CXCL10,FGA,SLC10A2,BHMT,LCN2,IL18,GRK5,GBP6,APOA1,RORC	28
Cell Death and Survival, Organismal Injury and Abnormalities	necrosis	Necrosis of vascular endothelial cells	3.31e-06	UCP2,PPARD,IL18,CAV1,IL1B,HSPD1,IGFBP3,PPARG	8
Cellular Development, Cellular Growth and Proliferation	proliferation	Proliferation of prostate cancer cell lines	3.42e-06	IL1B,CD74,AQP8,PPARG,PPARD,CAV1,UXT,CDKN1A,IGFBP3,CDH1,IFI16,MIF,PDCD10	13
Cell-mediated Immune Response, Cellular Development, Cellular Function and Maintenance, Cellular Growth and Proliferation, Embryonic Development, Hematological System Development and Function, Hematopoiesis, Lymphoid Tissue Structure and Development, Organ Development, Organismal Development, Tissue Development	development	T cell development	3.45e-06	RSAD2,CD74,IL1B,CXCL10,HSPD1,KLF10,FCER1G,SOCS2,SPI1,PPARG,C3AR1,NR0B2,LCP2,IL18,CDKN1A,RORC,HSP90AA1,MIF	18
Cell-To-Cell Signaling and Interaction, Hematological System Development and Function, Immune Cell Trafficking, Inflammatory Response	adhesion	Adhesion of phagocytes	3.64e-06	Irgm1,IL1B,APOA1,FGA,SPI1,CDH1,PPARG,MIF,LIPG	9
Cellular Movement, Hematological System Development and Function	mobilization	Mobilization of myeloid cells	3.68e-06	IL1B,CXCL10,CCL3L3,LCN2,C3AR1	5
Cellular Development, Tissue Development	differentiation	Differentiation of epithelial tissue	3.73e-06	TAGLN2,CTSV,TXNIP,IL1B,CXCL10,IL22RA1,PPARG,PPARD,CAV1,GRHL3,UXT,CDKN1A,IGFBP3,ZFP36,CDH1	15
Cell Death and Survival	cell death	Cell death of immune cells	3.76e-06	CD74,IL1B,CXCL10,G6PC,FCER1G,WIPF1,SPI1,PPARG,LCN2,C3AR1,CAV1,IL18,GRK5,GNAS,Irgm1,CDKN1A,RORC,MIF,NFIL3,Saa3	20
Cell Morphology, Connective Tissue Development and Function, Tissue Morphology	morphology	Morphology of adipocytes	3.82e-06	PPARD,SERPINA12,CAV1,PLA2G16,CDKN1A,Ly6a (includes others),CNOT3,PPARG,BHMT	9
Amino Acid Metabolism	abnormal quantity	Abnormal quantity of amino acids	3.86e-06	CAV1,SLC16A2,MTHFR,CTH,BHMT,GPD2	6
Molecular Transport	quantity	Quantity of metal	3.91e-06	TXNIP,FTL,IL1B,CXCL10,IL22RA1,FCER1G,CCL3L3,LCN2,C3AR1,SAA1,LCP2,GRK5,CAV1,GNAS,SGK1,Hamp/Hamp2,HSP90AA1	17
Humoral Immune Response, Protein Synthesis	production	Production of antibody	3.93e-06	Cxcl9,RSAD2,CD74,CXCL10,FCER1G,WIPF1,SPI1,PPARG,C3AR1,CDKN1A,Ly6a (includes others),MIF,NFIL3	13
Neurological Disease	movement disorder	Movement Disorders	3.98e-06	CAMK2B,APOA4,CTSV,FTL,DBP,G6PC,PPARG,PFN1,CD68,NDUFA7,TRIO,HSP90AA1,AHCY,MT-ATP6,CWF19L1,CD74,IL1B,LCN2,ETNPPL,BAIAP2,Tmsb4x (includes others),IL18,GRK5,CAV1,GNAS,DYNLT1,SGK1,BCAP31	28
Cancer, Cellular Development, Cellular Growth and Proliferation, Organismal Injury and Abnormalities, Tumor Morphology	proliferation	Proliferation of tumor cells	4.1e-06	CBLL1,CTSV,TXNIP,IL1B,SPI1,PPARG,LCN2,IL18,CAV1,CDKN1A,IGFBP3,ZFP36,CDH1,RORC,MIF,AHCY	16
Hematological System Development and Function, Immune Cell Trafficking, Inflammatory Response, Tissue Development	accumulation	Accumulation of leukocytes	4.17e-06	PPARD,Cxcl9,IL18,PFN1,IL1B,CXCL10,APOA1,CCL3L3,RORC,MIF,LCN2,RGS16	12
Cellular Movement	invasion	Invasion of cells	4.18e-06	TAGLN2,CTSV,CD74,IL1B,PLA2G16,CXCL10,DYRK1B,SPI1,AQP8,PPARG,LCN2,PPARD,SAA1,CAV1,IL18,GNAS,TRIO,CDKN1A,CDH1,ZFP36,HSP90AA1,MIF,INSIG2,AHCY	24
Cell Death and Survival	apoptosis	Apoptosis of heart cell lines	4.27e-06	CAV1,IL18,TXNIP,PPARG,LCN2	5
Cell-To-Cell Signaling and Interaction, Cellular Movement, Hematological System Development and Function, Immune Cell Trafficking, Inflammatory Response	recruitment	Recruitment of neutrophils	4.6e-06	IL18,CAV1,IL1B,CXCL10,APOA1,CCL3L3,PPARG,MIF,LCN2,C3AR1	10
Free Radical Scavenging, Molecular Transport	quantity	Quantity of reactive oxygen species	4.78e-06	UCP2,IL18,TXNIP,PFN1,IL1B,DYRK1B,CDKN1A,GLS2,LCN2,CITED2	10
Connective Tissue Development and Function, Tissue Morphology	quantity	Quantity of connective tissue	4.88e-06	UCP2,APOA4,CTSV,KLF10,PPARG,CNOT3,LCN2,C3AR1,PPARD,CAV1,IL18,GNAS,CDKN1A,ZNF385A,IGFBP3,HSD11B1,Ly6a (includes others),NFIL3,GPD2	19
Lipid Metabolism, Molecular Transport, Small Molecule Biochemistry	efflux	Efflux of lipid	4.93e-06	SAA1,APOA4,CAV1,IL1B,APOA1,SLC10A2,PPARG,LIPG	8
Free Radical Scavenging	metabolism	Metabolism of reactive oxygen species	4.96e-06	UCP2,APOA4,TXNIP,FTL,IL1B,SPI1,PPARG,C3AR1,PPARD,LCP2,CAV1,IL18,GNAS,CDKN1A,APOA1,CTH,MIF	17
Cancer, Cell Death and Survival, Organismal Injury and Abnormalities, Tumor Morphology	apoptosis	Apoptosis of tumor cells	5e-06	PHLDA1,PPARD,IL18,CAV1,SGK1,CDKN1A,IGFBP3,KLF10,SPI1,CDH1,RORC,MIF	12
Cell Cycle	S phase	Entry into S phase of breast cancer cell lines	5.07e-06	IL1B,CDKN1A,CDH1,PPARG	4
Cellular Growth and Proliferation	colony formation	Colony formation of cells	5.26e-06	IL1B,PLA2G16,DYRK1B,SOCS2,SPI1,CCL3L3,PPARG,PHLDA1,PPARD,Tmsb4x (includes others),CAV1,CDKN1A,IGFBP3,CKS1B,IFI16,GLS2,MIF	17
Molecular Transport	secretion	Secretion of molecule	5.4e-06	APOA4,RSAD2,SYT1,CD74,IL1B,FGA,SLC16A2,ELOVL3,FCER1G,C3AR1,CITED2,SAA1,LCP2,SGK1,APOA1,HSD11B1,MIF,NFIL3	18
Cell-To-Cell Signaling and Interaction, Inflammatory Response	immune response	Immune response of macrophages	5.51e-06	UCP2,SAA1,IL1B,APOA1,FCER1G,SPI1,PPARG,MIF,C3AR1	9
Lipid Metabolism, Molecular Transport, Small Molecule Biochemistry	transport	Transport of steroid	5.51e-06	SAA1,APOA4,CAV1,IL1B,APOA1,SLC10A2,AQP8,PPARG,LIPG	9
Organismal Functions	energy homeostasis	Energy homeostasis	5.8e-06	UCP2,PPARD,IL18,CAV1,PPP1R3C,ELOVL3,HSD11B1,PPARG,BHMT,GPD2	10
Endocrine System Development and Function	glucose tolerance	Glucose tolerance	5.8e-06	PPARD,SERPINA12,TXNIP,GNAS,PPP1R3C,CDKN1A,HSD11B1,ONECUT1,CNOT3,PPARG,BHMT,NR0B2	12
Cardiovascular System Development and Function	development	Development of vasculature	5.91e-06	HSPD1,MTHFR,KLF10,ONECUT1,PPARG,C3AR1,GJB2,SAA1,CDKN1A,IGFBP3,CDH1,HSP90AA1,PDCD10,CBLL1,IL1B,CXCL10,FGA,SPI1,LCN2,CITED2,PPARD,Tmsb4x (includes others),IL18,CAV1,APOA1,IFI16,CTH	27
Cell Death and Survival	apoptosis	Apoptosis	5.96e-06	TAGLN2,CTSV,G6PC,FCER1G,CHKA,C3AR1,SAA1,UXT,ZFP36,TXNIP,CD74,IL1B,CXCL10,SOCS2,CAMK1D,SPI1,LCN2,CITED2,PPARD,IL18,SGK1,ZNF385A,ATF7,APOA1,IFI16,CTH,PLA2G16,HSPD1,KLF10,CCL3L3,PPARG,PFN1,CDKN1A,IGFBP3,CDH1,GLS2,HSP90AA1,MIF,NFIL3,PDCD10,UCP2,NR0B2,PHLDA1,GRK5,CAV1,GNAS,Irgm1,RORC,BCAP31	49
Lipid Metabolism, Molecular Transport, Small Molecule Biochemistry	transport	Transport of lipid	6.17e-06	SAA1,APOA4,CAV1,IL1B,GOT2,APOA1,SLC10A2,CHKA,AQP8,PPARG,LIPG	11
Cellular Function and Maintenance, Hematological System Development and Function	function	Function of myeloid cells	6.25e-06	UCP2,IL18,CAV1,IL1B,CXCL10,FCER1G,ZFP36,PPARG,MIF,C3AR1	10
Neurological Disease, Organismal Injury and Abnormalities, Psychological Disorders	disorder of basal ganglia	Disorder of basal ganglia	6.33e-06	MT-ATP6,CAMK2B,APOA4,FTL,CD74,IL1B,DBP,G6PC,PPARG,ETNPPL,BAIAP2,Tmsb4x (includes others),CAV1,GNAS,DYNLT1,PFN1,SGK1,CD68,TRIO,NDUFA7,HSP90AA1,AHCY	22
Immunological Disease	immediate hypersensitivity	Immediate hypersensitivity	6.38e-06	CTSV,IFI30,CD74,MYL9,FCER1G,SOCS2,SPI1,PPARG,C3AR1,LCP2,ZFP36,Ly6a (includes others),AHCY	13
Cellular Movement	infiltration	Infiltration by myeloid cells	6.38e-06	IL1B,CXCL10,FCER1G,SPI1,LCN2,C3AR1,GJB2,SAA1,IL18,CAV1,SGK1,APOA1,MIF	13
Cell-mediated Immune Response, Cellular Development, Cellular Function and Maintenance, Cellular Growth and Proliferation, Embryonic Development, Hematological System Development and Function, Hematopoiesis, Lymphoid Tissue Structure and Development, Organ Development, Organismal Development, Tissue Development	differentiation	Differentiation of helper T lymphocytes	6.49e-06	RSAD2,IL18,IL1B,HSPD1,SOCS2,KLF10,RORC,PPARG,C3AR1,NR0B2	10
Cell-To-Cell Signaling and Interaction, Cellular Movement	recruitment	Recruitment of cells	6.55e-06	UCP2,Cxcl9,IL1B,CD74,CXCL10,CCL3L3,PPARG,LCN2,C3AR1,IL18,CAV1,APOA1,MIF,PDCD10	14
Digestive System Development and Function, Gastrointestinal Disease, Hepatic System Development and Function, Hepatic System Disease, Organ Morphology, Organismal Development, Organismal Injury and Abnormalities	abnormal morphology	Abnormal morphology of liver	6.59e-06	PLA2G16,CDKN1A,APOA1,G6PC,ATF7,FGA,SPI1,CNOT3,PPARG,BHMT,MIF	11
Cellular Function and Maintenance	function	Function of antigen presenting cells	6.59e-06	UCP2,IL18,CAV1,IFI30,IL1B,CD74,CXCL10,FCER1G,ZFP36,PPARG,HSP90AA1	11
Cell-To-Cell Signaling and Interaction, Hematological System Development and Function, Immune Cell Trafficking, Inflammatory Response	activation	Activation of phagocytes	6.71e-06	IL1B,CXCL10,HSPD1,FCER1G,LCN2,SAA1,LCP2,IL18,APOA1,HSD11B1,Hamp/Hamp2,MIF,NFIL3,Saa3	14
Digestive System Development and Function	ingestion	Ingestion by mice	6.73e-06	PPARD,APOA4,IL18,CAV1,IL1B,CDKN1A,G6PC,HSD11B1,CCL3L3,PPARG	10
Cell-To-Cell Signaling and Interaction, Cellular Function and Maintenance, Hematological System Development and Function, Inflammatory Response	phagocytosis	Phagocytosis by macrophages	6.8e-06	UCP2,SAA1,IL1B,FCER1G,SPI1,PPARG,MIF,C3AR1	8
Cellular Movement, Hematological System Development and Function, Immune Cell Trafficking, Inflammatory Response	cellular infiltration	Cellular infiltration by phagocytes	7.1e-06	GJB2,SAA1,IL18,CAV1,IL1B,SGK1,CXCL10,APOA1,FCER1G,MIF,LCN2,C3AR1	12
Gastrointestinal Disease, Inflammatory Disease, Inflammatory Response, Organismal Injury and Abnormalities	colitis	Colitis	7.27e-06	APOA4,IL1B,CXCL10,FGA,WIPF1,PPARG,LCN2,IL18,TRIO,HSD11B1,CDH1,RORC,NFIL3	13
Cell-To-Cell Signaling and Interaction, Cellular Movement	recruitment	Recruitment of myeloid cells	7.31e-06	UCP2,IL18,CAV1,CD74,IL1B,CXCL10,APOA1,CCL3L3,PPARG,MIF,LCN2,C3AR1	12
Cell-To-Cell Signaling and Interaction, Hematological System Development and Function	activation	Activation of blood cells	7.39e-06	TXNIP,CD74,IL1B,CXCL10,HSPD1,FCER1G,SOCS2,LCN2,C3AR1,CRY1,SAA1,LCP2,IL18,CDKN1A,APOA1,HSD11B1,Hamp/Hamp2,RORC,MIF,NFIL3,Saa3	21
Cellular Development, Skeletal and Muscular System Development and Function, Tissue Development	differentiation	Differentiation of myoblasts	7.94e-06	PPARD,Cxcl9,IL18,IL1B,CXCL10,CDKN1A,IGFBP3,PPARG	8
Connective Tissue Development and Function, Skeletal and Muscular System Development and Function, Tissue Morphology	quantity	Quantity of osteoclasts	7.94e-06	PPARD,CTSV,CAV1,GNAS,HSD11B1,Ly6a (includes others),CNOT3,C3AR1	8
Protein Synthesis	quantity	Quantity of hdl cholesterol in blood	8.05e-06	APOA4,APOA1,HSD11B1,BHMT,LIPG,NR0B2	6
Cell-To-Cell Signaling and Interaction	adhesion	Adhesion of myeloid cells	8.14e-06	IL18,Irgm1,IL1B,APOA1,FGA,SPI1,PPARG,MIF,LIPG	9
Cellular Development, Cellular Growth and Proliferation, Connective Tissue Development and Function, Skeletal and Muscular System Development and Function, Tissue Development	formation	Formation of osteoclasts	8.35e-06	PPARD,IL18,CAV1,TXNIP,IL1B,CCL3L3,CNOT3,MIF	8
Cell-To-Cell Signaling and Interaction, Hematological System Development and Function, Immune Cell Trafficking, Inflammatory Response	activation	Activation of leukocytes	8.35e-06	TXNIP,CD74,IL1B,CXCL10,HSPD1,FCER1G,SOCS2,LCN2,C3AR1,CRY1,SAA1,LCP2,IL18,CDKN1A,APOA1,HSD11B1,Hamp/Hamp2,MIF,NFIL3,Saa3	20
Cell-To-Cell Signaling and Interaction, Hematological System Development and Function, Inflammatory Response	binding	Binding of professional phagocytic cells	8.69e-06	Irgm1,IL1B,CXCL10,APOA1,FGA,SPI1,CDH1,PPARG,MIF,LIPG	10
Cell-To-Cell Signaling and Interaction, Cellular Movement, Hematological System Development and Function, Immune Cell Trafficking	recruitment	Recruitment of leukocytes	9.37e-06	UCP2,Cxcl9,IL1B,CD74,CXCL10,CCL3L3,PPARG,LCN2,C3AR1,IL18,CAV1,APOA1,MIF	13
Cell Death and Survival	cell death	Cell death of colorectal cancer cell lines	9.42e-06	PPARD,IL18,IL1B,UXT,SGK1,HSPD1,CDKN1A,IGFBP3,CDH1,GLS2,PPARG,MIF	12
Cell Morphology, Connective Tissue Development and Function, Connective Tissue Disorders, Organismal Injury and Abnormalities, Tissue Morphology	abnormal morphology	Abnormal morphology of adipocytes	9.52e-06	PPARD,SERPINA12,CAV1,Ly6a (includes others),PPARG	5
Lipid Metabolism, Molecular Transport, Small Molecule Biochemistry	concentration	Concentration of phospholipid	9.67e-06	SAA1,CAV1,TXNIP,IL1B,APOA1,FCER1G,CHKA,PPARG,BHMT,LIPG	10
Cellular Development, Cellular Growth and Proliferation, Hematological System Development and Function, Lymphoid Tissue Structure and Development	proliferation	NK cell proliferation	1.02e-05	LCP2,IL18,IL1B,APOA1,SPI1,RORC,PPARG,NFIL3	8
Lipid Metabolism, Small Molecule Biochemistry	lipolysis	Lipolysis	1.03e-05	EIF4EBP2,CAV1,IL1B,PLA2G16,APOA1,PPARG,LIPG	7
Connective Tissue Disorders, Immunological Disease, Inflammatory Disease, Inflammatory Response, Organismal Injury and Abnormalities, Skeletal and Muscular Disorders	juvenile rheumatoid arthritis	Juvenile rheumatoid arthritis	1.07e-05	IL1B,CD74,CD68,TRIO,APOA1,MTHFR,ZFP36,CDH1,PPARG,MIF	10
Digestive System Development and Function, Hepatic System Development and Function, Organ Morphology, Organismal Development	mass	Mass of liver	1.12e-05	SERPINA12,CAV1,GNAS,APOA1,G6PC,SPI1,PPARG,BHMT	8
Energy Production, Lipid Metabolism, Small Molecule Biochemistry	oxidation	Oxidation of fatty acid	1.13e-05	UCP2,PPARD,GOT2,APOA1,HACL1,HSD11B1,PPARG,RGS16,NR0B2	9
Organismal Functions	thermoregulation	Thermoregulation	1.13e-05	UCP2,GRK5,CAV1,IL1B,ELOVL3,PPARG,BHMT,Ces1b/Ces1c,GPD2	9
Cell-To-Cell Signaling and Interaction, Hematological System Development and Function	activation	Activation of myeloid cells	1.14e-05	IL1B,CXCL10,HSPD1,FCER1G,LCN2,SAA1,LCP2,IL18,HSD11B1,Hamp/Hamp2,MIF,NFIL3,Saa3	13
Lipid Metabolism, Molecular Transport, Small Molecule Biochemistry	accumulation	Accumulation of triacylglycerol	1.16e-05	PPARD,IL1B,CD74,HSD11B1,MIF,INSIG2,NR0B2	7
Infectious Diseases	infection	Bacterial Infections	1.19e-05	UCP2,Cxcl9,IL1B,IFI30,CXCL10,C1QB,FCER1G,CCL3L3,LCN2,IL18,CAV1,Irgm1,ZFP36,RORC,MIF	15
Humoral Immune Response, Protein Synthesis	quantity	Quantity of immunoglobulin	1.2e-05	Cxcl9,RSAD2,CD74,CXCL10,CDKN1A,FCER1G,WIPF1,SPI1,Ly6a (includes others),PPARG,NFIL3,C3AR1	12
Cellular Movement, Hematological System Development and Function	mobilization	Mobilization of blood cells	1.22e-05	IL1B,PFN1,CXCL10,CCL3L3,LCN2,C3AR1	6
Organismal Injury and Abnormalities, Tissue Morphology	size	Size of lesion	1.23e-05	UCP2,APOA4,CTSV,IL1B,FCER1G,LCN2,PPARD,IL18,CAV1,CDKN1A,APOA1,CDH1,MIF	13
Cellular Movement, Hematological System Development and Function, Immune Cell Trafficking	transmigration	Transmigration of leukocytes	1.24e-05	CTSV,CAV1,IL1B,CXCL10,TRIO,CCL3L3,PPARG,MIF	8
Lipid Metabolism, Molecular Transport, Small Molecule Biochemistry	reverse cholesterol transport	Reverse cholesterol transport	1.25e-05	APOA4,IL1B,APOA1,LIPG	4
Cellular Function and Maintenance, Hematological System Development and Function	function	Function of T lymphocytes	1.27e-05	IL18,CD74,CXCL10,NLRC5,HSPD1,FCER1G,KLF10,WIPF1,RORC,RGS16,C3AR1	11
Free Radical Scavenging	synthesis	Synthesis of reactive oxygen species	1.27e-05	UCP2,TXNIP,FTL,IL1B,SPI1,PPARG,C3AR1,PPARD,LCP2,CAV1,IL18,GNAS,CDKN1A,APOA1,CTH,MIF	16
Cell-mediated Immune Response, Cellular Development, Cellular Function and Maintenance, Cellular Growth and Proliferation, Embryonic Development, Hematological System Development and Function, Hematopoiesis, Lymphoid Tissue Structure and Development, Organ Development, Organismal Development, Tissue Development	differentiation	Differentiation of T lymphocytes	1.28e-05	RSAD2,IL1B,CD74,HSPD1,KLF10,SOCS2,SPI1,PPARG,C3AR1,NR0B2,LCP2,IL18,RORC,HSP90AA1	14
Cellular Development, Cellular Growth and Proliferation, Connective Tissue Development and Function, Tissue Development	development	Development of connective tissue cells	1.35e-05	PPARD,IL18,CAV1,TXNIP,IL1B,CDKN1A,WIPF1,CCL3L3,CNOT3,PPARG,MIF	11
Free Radical Scavenging	generation	Generation of reactive oxygen species	1.41e-05	UCP2,PPARD,IL18,CAV1,TXNIP,IL1B,CDKN1A,APOA1,MIF,C3AR1	10
Energy Production	consumption	Consumption of oxygen	1.44e-05	UCP2,IL18,CAV1,GNAS,IL1B,PLA2G16,ELOVL3,CNOT3,GPD2	9
Cell Death and Survival	apoptosis	Apoptosis of macrophages	1.47e-05	IL18,IL1B,CDKN1A,PPARG,MIF,LCN2,C3AR1	7
Cell-To-Cell Signaling and Interaction	binding	Binding of myeloid cells	1.51e-05	IL18,Irgm1,IL1B,CXCL10,APOA1,FGA,SPI1,PPARG,MIF,LIPG	10
Skeletal and Muscular System Development and Function	quantity	Quantity of bone	1.51e-05	PPARD,CTSV,CAV1,GNAS,CD68,KLF10,HSD11B1,Ly6a (includes others),CNOT3,PPARG,C3AR1	11
Reproductive System Development and Function	decidualization	Decidualization	1.52e-05	PPARD,CTSV,IL1B,CDH1,CITED2	5
Cancer, Cellular Development, Cellular Growth and Proliferation, Organismal Injury and Abnormalities, Tumor Morphology	proliferation	Proliferation of cancer cells	1.6e-05	CBLL1,TXNIP,IL1B,SPI1,PPARG,LCN2,IL18,CAV1,IGFBP3,CDH1,RORC,MIF,AHCY	13
Connective Tissue Development and Function, Tissue Development	growth	Growth of connective tissue	1.62e-05	CTSV,TXNIP,CD74,IL1B,IFI30,KLF10,SPI1,PPARG,CITED2,PPARD,SAA1,CAV1,IL18,GRHL3,CDKN1A,IGFBP3,CDH1,ZFP36,MIF	19
Cell-To-Cell Signaling and Interaction	binding	Binding of colorectal cancer cell lines	1.66e-05	PPARD,PHLDA1,IL18,IL1B,CXCL10,CDH1	6
Cellular Movement, Hematological System Development and Function, Immune Cell Trafficking	cell movement	Cell movement of natural killer cells	1.66e-05	LCP2,IL18,GNAS,CXCL10,APOA1,CCL3L3	6
Cardiovascular System Development and Function, Organ Development, Organ Morphology	contractility	Contractility of heart ventricle	1.66e-05	CTSV,IL18,CAV1,TXNIP,APOA1,CNOT3	6
Cellular Growth and Proliferation, Connective Tissue Development and Function, Tissue Development	proliferation	Proliferation of connective tissue cells	1.66e-05	CTSV,TXNIP,CD74,IL1B,IFI30,KLF10,PPARG,CITED2,PPARD,SAA1,CAV1,IL18,GRHL3,CDKN1A,IGFBP3,CDH1,ZFP36,MIF	18
Cell-To-Cell Signaling and Interaction, Hematological System Development and Function	interaction	Interaction of mononuclear leukocytes	1.67e-05	LCP2,SAA1,IL1B,CXCL10,APOA1,Ly6a (includes others),PPARG,MIF,RGS16,LIPG	10
Cell Morphology, Lymphoid Tissue Structure and Development	morphology	Morphology of lymphatic system cells	1.7e-05	LCP2,IL18,TXNIP,CD74,CDKN1A,ZNF385A,ATF7,FCER1G,SPI1,Ly6a (includes others),NFIL3	11
Carbohydrate Metabolism, Cellular Function and Maintenance, Small Molecule Biochemistry	homeostasis	Homeostasis of D-glucose	1.78e-05	CAV1,TXNIP,GNAS,PPP1R3C,PLA2G16,G6PC,IGFBP3,HSD11B1,PPARG,CRY1	10
Cellular Compromise, Hypersensitivity Response, Inflammatory Response	degranulation	Degranulation of mast cells	1.79e-05	LCP2,GRK5,IL1B,FCER1G,WIPF1,HSD11B1,CCL3L3,C3AR1	8
Cell Death and Survival	apoptosis	Apoptosis of leukocytes	1.82e-05	IL1B,G6PC,FCER1G,SPI1,PPARG,LCN2,C3AR1,IL18,GRK5,CAV1,Irgm1,GNAS,CDKN1A,RORC,MIF	15
Cell Death and Survival	cell viability	Cell viability	1.9e-05	CAMK2B,Cxcl9,HSPD1,MTHFR,WIPF1,FCER1G,CHKA,PPARG,CDKN1A,IGFBP3,ZFP36,CDH1,MIF,NFIL3,Saa3,TXNIP,CD74,IL1B,CXCL10,DYRK1B,SOCS2,LCN2,PPARD,IL18,CAV1,SGK1,CKS1B,RORC,CTH,BCAP31	30
Cardiovascular Disease, Organismal Injury and Abnormalities	atherogenesis	Atherogenesis	1.92e-05	PFN1,CXCL10,APOA1,ZFP36,CCL3L3,LIPG	6
Cellular Development, Cellular Growth and Proliferation, Organ Development, Renal and Urological System Development and Function	proliferation	Proliferation of kidney cells	1.92e-05	IL1B,CXCL10,CDKN1A,FCER1G,CDH1,LCN2	6
Cellular Function and Maintenance	function	Function of phagocytes	1.96e-05	UCP2,IL18,CAV1,IL1B,CXCL10,FCER1G,ZFP36,PPARG,HSP90AA1,MIF,LCN2	11
Cellular Movement, Hematological System Development and Function, Immune Cell Trafficking, Inflammatory Response	cellular infiltration	Infiltration by neutrophils	2.02e-05	GJB2,IL18,IL1B,SGK1,CXCL10,APOA1,FCER1G,LCN2,C3AR1	9
Lipid Metabolism, Molecular Transport, Small Molecule Biochemistry	efflux	Efflux of cholesterol	2.06e-05	SAA1,APOA4,CAV1,IL1B,APOA1,PPARG,LIPG	7
Connective Tissue Disorders, Immunological Disease, Inflammatory Disease, Inflammatory Response, Organismal Injury and Abnormalities, Skeletal and Muscular Disorders	rheumatoid arthritis	Rheumatoid arthritis	2.11e-05	CD74,IL1B,CXCL10,HSPD1,MTHFR,PPARG,BHMT,C3AR1,SAA1,IL18,CYP2B6,GBP6,PRRC2A,CD68,TRIO,APOA1,CDH1,ZFP36,RORC,MIF,Saa3	21
Cellular Movement, Hematological System Development and Function, Hypersensitivity Response, Immune Cell Trafficking	cell movement	Cell movement of eosinophils	2.17e-05	Cxcl9,IL18,IL1B,CXCL10,IGFBP3,CCL3L3,PPARG	7
Hematological System Development and Function, Tissue Development	accumulation	Accumulation of myeloid cells	2.17e-05	Cxcl9,IL18,PFN1,IL1B,CXCL10,APOA1,CCL3L3,MIF,LCN2	9
Organ Morphology	abnormal morphology	Abnormal morphology of gland	2.24e-05	CTSV,CAV1,CDKN1A,APOA1,IGFBP3,ELOVL3,WIPF1,HSD11B1,ONECUT1,PPARG,C3AR1,CITED2	12
Organ Morphology, Organismal Development	mass	Mass of genitourinary system	2.29e-05	PPARD,SERPINA12,CAV1,GNAS,PLA2G16,CDKN1A,G6PC,AQP8,PPARG,C3AR1,NR0B2,GPD2	12
Nucleic Acid Metabolism, Small Molecule Biochemistry	metabolism	Metabolism of nucleoside triphosphate	2.33e-05	MT-ATP6,UCP2,CAV1,TXNIP,CLPX,HSPD1,GLS2,Atp5k	8
Neurological Disease, Organismal Injury and Abnormalities	epileptic seizure	Epileptic seizure	2.42e-05	BAIAP2,IL1B,C1QB,CDKN1A,ZFP36,KLF10,NFIL3,RGS16,CITED2	9
Cell Death and Survival	survival	Cell survival	2.44e-05	CAMK2B,Cxcl9,HSPD1,MTHFR,WIPF1,FCER1G,CHKA,PPARG,CDKN1A,IGFBP3,ZFP36,CDH1,MIF,NFIL3,Saa3,UCP2,TXNIP,CD74,IL1B,CXCL10,DYRK1B,SOCS2,LCN2,PPARD,IL18,CAV1,SGK1,CKS1B,RORC,CTH,BCAP31	31
Cell Death and Survival, Organismal Injury and Abnormalities	apoptosis	Apoptosis of endothelial cells	2.51e-05	UCP2,IL18,CAV1,CD74,IL1B,HSPD1,CDKN1A,PPARG,MIF	9
Cellular Development, Connective Tissue Development and Function, Tissue Development	differentiation	Differentiation of adipocytes	2.52e-05	PPARD,GRK5,IL1B,TRIO,ZNF385A,ZFP36,HSD11B1,IFI16,RORC,SCAND1,PPARG	11
Hematological System Development and Function, Tissue Development	homeostasis	Homeostasis of blood	2.55e-05	CAV1,TXNIP,GNAS,G6PC,MTHFR,GPD2	6
Endocrine System Disorders, Gastrointestinal Disease, Hepatic System Disease, Metabolic Disease, Organismal Injury and Abnormalities	insulin resistance	Insulin resistance of liver	2.58e-05	PPARD,PPARG,C3AR1,NR0B2	4
Lipid Metabolism, Small Molecule Biochemistry	synthesis	Synthesis of fatty acid	2.66e-05	PPARD,IL18,APOA4,CAV1,IL1B,CD74,ACSS2,ELOVL3,FCER1G,PPARG,MIF,INSIG2	12
Gene Expression	transcription	Transcription of DNA	2.68e-05	DBP,NLRC5,CHD3,KLF10,CCL3L3,ONECUT1,PPARG,UXT,GRHL3,PFN1,ZFP36,CDH1,NFIL3,TXNIP,CD74,IL1B,CXCL10,DYRK1B,SPI1,CITED2,NR0B2,CRY1,PPARD,Tmsb4x (includes others),IL18,CAV1,GNAS,GBP6,ATF7,Hamp/Hamp2,CKS1B,IFI16,RORC	33
Cellular Development, Cellular Growth and Proliferation, Organ Development, Skeletal and Muscular System Development and Function, Tissue Development	proliferation	Proliferation of smooth muscle cells	2.73e-05	PPARD,IL18,CAV1,GNAS,IL1B,HSPD1,CDKN1A,IGFBP3,PPARG,MIF,C3AR1	11
Cellular Movement, Hematological System Development and Function, Immune Cell Trafficking, Inflammatory Response	migration	Migration of dendritic cells	2.83e-05	IL18,IL1B,CD74,CXCL10,APOA1,CDH1,CCL3L3	7
Neurological Disease	neurological signs	Neurological signs	2.9e-05	CAMK2B,APOA4,DBP,G6PC,PPARG,ETNPPL,BAIAP2,Tmsb4x (includes others),CAV1,CYP2B6,DYNLT1,PFN1,SGK1,CD68,TRIO,NDUFA7,APOA1,HSP90AA1,AHCY	19
Cell-To-Cell Signaling and Interaction, Hematological System Development and Function, Inflammatory Response	immune response	Immune response of neutrophils	2.92e-05	SAA1,IL18,CXCL10,G6PC,FCER1G,LCN2	6
Cellular Development, Cellular Growth and Proliferation	cell proliferation	Cell proliferation of breast cancer cell lines	2.93e-05	CBLL1,IL1B,CXCL10,CHKA,PPARG,RGS16,PPARD,CAV1,GNAS,PFN1,CDKN1A,IGFBP3,ZFP36,CDH1,AHCY	15
Cellular Compromise, Inflammatory Response	degranulation	Degranulation of cells	2.94e-05	LCP2,GRK5,IL1B,SGK1,FCER1G,WIPF1,HSD11B1,CDH1,CCL3L3,C3AR1	10
Cancer, Organismal Injury and Abnormalities	precancerous condition	Precancerous condition	2.98e-05	PMVK,IL1B,CDKN1A,TRIO,IGFBP3,CDH1,BHMT	7
Cell Death and Survival	apoptosis	Apoptosis of phagocytes	3e-05	IL18,IL1B,CDKN1A,G6PC,FCER1G,PPARG,MIF,LCN2,C3AR1	9
Protein Synthesis	polymerization	Polymerization of protein	3.02e-05	SYT1,CD74,GCHFR,FGA,FCER1G,WIPF1,LCP2,CAV1,PFN1,ACMSD,HACL1,CDH1,CTH,IVD	14
Reproductive System Development and Function	decidualization	Decidualization of uterus	3.03e-05	PPARD,CTSV,CDH1,CITED2	4
Cellular Movement, Hematological System Development and Function, Immune Cell Trafficking	mobilization	Mobilization of granulocytes	3.03e-05	IL1B,CCL3L3,LCN2,C3AR1	4
Connective Tissue Development and Function, Tissue Morphology	quantity	Quantity of adipose tissue	3.04e-05	UCP2,PPARD,APOA4,IL18,CAV1,GNAS,CDKN1A,HSD11B1,CNOT3,PPARG,GPD2	11
Organismal Injury and Abnormalities	hypertrophy	Hypertrophy	3.1e-05	CTSV,IL1B,MYL9,CNOT3,PPARG,PPARD,IL18,GRK5,CAV1,PFN1,SGK1,CDKN1A,HSD11B1,FXYD1,MIF	15
Cell Death and Survival	apoptosis	Apoptosis of myeloid cells	3.1e-05	IL18,IL1B,CDKN1A,G6PC,FCER1G,PPARG,MIF,LCN2,C3AR1	9
Lipid Metabolism, Small Molecule Biochemistry	conversion	Conversion of lipid	3.13e-05	FTL,CYP2B6,CYP3A7,CYP17A1,IL1B,ACSS2,HSD11B1,C3AR1	8
Cancer, Gastrointestinal Disease, Hepatic System Disease, Organismal Injury and Abnormalities	hepatocellular carcinoma	Hepatocellular carcinoma	3.22e-05	FTL,CXCL10,ACSS2,FGA,SOCS2,PPARG,BHMT,IL18,GNAS,PFN1,TRIO,CDKN1A,IGFBP3,CDH1,CKS1B,GLS2,Ly6a (includes others),RORC,HSP90AA1,PDCD10	20
Cell Morphology, Tissue Morphology	morphology	Morphology of connective tissue cells	3.22e-05	PPARD,SERPINA12,CAV1,PLA2G16,CD68,CDKN1A,KLF10,Ly6a (includes others),CNOT3,PPARG,BHMT,CITED2	12
Connective Tissue Disorders, Inflammatory Disease, Inflammatory Response, Organismal Injury and Abnormalities, Skeletal and Muscular Disorders	experimentally-induced arthritis	Experimentally-induced arthritis	3.26e-05	Cxcl9,IL18,IL1B,APOA1,FGA,CCL3L3,MIF,Saa3	8
Cell-mediated Immune Response, Cellular Movement, Hematological System Development and Function, Immune Cell Trafficking	infiltration	Infiltration by T lymphocytes	3.29e-05	SAA1,IL1B,CXCL10,APOA1,Ly6a (includes others),RORC,MIF	7
Digestive System Development and Function, Gastrointestinal Disease, Hepatic System Development and Function, Hepatic System Disease, Inflammatory Disease, Inflammatory Response, Organ Development, Organismal Injury and Abnormalities	inflammation	Inflammation of liver	3.38e-05	LCP2,IL18,CYP3A7,CXCL10,APOA1,ZFP36,SPI1,CDH1,CCL3L3,RORC,PPARG,NR0B2	12
Cellular Movement, Hematological System Development and Function, Immune Cell Trafficking	cellular infiltration	Cellular infiltration by inflammatory leukocytes	3.41e-05	IL18,APOA1,IGFBP3,PPARG,RORC	5
Lipid Metabolism, Small Molecule Biochemistry	esterification	Esterification of lipid	3.41e-05	EIF4EBP2,APOA4,CAV1,APOA1,HSD11B1	5
Cancer, Cell Death and Survival, Organismal Injury and Abnormalities, Tumor Morphology	cell death	Cell death of cancer cells	3.5e-05	Snrpg,CD74,KLF10,SPI1,PPARG,PHLDA1,PPARD,CDKN1A,IGFBP3,ZFP36,CDH1,RORC,MIF	13
Cardiovascular System Development and Function, Organ Morphology, Organismal Development	morphology	Morphology of heart	3.52e-05	CTSV,TXNIP,IL1B,MYL9,PPARG,CNOT3,CITED2,PPARD,Tmsb4x (includes others),CAV1,IL18,GRK5,PFN1,PPP1R3C,CDKN1A,FXYD1,MIF,PDCD10	18
Inflammatory Disease, Inflammatory Response, Organismal Injury and Abnormalities, Respiratory Disease	inflammation	Inflammation of lung	3.58e-05	IL1B,SOCS2,WIPF1,SPI1,CCL3L3,PPARG,C3AR1,PPARD,LCP2,CAV1,APOA1,IGFBP3,RORC	13
Cell Cycle, Gene Expression	binding	Binding of DNA	3.6e-05	IL1B,SOCS2,SPI1,PPARG,NR0B2,PPARD,LCP2,CAV1,IL18,CYP2B6,GNAS,CDKN1A,ATF7,IGFBP3,IFI16,MIF	16
Inflammatory Disease, Respiratory Disease	airway hyperresponsiveness	Airway hyperresponsiveness	3.64e-05	IL18,IGFBP3,SOCS2,SPI1,CCL3L3,RORC,C3AR1	7
Lipid Metabolism, Small Molecule Biochemistry, Vitamin and Mineral Metabolism	synthesis	Synthesis of terpenoid	3.65e-05	PMVK,CAV1,DHRS9,IL1B,CYP17A1,CXCL10,G6PC,APOA1,HSD11B1,INSIG2,CRY1	11
Gene Expression	activation	Activation of DNA endogenous promoter	3.73e-05	DBP,NLRC5,CHD3,KLF10,CCL3L3,ONECUT1,PPARG,UXT,GRHL3,PFN1,ZFP36,NFIL3,TXNIP,IL1B,CXCL10,SPI1,CITED2,NR0B2,CRY1,PPARD,IL18,CAV1,GNAS,GBP6,ATF7,Hamp/Hamp2,IFI16,RORC	28
Cardiovascular System Development and Function, Organ Development, Organ Morphology, Skeletal and Muscular System Development and Function	contractility	Contractility of ventricular myocardium	3.74e-05	CTSV,IL18,CAV1,TXNIP,CNOT3	5
Tissue Morphology	quantity	Quantity of bacteria	3.74e-05	IL18,Irgm1,IL1B,MIF,C3AR1	5
Cellular Movement, Hematological System Development and Function, Immune Cell Trafficking, Inflammatory Response	migration	Migration of phagocytes	3.75e-05	SAA1,IL18,CTSV,IL1B,CD74,CXCL10,APOA1,CDH1,CCL3L3,PPARG,MIF	11
Cell-To-Cell Signaling and Interaction, Hematological System Development and Function, Immune Cell Trafficking, Inflammatory Response	activation	Activation of mononuclear leukocytes	3.79e-05	TXNIP,IL1B,CD74,CXCL10,HSPD1,FCER1G,SOCS2,C3AR1,CRY1,SAA1,IL18,CDKN1A,MIF,NFIL3,Saa3	15
Inflammatory Response, Respiratory Disease	inflammation	Inflammation of respiratory system component	3.83e-05	IL1B,CXCL10,SOCS2,WIPF1,SPI1,CCL3L3,PPARG,C3AR1,PPARD,LCP2,CAV1,APOA1,IGFBP3,RORC	14
Hematological System Development and Function, Inflammatory Response, Tissue Morphology	quantity	Quantity of neutrophils	3.95e-05	IL18,GNAS,IL1B,IGFBP3,ZFP36,SPI1,CCL3L3,PPARG,LCN2,C3AR1	10
Cancer, Organismal Injury and Abnormalities, Reproductive System Disease	HER2 negative hormone receptor negative breast cancer	HER2 negative hormone receptor negative breast cancer	4.15e-05	CAV1,GNAS,IL1B,CDKN1A,IGFBP3,SPI1,PPARG,HSP90AA1	8
Cell-mediated Immune Response, Cellular Development, Cellular Function and Maintenance, Cellular Growth and Proliferation, Embryonic Development, Hematological System Development and Function, Hematopoiesis, Lymphoid Tissue Structure and Development, Organ Development, Organismal Development, Tissue Development	differentiation	Differentiation of Th2 cells	4.3e-05	RSAD2,IL18,HSPD1,SOCS2,KLF10,C3AR1	6
Cell Death and Survival	apoptosis	Apoptosis of colorectal cancer cell lines	4.3e-05	PPARD,IL1B,SGK1,HSPD1,CDKN1A,IGFBP3,CDH1,GLS2,PPARG,MIF	10
Hematological Disease, Metabolic Disease	dysglycemia	Dysglycemia	4.69e-05	UCP2,PPARD,CTSV,CAV1,TXNIP,GNAS,G6PC,IGFBP3,PPARG,GPD2	10
Gastrointestinal Disease, Organismal Injury and Abnormalities	colonic polyp	Colonic polyp	4.74e-05	PPARD,IL18,GNAS,PPARG	4
Connective Tissue Disorders, Organismal Injury and Abnormalities, Skeletal and Muscular Disorders	non-traumatic arthropathy	Non-traumatic arthropathy	4.77e-05	CD74,IL1B,CXCL10,HSPD1,MTHFR,PPARG,BHMT,C3AR1,PPARD,SAA1,IL18,CYP2B6,GBP6,PRRC2A,CD68,TRIO,APOA1,CDH1,ZFP36,RORC,MIF,Saa3	22
Cardiovascular Disease, Cardiovascular System Development and Function, Organ Morphology, Organismal Development, Organismal Injury and Abnormalities	hypertrophy	Hypertrophy of heart	4.77e-05	PPARD,IL18,CTSV,GRK5,CAV1,PFN1,IL1B,CDKN1A,MYL9,CNOT3,FXYD1,MIF	12
Cell Cycle, Gene Expression	binding	Binding of Oct1 binding element	4.85e-05	IL1B,PPARG	2
Cell-To-Cell Signaling and Interaction	clustering	Clustering of colorectal cancer cell lines	4.85e-05	CDKN1A,CDH1	2
Cardiovascular System Development and Function, Cellular Movement	homing	Homing of endothelial progenitor cells	4.85e-05	IGFBP3,MIF	2
Lipid Metabolism, Molecular Transport, Small Molecule Biochemistry	release	Release of docosahexaenoic acid	4.85e-05	IL1B,LIPG	2
Cell Cycle	senescence	Senescence of myeloma cell lines	4.85e-05	CDKN1A,CKS1B	2
Endocrine System Disorders, Metabolic Disease	impaired glucose tolerance	Impaired glucose tolerance	4.85e-05	PPARD,GNAS,IL1B,PPARG,MIF,CRY1,NR0B2	7
Cell-To-Cell Signaling and Interaction	adhesion	Adhesion of colorectal cancer cell lines	4.86e-05	PPARD,PHLDA1,IL18,CXCL10,CDH1	5
Carbohydrate Metabolism, Energy Production	oxidation	Oxidation of carbohydrate	4.86e-05	UCP2,IL1B,APOA1,BHMT,CITED2	5
Cardiovascular System Development and Function, Organismal Development	angiogenesis	Angiogenesis	4.86e-05	CBLL1,IL1B,CXCL10,HSPD1,MTHFR,KLF10,PPARG,LCN2,C3AR1,CITED2,PPARD,SAA1,Tmsb4x (includes others),CAV1,IL18,CDKN1A,APOA1,IGFBP3,CDH1,IFI16,CTH,HSP90AA1,PDCD10	23
Cellular Function and Maintenance	ion homeostasis	Ion homeostasis of cells	4.98e-05	UCP2,FTL,IL1B,CXCL10,G6PC,CCL3L3,C3AR1,SAA1,LCP2,CAV1,IL18,GNAS,SGK1,APOA1,Hamp/Hamp2,FXYD1,BCAP31	17
Cell Morphology, Connective Tissue Development and Function, Tissue Morphology	size	Size of adipocytes	5.08e-05	PPARD,SERPINA12,PLA2G16,CDKN1A,CNOT3,PPARG,BHMT	7
Cellular Function and Maintenance, Molecular Transport	flux	Flux of ion	5.1e-05	UCP2,LCP2,IL18,CAV1,IL1B,SGK1,CXCL10,G6PC,APOA1,CCL3L3,FXYD1,BCAP31	12
Cell-To-Cell Signaling and Interaction, Hematological System Development and Function	response	Response of lymphocytes	5.28e-05	UCP2,LCP2,IL18,GNAS,IL1B,APOA1,PPARG,NFIL3,C3AR1	9
Cellular Growth and Proliferation	cytostasis	Cytostasis of prostate cancer cell lines	5.29e-05	CAV1,CDKN1A,CTH	3
Cardiovascular System Development and Function, Organismal Development, Tissue Morphology	vasodilation	Vasodilation of aortic ring tissue	5.29e-05	ZFP36,PPARG,CTH	3
Cell-To-Cell Signaling and Interaction, Hematological System Development and Function	aggregation	Aggregation of blood cells	5.54e-05	LCP2,GNAS,SGK1,CXCL10,FGA,FCER1G,MYL9,CDH1,Ly6a (includes others),RGS16	10
DNA Replication, Recombination, and Repair	synthesis	Synthesis of DNA	5.64e-05	IL1B,CXCL10,INHBE,SPI1,PPARG,CAV1,GNAS,SGK1,CDKN1A,TRIO,IGFBP3,CTH,MIF	13
Cancer, Cell Death and Survival, Organismal Injury and Abnormalities, Tumor Morphology	apoptosis	Apoptosis of cancer cells	6.19e-05	PHLDA1,PPARD,CDKN1A,IGFBP3,KLF10,SPI1,CDH1,RORC,MIF	9
Cardiovascular System Development and Function, Organismal Development	vasculogenesis	Vasculogenesis	6.41e-05	CBLL1,IL1B,CXCL10,MTHFR,KLF10,PPARG,LCN2,C3AR1,CITED2,PPARD,SAA1,CAV1,IL18,CDKN1A,APOA1,IGFBP3,CDH1,IFI16,CTH,PDCD10	20
Connective Tissue Development and Function, Skeletal and Muscular System Development and Function, Tissue Development	size	Size of bone	6.48e-05	PPARD,CTSV,CAV1,GNAS,CD68,FCER1G,KLF10,Ly6a (includes others),CNOT3,PPARG,CRY1	11
Lipid Metabolism, Small Molecule Biochemistry	metabolism	Metabolism of membrane lipid derivative	6.48e-05	APOA4,IL1B,PLA2G16,CXCL10,SPI1,CHKA,NR0B2,PMVK,PPARD,SAA1,CAV1,APOA1,INSIG2	13
Hematological System Development and Function, Lymphoid Tissue Structure and Development, Organ Development, Tissue Development	growth	Growth of lymphoid organ	6.53e-05	LCP2,IL18,IL1B,CXCL10,CDKN1A,SPI1,PPARG,MIF	8
Cell Death and Survival	apoptosis	Apoptosis of hematopoietic progenitor cells	6.58e-05	IL18,GRK5,GNAS,PFN1,IL1B,CDKN1A,SPI1,RORC,LCN2	9
Cell Cycle, Gene Expression	binding	Binding of AP1 consensus site	6.76e-05	GNAS,IL1B,PPARG,MIF,NR0B2	5
Gastrointestinal Disease, Organismal Injury and Abnormalities	bleeding	Bleeding of gastrointestinal tract	6.76e-05	IL18,GRHL3,ZNF385A,FGA,MIF	5
Inflammatory Response	cell-mediated response	Cell-mediated response	6.79e-05	IL18,GNAS,IL1B,CXCL10,APOA1,FCER1G,SOCS2,NFIL3,C3AR1	9
Organ Morphology	morphology	Morphology of gland	6.88e-05	CTSV,ELOVL3,WIPF1,ONECUT1,PPARG,C3AR1,CITED2,CAV1,GNAS,CDKN1A,APOA1,IGFBP3,HSD11B1	13
Connective Tissue Development and Function, Connective Tissue Disorders, Organismal Injury and Abnormalities, Skeletal and Muscular Disorders, Skeletal and Muscular System Development and Function, Tissue Development	abnormal morphology	Abnormal morphology of trabecular bone	6.9e-05	CTSV,CAV1,CD68,FCER1G,KLF10,CNOT3	6
Cell-To-Cell Signaling and Interaction, Renal and Urological System Development and Function	binding	Binding of kidney cell lines	6.9e-05	CAV1,GNAS,FGA,IGFBP3,CDH1,LIPG	6
Cellular Assembly and Organization	development	Development of cytoplasm	6.96e-05	IL1B,CD74,MYL9,WIPF1,PPARG,C3AR1,Tmsb4x (includes others),CAV1,Irgm1,GNAS,PFN1,SGK1,CDKN1A,APOA1,MIF	15
Immunological Disease	delayed hypersensitive reaction	Delayed hypersensitive reaction	6.97e-05	IL18,IL1B,CD74,CXCL10,FCER1G,ZFP36,MIF	7
Endocrine System Development and Function, Molecular Transport, Small Molecule Biochemistry	abnormal quantity	Abnormal quantity of thyroid hormone	7.02e-05	CTSV,SLC16A2,GPD2	3
Cell-mediated Immune Response, Cellular Movement, Hematological System Development and Function, Immune Cell Trafficking	cell movement	Cell movement of natural killer T lymphocytes	7.02e-05	CD74,APOA1,MIF	3
Cellular Movement	distribution	Distribution of leukocytes	7.02e-05	PPARG,MIF,NFIL3	3
Hematological Disease, Immunological Disease, Organismal Injury and Abnormalities, Respiratory Disease	neutrophilia	Neutrophilia of airway	7.02e-05	IL18,IL1B,APOA1	3
Vitamin and Mineral Metabolism	metabolism	Metabolism of vitamin	7.3e-05	PPARD,DHRS9,CYP2B6,CYP3A7,CXCL10,ACMSD	6
Dermatological Diseases and Conditions, Immunological Disease, Inflammatory Disease, Inflammatory Response, Organismal Injury and Abnormalities	atopic dermatitis	Atopic dermatitis	7.66e-05	CTSV,IFI30,CD74,FCER1G,ZFP36,SOCS2,MYL9,SPI1,PPARG,AHCY	10
Lipid Metabolism, Small Molecule Biochemistry, Vitamin and Mineral Metabolism	synthesis	Synthesis of steroid	7.66e-05	PMVK,CAV1,CYP17A1,IL1B,CXCL10,APOA1,G6PC,HSD11B1,INSIG2,CRY1	10
Gastrointestinal Disease, Hepatic System Disease	cholestasis	Cholestasis	7.72e-05	GJB2,CD68,CDKN1A,APOA1,SLC10A2,NR0B2	6
Connective Tissue Development and Function, Organ Morphology, Organismal Development, Reproductive System Development and Function, Tissue Morphology	mass	Mass of epididymal fat	7.89e-05	SERPINA12,GNAS,PLA2G16,CDKN1A,GPD2	5
Tissue Morphology	morphology	Morphology of brown adipose tissue	7.89e-05	CAV1,GNAS,PPARG,CNOT3,LCN2	5
Cancer, Cell Death and Survival, Organismal Injury and Abnormalities, Tumor Morphology	apoptosis	Apoptosis of mammary tumor cells	8e-05	CAV1,SGK1,IGFBP3,CDH1	4
Carbohydrate Metabolism	depletion	Depletion of carbohydrate	8e-05	PPARD,PPP1R3C,IL1B,APOA1	4
Cellular Movement	invasion	Invasion of blood cells	8e-05	IL18,IL1B,CXCL10,SPI1	4
Endocrine System Development and Function, Molecular Transport, Small Molecule Biochemistry	quantity	Quantity of adiponectin	8e-05	UCP2,CAV1,PLA2G16,PPARG	4
Cardiovascular System Development and Function, Hematological System Development and Function	blood pressure	Blood pressure	8.01e-05	UCP2,CAV1,GNAS,IL1B,SGK1,DBP,MTHFR,ZFP36,HSD11B1,PPARG,C3AR1	11
Cardiovascular System Development and Function	morphology	Morphology of cardiovascular system	8.04e-05	CTSV,TXNIP,IL1B,CXCL10,MTHFR,MYL9,PPARG,CNOT3,CITED2,PPARD,Tmsb4x (includes others),CAV1,IL18,GRK5,PFN1,PPP1R3C,CDKN1A,FXYD1,MIF,PDCD10	20
Cell-To-Cell Signaling and Interaction, Hematological System Development and Function, Immune Cell Trafficking, Inflammatory Response	activation	Activation of T lymphocytes	8.04e-05	SAA1,IL18,IL1B,CD74,CXCL10,HSPD1,CDKN1A,FCER1G,MIF,NFIL3,C3AR1,CRY1	12
Cellular Movement	cell movement	Cell movement of tumor cell lines	8.08e-05	TAGLN2,IL1B,PLA2G16,CXCL10,DYRK1B,FGA,AQP8,PPARG,LCN2,CRY1,PHLDA1,Tmsb4x (includes others),LCP2,CAV1,GNAS,PFN1,TRIO,CDKN1A,IGFBP3,CDH1,HSP90AA1,MIF	22
Cell-To-Cell Signaling and Interaction, Hematological System Development and Function, Immune Cell Trafficking, Inflammatory Response	activation	Activation of lymphocytes	8.18e-05	TXNIP,IL1B,CD74,CXCL10,HSPD1,FCER1G,SOCS2,C3AR1,CRY1,SAA1,IL18,CDKN1A,MIF,NFIL3	14
Cell Morphology	morphology	Morphology of blood cells	8.18e-05	TXNIP,CD74,FCER1G,SPI1,CITED2,LCP2,IL18,Irgm1,CDKN1A,ZNF385A,ATF7,Hamp/Hamp2,Ly6a (includes others),NFIL3	14
Lipid Metabolism, Molecular Transport, Small Molecule Biochemistry	uptake	Uptake of lipid	8.37e-05	PPARD,APOA4,CAV1,GOT2,APOA1,SLC10A2,PPARG,NR0B2	8
Neurological Disease	dyskinesia	Dyskinesia	8.51e-05	CAMK2B,APOA4,DBP,G6PC,PPARG,ETNPPL,BAIAP2,Tmsb4x (includes others),CAV1,DYNLT1,PFN1,SGK1,CD68,TRIO,NDUFA7,HSP90AA1,AHCY	17
Cellular Function and Maintenance, Hematological System Development and Function	function	Function of macrophages	8.67e-05	UCP2,IL18,CAV1,IL1B,CXCL10,FCER1G,ZFP36,PPARG	8
Cell-To-Cell Signaling and Interaction, Inflammatory Response	immune response	Immune response of T lymphocytes	9.02e-05	UCP2,LCP2,IL18,GNAS,IL1B,APOA1,C3AR1	7
Developmental Disorder, Gastrointestinal Disease, Hepatic System Disease, Organismal Injury and Abnormalities	biliary atresia	Biliary atresia	9.08e-05	IL18,SLC10A2,NR0B2	3
Amino Acid Metabolism, Small Molecule Biochemistry	synthesis	Synthesis of acidic amino acid	9.08e-05	GOT2,GLS2,GOT1	3
Organismal Development	lean body mass	Lean body mass	9.08e-05	PPARD,GNAS,PLA2G16,CDKN1A,HSD11B1,PPARG	6
Connective Tissue Disorders, Organismal Injury and Abnormalities, Tissue Morphology	abnormal morphology	Abnormal morphology of fat pad	9.17e-05	PPARD,CAV1,GNAS,IGFBP3,HSD11B1	5
Carbohydrate Metabolism	metabolism	Metabolism of carbohydrate	9.28e-05	APOA4,IL1B,CXCL10,G6PC,SPI1,CHKA,ONECUT1,PPARG,PPARD,IL18,GRK5,PPP1R3C,APOA1,IGFBP3,RORC,MIF,GOT1	17
Carbohydrate Metabolism, Molecular Transport, Small Molecule Biochemistry	uptake	Uptake of D-glucose	9.71e-05	CAV1,TXNIP,GNAS,PPP1R3C,IL1B,APOA1,CTH,PPARG,MIF	9
Cancer, Gastrointestinal Disease, Inflammatory Disease, Organismal Injury and Abnormalities	Barrett syndrome	Barrett syndrome	9.87e-05	IL1B,CDKN1A,TRIO,IGFBP3,BHMT	5
Cellular Function and Maintenance, Cellular Growth and Proliferation	production	Production of lymphatic system cells	9.87e-05	IL18,CXCL10,ZNF385A,SPI1,NFIL3	5
Cellular Development, Cellular Growth and Proliferation, Connective Tissue Development and Function, Tissue Development	cell proliferation	Cell proliferation of fibroblasts	9.89e-05	PPARD,CAV1,TXNIP,IL1B,IFI30,CD74,CDKN1A,IGFBP3,CDH1,PPARG,MIF,CITED2	12
Energy Production, Nucleic Acid Metabolism, Small Molecule Biochemistry	synthesis	Synthesis of ATP	0.000101	MT-ATP6,UCP2,CAV1,TXNIP,HSPD1,GLS2	6
Hematological System Development and Function, Hypersensitivity Response, Immune Cell Trafficking, Inflammatory Response, Tissue Development	accumulation	Accumulation of eosinophils	0.000101	Cxcl9,CXCL10,MIF,LCN2	4
Cancer, Dermatological Diseases and Conditions, Organismal Injury and Abnormalities	hyperplasia	Hyperplasia of skin	0.000102	PPARD,GJB2,CTSV,CAV1,GRHL3,ZFP36,CDH1	7
Cellular Development, Connective Tissue Development and Function, Tissue Development	differentiation	Differentiation of bone cells	0.000103	KLF10,FCER1G,CCL3L3,CNOT3,PPARG,C3AR1,NR0B2,PPARD,IL18,GNAS,IGFBP3,Ly6a (includes others),IFI16	13
Cellular Movement, Hematological System Development and Function, Immune Cell Trafficking	migration	Migration of antigen presenting cells	0.000103	IL18,IL1B,CD74,CXCL10,APOA1,CDH1,CCL3L3,MIF	8
Molecular Transport	transport	Transport of metal ion	0.000103	CAMK2B,CAV1,GNAS,IL1B,SGK1,CXCL10,SLC10A2,CCL3L3,PPARG,FXYD1,MIF	11
Cellular Assembly and Organization, Cellular Function and Maintenance	organization	Organization of cytoskeleton	0.000103	CAMK2B,EIF4EBP2,CTSV,SYT1,CHD3,WIPF1,CCL3L3,ONECUT1,PPARG,LCP2,UXT,GRHL3,PFN1,TRIO,CDKN1A,CDH1,HSP90AA1,IL1B,CXCL10,CAMK1D,SPI1,LCN2,PPARD,BAIAP2,Tmsb4x (includes others),GRK5,CAV1,GNAS,DYNLT1,SGK1	30
Hereditary Disorder, Neurological Disease, Organismal Injury and Abnormalities, Psychological Disorders, Skeletal and Muscular Disorders	Huntington disease	Huntington's Disease	0.000105	CAMK2B,APOA4,DBP,G6PC,PPARG,ETNPPL,BAIAP2,Tmsb4x (includes others),DYNLT1,PFN1,SGK1,CD68,TRIO,NDUFA7,HSP90AA1,AHCY	16
Cell Death and Survival	cell death	Cell death of T lymphocytes	0.000105	IL18,GRK5,CAV1,Irgm1,GNAS,IL1B,CXCL10,CDKN1A,RORC,LCN2,C3AR1	11
Organismal Injury and Abnormalities	fibrosis	Fibrosis	0.000106	CTSV,IL1B,CD74,CNOT3,PPARG,LCN2,RGS16,C3AR1,PPARD,CAV1,GNAS,APOA1,CDH1,RORC,MIF	15
Cardiovascular System Development and Function, Organ Development, Organ Morphology	cardiac contractility	Cardiac contractility	0.00011	IL18,CTSV,GRK5,CAV1,TXNIP,APOA1,CNOT3,FXYD1	8
Cellular Movement	cell movement	Cell movement of colorectal cancer cell lines	0.000111	PHLDA1,Tmsb4x (includes others),CAV1,CXCL10,CDH1,HSP90AA1,CRY1	7
Cell Morphology	size	Size of lipid droplets	0.000113	CAV1,GNAS,PPARG,GPD2	4
Gastrointestinal Disease, Inflammatory Disease, Inflammatory Response, Organismal Injury and Abnormalities	ulcerative colitis	Ulcerative colitis	0.000114	IL1B,CXCL10,TRIO,FGA,HSD11B1,CDH1,PPARG,LCN2	8
Cell Cycle	G0 phase	Arrest in G0 phase	0.000114	CAV1,IL1B,DYRK1B,CDKN1A,CHKA	5
Infectious Diseases	anthrax	Anthrax	0.000115	Cxcl9,IL1B,CXCL10	3
Gene Expression	transactivation	Transactivation	0.000118	UCP2,IL1B,INHBE,CAMK1D,SPI1,PPARG,CITED2,NR0B2,PPARD,LCP2,CAV1,ATF7,CDH1,ZFP36,HSD11B1,IFI16	16
Molecular Transport	transport	Transport of Na+	0.000118	GNAS,IL1B,SGK1,SLC10A2,FXYD1,PPARG	6
Cancer	hyperplasia	Hyperplasia of secretory structure	0.000125	CTSV,CAV1,GNAS,CYP17A1,HSD11B1,CDH1,CCL3L3,PPARG	8
Cell-To-Cell Signaling and Interaction, Hematological System Development and Function, Immune Cell Trafficking, Inflammatory Response	activation	Activation of antigen presenting cells	0.000126	IL18,IL1B,CD74,CXCL10,HSPD1,APOA1,FCER1G,Hamp/Hamp2,MIF,NFIL3,LCN2	11
Cellular Function and Maintenance, Molecular Transport	flux	Flux of inorganic cation	0.000126	UCP2,LCP2,IL18,CAV1,IL1B,SGK1,CXCL10,G6PC,APOA1,CCL3L3,FXYD1	11
Cancer, Organismal Injury and Abnormalities, Tumor Morphology	progression	Progression of tumor	0.000127	IL18,CAV1,CYP17A1,CDKN1A,FCER1G,CDH1,CKS1B,HSP90AA1,MIF,DDT	10
Protein Synthesis	quantity	Quantity of interleukin	0.00013	IL18,CAV1,Irgm1,IL1B,NFIL3,C3AR1,CRY1	7
Cell Death and Survival, Organismal Injury and Abnormalities	apoptosis	Apoptosis of vascular endothelial cells	0.00013	UCP2,IL18,CAV1,IL1B,HSPD1,PPARG	6
Lipid Metabolism, Small Molecule Biochemistry	synthesis	Synthesis of triacylglycerol	0.000131	HSD11B1,PPARG,BHMT,CTDNEP1,NR0B2	5
Cell Death and Survival	apoptosis	Apoptosis of tumor cell lines	0.000131	TAGLN2,PLA2G16,HSPD1,CHKA,PPARG,UXT,CDKN1A,IGFBP3,ZFP36,CDH1,GLS2,MIF,NFIL3,IL1B,SPI1,LCN2,NR0B2,PPARD,IL18,GRK5,CAV1,GNAS,SGK1,IFI16,CTH,BCAP31	26
Free Radical Scavenging	production	Production of reactive oxygen species	0.000133	UCP2,LCP2,IL18,CAV1,TXNIP,FTL,GNAS,IL1B,CDKN1A,SPI1,CTH,PPARG	12
Organismal Injury and Abnormalities	damage	Damage of genitourinary system	0.000134	PPARD,LCP2,IL18,TXNIP,PPARG,MIF,LCN2,C3AR1	8
Hematological Disease, Metabolic Disease	dyslipidemia	Dyslipidemia	0.000135	TXNIP,APOA1,HSD11B1,SLC10A2,PPARG,INSIG2,NR0B2	7
Carbohydrate Metabolism	uptake	Uptake of monosaccharide	0.000137	CAV1,TXNIP,GNAS,PPP1R3C,IL1B,APOA1,G6PC,CTH,PPARG,MIF	10
Cardiovascular System Development and Function, Cell-To-Cell Signaling and Interaction	activation	Activation of endothelial cells	0.00014	SAA1,IL1B,CXCL10,HSPD1,IFI16	5
Immunological Disease, Inflammatory Disease, Inflammatory Response	allergic inflammation	Allergic inflammation	0.00014	IL18,IL1B,SPI1,SOCS2,RORC	5
Lipid Metabolism, Small Molecule Biochemistry	esterification	Esterification of cholesterol	0.00014	APOA4,CAV1,APOA1,HSD11B1	4
Cellular Movement, Hematological System Development and Function, Immune Cell Trafficking, Inflammatory Response	chemotaxis	Chemotaxis of peritoneal macrophages	0.000143	CD74,CCL3L3,MIF	3
Lipid Metabolism, Small Molecule Biochemistry	induction	Induction of prostaglandin	0.000143	IL18,IL1B,MIF	3
Amino Acid Metabolism, Small Molecule Biochemistry	synthesis	Synthesis of sulfur amino acid	0.000143	MTHFR,BHMT,CTH	3
Organismal Functions	body temperature	Body temperature	0.000144	GRK5,CAV1,IL1B,PPARG,Ces1b/Ces1c,GPD2	6
Hematological System Development and Function, Tissue Morphology	morphology	Morphology of bone marrow	0.000144	Irgm1,ATF7,ZNF385A,SPI1,Ly6a (includes others),PPARG	6
Cancer, Gastrointestinal Disease, Hereditary Disorder, Organismal Injury and Abnormalities	gastric cancer	Autosomal dominant gastric cancer	0.000145	IL1B,CDH1	2
Cell-To-Cell Signaling and Interaction, Cellular Assembly and Organization	cell-cell contact	Cell-cell contact of cancer cells	0.000145	CAV1,CDH1	2
Developmental Disorder, Hereditary Disorder, Immunological Disease, Organismal Injury and Abnormalities	complement component C1q deficiency	Complement component C1q deficiency	0.000145	C1QC,C1QB	2
Cellular Movement	dissemination	Dissemination of Bacillus anthracis	0.000145	Cxcl9,CXCL10	2
Cell-To-Cell Signaling and Interaction, Hematological System Development and Function	interaction	Interaction of invariant natural killer T cells	0.000145	SAA1,LCP2	2
Cell-To-Cell Signaling and Interaction	reactivity	Reactivity of natural killer cells	0.000145	IL18,CDH1	2
Cancer, Hematological Disease, Immunological Disease, Organismal Injury and Abnormalities, Tumor Morphology	regression	Regression of lymphoma	0.000145	IL18,SPI1	2
Nutritional Disease	weight loss	Severe weight loss	0.000145	IL18,ZFP36	2
Cardiovascular Disease, Hematological Disease, Organismal Injury and Abnormalities	susceptibility to thromboembolism	Susceptibility to thromboembolism	0.000145	FGA,MTHFR	2
Amino Acid Metabolism, Small Molecule Biochemistry	synthesis	Synthesis of L-aspartic acid	0.000145	GOT2,GOT1	2
Organ Morphology	morphology	Morphology of skin	0.000146	UCP2,PPARD,CTSV,GNAS,GRHL3,CDKN1A,APOA1,MTHFR,ELOVL3,Hamp/Hamp2,PPARG	11
Amino Acid Metabolism	quantity	Quantity of amino acids	0.000147	CTSV,CAV1,IL1B,SLC16A2,MTHFR,CTH,BHMT,GPD2	8
Organ Morphology	morphology	Morphology of endocrine gland	0.000148	CTSV,CAV1,GNAS,APOA1,IGFBP3,HSD11B1,ONECUT1,PPARG,CITED2	9
Organismal Functions	energy expenditure	Energy expenditure	0.000151	UCP2,PPARD,IL18,PPP1R3C,HSD11B1,PPARG,BHMT	7
Lipid Metabolism, Molecular Transport, Small Molecule Biochemistry	absorption	Absorption of cholesterol	0.000156	APOA4,APOA1,SLC10A2,NR0B2	4
Cellular Movement, Hematological System Development and Function, Hypersensitivity Response, Immune Cell Trafficking, Inflammatory Response	chemotaxis	Chemotaxis of eosinophils	0.000156	Cxcl9,CXCL10,CCL3L3,PPARG	4
Carbohydrate Metabolism	synthesis	Synthesis of carbohydrate	0.000158	IL1B,CXCL10,G6PC,CHKA,PPARG,IL18,GRK5,PPP1R3C,APOA1,IGFBP3,RORC,MIF,GOT1	13
Cell Death and Survival	apoptosis	Apoptosis of T lymphocytes	0.000161	IL18,GRK5,CAV1,Irgm1,GNAS,IL1B,CDKN1A,RORC,LCN2,C3AR1	10
Infectious Diseases	infection	Parasitic Infection	0.000162	UCP2,IL18,Irgm1,CD74,FCER1G,Hamp/Hamp2,MIF,RGS16	8
Molecular Transport	transport	Transport of cation	0.000162	CAMK2B,CAV1,GNAS,IL1B,SGK1,CXCL10,SLC44A1,SLC10A2,CCL3L3,PPARG,FXYD1,MIF	12
Gastrointestinal Disease, Inflammatory Disease	inflammatory bowel disease	Inflammatory Bowel Disease	0.000162	IL18,GRK5,IL1B,CXCL10,TRIO,FGA,SLC10A2,HSD11B1,CDH1,PPARG,LCN2	11
Cellular Development, Cellular Growth and Proliferation, Digestive System Development and Function, Hepatic System Development and Function, Organ Development	proliferation	Proliferation of liver cells	0.000167	PPARD,IL18,CAV1,IL1B,CDKN1A,PPARG,C3AR1,CITED2	8
Cellular Movement	migration	Migration of myeloid cells	0.000172	SAA1,IL18,CTSV,IL1B,CXCL10,IGFBP3,CCL3L3,PPARG	8
Cell Morphology	polarization	Polarization of cells	0.000172	CAV1,IL1B,CXCL10,FCER1G,WIPF1,CDH1,RORC,LCN2	8
Cell Signaling, Small Molecule Biochemistry	synthesis	Synthesis of nitric oxide	0.000177	UCP2,IL18,CAV1,PFN1,IL1B,GCHFR,HSPD1,IGFBP3,HSP90AA1,MIF	10
Cellular Development, Skeletal and Muscular System Development and Function, Tissue Development	differentiation	Differentiation of muscle	0.000188	PPARD,Cxcl9,IL18,IL1B,CXCL10,CDKN1A,IGFBP3,CDH1,IFI16,PPARG,CITED2	11
Connective Tissue Development and Function, Tissue Morphology	size	Size of connective tissue	0.000189	PPARD,SERPINA12,CAV1,PLA2G16,CDKN1A,CNOT3,PPARG,BHMT	8
Cell Death and Survival	cell death	Cell death of thymocytes	0.000189	GRK5,IL18,GNAS,IL1B,CDKN1A,RORC,LCN2	7
Gastrointestinal Disease, Inflammatory Disease, Inflammatory Response, Organismal Injury and Abnormalities	inflammation	Inflammation of mucosa	0.00019	MTHFR,PPARG,HSP90AA1,LCN2	4
Neurological Disease	dysmyelination	Dysmyelination	0.000196	CAV1,IL1B,CXCL10,HSPD1,CCL3L3,C3AR1,BCAP31	7
Metabolic Disease	disorder of lipid metabolism	Disorder of lipid metabolism	0.000198	PPARD,CAV1,TXNIP,APOA1,HSD11B1,SLC10A2,PPARG,INSIG2,NR0B2	9
Cell Death and Survival	cell death	Cell death of lymphocytes	0.000199	IL18,GRK5,CAV1,Irgm1,GNAS,IL1B,CXCL10,CDKN1A,SPI1,RORC,LCN2,C3AR1	12
Cell-To-Cell Signaling and Interaction, Hematological System Development and Function, Inflammatory Response	cell-mediated response	Cell-mediated response of T lymphocytes	0.000205	IL18,GNAS,IL1B,APOA1,C3AR1	5
Cell-mediated Immune Response, Cellular Development, Cellular Function and Maintenance, Cellular Growth and Proliferation, Embryonic Development, Hematological System Development and Function, Hematopoiesis, Lymphoid Tissue Structure and Development, Organ Development, Organismal Development, Tissue Development	generation	Generation of helper T lymphocytes	0.000205	IL18,IL1B,SOCS2,RORC,NR0B2	5
Antigen Presentation, Inflammatory Response	antigen presentation	Antigen presentation by leukocytes	0.000208	CD74,CD68,FCER1G,HSP90AA1	4
Cellular Function and Maintenance, Hematological System Development and Function	function	Function of granulocytes	0.000208	IL1B,CXCL10,MIF,C3AR1	4
Dermatological Diseases and Conditions, Immunological Disease, Organismal Injury and Abnormalities	hypersensitive reaction	Hypersensitive reaction of skin	0.000211	LCP2,IL18,FCER1G	3
Cellular Movement, Hematological System Development and Function, Immune Cell Trafficking, Inflammatory Response	mobilization	Mobilization of neutrophils	0.000211	IL1B,LCN2,C3AR1	3
Nucleic Acid Metabolism, Small Molecule Biochemistry	metabolism	Metabolism of nucleotide	0.000212	MT-ATP6,UCP2,TXNIP,IL1B,HSPD1,MTHFR,Atp5k,CRY1,CAV1,GNAS,CLPX,APOA1,GLS2	13
Lipid Metabolism, Molecular Transport, Small Molecule Biochemistry	secretion	Secretion of lipid	0.000213	APOA4,IL1B,APOA1,ELOVL3,HSD11B1,NFIL3,C3AR1,CITED2	8
Cell-To-Cell Signaling and Interaction, Hematological System Development and Function, Immune Cell Trafficking, Inflammatory Response	activation	Activation of macrophages	0.000214	IL18,IL1B,CXCL10,HSPD1,FCER1G,Hamp/Hamp2,MIF,NFIL3,LCN2	9
Cell-mediated Immune Response, Cellular Development, Cellular Function and Maintenance, Cellular Growth and Proliferation, Embryonic Development, Hematological System Development and Function, Hematopoiesis, Lymphoid Tissue Structure and Development, Organ Development, Organismal Development, Tissue Development	differentiation	Differentiation of CD4+ T-lymphocytes	0.000218	IL1B,SOCS2,PPARG,RORC,NR0B2	5
Cell-To-Cell Signaling and Interaction, Hematological System Development and Function, Immune Cell Trafficking, Inflammatory Response	priming	Priming of leukocytes	0.000218	IL1B,FCER1G,MIF,NFIL3,C3AR1	5
Cell Death and Survival	apoptosis	Apoptosis of lymphoid organ	0.000218	GRK5,IL18,GNAS,IL1B,CDKN1A,RORC,LCN2	7
Hematological System Development and Function, Hematopoiesis	development	Development of hematopoietic system	0.000221	BAIAP2,LCP2,CAV1,CD74,CDKN1A,MYL9,SOCS2,SPI1,RORC,PPARG,NFIL3	11
Cell Morphology, Immunological Disease	abnormal morphology	Abnormal morphology of leukocytes	0.000225	LCP2,IL18,TXNIP,CD74,CDKN1A,FCER1G,SPI1,Ly6a (includes others),NFIL3	9
Hematological System Development and Function	hemostasis	Hemostasis	0.000225	LCP2,SAA1,APOA4,CAV1,SGK1,ZNF385A,FGA,FCER1G,LCN2	9
Cell Morphology, Immunological Disease, Lymphoid Tissue Structure and Development	abnormal morphology	Abnormal morphology of lymphocytes	0.000226	LCP2,IL18,TXNIP,CD74,CDKN1A,FCER1G,SPI1,NFIL3	8

## Sheet: C57Bl6 vs alb-SREBP-1a∆P
Diseases and Bio Functions for MC57Bl6 vs alb-SREBP-1a∆P
Categories	Functions	Diseases or Functions Annotation	p-Value	Molecules	# Molecules
Lipid Metabolism, Molecular Transport, Small Molecule Biochemistry	quantity	Quantity of steroid	2.5e-12	SERPINA12,APOA4,CYP3A7,G6PC,SLC10A2,CHKA,AQP8,BHMT,LCN2,CRY1,PPARD,SAA1,GRK5,GNAS,SGK1,CDKN1A,APOA1,AMPK,HSD11B1,NFIL3	20
Lipid Metabolism, Small Molecule Biochemistry, Vitamin and Mineral Metabolism	metabolism	Steroid metabolism	1.33e-11	APOA4,DHRS9,CYP3A7,CXCL10,G6PC,SLC10A2,PMVK,PPARD,SAA1,CYP2B6,APOA1,AMPK,HSD11B1,RORC,INSIG2	15
Lipid Metabolism, Molecular Transport, Small Molecule Biochemistry	concentration	Concentration of sterol	4.18e-10	SERPINA12,APOA4,G6PC,SLC10A2,CHKA,AQP8,BHMT,PPARD,SAA1,GNAS,CDKN1A,APOA1,AMPK,HSD11B1,NFIL3	15
Lipid Metabolism, Molecular Transport, Small Molecule Biochemistry	concentration	Concentration of lipid	2.07e-09	SERPINA12,APOA4,CYP3A7,G6PC,SLC10A2,ELOVL3,CHKA,AQP8,BHMT,LCN2,CRY1,PPARD,SAA1,GRK5,GNAS,PPP1R3C,SGK1,CDKN1A,APOA1,AMPK,HSD11B1,NFIL3	22
Lipid Metabolism, Molecular Transport, Small Molecule Biochemistry	concentration	Concentration of cholesterol	2.56e-09	SERPINA12,APOA4,G6PC,SLC10A2,AQP8,BHMT,PPARD,SAA1,GNAS,CDKN1A,APOA1,AMPK,HSD11B1,NFIL3	14
Cellular Movement, Hematological System Development and Function, Immune Cell Trafficking	cell movement	Cell movement of leukocytes	4.03e-08	Cxcl9,CTSV,CD74,CXCL10,HSPD1,G6PC,CAMK1D,LCN2,RGS16,GJB2,SAA1,GNAS,SGK1,TRIO,CDKN1A,APOA1,AMPK,CDH1,RORC,NFIL3	20
Amino Acid Metabolism, Small Molecule Biochemistry	metabolism	Metabolism of amino acids	4.89e-08	SLC3A1,GOT2,ACMSD,GLS2,CTH,BHMT,TAT,IVD,GOT1	9
Dermatological Diseases and Conditions, Organismal Injury and Abnormalities	psoriasis	Psoriasis	6.17e-08	RSAD2,CTSV,CXCL10,GOT2,ELOVL3,LCN2,PPARD,GJB2,PPP1R3C,SGK1,ZFP36,CDH1,RORC,NFIL3,GOT1	15
Molecular Transport	transport	Transport of molecule	7.24e-08	SLC3A1,APOA4,RSAD2,FTL,GOT2,G6PC,CHKA,AQP8,GJB2,SAA1,PPP1R3C,ZFP36,HSD11B1,FXYD1,NFIL3,CD74,CXCL10,SLC44A1,FGA,SLC10A2,ELOVL3,LCN2,GNAS,SGK1,AMPK,APOA1,Hamp/Hamp2,BCAP31	28
Lipid Metabolism, Molecular Transport, Small Molecule Biochemistry	concentration	Concentration of triacylglycerol	7.32e-08	PPARD,SERPINA12,APOA4,GNAS,PPP1R3C,G6PC,APOA1,HSD11B1,CHKA,AQP8,BHMT,NFIL3	12
Lipid Metabolism, Small Molecule Biochemistry	homeostasis	Homeostasis of lipid	2.41e-07	PPARD,SAA1,APOA4,APOA1,G6PC,PLA2G12B,HSD11B1,SLC10A2,GOT1	9
Amino Acid Metabolism, Small Molecule Biochemistry	synthesis	Synthesis of L-amino acid	3.86e-07	GOT2,GLS2,BHMT,CTH,GOT1	5
Amino Acid Metabolism, Small Molecule Biochemistry	metabolism	Metabolism of L-amino acid	4.37e-07	GOT2,ACMSD,CTH,BHMT,TAT,GOT1	6
Lipid Metabolism, Small Molecule Biochemistry, Vitamin and Mineral Metabolism	metabolism	Metabolism of sterol	5.02e-07	PMVK,PPARD,SAA1,APOA4,CXCL10,APOA1,AMPK,INSIG2	8
Cellular Movement, Hematological System Development and Function, Immune Cell Trafficking	cell movement	Cell movement of lymphocytes	1.12e-06	GJB2,SAA1,Cxcl9,CTSV,GNAS,CD74,CXCL10,HSPD1,APOA1,RORC,NFIL3,RGS16	12
Cell-mediated Immune Response, Cellular Movement, Hematological System Development and Function, Immune Cell Trafficking	cell movement	Cell movement of T lymphocytes	2.04e-06	Cxcl9,SAA1,CTSV,CD74,CXCL10,HSPD1,APOA1,RORC,RGS16	9
Cellular Movement, Hematological System Development and Function, Immune Cell Trafficking, Inflammatory Response	chemotaxis	Chemotaxis of leukocytes	2.22e-06	SAA1,Cxcl9,GNAS,CD74,CXCL10,HSPD1,CDKN1A,G6PC,APOA1,CAMK1D,LCN2	11
Vitamin and Mineral Metabolism	metabolism	Metabolism of vitamin	2.4e-06	PPARD,DHRS9,CYP2B6,CYP3A7,CXCL10,ACMSD	6
Lipid Metabolism, Small Molecule Biochemistry, Vitamin and Mineral Metabolism	homeostasis	Homeostasis of cholesterol	2.69e-06	SAA1,APOA4,APOA1,G6PC,PLA2G12B,SLC10A2	6
Carbohydrate Metabolism, Molecular Transport	quantity	Quantity of glycogen	3.02e-06	PPARD,GNAS,PPP1R3C,AMPK,G6PC,HSD11B1,CTH	7
Nutritional Disease	weight loss	Weight loss	3.77e-06	SGK1,CDKN1A,APOA1,AMPK,ZFP36,HSD11B1,Hamp/Hamp2,RORC,NFIL3,CRY1	10
Nutritional Disease	body mass index	Body mass index	4.64e-06	PPARD,APOA4,GNAS,SGK1,APOA1,HSD11B1	6
Connective Tissue Development and Function, Tissue Morphology	mass	Mass of adipose tissue	5.22e-06	PPARD,SERPINA12,APOA4,GNAS,CDKN1A,APOA1,BHMT,LCN2	8
Inflammatory Response, Organismal Injury and Abnormalities	inflammation	Inflammation of organ	5.28e-06	APOA4,CTSV,CD74,CYP3A7,CXCL10,FGA,MYL9,ELOVL3,LCN2,PPARD,CYP2B6,TRIO,CDKN1A,APOA1,ZFP36,CDH1,HSD11B1,RORC,NFIL3,AHCY	20
Energy Production, Lipid Metabolism, Small Molecule Biochemistry	oxidation	Oxidation of lipid	6.22e-06	PPARD,DHRS9,CYP2B6,GOT2,APOA1,AMPK,HACL1,HSD11B1,RGS16	9
Lipid Metabolism, Small Molecule Biochemistry, Vitamin and Mineral Metabolism	metabolism	Metabolism of cholesterol	6.27e-06	PMVK,PPARD,SAA1,APOA4,APOA1,AMPK,INSIG2	7
Amino Acid Metabolism, Small Molecule Biochemistry	biosynthesis	Biosynthesis of aspartate family amino acids	6.45e-06	GOT2,BHMT,GOT1	3
Organismal Survival	survival	Survival of organism	7.82e-06	Cxcl9,RSAD2,FTL,CD74,CXCL10,NLRC5,LCN2,PPARD,CYP2B6,GNAS,CDKN1A,APOA1,CDH1,CTH,NFIL3	15
Inflammatory Response	immune response	Immune response of cells	7.9e-06	EIF4EBP2,CD74,CXCL10,G6PC,CAMK1D,LCN2,SAA1,GNAS,SGK1,CDKN1A,APOA1,AMPK,HSP90AA1,NFIL3	14
Cellular Development, Cellular Growth and Proliferation	cell proliferation	Cell proliferation of tumor cell lines	9.17e-06	TAGLN2,FTL,CD74,CXCL10,MYL9,CHKA,AQP8,RGS16,LCN2,PPARD,PHLDA1,GRK5,CYP2B6,GNAS,SGK1,TRIO,CDKN1A,AMPK,ZFP36,CDH1,HSD11B1,GLS2,HSP90AA1,AHCY	24
Infectious Diseases	infection	Viral Infection	9.79e-06	EIF4EBP2,TAGLN2,CTSV,RSAD2,FTL,CD74,CYP3A7,CXCL10,NLRC5,HSPD1,FGA,CAMK1D,SAMM50,TAT,LCN2,GRK5,CYP2B6,SGK1,AMPK,APOA1,CDH1,HSP90AA1,NFIL3,CHORDC1	24
Cellular Movement	migration	Migration of cells	1.11e-05	Cxcl9,CTSV,HSPD1,G6PC,AQP8,RGS16,SAA1,GJB2,TRIO,CDKN1A,CDH1,HSP90AA1,NFIL3,AHCY,CD74,CXCL10,FGA,CAMK1D,LCN2,CRY1,PPARD,PHLDA1,GNAS,SGK1,AMPK,APOA1,RORC	27
Cellular Movement	cell movement	Cell movement	1.21e-05	TAGLN2,Cxcl9,CTSV,HSPD1,G6PC,AQP8,RGS16,SAA1,GJB2,TRIO,CDKN1A,CDH1,HSP90AA1,NFIL3,AHCY,CD74,CXCL10,FGA,CAMK1D,LCN2,CRY1,PPARD,PHLDA1,BAIAP2,GNAS,SGK1,AMPK,APOA1,RORC	29
Connective Tissue Disorders, Inflammatory Disease, Organismal Injury and Abnormalities, Skeletal and Muscular Disorders	rheumatic disease	Rheumatic Disease	1.26e-05	Cxcl9,FTL,CD74,CXCL10,HSPD1,FGA,BHMT,LCN2,CRY1,PPARD,SAA1,CYP2B6,SGK1,TRIO,CDKN1A,APOA1,ZFP36,CDH1,RORC	19
Cellular Movement, Hematological System Development and Function, Immune Cell Trafficking	migration	Lymphocyte migration	1.32e-05	SAA1,Cxcl9,CTSV,CD74,CXCL10,HSPD1,APOA1,RORC,NFIL3,RGS16	10
Cellular Movement	invasion	Invasion of cells	1.43e-05	TAGLN2,CTSV,CD74,CXCL10,AQP8,LCN2,PPARD,SAA1,GNAS,TRIO,CDKN1A,CDH1,ZFP36,HSP90AA1,INSIG2,AHCY	16
Cell-To-Cell Signaling and Interaction	clustering	Clustering of colorectal cancer cell lines	1.46e-05	CDKN1A,CDH1	2
Amino Acid Metabolism, Small Molecule Biochemistry	synthesis	Synthesis of acidic amino acid	1.52e-05	GOT2,GLS2,GOT1	3
Cellular Movement	chemotaxis	Chemotaxis of myeloid cells	1.57e-05	SAA1,Cxcl9,CD74,CXCL10,CDKN1A,G6PC,APOA1,CAMK1D,LCN2	9
Cell Death and Survival, Gastrointestinal Disease, Hepatic System Disease, Organismal Injury and Abnormalities	necrosis	Necrosis of liver	1.92e-05	SAA1,CXCL10,HSPD1,CDKN1A,G6PC,ATF7,FGA,CTH	8
Inflammatory Disease	chronic inflammatory disorder	Chronic inflammatory disorder	2.06e-05	CD74,CYP3A7,CXCL10,HSPD1,FGA,SLC10A2,BHMT,LCN2,SAA1,GRK5,CYP2B6,TRIO,CDKN1A,APOA1,ZFP36,CDH1,HSD11B1,RORC	18
Lipid Metabolism, Small Molecule Biochemistry	synthesis	Synthesis of lipid	2.15e-05	APOA4,DHRS9,CD74,CXCL10,G6PC,ELOVL3,CHKA,BHMT,CRY1,PMVK,PPARD,APOA1,AMPK,HSD11B1,INSIG2	15
Inflammatory Response	inflammatory response	Inflammatory response	2.24e-05	Cxcl9,CD74,CXCL10,HSPD1,G6PC,CAMK1D,LCN2,PPARD,SAA1,GNAS,CDKN1A,APOA1,AMPK,ZFP36,Hamp/Hamp2,NFIL3	16
Cardiovascular Disease	occlusion	Occlusion of blood vessel	2.27e-05	PPARD,SAA1,APOA4,RSAD2,CTSV,CXCL10,HSPD1,CDKN1A,APOA1,FGA,ZFP36,LCN2	12
Cellular Movement, Hematological System Development and Function, Immune Cell Trafficking	cell movement	Cell movement of granulocytes	2.36e-05	GJB2,SAA1,Cxcl9,CD74,SGK1,CXCL10,G6PC,APOA1,AMPK,CAMK1D,LCN2	11
Cellular Movement, Hematological System Development and Function, Immune Cell Trafficking, Inflammatory Response, Lymphoid Tissue Structure and Development	chemotaxis	Chemotaxis of lymphocytes	2.38e-05	Cxcl9,SAA1,GNAS,CD74,CXCL10,HSPD1	6
Neurological Disease	movement disorder	Movement Disorders	2.38e-05	MT-ATP6,CWF19L1,APOA4,CTSV,FTL,CD74,DBP,G6PC,LCN2,ETNPPL,BAIAP2,GRK5,GNAS,SGK1,TRIO,HSP90AA1,AHCY,BCAP31	18
Cellular Movement, Hematological System Development and Function, Immune Cell Trafficking, Inflammatory Response	cell movement	Cell movement of neutrophils	2.53e-05	GJB2,SAA1,CD74,SGK1,CXCL10,G6PC,APOA1,CAMK1D,LCN2	9
Gastrointestinal Disease, Inflammatory Response	inflammation	Inflammation of gastrointestinal tract	2.56e-05	APOA4,CTSV,CXCL10,TRIO,FGA,HSD11B1,CDH1,RORC,NFIL3,LCN2	10
Cellular Movement, Hematological System Development and Function, Immune Cell Trafficking, Inflammatory Response	chemotaxis	Chemotaxis of mononuclear leukocytes	2.65e-05	Cxcl9,SAA1,GNAS,CD74,CXCL10,HSPD1,APOA1	7
Cardiovascular Disease, Organismal Injury and Abnormalities	vaso-occlusion	Vaso-occlusion	2.66e-05	PPARD,SAA1,APOA4,RSAD2,CTSV,CXCL10,HSPD1,CDKN1A,APOA1,FGA,ZFP36,LCN2	12
Protein Synthesis	quantity	Quantity of protein lipid complex in blood	2.67e-05	SERPINA12,APOA4,APOA1,HSD11B1,BHMT	5
Connective Tissue Disorders, Organismal Injury and Abnormalities, Tissue Morphology	abnormal morphology	Abnormal morphology of adipose tissue	2.86e-05	PPARD,SERPINA12,GNAS,APOA1,ZFP36,HSD11B1	6
Gastrointestinal Disease, Inflammatory Disease, Inflammatory Response, Organismal Injury and Abnormalities	colitis	Colitis	3.07e-05	APOA4,CXCL10,TRIO,FGA,HSD11B1,CDH1,RORC,NFIL3,LCN2	9
Cellular Movement, Hematological System Development and Function, Immune Cell Trafficking, Inflammatory Response	chemotaxis	Chemotaxis of granulocytes	3.13e-05	Cxcl9,CD74,CXCL10,APOA1,G6PC,CAMK1D,LCN2	7
Developmental Disorder, Hereditary Disorder, Metabolic Disease, Organismal Injury and Abnormalities	familial amyloidosis	Familial amyloidosis	3.47e-05	APOA4,APOA1,FGA,LCN2	4
Cancer, Organismal Injury and Abnormalities	adenoma formation	Adenoma	3.86e-05	PHLDA1,PPARD,GNAS,CDKN1A,APOA1,CDH1,HSD11B1,CHKA,AQP8,BHMT,HSP90AA1,LCN2	12
Connective Tissue Disorders, Inflammatory Disease, Inflammatory Response, Organismal Injury and Abnormalities, Skeletal and Muscular Disorders	inflammation	Inflammation of joint	4.25e-05	Cxcl9,FTL,CD74,CXCL10,HSPD1,FGA,BHMT,CRY1,PPARD,SAA1,CYP2B6,TRIO,CDKN1A,APOA1,ZFP36,CDH1,RORC	17
Cellular Movement	cell movement	Cell movement of myeloid cells	4.37e-05	Cxcl9,CTSV,CD74,CXCL10,G6PC,CAMK1D,LCN2,GJB2,SAA1,SGK1,CDKN1A,APOA1,AMPK	13
Cellular Movement	dissemination	Dissemination of Bacillus anthracis	4.37e-05	Cxcl9,CXCL10	2
Amino Acid Metabolism, Small Molecule Biochemistry	synthesis	Synthesis of L-aspartic acid	4.37e-05	GOT2,GOT1	2
Cellular Movement, Hematological System Development and Function, Immune Cell Trafficking, Inflammatory Response	cell movement	Cell movement of phagocytes	4.59e-05	CTSV,CD74,CXCL10,G6PC,CAMK1D,LCN2,GJB2,SAA1,SGK1,CDKN1A,APOA1,AMPK,CDH1	13
Developmental Disorder, Hereditary Disorder, Organismal Injury and Abnormalities, Renal and Urological Disease	polycystic kidney disease	Polycystic Kidney Disease	4.91e-05	DHRS9,PPP1R3C,SGK1,DBP,CDKN1A,FGA,LCN2	7
Lipid Metabolism, Small Molecule Biochemistry	esterification	Esterification of lipid	5.15e-05	EIF4EBP2,APOA4,APOA1,HSD11B1	4
Carbohydrate Metabolism	gluconeogenesis	Gluconeogenesis	5.31e-05	SERPINA12,AMPK,G6PC,CTH,TAT,CRY1	6
Cellular Function and Maintenance	homeostasis	Cellular homeostasis	5.41e-05	RSAD2,FTL,CD74,CXCL10,HSPD1,G6PC,LCN2,CRY1,BAIAP2,SAA1,GNAS,PPP1R3C,SGK1,CDKN1A,AMPK,APOA1,HSD11B1,Hamp/Hamp2,RORC,HSP90AA1,FXYD1,NFIL3,BCAP31	23
Cancer, Organismal Injury and Abnormalities, Reproductive System Disease	ductal breast cancer	Ductal breast carcinoma	5.55e-05	GNAS,CXCL10,TRIO,CDKN1A,HACL1,CDH1,RORC,HSP90AA1	8
Cellular Function and Maintenance, Organ Development, Tissue Development	function	Function of keratinocytes	5.96e-05	PPARD,CTSV,CDKN1A	3
Lipid Metabolism, Small Molecule Biochemistry, Vitamin and Mineral Metabolism	synthesis	Synthesis of terpenoid	6.02e-05	PMVK,DHRS9,CXCL10,G6PC,APOA1,AMPK,HSD11B1,INSIG2,CRY1	9
Lipid Metabolism, Small Molecule Biochemistry	metabolism	Fatty acid metabolism	6.42e-05	APOA4,CD74,DBP,GOT2,SLC10A2,ELOVL3,CHKA,AQP8,PPARD,SAA1,APOA1,AMPK,INSIG2	13
Cell-To-Cell Signaling and Interaction	adhesion	Adhesion of colorectal cancer cell lines	6.87e-05	PPARD,PHLDA1,CXCL10,CDH1	4
Gastrointestinal Disease, Hepatic System Disease, Organismal Injury and Abnormalities	damage	Damage of liver	7.19e-05	PPARD,SAA1,CYP3A7,SGK1,CXCL10,CDKN1A,CDH1,RORC	8
Inflammatory Response	inflammation	Inflammation of body cavity	7.28e-05	APOA4,CTSV,CYP3A7,CXCL10,FGA,LCN2,PPARD,TRIO,APOA1,CDH1,ZFP36,HSD11B1,RORC,NFIL3	14
Molecular Transport	export	Export of molecule	7.77e-05	SAA1,APOA4,SGK1,CXCL10,APOA1,SLC10A2,FXYD1,BCAP31	8
Lipid Metabolism, Small Molecule Biochemistry, Vitamin and Mineral Metabolism	metabolism	Metabolism of retinoid	7.87e-05	PPARD,DHRS9,CYP2B6,CYP3A7	4
Cell Death and Survival, Organismal Injury and Abnormalities	apoptosis	Apoptosis of epithelial cells	8.07e-05	PPARD,SAA1,SGK1,CXCL10,CDKN1A,ATF7,CDH1,LCN2	8
Amino Acid Metabolism, Small Molecule Biochemistry	catabolism	Catabolism of L-aspartic acid	8.72e-05	GOT2,GOT1	2
Cell Cycle, Cell-To-Cell Signaling and Interaction, Cellular Growth and Proliferation	contact growth inhibition	Contact growth inhibition of prostate cancer cell lines	8.72e-05	CDKN1A,CTH	2
Lipid Metabolism, Molecular Transport, Small Molecule Biochemistry	depletion	Depletion of cholesterol	8.72e-05	PPARD,APOA1	2
Hereditary Disorder, Metabolic Disease, Organismal Injury and Abnormalities, Renal and Urological Disease	familial visceral amyloidosis, ostertag type	Familial visceral amyloidosis, ostertag type	8.72e-05	APOA1,FGA	2
Cardiovascular Disease, Organismal Injury and Abnormalities	occlusion	Occlusion of artery	9.52e-05	PPARD,SAA1,RSAD2,APOA4,CTSV,CXCL10,HSPD1,CDKN1A,APOA1,ZFP36,LCN2	11
Cancer, Organismal Injury and Abnormalities, Reproductive System Disease	breast adenocarcinoma	Breast adenocarcinoma	0.000102	GNAS,CXCL10,HSPD1,TRIO,CDKN1A,HACL1,CDH1,RORC,HSP90AA1	9
Cellular Movement, Hematological System Development and Function, Immune Cell Trafficking, Inflammatory Response	chemotaxis	Chemotaxis of neutrophils	0.000109	CD74,CXCL10,APOA1,G6PC,CAMK1D,LCN2	6
Energy Production, Lipid Metabolism, Small Molecule Biochemistry	oxidation	Oxidation of fatty acid	0.000119	PPARD,GOT2,APOA1,AMPK,HACL1,HSD11B1,RGS16	7
Immunological Disease	systemic autoimmune syndrome	Systemic autoimmune syndrome	0.000121	Cxcl9,CTSV,CD74,CXCL10,HSPD1,BHMT,LCN2,SAA1,CYP2B6,SGK1,TRIO,APOA1,ZFP36,CDH1,HSD11B1,RORC,CTH	17
Metabolic Disease	glucose metabolism disorder	Glucose metabolism disorder	0.000123	EIF4EBP2,SERPINA12,Cxcl9,CTSV,RSAD2,CD74,CXCL10,G6PC,LCN2,CRY1,PPARD,GNAS,PPP1R3C,CDKN1A,APOA1,HSD11B1,CTH,CDC23	18
Lipid Metabolism, Molecular Transport, Small Molecule Biochemistry	transport	Transport of lipid	0.000125	SAA1,APOA4,GOT2,APOA1,AMPK,SLC10A2,CHKA,AQP8	8
Cellular Movement	transmigration	Transmigration of cells	0.000126	CTSV,CD74,CXCL10,TRIO,CDH1,HSP90AA1	6
Cancer, Organismal Injury and Abnormalities	precancerous condition	Precancerous condition	0.000126	PMVK,CDKN1A,TRIO,CDH1,BHMT	5
Cellular Movement, Hematological System Development and Function, Immune Cell Trafficking, Inflammatory Response	chemotaxis	Chemotaxis of phagocytes	0.00013	SAA1,CD74,CXCL10,CDKN1A,G6PC,APOA1,CAMK1D,LCN2	8
Developmental Disorder, Hereditary Disorder, Metabolic Disease, Organismal Injury and Abnormalities	inborn error of amino acid metabolism	Inborn error of amino acid metabolism	0.000131	SLC3A1,CTH,TAT,IVD,AHCY	5
Reproductive System Development and Function	decidualization	Decidualization of uterus	0.000134	PPARD,CTSV,CDH1	3
Amino Acid Metabolism, Small Molecule Biochemistry	metabolism	Metabolism of acidic amino acid	0.000134	GOT2,TAT,GOT1	3
Protein Synthesis	quantity	Quantity of hdl cholesterol in blood	0.000137	APOA4,APOA1,HSD11B1,BHMT	4
Lipid Metabolism, Molecular Transport, Small Molecule Biochemistry	accumulation	Accumulation of lipid	0.000154	PPARD,SAA1,CD74,APOA1,AMPK,ELOVL3,HSD11B1,BHMT,INSIG2	9
Gastrointestinal Disease, Inflammatory Disease, Inflammatory Response, Organismal Injury and Abnormalities	ulcerative colitis	Ulcerative colitis	0.000155	CXCL10,TRIO,FGA,HSD11B1,CDH1,LCN2	6
Inflammatory Response	inflammation	Inflammation of absolute anatomical region	0.000157	APOA4,CTSV,CD74,CYP3A7,CXCL10,FGA,LCN2,PPARD,TRIO,APOA1,CDH1,ZFP36,HSD11B1,RORC,NFIL3	15
Cell-To-Cell Signaling and Interaction, Inflammatory Response	immune response	Immune response of leukocytes	0.000162	SAA1,GNAS,CD74,CXCL10,G6PC,APOA1,AMPK,HSP90AA1,LCN2	9
Endocrine System Disorders, Metabolic Disease	insulin resistance	Insulin resistance	0.000165	EIF4EBP2,PPARD,SERPINA12,GNAS,PPP1R3C,CDKN1A,APOA1,HSD11B1	8
Cell-To-Cell Signaling and Interaction, Hematological System Development and Function	aggregation	Aggregation of blood cells	0.000167	GNAS,SGK1,CXCL10,AMPK,FGA,MYL9,CDH1,RGS16	8
Cell Morphology	morphology	Morphology of prostate cancer cell lines	0.000167	CDKN1A,CDH1,HSP90AA1	3
Connective Tissue Development and Function, Tissue Morphology	mass	Mass of fat pad	0.00018	PPARD,APOA4,GNAS,CDKN1A,LCN2	5
Amino Acid Metabolism, Small Molecule Biochemistry	catabolism	Catabolism of amino acids	0.000181	GOT2,IVD,TAT,GOT1	4
Gastrointestinal Disease, Inflammatory Disease	inflammatory bowel disease	Inflammatory Bowel Disease	0.000192	GRK5,CXCL10,TRIO,FGA,SLC10A2,HSD11B1,CDH1,LCN2	8
Cell-To-Cell Signaling and Interaction	activation	Activation of cells	0.000208	CD74,CXCL10,HSPD1,FGA,LCN2,CRY1,SAA1,GNAS,CDKN1A,AMPK,APOA1,CDH1,HSD11B1,Hamp/Hamp2,RORC,NFIL3	16
Lipid Metabolism, Small Molecule Biochemistry, Vitamin and Mineral Metabolism	synthesis	Synthesis of steroid	0.000211	PMVK,CXCL10,APOA1,AMPK,G6PC,HSD11B1,INSIG2,CRY1	8
Metabolic Disease	amyloidosis	Amyloidosis	0.000212	SAA1,APOA4,CTSV,CD74,CXCL10,TRIO,HSPD1,APOA1,FGA,HSD11B1,LCN2	11
Cellular Function and Maintenance, Molecular Transport	efflux	Efflux of Na+	0.000217	SGK1,FXYD1	2
Lipid Metabolism, Molecular Transport, Small Molecule Biochemistry	flux	Flux of lipid	0.00022	SAA1,APOA4,APOA1,HSD11B1,SLC10A2	5
Cellular Movement	invasion	Invasion of tumor cell lines	0.000223	SAA1,TAGLN2,GNAS,CD74,TRIO,CDKN1A,CDH1,ZFP36,AQP8,HSP90AA1,INSIG2,LCN2	12
Small Molecule Biochemistry	metabolism	Metabolism of dicarboxylic acid	0.000228	GOT2,ACMSD,GOT1	3
Lipid Metabolism, Molecular Transport, Small Molecule Biochemistry	secretion	Secretion of triacylglycerol	0.000228	APOA4,APOA1,HSD11B1	3
Neurological Disease, Organismal Injury and Abnormalities, Psychological Disorders	disorder of basal ganglia	Disorder of basal ganglia	0.000235	MT-ATP6,APOA4,FTL,CD74,DBP,G6PC,ETNPPL,BAIAP2,GNAS,SGK1,TRIO,HSP90AA1,AHCY	13
Tissue Development	accumulation	Accumulation of cells	0.00024	PPARD,Cxcl9,CXCL10,CDKN1A,APOA1,AMPK,RORC,LCN2,RGS16	9
Cardiovascular Disease, Organismal Injury and Abnormalities	atherosclerosis	Atherosclerosis	0.000244	SAA1,RSAD2,APOA4,CTSV,CXCL10,HSPD1,CDKN1A,APOA1,ZFP36,LCN2	10
Cellular Development, Cellular Growth and Proliferation, Organ Development, Renal and Urological System Development and Function	proliferation	Proliferation of kidney cells	0.000245	CXCL10,CDKN1A,CDH1,LCN2	4
Nutritional Disease	weight gain	Weight gain	0.000248	SERPINA12,APOA4,GNAS,CDKN1A,G6PC,ZFP36,HSD11B1,BHMT	8
Neurological Disease, Skeletal and Muscular Disorders	neuromuscular disease	Neuromuscular disease	0.000249	APOA4,RSAD2,FTL,CD74,DBP,G6PC,ETNPPL,BAIAP2,GNAS,SGK1,TRIO,RORC,HSP90AA1,AHCY	14
Digestive System Development and Function, Hepatic System Development and Function, Organ Morphology, Organismal Development	morphology	Morphology of liver	0.000268	SERPINA12,GNAS,CDKN1A,G6PC,APOA1,ATF7,FGA,BHMT	8
Cell Death and Survival, Organismal Injury and Abnormalities	cell death	Cell death of epithelial cells	0.000268	PPARD,SAA1,SGK1,CXCL10,HSPD1,CDKN1A,ATF7,CDH1,CTH,LCN2	10
Carbohydrate Metabolism	depletion	Depletion of carbohydrate	0.000275	PPARD,PPP1R3C,APOA1	3
Cellular Function and Maintenance, Molecular Transport	efflux	Efflux of inorganic cation	0.000275	CXCL10,SGK1,FXYD1	3
Cell-To-Cell Signaling and Interaction	aggregation	Aggregation of cells	0.000276	GNAS,SGK1,CXCL10,CDKN1A,AMPK,FGA,MYL9,CDH1,RGS16	9
Cell Death and Survival, Organismal Injury and Abnormalities	necrosis	Necrosis of epithelial tissue	0.000283	PPARD,SAA1,CD74,SGK1,CXCL10,HSPD1,CDKN1A,ATF7,AMPK,CDH1,CTH,LCN2	12
Digestive System Development and Function, Hepatic System Development and Function, Organ Morphology, Organismal Development	mass	Mass of liver	0.000293	SERPINA12,GNAS,APOA1,G6PC,BHMT	5
Cancer, Endocrine System Disorders, Organismal Injury and Abnormalities	thyroid adenoma	Thyroid adenoma	0.000301	PPARD,GNAS,APOA1	3
Hematological System Development and Function, Immune Cell Trafficking, Inflammatory Response, Tissue Development	accumulation	Accumulation of leukocytes	0.000302	PPARD,Cxcl9,CXCL10,APOA1,RORC,LCN2,RGS16	7
Connective Tissue Disorders, Organismal Injury and Abnormalities, Skeletal and Muscular Disorders, Tissue Morphology	abnormal morphology	Abnormal morphology of superficial fascia	0.000303	PPARD,GNAS	2
Cancer, Dermatological Diseases and Conditions, Organismal Injury and Abnormalities	hyperplasia	Hyperplasia of skin	0.000311	PPARD,GJB2,CTSV,AMPK,ZFP36,CDH1	6
Cellular Development, Connective Tissue Development and Function, Tissue Development	differentiation	Differentiation of adipocytes	0.000313	PPARD,GRK5,TRIO,AMPK,ZFP36,HSD11B1,RORC,SCAND1	8
Cell-To-Cell Signaling and Interaction, Hematological System Development and Function, Inflammatory Response	immune response	Immune response of neutrophils	0.000324	SAA1,CXCL10,G6PC,LCN2	4
Organismal Development	morphology	Morphology of body cavity	0.000328	SERPINA12,CTSV,NLRC5,G6PC,FGA,MYL9,BHMT,PPARD,GRK5,GNAS,PPP1R3C,CDKN1A,ATF7,APOA1,ZFP36,HSD11B1,RORC,FXYD1,NFIL3	19
Hematological System Development and Function, Hypersensitivity Response, Immune Cell Trafficking, Inflammatory Response, Tissue Development	accumulation	Accumulation of eosinophils	0.000328	Cxcl9,CXCL10,LCN2	3
Cellular Movement	cell movement	Cell movement of colorectal cancer cell lines	0.000331	PHLDA1,CXCL10,CDH1,HSP90AA1,CRY1	5
Dermatological Diseases and Conditions, Inflammatory Disease, Inflammatory Response, Organismal Injury and Abnormalities	dermatitis	Dermatitis	0.000334	PPARD,CTSV,CD74,MYL9,ELOVL3,ZFP36,CDH1,RORC,AHCY	9
Cell Death and Survival	necrosis	Necrosis	0.000336	TAGLN2,CTSV,HSPD1,G6PC,CHKA,RGS16,SAA1,GJB2,CDKN1A,ZFP36,CDH1,GLS2,HSP90AA1,NFIL3,CD74,CXCL10,FGA,LCN2,PPARD,PHLDA1,GRK5,GNAS,SGK1,AMPK,ATF7,APOA1,RORC,CTH,BCAP31	29
Dermatological Diseases and Conditions, Organismal Injury and Abnormalities	psoriasis	Chronic psoriasis	0.00034	GJB2,GOT2,ZFP36,LCN2,GOT1	5
Cell Death and Survival, Gastrointestinal Disease, Hepatic System Disease, Organismal Injury and Abnormalities	cell death	Cell death of liver cells	0.000342	SAA1,CXCL10,HSPD1,CDKN1A,ATF7,CTH	6
Dermatological Diseases and Conditions, Organismal Injury and Abnormalities	keratosis	Keratosis	0.000351	PMVK,GJB2,CTSV,TRIO,CDH1	5
Infectious Diseases	infection	Infection by RNA virus	0.00036	EIF4EBP2,TAGLN2,RSAD2,CD74,CYP3A7,CXCL10,FGA,CAMK1D,SAMM50,LCN2,CYP2B6,APOA1,CDH1,CHORDC1	14
Endocrine System Development and Function	glucose tolerance	Glucose tolerance	0.000367	PPARD,SERPINA12,GNAS,PPP1R3C,CDKN1A,HSD11B1,BHMT	7
Hematological System Development and Function, Immune Cell Trafficking, Inflammatory Response, Tissue Development	accumulation	Accumulation of lymphocytes	0.000382	PPARD,CXCL10,RORC,LCN2,RGS16	5
Amino Acid Metabolism, Small Molecule Biochemistry	catabolism	Catabolism of L-amino acid	0.000387	GOT2,TAT,GOT1	3
Cellular Function and Maintenance	function	Function of blood cells	0.000391	CD74,CXCL10,NLRC5,HSPD1,CDKN1A,ZFP36,RORC,HSP90AA1,LCN2,RGS16	10
Cancer, Organismal Injury and Abnormalities, Tissue Morphology, Tumor Morphology	size	Size of tumor tissue	0.000403	CDKN1A,CDH1	2
Cellular Movement, Hair and Skin Development and Function	cell movement	Cell movement of epithelial cell lines	0.000405	SAA1,CXCL10,APOA1,FGA,CDH1	5
Lipid Metabolism, Small Molecule Biochemistry	esterification	Esterification of cholesterol	0.000419	APOA4,APOA1,HSD11B1	3
Molecular Transport	export	Export of metal ion	0.000419	CXCL10,SGK1,FXYD1	3
Lipid Metabolism, Molecular Transport, Small Molecule Biochemistry	absorption	Absorption of cholesterol	0.000453	APOA4,APOA1,SLC10A2	3
Lipid Metabolism, Molecular Transport, Small Molecule Biochemistry	concentration	Concentration of cholesterol ester	0.000453	APOA1,SLC10A2,CHKA	3
Cell-To-Cell Signaling and Interaction, Hematological System Development and Function	activation	Activation of blood cells	0.000459	SAA1,CD74,CXCL10,HSPD1,CDKN1A,APOA1,HSD11B1,Hamp/Hamp2,RORC,NFIL3,LCN2,CRY1	12
Lipid Metabolism, Molecular Transport, Small Molecule Biochemistry	quantity	Quantity of steroid hormone	0.000465	GRK5,CYP3A7,SGK1,HSD11B1,CRY1	5
Cell Death and Survival	cell death	Cell death of thymocytes	0.000491	GRK5,GNAS,CDKN1A,RORC,LCN2	5
Cell-To-Cell Signaling and Interaction, Hematological System Development and Function, Immune Cell Trafficking, Inflammatory Response	activation	Activation of phagocytes	0.000495	SAA1,CXCL10,HSPD1,APOA1,HSD11B1,Hamp/Hamp2,NFIL3,LCN2	8
Cancer, Cell Death and Survival, Organismal Injury and Abnormalities, Tumor Morphology	necrosis	Necrosis of tumor	0.000502	PHLDA1,PPARD,CD74,SGK1,CDKN1A,AMPK,FGA,ZFP36,CDH1,RORC	10
Carbohydrate Metabolism	accumulation	Accumulation of carbohydrate	0.000505	PPARD,GRK5,PPP1R3C,CXCL10,APOA1,AMPK	6
Hair and Skin Development and Function, Organ Morphology	quantity	Quantity of hair	0.000517	CDKN1A,ELOVL3	2
Carbohydrate Metabolism	quantity	Quantity of carbohydrate	0.000518	PPARD,APOA4,GNAS,PPP1R3C,G6PC,AMPK,HSD11B1,CHKA,BHMT,CTH,RGS16	11
Cell Death and Survival	apoptosis	Apoptosis of hematopoietic cells	0.000521	GRK5,GNAS,CDKN1A,ATF7,RORC,LCN2	6
Hematological System Development and Function, Lymphoid Tissue Structure and Development, Tissue Morphology	quantity	Quantity of T lymphocytes	0.000534	SAA1,CTSV,CD74,CXCL10,NLRC5,CDKN1A,APOA1,ZFP36,RORC,NFIL3	10
Cell Death and Survival	apoptosis	Apoptosis of lymphoid organ	0.000546	GRK5,GNAS,CDKN1A,RORC,LCN2	5
Gastrointestinal Disease, Hepatic System Disease, Metabolic Disease, Organismal Injury and Abnormalities	hepatic steatosis	Hepatic steatosis	0.000557	CDKN1A,G6PC,AMPK,HSD11B1,RORC,BHMT,RGS16,INSIG2	8
Molecular Transport	secretion	Secretion of molecule	0.000605	SAA1,APOA4,RSAD2,CD74,SGK1,APOA1,AMPK,FGA,ELOVL3,HSD11B1,NFIL3	11
Cellular Development, Cellular Growth and Proliferation	cell proliferation	Cell proliferation of breast cancer cell lines	0.000606	PPARD,GNAS,CXCL10,CDKN1A,ZFP36,CDH1,CHKA,RGS16,AHCY	9
Gastrointestinal Disease, Hepatic System Disease	cholestasis	Cholestasis	0.000624	GJB2,CDKN1A,APOA1,SLC10A2	4
Cell-To-Cell Signaling and Interaction	adhesion	Adhesion of stem cells	0.000644	CDH1,BCAP31	2
Carbohydrate Metabolism, Molecular Transport	depletion	Depletion of glycogen	0.000644	PPARD,PPP1R3C	2
Cancer, Developmental Disorder, Endocrine System Disorders, Organismal Injury and Abnormalities, Reproductive System Disease	leydig cell tumor	Leydig cell tumor	0.000644	GNAS,CDKN1A	2
Lipid Metabolism, Small Molecule Biochemistry	removal	Removal of cholesterol	0.000644	APOA1,HSD11B1	2
Cellular Development, Embryonic Development, Hair and Skin Development and Function, Organ Development, Organismal Development, Tissue Development	differentiation	Differentiation of keratinocytes	0.000654	PPARD,CTSV,CDKN1A,ZFP36,CDH1	5
Hematological System Development and Function, Tissue Morphology	quantity	Quantity of mononuclear leukocytes	0.000658	SAA1,CTSV,GNAS,CD74,CXCL10,NLRC5,CDKN1A,APOA1,ZFP36,RORC,NFIL3,LCN2	12
Lipid Metabolism, Molecular Transport, Small Molecule Biochemistry	transport	Transport of steroid	0.000687	SAA1,APOA4,APOA1,SLC10A2,AQP8	5
Carbohydrate Metabolism, Lipid Metabolism, Small Molecule Biochemistry	metabolism	Metabolism of phosphatidylcholine	0.000692	APOA4,APOA1,CHKA	3
Organismal Development	lean body mass	Lean body mass	0.000697	PPARD,GNAS,CDKN1A,HSD11B1	4
Cell-To-Cell Signaling and Interaction	adhesion	Adhesion of blood cells	0.000709	SAA1,APOA4,CD74,CXCL10,APOA1,FGA,CDH1,RGS16	8
Cellular Function and Maintenance	function	Function of leukocytes	0.000719	CD74,CXCL10,NLRC5,HSPD1,ZFP36,RORC,HSP90AA1,LCN2,RGS16	9
Tissue Morphology	quantity	Quantity of cells	0.000737	EIF4EBP2,S100a11,APOA4,CTSV,CD74,CXCL10,NLRC5,HSPD1,MYL9,BHMT,LCN2,PPARD,SAA1,GNAS,SGK1,CDKN1A,APOA1,ZFP36,HSD11B1,RORC,NFIL3	21
Dermatological Diseases and Conditions, Organ Morphology, Organismal Injury and Abnormalities	abnormal morphology	Abnormal morphology of hair follicle	0.000738	PPARD,CTSV,ELOVL3	3
Molecular Transport	transport	Transport of metal	0.000776	FTL,GNAS,SGK1,CXCL10,SLC10A2,Hamp/Hamp2,FXYD1,LCN2	8
Developmental Disorder, Hereditary Disorder, Metabolic Disease, Neurological Disease, Organismal Injury and Abnormalities	familial amyloidotic polyneuropathy	Familial amyloidotic polyneuropathy	0.000785	APOA1,LCN2	2
Cardiovascular System Development and Function, Organismal Development, Tissue Morphology	vasodilation	Vasodilation of aortic ring tissue	0.000785	ZFP36,CTH	2
Lipid Metabolism, Small Molecule Biochemistry	metabolism	Metabolism of membrane lipid derivative	0.000786	PMVK,PPARD,SAA1,APOA4,CXCL10,APOA1,AMPK,CHKA,INSIG2	9
Lymphoid Tissue Structure and Development, Organ Morphology, Tissue Morphology	quantity	Quantity of splenocytes	0.000786	CDKN1A,RORC,LCN2	3
Cell-To-Cell Signaling and Interaction, Hematological System Development and Function	interaction	Interaction of leukocytes	0.000806	SAA1,APOA4,CD74,CXCL10,APOA1,FGA,CDH1,RGS16	8
Cell Death and Survival, Gastrointestinal Disease, Hepatic System Disease, Organismal Injury and Abnormalities	cell death	Cell death of hepatocytes	0.000815	SAA1,CXCL10,CDKN1A,ATF7,CTH	5
Cellular Movement, Hematological System Development and Function, Immune Cell Trafficking	cellular infiltration	Cellular infiltration by lymphocytes	0.000815	GJB2,SAA1,CXCL10,APOA1,RORC	5
Lipid Metabolism, Molecular Transport, Small Molecule Biochemistry	accumulation	Accumulation of triacylglycerol	0.000831	PPARD,CD74,AMPK,HSD11B1,INSIG2	5
Cancer, Gastrointestinal Disease, Hepatic System Disease, Organismal Injury and Abnormalities	cholangiocarcinoma	Cholangiocarcinoma	0.000831	GNAS,FGA,CDH1,HSP90AA1	4
Molecular Transport	transport	Transport of Na+	0.000831	GNAS,SGK1,SLC10A2,FXYD1	4
Endocrine System Development and Function	insulin sensitivity index	Insulin sensitivity index	0.000836	SERPINA12,CDKN1A,BHMT	3
Cellular Development, Cellular Growth and Proliferation	proliferation	Proliferation of bladder cancer cell lines	0.000836	TAGLN2,CDKN1A,CDH1	3
Endocrine System Disorders, Gastrointestinal Disease, Metabolic Disease, Organismal Injury and Abnormalities	experimentally-induced diabetes	Experimentally-induced diabetes	0.00086	PPARD,RSAD2,CD74,LCN2	4
Cellular Development, Connective Tissue Development and Function	differentiation	Differentiation of fibroblast cell lines	0.000874	PPARD,GNAS,CDKN1A,HSD11B1,HSP90AA1	5
Cell-To-Cell Signaling and Interaction, Hematological System Development and Function, Immune Cell Trafficking, Inflammatory Response	activation	Activation of leukocytes	0.000881	SAA1,CD74,CXCL10,HSPD1,CDKN1A,APOA1,HSD11B1,Hamp/Hamp2,NFIL3,LCN2,CRY1	11
Neurological Disease	neurological signs	Neurological signs	0.000881	BAIAP2,APOA4,CYP2B6,SGK1,DBP,TRIO,G6PC,APOA1,HSP90AA1,AHCY,ETNPPL	11
Energy Production, Lipid Metabolism, Small Molecule Biochemistry	oxidation	Oxidation of palmitic acid	0.000888	PPARD,GOT2,APOA1,AMPK	4
Cancer, Organismal Injury and Abnormalities, Reproductive System Disease	advanced prostate cancer	Advanced prostate cancer	0.00089	CYP3A7,ZFP36,AQP8,HSP90AA1	4
Cell-mediated Immune Response, Cellular Movement, Hematological System Development and Function, Immune Cell Trafficking, Inflammatory Response, Lymphoid Tissue Structure and Development	chemotaxis	Chemotaxis of T lymphocytes	0.00089	Cxcl9,CD74,CXCL10,HSPD1	4
Lipid Metabolism, Small Molecule Biochemistry	metabolism	Metabolism of triacylglycerol	0.00089	AMPK,G6PC,HSD11B1,BHMT,INSIG2	5
Digestive System Development and Function, Gastrointestinal Disease, Hepatic System Development and Function, Hepatic System Disease, Organ Morphology, Organismal Development, Organismal Injury and Abnormalities	abnormal morphology	Abnormal morphology of liver	0.000901	CDKN1A,APOA1,G6PC,ATF7,FGA,BHMT	6
Cell-To-Cell Signaling and Interaction, Hematological System Development and Function, Immune Cell Trafficking, Inflammatory Response	activation	Activation of antigen presenting cells	0.000906	CD74,CXCL10,HSPD1,APOA1,Hamp/Hamp2,NFIL3,LCN2	7
Cellular Function and Maintenance	function	Function of lymphatic system cells	0.000906	CD74,CXCL10,NLRC5,HSPD1,RORC,NFIL3,RGS16	7
Cell-mediated Immune Response, Cellular Movement, Hematological System Development and Function, Immune Cell Trafficking	cell movement	Cell movement of natural killer T lymphocytes	0.00094	CD74,APOA1	2
Gastrointestinal Disease, Hepatic System Disease, Organismal Injury and Abnormalities	compensated cirrhosis	Compensated cirrhosis	0.00094	CYP3A7,APOA1	2
Organismal Injury and Abnormalities, Respiratory Disease	hyperreactivity	Hyperreactivity of airway	0.00094	Cxcl9,CXCL10	2
Cell Death and Survival	apoptosis	Apoptosis of colorectal cancer cell lines	0.00095	PPARD,SGK1,HSPD1,CDKN1A,CDH1,GLS2	6
Molecular Transport	quantity	Quantity of metal	0.000976	SAA1,GRK5,FTL,GNAS,SGK1,CXCL10,Hamp/Hamp2,HSP90AA1,LCN2	9
Cancer, Endocrine System Disorders, Organismal Injury and Abnormalities, Reproductive System Disease	benign ovarian tumor	Benign ovarian tumor	0.000983	GNAS,CDKN1A,HSD11B1,CDH1,HSP90AA1,LCN2	6
Cellular Movement, Hematological System Development and Function, Immune Cell Trafficking	cellular infiltration	Cellular infiltration by leukocytes	0.000993	GJB2,SAA1,SGK1,CXCL10,HSPD1,APOA1,AMPK,RORC,LCN2	9
Organ Morphology	morphology	Morphology of skin	0.001	PPARD,CTSV,GNAS,CDKN1A,APOA1,ELOVL3,Hamp/Hamp2	7
Gastrointestinal Disease, Hepatic System Disease, Organismal Injury and Abnormalities	injury	Injury of liver	0.00102	SAA1,CYP3A7,CXCL10,CDKN1A,CDH1,RORC	6
Cardiovascular Disease, Organismal Injury and Abnormalities	atherosclerotic lesion	Atherosclerotic lesion	0.00103	APOA4,CTSV,CXCL10,APOA1,ZFP36	5
Cellular Function and Maintenance	ion homeostasis	Ion homeostasis of cells	0.00103	SAA1,GNAS,FTL,SGK1,CXCL10,G6PC,APOA1,Hamp/Hamp2,FXYD1,BCAP31	10
Lipid Metabolism, Molecular Transport, Small Molecule Biochemistry	uptake	Uptake of lipid	0.00105	PPARD,APOA4,GOT2,APOA1,SLC10A2	5
Cardiovascular Disease	vascular lesion	Vascular lesion	0.00105	APOA4,CTSV,FTL,CXCL10,APOA1,ZFP36	6
Lipid Metabolism, Small Molecule Biochemistry	removal	Removal of lipid	0.00106	APOA1,HSD11B1,SLC10A2	3
Cancer, Developmental Disorder, Endocrine System Disorders, Organismal Injury and Abnormalities, Reproductive System Disease	sex cord stromal tumor	Sex cord stromal tumor	0.00106	GNAS,CDKN1A,HSP90AA1	3
Cancer, Endocrine System Disorders, Organismal Injury and Abnormalities	extrapancreatic neuroendocrine tumor	Extrapancreatic neuroendocrine tumor	0.00107	GNAS,HSPD1,CDKN1A,ZFP36,CDH1,CHKA,HSP90AA1	7
Carbohydrate Metabolism	glycogenolysis	Glycogenolysis	0.00111	PPP1R3C,CTH	2
Digestive System Development and Function, Gastrointestinal Disease, Hepatic System Development and Function, Hepatic System Disease, Infectious Diseases, Inflammatory Disease, Inflammatory Response, Organ Development, Organismal Injury and Abnormalities	infection	Infection by Hepatitis C virus genotype 1	0.00111	CYP3A7,CDH1	2
Small Molecule Biochemistry	metabolism	Metabolism of oxalacetic acid	0.00111	GOT2,GOT1	2
Lipid Metabolism, Molecular Transport, Small Molecule Biochemistry	release	Release of cholesterol	0.00111	SAA1,APOA1	2
Dermatological Diseases and Conditions, Organ Morphology, Organismal Injury and Abnormalities	abnormal morphology	Abnormal morphology of skin	0.00113	PPARD,CTSV,GNAS,CDKN1A,APOA1,ELOVL3	6
Cellular Movement	migration	Migration of colorectal cancer cell lines	0.00115	PHLDA1,CXCL10,HSP90AA1,CRY1	4
Cell-To-Cell Signaling and Interaction, Cellular Function and Maintenance, Hematological System Development and Function, Inflammatory Response	phagocytosis	Phagocytosis of neutrophils	0.00118	SAA1,CXCL10,LCN2	3
Protein Synthesis	quantity	Quantity of ldl cholesterol in blood	0.00118	SERPINA12,APOA1,HSD11B1	3
Protein Synthesis	polymerization	Polymerization of protein	0.00119	CD74,GCHFR,ACMSD,FGA,HACL1,CDH1,CTH,IVD	8
Cell-mediated Immune Response, Cellular Movement, Hematological System Development and Function, Immune Cell Trafficking	movement	Movement of CD4+ T-lymphocytes	0.00124	SAA1,CXCL10,RORC	3
Cellular Function and Maintenance, Hematological System Development and Function	function	Function of T lymphocytes	0.00129	CD74,CXCL10,NLRC5,HSPD1,RORC,RGS16	6
Cellular Development, Connective Tissue Development and Function, Digestive System Development and Function, Hepatic System Development and Function	adipogenesis	Adipogenesis of hepatocytes	0.00129	PPARD,NFIL3	2
Infectious Diseases	anthrax	Anthrax	0.00129	Cxcl9,CXCL10	2
Lipid Metabolism, Small Molecule Biochemistry, Vitamin and Mineral Metabolism	metabolism	Metabolism of vitamin A	0.00129	PPARD,DHRS9	2
Cellular Movement, Embryonic Development	cell movement	Cell movement of embryonic cell lines	0.0013	SAA1,CXCL10,CDKN1A,APOA1,FGA	5
Cancer, Organismal Injury and Abnormalities, Reproductive System Disease	cervical cancer	Cervical cancer	0.00132	CTSV,GNAS,CXCL10,TRIO,ZFP36,CDH1,HSP90AA1	7
Nervous System Development and Function, Neurological Disease, Organ Morphology, Organismal Development, Organismal Injury and Abnormalities	abnormal morphology	Abnormal morphology of hippocampus	0.00134	EIF4EBP2,CTSV,TRIO,HSD11B1	4
Cellular Movement, Hematological System Development and Function, Immune Cell Trafficking, Inflammatory Response	chemotaxis	Chemotaxis of macrophages	0.00134	SAA1,CD74,CXCL10,CDKN1A	4
Organismal Injury and Abnormalities	fibrosis	Fibrosis	0.00136	PPARD,CTSV,GNAS,CD74,APOA1,CDH1,RORC,LCN2,RGS16	9
Protein Synthesis	quantity	Quantity of protein in blood	0.00136	SERPINA12,APOA4,GNAS,PPP1R3C,APOA1,HSD11B1,BHMT,NFIL3,CRY1	9
Cellular Movement, Hematological System Development and Function, Immune Cell Trafficking, Inflammatory Response	migration	Migration of dendritic cells	0.00138	CD74,CXCL10,APOA1,AMPK,CDH1	5
Digestive System Development and Function	morphology	Morphology of digestive system	0.00139	SERPINA12,CTSV,GNAS,CDKN1A,G6PC,ATF7,APOA1,FGA,RORC,BHMT,NFIL3	11
Cell-To-Cell Signaling and Interaction, Hematological System Development and Function	activation	Activation of myeloid cells	0.00139	SAA1,CXCL10,HSPD1,HSD11B1,Hamp/Hamp2,NFIL3,LCN2	7
Carbohydrate Metabolism	synthesis	Synthesis of carbohydrate	0.00139	GRK5,PPP1R3C,CXCL10,G6PC,APOA1,AMPK,CHKA,RORC,GOT1	9
Cellular Development, Cellular Growth and Proliferation, Hematological System Development and Function, Hematopoiesis, Tissue Development	development	Development of hematopoietic progenitor cells	0.0014	BAIAP2,CD74,CDKN1A,MYL9,RORC,NFIL3	6
Nutritional Disease	obesity	Obesity	0.00141	EIF4EBP2,PPARD,GNAS,CXCL10,TRIO,G6PC,HSD11B1,RORC,INSIG2	9
Cellular Movement, Hematological System Development and Function, Immune Cell Trafficking, Inflammatory Response	cellular infiltration	Infiltration by neutrophils	0.00142	GJB2,SGK1,CXCL10,APOA1,LCN2	5
Organismal Injury and Abnormalities, Tissue Morphology	size	Size of lesion	0.00145	PPARD,APOA4,CTSV,CDKN1A,APOA1,CDH1,LCN2	7
Neurological Disease, Organismal Injury and Abnormalities	abnormality	Abnormality of cerebral cortex	0.00147	EIF4EBP2,PPARD,CTSV,TRIO,HSD11B1,NFIL3	6
Cancer, Dermatological Diseases and Conditions, Organismal Injury and Abnormalities	hyperplasia	Hyperplasia of epidermis	0.00147	PPARD,CTSV,AMPK,ZFP36,CDH1	5
Hematological System Development and Function, Tissue Morphology	quantity	Quantity of leukocytes	0.00147	CTSV,CD74,CXCL10,NLRC5,LCN2,SAA1,GNAS,CDKN1A,APOA1,ZFP36,HSD11B1,RORC,NFIL3	13
Carbohydrate Metabolism, Small Molecule Biochemistry	incorporation	Incorporation of D-glucose	0.00148	PPP1R3C,G6PC	2
Connective Tissue Development and Function, Tissue Morphology	mass	Mass of interscapular fat pad	0.00148	PPARD,GNAS	2
Amino Acid Metabolism, Small Molecule Biochemistry	synthesis	Synthesis of sulfur amino acid	0.00148	BHMT,CTH	2
Carbohydrate Metabolism, Molecular Transport, Small Molecule Biochemistry	concentration	Concentration of D-glucose	0.0015	PPARD,APOA4,GNAS,PPP1R3C,G6PC,AMPK,HSD11B1,RGS16	8
Carbohydrate Metabolism	metabolism	Metabolism of carbohydrate	0.0015	PPARD,APOA4,GRK5,PPP1R3C,CXCL10,G6PC,APOA1,AMPK,CHKA,RORC,GOT1	11
Cell-mediated Immune Response, Cellular Movement, Hematological System Development and Function, Immune Cell Trafficking	infiltration	Infiltration by T lymphocytes	0.00151	SAA1,CXCL10,APOA1,RORC	4
Cancer, Endocrine System Disorders, Organismal Injury and Abnormalities	benign neoplasm of endocrine gland	Benign neoplasm of endocrine gland	0.00154	PPARD,GNAS,APOA1,CDH1,CHKA	5
Cell Death and Survival	apoptosis	Apoptosis	0.00156	TAGLN2,CTSV,HSPD1,G6PC,CHKA,SAA1,CDKN1A,ZFP36,CDH1,GLS2,HSP90AA1,NFIL3,CD74,CXCL10,CAMK1D,LCN2,PPARD,PHLDA1,GRK5,GNAS,SGK1,AMPK,ATF7,APOA1,RORC,CTH,BCAP31	27
Neurological Disease, Organismal Injury and Abnormalities	epileptic seizure	Epileptic seizure	0.00157	BAIAP2,CDKN1A,ZFP36,NFIL3,RGS16	5
Hematological System Development and Function, Lymphoid Tissue Structure and Development, Tissue Morphology	quantity	Quantity of lymphocytes	0.00163	SAA1,CTSV,CD74,CXCL10,NLRC5,CDKN1A,APOA1,ZFP36,RORC,NFIL3,LCN2	11
Cancer, Organismal Injury and Abnormalities	cancer	Invasive cancer	0.00169	CXCL10,CDKN1A,TRIO,CDH1,RORC,HSP90AA1	6
Digestive System Development and Function, Embryonic Development, Hematological System Development and Function, Lymphoid Tissue Structure and Development, Organ Development, Organismal Development, Tissue Development	formation	Formation of Peyer's patches	0.00169	RORC,NFIL3	2
Cellular Movement, Renal and Urological System Development and Function	migration	Migration of glomerular cells	0.00169	CTSV,CXCL10	2
Cell-To-Cell Signaling and Interaction, Hematological System Development and Function, Immune Cell Trafficking, Inflammatory Response	activation	Activation of T lymphocytes	0.00175	SAA1,CD74,CXCL10,HSPD1,CDKN1A,NFIL3,CRY1	7
DNA Replication, Recombination, and Repair, Nucleic Acid Metabolism, Small Molecule Biochemistry	hydrolysis	Hydrolysis of nucleotide	0.00178	GNAS,HSPD1,APOA1,RGS16	4
Lipid Metabolism, Molecular Transport, Small Molecule Biochemistry	efflux	Efflux of lipid	0.00183	SAA1,APOA4,APOA1,SLC10A2	4
Hematological System Development and Function, Inflammatory Response, Tissue Morphology	quantity	Quantity of monocytes	0.00183	GNAS,CDKN1A,ZFP36,LCN2	4
Connective Tissue Development and Function, Organ Morphology, Organismal Development, Reproductive System Development and Function, Tissue Morphology	mass	Mass of epididymal fat	0.00184	SERPINA12,GNAS,CDKN1A	3
Organismal Injury and Abnormalities, Reproductive System Disease	endometriosis	Endometriosis	0.00187	GNAS,SGK1,CXCL10,DBP,TRIO,ZFP36,NFIL3	7
Cancer, Gastrointestinal Disease, Hepatic System Disease, Organismal Injury and Abnormalities	hepatocellular carcinoma	Hepatocellular carcinoma	0.00187	GNAS,FTL,CXCL10,TRIO,CDKN1A,FGA,CDH1,GLS2,RORC,BHMT,HSP90AA1	11
Cellular Movement	migration	Migration of tumor cell lines	0.00187	PHLDA1,GNAS,CXCL10,TRIO,CDKN1A,FGA,CDH1,AQP8,HSP90AA1,LCN2,CRY1	11
Cancer, Organismal Injury and Abnormalities	benign neoplasia	Benign neoplasia	0.00187	CHKA,AQP8,BHMT,LCN2,PHLDA1,PPARD,GNAS,CDKN1A,APOA1,CDH1,HSD11B1,RORC,HSP90AA1	13
Cancer, Organismal Injury and Abnormalities	papillary carcinoma	Papillary carcinoma	0.00188	GNAS,CDKN1A,HSD11B1,CDH1,HSP90AA1,LCN2	6
Cancer, Cell Death and Survival, Organismal Injury and Abnormalities, Tumor Morphology	cell death	Cell death of tumor cells	0.00189	PHLDA1,PPARD,CD74,SGK1,CDKN1A,AMPK,ZFP36,CDH1,RORC	9
Cancer, Organismal Injury and Abnormalities	incidence	Incidence of malignant tumor	0.00191	PPARD,CDKN1A,CDH1,RORC,BHMT	5
Lipid Metabolism, Molecular Transport, Small Molecule Biochemistry	secretion	Secretion of lipid	0.00191	APOA4,APOA1,AMPK,ELOVL3,HSD11B1,NFIL3	6
Cell Cycle	S phase	Entry into S phase of breast cancer cell lines	0.00191	CDKN1A,CDH1	2
Cellular Development, Cellular Growth and Proliferation, Organ Development, Renal and Urological System Development and Function	proliferation	Proliferation of tubular cells	0.00191	CDH1,LCN2	2
Cardiovascular System Development and Function, Tissue Morphology	relaxation	Relaxation of aortic ring tissue	0.00191	CYP2B6,CTH	2
Cancer, Organismal Injury and Abnormalities, Reproductive System Disease	ductal breast carcinoma	Invasive ductal breast carcinoma	0.00193	CDKN1A,TRIO,RORC,HSP90AA1	4
Cell Morphology, Connective Tissue Development and Function, Tissue Morphology	size	Size of adipocytes	0.00193	PPARD,SERPINA12,CDKN1A,BHMT	4
Cancer, Organismal Injury and Abnormalities, Reproductive System Disease	invasive breast carcinoma	Invasive breast carcinoma	0.00194	CXCL10,TRIO,CDKN1A,RORC,HSP90AA1	5
Cancer, Cell Death and Survival, Organismal Injury and Abnormalities, Tumor Morphology	apoptosis	Apoptosis of tumor cells	0.00199	PHLDA1,PPARD,SGK1,CDKN1A,AMPK,CDH1,RORC	7
Connective Tissue Disorders, Organismal Injury and Abnormalities, Tissue Morphology	abnormal morphology	Abnormal morphology of fat pad	0.00202	PPARD,GNAS,HSD11B1	3
Cell Death and Survival	apoptosis	Apoptosis of tumor cell lines	0.00203	TAGLN2,HSPD1,CHKA,LCN2,PPARD,GRK5,GNAS,SGK1,CDKN1A,AMPK,ZFP36,CDH1,GLS2,CTH,NFIL3,BCAP31	16
Organismal Functions	energy homeostasis	Energy homeostasis	0.00205	PPARD,PPP1R3C,AMPK,ELOVL3,HSD11B1,BHMT	6
Cell-To-Cell Signaling and Interaction, Hematological System Development and Function, Immune Cell Trafficking	adhesion	Adhesion of immune cells	0.00206	APOA4,CD74,CXCL10,APOA1,FGA,CDH1,RGS16	7
Cancer, Gastrointestinal Disease, Inflammatory Disease, Organismal Injury and Abnormalities	Barrett syndrome	Barrett syndrome	0.00211	CDKN1A,TRIO,BHMT	3
Cellular Movement	dissemination	Dissemination of cells	0.00211	Cxcl9,CXCL10,CDH1	3
Cell Cycle	mitosis	Exit from mitosis	0.00215	CDKN1A,CDC23	2
Cell Cycle	metaphase/anaphase transition	Metaphase/anaphase transition	0.00215	MYL9,CDC23	2
Cancer, Organismal Injury and Abnormalities, Renal and Urological Disease	cancer	Bladder cancer	0.00217	GJB2,SERPINA12,GNAS,NLRC5,CDKN1A,FGA,CDH1,HSP90AA1	8
Infectious Diseases	replication	Replication of Influenza A virus	0.00217	RSAD2,GRK5,SGK1,NLRC5,HSPD1,HSP90AA1	6
Drug Metabolism	metabolism	Metabolism of xenobiotic	0.0022	CYP2B6,CYP3A7,RORC	3
Lipid Metabolism, Small Molecule Biochemistry, Vitamin and Mineral Metabolism	synthesis	Synthesis of cholesterol	0.0022	PMVK,APOA1,AMPK,INSIG2	4
Cellular Movement	migration	Migration of epithelial cells	0.0022	PPARD,CXCL10,CDH1,LCN2	4
Digestive System Development and Function	ingestion	Ingestion by mice	0.00221	PPARD,APOA4,CDKN1A,G6PC,HSD11B1	5
Carbohydrate Metabolism	binding	Binding of polysaccharide	0.00229	CXCL10,APOA1,CDH1	3
Cellular Development, Skeletal and Muscular System Development and Function, Tissue Development	differentiation	Differentiation of myoblasts	0.00232	PPARD,Cxcl9,CXCL10,CDKN1A	4
Connective Tissue Development and Function, Skeletal and Muscular System Development and Function, Tissue Morphology	quantity	Quantity of osteoclasts	0.00232	PPARD,CTSV,GNAS,HSD11B1	4
Cellular Movement, Hematological System Development and Function, Immune Cell Trafficking, Inflammatory Response	migration	Migration of phagocytes	0.00233	SAA1,CTSV,CD74,CXCL10,APOA1,AMPK,CDH1	7
Cellular Movement, Hematological System Development and Function, Immune Cell Trafficking, Inflammatory Response	cellular infiltration	Cellular infiltration by phagocytes	0.00237	GJB2,SAA1,SGK1,CXCL10,APOA1,LCN2	6
Metabolic Disease	enzymopathy	Enzymopathy	0.00237	PPARD,HSD11B1,TAT,RGS16,IVD,INSIG2	6
Cancer, Organismal Injury and Abnormalities	formation	Delay in formation of tumor	0.00239	CDKN1A,LCN2	2
Tissue Morphology	modification	Modification of epithelial tissue	0.00239	AMPK,CDH1,LCN2	3
Cellular Development, Cellular Growth and Proliferation, Endocrine System Development and Function, Organ Development	proliferation	Proliferation of thyroid cells	0.00239	PPARD,GNAS	2
Post-Translational Modification, Protein Folding	refolding	Refolding of protein	0.00239	HSPD1,HSP90AA1	2
Infectious Diseases	replication	Replication of flavivirus	0.00239	RSAD2,CXCL10	2
Hereditary Disorder, Neurological Disease, Organismal Injury and Abnormalities	hereditary polyneuropathy	Hereditary polyneuropathy	0.00244	MT-ATP6,HSPD1,APOA1,LCN2	4
Cancer, Cell Death and Survival, Organismal Injury and Abnormalities, Tumor Morphology	cell death	Cell death of cancer cells	0.00255	PHLDA1,PPARD,CD74,CDKN1A,AMPK,ZFP36,CDH1,RORC	8
Connective Tissue Disorders, Organismal Injury and Abnormalities, Skeletal and Muscular Disorders	non-traumatic arthropathy	Non-traumatic arthropathy	0.00259	PPARD,SAA1,CYP2B6,CD74,CXCL10,TRIO,HSPD1,APOA1,CDH1,ZFP36,RORC,BHMT	12
Cardiovascular System Development and Function, Cell-To-Cell Signaling and Interaction	activation	Activation of endothelial cells	0.00259	SAA1,CXCL10,HSPD1	3
Cancer, Immunological Disease, Organismal Injury and Abnormalities	hyperplasia	Hyperplasia of spleen	0.00259	CDKN1A,ZFP36,LCN2	3
Cancer, Cell Death and Survival, Organismal Injury and Abnormalities, Tumor Morphology	apoptosis	Apoptosis of cancer cells	0.00265	PHLDA1,PPARD,CDKN1A,AMPK,CDH1,RORC	6
Dermatological Diseases and Conditions, Organ Morphology, Organismal Injury and Abnormalities	lack	Lack of hair follicle	0.00265	PPARD,CTSV	2
Amino Acid Metabolism, Small Molecule Biochemistry	metabolism	Metabolism of aromatic amino acid	0.00265	ACMSD,TAT	2
Cell Cycle	mitosis	Mitosis of breast cancer cell lines	0.00265	CDKN1A,ZFP36	2
Endocrine System Development and Function, Energy Production, Small Molecule Biochemistry	oxidation	Oxidation of hormone	0.00265	DHRS9,CYP2B6	2
Lipid Metabolism, Molecular Transport, Small Molecule Biochemistry	release	Release of phospholipid	0.00265	SAA1,APOA1	2
Cell Cycle	S phase	S phase of colorectal cancer cell lines	0.00265	CDKN1A,CDH1	2
Organismal Injury and Abnormalities	hypertrophy	Hypertrophy	0.00265	PPARD,CTSV,GRK5,SGK1,CDKN1A,MYL9,HSD11B1,FXYD1	8
Cell Death and Survival	apoptosis	Apoptosis of thymocytes	0.00269	GRK5,GNAS,RORC,LCN2	4
Cancer, Organismal Injury and Abnormalities	incidence	Incidence of carcinoma	0.00269	PPARD,CDKN1A,CDH1,BHMT	4
Organ Morphology, Reproductive System Development and Function	morphology	Morphology of testis	0.0027	SERPINA12,GNAS,CDKN1A,APOA1,HSD11B1,AQP8,HSP90AA1	7
Cell Death and Survival	apoptosis	Apoptosis of hematopoietic progenitor cells	0.00274	GRK5,GNAS,CDKN1A,RORC,LCN2	5
Connective Tissue Disorders, Immunological Disease, Inflammatory Disease, Inflammatory Response, Organismal Injury and Abnormalities, Skeletal and Muscular Disorders	juvenile rheumatoid arthritis	Juvenile rheumatoid arthritis	0.00279	CD74,TRIO,APOA1,ZFP36,CDH1	5
Hematological System Development and Function, Inflammatory Response, Tissue Morphology	quantity	Quantity of macrophages	0.00279	CTSV,GNAS,CXCL10,HSD11B1,LCN2	5
Connective Tissue Disorders, Immunological Disease, Inflammatory Disease, Inflammatory Response, Organismal Injury and Abnormalities, Skeletal and Muscular Disorders	rheumatoid arthritis	Rheumatoid arthritis	0.0028	SAA1,CYP2B6,CD74,CXCL10,TRIO,HSPD1,APOA1,CDH1,ZFP36,RORC,BHMT	11
Cancer, Organismal Injury and Abnormalities, Tissue Morphology, Tumor Morphology	size	Size of tumor	0.00282	PPARD,CDKN1A,CDH1,LCN2	4
Cell-To-Cell Signaling and Interaction, Inflammatory Response	immune response	Immune response of phagocytes	0.00283	SAA1,CXCL10,APOA1,AMPK,G6PC,LCN2	6
Hereditary Disorder, Neurological Disease, Organismal Injury and Abnormalities, Psychological Disorders, Skeletal and Muscular Disorders	Huntington disease	Huntington's Disease	0.00285	BAIAP2,APOA4,SGK1,DBP,TRIO,G6PC,HSP90AA1,AHCY,ETNPPL	9
Lipid Metabolism, Small Molecule Biochemistry, Vitamin and Mineral Metabolism	synthesis	Synthesis of steroid hormone	0.00292	APOA1,HSD11B1,CRY1	3
Cell-mediated Immune Response, Cellular Movement, Hematological System Development and Function, Immune Cell Trafficking	cellular infiltration	Cellular infiltration by CD4+ T-lymphocytes	0.00292	SAA1,RORC	2
Lipid Metabolism, Molecular Transport, Small Molecule Biochemistry	reverse cholesterol transport	Reverse cholesterol transport	0.00292	APOA4,APOA1	2
Digestive System Development and Function	ingestion	Ingestion by rodents	0.00303	PPARD,APOA4,CDKN1A,AMPK,G6PC,HSD11B1	6
Humoral Immune Response, Protein Synthesis	quantity	Quantity of immunoglobulin	0.00307	Cxcl9,RSAD2,CD74,CXCL10,CDKN1A,NFIL3	6
Cell Death and Survival, Gastrointestinal Disease, Hepatic System Disease, Organismal Injury and Abnormalities	apoptosis	Apoptosis of hepatocytes	0.0031	SAA1,CXCL10,CDKN1A,ATF7	4
Organismal Survival	organismal death	Organismal death	0.0031	Cxcl9,CTSV,CD74,CXCL10,G6PC,FGA,CHKA,LCN2,PPARD,GJB2,GNAS,PPP1R3C,TRIO,CDKN1A,ATF7,APOA1,ZFP36,CDH1,Hamp/Hamp2,RORC,HSP90AA1,CTH,NFIL3,INSIG2	24
Cellular Movement	invasion	Invasion of fibroblast cell lines	0.00315	PPARD,CTSV,TRIO	3
Hematological System Development and Function, Lymphoid Tissue Structure and Development, Tissue Morphology	quantity	Quantity of memory T lymphocytes	0.00315	CDKN1A,APOA1,NFIL3	3
Cell Death and Survival	cell death	Cell death of central nervous system cells	0.00315	SGK1,HSPD1,CDKN1A,AMPK,HSP90AA1,NFIL3,LCN2	7
Cellular Development, Cellular Growth and Proliferation, Embryonic Development, Hematological System Development and Function, Hematopoiesis, Lymphoid Tissue Structure and Development, Organ Development, Organismal Development, Tissue Development	development	Arrest in development of lymphocytes	0.00321	CDKN1A,RORC	2
Lipid Metabolism, Molecular Transport, Small Molecule Biochemistry, Vitamin and Mineral Metabolism	concentration	Concentration of retinol	0.00321	APOA1,LCN2	2
Lipid Metabolism, Small Molecule Biochemistry	transmission	Transmission of lipid	0.00321	APOA4,APOA1	2
Lipid Metabolism, Molecular Transport, Small Molecule Biochemistry	concentration	Concentration of fatty acid	0.00324	PPARD,GNAS,PPP1R3C,G6PC,AMPK,ELOVL3,HSD11B1	7
Cellular Movement, Hematological System Development and Function, Immune Cell Trafficking	cell movement	Cell movement of natural killer cells	0.00327	GNAS,CXCL10,APOA1	3
Embryonic Development, Organismal Development, Reproductive System Development and Function	implantation	Implantation of embryo	0.00327	PPARD,SGK1,CDH1	3
DNA Replication, Recombination, and Repair, Gene Expression	methylation	Methylation of DNA	0.00327	GNAS,CDKN1A,BHMT	3
DNA Replication, Recombination, and Repair	synthesis	Synthesis of DNA	0.0033	GNAS,SGK1,CXCL10,CDKN1A,TRIO,INHBE,CTH	7
Endocrine System Disorders, Organismal Injury and Abnormalities	benign thyroid disease	Benign thyroid disease	0.00331	FTL,CXCL10,APOA1,RORC	4
Cell Death and Survival	cell death	Cell death of blood cells	0.00333	GRK5,GNAS,CD74,CXCL10,CDKN1A,G6PC,ATF7,AMPK,RORC,NFIL3,LCN2	11
Cellular Function and Maintenance, Small Molecule Biochemistry	homeostasis	Homeostasis of metal ion	0.00335	FTL,GNAS,SGK1,CXCL10,Hamp/Hamp2	5
Hematological Disease, Metabolic Disease	dyslipidemia	Dyslipidemia	0.00339	APOA1,HSD11B1,SLC10A2,INSIG2	4
Cancer, Organismal Injury and Abnormalities, Renal and Urological Disease	transitional cell bladder cancer	Urothelial bladder carcinoma	0.00339	NLRC5,CDKN1A,CDH1,HSP90AA1	4
Cellular Movement	cell movement	Cell movement of tumor cell lines	0.00346	PHLDA1,TAGLN2,GNAS,CXCL10,TRIO,CDKN1A,FGA,CDH1,AQP8,HSP90AA1,LCN2,CRY1	12
Infectious Diseases	replication	Replication of RNA virus	0.00347	EIF4EBP2,RSAD2,GRK5,SGK1,CXCL10,NLRC5,HSPD1,AMPK,HSP90AA1	9
Connective Tissue Disorders, Endocrine System Disorders, Organ Morphology, Organismal Injury and Abnormalities, Reproductive System Development and Function, Reproductive System Disease, Tissue Morphology	abnormal morphology	Abnormal morphology of epididymal fat	0.00351	APOA1,HSD11B1	2
Lipid Metabolism, Molecular Transport, Small Molecule Biochemistry	accumulation	Accumulation of fat	0.00351	ELOVL3,BHMT	2
Carbohydrate Metabolism	catabolism	Catabolism of glycogen	0.00351	PPP1R3C,G6PC	2
Hematological Disease, Metabolic Disease	Fredrickson hyperlipoproteinemia	Fredrickson hyperlipoproteinemia	0.00351	APOA1,SLC10A2	2
Digestive System Development and Function	salivation	Salivation	0.00351	GRK5,AQP8	2
Cardiovascular Disease, Organismal Injury and Abnormalities	atherogenesis	Atherogenesis	0.00351	CXCL10,APOA1,ZFP36	3
Cardiovascular System Development and Function	response	Response of heart	0.00351	GRK5,APOA1,LCN2	3
Dermatological Diseases and Conditions, Organismal Injury and Abnormalities	disorder of hair	Disorder of hair	0.00352	CTSV,CXCL10,CDKN1A,ELOVL3,ZFP36	5
Carbohydrate Metabolism, Cellular Function and Maintenance, Small Molecule Biochemistry	homeostasis	Homeostasis of D-glucose	0.00357	GNAS,PPP1R3C,G6PC,HSD11B1,CRY1	5
Organismal Functions	energy expenditure	Energy expenditure	0.00362	PPARD,PPP1R3C,AMPK,HSD11B1,BHMT	5
Cell-To-Cell Signaling and Interaction, Embryonic Development	adhesion	Adhesion of embryonic cells	0.00364	FGA,CDH1,BCAP31	3
Cardiovascular System Development and Function, Organismal Development, Tissue Morphology	vasodilation	Vasodilation of artery	0.00377	CXCL10,ZFP36,CTH	3
Cellular Growth and Proliferation, Lymphoid Tissue Structure and Development	proliferation	Proliferation of lymphatic system cells	0.0038	FTL,CD74,CXCL10,HSPD1,CDKN1A,APOA1,CDH1,RORC,CTH,NFIL3,LCN2	11
Cellular Development, Embryonic Development, Hair and Skin Development and Function, Organ Development, Organismal Development, Tissue Development	differentiation	Differentiation of epidermis	0.00382	CDKN1A,CDH1	2
Cellular Function and Maintenance, Molecular Transport, Small Molecule Biochemistry	iron homeostasis	Iron homeostasis	0.00382	FTL,Hamp/Hamp2	2
Nervous System Development and Function	remyelination	Remyelination	0.00382	CXCL10,FGA	2
Cellular Development, Tissue Development	differentiation	Differentiation of epithelial tissue	0.00383	PPARD,TAGLN2,CTSV,CXCL10,CDKN1A,AMPK,ZFP36,CDH1	8
Dermatological Diseases and Conditions, Organismal Injury and Abnormalities, Tissue Morphology	acanthosis	Acanthosis of epithelial tissue	0.00384	CTSV	1
Hematological System Development and Function, Hematopoiesis, Tissue Development	accumulation	Accumulation of erythroid cells	0.00384	LCN2	1
Drug Metabolism	activation	Activation of cyclophosphamide	0.00384	CYP2B6	1
Cell-To-Cell Signaling and Interaction	activation	Activation of mucosa cells	0.00384	CDKN1A	1
Gastrointestinal Disease, Immunological Disease, Ophthalmic Disease, Organismal Injury and Abnormalities	primary Sjögren syndrome	Active stage primary Sjögren syndrome	0.00384	RORC	1
Cell-To-Cell Signaling and Interaction, Hematological System Development and Function, Immune Cell Trafficking, Inflammatory Response	adhesion	Adhesion of Langerhans cells	0.00384	CDH1	1
Embryonic Development, Tissue Development	adhesion	Adhesion of embryoblast	0.00384	CDH1	1
Tissue Development	adhesion	Adhesion of mesothelium	0.00384	FGA	1
Cell-To-Cell Signaling and Interaction	adhesion	Adhesion of neural stem cells	0.00384	CDH1	1
Neurological Disease	adult-onset ataxia and polyneuropathy	Adult-onset ataxia and polyneuropathy	0.00384	MT-ATP6	1
Auditory Disease, Neurological Disease	sensorineural hearing loss	Advanced stage sensorineural hearing loss	0.00384	GJB2	1
Developmental Disorder, Organismal Injury and Abnormalities, Reproductive System Disease	agenesis	Agenesis of placenta	0.00384	PPARD	1
Cell Cycle, Cellular Growth and Proliferation	antiproliferative response	Antiproliferative response of smooth muscle cells	0.00384	CDKN1A	1
Cell Death and Survival	apoptosis	Apoptosis of fibroblastoids	0.00384	CDH1	1
Cell Cycle, Connective Tissue Development and Function	G0 phase	Arrest in G0 phase of fibroblasts	0.00384	CDKN1A	1
Cell Cycle	G0/G1 phase transition	Arrest in G0/G1 phase transition of peripheral blood lymphocytes	0.00384	CHKA	1
Cancer, Cell Cycle, Organismal Injury and Abnormalities	G1/S phase transition	Arrest in G1/S phase transition of cancer cells	0.00384	CDKN1A	1
Cell Cycle, Connective Tissue Development and Function	cell cycle progression	Arrest in cell cycle progression of synovial fibroblasts	0.00384	CDKN1A	1
Cell-mediated Immune Response, Cellular Development, Cellular Function and Maintenance, Cellular Growth and Proliferation, Embryonic Development, Hematological System Development and Function, Hematopoiesis, Lymphoid Tissue Structure and Development, Organ Development, Organismal Development, Tissue Development	development	Arrest in development of natural killer precursor cells	0.00384	RORC	1
Cancer, Cell Cycle, Organismal Injury and Abnormalities	sub-G1 phase	Arrest in sub-G1 phase of mesothelioma cells	0.00384	CDKN1A	1
Cell Cycle	asymmetric division	Asymmetric division of stem cells	0.00384	CDKN1A	1
Organismal Injury and Abnormalities, Skeletal and Muscular Disorders	atrophy	Atrophy of trapezius muscle	0.00384	CTH	1
Infectious Diseases	attachment	Attachment of hepatitis B virus	0.00384	FTL	1
Connective Tissue Disorders, Developmental Disorder, Endocrine System Disorders, Hematological Disease, Hereditary Disorder, Metabolic Disease, Organismal Injury and Abnormalities, Skeletal and Muscular Disorders	Albright hereditary osteodystrophy	Autosomal dominant Albright hereditary osteodystrophy	0.00384	GNAS	1
Developmental Disorder, Hereditary Disorder, Metabolic Disease, Organismal Injury and Abnormalities	autosomal dominant L-ferritin deficiency	Autosomal dominant L-ferritin deficiency	0.00384	FTL	1
Dermatological Diseases and Conditions, Hereditary Disorder, Organismal Injury and Abnormalities	Vohwinkel syndrome	Autosomal dominant Vohwinkel syndrome	0.00384	GJB2	1
Auditory Disease, Hereditary Disorder, Neurological Disease, Organismal Injury and Abnormalities	autosomal dominant deafness type 3A	Autosomal dominant deafness type 3A	0.00384	GJB2	1
Cancer, Gastrointestinal Disease, Hereditary Disorder, Organismal Injury and Abnormalities	hereditary diffuse gastric cancer	Autosomal dominant hereditary diffuse gastric cancer	0.00384	CDH1	1
Auditory Disease, Dermatological Diseases and Conditions, Developmental Disorder, Hereditary Disorder, Neurological Disease, Organismal Injury and Abnormalities	keratitis ichthyosis and deafness syndrome	Autosomal dominant keratitis ichthyosis and deafness syndrome	0.00384	GJB2	1
Developmental Disorder, Hereditary Disorder, Neurological Disease, Organismal Injury and Abnormalities	autosomal dominant mental retardation type 44	Autosomal dominant mental retardation type 44	0.00384	TRIO	1
Hereditary Disorder, Organismal Injury and Abnormalities, Skeletal and Muscular Disorders	progressive osseous heteroplasia	Autosomal dominant progressive osseous heteroplasia	0.00384	GNAS	1
Developmental Disorder, Hereditary Disorder, Metabolic Disease, Organismal Injury and Abnormalities	autosomal recessive L-ferritin deficiency	Autosomal recessive L-ferritin deficiency	0.00384	FTL	1
Developmental Disorder, Gastrointestinal Disease, Hepatic System Disease, Hereditary Disorder, Metabolic Disease, Organismal Injury and Abnormalities	glycogen storage disease type Ia	Autosomal recessive glycogen storage disease type Ia	0.00384	G6PC	1
Developmental Disorder, Hereditary Disorder, Metabolic Disease, Organismal Injury and Abnormalities	richner-hanhart syndrome	Autosomal recessive richner-hanhart syndrome	0.00384	TAT	1
Hereditary Disorder, Neurological Disease, Organismal Injury and Abnormalities	autosomal recessive spinocerebellar ataxia type 17	Autosomal recessive spinocerebellar ataxia type 17	0.00384	CWF19L1	1
Hematological Disease, Organismal Injury and Abnormalities, Renal and Urological Disease	azotemia	Azotemia	0.00384	LCN2	1
Gastrointestinal Disease, Organismal Injury and Abnormalities	bile acid diarrhea	Bile acid diarrhea	0.00384	SLC10A2	1
Cell Morphology, Cellular Development, Cellular Growth and Proliferation, Embryonic Development	branching	Branching of breast cancer cell lines	0.00384	CDH1	1
Cardiovascular Disease, Dermatological Diseases and Conditions, Developmental Disorder, Hereditary Disorder, Metabolic Disease, Organismal Injury and Abnormalities, Skeletal and Muscular Disorders	cardiac and cutaneous amyloidosis	Cardiac and cutaneous amyloidosis	0.00384	APOA1	1
Amino Acid Metabolism, Nucleic Acid Metabolism, Small Molecule Biochemistry	catabolism	Catabolism of S-adenosylhomocysteine	0.00384	AHCY	1
Cancer, Cell Cycle, Organismal Injury and Abnormalities	cell cycle progression	Cell cycle progression of colon carcinoma cells	0.00384	CDKN1A	1
Cell Death and Survival	cell death	Cell death of outer hair cells	0.00384	GJB2	1
Cell Death and Survival	cell death	Cell death of supporting cell layer of inner ear	0.00384	GJB2	1
Cell-To-Cell Signaling and Interaction, Cellular Assembly and Organization, Embryonic Development	cell-cell contact	Cell-cell contact of embryonic stem cell lines	0.00384	CDH1	1
Cell-To-Cell Signaling and Interaction, Cellular Assembly and Organization, Embryonic Development	cell-cell contact	Cell-cell contact of embryonic stem cells	0.00384	CDH1	1
Cell-To-Cell Signaling and Interaction, Cellular Assembly and Organization	cell-cell contact	Cell-cell contact of squamous carcinoma cells	0.00384	CDH1	1
Carbohydrate Metabolism, Lipid Metabolism, Molecular Transport, Small Molecule Biochemistry	clearance	Clearance of lipopolysaccharide	0.00384	APOA1	1
Cardiovascular Disease, Hematological Disease, Hereditary Disorder, Metabolic Disease, Organismal Injury and Abnormalities	combined apoA-I and apoC-III deficiency	Combined apoA-I and apoC-III deficiency	0.00384	APOA1	1
Cellular Development, Hematological System Development and Function, Hematopoiesis	commitment	Commitment of natural killer precursor cells	0.00384	NFIL3	1
Cell Morphology	conversion	Conversion of breast cancer cell lines	0.00384	LCN2	1
Tissue Morphology	conversion	Conversion of epithelial tissue	0.00384	LCN2	1
Cell Morphology	conversion	Conversion of progenitor cells	0.00384	LCN2	1
Hereditary Disorder, Metabolic Disease, Organismal Injury and Abnormalities	cortisone reductase deficiency 2	Cortisone reductase deficiency 2	0.00384	HSD11B1	1
Cell-To-Cell Signaling and Interaction, Hematological System Development and Function, Immune Cell Trafficking, Inflammatory Response	cross-priming	Cross-priming of CD8+ T lymphocyte	0.00384	NFIL3	1
Developmental Disorder, Hereditary Disorder, Metabolic Disease, Organismal Injury and Abnormalities	cystathioninuria	Cystathioninuria	0.00384	CTH	1
Cell Death and Survival, Cellular Compromise	cytotoxicity	Cytotoxicity of hepatoma cell lines	0.00384	SGK1	1
Auditory Disease, Developmental Disorder, Hereditary Disorder, Neurological Disease, Organismal Injury and Abnormalities	deafness, dystonia, and cerebral hypomyelination	Deafness, dystonia, and cerebral hypomyelination	0.00384	BCAP31	1
Cellular Compromise, Inflammatory Response	degranulation	Degranulation of dendritic epidermal T cells	0.00384	CDH1	1
Cancer, Cell Cycle, Organismal Injury and Abnormalities	G2 phase	Delay in G2 phase of colon carcinoma cells	0.00384	CDKN1A	1
Cell Cycle	cell cycle progression	Delay in cell cycle progression of colorectal cancer cell lines	0.00384	CDKN1A	1
Antimicrobial Response	clearance	Delay in clearance of murine hepatitis virus	0.00384	CXCL10	1
Dermatological Diseases and Conditions, Neurological Disease, Organismal Injury and Abnormalities	hyperalgesia	Delay in hyperalgesia	0.00384	SGK1	1
Small Molecule Biochemistry	demethylation	Demethylation of benzphetamine	0.00384	CYP2B6	1
Tissue Morphology	density	Density of central memory cytotoxic T cells	0.00384	Cxcl9	1
Nucleic Acid Metabolism, Small Molecule Biochemistry	dephosphorylation	Dephosphorylation of ADP	0.00384	MT-ATP6	1
Carbohydrate Metabolism, Lipid Metabolism, Molecular Transport, Small Molecule Biochemistry	depletion	Depletion of phosphatidylcholine	0.00384	APOA1	1
Lipid Metabolism, Molecular Transport, Small Molecule Biochemistry	depletion	Depletion of sphingomyelin	0.00384	APOA1	1
Embryonic Development, Organ Development, Organismal Development, Reproductive System Development and Function, Tissue Development	development	Development of giant cell layer	0.00384	PPARD	1
Embryonic Development, Hair and Skin Development and Function, Organ Development, Organismal Development, Tissue Development	development	Development of hair cuticle	0.00384	CDH1	1
Cell-mediated Immune Response, Cellular Movement, Hematological System Development and Function, Immune Cell Trafficking	distribution	Distribution of CD4+ T-lymphocytes	0.00384	NFIL3	1
Cellular Movement, Hematological System Development and Function, Humoral Immune Response, Immune Cell Trafficking	distribution	Distribution of germinal center B lymphocytes	0.00384	NFIL3	1
Cancer, Hematological Disease, Immunological Disease, Organismal Injury and Abnormalities	chronic lymphocytic leukemia	Early stage chronic lymphocytic leukemia	0.00384	CD74	1
Lipid Metabolism, Molecular Transport, Small Molecule Biochemistry, Vitamin and Mineral Metabolism	efflux	Efflux of alpha-tocopherol	0.00384	APOA1	1
Cellular Movement, Hematological System Development and Function, Immune Cell Trafficking	egression	Egression of natural killer cells	0.00384	RORC	1
Cell Cycle	endoreduplication	Endoreduplication of carcinoma cell lines	0.00384	CDKN1A	1
Cell Cycle	endoreduplication	Endoreduplication of lung cancer cell lines	0.00384	CDKN1A	1
Cardiovascular System Development and Function, Organ Morphology, Organismal Development, Skeletal and Muscular System Development and Function	enlargement	Enlargement of papillary muscle	0.00384	MYL9	1
Cell Cycle, Connective Tissue Development and Function	G1 phase	Entry into G1 phase of fibroblasts	0.00384	CDKN1A	1
Cell Cycle	S phase	Entry into S phase of skin cancer cell lines	0.00384	CDH1	1
Endocrine System Disorders, Immunological Disease, Metabolic Disease, Organismal Injury and Abnormalities	euthyroid Graves disease	Euthyroid Graves disease	0.00384	RORC	1
Cellular Development, Cellular Growth and Proliferation	expansion	Expansion of bladder cancer cell lines	0.00384	CDH1	1
Developmental Disorder, Hereditary Disorder, Metabolic Disease, Neurological Disease, Organismal Injury and Abnormalities	familial amyloid polyneuropathy type III	Familial amyloid polyneuropathy type III	0.00384	APOA1	1
Embryonic Development, Organismal Development, Tissue Development	formation	Formation of blastocele	0.00384	CDH1	1
Small Molecule Biochemistry	formation	Formation of bupropion	0.00384	CYP2B6	1
Nervous System Development and Function	formation	Formation of facial nucleus	0.00384	TRIO	1
Cellular Assembly and Organization, Cellular Compromise	formation	Formation of ferritin inclusion body	0.00384	FTL	1
Embryonic Development, Organismal Development, Tissue Development	formation	Formation of trophoectoderm	0.00384	CDH1	1
Cellular Function and Maintenance	function	Function of type 2 pulmonary innate lymphoid cells	0.00384	NFIL3	1
Cellular Function and Maintenance	function	Function of type 3 innate lymphoid cells	0.00384	NFIL3	1
Cellular Development, Cellular Growth and Proliferation, Embryonic Development, Hematological System Development and Function, Hematopoiesis, Lymphoid Tissue Structure and Development, Organ Development, Organismal Development, Tissue Development	generation	Generation of lymphoid tissue-inducing cells	0.00384	RORC	1
Cellular Development, Cellular Growth and Proliferation, Connective Tissue Development and Function, Tissue Development	growth	Growth of fibroblastoids	0.00384	CDH1	1
Cellular Development, Cellular Growth and Proliferation, Endocrine System Development and Function, Nervous System Development and Function, Organ Development	growth	Growth of somatotrophs	0.00384	GNAS	1
Organismal Functions	healing	Healing of gastric epithelial cells	0.00384	CDH1	1
Organismal Functions, Tissue Morphology	healing	Healing of intestinal epithelium	0.00384	CDH1	1
Connective Tissue Disorders, Organismal Injury and Abnormalities, Skeletal and Muscular Disorders	hemarthrosis	Hemarthrosis	0.00384	FGA	1
Cancer, Connective Tissue Disorders, Developmental Disorder, Gastrointestinal Disease, Hereditary Disorder, Organismal Injury and Abnormalities, Skeletal and Muscular Disorders	hereditary diffuse gastric cancer and cleft lip	Hereditary diffuse gastric cancer and cleft lip	0.00384	CDH1	1
Developmental Disorder, Hematological Disease, Hereditary Disorder, Ophthalmic Disease, Organismal Injury and Abnormalities	hereditary hyperferritinemia cataract syndrome	Hereditary hyperferritinemia cataract syndrome	0.00384	FTL	1
Hereditary Disorder, Neurological Disease, Organismal Injury and Abnormalities, Skeletal and Muscular Disorders	hereditary spastic paraplegia autosomal dominant 13	Hereditary spastic paraplegia autosomal dominant 13	0.00384	HSPD1	1
Amino Acid Metabolism, Small Molecule Biochemistry	hydrolysis	Hydrolysis of homocysteine	0.00384	AHCY	1
Hematological Disease	hypercystathioninemia	Hypercystathioninemia	0.00384	CTH	1
Developmental Disorder, Hematological Disease, Hereditary Disorder, Metabolic Disease, Organismal Injury and Abnormalities	hypermethioninemia with S-adenosylhomocysteine hydrolase deficiency	Hypermethioninemia with S-adenosylhomocysteine hydrolase deficiency	0.00384	AHCY	1
Cancer, Organismal Injury and Abnormalities, Renal and Urological Disease	hyperplasia	Hyperplasia of parietal epithelial cells	0.00384	CDKN1A	1
Cellular Assembly and Organization, Cellular Function and Maintenance	hyperpolarization	Hyperpolarization of mitochondrial inner membrane	0.00384	SGK1	1
Connective Tissue Disorders, Hematological Disease, Organismal Injury and Abnormalities	hypochromia	Hypochromia of red blood cells	0.00384	Hamp/Hamp2	1
Hereditary Disorder, Neurological Disease, Organismal Injury and Abnormalities, Psychological Disorders	hypomyelinating leukodystrophy type 4	Hypomyelinating leukodystrophy type 4	0.00384	HSPD1	1
Auditory Disease, Dermatological Diseases and Conditions, Developmental Disorder, Hereditary Disorder, Neurological Disease, Organismal Injury and Abnormalities	hystrix-like ichthyosis with deafness	Hystrix-like ichthyosis with deafness	0.00384	GJB2	1
Immunological Disease	immunodeficiency 42	Immunodeficiency 42	0.00384	RORC	1
Cardiovascular Disease, Cell-To-Cell Signaling and Interaction, Cellular Growth and Proliferation, Organismal Injury and Abnormalities	induction	Induction of foam cells	0.00384	APOA1	1
Gastrointestinal Disease, Hepatic System Disease, Infectious Diseases, Organismal Injury and Abnormalities	infection	Infection of hepatocytes	0.00384	CDH1	1
Antimicrobial Response	inhibition	Inhibition of Paramyxoviridae	0.00384	AHCY	1
Cell Cycle	G2/M phase transition	Initiation of G2/M phase transition of tumor cell lines	0.00384	CDKN1A	1
Cell Cycle, Cellular Assembly and Organization, Cellular Function and Maintenance, DNA Replication, Recombination, and Repair	duplication	Initiation of duplication of centrosome	0.00384	CDKN1A	1
Organismal Injury and Abnormalities, Renal and Urological Disease	injury	Injury of outer medulla	0.00384	PPARD	1
Endocrine System Development and Function	insulin sensitivity	Insulin sensitivity of muscle	0.00384	GNAS	1
Cell-To-Cell Signaling and Interaction, Hematological System Development and Function	interaction	Interaction of neutrophils	0.00384	SAA1	1
Cellular Movement	invasion	Invasion of enterocytes	0.00384	CDH1	1
Developmental Disorder, Hematological Disease, Hereditary Disorder, Metabolic Disease, Organismal Injury and Abnormalities, Renal and Urological Disease	isovaleryl-coa dehydrogenase deficiency	Isovaleryl-coa dehydrogenase deficiency	0.00384	IVD	1
Dermatological Diseases and Conditions, Developmental Disorder, Hereditary Disorder, Organismal Injury and Abnormalities, Skeletal and Muscular Disorders	knuckle pads, deafness and leukonychia syndrome	Knuckle pads, deafness and leukonychia syndrome	0.00384	GJB2	1
Cancer, Organismal Injury and Abnormalities, Reproductive System Disease	lobular endocervical glandular hyperplasia	Lobular endocervical glandular hyperplasia	0.00384	GNAS	1
Carbohydrate Metabolism, Molecular Transport, Small Molecule Biochemistry	localization	Localization of glucose-6-phosphate	0.00384	G6PC	1
Cell Death and Survival, Cell Morphology, Hematopoiesis	loss	Loss of innate lymphoid precursor cells	0.00384	NFIL3	1
Small Molecule Biochemistry	metabolism	Metabolism of benzphetamine	0.00384	CYP2B6	1
Lipid Metabolism, Small Molecule Biochemistry, Vitamin and Mineral Metabolism	metabolism	Metabolism of isotretinoin	0.00384	CYP3A7	1
Small Molecule Biochemistry, Vitamin and Mineral Metabolism	metabolism	Metabolism of niacinamide	0.00384	ACMSD	1
Cancer, Dermatological Diseases and Conditions, Organismal Injury and Abnormalities	Mibelli porokeratosis	Mibelli porokeratosis	0.00384	PMVK	1
Auditory Disease, Neurological Disease	sensorineural hearing loss	Mid stage sensorineural hearing loss	0.00384	GJB2	1
Cellular Movement	migration	Migration of endometrial epithelial cell	0.00384	LCN2	1
Auditory Disease, Neurological Disease	sensorineural hearing loss	Mild to moderate stage sensorineural hearing loss	0.00384	GJB2	1

## Sheet: alb-SREBP1a vs alb-SREBP-1a∆P
Diseases and alb-SRREBP-1a vs alb-SREBP-1a∆P
Categories	Functions	Diseases or Functions Annotation	p-Value	Molecules	# Molecules
Dermatological Diseases and Conditions, Organismal Injury and Abnormalities	psoriasis	Psoriasis	3.46e-10	RTP4,IL18,TXNIP,IL1B,PPP1R3C,IL22RA1,SOCS2,IFI16,PPARG,LCN2	10
Hematological System Development and Function, Inflammatory Response, Tissue Morphology	quantity	Quantity of macrophages	2.83e-09	IL18,SREBF1,IL1B,PPARG,LCN2,LIPG,NFE2L2	7
Energy Production, Molecular Transport, Nucleic Acid Metabolism, Small Molecule Biochemistry	concentration	Concentration of ATP	4.82e-09	MT-ATP6,IL18,SREBF1,IL1B,PPARG,NFE2L2	6
Organismal Survival	survival	Survival of organism	1.43e-08	Cxcl9,IL18,Irgm1,SREBF1,IL1B,IFI16,PPARG,LCN2,LIPG,NFE2L2	10
Metabolic Disease	glucose metabolism disorder	Glucose metabolism disorder	1.65e-08	RTP4,Cxcl9,IL18,TXNIP,Irgm1,PPP1R3C,SREBF1,IL1B,SOCS2,IFI16,PPARG,LCN2	12
Cellular Movement	cell movement	Cell movement of myeloid cells	2.31e-08	Cxcl9,IL18,Irgm1,SREBF1,IL1B,AMPK,CAMK1D,PPARG,LCN2,NFE2L2	10
Cell Death and Survival	apoptosis	Apoptosis of heart cell lines	3.57e-08	IL18,TXNIP,PPARG,LCN2	4
Endocrine System Disorders, Gastrointestinal Disease, Immunological Disease, Metabolic Disease, Organismal Injury and Abnormalities	insulin-dependent diabetes mellitus	Insulin-dependent diabetes mellitus	4.66e-08	RTP4,Cxcl9,IL18,Irgm1,IL1B,SOCS2,IFI16,PPARG	8
Cell Death and Survival	apoptosis	Apoptosis of macrophages	7.26e-08	IL18,IL1B,PPARG,LCN2,NFE2L2	5
Cellular Movement, Hematological System Development and Function, Immune Cell Trafficking, Inflammatory Response	chemotaxis	Chemotaxis of granulocytes	7.35e-08	Cxcl9,IL18,IL1B,CAMK1D,PPARG,LCN2	6
Lipid Metabolism, Molecular Transport, Small Molecule Biochemistry	quantity	Quantity of steroid	8.33e-08	IL18,GRK5,TXNIP,IL1B,SREBF1,AMPK,PPARG,LCN2,LIPG	9
Cellular Movement, Hematological System Development and Function, Hypersensitivity Response, Immune Cell Trafficking	cell movement	Cell movement of eosinophils	9.82e-08	Cxcl9,IL18,IL1B,AMPK,PPARG,NFE2L2	6
Organismal Development	mass	Mass of organism	1.48e-07	IL18,IL1B,SREBF1,SOCS2,PPARG,LCN2,NFE2L2	7
Cell Morphology, Cellular Function and Maintenance	autophagy	Autophagy of epithelial cells	2.97e-07	IL1B,PPARG,NFE2L2	3
Cell Death and Survival	apoptosis	Apoptosis of thymocytes	2.99e-07	GRK5,IL18,IL1B,LCN2,NFE2L2	5
Endocrine System Disorders, Gastrointestinal Disease, Metabolic Disease, Organismal Injury and Abnormalities	diabetes mellitus	Diabetes mellitus	3.36e-07	RTP4,Cxcl9,IL18,Irgm1,SREBF1,IL1B,SOCS2,IFI16,PPARG,LCN2	10
Cellular Movement, Hematological System Development and Function, Immune Cell Trafficking	cell movement	Cell movement of granulocytes	3.49e-07	Cxcl9,IL18,IL1B,AMPK,CAMK1D,PPARG,LCN2,NFE2L2	8
Cellular Movement, Hematological System Development and Function, Immune Cell Trafficking, Inflammatory Response	cell movement	Cell movement of phagocytes	4.45e-07	IL18,Irgm1,SREBF1,IL1B,AMPK,CAMK1D,PPARG,LCN2,NFE2L2	9
Protein Synthesis	quantity	Quantity of cytokine	4.54e-07	IL18,Irgm1,PPP1R3C,IL1B,PPARG,NFE2L2	6
Cell Cycle, Gene Expression	binding	Binding of GATA site	4.57e-07	IL1B,IFI16,NFE2L2	3
Cellular Movement, Hematological System Development and Function, Immune Cell Trafficking	cell movement	Cell movement of leukocytes	5.25e-07	Cxcl9,IL18,Irgm1,SREBF1,IL1B,AMPK,CAMK1D,PPARG,LCN2,NFE2L2	10
Cellular Development, Connective Tissue Development and Function, Tissue Development	differentiation	Differentiation of adipocytes	6.5e-07	GRK5,SREBF1,IL1B,AMPK,IFI16,PPARG,NFE2L2	7
Carbohydrate Metabolism, Lipid Metabolism, Molecular Transport, Small Molecule Biochemistry	quantity	Quantity of lysophosphatidylcholine	6.65e-07	IL1B,SREBF1,LIPG	3
Lipid Metabolism, Molecular Transport, Small Molecule Biochemistry	concentration	Concentration of lipid	7.04e-07	IL18,GRK5,TXNIP,PPP1R3C,SREBF1,IL1B,AMPK,PPARG,LCN2,LIPG	10
Cell Death and Survival	apoptosis	Apoptosis of T lymphocytes	7.58e-07	IL18,GRK5,Irgm1,IL1B,LCN2,NFE2L2	6
Cell Cycle, Gene Expression	binding	Binding of Oct1 binding element	9.23e-07	IL1B,PPARG	2
Lipid Metabolism, Molecular Transport, Small Molecule Biochemistry	release	Release of docosahexaenoic acid	9.23e-07	IL1B,LIPG	2
Cell-To-Cell Signaling and Interaction	adhesion	Adhesion of myeloid cells	9.9e-07	IL18,Irgm1,IL1B,PPARG,LIPG	5
Immunological Disease	systemic autoimmune syndrome	Systemic autoimmune syndrome	1.01e-06	RTP4,Cxcl9,IL18,Irgm1,IL1B,SOCS2,IFI16,PPARG,Saa3,LCN2	10
Cell Death and Survival	apoptosis	Apoptosis of leukocytes	1.03e-06	IL18,GRK5,Irgm1,IL1B,PPARG,LCN2,NFE2L2	7
Cell Death and Survival	cell death	Cell death of immune cells	1.08e-06	IL18,GRK5,Irgm1,IL1B,AMPK,PPARG,LCN2,Saa3,NFE2L2	9
Cardiovascular Disease, Organismal Injury and Abnormalities	atherosclerotic lesion	Atherosclerotic lesion	1.21e-06	IL18,SREBF1,IL1B,LIPG,NFE2L2	5
Lipid Metabolism, Molecular Transport, Small Molecule Biochemistry	concentration	Concentration of fatty acid	1.23e-06	IL18,TXNIP,IL1B,PPP1R3C,SREBF1,AMPK,PPARG	7
Organismal Injury and Abnormalities, Renal and Urological Disease	injury	Injury of renal glomerulus	1.25e-06	IL18,TXNIP,SREBF1	3
Cellular Movement	cellular infiltration	Cellular infiltration	1.35e-06	IL18,IL1B,SREBF1,AMPK,SOCS2,PPARG,LCN2,NFE2L2	8
Carbohydrate Metabolism	synthesis	Synthesis of polysaccharide	1.47e-06	IL18,PPP1R3C,SREBF1,IL1B,AMPK,PPARG	6
Organismal Injury and Abnormalities	damage	Damage of genitourinary system	1.73e-06	IL18,TXNIP,SREBF1,PPARG,LCN2	5
Cardiovascular Disease, Organismal Injury and Abnormalities	atherosclerosis	Atherosclerosis	2.32e-06	IL18,IL1B,SREBF1,PPARG,LCN2,LIPG,NFE2L2	7
Free Radical Scavenging, Molecular Transport	quantity	Quantity of reactive oxygen species	2.37e-06	IL18,TXNIP,IL1B,LCN2,NFE2L2	5
Lipid Metabolism, Small Molecule Biochemistry	homeostasis	Homeostasis of lipid	2.42e-06	IL18,TXNIP,SREBF1,PPARG,LIPG	5
Lipid Metabolism, Molecular Transport, Small Molecule Biochemistry	concentration	Concentration of triacylglycerol	2.44e-06	TXNIP,IL1B,PPP1R3C,SREBF1,PPARG,LIPG	6
Tissue Morphology	morphology	Morphology of white adipose tissue	2.46e-06	IL18,SREBF1,PPARG,NFE2L2	4
Cell-To-Cell Signaling and Interaction, Cellular Movement, Hematological System Development and Function, Immune Cell Trafficking	recruitment	Recruitment of leukocytes	2.55e-06	Cxcl9,IL18,IL1B,PPARG,LCN2,NFE2L2	6
Cell-To-Cell Signaling and Interaction	activation	Activation of cells	2.66e-06	IL18,TXNIP,IL1B,AMPK,SOCS2,IFI16,PPARG,Saa3,LCN2,NFE2L2	10
Endocrine System Disorders, Gastrointestinal Disease, Metabolic Disease, Nutritional Disease, Organismal Injury and Abnormalities	type 2 diabetic obesity	Type 2 diabetic obesity	2.77e-06	SREBF1,PPARG	2
Protein Synthesis	quantity	Quantity of protein in blood	2.9e-06	IL18,Irgm1,IL1B,PPP1R3C,PPARG,LIPG,NFE2L2	7
Cell Cycle, Gene Expression	binding	Binding of DNA	3.28e-06	IL18,SREBF1,IL1B,AMPK,SOCS2,IFI16,PPARG,NFE2L2	8
Antimicrobial Response, Inflammatory Response	antimicrobial response	Antimicrobial response	3.32e-06	RTP4,Cxcl9,Irgm1,IL1B,IFI16,LCN2	6
Lipid Metabolism, Small Molecule Biochemistry	lipolysis	Lipolysis	3.36e-06	SREBF1,IL1B,AMPK,PPARG,LIPG	5
Cancer, Cellular Development, Cellular Growth and Proliferation, Organismal Injury and Abnormalities, Tumor Morphology	proliferation	Proliferation of cancer cells	3.41e-06	IL18,TXNIP,IL1B,SREBF1,PPARG,LCN2	6
Lipid Metabolism, Molecular Transport, Small Molecule Biochemistry	concentration	Concentration of phospholipid	3.5e-06	TXNIP,SREBF1,IL1B,PPARG,LIPG	5
Connective Tissue Development and Function, Tissue Morphology	mass	Mass of adipose tissue	3.64e-06	IL18,SREBF1,PPARG,LCN2,NFE2L2	5
Cellular Movement, Immune Cell Trafficking	invasion	Invasion of leukocytes	4.01e-06	IL18,IL1B,NFE2L2	3
Free Radical Scavenging	generation	Generation of reactive oxygen species	4.33e-06	IL18,TXNIP,SREBF1,IL1B,AMPK,NFE2L2	6
Cellular Development, Cellular Growth and Proliferation, Organ Development, Skeletal and Muscular System Development and Function, Tissue Development	proliferation	Proliferation of muscle cells	4.6e-06	IL18,GRK5,IL1B,AMPK,IFI16,PPARG,NFE2L2	7
Hematological System Development and Function, Tissue Morphology	quantity	Quantity of blood cells	5.12e-06	IL18,TXNIP,Irgm1,SREBF1,IL1B,PPARG,LCN2,LIPG,NFE2L2	9
Lipid Metabolism, Molecular Transport, Small Molecule Biochemistry	efflux	Efflux of cholesterol	5.12e-06	SREBF1,IL1B,PPARG,LIPG	4
Hematological System Development and Function, Immune Cell Trafficking, Inflammatory Response, Tissue Development	accumulation	Accumulation of granulocytes	5.84e-06	Cxcl9,IL18,IL1B,LCN2	4
Cellular Movement	chemotaxis	Chemotaxis	5.86e-06	Cxcl9,IL18,IL1B,CAMK1D,PPARG,LCN2,Saa3	7
Antimicrobial Response, Inflammatory Response	antiviral response	Antiviral response	6.23e-06	RTP4,Cxcl9,IL1B,IFI16,LCN2	5
Connective Tissue Development and Function, Tissue Morphology	mass	Mass of white adipose tissue	6.26e-06	IL18,PPARG,NFE2L2	3
Cell-To-Cell Signaling and Interaction	response	Response of myeloid leukocytes	6.43e-06	IL18,IL1B,PPARG,LCN2	4
Cell Death and Survival	apoptosis	Apoptosis of endocrine cell lines	6.79e-06	IL1B,PPARG,LCN2	3
Cell Death and Survival, Organismal Injury and Abnormalities	necrosis	Necrosis of vascular endothelial cells	6.85e-06	IL18,IL1B,PPARG,NFE2L2	4
Cellular Development, Cellular Growth and Proliferation	cell proliferation	Cell proliferation of carcinoma cell lines	7.1e-06	IL18,TXNIP,IL1B,PPARG,LCN2,NFE2L2	6
Cellular Development, Connective Tissue Development and Function, Tissue Development	differentiation	Differentiation of adipoblasts	7.35e-06	SREBF1,AMPK,PPARG,NFE2L2	4
Carbohydrate Metabolism	joining	Joining of carbohydrate	9.22e-06	Irgm1,NFE2L2	2
Behavior	lethargic behavior	Lethargic behavior	9.22e-06	IL18,IL1B	2
Organismal Injury and Abnormalities, Renal and Urological Disease	injury	Injury of kidney	1e-05	IL18,TXNIP,SREBF1,LCN2	4
Cellular Development, Skeletal and Muscular System Development and Function, Tissue Development	differentiation	Differentiation of myoblasts	1.09e-05	Cxcl9,IL18,IL1B,PPARG	4
Cell Death and Survival, Skeletal and Muscular Disorders	apoptosis	Apoptosis of muscle cells	1.18e-05	IL18,TXNIP,IL1B,PPARG,LCN2	5
Cellular Development, Cellular Growth and Proliferation	proliferation	Proliferation of lung cancer cell lines	1.18e-05	IL18,IL1B,PPARG,LCN2,NFE2L2	5
Cell-To-Cell Signaling and Interaction, Cellular Movement, Hematological System Development and Function, Immune Cell Trafficking, Inflammatory Response	recruitment	Recruitment of phagocytes	1.23e-05	IL18,IL1B,PPARG,LCN2,NFE2L2	5
Carbohydrate Metabolism	synthesis	Synthesis of carbohydrate	1.24e-05	IL18,GRK5,IL1B,PPP1R3C,SREBF1,AMPK,PPARG	7
Cell-To-Cell Signaling and Interaction, Hematological System Development and Function, Immune Cell Trafficking, Inflammatory Response	activation	Activation of natural killer cells	1.28e-05	IL18,TXNIP,IL1B,SOCS2	4
Carbohydrate Metabolism, Molecular Transport, Small Molecule Biochemistry	release	Release of glycosaminoglycan	1.38e-05	IL18,IL1B	2
Cell-To-Cell Signaling and Interaction, Hematological System Development and Function, Immune Cell Trafficking, Inflammatory Response	adhesion	Adhesion of monocytes	1.38e-05	IL1B,PPARG,LIPG	3
Immunological Disease	contact hypersensitivity	Contact hypersensitivity	1.38e-05	IL18,IL1B,PPARG	3
Cell-To-Cell Signaling and Interaction	binding	Binding of blood cells	1.41e-05	IL18,Irgm1,IL1B,PPARG,LIPG,NFE2L2	6
Endocrine System Disorders, Gastrointestinal Disease, Hepatic System Disease, Metabolic Disease, Organismal Injury and Abnormalities	nonalcoholic fatty liver disease	Nonalcoholic fatty liver disease	1.57e-05	IL18,SREBF1,PPARG	3
Protein Synthesis	quantity	Quantity of interleukin	1.61e-05	IL18,Irgm1,IL1B,NFE2L2	4
Organismal Functions	energy expenditure	Energy expenditure	1.78e-05	IL18,PPP1R3C,AMPK,PPARG,NFE2L2	5
Carbohydrate Metabolism, Cellular Function and Maintenance, Molecular Transport, Small Molecule Biochemistry	transport	Transport of D-glucose	1.78e-05	TXNIP,PPP1R3C,IL1B,AMPK,NFE2L2	5
Cellular Development, Connective Tissue Development and Function, Tissue Development	differentiation	Differentiation of connective tissue cells	1.88e-05	IL18,GRK5,SREBF1,IL1B,AMPK,IFI16,PPARG,NFE2L2	8
Cellular Movement, Hematological System Development and Function, Immune Cell Trafficking, Inflammatory Response	cell movement	Cell movement of macrophages	1.9e-05	IL18,Irgm1,IL1B,SREBF1,AMPK,NFE2L2	6
Lipid Metabolism, Molecular Transport, Small Molecule Biochemistry	quantity	Quantity of steroid hormone	1.96e-05	GRK5,IL18,IL1B,PPARG	4
Cell-To-Cell Signaling and Interaction, Cellular Movement	recruitment	Recruitment of myeloid cells	1.98e-05	IL18,IL1B,PPARG,LCN2,NFE2L2	5
Tissue Morphology	quantity	Quantity of bacteria	1.98e-05	IL18,Irgm1,IL1B	3
Hematological System Development and Function, Tissue Morphology	quantity	Quantity of leukocytes	2.03e-05	IL18,TXNIP,SREBF1,IL1B,PPARG,LCN2,LIPG,NFE2L2	8
Cell Cycle, Gene Expression	binding	Binding of protein binding site	2.03e-05	IL1B,SREBF1,AMPK,IFI16,PPARG,NFE2L2	6
Cell-To-Cell Signaling and Interaction, Hematological System Development and Function, Immune Cell Trafficking, Inflammatory Response	activation	Activation of leukocytes	2.06e-05	IL18,TXNIP,IL1B,SOCS2,LCN2,Saa3,NFE2L2	7
Cellular Function and Maintenance, Hematological System Development and Function	regulation	Regulation of leukocytes	2.09e-05	IL18,SOCS2,PPARG	3
Carbohydrate Metabolism	accumulation	Accumulation of carbohydrate	2.1e-05	GRK5,PPP1R3C,SREBF1,IL1B,AMPK	5
Cell-To-Cell Signaling and Interaction, Hematological System Development and Function, Immune Cell Trafficking, Inflammatory Response	adhesion	Adhesion of phagocytes	2.25e-05	Irgm1,IL1B,PPARG,LIPG	4
Cellular Movement, Skeletal and Muscular System Development and Function	migration	Migration of smooth muscle cells	2.25e-05	IL18,IL1B,PPARG,NFE2L2	4
Cellular Movement, Hematological System Development and Function, Immune Cell Trafficking, Inflammatory Response	influx	Influx of neutrophils	2.33e-05	IL18,IL1B,AMPK,LCN2	4
Connective Tissue Disorders, Inflammatory Disease, Inflammatory Response, Organismal Injury and Abnormalities, Skeletal and Muscular Disorders	experimentally-induced arthritis	Experimentally-induced arthritis	2.35e-05	Cxcl9,IL18,IL1B,Saa3	4
Cell Death and Survival	apoptosis	Apoptosis of connective tissue cells	2.38e-05	IL18,TXNIP,IL1B,PPARG,NFE2L2	5
Cell-To-Cell Signaling and Interaction, Hematological System Development and Function, Immune Cell Trafficking, Inflammatory Response	activation	Activation of mononuclear leukocytes	2.45e-05	IL18,TXNIP,IL1B,SOCS2,Saa3,NFE2L2	6
Gastrointestinal Disease, Hepatic System Disease, Metabolic Disease, Organismal Injury and Abnormalities	hepatic steatosis	Hepatic steatosis	2.48e-05	IL18,TXNIP,IL1B,SREBF1,AMPK,PPARG	6
Cell-To-Cell Signaling and Interaction, Renal and Urological System Development and Function	activation	Activation of kidney cells	2.58e-05	IL1B,PPARG	2
Cell Death and Survival, Nervous System Development and Function	cell viability	Cell viability of oligodendrocyte precursor cells	2.58e-05	IL1B,PPARG	2
Infectious Diseases, Inflammatory Disease, Inflammatory Response, Neurological Disease	pneumococcal meningitis	Pneumococcal meningitis	2.58e-05	IL18,IL1B	2
Carbohydrate Metabolism	accumulation	Accumulation of polysaccharide	2.58e-05	IL1B,PPP1R3C,SREBF1,AMPK	4
Cell Death and Survival	cell death	Cell death	2.72e-05	TXNIP,Snrpg,SREBF1,IL1B,SOCS2,CAMK1D,PPARG,LCN2,GRK5,IL18,Irgm1,AMPK,IFI16,Saa3,NFE2L2	15
Free Radical Scavenging	synthesis	Synthesis of reactive oxygen species	2.82e-05	IL18,TXNIP,SREBF1,IL1B,AMPK,PPARG,NFE2L2	7
Lipid Metabolism, Molecular Transport, Small Molecule Biochemistry	concentration	Concentration of cholesterol	3e-05	TXNIP,IL1B,SREBF1,AMPK,PPARG,LIPG	6
Tissue Morphology	morphology	Morphology of brown adipose tissue	3.15e-05	SREBF1,PPARG,LCN2	3
Cellular Function and Maintenance, Hematological System Development and Function	regulation	Regulation of antigen presenting cells	3.31e-05	SOCS2,PPARG	2
Cellular Development, Skeletal and Muscular System Development and Function, Tissue Development	differentiation	Differentiation of muscle cells	3.34e-05	Cxcl9,IL18,IL1B,IFI16,PPARG	5
Cellular Development, Connective Tissue Development and Function	differentiation	Differentiation of fibroblast cell lines	3.38e-05	SREBF1,IL1B,PPARG,NFE2L2	4
Cell Death and Survival	apoptosis	Apoptosis of dendritic cells	3.62e-05	IL18,IL1B,LCN2	3
Cellular Movement, Hematological System Development and Function, Immune Cell Trafficking, Inflammatory Response	chemotaxis	Chemotaxis of neutrophils	3.66e-05	IL18,IL1B,CAMK1D,LCN2	4
Endocrine System Disorders, Metabolic Disease	insulin resistance	Insulin resistance	3.81e-05	IL18,IL1B,PPP1R3C,SREBF1,PPARG	5
Cell Death and Survival	cell viability	Cell viability	3.89e-05	Cxcl9,IL18,TXNIP,IL1B,AMPK,SOCS2,PPARG,Saa3,LCN2,NFE2L2	10
Cardiovascular Disease, Organismal Injury and Abnormalities, Renal and Urological Disease	ischemic acute renal failure	Ischemic acute renal failure	4.14e-05	IL18,LCN2	2
Gastrointestinal Disease, Inflammatory Disease	inflammatory bowel disease	Inflammatory Bowel Disease	4.24e-05	IL18,GRK5,IL1B,PPARG,LCN2	5
Nutritional Disease	obesity	Obesity	4.25e-05	IL18,TXNIP,IL1B,SREBF1,PPARG,NFE2L2	6
Gastrointestinal Disease, Inflammatory Disease, Inflammatory Response, Organismal Injury and Abnormalities	colitis	Colitis	4.29e-05	IL18,IL1B,PPARG,LCN2,NFE2L2	5
Cellular Development, Connective Tissue Development and Function	adipogenesis	Adipogenesis of fibroblast cell lines	4.32e-05	SREBF1,PPARG,NFE2L2	3
Immunological Disease, Inflammatory Disease, Inflammatory Response	allergic inflammation	Allergic inflammation	4.5e-05	IL18,IL1B,SOCS2	3
Cell Death and Survival, Skeletal and Muscular Disorders	cell death	Cell death of muscle cells	4.69e-05	IL18,TXNIP,IL1B,AMPK,PPARG,LCN2	6
Cellular Function and Maintenance	function	Function of blood cells	4.75e-05	IL18,TXNIP,IL1B,PPARG,LCN2,NFE2L2	6
Tissue Development	accumulation	Accumulation of cells	4.96e-05	Cxcl9,IL18,IL1B,AMPK,IFI16,LCN2	6
Cell Death and Survival, Neurological Disease, Organismal Injury and Abnormalities	cell death	Cell death of cortical neurons	4.97e-05	SREBF1,IL1B,LCN2,NFE2L2	4
Gastrointestinal Disease, Inflammatory Disease, Inflammatory Response, Organismal Injury and Abnormalities	proctitis	Proctitis	5.05e-05	PPARG,LCN2	2
Infectious Diseases	sepsis	Sepsis	5.07e-05	IL18,IL1B,PPARG,LCN2	4
Gene Expression	transactivation	Transactivation of RNA	5.46e-05	SREBF1,IL1B,CAMK1D,IFI16,PPARG,NFE2L2	6
Carbohydrate Metabolism, Molecular Transport, Small Molecule Biochemistry	concentration	Concentration of D-glucose	5.6e-05	TXNIP,IL1B,PPP1R3C,SREBF1,AMPK,PPARG	6
Cell-mediated Immune Response, Cellular Development, Cellular Function and Maintenance, Cellular Growth and Proliferation, Embryonic Development, Hematological System Development and Function, Hematopoiesis, Lymphoid Tissue Structure and Development, Organ Development, Organismal Development, Tissue Development	generation	Generation of helper T lymphocytes	5.74e-05	IL18,IL1B,SOCS2	3
Cell Death and Survival, Organismal Injury and Abnormalities	apoptosis	Apoptosis of endothelial cells	5.75e-05	IL18,IL1B,AMPK,PPARG,NFE2L2	5
Carbohydrate Metabolism	quantity	Quantity of carbohydrate	5.8e-05	TXNIP,PPP1R3C,SREBF1,IL1B,AMPK,PPARG,LIPG	7
Cell Death and Survival	apoptosis	Apoptosis	5.84e-05	TXNIP,SREBF1,IL1B,SOCS2,CAMK1D,PPARG,LCN2,GRK5,IL18,Irgm1,AMPK,IFI16,NFE2L2	13
Cellular Development, Cellular Growth and Proliferation, Digestive System Development and Function, Hepatic System Development and Function, Organ Development	proliferation	Proliferation of liver cells	5.85e-05	IL18,IL1B,AMPK,PPARG,NFE2L2	5
Cell-mediated Immune Response, Cellular Development, Cellular Function and Maintenance, Cellular Growth and Proliferation, Embryonic Development, Hematological System Development and Function, Hematopoiesis, Lymphoid Tissue Structure and Development, Organ Development, Organismal Development, Tissue Development	differentiation	Differentiation of CD4+ T-lymphocytes	5.97e-05	IL1B,SOCS2,PPARG	3
Cell Morphology	mineralization	Mineralization of cells	5.97e-05	IL1B,SREBF1,PPARG	3
Cellular Development, Cellular Growth and Proliferation, Hematological System Development and Function, Lymphoid Tissue Structure and Development	expansion	Expansion of natural killer cells	6.06e-05	IL18,PPARG	2
Hematological Disease, Immunological Disease, Organismal Injury and Abnormalities, Respiratory Disease	neutrophilia	Neutrophilia of airway	6.06e-05	IL18,IL1B	2
Cell Death and Survival	pyroptosis	Pyroptosis of macrophages	6.06e-05	IL18,IL1B	2
Cardiovascular System Development and Function	response	Response of heart	6.2e-05	GRK5,TXNIP,LCN2	3
Organismal Injury and Abnormalities	cytosis	Cytosis	6.43e-05	IL18,GRK5,IL1B,LCN2,NFE2L2	5
Cell-To-Cell Signaling and Interaction, Cellular Movement, Hematological System Development and Function, Immune Cell Trafficking, Inflammatory Response	recruitment	Recruitment of neutrophils	6.49e-05	IL18,IL1B,PPARG,LCN2	4
Cell Death and Survival	necrosis	Necrosis	6.59e-05	TXNIP,Snrpg,SREBF1,IL1B,PPARG,LCN2,GRK5,IL18,Irgm1,AMPK,IFI16,Saa3,NFE2L2	13
Inflammatory Response	inflammatory response	Inflammatory response	6.79e-05	Cxcl9,IL18,IL1B,AMPK,CAMK1D,PPARG,LCN2,NFE2L2	8
Cellular Growth and Proliferation, Lymphoid Tissue Structure and Development	proliferation	Proliferation of lymphatic system cells	6.79e-05	IL18,TXNIP,Irgm1,IL1B,IFI16,PPARG,LCN2	7
Inflammatory Response	innate immune response	Innate immune response	6.83e-05	IL18,Irgm1,PPARG,LCN2	4
Cellular Movement	cell movement	Cell movement	6.83e-05	Cxcl9,IL18,Irgm1,SREBF1,IL1B,AMPK,SOCS2,CAMK1D,PPARG,Saa3,LCN2,NFE2L2	12
Organismal Injury and Abnormalities, Respiratory Disease	chronic obstructive pulmonary disease	Chronic obstructive pulmonary disease	7.18e-05	IL1B,PPARG,LCN2,NFE2L2	4
Cell-To-Cell Signaling and Interaction, Hematological System Development and Function, Immune Cell Trafficking	adhesion	Adhesion of immune cells	7.28e-05	IL18,Irgm1,IL1B,PPARG,LIPG	5
Cell-To-Cell Signaling and Interaction, Hematological System Development and Function, Immune Cell Trafficking, Inflammatory Response	activation	Activation of monocytes	7.45e-05	IL18,IL1B,Saa3	3
Cell-mediated Immune Response, Cellular Development, Cellular Function and Maintenance, Cellular Growth and Proliferation, Embryonic Development, Hematological System Development and Function, Hematopoiesis, Lymphoid Tissue Structure and Development, Organ Development, Organismal Development, Tissue Development	differentiation	Differentiation of helper T lymphocytes	7.54e-05	IL18,IL1B,SOCS2,PPARG	4
Cancer, Organismal Injury and Abnormalities	growth	Growth of tumor	7.59e-05	IL18,TXNIP,SREBF1,IL1B,PPARG,LCN2,NFE2L2	7
Hematological System Development and Function, Immune Cell Trafficking, Inflammatory Response, Tissue Development	accumulation	Accumulation of neutrophils	7.72e-05	IL18,IL1B,LCN2	3
Cell-mediated Immune Response, Cellular Development, Cellular Function and Maintenance, Cellular Growth and Proliferation, Embryonic Development, Hematological System Development and Function, Hematopoiesis, Lymphoid Tissue Structure and Development, Organ Development, Organismal Development, Tissue Development	development	Development of helper T lymphocytes	7.72e-05	IL18,IL1B,SOCS2	3
Gastrointestinal Disease, Inflammatory Disease, Inflammatory Response, Organismal Injury and Abnormalities	experimental colitis	Experimental colitis	7.99e-05	IL1B,PPARG,NFE2L2	3
Free Radical Scavenging	production	Production of reactive oxygen species	8.21e-05	IL18,TXNIP,IL1B,AMPK,PPARG,NFE2L2	6
Cardiovascular Disease, Organismal Injury and Abnormalities	aortic occlusive disease	Aortic occlusive disease	8.27e-05	SREBF1,PPARG,NFE2L2	3
Cellular Development, Connective Tissue Development and Function, Embryonic Development	adipogenesis	Adipogenesis of embryonic cell lines	8.34e-05	PPARG,NFE2L2	2
Infectious Diseases	anthrax	Anthrax	8.34e-05	Cxcl9,IL1B	2
Cellular Function and Maintenance, Hematological System Development and Function, Inflammatory Response	regulation	Regulation of phagocytes	8.34e-05	SOCS2,PPARG	2
Cell Death and Survival, Organismal Injury and Abnormalities, Renal and Urological Disease	necrosis	Necrosis of kidney	8.54e-05	IL18,IL1B,PPARG,LCN2,NFE2L2	5
Cell Signaling, Molecular Transport, Small Molecule Biochemistry	release	Release of nitric oxide	8.56e-05	IL18,IL1B,AMPK,PPARG	4
Cell-To-Cell Signaling and Interaction, Hematological System Development and Function, Inflammatory Response	binding	Binding of professional phagocytic cells	8.58e-05	Irgm1,IL1B,PPARG,LIPG	4
Carbohydrate Metabolism	synthesis	Synthesis of glycogen	9.15e-05	PPP1R3C,SREBF1,AMPK,PPARG	4
Cell-To-Cell Signaling and Interaction, Inflammatory Response	immune response	Immune response of phagocytes	9.58e-05	IL18,IL1B,AMPK,PPARG,LCN2	5
Neurological Disease	hypernociception	Hypernociception	9.62e-05	IL18,IL1B	2
Lipid Metabolism, Small Molecule Biochemistry	induction	Induction of prostaglandin	9.62e-05	IL18,IL1B	2
Cancer, Organismal Injury and Abnormalities	growth	Growth of sarcoma	9.77e-05	IL18,IL1B,PPARG	3
Carbohydrate Metabolism, Small Molecule Biochemistry	synthesis	Synthesis of D-glucose	9.77e-05	PPP1R3C,SREBF1,AMPK,PPARG	4
Organ Development, Renal and Urological System Development and Function	growth	Growth of kidney	0.000101	SREBF1,IL1B,LCN2	3
Cell-To-Cell Signaling and Interaction, Hematological System Development and Function, Immune Cell Trafficking, Inflammatory Response	activation	Activation of neutrophils	0.000104	IL18,IL1B,LCN2	3
Neurological Disease, Organismal Injury and Abnormalities	astrocytosis	Astrocytosis	0.000104	GRK5,IL1B,NFE2L2	3
Cellular Growth and Proliferation, Organismal Development	growth	Growth of bacteria	0.000104	IL18,IL1B,LCN2	3
Cell Death and Survival	cell death	Cell death of connective tissue cells	0.000104	IL18,TXNIP,IL1B,IFI16,PPARG,NFE2L2	6
Cellular Development, Cellular Growth and Proliferation	proliferation	Proliferation of blood cells	0.00011	IL18,TXNIP,Irgm1,IL1B,SOCS2,IFI16,PPARG	7
Carbohydrate Metabolism, Small Molecule Biochemistry	loss	Loss of proteoglycan	0.00011	IL18,IL1B	2
Cellular Growth and Proliferation, Hematological System Development and Function, Lymphoid Tissue Structure and Development, Organ Development, Tissue Development	proliferation	Proliferation of lymph node cells	0.00011	IL18,IL1B	2
Cell-To-Cell Signaling and Interaction, Cellular Movement	chemoattraction	Chemoattraction	0.000111	Cxcl9,IL18,IL1B	3
Carbohydrate Metabolism, Molecular Transport, Small Molecule Biochemistry	uptake	Uptake of D-glucose	0.000113	TXNIP,PPP1R3C,IL1B,AMPK,PPARG	5
Cell Morphology, Cellular Function and Maintenance	transmembrane potential	Transmembrane potential of mitochondria	0.000115	IL1B,PPARG,LCN2,NFE2L2	4
Molecular Transport	transport	Transport of metal	0.000115	IL1B,IL22RA1,PPARG,LCN2,NFE2L2	5
Cell Death and Survival	killing	Killing of cells	0.000116	IL18,IL1B,PPARG,NFE2L2	4
Cell Cycle	S phase	Entry into S phase of breast cancer cell lines	0.000124	IL1B,PPARG	2
Cell Morphology, Connective Tissue Development and Function, Organismal Injury and Abnormalities, Tissue Morphology	hypertrophy	Hypertrophy of adipocytes	0.000124	SREBF1,PPARG	2
Cellular Movement, Hematological System Development and Function, Immune Cell Trafficking, Inflammatory Response	mobilization	Mobilization of neutrophils	0.000124	IL1B,LCN2	2
Infectious Diseases	tuberculosis	Tuberculosis	0.000129	IL18,Irgm1,LCN2	3
Cell Death and Survival	apoptosis	Apoptosis of tumor cell lines	0.000132	IL18,GRK5,SREBF1,IL1B,AMPK,IFI16,PPARG,LCN2,NFE2L2	9
Lipid Metabolism, Small Molecule Biochemistry, Vitamin and Mineral Metabolism	homeostasis	Homeostasis of cholesterol	0.000133	IL18,SREBF1,LIPG	3
Cell Cycle	interphase	Interphase of breast cancer cell lines	0.000133	IL1B,PPARG,NFE2L2	3
Cell-To-Cell Signaling and Interaction	response	Response of myeloid cells	0.000134	IL18,IL1B,AMPK,PPARG,LCN2	5
Cellular Movement, Hematological System Development and Function, Immune Cell Trafficking	cellular infiltration	Cellular infiltration by leukocytes	0.000137	IL18,IL1B,AMPK,PPARG,LCN2,NFE2L2	6
Cellular Movement, Hematological System Development and Function, Immune Cell Trafficking	cellular infiltration	Cellular infiltration by granulocytes	0.000138	IL18,IL1B,AMPK,LCN2,NFE2L2	5
Connective Tissue Development and Function, Lipid Metabolism, Small Molecule Biochemistry	adipogenesis	Adipogenesis of fat	0.00014	SREBF1,AMPK,PPARG	3
Inflammatory Response	inflammation	Inflammation of lesion	0.00014	IL1B,NFE2L2	2
Organismal Injury and Abnormalities, Reproductive System Disease	preterm birth	Preterm birth	0.00014	IL1B,PPARG	2
Cardiovascular Disease, Organismal Injury and Abnormalities	angina pectoris	Angina pectoris	0.000141	IL18,IL1B,PPARG	3
Cardiovascular System Development and Function, Organ Morphology, Organismal Development	morphology	Morphology of heart	0.000141	IL18,GRK5,TXNIP,PPP1R3C,IL1B,PPARG	6
Cellular Development, Cellular Growth and Proliferation	cell proliferation	Cell proliferation of tumor cell lines	0.000149	IL18,GRK5,TXNIP,SREBF1,IL1B,AMPK,IFI16,PPARG,LCN2,NFE2L2	10
Carbohydrate Metabolism	depletion	Depletion of polysaccharide	0.000156	IL1B,PPP1R3C	2
Carbohydrate Metabolism, Lipid Metabolism, Molecular Transport, Small Molecule Biochemistry	quantity	Quantity of phosphatidylethanolamine	0.000156	IL1B,SREBF1	2
Cell Death and Survival, Neurological Disease, Organismal Injury and Abnormalities	cell death	Cell death of cerebral cortex cells	0.000158	SREBF1,IL1B,AMPK,LCN2,NFE2L2	5
Cell Death and Survival, Hematological System Development and Function	cell viability	Cell viability of myeloid cells	0.000162	IL18,IL1B,Saa3	3
Lipid Metabolism, Molecular Transport, Small Molecule Biochemistry	transport	Transport of lipid	0.000165	SREBF1,IL1B,AMPK,PPARG,LIPG	5
Cell Death and Survival, Skeletal and Muscular Disorders	apoptosis	Apoptosis of smooth muscle cells	0.000166	IL18,IL1B,PPARG	3
Hematological System Development and Function, Inflammatory Response, Tissue Morphology	quantity	Quantity of neutrophils	0.000169	IL18,IL1B,PPARG,LCN2	4
Cell Death and Survival, Organismal Injury and Abnormalities	apoptosis	Apoptosis of vascular endothelial cells	0.00017	IL18,IL1B,PPARG	3
Cancer, Organismal Injury and Abnormalities	hyperplasia	Hyperplasia of blood cells	0.00017	TXNIP,Irgm1,LCN2	3
Connective Tissue Disorders, Organismal Injury and Abnormalities, Tissue Morphology	loss	Loss of adipose tissue	0.000174	SREBF1,PPARG	2
Connective Tissue Development and Function, Tissue Morphology	mass	Mass of brown adipose tissue	0.000174	PPARG,LCN2	2
Cell Cycle, Gene Expression	binding	Binding of DNA endogenous promoter	0.000175	IL18,IL1B,PPARG	3
Organismal Functions	body temperature	Body temperature	0.00018	GRK5,IL1B,PPARG	3
Cell Death and Survival, Cellular Function and Maintenance	clearance	Clearance of cells	0.00018	IL18,IL1B,AMPK,PPARG	4
Organismal Injury and Abnormalities, Renal and Urological Disease	failure	Failure of kidney	0.000181	IL18,TXNIP,PPARG,LCN2	4
Molecular Transport	transport	Transport of molecule	0.000182	TXNIP,PPP1R3C,SREBF1,IL1B,IL22RA1,AMPK,PPARG,LCN2,LIPG,NFE2L2	10
Cellular Movement, Immune Cell Trafficking, Inflammatory Response	invasion	Invasion of phagocytes	0.000192	IL1B,NFE2L2	2
Lipid Metabolism, Molecular Transport, Small Molecule Biochemistry	reverse cholesterol transport	Reverse cholesterol transport	0.000192	IL1B,LIPG	2
Cell-To-Cell Signaling and Interaction, Cell-mediated Immune Response, Hematological System Development and Function, Inflammatory Response	TH1 immune response	TH1 immune response of T lymphocytes	0.000192	IL18,IL1B	2
Organismal Injury and Abnormalities, Tissue Morphology	hypertrophy	Hypertrophy of tissue	0.000193	IL18,SREBF1,IL1B,PPARG	4
Infectious Diseases	infection	Bacterial Infections	0.000194	Cxcl9,IL18,Irgm1,IL1B,LCN2	5
Cellular Development, Cellular Growth and Proliferation, Connective Tissue Development and Function	proliferation	Proliferation of fibroblast cell lines	0.000199	GRK5,TXNIP,IL1B,IFI16,PPARG	5
Cellular Function and Maintenance	homeostasis	Cellular homeostasis	0.000199	IL18,TXNIP,Irgm1,PPP1R3C,IL1B,AMPK,SOCS2,PPARG,LCN2,NFE2L2	10
Inflammatory Response	inflammation	Inflammation of absolute anatomical region	0.0002	IL18,Irgm1,IL1B,SOCS2,PPARG,LCN2,NFE2L2	7
Cellular Movement, Skeletal and Muscular System Development and Function	migration	Migration of vascular smooth muscle cells	0.000204	IL1B,PPARG,NFE2L2	3
Cellular Assembly and Organization, Inflammatory Response	formation	Formation of extracellular trap	0.000211	IL18,IL1B	2
Cellular Movement	invasion	Invasion of myeloid cells	0.000211	IL1B,NFE2L2	2
Cell-To-Cell Signaling and Interaction, Cellular Function and Maintenance, Hematological System Development and Function, Inflammatory Response	phagocytosis	Phagocytosis by microglia	0.000211	IL1B,PPARG	2
Drug Metabolism, Protein Synthesis	synthesis	Synthesis of aldesleukin	0.000211	IL18,IL1B	2
Cancer, Cell Death and Survival, Organismal Injury and Abnormalities, Tumor Morphology	cell death	Cell death of tumor cells	0.000221	IL18,Snrpg,IL1B,AMPK,PPARG,NFE2L2	6
Neurological Disease, Psychological Disorders	schizophrenia	Schizophrenia	0.000224	MT-ATP6,IL18,TXNIP,SREBF1,PPARG	5
Cellular Development, Cellular Growth and Proliferation, Connective Tissue Development and Function, Tissue Development	development	Development of connective tissue cells	0.000226	IL18,TXNIP,IL1B,PPARG	4
Inflammatory Disease, Organismal Injury and Abnormalities	systemic auto-inflammatory disorder	Systemic auto-inflammatory disorder	0.000231	IL18,IL1B	2
Cell-To-Cell Signaling and Interaction, Hematological System Development and Function, Immune Cell Trafficking, Inflammatory Response	activation	Activation of lymphocytes	0.000241	IL18,TXNIP,IL1B,SOCS2,NFE2L2	5
Immunological Disease, Inflammatory Disease, Inflammatory Response, Neurological Disease, Organismal Injury and Abnormalities	experimental autoimmune encephalomyelitis	Experimental autoimmune encephalomyelitis	0.000264	IL18,Irgm1,IL1B,PPARG	4
Cellular Function and Maintenance	function	Function of phagocytes	0.000264	IL18,IL1B,PPARG,LCN2	4
Cardiovascular Disease, Hematological Disease, Metabolic Disease	hyperlipidemia	Hyperlipidemia	0.000266	TXNIP,SREBF1,PPARG	3
Inflammatory Disease, Respiratory Disease	airway hyperresponsiveness	Airway hyperresponsiveness	0.000272	IL18,SOCS2,NFE2L2	3
Cell Morphology, Immunological Disease, Lymphoid Tissue Structure and Development	abnormal morphology	Abnormal morphology of natural killer cells	0.000273	IL18,TXNIP	2
Neurological Disease	ataxia	Ataxia	0.00028	MT-ATP6,IL18,IL1B,PPARG	4
Organismal Injury and Abnormalities	hypertrophy	Hypertrophy	0.000285	IL18,GRK5,IL1B,SREBF1,PPARG	5
Inflammatory Response	proinflammatory response	Proinflammatory response	0.000296	IL18,IL1B	2
Cardiovascular System Development and Function, Cellular Development, Cellular Function and Maintenance, Cellular Growth and Proliferation, Organismal Development, Tissue Development	proliferation	Proliferation of microvascular endothelial cells	0.000296	IL18,IL1B	2
Behavior, Nervous System Development and Function	circadian rhythm	Circadian rhythm	0.000297	IL18,SREBF1,PPARG	3
Cellular Development, Cellular Growth and Proliferation, Organ Development, Skeletal and Muscular System Development and Function, Tissue Development	proliferation	Proliferation of smooth muscle cells	0.000303	IL18,IL1B,AMPK,PPARG,NFE2L2	5
Cellular Function and Maintenance	function	Function of leukocytes	0.000311	IL18,TXNIP,IL1B,PPARG,LCN2	5
Endocrine System Development and Function	glucose tolerance	Glucose tolerance	0.000324	TXNIP,PPP1R3C,SREBF1,PPARG	4
Cell Morphology, Organismal Injury and Abnormalities	hypertrophy	Hypertrophy of cells	0.000335	IL18,SREBF1,IL1B,PPARG	4
Gastrointestinal Disease, Organismal Injury and Abnormalities	formation	Formation of polyp	0.000344	IL18,PPARG	2
Infectious Diseases	replication	Replication of RNA virus	0.000349	IL18,GRK5,TXNIP,IL1B,AMPK,SOCS2	6
Cellular Movement, Hematological System Development and Function, Immune Cell Trafficking, Inflammatory Response	cellular infiltration	Cellular infiltration by phagocytes	0.00035	IL18,IL1B,LCN2,NFE2L2	4
Cellular Development, Cellular Growth and Proliferation, Hematological System Development and Function, Lymphoid Tissue Structure and Development	proliferation	Proliferation of lymphocytes	0.000352	IL18,TXNIP,Irgm1,IL1B,IFI16,PPARG	6
Dermatological Diseases and Conditions, Organismal Injury and Abnormalities	plaque psoriasis	Plaque psoriasis	0.000359	IL18,TXNIP,LCN2	3
Cancer, Cell-To-Cell Signaling and Interaction, Organismal Injury and Abnormalities	activation	Activation of cancer cells	0.000369	IL18,IL1B	2
Gastrointestinal Disease, Organismal Injury and Abnormalities	colonic polyp	Colonic polyp	0.000369	IL18,PPARG	2
Cardiovascular System Development and Function, Organismal Development, Visual System Development and Function	neovascularization	Neovascularization of cornea	0.000369	IL18,IL1B	2
Cellular Development, Cellular Growth and Proliferation, Connective Tissue Development and Function, Skeletal and Muscular System Development and Function, Tissue Development	formation	Formation of osteoclasts	0.000374	IL18,TXNIP,IL1B	3
Gastrointestinal Disease, Hepatic System Disease, Organismal Injury and Abnormalities	damage	Damage of liver	0.000377	IL18,IL1B,PPARG,NFE2L2	4
Molecular Transport	quantity	Quantity of metal	0.000379	GRK5,TXNIP,IL1B,IL22RA1,LCN2	5
Cell-To-Cell Signaling and Interaction, Cellular Function and Maintenance, Inflammatory Response	phagocytosis	Phagocytosis of cells	0.000381	IL1B,CAMK1D,PPARG,LCN2	4
Cell Death and Survival	cell death	Cell death of colorectal cancer cell lines	0.000389	IL18,IL1B,PPARG,NFE2L2	4
Connective Tissue Development and Function, Tissue Morphology	size	Size of adipose tissue	0.00039	SREBF1,PPARG,NFE2L2	3
Inflammatory Response	acute inflammatory response	Acute inflammatory response	0.000395	IL1B,LCN2	2
Cell-To-Cell Signaling and Interaction, Hematological System Development and Function, Hypersensitivity Response, Immune Cell Trafficking	adhesion	Adhesion of eosinophils	0.000395	IL18,IL1B	2
Cell Death and Survival, Hematological System Development and Function	cell viability	Cell viability of eosinophils	0.000395	IL18,IL1B	2
Protein Synthesis	quantity	Quantity of IL-1b in blood	0.000395	IL1B,NFE2L2	2
Cell Death and Survival, Organismal Injury and Abnormalities	apoptosis	Apoptosis of epithelial cells	0.000401	IL18,IL1B,LCN2,NFE2L2	4
Cellular Development, Cellular Growth and Proliferation, Hematological System Development and Function, Lymphoid Tissue Structure and Development	proliferation	NK cell proliferation	0.000405	IL18,IL1B,PPARG	3
Connective Tissue Disorders, Organismal Injury and Abnormalities, Skeletal and Muscular Disorders	abnormality	Abnormality of knee joint	0.000422	IL18,IL1B	2
Cell Cycle	G1 phase	Delay in initiation of G1 phase	0.000422	IFI16,PPARG	2
Cell Morphology, Cellular Function and Maintenance	autophagy	Autophagy of cells	0.000422	Irgm1,IL1B,AMPK,PPARG,NFE2L2	5
Cell Death and Survival, Organismal Injury and Abnormalities	cell death	Cell death of epithelial cells	0.000426	IL18,IL1B,PPARG,LCN2,NFE2L2	5
Cellular Growth and Proliferation, Tissue Development	proliferation	Proliferation of epithelial cells	0.000432	IL18,IL1B,AMPK,PPARG,LCN2,NFE2L2	6
Cell-To-Cell Signaling and Interaction, Cellular Movement, Hematological System Development and Function, Immune Cell Trafficking	recruitment	Recruitment of mononuclear leukocytes	0.000438	Cxcl9,IL18,IL1B	3
Cellular Development, Cellular Growth and Proliferation, Hematological System Development and Function, Humoral Immune Response, Lymphoid Tissue Structure and Development	proliferation	Proliferation of B lymphocytes	0.000444	IL18,IL1B,IFI16,PPARG	4
Lipid Metabolism, Small Molecule Biochemistry	lipolysis	Lipolysis of lipid	0.00045	IL1B,AMPK,LIPG	3
Organismal Injury and Abnormalities	fibrosis	Fibrosis	0.000471	IL1B,SREBF1,PPARG,LCN2,NFE2L2	5
Cellular Function and Maintenance	function	Function of mononuclear leukocytes	0.000472	IL18,TXNIP,IL1B,PPARG	4
Carbohydrate Metabolism, Molecular Transport	accumulation	Accumulation of glycogen	0.000479	PPP1R3C,SREBF1,AMPK	3
Cellular Movement	release	Release of cells	0.000479	IL1B,PPARG	2
Cell-To-Cell Signaling and Interaction, Cellular Growth and Proliferation, Hematological System Development and Function, Inflammatory Response	stimulation	Stimulation of macrophages	0.000479	IL18,IL1B	2
Connective Tissue Disorders, Inflammatory Response, Organismal Injury and Abnormalities, Skeletal and Muscular Disorders	swelling	Swelling of joint	0.000479	IL18,IL1B	2
Cardiovascular System Development and Function, Organismal Development	vascularization	Vascularization of absolute anatomical region	0.00049	IL18,IL1B,PPARG	3
Cellular Development, Cellular Growth and Proliferation	proliferation	Proliferation of prostate cancer cell lines	0.0005	IL1B,SREBF1,IFI16,PPARG	4
Cell Morphology	size	Size of cells	0.000503	IL18,IL1B,SREBF1,PPARG,NFE2L2	5
Molecular Transport	transport	Transport of heavy metal	0.000508	IL22RA1,LCN2,NFE2L2	3
Cell-mediated Immune Response, Cellular Development, Cellular Function and Maintenance, Cellular Growth and Proliferation, Embryonic Development, Hematological System Development and Function, Hematopoiesis, Lymphoid Tissue Structure and Development, Organ Development, Organismal Development, Tissue Development	development	Development of Th2 cells	0.000508	IL18,SOCS2	2
Cancer, Gastrointestinal Disease, Organismal Injury and Abnormalities	hyperplasia	Hyperplasia of intestine	0.000508	TXNIP,NFE2L2	2
Drug Metabolism, Lipid Metabolism, Small Molecule Biochemistry	synthesis	Synthesis of prostaglandin E2	0.000517	IL18,IL1B,PPARG	3
Inflammatory Response	inflammation	Inflammation of body cavity	0.000521	IL18,IL1B,SOCS2,PPARG,LCN2,NFE2L2	6
Hematological System Development and Function, Hypersensitivity Response, Immune Cell Trafficking, Inflammatory Response, Tissue Development	accumulation	Accumulation of eosinophils	0.000539	Cxcl9,LCN2	2
Connective Tissue Development and Function, Tissue Development	development	Development of adipose tissue	0.000539	SREBF1,PPARG	2
Cancer, Cellular Development, Cellular Growth and Proliferation, Organismal Injury and Abnormalities, Tumor Morphology	proliferation	Proliferation of melanoma cells	0.000539	IL1B,PPARG	2
Cell-To-Cell Signaling and Interaction	response	Response of neuroglia	0.000539	IL1B,AMPK,PPARG	3
Endocrine System Development and Function	insulin sensitivity	Insulin sensitivity	0.000546	TXNIP,PPP1R3C,AMPK,PPARG	4
Neurological Disease	movement disorder	Movement Disorders	0.000546	MT-ATP6,IL18,GRK5,IL1B,PPARG,LCN2,NFE2L2	7
Cell Death and Survival, Organismal Injury and Abnormalities	cell death	Cell death of microvascular endothelial cells	0.00057	IL18,IL1B	2
Cardiovascular Disease, Organismal Injury and Abnormalities	stenosis	Stenosis of aorta	0.00057	SREBF1,PPARG	2
Lipid Metabolism, Molecular Transport, Small Molecule Biochemistry	accumulation	Accumulation of lipid	0.000572	IL1B,SREBF1,AMPK,PPARG,NFE2L2	5
Cardiovascular System Development and Function, Cellular Development, Cellular Growth and Proliferation, Organ Development, Skeletal and Muscular System Development and Function, Tissue Development	proliferation	Proliferation of vascular smooth muscle cells	0.000575	IL1B,AMPK,PPARG,NFE2L2	4
Cellular Function and Maintenance	function	Function of lymphatic system cells	0.000577	IL18,TXNIP,IL1B,NFE2L2	4
Lipid Metabolism, Small Molecule Biochemistry	synthesis	Synthesis of fatty acid	0.000577	IL18,IL1B,SREBF1,AMPK,PPARG	5
Connective Tissue Disorders, Organismal Injury and Abnormalities, Skeletal and Muscular Disorders, Tissue Morphology	damage	Damage of bone	0.000585	IL18,IL1B,NFE2L2	3
Cellular Development, Cellular Growth and Proliferation, Hematological System Development and Function, Lymphoid Tissue Structure and Development	proliferation	Proliferation of Th1 cells	0.000602	IL18,IL1B	2
Cellular Development, Cellular Growth and Proliferation, Hematological System Development and Function, Lymphoid Tissue Structure and Development	expansion	Expansion of T lymphocytes	0.000616	IL18,IL1B,PPARG	3
Cellular Development, Cellular Growth and Proliferation, Hematological System Development and Function, Hematopoiesis, Lymphoid Tissue Structure and Development, Tissue Development	leukopoiesis	Leukopoiesis	0.000618	IL18,IL1B,SOCS2,IFI16,PPARG,NFE2L2	6
Cell-To-Cell Signaling and Interaction	activation	Activation of connective tissue cells	0.000627	IL18,IL1B,AMPK,PPARG	4
Cell Death and Survival	apoptosis	Apoptosis of chondrocytes	0.000635	IL1B,PPARG	2
Connective Tissue Disorders, Metabolic Disease, Organismal Injury and Abnormalities	lipodystrophy	Lipodystrophy	0.000635	SREBF1,PPARG	2
Carbohydrate Metabolism, Small Molecule Biochemistry	utilization	Utilization of D-glucose	0.000635	PPP1R3C,IL1B,AMPK	3
Lipid Metabolism, Small Molecule Biochemistry	conversion	Conversion of lipid	0.000637	SREBF1,IL1B,NFE2L2	3
Cell Morphology, Connective Tissue Development and Function, Tissue Morphology	morphology	Morphology of adipocytes	0.000637	SREBF1,PPARG,NFE2L2	3
Cell-To-Cell Signaling and Interaction, Cellular Function and Maintenance, Inflammatory Response	phagocytosis	Phagocytosis of phagocytes	0.000637	IL1B,PPARG,LCN2	3
Organismal Injury and Abnormalities	degeneration	Organ Degeneration	0.000647	IL18,TXNIP,SREBF1,IL1B,NFE2L2	5
Cell Morphology, Nervous System Development and Function	morphology	Morphology of neuroglia	0.000648	IL18,IL1B,NFE2L2	3
Cellular Development, Cellular Growth and Proliferation, Digestive System Development and Function, Hepatic System Development and Function, Organ Development, Tissue Development	proliferation	Proliferation of hepatocytes	0.000648	IL18,IL1B,AMPK,NFE2L2	4
Metabolic Disease, Neurological Disease, Organismal Injury and Abnormalities, Psychological Disorders	Alzheimer disease	Alzheimer disease	0.000651	SREBF1,IL1B,PPARG,LCN2,NFE2L2	5
Cell-To-Cell Signaling and Interaction, Cellular Function and Maintenance, Hematological System Development and Function	phagocytosis	Phagocytosis of myeloid cells	0.000659	IL1B,PPARG,LCN2	3
Cellular Assembly and Organization, Lipid Metabolism, Small Molecule Biochemistry	accumulation	Accumulation of lipid droplets	0.000669	SREBF1,PPARG	2
Lipid Metabolism, Small Molecule Biochemistry	activation	Activation of lipid	0.000669	IL1B,PPARG	2
Cellular Movement, Hematological System Development and Function, Hypersensitivity Response, Immune Cell Trafficking, Inflammatory Response	chemotaxis	Chemotaxis of eosinophils	0.000669	Cxcl9,PPARG	2
Cardiovascular Disease	endothelial dysfunction	Endothelial dysfunction	0.000669	PPARG,LCN2	2
Connective Tissue Disorders, Organismal Injury and Abnormalities, Skeletal and Muscular Disorders	destruction	Destruction of joint	0.000704	IL18,IL1B	2
Infectious Diseases	infection	Infection of mammalia	0.00073	IL18,Irgm1,IL1B,LCN2	4
Connective Tissue Disorders, Inflammatory Disease, Organismal Injury and Abnormalities, Skeletal and Muscular Disorders	rheumatic disease	Rheumatic Disease	0.000736	Cxcl9,IL18,IL1B,PPARG,Saa3,LCN2,NFE2L2	7
Cellular Development	differentiation	Delay in differentiation of cells	0.00074	IL1B,NFE2L2	2
Cell-To-Cell Signaling and Interaction, Hematological System Development and Function	activation	Activation of myeloid cells	0.000762	IL18,IL1B,LCN2,Saa3	4
Nervous System Development and Function	antinociception	Antinociception	0.000776	GRK5,IL1B	2
Nervous System Development and Function	sleep	Sleep	0.000776	IL18,IL1B	2
Organismal Injury and Abnormalities, Tissue Morphology	size	Size of lesion	0.000782	IL18,IL1B,LCN2,NFE2L2	4
Inflammatory Response	immune response	Immune response of cells	0.000793	IL18,IL1B,AMPK,CAMK1D,PPARG,LCN2	6
Cellular Development, Cellular Growth and Proliferation	cell proliferation	Cell proliferation of sarcoma cell lines	0.00081	IL18,SREBF1,PPARG	3
Cell-To-Cell Signaling and Interaction, Cellular Compromise, Tumor Morphology	adhesion	Adhesion of cancer cells	0.000814	IL18,IL1B	2
Cell-To-Cell Signaling and Interaction, Cellular Movement	attraction	Attraction of myeloid cells	0.000814	IL18,IL1B	2
Neurological Disease, Organismal Injury and Abnormalities	microgliosis	Microgliosis	0.000814	GRK5,NFE2L2	2
Cardiovascular System Development and Function	neovascularization	Neovascularization	0.000835	IL18,IL1B,PPARG	3
Cellular Development, Cellular Growth and Proliferation	proliferation	Proliferation of pancreatic cancer cell lines	0.000848	SREBF1,IL1B,PPARG	3
Cardiovascular Disease, Organismal Injury and Abnormalities	foam cells	Foam cells	0.000852	SREBF1,NFE2L2	2
Behavior	mechanical allodynia behavior	Mechanical allodynia behavior	0.000852	IL1B,LCN2	2
Small Molecule Biochemistry	metabolism	Metabolism of porphyrin	0.000852	IL1B,NFE2L2	2
Cell-To-Cell Signaling and Interaction, Cellular Growth and Proliferation	stimulation	Stimulation of central nervous system cells	0.000852	IL1B,LCN2	2
Carbohydrate Metabolism, Small Molecule Biochemistry	synthesis	Synthesis of proteoglycan	0.000852	IL18,IL1B	2
Hematological System Development and Function, Lymphoid Tissue Structure and Development, Organ Development, Tissue Development	growth	Growth of lymphoid organ	0.000861	IL18,IL1B,PPARG	3
Cell-To-Cell Signaling and Interaction, Hematological System Development and Function	response	T cell response	0.000861	IL18,IL1B,PPARG	3
Cellular Movement, Hematological System Development and Function, Immune Cell Trafficking, Inflammatory Response	cellular infiltration	Cellular infiltration by macrophages	0.000874	IL18,IL1B,NFE2L2	3
Cell Death and Survival	apoptosis	Apoptosis of lung cell lines	0.000891	IL1B,NFE2L2	2
Inflammatory Response, Organismal Injury and Abnormalities	inflammation	Inflammation of organ	0.000892	IL18,Irgm1,IL1B,SOCS2,PPARG,LCN2,NFE2L2	7
Cell-To-Cell Signaling and Interaction, Inflammatory Response	response	Response of macrophages	0.0009	IL18,IL1B,AMPK,PPARG	4
Connective Tissue Development and Function	adipogenesis	Adipogenesis	0.000913	SREBF1,AMPK,PPARG,NFE2L2	4
Infectious Diseases	infection	Viral Infection	0.000927	IL18,GRK5,TXNIP,IL1B,AMPK,SOCS2,CAMK1D,PPARG,LCN2	9
Lipid Metabolism, Molecular Transport, Small Molecule Biochemistry	accumulation	Accumulation of fatty acid	0.000931	IL1B,SREBF1	2
Cell Death and Survival, Organismal Injury and Abnormalities, Renal and Urological Disease	cell death	Cell death of kidney cells	0.00094	IL1B,PPARG,LCN2,NFE2L2	4
Cell-To-Cell Signaling and Interaction, Cellular Growth and Proliferation, Hematological System Development and Function	stimulation	Stimulation of leukocytes	0.000954	IL18,IL1B,LCN2	3
Organismal Survival	organismal death	Organismal death	0.000963	Cxcl9,IL18,TXNIP,Irgm1,PPP1R3C,SREBF1,IL1B,PPARG,LCN2,NFE2L2	10
Cellular Function and Maintenance, Hematological System Development and Function	function	Function of macrophages	0.000968	IL18,IL1B,PPARG	3
Carbohydrate Metabolism, Lipid Metabolism, Molecular Transport, Small Molecule Biochemistry	accumulation	Accumulation of 1-palmitoyl-2-(epoxycyclopentenone)-sn-glycero-3-phosphorylcholine	0.000985	IL1B	1
Carbohydrate Metabolism, Lipid Metabolism, Molecular Transport, Small Molecule Biochemistry	accumulation	Accumulation of 1-palmitoyl-2-(epoxyisoprostane)-sn-glycero-3-phosphorylcholine	0.000985	IL1B	1
Hematological System Development and Function, Hematopoiesis, Tissue Development	accumulation	Accumulation of erythroid cells	0.000985	LCN2	1
Molecular Transport	accumulation	Accumulation of nitrate	0.000985	IL1B	1
Lipid Metabolism, Molecular Transport, Small Molecule Biochemistry	accumulation	Accumulation of sulfoglucuronosyl paragloboside	0.000985	IL1B	1
Cell-To-Cell Signaling and Interaction, Connective Tissue Development and Function	activation	Activation of articular chondrocytes	0.000985	IL1B	1
Cancer, Cell-To-Cell Signaling and Interaction, Organismal Injury and Abnormalities	activation	Activation of astrocytoma cells	0.000985	IL1B	1
Cell-To-Cell Signaling and Interaction, Nervous System Development and Function	activation	Activation of noradrenergic neurons	0.000985	IL1B	1
Drug Metabolism, Lipid Metabolism, Small Molecule Biochemistry	activation	Activation of progesterone	0.000985	PPARG	1
Drug Metabolism, Lipid Metabolism, Small Molecule Biochemistry	activation	Activation of prostaglandin E2	0.000985	IL1B	1
Cell-To-Cell Signaling and Interaction	activation	Activation of type 3 innate lymphoid cells	0.000985	IL1B	1
Cellular Development, Connective Tissue Development and Function, Embryonic Development	adipogenesis	Adipogenesis of adipose mesenchymal stem cells	0.000985	PPARG	1
Cellular Development, Connective Tissue Development and Function, Skeletal and Muscular System Development and Function	adipogenesis	Adipogenesis of bone cell lines	0.000985	PPARG	1
Connective Tissue Development and Function, Lipid Metabolism, Small Molecule Biochemistry	adipogenesis	Adipogenesis of oleic acid	0.000985	SREBF1	1
Connective Tissue Development and Function, Lipid Metabolism, Small Molecule Biochemistry	adipogenesis	Adipogenesis of palmitic acid	0.000985	SREBF1	1
Connective Tissue Development and Function, Lipid Metabolism, Small Molecule Biochemistry	adipogenesis	Adipogenesis of stearic acid	0.000985	SREBF1	1
Neurological Disease	adult-onset ataxia and polyneuropathy	Adult-onset ataxia and polyneuropathy	0.000985	MT-ATP6	1
Cell Death and Survival	apoptosis	Apoptosis of tenocyte	0.000985	IL1B	1
Cell Cycle, Connective Tissue Development and Function	cell cycle progression	Arrest in cell cycle progression of adipose cell lines	0.000985	PPARG	1
Cellular Development, Cellular Growth and Proliferation, Connective Tissue Development and Function	growth	Arrest in growth of adipose cell lines	0.000985	PPARG	1
Cell Cycle, Embryonic Development	sub-G1 phase	Arrest in sub-G1 phase of embryonic cell lines	0.000985	TXNIP	1
Cell Cycle	sub-G1 phase	Arrest in sub-G1 phase of epithelial cell lines	0.000985	TXNIP	1
Cell Cycle	sub-G1 phase	Arrest in sub-G1 phase of kidney cell lines	0.000985	TXNIP	1
Hematological Disease, Organismal Injury and Abnormalities, Renal and Urological Disease	azotemia	Azotemia	0.000985	LCN2	1
Cardiovascular System Development and Function, Cellular Movement, Skeletal and Muscular System Development and Function	beat	Beat of ventricular myocytes	0.000985	IL1B	1
Inflammatory Disease, Ophthalmic Disease, Organismal Injury and Abnormalities	Behcet uveitis	Behcet uveitis	0.000985	IL1B	1
Organismal Injury and Abnormalities	benign melanocytic nevus	Benign melanocytic nevus	0.000985	PPARG	1
Cell Cycle, Gene Expression	binding	Binding of Bcl6 binding site	0.000985	IL1B	1
Cell Cycle, Gene Expression	binding	Binding of Gata3 binding site	0.000985	NFE2L2	1
Cell-To-Cell Signaling and Interaction	binding	Binding of Leydig cells	0.000985	IL1B	1
Cell Cycle, Gene Expression	binding	Binding of Pdx binding site	0.000985	SREBF1	1
Cell Cycle, Gene Expression	binding	Binding of T box expressed in t cells response element	0.000985	NFE2L2	1
Cell Cycle, Gene Expression	binding	Binding of peroxisome proliferator response element-like binding site	0.000985	IL1B	1
Small Molecule Biochemistry	catabolism	Catabolism of bilirubin	0.000985	NFE2L2	1
Cell Death and Survival	cell death	Cell death of white adipocytes	0.000985	PPARG	1
Cell Cycle	cell division	Cell division of liposarcoma cell lines	0.000985	PPARG	1
Cell Death and Survival	cell viability	Cell viability of bone marrow cell lines	0.000985	SOCS2	1
Cell Morphology, Connective Tissue Development and Function	cellularity	Cellularity of adipocytes	0.000985	PPARG	1
Cardiovascular Disease, Developmental Disorder, Hereditary Disorder, Immunological Disease, Metabolic Disease, Neurological Disease, Organismal Injury and Abnormalities	classical ataxia telangiectasia	Classical ataxia telangiectasia	0.000985	PPARG	1
Cell Death and Survival, Cellular Function and Maintenance	clearance	Clearance of Staphylococcus aureus V8	0.000985	IL1B	1
Carbohydrate Metabolism, Lipid Metabolism, Small Molecule Biochemistry	conjugation	Conjugation of phosphatidylethanolamine	0.000985	Irgm1	1
Cell Morphology	conversion	Conversion of breast cancer cell lines	0.000985	LCN2	1
Tissue Morphology	conversion	Conversion of epithelial tissue	0.000985	LCN2	1
Cell Morphology	conversion	Conversion of progenitor cells	0.000985	LCN2	1
Connective Tissue Disorders, Hematological Disease, Organismal Injury and Abnormalities	cytopenia	Cytopenia of blood platelets	0.000985	PPARG	1
Hematological Disease, Immunological Disease	cytopenia	Cytopenia of monocytes	0.000985	PPARG	1
Hematological Disease, Immunological Disease	cytopenia	Cytopenia of neutrophils	0.000985	PPARG	1
Reproductive System Development and Function	decidualization	Decidualization of fibroblasts	0.000985	IL1B	1
Cellular Development	dedifferentiation	Dedifferentiation of articular chondrocytes	0.000985	IL1B	1
Embryonic Development, Hair and Skin Development and Function, Organ Development, Organismal Development, Tissue Development	formation	Delay in initiation of formation of fur	0.000985	PPARG	1
Cell-To-Cell Signaling and Interaction, Cellular Movement, Hematological System Development and Function, Immune Cell Trafficking, Inflammatory Response	recruitment	Delay in recruitment of macrophages	0.000985	NFE2L2	1
Immunological Disease, Organismal Injury and Abnormalities, Renal and Urological Disease	delayed hypersensitive reaction	Delayed hypersensitive reaction of renal glomerulus	0.000985	IL18	1
Tissue Morphology	density	Density of central memory cytotoxic T cells	0.000985	Cxcl9	1
Nucleic Acid Metabolism, Small Molecule Biochemistry	dephosphorylation	Dephosphorylation of ADP	0.000985	MT-ATP6	1
Cell-To-Cell Signaling and Interaction, Drug Metabolism, Small Molecule Biochemistry	depletion	Depletion of norepinephrine	0.000985	IL1B	1
Cancer, Cellular Development, Connective Tissue Disorders, Organismal Injury and Abnormalities, Tumor Morphology	differentiation	Differentiation of liposarcoma	0.000985	PPARG	1
Cardiovascular Disease, Organismal Injury and Abnormalities	endothelial dysfunction	Endothelial dysfunction of aortic ring tissue	0.000985	PPARG	1
Cell-To-Cell Signaling and Interaction, Nervous System Development and Function	excitatory postsynaptic potential	Excitatory postsynaptic potential of pyramidal neurons	0.000985	IL1B	1
Embryonic Development, Organismal Development, Tissue Development	formation	Formation of lateral mammary primordia	0.000985	IL1B	1
Connective Tissue Development and Function, Tissue Development	formation	Formation of white adipose tissue	0.000985	PPARG	1
Cellular Function and Maintenance, Hematological System Development and Function	function	Function of Th1 effector cells	0.000985	IL18	1
Cellular Function and Maintenance, Hematological System Development and Function	function	Function of tumor-infiltrating lymphocytes	0.000985	IL18	1
Cellular Development, Cellular Growth and Proliferation, Hematological System Development and Function, Hematopoiesis, Lymphoid Tissue Structure and Development, Tissue Development	generation	Generation of Mhem macrophages	0.000985	NFE2L2	1
Gastrointestinal Disease, Hepatic System Disease, Metabolic Disease, Organismal Injury and Abnormalities	hepatic steatosis	Grade 2-3 hepatic steatosis	0.000985	SREBF1	1
Organismal Injury and Abnormalities, Tissue Morphology	hypertrophy	Hypertrophy of brown fat pad	0.000985	SREBF1	1
Cell Morphology, Organismal Injury and Abnormalities	hypertrophy	Hypertrophy of luteal cells	0.000985	IL1B	1
Cancer, Cardiovascular System Development and Function, Organismal Injury and Abnormalities	hypovascularization	Hypovascularization of malignant tumor	0.000985	IL18	1
Embryonic Development, Organismal Development, Reproductive System Development and Function	in vitro fertilization	In vitro fertilization of oocytes	0.000985	PPARG	1
Cancer, Organismal Injury and Abnormalities, Renal and Urological Disease	incidence	Incidence of bladder carcinoma	0.000985	NFE2L2	1
Digestive System Development and Function, Embryonic Development, Hepatic System Development and Function, Organ Development, Organ Morphology, Organismal Development	induction	Induction of liver	0.000985	IL18	1
Cell-To-Cell Signaling and Interaction, Cellular Growth and Proliferation, Skeletal and Muscular System Development and Function	induction	Induction of vascular smooth muscle cells	0.000985	IL1B	1
Cardiovascular Disease, Neurological Disease, Organismal Injury and Abnormalities	infarction	Infarction of cerebral hemisphere	0.000985	IL18	1
Cell-mediated Immune Response, Cellular Development, Cellular Function and Maintenance, Cellular Growth and Proliferation, Embryonic Development, Hematological System Development and Function, Hematopoiesis, Lymphoid Tissue Structure and Development, Organ Development, Organismal Development, Tissue Development	development	Initiation of development of Th2 cells	0.000985	IL18	1
Cellular Movement, Immune Cell Trafficking, Inflammatory Response	invasion	Invasion of neutrophils	0.000985	NFE2L2	1
Organismal Injury and Abnormalities, Reproductive System Disease	late preterm birth	Late preterm birth	0.000985	PPARG	1
Connective Tissue Disorders, Organismal Injury and Abnormalities	lipoatrophy	Lipoatrophy of hibernating gland	0.000985	PPARG	1
Connective Tissue Disorders, Organismal Injury and Abnormalities	lipoatrophy	Lipoatrophy of inguinal fat pad	0.000985	PPARG	1
Connective Tissue Disorders, Organismal Injury and Abnormalities	lipoatrophy	Lipoatrophy of perirenal white adipose tissue	0.000985	PPARG	1
Cell Death and Survival, Cell Morphology, Immunological Disease, Lymphoid Tissue Structure and Development	loss	Loss of invariant natural killer T cells	0.000985	IL18	1
Organismal Injury and Abnormalities, Respiratory Disease	lung permeability damage	Lung permeability damage	0.000985	NFE2L2	1
Cancer, Gastrointestinal Disease, Hematological Disease, Immunological Disease, Organismal Injury and Abnormalities	lymphoid hyperplasia	Lymphoid hyperplasia of small intestine	0.000985	TXNIP	1
Hematological Disease	lymphomyeloid failure	Lymphomyeloid failure	0.000985	Irgm1	1
Cellular Movement	migration	Migration of endometrial epithelial cell	0.000985	LCN2	1
Hereditary Disorder, Neurological Disease, Organismal Injury and Abnormalities, Psychological Disorders	mitochondrial infantile bilateral striatal necrosis	Mitochondrial infantile bilateral striatal necrosis	0.000985	MT-ATP6	1
Cardiovascular Disease, Developmental Disorder, Hematological Disease, Hereditary Disorder, Metabolic Disease, Neurological Disease, Organismal Injury and Abnormalities, Skeletal and Muscular Disorders	mitochondrial myopathy, lactic acidosis and sideroblastic anemia 3	Mitochondrial myopathy, lactic acidosis and sideroblastic anemia 3	0.000985	MT-ATP6	1
Cell Morphology	modulation	Modulation of chondrocytes	0.000985	IL18	1
Cell Morphology	modulation	Modulation of keratinocytes	0.000985	IL18	1
Cell Morphology	modulation	Modulation of osteoblasts	0.000985	IL18	1
Cell Morphology	modulation	Modulation of osteoclasts	0.000985	IL18	1
Cell Morphology, Cellular Assembly and Organization	morphology	Morphology of mitochondrial matrix	0.000985	PPARG	1
Developmental Disorder, Hereditary Disorder, Metabolic Disease, Neurological Disease, Organismal Injury and Abnormalities, Skeletal and Muscular Disorders	neurogenic ataxia and retinitis pigmentosa	Neurogenic ataxia and retinitis pigmentosa	0.000985	MT-ATP6	1
Neurological Disease, Organismal Injury and Abnormalities	neuropathy	Neuropathy of hippocampus	0.000985	IL18	1
Neurological Disease, Organismal Injury and Abnormalities	neuropathy	Neuropathy of striatum	0.000985	IL18	1
Neurological Disease, Organismal Injury and Abnormalities	neuropathy	Neuropathy of thalamus	0.000985	IL18	1
Cell Death and Survival	apoptosis	Onset of apoptosis of ovarian follicle	0.000985	IL1B	1
Inflammatory Disease, Organismal Injury and Abnormalities, Respiratory Disease	pulmonary emphysema	Onset of pulmonary emphysema	0.000985	NFE2L2	1
Cancer, Dermatological Diseases and Conditions, Organismal Injury and Abnormalities	tumorigenesis	Onset of tumorigenesis of papilloma	0.000985	NFE2L2	1
Drug Metabolism, Endocrine System Development and Function, Energy Production, Lipid Metabolism, Small Molecule Biochemistry	oxidation	Oxidation of hydrocortisone	0.000985	IL1B	1
Cellular Compromise	oxidative stress response	Oxidative stress response of fibroblasts	0.000985	NFE2L2	1
Hematological System Development and Function, Organismal Functions	oxygenation	Oxygenation of blood	0.000985	PPARG	1
Lipid Metabolism, Small Molecule Biochemistry	production	Production of carbaprostacyclin	0.000985	IL1B	1
Cellular Growth and Proliferation, Connective Tissue Development and Function, Hematological System Development and Function, Lymphoid Tissue Structure and Development, Organ Development, Tissue Development	proliferation	Proliferation of fibroblastic reticular cells	0.000985	IL1B	1
Cell Death and Survival, Organ Morphology, Organismal Injury and Abnormalities, Respiratory Disease, Respiratory System Development and Function, Tissue Morphology	quantity	Quantity of apoptotic AT2 cells	0.000985	NFE2L2	1
Cell Death and Survival, Connective Tissue Development and Function, Tissue Morphology	quantity	Quantity of apoptotic septal cells	0.000985	NFE2L2	1
Cellular Assembly and Organization	quantity	Quantity of intramyocellular lipid store	0.000985	PPP1R3C	1
Lipid Metabolism, Small Molecule Biochemistry	recruitment	Recruitment of oleic acid	0.000985	PPARG	1
Lipid Metabolism, Molecular Transport, Small Molecule Biochemistry	release	Release of 15-deoxy-delta-12,14 -PGJ 2	0.000985	IL1B	1
Carbohydrate Metabolism, Drug Metabolism, Molecular Transport, Small Molecule Biochemistry	release	Release of hyaluronic acid	0.000985	IL1B	1
Lipid Metabolism, Molecular Transport, Small Molecule Biochemistry	release	Release of thromboxane A2	0.000985	IL1B	1
Nervous System Development and Function	remyelination	Remyelination of nerve process	0.000985	IL1B	1
Cellular Assembly and Organization, Cellular Compromise	retraction	Retraction of cytoplasm	0.000985	PPARG	1
Cell Death and Survival, Cellular Development, Cellular Function and Maintenance	self-renewal	Self-renewal of breast cell lines	0.000985	NFE2L2	1
Cell-To-Cell Signaling and Interaction	sensitization	Sensitization of stem cells	0.000985	IL1B	1
Organismal Injury and Abnormalities, Renal and Urological Disease	septic acute kidney injury	Septic acute kidney injury	0.000985	LCN2	1
Infectious Diseases, Organismal Survival	septic death	Septic death	0.000985	IL1B	1
Nutritional Disease	early-onset morbid obesity	Severe early-onset morbid obesity	0.000985	PPARG	1
Immunological Disease, Inflammatory Disease, Organismal Injury and Abnormalities	splenic granuloma	Splenic granuloma	0.000985	IL18	1
Gastrointestinal Disease, Hepatic System Disease, Organismal Injury and Abnormalities	hepatic fibrosis	Stage III-IV hepatic fibrosis	0.000985	SREBF1	1
Cancer, Organismal Injury and Abnormalities, Tumor Morphology	stimulation	Stimulation of synovial sarcoma	0.000985	IL1B	1
Cardiovascular System Development and Function, Cell Morphology	surface area	Surface area of heart cell lines	0.000985	IL18	1
Cell Morphology, Skeletal and Muscular System Development and Function	surface area	Surface area of muscle cell lines	0.000985	IL18	1
Cell Death and Survival, Hematological System Development and Function	survival	Survival of monocytic myeloid derived suppressor cells	0.000985	Saa3	1
Cardiovascular Disease, Organismal Injury and Abnormalities	susceptibility to coronary heart disease	Susceptibility to coronary heart disease	0.000985	IL1B	1
Lipid Metabolism, Small Molecule Biochemistry	synthesis	Synthesis of C16:1 fatty acid	0.000985	SREBF1	1
Tissue Morphology	thickening	Thickening of mesothelium	0.000985	IL1B	1
Cancer, Organismal Injury and Abnormalities	transformation	Transformation of natural killer T lymphocytes	0.000985	IL18	1
Lipid Metabolism, Small Molecule Biochemistry	trapping	Trapping of fatty acid	0.000985	PPARG	1
Carbohydrate Metabolism	turnover	Turnover of proteoglycan	0.000985	IL1B	1
Cardiovascular System Development and Function, Organismal Development, Tissue Development	vascularization	Vascularization of peritoneum	0.000985	IL1B	1
Lipid Metabolism, Small Molecule Biochemistry	metabolism	Fatty acid metabolism	0.000989	IL18,SREBF1,IL1B,AMPK,PPARG,LIPG	6
Cell Death and Survival, Organismal Injury and Abnormalities	necrosis	Necrosis of epithelial tissue	0.000989	IL18,IL1B,AMPK,PPARG,LCN2,NFE2L2	6
Cellular Growth and Proliferation, Connective Tissue Development and Function, Tissue Development	proliferation	Proliferation of connective tissue cells	0.000994	IL18,TXNIP,IL1B,AMPK,PPARG,NFE2L2	6
Cellular Development, Cellular Growth and Proliferation, Hematological System Development and Function, Lymphoid Tissue Structure and Development	cell proliferation	Cell proliferation of T lymphocytes	0.000999	IL18,TXNIP,Irgm1,IL1B,PPARG	5
Lipid Metabolism, Small Molecule Biochemistry	conversion	Conversion of fatty acid	0.00101	IL1B,SREBF1	2
Endocrine System Development and Function	insulin sensitivity index	Insulin sensitivity index	0.00101	PPARG,NFE2L2	2
Energy Production	consumption	Consumption of oxygen	0.00102	IL18,IL1B,NFE2L2	3
Organismal Injury and Abnormalities, Renal and Urological Disease	proteinuria	Proteinuria	0.00102	TXNIP,SREBF1,PPARG	3
Connective Tissue Development and Function, Tissue Morphology	quantity	Quantity of connective tissue	0.00103	IL18,SREBF1,PPARG,LCN2,NFE2L2	5
Endocrine System Development and Function, Lipid Metabolism, Molecular Transport, Small Molecule Biochemistry	concentration	Concentration of aldosterone	0.00106	IL18,PPARG	2
Drug Metabolism, Lipid Metabolism, Molecular Transport, Small Molecule Biochemistry	concentration	Concentration of prostaglandin E2	0.00106	IL18,IL1B	2
Cardiovascular System Development and Function, Organ Development, Organ Morphology	cardiac contractility	Cardiac contractility	0.00107	IL18,GRK5,TXNIP	3
Nutritional Disease, Psychological Disorders	eating disorder	Eating Disorders	0.00108	IL18,IL1B,AMPK,PPARG	4
Hematological Disease, Immunological Disease	eosinophilia	Eosinophilia	0.00108	Cxcl9,IL18,SOCS2	3
Gastrointestinal Disease, Inflammatory Disease, Inflammatory Response, Organismal Injury and Abnormalities	ulcerative colitis	Ulcerative colitis	0.00108	IL1B,PPARG,LCN2	3
Cell-To-Cell Signaling and Interaction, Hematological System Development and Function, Immune Cell Trafficking, Inflammatory Response	activation	Activation of phagocytes	0.00109	IL18,IL1B,LCN2,Saa3	4
Nucleic Acid Metabolism, Small Molecule Biochemistry	synthesis	Synthesis of purine nucleotide	0.0011	MT-ATP6,TXNIP,IL1B,AMPK	4
Cell Cycle, Gene Expression	binding	Binding of synthetic promoter	0.0011	IL1B,SOCS2	2
