# Supplementary material for: Inactivation of SREBP-1a Phosphorylation Prevents Fatty Liver Disease in Mice: Identification of Related Signaling Pathways by Gene Expression Profiles in Liver and Proteomes of Peroxisomes
Source: Int J Mol Sci. 2018 Mar 25;19(4):980. doi: 10.3390/ijms19040980 (PMC5979561; doi:10.3390/ijms19040980)
Supplement: Supplementary file 1 [file ijms-19-00980-s001.zip › ijms-280452 supplementary/Knebel et al., Supplement Table 7.xlsx]

## Sheet: correlation of subnet genes
Table S7: Correlation analyses of subnet genes to clinical parameters
Pearson correlation analyses of differntoial regulated genes of the SREBP-1-1a, subnet alb-SREBP-1a∆P subnet and phosphorylation subnet
	Genotyp	Gene regulation	clinical parameter	Gene	Pearson-correlation	significance (2-sided)			Genotyp	Gene regulation	clinical parameter	Gene	Pearson-correlation	significance (2-sided)			Genotyp	Gene regulation	clinical parameter	Gene	Pearson-correlation	significance (2-sided)		Pearson correlation analyses
	C57Bl6	C57Bl6 vs alb-SREBP-1a	BG (mg/dl)	Ces1b	0.739*	0.0361381			C57Bl6	C57Bl6 vs alb-SREBP-1aΔP	BG (mg/dl)	Ces1b	0.739*	0.0361381			C57Bl6	alb-SREBP-1a vs alb-SREBP-1aΔP	TFA (mg/ml)	Il1b	0.769*	0.0257013		**. Correlation is significant with p< 0.01 (2-sided)
	C57Bl6	C57Bl6 vs alb-SREBP-1a	BG (mg/dl)	Cnot3	-0.872**	0.00470282			C57Bl6	C57Bl6 vs alb-SREBP-1aΔP	BG (mg/dl)	Cxcl10	-0.775*	0.0237982			C57Bl6	alb-SREBP-1a vs alb-SREBP-1aΔP	leptin (ng/ml)	Il22ra1	-0.755*	0.0302229		*. Correlation is significant with p< 0.05 (2-sided)
	C57Bl6	C57Bl6 vs alb-SREBP-1a	BG (mg/dl)	Cxcl10	-0.775*	0.0237982			C57Bl6	C57Bl6 vs alb-SREBP-1aΔP	BG (mg/dl)	Eif4ebp2	-0.755*	0.0303396			C57Bl6	alb-SREBP-1a vs alb-SREBP-1aΔP	HOMA-ß (AR)	Irgm1	0.739*	0.0363532		a. can not be determined, at least one variable is constant.
	C57Bl6	C57Bl6 vs alb-SREBP-1a	BG (mg/dl)	Eif4ebp2	-0.755*	0.0303396			C57Bl6	C57Bl6 vs alb-SREBP-1aΔP	BG (mg/dl)	Elmod3	-0.783*	0.0216165			C57Bl6	alb-SREBP-1a vs alb-SREBP-1aΔP	HOMA-ß (AR)	Lcn2	0.896**	0.00260418
	C57Bl6	C57Bl6 vs alb-SREBP-1a	BG (mg/dl)	Ivd	-0.781*	0.0220738			C57Bl6	C57Bl6 vs alb-SREBP-1aΔP	BG (mg/dl)	Entpd4	-0.858**	0.00640996			C57Bl6	alb-SREBP-1a vs alb-SREBP-1aΔP	liver weight (g)	Nfe2l2	0.727*	0.0410167
	C57Bl6	C57Bl6 vs alb-SREBP-1a	BG (mg/dl)	Nlrc5	-0.946**	0.000370768			C57Bl6	C57Bl6 vs alb-SREBP-1aΔP	BG (mg/dl)	Ivd	-0.781*	0.0220738			C57Bl6	alb-SREBP-1a vs alb-SREBP-1aΔP	SDH (µmol/mg min)	Pparg	-0.733*	0.0387657
	C57Bl6	C57Bl6 vs alb-SREBP-1a	BG (mg/dl)	Scand1	-0.714*	0.0468425			C57Bl6	C57Bl6 vs alb-SREBP-1aΔP	BG (mg/dl)	Nlrc5	-0.946**	0.000370768			C57Bl6	alb-SREBP-1a vs alb-SREBP-1aΔP	catalase (µmol/min)al	Pparg	0.754*	0.0306799
	C57Bl6	C57Bl6 vs alb-SREBP-1a	BG (mg/dl)	Slc44a1	0.766*	0.0267019			C57Bl6	C57Bl6 vs alb-SREBP-1aΔP	BG (mg/dl)	Scand1	-0.714*	0.0468425			C57Bl6	alb-SREBP-1a vs alb-SREBP-1aΔP	TFA (mg/ml)	Prkaa1	0.724*	0.0422435
	C57Bl6	C57Bl6 vs alb-SREBP-1a	BG (mg/dl)	Sssca1	-0.928**	0.000877106			C57Bl6	C57Bl6 vs alb-SREBP-1aΔP	BG (mg/dl)	Slc44a1	0.766*	0.0267019			C57Bl6	alb-SREBP-1a vs alb-SREBP-1aΔP	TG (mg/dl)	Prkaa1	0.731*	0.0395597
	C57Bl6	C57Bl6 vs alb-SREBP-1a	BG (mg/dl)	Trmt112	-0.732*	0.0388335			C57Bl6	C57Bl6 vs alb-SREBP-1aΔP	BG (mg/dl)	Trmt112	-0.732*	0.0388335			C57Bl6	alb-SREBP-1a vs alb-SREBP-1aΔP	TG (mg/dl)	Prkd3	0.820*	0.0127425
	C57Bl6	C57Bl6 vs alb-SREBP-1a	BG (mg/dl)	Trmt112	-0.712*	0.0477015			C57Bl6	C57Bl6 vs alb-SREBP-1aΔP	BG (mg/dl)	Trmt112	-0.712*	0.0477015			C57Bl6	alb-SREBP-1a vs alb-SREBP-1aΔP	cholesterol (mg/dl)	Saa3	-0.761*	0.0283552
	C57Bl6	C57Bl6 vs alb-SREBP-1a	BG (mg/dl)	Ubl7	-0.876**	0.00433703			C57Bl6	C57Bl6 vs alb-SREBP-1aΔP	HOMAIR	Ahcy	-0.778*	0.0231267			C57Bl6	alb-SREBP-1a vs alb-SREBP-1aΔP	HOMA-IR (AR)	Srebf1	-0.760*	0.0284732
	C57Bl6	C57Bl6 vs alb-SREBP-1a	insulin (µU/ml)	Snrpc	-0.838**	0.00939202			C57Bl6	C57Bl6 vs alb-SREBP-1aΔP	HOMAIR	Cxcl10	-0.786*	0.0208168			C57Bl6	alb-SREBP-1a vs alb-SREBP-1aΔP	FFA (mg/ml)	Srebf1	-0.758*	0.0291753
	C57Bl6	C57Bl6 vs alb-SREBP-1a	HOMA-ß (AR)	Cav1	0.782*	0.0218743			C57Bl6	C57Bl6 vs alb-SREBP-1aΔP	HOMAIR	Nlrc5	-0.825*	0.0117269			alb-SREBP-1a	alb-SREBP-1a vs alb-SREBP-1aΔP	BG (mg/dl)	Rtp4	-0.768*	0.0260516
	C57Bl6	C57Bl6 vs alb-SREBP-1a	HOMA-ß (AR)	Ces1b	-0.845**	0.00827621			C57Bl6	C57Bl6 vs alb-SREBP-1aΔP	HOMAIR	Slc44a1	0.812*	0.0143253			alb-SREBP-1a	alb-SREBP-1a vs alb-SREBP-1aΔP	catalase (µmol/mg min)	Il1b	-0.838**	0.00937559
	C57Bl6	C57Bl6 vs alb-SREBP-1a	HOMA-ß (AR)	Cited2	0.769*	0.0258691			C57Bl6	C57Bl6 vs alb-SREBP-1aΔP	HOMAIR	Snrpc	-0.754*	0.0305228			alb-SREBP-1a	alb-SREBP-1a vs alb-SREBP-1aΔP	catalase (µmol/mg min)	Lcn2	-0.792*	0.0190124
	C57Bl6	C57Bl6 vs alb-SREBP-1a	HOMA-ß (AR)	Cnot3	0.819*	0.0128496			C57Bl6	C57Bl6 vs alb-SREBP-1aΔP	HOMAß	Bcap31	-0.795*	0.0183844			alb-SREBP-1a	alb-SREBP-1a vs alb-SREBP-1aΔP	catalase (µmol/mg min)	Prkd3	-0.889**	0.00314948
	C57Bl6	C57Bl6 vs alb-SREBP-1a	HOMA-ß (AR)	Cxcl10	0.721*	0.0435308			C57Bl6	C57Bl6 vs alb-SREBP-1aΔP	HOMAß	Ces1b	-0.845**	0.00827621			alb-SREBP-1a	alb-SREBP-1a vs alb-SREBP-1aΔP	catalase (µmol/mg min)	Socs2	-0.932**	0.000738571
	C57Bl6	C57Bl6 vs alb-SREBP-1a	HOMA-ß (AR)	Eif4ebp2	0.841**	0.00885802			C57Bl6	C57Bl6 vs alb-SREBP-1aΔP	HOMAß	Ces1c	-0.799*	0.0173392			alb-SREBP-1a	alb-SREBP-1a vs alb-SREBP-1aΔP	catalase (µmol/mg min)	Txnip	-0.800*	0.0171136
	C57Bl6	C57Bl6 vs alb-SREBP-1a	HOMA-ß (AR)	Fxyd1	0.824*	0.0118716			C57Bl6	C57Bl6 vs alb-SREBP-1aΔP	HOMAß	Cxcl10	0.721*	0.0435308			alb-SREBP-1a	alb-SREBP-1a vs alb-SREBP-1aΔP	catalase (µmol/min)al	Il22ra1	-0.826*	0.011585
	C57Bl6	C57Bl6 vs alb-SREBP-1a	HOMA-ß (AR)	Inhbe	0.763*	0.0277501			C57Bl6	C57Bl6 vs alb-SREBP-1aΔP	HOMAß	Cycs	-0.763*	0.0277678			alb-SREBP-1a	alb-SREBP-1a vs alb-SREBP-1aΔP	catalase (µmol/min)al	Lipg	-0.787*	0.0205465
	C57Bl6	C57Bl6 vs alb-SREBP-1a	HOMA-ß (AR)	Irgm1	0.739*	0.0363532			C57Bl6	C57Bl6 vs alb-SREBP-1aΔP	HOMAß	Eif4ebp2	0.841**	0.00885802			alb-SREBP-1a	alb-SREBP-1a vs alb-SREBP-1aΔP	GPT (U/l)	Il1b	0.821*	0.0125437
	C57Bl6	C57Bl6 vs alb-SREBP-1a	HOMA-ß (AR)	Nlrc5	0.718*	0.0450724			C57Bl6	C57Bl6 vs alb-SREBP-1aΔP	HOMAß	Elmod3	0.896**	0.00256379			alb-SREBP-1a	alb-SREBP-1a vs alb-SREBP-1aΔP	GPT (U/l)	Socs2	0.788*	0.0201425
	C57Bl6	C57Bl6 vs alb-SREBP-1a	HOMA-ß (AR)	Pfn1	0.723*	0.0425667			C57Bl6	C57Bl6 vs alb-SREBP-1aΔP	HOMAß	Fxyd1	0.824*	0.0118716			alb-SREBP-1a	alb-SREBP-1a vs alb-SREBP-1aΔP	HOMA-IR (AR)	Snrpg	-0.713*	0.0473335
	C57Bl6	C57Bl6 vs alb-SREBP-1a	HOMA-ß (AR)	Rorc	0.769*	0.0257582			C57Bl6	C57Bl6 vs alb-SREBP-1aΔP	HOMAß	Lcn2	0.896**	0.00260418			alb-SREBP-1a	alb-SREBP-1a vs alb-SREBP-1aΔP	insulin (µU/ml)	Lcn2	0.730*	0.039659
	C57Bl6	C57Bl6 vs alb-SREBP-1a	HOMA-ß (AR)	Saa1	0.711*	0.0478677			C57Bl6	C57Bl6 vs alb-SREBP-1aΔP	HOMAß	Nlrc5	0.718*	0.0450724			alb-SREBP-1a	alb-SREBP-1a vs alb-SREBP-1aΔP	insulin (µU/ml)	Prkd3	0.744*	0.0341612
	C57Bl6	C57Bl6 vs alb-SREBP-1a	HOMA-ß (AR)	Scand1	0.792*	0.0191959			C57Bl6	C57Bl6 vs alb-SREBP-1aΔP	HOMAß	Rorc	0.769*	0.0257582			alb-SREBP-1a	alb-SREBP-1a vs alb-SREBP-1aΔP	insulin (µU/ml)	Socs2	0.715*	0.0461206
	C57Bl6	C57Bl6 vs alb-SREBP-1a	HOMA-ß (AR)	Slc16a2	0.796*	0.0180988			C57Bl6	C57Bl6 vs alb-SREBP-1aΔP	HOMAß	Saa1	0.711*	0.0478677			alb-SREBP-1a	alb-SREBP-1a vs alb-SREBP-1aΔP	SDH (µmol/mg min)	Prkca	0.873**	0.00468149
	C57Bl6	C57Bl6 vs alb-SREBP-1a	HOMA-ß (AR)	Smagp	0.838**	0.00944085			C57Bl6	C57Bl6 vs alb-SREBP-1aΔP	HOMAß	Scand1	0.792*	0.0191959			alb-SREBP-1a	alb-SREBP-1a vs alb-SREBP-1aΔP	TG (mg/dl)	Rtp4	-0.743*	0.0345749
	C57Bl6	C57Bl6 vs alb-SREBP-1a	HOMA-ß (AR)	Socs2	-0.711*	0.0478281			C57Bl6	C57Bl6 vs alb-SREBP-1aΔP	HOMAß	Trmt112	0.708*	0.0493758			alb-SREBP-1a	alb-SREBP-1a vs alb-SREBP-1aΔP	liver weight (g)	Prkca	0.834**	0.0099922
	C57Bl6	C57Bl6 vs alb-SREBP-1a	HOMA-ß (AR)	Sssca1	0.723*	0.0428998			C57Bl6	C57Bl6 vs alb-SREBP-1aΔP	leptin (ng/ml)	Acadm	-0.790*	0.0195911			alb-SREBP-1aΔP	alb-SREBP-1a vs alb-SREBP-1aΔP	BG (mg/dl)	Il18	0.840**	0.00902281
	C57Bl6	C57Bl6 vs alb-SREBP-1a	HOMA-ß (AR)	Trmt112	0.708*	0.0493758			C57Bl6	C57Bl6 vs alb-SREBP-1aΔP	leptin (ng/ml)	Ahcy	-0.765*	0.0268408			alb-SREBP-1aΔP	alb-SREBP-1a vs MW7	catalase (µmol/mg min)	Lcn2	0.905**	0.00201605
	C57Bl6	C57Bl6 vs alb-SREBP-1a	HOMA-ß (AR)	Ubl7	0.742*	0.0350772			C57Bl6	C57Bl6 vs alb-SREBP-1aΔP	leptin (ng/ml)	Ahsa1	-0.813*	0.0141111			alb-SREBP-1aΔP	alb-SREBP-1a vs MW8	catalase (µmol/mg min)	Prkaa1	-0.779*	0.022788
	C57Bl6	C57Bl6 vs alb-SREBP-1a	HOMA-IR (AR)	Cnot3	-0.722*	0.0433331			C57Bl6	C57Bl6 vs alb-SREBP-1aΔP	leptin (ng/ml)	Elovl3	-0.740*	0.0356656			alb-SREBP-1aΔP	alb-SREBP-1a vs MW9	catalase (µmol/min)al	Grk5	0.723*	0.042694
	C57Bl6	C57Bl6 vs alb-SREBP-1a	HOMA-IR (AR)	Cxcl10	-0.786*	0.0208168			C57Bl6	C57Bl6 vs alb-SREBP-1aΔP	leptin (ng/ml)	Eml4	-0.717*	0.0451543			alb-SREBP-1aΔP	alb-SREBP-1a vs MW10	GLDH (U/l)	Lipg	-0.795*	0.0182839
	C57Bl6	C57Bl6 vs alb-SREBP-1a	HOMA-IR (AR)	Nlrc5	-0.825*	0.0117269			C57Bl6	C57Bl6 vs alb-SREBP-1aΔP	leptin (ng/ml)	Prkar2a	-0.709*	0.0490028			alb-SREBP-1aΔP	alb-SREBP-1a vs MW11	GOT (U/l)	Saa3	-0.833*	0.0102905
	C57Bl6	C57Bl6 vs alb-SREBP-1a	HOMA-IR (AR)	Slc44a1	0.812*	0.0143253			C57Bl6	C57Bl6 vs alb-SREBP-1aΔP	leptin (ng/ml)	Trmt112	-0.773*	0.0244421			alb-SREBP-1aΔP	alb-SREBP-1a vs MW12	GOT (U/l)	Srebf1	0.819*	0.012884
	C57Bl6	C57Bl6 vs alb-SREBP-1a	HOMA-IR (AR)	Snrpc	-0.754*	0.0305228			C57Bl6	C57Bl6 vs alb-SREBP-1aΔP	leptin (ng/ml)	Trmt112	-0.779*	0.0226155			alb-SREBP-1aΔP	alb-SREBP-1a vs MW13	HOMA-ß (AR)	Lipg	-0.750*	0.0321008
	C57Bl6	C57Bl6 vs alb-SREBP-1a	leptin (ng/ml)	Ahcy	-0.765*	0.0268408			C57Bl6	C57Bl6 vs alb-SREBP-1aΔP	visc adipose tissue	Atf7	0.711*	0.0481406			alb-SREBP-1aΔP	alb-SREBP-1a vs MW14	leptin (ng/ml)	Grk5	-0.794*	0.0186675
	C57Bl6	C57Bl6 vs alb-SREBP-1a	leptin (ng/ml)	Elovl3	-0.740*	0.0356656			C57Bl6	C57Bl6 vs alb-SREBP-1aΔP	weight (g)	Dbp	0.775*	0.0240159			alb-SREBP-1aΔP	alb-SREBP-1a vs MW15	leptin (ng/ml)	Irgm1	0.758*	0.029237
	C57Bl6	C57Bl6 vs alb-SREBP-1a	leptin (ng/ml)	Ifi30	-0.735*	0.0378615			C57Bl6	C57Bl6 vs alb-SREBP-1aΔP	SDH (µmol/mg min)	Acmsd	0.839**	0.00919371			alb-SREBP-1aΔP	alb-SREBP-1a vs MW16	SDH (µmol/mg min)	Prkca	0.745*	0.0338607
	C57Bl6	C57Bl6 vs alb-SREBP-1a	leptin (ng/ml)	Il22ra1	-0.755*	0.0302229			C57Bl6	C57Bl6 vs alb-SREBP-1aΔP	SDH (µmol/mg min)	Aqp8	-0.862**	0.00591652			alb-SREBP-1aΔP	alb-SREBP-1a vs MW17	SDH (µmol/min)al	Grk5	0.733*	0.0385346
	C57Bl6	C57Bl6 vs alb-SREBP-1a	visc adipose tissue	Atf7	0.711*	0.0481406			C57Bl6	C57Bl6 vs alb-SREBP-1aΔP	SDH (µmol/mg min)	Atf7	0.750*	0.0321139			alb-SREBP-1aΔP	alb-SREBP-1a vs MW18	visc adipose tissue	Lcn2	-0.851**	0.00731154
	C57Bl6	C57Bl6 vs alb-SREBP-1a	visc adipose tissue	Pla2g16	-0.926**	0.000947072			C57Bl6	C57Bl6 vs alb-SREBP-1aΔP	SDH (µmol/mg min)	Cdh1	0.903**	0.00209926			alb-SREBP-1aΔP	alb-SREBP-1a vs MW19	visc adipose tissue	Prkaa1	0.797*	0.0177992
	C57Bl6	C57Bl6 vs alb-SREBP-1a	visc adipose tissue	Zfp385a	-0.786*	0.0206599			C57Bl6	C57Bl6 vs alb-SREBP-1aΔP	SDH (µmol/mg min)	Cdkn1a	0.871**	0.00482631			alb-SREBP-1aΔP	alb-SREBP-1a vs MW20	visc adipose tissue	Socs2	-0.730*	0.0397069
	C57Bl6	C57Bl6 vs alb-SREBP-1a	weight (g)	Dbp	0.775*	0.0240159			C57Bl6	C57Bl6 vs alb-SREBP-1aΔP	SDH (µmol/mg min)	Cth	0.790*	0.0195752
	C57Bl6	C57Bl6 vs alb-SREBP-1a	weight (g)	Lcp2	-0.842**	0.00875808			C57Bl6	C57Bl6 vs alb-SREBP-1aΔP	SDH (µmol/mg min)	Cwf19l1	0.828*	0.0110645
	C57Bl6	C57Bl6 vs alb-SREBP-1a	SDH µmol/mg min	Acmsd	0.839**	0.00919371			C57Bl6	C57Bl6 vs alb-SREBP-1aΔP	SDH (µmol/mg min)	Inhba	-0.743*	0.0346305
	C57Bl6	C57Bl6 vs alb-SREBP-1a	SDH µmol/mg min	Aqp8	-0.862**	0.00591652			C57Bl6	C57Bl6 vs alb-SREBP-1aΔP	SDH (µmol/mg min)	Inmt	-0.759*	0.0289517
	C57Bl6	C57Bl6 vs alb-SREBP-1a	SDH µmol/mg min	Atf7	0.750*	0.0321139			C57Bl6	C57Bl6 vs alb-SREBP-1aΔP	SDH (µmol/mg min)	Rgs16	-0.712*	0.0475003
	C57Bl6	C57Bl6 vs alb-SREBP-1a	SDH µmol/mg min	Cdh1	0.903**	0.00209926			C57Bl6	C57Bl6 vs alb-SREBP-1aΔP	SDH (µmol/mg min)	Sgk1	0.729*	0.0402574
	C57Bl6	C57Bl6 vs alb-SREBP-1a	SDH µmol/mg min	Cdkn1a	0.871**	0.00482631			C57Bl6	C57Bl6 vs alb-SREBP-1aΔP	SDH (µmol/mg min)	Slc3a1	0.801*	0.0168482
	C57Bl6	C57Bl6 vs alb-SREBP-1a	SDH µmol/mg min	Cyp17a1	0.835**	0.00993807			C57Bl6	C57Bl6 vs alb-SREBP-1aΔP	SDH (µmol/mg min)	Tat	0.804*	0.0161988
	C57Bl6	C57Bl6 vs alb-SREBP-1a	SDH µmol/mg min	Nlrc5	-0.820*	0.0126353			C57Bl6	C57Bl6 vs alb-SREBP-1aΔP	SDH (µmol/mg min)	Zfp36	0.918**	0.0012787
	C57Bl6	C57Bl6 vs alb-SREBP-1a	SDH µmol/mg min	Onecut1	-0.784*	0.0214063			C57Bl6	C57Bl6 vs alb-SREBP-1aΔP	SDH (µmol/min)al	Tat	0.733*	0.0384709
	C57Bl6	C57Bl6 vs alb-SREBP-1a	SDH µmol/mg min	Pparg	-0.733*	0.0387657			C57Bl6	C57Bl6 vs alb-SREBP-1aΔP	catalase (µmol/mg min)	Atf7	-0.799*	0.0174685
	C57Bl6	C57Bl6 vs alb-SREBP-1a	SDH µmol/mg min	Rgs16	-0.712*	0.0475003			C57Bl6	C57Bl6 vs alb-SREBP-1aΔP	catalase (µmol/mg min)	Bhmt	-0.860**	0.00622143
	C57Bl6	C57Bl6 vs alb-SREBP-1a	SDH µmol/mg min	Sgk1	0.729*	0.0402574			C57Bl6	C57Bl6 vs alb-SREBP-1aΔP	catalase (µmol/min)al	Atf7	-0.746*	0.0336425
	C57Bl6	C57Bl6 vs alb-SREBP-1a	SDH µmol/mg min	Slc25a30	-0.857**	0.00650364			C57Bl6	C57Bl6 vs alb-SREBP-1aΔP	catalase (µmol/min)al	C1qc	-0.719*	0.044618
	C57Bl6	C57Bl6 vs alb-SREBP-1a	SDH µmol/mg min	Slc3a1	0.801*	0.0168482			C57Bl6	C57Bl6 vs alb-SREBP-1aΔP	GOT (U/l)	Bhmt	0.723*	0.042727
	C57Bl6	C57Bl6 vs alb-SREBP-1a	SDH µmol/mg min	Tat	0.804*	0.0161988			C57Bl6	C57Bl6 vs alb-SREBP-1aΔP	cholesterol (mg/dl)	Atf7	0.713*	0.0470037
	C57Bl6	C57Bl6 vs alb-SREBP-1a	SDH µmol/mg min	Tmsb4x	0.737*	0.0371092			C57Bl6	C57Bl6 vs alb-SREBP-1aΔP	cholesterol (mg/dl)	Cwf19l1	0.779*	0.0226496
	C57Bl6	C57Bl6 vs alb-SREBP-1a	SDH µmol/mg min	Zfp36	0.918**	0.0012787			C57Bl6	C57Bl6 vs alb-SREBP-1aΔP	cholesterol (mg/dl)	Eif4ebp2	0.842**	0.00877696
	C57Bl6	C57Bl6 vs alb-SREBP-1a	SDH µmol/min	Acss2	0.729*	0.0403277			C57Bl6	C57Bl6 vs alb-SREBP-1aΔP	cholesterol (mg/dl)	Pla2g12b	0.808*	0.0153516
	C57Bl6	C57Bl6 vs alb-SREBP-1a	SDH µmol/min	Snrpg	0.767*	0.0264063			C57Bl6	C57Bl6 vs alb-SREBP-1aΔP	cholesterol (mg/dl)	Rnf44	0.748*	0.0329393
	C57Bl6	C57Bl6 vs alb-SREBP-1a	SDH µmol/min	Tat	0.733*	0.0384709			C57Bl6	C57Bl6 vs alb-SREBP-1aΔP	cholesterol (mg/dl)	Saa1	0.725*	0.0417524
	C57Bl6	C57Bl6 vs alb-SREBP-1a	catalase µmol/mg min	Atf7	-0.799*	0.0174685			C57Bl6	C57Bl6 vs alb-SREBP-1aΔP	cholesterol (mg/dl)	Scand1	0.707*	0.0499767
	C57Bl6	C57Bl6 vs alb-SREBP-1a	catalase µmol/mg min	Gchfr	-0.744*	0.0343451			C57Bl6	C57Bl6 vs alb-SREBP-1aΔP	cholesterol (mg/dl)	Trmt112	0.750*	0.0321378
	C57Bl6	C57Bl6 vs alb-SREBP-1a	catalase µmol/mg min	Pla2g16	0.802*	0.0167483			C57Bl6	C57Bl6 vs alb-SREBP-1aΔP	FFA (mg/ml)	Cxcl10	-0.779*	0.0227119
	C57Bl6	C57Bl6 vs alb-SREBP-1a	catalase µmol/mg min	Prrc2a	-0.775*	0.0238982			C57Bl6	C57Bl6 vs alb-SREBP-1aΔP	FFA (mg/ml)	Nlrc5	-0.904**	0.0020808
	C57Bl6	C57Bl6 vs alb-SREBP-1a	catalase µmol/min	Atf7	-0.746*	0.0336425			C57Bl6	C57Bl6 vs alb-SREBP-1aΔP	liver weight (g)	Aqp8	-0.771*	0.0250559
	C57Bl6	C57Bl6 vs alb-SREBP-1a	catalase µmol/min	C1qc	-0.719*	0.044618			C57Bl6	C57Bl6 vs alb-SREBP-1aΔP	liver weight (g)	Cdh1	0.865**	0.00555003
	C57Bl6	C57Bl6 vs alb-SREBP-1a	catalase µmol/min	Lcp2	0.720*	0.0439963			C57Bl6	C57Bl6 vs alb-SREBP-1aΔP	liver weight (g)	Cdkn1a	0.917**	0.00136351
	C57Bl6	C57Bl6 vs alb-SREBP-1a	catalase µmol/min	Pparg	0.754*	0.0306799			C57Bl6	C57Bl6 vs alb-SREBP-1aΔP	liver weight (g)	Cry1	0.732*	0.0389654
	C57Bl6	C57Bl6 vs alb-SREBP-1a	cholesterol (mg/dl)	Atf7	0.713*	0.0470037			C57Bl6	C57Bl6 vs alb-SREBP-1aΔP	liver weight (g)	Cwf19l1	0.830*	0.0108318
	C57Bl6	C57Bl6 vs alb-SREBP-1a	cholesterol (mg/dl)	C1qb	0.734*	0.0381398			C57Bl6	C57Bl6 vs alb-SREBP-1aΔP	liver weight (g)	Dhrs9	0.746*	0.0333906
	C57Bl6	C57Bl6 vs alb-SREBP-1a	cholesterol (mg/dl)	Cd68	0.708*	0.0492265			C57Bl6	C57Bl6 vs alb-SREBP-1aΔP	liver weight (g)	Prkar2a	0.794*	0.0186478
	C57Bl6	C57Bl6 vs alb-SREBP-1a	cholesterol (mg/dl)	Cnot3	0.713*	0.0471214			C57Bl6	C57Bl6 vs alb-SREBP-1aΔP	liver weight (g)	Rdh16	-0.892**	0.00287016
	C57Bl6	C57Bl6 vs alb-SREBP-1a	cholesterol (mg/dl)	Cwf19l1	0.779*	0.0226496			C57Bl6	C57Bl6 vs alb-SREBP-1aΔP	liver weight (g)	Rorc	0.754*	0.0306507
	C57Bl6	C57Bl6 vs alb-SREBP-1a	cholesterol (mg/dl)	Eif4ebp2	0.842**	0.00877696			C57Bl6	C57Bl6 vs alb-SREBP-1aΔP	liver weight (g)	Saa1	0.768*	0.0261861
	C57Bl6	C57Bl6 vs alb-SREBP-1a	cholesterol (mg/dl)	Fxyd1	0.822*	0.0123554			C57Bl6	C57Bl6 vs alb-SREBP-1aΔP	liver weight (g)	Trmt112	0.777*	0.0234117
	C57Bl6	C57Bl6 vs alb-SREBP-1a	cholesterol (mg/dl)	Ifi30	0.798*	0.0175707			C57Bl6	C57Bl6 vs alb-SREBP-1aΔP	liver weight (g)	Trmt112	0.798*	0.0177074
	C57Bl6	C57Bl6 vs alb-SREBP-1a	cholesterol (mg/dl)	Pla2g12b	0.808*	0.0153516			C57Bl6	C57Bl6 vs alb-SREBP-1aΔP	liver weight (g)	Zfp36	0.893**	0.00283841
	C57Bl6	C57Bl6 vs alb-SREBP-1a	cholesterol (mg/dl)	Rnf44	0.748*	0.0329393			C57Bl6	C57Bl6 vs alb-SREBP-1aΔP	TFA (mg/ml)	Acadm	0.725*	0.041783
	C57Bl6	C57Bl6 vs alb-SREBP-1a	cholesterol (mg/dl)	Saa1	0.725*	0.0417524			C57Bl6	C57Bl6 vs alb-SREBP-1aΔP	TFA (mg/ml)	Hspd1	0.738*	0.0366556
	C57Bl6	C57Bl6 vs alb-SREBP-1a	cholesterol (mg/dl)	Saa3	-0.761*	0.0283552			C57Bl6	C57Bl6 vs alb-SREBP-1aΔP	TFA (mg/ml)	Prkaa1	0.724*	0.0422435
	C57Bl6	C57Bl6 vs alb-SREBP-1a	cholesterol (mg/dl)	Scand1	0.707*	0.0499767			C57Bl6	C57Bl6 vs alb-SREBP-1aΔP	TFA (mg/ml)	Prkar1a	0.775*	0.0237695
	C57Bl6	C57Bl6 vs alb-SREBP-1a	cholesterol (mg/dl)	Slc16a2	0.785*	0.0209445			C57Bl6	C57Bl6 vs alb-SREBP-1aΔP	TFA (mg/ml)	Tat	0.736*	0.037407
	C57Bl6	C57Bl6 vs alb-SREBP-1a	cholesterol (mg/dl)	Trmt112	0.750*	0.0321378			C57Bl6	C57Bl6 vs alb-SREBP-1aΔP	TG (mg/dl)	Cdkal1	0.730*	0.0398775
	C57Bl6	C57Bl6 vs alb-SREBP-1a	GOT (U/l)	Bhmt	0.723*	0.042727			C57Bl6	C57Bl6 vs alb-SREBP-1aΔP	TG (mg/dl)	Prkaa1	0.731*	0.0395597
	C57Bl6	C57Bl6 vs alb-SREBP-1a	FFA (mg/ml)	Cnot3	-0.740*	0.0359062			alb-SREBP-1a	C57Bl6 vs alb-SREBP-1aΔP	HOMAIR	Ppard	-0.801*	0.0167692
	C57Bl6	C57Bl6 vs alb-SREBP-1a	FFA (mg/ml)	Cxcl10	-0.779*	0.0227119			alb-SREBP-1a	C57Bl6 vs alb-SREBP-1aΔP	HOMAIR	Saa1	0.823*	0.0120508
	C57Bl6	C57Bl6 vs alb-SREBP-1a	FFA (mg/ml)	Ubl7	-0.821*	0.0124121			alb-SREBP-1a	C57Bl6 vs alb-SREBP-1aΔP	HOMAß	Zfp36	0.909**	0.00174615
	C57Bl6	C57Bl6 vs alb-SREBP-1a	liver weight (g)	Aqp8	-0.771*	0.0250559			alb-SREBP-1a	C57Bl6 vs alb-SREBP-1aΔP	insulin (µU/ml)	Eif4ebp2	0.742*	0.0349833
	C57Bl6	C57Bl6 vs alb-SREBP-1a	liver weight (g)	Cdh1	0.865**	0.00555003			alb-SREBP-1a	C57Bl6 vs alb-SREBP-1aΔP	insulin (µU/ml)	Lcn2	0.730*	0.039659
	C57Bl6	C57Bl6 vs alb-SREBP-1a	liver weight (g)	Cdkn1a	0.917**	0.00136351			alb-SREBP-1a	C57Bl6 vs alb-SREBP-1aΔP	insulin (µU/ml)	Ppard	-0.759*	0.0290812
	C57Bl6	C57Bl6 vs alb-SREBP-1a	liver weight (g)	Cry1	0.732*	0.0389654			alb-SREBP-1a	C57Bl6 vs alb-SREBP-1aΔP	insulin (µU/ml)	Ppme1	-0.731*	0.0394387
	C57Bl6	C57Bl6 vs alb-SREBP-1a	liver weight (g)	Cwf19l1	0.830*	0.0108318			alb-SREBP-1a	C57Bl6 vs alb-SREBP-1aΔP	insulin (µU/ml)	Saa1	0.859**	0.00631514
	C57Bl6	C57Bl6 vs alb-SREBP-1a	liver weight (g)	G6pc	0.816*	0.0134045			alb-SREBP-1a	C57Bl6 vs alb-SREBP-1aΔP	insulin (µU/ml)	Zfp36	0.798*	0.0174953
	C57Bl6	C57Bl6 vs alb-SREBP-1a	liver weight (g)	Ifi30	0.810*	0.0148887			alb-SREBP-1a	C57Bl6 vs alb-SREBP-1aΔP	visc adipose tissue	Scand1	0.744*	0.0341799
	C57Bl6	C57Bl6 vs alb-SREBP-1a	liver weight (g)	Onecut1	-0.911**	0.00165713			alb-SREBP-1a	C57Bl6 vs alb-SREBP-1aΔP	weight (g)	Trmt112	0.718*	0.0448921
	C57Bl6	C57Bl6 vs alb-SREBP-1a	liver weight (g)	Rorc	0.754*	0.0306507			alb-SREBP-1a	C57Bl6 vs alb-SREBP-1aΔP	weight (g)	Trmt112	0.720*	0.0438541
	C57Bl6	C57Bl6 vs alb-SREBP-1a	liver weight (g)	Saa1	0.768*	0.0261861			alb-SREBP-1a	C57Bl6 vs alb-SREBP-1aΔP	SDH (µmol/mg min)	Bhmt	0.725*	0.0418935
	C57Bl6	C57Bl6 vs alb-SREBP-1a	liver weight (g)	Slc25a30	-0.717*	0.0454572			alb-SREBP-1a	C57Bl6 vs alb-SREBP-1aΔP	SDH (µmol/mg min)	Cwf19l1	0.809*	0.0150546
	C57Bl6	C57Bl6 vs alb-SREBP-1a	liver weight (g)	Zfp36	0.893**	0.00283841			alb-SREBP-1a	C57Bl6 vs alb-SREBP-1aΔP	SDH (µmol/mg min)	Prkaa2	0.880**	0.00394028
	C57Bl6	C57Bl6 vs alb-SREBP-1a	TFA (mg/ml)	Hspd1	0.738*	0.0366556			alb-SREBP-1a	C57Bl6 vs alb-SREBP-1aΔP	SDH (µmol/mg min)	Scand1	-0.902**	0.00221187
	C57Bl6	C57Bl6 vs alb-SREBP-1a	TFA (mg/ml)	Il1b	0.769*	0.0257013			alb-SREBP-1a	C57Bl6 vs alb-SREBP-1aΔP	SDH (µmol/mg min)	Serpina12	0.750*	0.0321085
	C57Bl6	C57Bl6 vs alb-SREBP-1a	TFA (mg/ml)	Snrpg	0.732*	0.0390585			alb-SREBP-1a	C57Bl6 vs alb-SREBP-1aΔP	catalase (µmol/mg min)	Cdkn1a	0.744*	0.0344664
									alb-SREBP-1a	C57Bl6 vs alb-SREBP-1aΔP	catalase (µmol/mg min)	Ces1b	-0.736*	0.0371895
	alb-SREBP-1a	C57Bl6 vs alb-SREBP-1a	BG (mg/dl)	Lcp2	0.732*	0.0391223			alb-SREBP-1a	C57Bl6 vs alb-SREBP-1aΔP	catalase (µmol/mg min)	Dbp	-0.845**	0.00825384
	alb-SREBP-1a	C57Bl6 vs alb-SREBP-1a	BG (mg/dl)	Rtp4	-0.768*	0.0260516			alb-SREBP-1a	C57Bl6 vs alb-SREBP-1aΔP	catalase (µmol/mg min)	Eif4ebp2	-0.766*	0.0266962
	alb-SREBP-1a	C57Bl6 vs alb-SREBP-1a	HOMA-ß (AR)	Cav1	-0.732*	0.0387961			alb-SREBP-1a	C57Bl6 vs alb-SREBP-1aΔP	catalase (µmol/mg min)	Elovl3	0.727*	0.0408559
	alb-SREBP-1a	C57Bl6 vs alb-SREBP-1a	HOMA-ß (AR)	Zfp36	0.909**	0.00174615			alb-SREBP-1a	C57Bl6 vs alb-SREBP-1aΔP	catalase (µmol/mg min)	G6pc	-0.726*	0.0412811
	alb-SREBP-1a	C57Bl6 vs alb-SREBP-1a	HOMA-IR (AR)	Lcp2	0.745*	0.0338538			alb-SREBP-1a	C57Bl6 vs alb-SREBP-1aΔP	catalase (µmol/mg min)	Hsp90aa1	-0.836**	0.00964232
	alb-SREBP-1a	C57Bl6 vs alb-SREBP-1a	HOMA-IR (AR)	Ppard	-0.801*	0.0167692			alb-SREBP-1a	C57Bl6 vs alb-SREBP-1aΔP	catalase (µmol/mg min)	Insig2	0.723*	0.0425979
	alb-SREBP-1a	C57Bl6 vs alb-SREBP-1a	HOMA-IR (AR)	Saa1	0.823*	0.0120508			alb-SREBP-1a	C57Bl6 vs alb-SREBP-1aΔP	catalase (µmol/mg min)	Lcn2	-0.792*	0.0190124
	alb-SREBP-1a	C57Bl6 vs alb-SREBP-1a	HOMA-IR (AR)	Snrpg	-0.713*	0.0473335			alb-SREBP-1a	C57Bl6 vs alb-SREBP-1aΔP	catalase (µmol/min)al	Prkar1a	-0.747*	0.0332504
	alb-SREBP-1a	C57Bl6 vs alb-SREBP-1a	HOMA-IR (AR)	Snrpg	-0.803*	0.0164028			alb-SREBP-1a	C57Bl6 vs alb-SREBP-1aΔP	catalase (µmol/min)al	Tagln2	0.835**	0.00995925
	alb-SREBP-1a	C57Bl6 vs alb-SREBP-1a	insulin (µU/ml)	Eif4ebp2	0.742*	0.0349833			alb-SREBP-1a	C57Bl6 vs alb-SREBP-1aΔP	GOT (U/l)	Ahcy	-0.779*	0.0226255
	alb-SREBP-1a	C57Bl6 vs alb-SREBP-1a	insulin (µU/ml)	Inhbe	-0.730*	0.0398436			alb-SREBP-1a	C57Bl6 vs alb-SREBP-1aΔP	GOT (U/l)	Atf7	0.761*	0.0282462
	alb-SREBP-1a	C57Bl6 vs alb-SREBP-1a	insulin (µU/ml)	Klf10	0.709*	0.0491447			alb-SREBP-1a	C57Bl6 vs alb-SREBP-1aΔP	GOT (U/l)	Prkacb	-0.743*	0.0346524
	alb-SREBP-1a	C57Bl6 vs alb-SREBP-1a	insulin (µU/ml)	Lcn2	0.730*	0.039659			alb-SREBP-1a	C57Bl6 vs alb-SREBP-1aΔP	GPT (U/l)	Ces1b	0.776*	0.0235446
	alb-SREBP-1a	C57Bl6 vs alb-SREBP-1a	insulin (µU/ml)	Ppard	-0.759*	0.0290812			alb-SREBP-1a	C57Bl6 vs alb-SREBP-1aΔP	GPT (U/l)	Nfil3	-0.884**	0.00357377
	alb-SREBP-1a	C57Bl6 vs alb-SREBP-1a	insulin (µU/ml)	Saa1	0.859**	0.00631514			alb-SREBP-1a	C57Bl6 vs alb-SREBP-1aΔP	GPT (U/l)	Phlda1	-0.881**	0.00384665
	alb-SREBP-1a	C57Bl6 vs alb-SREBP-1a	insulin (µU/ml)	Saa2	0.761*	0.0282009			alb-SREBP-1a	C57Bl6 vs alb-SREBP-1aΔP	GPT (U/l)	Rgs16	0.797*	0.0179439
	alb-SREBP-1a	C57Bl6 vs alb-SREBP-1a	insulin (µU/ml)	Slc3a1	0.712*	0.0477484			alb-SREBP-1a	C57Bl6 vs alb-SREBP-1aΔP	GPT (U/l)	Tagln2	-0.833*	0.0102707
	alb-SREBP-1a	C57Bl6 vs alb-SREBP-1a	insulin (µU/ml)	Snrpg	-0.805*	0.0158242			alb-SREBP-1a	C57Bl6 vs alb-SREBP-1aΔP	cholesterol (mg/dl)	Pithd1	0.732*	0.0389864
	alb-SREBP-1a	C57Bl6 vs alb-SREBP-1a	insulin (µU/ml)	Zfp36	0.798*	0.0174953			alb-SREBP-1a	C57Bl6 vs alb-SREBP-1aΔP	FFA (mg/ml)	Hamp2	0.810*	0.0147859
	alb-SREBP-1a	C57Bl6 vs alb-SREBP-1a	visc adipose tissue	Ndufa7	-0.714*	0.0464454			alb-SREBP-1a	C57Bl6 vs alb-SREBP-1aΔP	liver weight (g)	Atf7	0.815*	0.0136166
	alb-SREBP-1a	C57Bl6 vs alb-SREBP-1a	visc adipose tissue	Prrc2a	-0.710*	0.0486113			alb-SREBP-1a	C57Bl6 vs alb-SREBP-1aΔP	liver weight (g)	Cwf19l1	0.742*	0.0349681
	alb-SREBP-1a	C57Bl6 vs alb-SREBP-1a	visc adipose tissue	Scand1	0.744*	0.0341799			alb-SREBP-1a	C57Bl6 vs alb-SREBP-1aΔP	liver weight (g)	Prkaa2	0.775*	0.0238241
	alb-SREBP-1a	C57Bl6 vs alb-SREBP-1a	visc adipose tissue	Sssca1	-0.825*	0.0117787			alb-SREBP-1a	C57Bl6 vs alb-SREBP-1aΔP	TFA (mg/ml)	Pmvk	0.712*	0.0477319
	alb-SREBP-1a	C57Bl6 vs alb-SREBP-1a	weight (g)	Ivd	0.783*	0.0215172			alb-SREBP-1aΔP	C57Bl6 vs alb-SREBP-1aΔP	HOMAIR	Orm2	0.738*	0.0365973
	alb-SREBP-1a	C57Bl6 vs alb-SREBP-1a	weight (g)	Mthfr	0.772*	0.0249438			alb-SREBP-1aΔP	C57Bl6 vs alb-SREBP-1aΔP	HOMAß	Bhmt	-0.739*	0.0363469
	alb-SREBP-1a	C57Bl6 vs alb-SREBP-1a	weight (g)	Pmvk	0.825*	0.0116222			alb-SREBP-1aΔP	C57Bl6 vs alb-SREBP-1aΔP	HOMAß	Orm2	0.778*	0.0228746
	alb-SREBP-1a	C57Bl6 vs alb-SREBP-1a	weight (g)	Tcn2	0.890**	0.00302056			alb-SREBP-1aΔP	C57Bl6 vs alb-SREBP-1aΔP	leptin (ng/ml)	Grk5	-0.794*	0.0186675
	alb-SREBP-1a	C57Bl6 vs alb-SREBP-1a	SDH µmol/mg min	Cwf19l1	0.809*	0.0150546			alb-SREBP-1aΔP	C57Bl6 vs alb-SREBP-1aΔP	visc adipose tissue	Cd74	0.807*	0.0155517
	alb-SREBP-1a	C57Bl6 vs alb-SREBP-1a	SDH µmol/mg min	Scand1	-0.902**	0.00221187			alb-SREBP-1aΔP	C57Bl6 vs alb-SREBP-1aΔP	visc adipose tissue	Clpx	0.900**	0.00231014
	alb-SREBP-1a	C57Bl6 vs alb-SREBP-1a	SDH µmol/mg min	Serpina12	0.750*	0.0321085			alb-SREBP-1aΔP	C57Bl6 vs alb-SREBP-1aΔP	visc adipose tissue	Lcn2	-0.851**	0.00731154
	alb-SREBP-1a	C57Bl6 vs alb-SREBP-1a	catalase µmol/mg min	Cdkn1a	0.744*	0.0344664			alb-SREBP-1aΔP	C57Bl6 vs alb-SREBP-1aΔP	visc adipose tissue	Prkaa1	0.797*	0.0177992
	alb-SREBP-1a	C57Bl6 vs alb-SREBP-1a	catalase µmol/mg min	Ces1b	-0.736*	0.0371895			alb-SREBP-1aΔP	C57Bl6 vs alb-SREBP-1aΔP	visc adipose tissue	Scand1	0.851**	0.00741092
	alb-SREBP-1a	C57Bl6 vs alb-SREBP-1a	catalase µmol/mg min	Dbp	-0.845**	0.00825384			alb-SREBP-1aΔP	C57Bl6 vs alb-SREBP-1aΔP	weight (g)	Eif4ebp2	-0.869**	0.00511801
	alb-SREBP-1a	C57Bl6 vs alb-SREBP-1a	catalase µmol/mg min	Eif4ebp2	-0.766*	0.0266962			alb-SREBP-1aΔP	C57Bl6 vs alb-SREBP-1aΔP	weight (g)	Hspd1	0.712*	0.0475208
	alb-SREBP-1a	C57Bl6 vs alb-SREBP-1a	catalase µmol/mg min	Elovl3	0.727*	0.0408559			alb-SREBP-1aΔP	C57Bl6 vs alb-SREBP-1aΔP	catalase (µmol/mg min)	Cwf19l1	-0.819*	0.0129219
	alb-SREBP-1a	C57Bl6 vs alb-SREBP-1a	catalase µmol/mg min	Fbxo21	-0.824*	0.0118559			alb-SREBP-1aΔP	C57Bl6 vs alb-SREBP-1aΔP	catalase (µmol/mg min)	Lcn2	0.905**	0.00201605
	alb-SREBP-1a	C57Bl6 vs alb-SREBP-1a	catalase µmol/mg min	Fcer1g	-0.839**	0.00925914			alb-SREBP-1aΔP	C57Bl6 vs alb-SREBP-1aΔP	catalase (µmol/mg min)	Prkaa1	-0.779*	0.022788
	alb-SREBP-1a	C57Bl6 vs alb-SREBP-1a	catalase µmol/mg min	G6pc	-0.726*	0.0412811			alb-SREBP-1aΔP	C57Bl6 vs alb-SREBP-1aΔP	catalase (µmol/mg min)	Scand1	-0.886**	0.00340875
	alb-SREBP-1a	C57Bl6 vs alb-SREBP-1a	catalase µmol/mg min	Il1b	-0.838**	0.00937559			alb-SREBP-1aΔP	C57Bl6 vs alb-SREBP-1aΔP	catalase (µmol/min)al	Grk5	0.723*	0.042694
	alb-SREBP-1a	C57Bl6 vs alb-SREBP-1a	catalase µmol/mg min	Insig2	0.723*	0.0425979			alb-SREBP-1aΔP	C57Bl6 vs alb-SREBP-1aΔP	SDH (µmol/mg min)	Ppard	0.933**	0.000714969
	alb-SREBP-1a	C57Bl6 vs alb-SREBP-1a	catalase µmol/mg min	Klf10	-0.927**	0.000934942			alb-SREBP-1aΔP	C57Bl6 vs alb-SREBP-1aΔP	SDH (µmol/mg min)	Rsad2	0.795*	0.018304
	alb-SREBP-1a	C57Bl6 vs alb-SREBP-1a	catalase µmol/mg min	Lcn2	-0.792*	0.0190124			alb-SREBP-1aΔP	C57Bl6 vs alb-SREBP-1aΔP	SDH (µmol/min)al	Grk5	0.733*	0.0385346
	alb-SREBP-1a	C57Bl6 vs alb-SREBP-1a	catalase µmol/mg min	Orm2	-0.793*	0.0189563			alb-SREBP-1aΔP	C57Bl6 vs alb-SREBP-1aΔP	SDH (µmol/min)al	Ppard	0.846**	0.00816233
	alb-SREBP-1a	C57Bl6 vs alb-SREBP-1a	catalase µmol/mg min	Rorc	0.718*	0.0447451			alb-SREBP-1aΔP	C57Bl6 vs alb-SREBP-1aΔP	GLDH (U/l)	Slc3a1	0.780*	0.0223119
	alb-SREBP-1a	C57Bl6 vs alb-SREBP-1a	catalase µmol/mg min	Saa1	-0.870**	0.00497238			alb-SREBP-1aΔP	C57Bl6 vs alb-SREBP-1aΔP	GOT (U/l)	Nlrc5	0.803*	0.0163869
	alb-SREBP-1a	C57Bl6 vs alb-SREBP-1a	catalase µmol/mg min	Slc3a1	-0.900**	0.00228303			alb-SREBP-1aΔP	C57Bl6 vs alb-SREBP-1aΔP	GOT (U/l)	Saa1	-0.707*	0.0499889
	alb-SREBP-1a	C57Bl6 vs alb-SREBP-1a	catalase µmol/mg min	Smagp	0.781*	0.0221712			alb-SREBP-1aΔP	C57Bl6 vs alb-SREBP-1aΔP	GPT (U/l)	Trio	-0.788*	0.0201605
	alb-SREBP-1a	C57Bl6 vs alb-SREBP-1a	catalase µmol/mg min	Snora69	0.864**	0.00567639			alb-SREBP-1aΔP	C57Bl6 vs alb-SREBP-1aΔP	cholesterol (mg/dl)	Sgk1	0.788*	0.0201172
	alb-SREBP-1a	C57Bl6 vs alb-SREBP-1a	catalase µmol/mg min	Snrpc	-0.727*	0.0410658			alb-SREBP-1aΔP	C57Bl6 vs alb-SREBP-1aΔP	FFA (mg/ml)	Chka	0.710*	0.0483444
	alb-SREBP-1a	C57Bl6 vs alb-SREBP-1a	catalase µmol/mg min	Socs2	-0.816*	0.0135959			alb-SREBP-1aΔP	C57Bl6 vs alb-SREBP-1aΔP	FFA (mg/ml)	S100a11	-0.823*	0.0121236
	alb-SREBP-1a	C57Bl6 vs alb-SREBP-1a	catalase µmol/mg min	Spi1	-0.822*	0.0123493			alb-SREBP-1aΔP	C57Bl6 vs alb-SREBP-1aΔP	liver weight (g)	Camk1d	0.751*	0.0315737
	alb-SREBP-1a	C57Bl6 vs alb-SREBP-1a	catalase µmol/mg min	Tagln2	0.814*	0.0139455			alb-SREBP-1aΔP	C57Bl6 vs alb-SREBP-1aΔP	liver weight (g)	Fxyd1	0.720*	0.0441747
	alb-SREBP-1a	C57Bl6 vs alb-SREBP-1a	catalase µmol/mg min	Txnip	-0.800*	0.0171136			alb-SREBP-1aΔP	C57Bl6 vs alb-SREBP-1aΔP	liver weight (g)	Ppard	0.916**	0.0014028
	alb-SREBP-1a	C57Bl6 vs alb-SREBP-1a	catalase µmol/mg min	Zfp36	-0.937**	0.000604587			alb-SREBP-1aΔP	C57Bl6 vs alb-SREBP-1aΔP	liver weight (g)	Rsad2	0.774*	0.0242589
	alb-SREBP-1a	C57Bl6 vs alb-SREBP-1a	catalase µmol/min	Baiap2	-0.750*	0.0321501			alb-SREBP-1aΔP	C57Bl6 vs alb-SREBP-1aΔP	TG (mg/dl)	Inhba	-0.766*	0.0267506
	alb-SREBP-1a	C57Bl6 vs alb-SREBP-1a	catalase µmol/min	C3ar1	-0.750*	0.0321451			alb-SREBP-1aΔP	C57Bl6 vs alb-SREBP-1aΔP	TG (mg/dl)	Rnf44	0.759*	0.029123
	alb-SREBP-1a	C57Bl6 vs alb-SREBP-1a	catalase µmol/min	Il22ra1	-0.826*	0.011585			alb-SREBP-1aΔP	C57Bl6 vs alb-SREBP-1aΔP	TG (mg/dl)	Saa1	-0.916**	0.00141111
	alb-SREBP-1a	C57Bl6 vs alb-SREBP-1a	catalase µmol/min	Lipg	-0.787*	0.0205465			alb-SREBP-1aΔP	C57Bl6 vs alb-SREBP-1aΔP	TG (mg/dl)	Slc3a1	-0.811*	0.0146849
	alb-SREBP-1a	C57Bl6 vs alb-SREBP-1a	catalase µmol/min	Myl9	-0.727*	0.0412134			alb-SREBP-1aΔP	C57Bl6 vs alb-SREBP-1aΔP	TG (mg/dl)	Snrpc	0.731*	0.0392084
	alb-SREBP-1a	C57Bl6 vs alb-SREBP-1a	catalase µmol/min	Orm3	-0.709*	0.0489003
	alb-SREBP-1a	C57Bl6 vs alb-SREBP-1a	catalase µmol/min	Rnu3a	-0.727*	0.0411
	alb-SREBP-1a	C57Bl6 vs alb-SREBP-1a	catalase µmol/min	Rorc	0.753*	0.0310936
	alb-SREBP-1a	C57Bl6 vs alb-SREBP-1a	catalase µmol/min	Socs2	-0.724*	0.0421531
	alb-SREBP-1a	C57Bl6 vs alb-SREBP-1a	catalase µmol/min	Spi1	-0.726*	0.0413006
	alb-SREBP-1a	C57Bl6 vs alb-SREBP-1a	catalase µmol/min	Tagln2	0.835**	0.00995925
	alb-SREBP-1a	C57Bl6 vs alb-SREBP-1a	catalase µmol/min	Ubl7	-0.885**	0.00351982
	alb-SREBP-1a	C57Bl6 vs alb-SREBP-1a	catalase µmol/min	Xlr3b	-0.731*	0.0392833
	alb-SREBP-1a	C57Bl6 vs alb-SREBP-1a	GOT (U/l)	Ahcy	-0.779*	0.0226255
	alb-SREBP-1a	C57Bl6 vs alb-SREBP-1a	GOT (U/l)	Atf7	0.761*	0.0282462
	alb-SREBP-1a	C57Bl6 vs alb-SREBP-1a	GOT (U/l)	Cyp17a1	-0.755*	0.0302876
	alb-SREBP-1a	C57Bl6 vs alb-SREBP-1a	GOT (U/l)	Prrc2a	0.811*	0.0146341
	alb-SREBP-1a	C57Bl6 vs alb-SREBP-1a	GOT (U/l)	Slc10a2	-0.772*	0.0248193
	alb-SREBP-1a	C57Bl6 vs alb-SREBP-1a	GOT (U/l)	Tmsb4x	-0.755*	0.0304447
	alb-SREBP-1a	C57Bl6 vs alb-SREBP-1a	GLDH (U/l)	Hspd1	0.842**	0.00871529
	alb-SREBP-1a	C57Bl6 vs alb-SREBP-1a	GPT (U/l)	Ces1b	0.776*	0.0235446
	alb-SREBP-1a	C57Bl6 vs alb-SREBP-1a	GPT (U/l)	Gchfr	-0.786*	0.0208719
	alb-SREBP-1a	C57Bl6 vs alb-SREBP-1a	GPT (U/l)	Il1b	0.821*	0.0125437
	alb-SREBP-1a	C57Bl6 vs alb-SREBP-1a	GPT (U/l)	Nfil3	-0.884**	0.00357377
	alb-SREBP-1a	C57Bl6 vs alb-SREBP-1a	GPT (U/l)	Rgs16	0.797*	0.0179439
	alb-SREBP-1a	C57Bl6 vs alb-SREBP-1a	GPT (U/l)	Socs2	0.822*	0.0122457
	alb-SREBP-1a	C57Bl6 vs alb-SREBP-1a	GPT (U/l)	Spi1	0.794*	0.0185878
	alb-SREBP-1a	C57Bl6 vs alb-SREBP-1a	GPT (U/l)	Tagln2	-0.833*	0.0102707
	alb-SREBP-1a	C57Bl6 vs alb-SREBP-1a	GPT (U/l)	Xlr3b	0.745*	0.0338367
	alb-SREBP-1a	C57Bl6 vs alb-SREBP-1a	GPT (U/l)	Zfp385a	-0.878**	0.00416219
	alb-SREBP-1a	C57Bl6 vs alb-SREBP-1a	FFA (mg/ml)	Hamp2	0.810*	0.0147859
	alb-SREBP-1a	C57Bl6 vs alb-SREBP-1a	liver weight (g)	Atf7	0.815*	0.0136166
	alb-SREBP-1a	C57Bl6 vs alb-SREBP-1a	liver weight (g)	C1qb	-0.734*	0.038015
	alb-SREBP-1a	C57Bl6 vs alb-SREBP-1a	liver weight (g)	Cwf19l1	0.742*	0.0349681
	alb-SREBP-1a	C57Bl6 vs alb-SREBP-1a	liver weight (g)	Prrc2a	0.803*	0.0164073
	alb-SREBP-1a	C57Bl6 vs alb-SREBP-1a	TFA (mg/ml)	Pmvk	0.712*	0.0477319
	alb-SREBP-1a	C57Bl6 vs alb-SREBP-1a	TFA (mg/ml)	Ppap2c	0.764*	0.027197
	alb-SREBP-1a	C57Bl6 vs alb-SREBP-1a	TFA (mg/ml)	Prrc2a	-0.776*	0.0236279
	alb-SREBP-1a	C57Bl6 vs alb-SREBP-1a	TG (mg/dl)	Mthfr	-0.782*	0.0219893
	alb-SREBP-1a	C57Bl6 vs alb-SREBP-1a	TG (mg/dl)	Rtp4	-0.743*	0.0345749
	alb-SREBP-1aΔP	C57Bl6 vs alb-SREBP-1a	BG (mg/dl)	Il18	0.840**	0.00902281
	alb-SREBP-1aΔP	C57Bl6 vs alb-SREBP-1a	BG (mg/dl)	Lipg	-0.750*	0.0321008
	alb-SREBP-1aΔP	C57Bl6 vs alb-SREBP-1a	HOMA-ß (AR)	Nlrc5	-0.755*	0.0302782
	alb-SREBP-1aΔP	C57Bl6 vs alb-SREBP-1a	HOMA-ß (AR)	Orm1 (includes others)
	alb-SREBP-1aΔP	C57Bl6 vs alb-SREBP-1a	HOMA-ß (AR)	Orm2	0.778*	0.0228746
	alb-SREBP-1aΔP	C57Bl6 vs alb-SREBP-1a	HOMA-IR (AR)	Gchfr	-0.752*	0.0313621
	alb-SREBP-1aΔP	C57Bl6 vs alb-SREBP-1a	HOMA-IR (AR)	Gpd2	0.718*	0.0448137
	alb-SREBP-1aΔP	C57Bl6 vs alb-SREBP-1a	HOMA-IR (AR)	Orm1 (includes others)
	alb-SREBP-1aΔP	C57Bl6 vs alb-SREBP-1a	HOMA-IR (AR)	Orm2	0.738*	0.0365973
	alb-SREBP-1aΔP	C57Bl6 vs alb-SREBP-1a	insulin (µU/ml)	Gchfr	-0.715*	0.0460204
	alb-SREBP-1aΔP	C57Bl6 vs alb-SREBP-1a	insulin (µU/ml)	Orm1 (includes others)
	alb-SREBP-1aΔP	C57Bl6 vs alb-SREBP-1a	insulin (µU/ml)	Orm2	0.758*	0.0294487
	alb-SREBP-1aΔP	C57Bl6 vs alb-SREBP-1a	leptin (ng/ml)	Grk5	-0.794*	0.0186675
	alb-SREBP-1aΔP	C57Bl6 vs alb-SREBP-1a	leptin (ng/ml)	Irgm1	0.758*	0.029237
	alb-SREBP-1aΔP	C57Bl6 vs alb-SREBP-1a	leptin (ng/ml)	Tmsb4x	0.724*	0.0423872
	alb-SREBP-1aΔP	C57Bl6 vs alb-SREBP-1a	visc adipose tissue	Bcap31	0.814*	0.0138256
	alb-SREBP-1aΔP	C57Bl6 vs alb-SREBP-1a	visc adipose tissue	Cd74	0.807*	0.0155517
	alb-SREBP-1aΔP	C57Bl6 vs alb-SREBP-1a	visc adipose tissue	Cks1b	0.717*	0.0451847
	alb-SREBP-1aΔP	C57Bl6 vs alb-SREBP-1a	visc adipose tissue	Clpx	0.900**	0.00231014
	alb-SREBP-1aΔP	C57Bl6 vs alb-SREBP-1a	visc adipose tissue	Cox5b	0.784*	0.0211769
	alb-SREBP-1aΔP	C57Bl6 vs alb-SREBP-1a	visc adipose tissue	Lcn2	-0.851**	0.00731154
	alb-SREBP-1aΔP	C57Bl6 vs alb-SREBP-1a	visc adipose tissue	Scand1	0.851**	0.00741092
	alb-SREBP-1aΔP	C57Bl6 vs alb-SREBP-1a	visc adipose tissue	Snrpg	0.845**	0.00831473
	alb-SREBP-1aΔP	C57Bl6 vs alb-SREBP-1a	weight (g)	Eif4ebp2	-0.869**	0.00511801
	alb-SREBP-1aΔP	C57Bl6 vs alb-SREBP-1a	weight (g)	Hspd1	0.712*	0.0475208
	alb-SREBP-1aΔP	C57Bl6 vs alb-SREBP-1a	weight (g)	Il18	0.717*	0.0452154
	alb-SREBP-1aΔP	C57Bl6 vs alb-SREBP-1a	weight (g)	Irgm1	0.789*	0.020018
	alb-SREBP-1aΔP	C57Bl6 vs alb-SREBP-1a	weight (g)	Pla2g16	-0.786*	0.0208514
	alb-SREBP-1aΔP	C57Bl6 vs alb-SREBP-1a	weight (g)	Rtp4	0.763*	0.0277567
	alb-SREBP-1aΔP	C57Bl6 vs alb-SREBP-1a	weight (g)	Tmsb4x	0.739*	0.0360777
	alb-SREBP-1aΔP	C57Bl6 vs alb-SREBP-1a	SDH µmol/mg min	Gchfr	0.779*	0.0226701
	alb-SREBP-1aΔP	C57Bl6 vs alb-SREBP-1a	SDH µmol/mg min	Igfbp3	-0.715*	0.0460347
	alb-SREBP-1aΔP	C57Bl6 vs alb-SREBP-1a	SDH µmol/mg min	Ppard	0.933**	0.000714969
	alb-SREBP-1aΔP	C57Bl6 vs alb-SREBP-1a	SDH µmol/mg min	Rsad2	0.795*	0.018304
	alb-SREBP-1aΔP	C57Bl6 vs alb-SREBP-1a	SDH µmol/mg min	Tmsb4x	-0.715*	0.0463778
	alb-SREBP-1aΔP	C57Bl6 vs alb-SREBP-1a	SDH µmol/mg min	Wipf1	0.725*	0.0418395
	alb-SREBP-1aΔP	C57Bl6 vs alb-SREBP-1a	SDH µmol/min	Grk5	0.733*	0.0385346
	alb-SREBP-1aΔP	C57Bl6 vs alb-SREBP-1a	SDH µmol/min	Ppard	0.846**	0.00816233
	alb-SREBP-1aΔP	C57Bl6 vs alb-SREBP-1a	SDH µmol/min	Tmsb4x	-0.770*	0.0253147
	alb-SREBP-1aΔP	C57Bl6 vs alb-SREBP-1a	catalase µmol/mg min	Clpx	-0.878**	0.0041383
	alb-SREBP-1aΔP	C57Bl6 vs alb-SREBP-1a	catalase µmol/mg min	Cwf19l1	-0.819*	0.0129219
	alb-SREBP-1aΔP	C57Bl6 vs alb-SREBP-1a	catalase µmol/mg min	Lcn2	0.905**	0.00201605
	alb-SREBP-1aΔP	C57Bl6 vs alb-SREBP-1a	catalase µmol/mg min	Scand1	-0.886**	0.00340875
	alb-SREBP-1aΔP	C57Bl6 vs alb-SREBP-1a	catalase µmol/mg min	Sgk1	-0.718*	0.0447757
	alb-SREBP-1aΔP	C57Bl6 vs alb-SREBP-1a	catalase µmol/mg min	Snrpg	-0.834*	0.0101109
	alb-SREBP-1aΔP	C57Bl6 vs alb-SREBP-1a	catalase µmol/min	Grk5	0.723*	0.042694
	alb-SREBP-1aΔP	C57Bl6 vs alb-SREBP-1a	catalase µmol/min	Tmsb4x	-0.737*	0.0368322
	alb-SREBP-1aΔP	C57Bl6 vs alb-SREBP-1a	GLDH (U/l)	Cnot3	-0.812*	0.0143575
	alb-SREBP-1aΔP	C57Bl6 vs alb-SREBP-1a	GLDH (U/l)	Lipg	-0.795*	0.0182839
	alb-SREBP-1aΔP	C57Bl6 vs alb-SREBP-1a	GLDH (U/l)	Slc3a1	0.780*	0.0223119
	alb-SREBP-1aΔP	C57Bl6 vs alb-SREBP-1a	GLDH (U/l)	Snapc5	-0.888**	0.00326005
	alb-SREBP-1aΔP	C57Bl6 vs alb-SREBP-1a	GOT (U/l)	C3ar1	0.797*	0.0179508
	alb-SREBP-1aΔP	C57Bl6 vs alb-SREBP-1a	GOT (U/l)	Cited2	0.826*	0.0115719
	alb-SREBP-1aΔP	C57Bl6 vs alb-SREBP-1a	GOT (U/l)	Nlrc5	0.803*	0.0163869
	alb-SREBP-1aΔP	C57Bl6 vs alb-SREBP-1a	GOT (U/l)	Saa1	-0.707*	0.0499889
	alb-SREBP-1aΔP	C57Bl6 vs alb-SREBP-1a	GOT (U/l)	Saa3	-0.833*	0.0102905
	alb-SREBP-1aΔP	C57Bl6 vs alb-SREBP-1a	GPT (U/l)	Ctdnep1	0.763*	0.0277297
	alb-SREBP-1aΔP	C57Bl6 vs alb-SREBP-1a	GPT (U/l)	Pla2g16	0.736*	0.037261
	alb-SREBP-1aΔP	C57Bl6 vs alb-SREBP-1a	GPT (U/l)	Trio	-0.788*	0.0201605
	alb-SREBP-1aΔP	C57Bl6 vs alb-SREBP-1a	cholesterol (mg/dl)	Sgk1	0.788*	0.0201172
	alb-SREBP-1aΔP	C57Bl6 vs alb-SREBP-1a	cholesterol (mg/dl)	Sssca1	-0.719*	0.0442865
	alb-SREBP-1aΔP	C57Bl6 vs alb-SREBP-1a	FFA (mg/ml)	Chka	0.710*	0.0483444
	alb-SREBP-1aΔP	C57Bl6 vs alb-SREBP-1a	FFA (mg/ml)	Gpd2	0.840**	0.00898608
	alb-SREBP-1aΔP	C57Bl6 vs alb-SREBP-1a	FFA (mg/ml)	S100a11	-0.823*	0.0121236
	alb-SREBP-1aΔP	C57Bl6 vs alb-SREBP-1a	liver weight (g)	C3ar1	0.713*	0.0469522
	alb-SREBP-1aΔP	C57Bl6 vs alb-SREBP-1a	liver weight (g)	Camk1d	0.751*	0.0315737
	alb-SREBP-1aΔP	C57Bl6 vs alb-SREBP-1a	liver weight (g)	Camk2b	0.806*	0.015677
	alb-SREBP-1aΔP	C57Bl6 vs alb-SREBP-1a	liver weight (g)	Fbxo21	-0.774*	0.0241357
	alb-SREBP-1aΔP	C57Bl6 vs alb-SREBP-1a	liver weight (g)	Gchfr	0.786*	0.020869
	alb-SREBP-1aΔP	C57Bl6 vs alb-SREBP-1a	liver weight (g)	Igfbp3	-0.822*	0.0122473
	alb-SREBP-1aΔP	C57Bl6 vs alb-SREBP-1a	liver weight (g)	Il22ra1	-0.786*	0.0208193
	alb-SREBP-1aΔP	C57Bl6 vs alb-SREBP-1a	liver weight (g)	Ppard	0.916**	0.0014028
	alb-SREBP-1aΔP	C57Bl6 vs alb-SREBP-1a	liver weight (g)	Slc25a30	0.714*	0.0465833
	alb-SREBP-1aΔP	C57Bl6 vs alb-SREBP-1a	TFA (mg/ml)	Insig2	0.712*	0.0476207
	alb-SREBP-1aΔP	C57Bl6 vs alb-SREBP-1a	TFA (mg/ml)	Ly6a	0.755*	0.0303423
	alb-SREBP-1aΔP	C57Bl6 vs alb-SREBP-1a	TFA (mg/ml)	Nlrc5	0.727*	0.0409405
	alb-SREBP-1aΔP	C57Bl6 vs alb-SREBP-1a	TFA (mg/ml)	Saa3	-0.718*	0.0450039
	alb-SREBP-1aΔP	C57Bl6 vs alb-SREBP-1a	TFA (mg/ml)	Snrpc	0.721*	0.0435977
	alb-SREBP-1aΔP	C57Bl6 vs alb-SREBP-1a	TFA (mg/ml)	Ubl7	0.839**	0.00920305
	alb-SREBP-1aΔP	C57Bl6 vs alb-SREBP-1a	TG (mg/dl)	Acss2	-0.882**	0.0037444
	alb-SREBP-1aΔP	C57Bl6 vs alb-SREBP-1a	TG (mg/dl)	Cited2	0.820*	0.0126832
	alb-SREBP-1aΔP	C57Bl6 vs alb-SREBP-1a	TG (mg/dl)	Rnf44	0.759*	0.029123
	alb-SREBP-1aΔP	C57Bl6 vs alb-SREBP-1a	TG (mg/dl)	Saa1	-0.916**	0.00141111
	alb-SREBP-1aΔP	C57Bl6 vs alb-SREBP-1a	TG (mg/dl)	Saa3	-0.781*	0.0221882
	alb-SREBP-1aΔP	C57Bl6 vs alb-SREBP-1a	TG (mg/dl)	Slc3a1	-0.811*	0.0146849
	alb-SREBP-1aΔP	C57Bl6 vs alb-SREBP-1a	TG (mg/dl)	Snrpc	0.731*	0.0392084
	alb-SREBP-1aΔP	C57Bl6 vs alb-SREBP-1a	TG (mg/dl)	Xlr3b	-0.795*	0.0182563
