# Supplementary material for: Inactivation of SREBP-1a Phosphorylation Prevents Fatty Liver Disease in Mice: Identification of Related Signaling Pathways by Gene Expression Profiles in Liver and Proteomes of Peroxisomes
Source: Int J Mol Sci. 2018 Mar 25;19(4):980. doi: 10.3390/ijms19040980 (PMC5979561; doi:10.3390/ijms19040980)
Supplement: Supplementary file 1 [file ijms-19-00980-s001.zip › ijms-280452 supplementary/Knebel et al., Supplement Table 8.xls]

## Sheet: C57Bl6 va alb-SREBP-1a
Table S8: Differential peroxisomal proteome analyses
Spot ID	Reference gel ID	fold change	Annotation	Protein names	Gene names	Status	Organism	Length	Entry
179855	163617	-1.5625	ACOX2_MOUSE	Peroxisomal acyl-coenzyme A oxidase 2 (EC 1.17.99.3) (3-alpha,7-alpha,12-alpha-trihydroxy-5-beta-cholestanoyl-CoA 24-hydroxylase) (3-alpha,7-alpha,12-alpha-trihydroxy-5-beta-cholestanoyl-CoA oxidase) (Trihydroxycoprostanoyl-CoA oxidase) (THCA-CoA oxidase) (THCCox)	Acox2	reviewed	Mus musculus (Mouse)	681	Q9QXD1
117491		-1.49254	ACTN4_MOUSE	Alpha-actinin-4 (Non-muscle alpha-actinin 4)	Actn4	reviewed	Mus musculus (Mouse)	912	P57780
117501		-1.51515	ALBU_MOUSE	Serum albumin	Alb Alb-1 Alb1	reviewed	Mus musculus (Mouse)	608	P07724
117298		-2.17391	CATB_MOUSE	Cathepsin B (EC 3.4.22.1) (Cathepsin B1) [Cleaved into: Cathepsin B light chain; Cathepsin B heavy chain]	Ctsb	reviewed	Mus musculus (Mouse)	339	P10605
117049		-1.85185	CATB_MOUSE	Cathepsin B (EC 3.4.22.1) (Cathepsin B1) [Cleaved into: Cathepsin B light chain; Cathepsin B heavy chain]	Ctsb	reviewed	Mus musculus (Mouse)	339	P10605
117050		-1.92308	CATB_MOUSE	Cathepsin B (EC 3.4.22.1) (Cathepsin B1) [Cleaved into: Cathepsin B light chain; Cathepsin B heavy chain]	Ctsb	reviewed	Mus musculus (Mouse)	339	P10605
117107		-1.81818	CATB_MOUSE	Cathepsin B (EC 3.4.22.1) (Cathepsin B1) [Cleaved into: Cathepsin B light chain; Cathepsin B heavy chain]	Ctsb	reviewed	Mus musculus (Mouse)	339	P10605
117159		-1.66667	CATZ_MOUSE	Cathepsin Z (EC 3.4.18.1)	Ctsz	reviewed	Mus musculus (Mouse)	306	Q9WUU7
117447		1.63	CH60_MOUSE	60 kDa heat shock protein, mitochondrial (EC 3.6.4.9) (60 kDa chaperonin) (Chaperonin 60) (CPN60) (HSP-65) (Heat shock protein 60) (HSP-60) (Hsp60) (Mitochondrial matrix protein P1)	Hspd1 Hsp60	reviewed	Mus musculus (Mouse)	573	P63038
117279		1.5	CPSM_MOUSE	Carbamoyl-phosphate synthase [ammonia], mitochondrial (EC 6.3.4.16) (Carbamoyl-phosphate synthetase I) (CPSase I)	Cps1	reviewed	Mus musculus (Mouse)	1500	Q8C196
179891	163481	-1.66667	ECHP_MOUSE	Peroxisomal bifunctional enzyme (PBE) (PBFE) [Includes: Enoyl-CoA hydratase/3,2-trans-enoyl-CoA isomerase (EC 4.2.1.17) (EC 5.3.3.8); 3-hydroxyacyl-CoA dehydrogenase (EC 1.1.1.35)]	Ehhadh	reviewed	Mus musculus (Mouse)	718	Q9DBM2
117114		-2.94118	IF4A1_MOUSE	Eukaryotic initiation factor 4A-I (eIF-4A-I) (eIF4A-I) (EC 3.6.4.13) (ATP-dependent RNA helicase eIF4A-1)	Eif4a1 Ddx2a Eif4a	reviewed	Mus musculus (Mouse)	406	P60843
180086	163303	-1.51515	MCAT_MOUSE	Mitochondrial carnitine/acylcarnitine carrier protein (Carnitine/acylcarnitine translocase) (CAC) (mCAC) (Solute carrier family 25 member 20)	Slc25a20 Cac Cact	reviewed	Mus musculus (Mouse)	301	Q9Z2Z6
117617		-1.72414	SARDH_MOUSE	Sarcosine dehydrogenase, mitochondrial (SarDH) (EC 1.5.8.3)	Sardh	reviewed	Mus musculus (Mouse)	919	Q99LB7
117459		-2.04082	TXND4_MOUSE	Endoplasmic reticulum resident protein 44 (ER protein 44) (ERp44) (Thioredoxin domain-containing protein 4)	Erp44 Kiaa0573 Txndc4	reviewed	Mus musculus (Mouse)	406	Q9D1Q6
179824	163217	1.53
180076	163243	-1.75439
180052	163476	-1.5873
179805	163607	-1.96078
179832	163613	-1.63934
179798	163637	-2.5641
179787	163991	-1.78571

## Sheet: C57Bl6 vs alb-SREBP-1a∆P
Spot ID	Reference gel ID	fold change	Annotation	Protein names	Gene names		Gene names	Status	Organism	Length	Entry
117511	140846	1.78	3HIDH_MOUSE	3-hydroxyisobutyrate dehydrogenase, mitochondrial (HIBADH) (EC 1.1.1.31)			Hibadh	reviewed	Mus musculus (Mouse)	335	Q99L13
117161	140403	1.97	3HIDH_MOUSE	3-hydroxyisobutyrate dehydrogenase, mitochondrial (HIBADH) (EC 1.1.1.31)			Hibadh	reviewed	Mus musculus (Mouse)	335	Q99L13
117393	140666	2.59	AASS_MOUSE	Alpha-aminoadipic semialdehyde synthase, mitochondrial (LKR/SDH) [Includes: Lysine ketoglutarate reductase (LKR) (LOR) (EC 1.5.1.8); Saccharopine dehydrogenase (SDH) (EC 1.5.1.9)]			Aass	reviewed	Mus musculus (Mouse)	926	Q99K67
117349	140402	3.04	AASS_MOUSE	Alpha-aminoadipic semialdehyde synthase, mitochondrial (LKR/SDH) [Includes: Lysine ketoglutarate reductase (LKR) (LOR) (EC 1.5.1.8); Saccharopine dehydrogenase (SDH) (EC 1.5.1.9)]			Aass	reviewed	Mus musculus (Mouse)	926	Q99K67
179740	163295	2.66	AATM_MOUSE	Aspartate aminotransferase, mitochondrial (mAspAT) (EC 2.6.1.1) (EC 2.6.1.7) (Fatty acid-binding protein) (FABP-1) (Glutamate oxaloacetate transaminase 2) (Kynurenine aminotransferase 4) (Kynurenine aminotransferase IV) (Kynurenine--oxoglutarate transaminase 4) (Kynurenine--oxoglutarate transaminase IV) (Plasma membrane-associated fatty acid-binding protein) (FABPpm) (Transaminase A)			Got2	reviewed	Mus musculus (Mouse)	430	P05202
179777	164654	2.84	AATM_MOUSE	Aspartate aminotransferase, mitochondrial (mAspAT) (EC 2.6.1.1) (EC 2.6.1.7) (Fatty acid-binding protein) (FABP-1) (Glutamate oxaloacetate transaminase 2) (Kynurenine aminotransferase 4) (Kynurenine aminotransferase IV) (Kynurenine--oxoglutarate transaminase 4) (Kynurenine--oxoglutarate transaminase IV) (Plasma membrane-associated fatty acid-binding protein) (FABPpm) (Transaminase A)			Got2	reviewed	Mus musculus (Mouse)	430	P05202
117942	140358	-1.96078	ACAD9_MOUSE	Acyl-CoA dehydrogenase family member 9, mitochondrial (ACAD-9) (EC 1.3.99.-)			Acad9	reviewed	Mus musculus (Mouse)	625	Q8JZN5
117729	140891	-1.66667	ACADL_MOUSE	Long-chain specific acyl-CoA dehydrogenase, mitochondrial (LCAD) (EC 1.3.8.8)			Acadl	reviewed	Mus musculus (Mouse)	430	P51174
117084	140699	1.88	ACADS_MOUSE	Short-chain specific acyl-CoA dehydrogenase, mitochondrial (SCAD) (EC 1.3.8.1) (Butyryl-CoA dehydrogenase)			Acads	reviewed	Mus musculus (Mouse)	412	Q07417
179670	163391	1.78	ACADV_MOUSE	Very long-chain specific acyl-CoA dehydrogenase, mitochondrial (EC 1.3.8.9) (MVLCAD) (VLCAD)			Acadvl	reviewed	Mus musculus (Mouse)	656	P50544
179663	163513	2.34	ACADV_MOUSE	Very long-chain specific acyl-CoA dehydrogenase, mitochondrial (EC 1.3.8.9) (MVLCAD) (VLCAD)			Acadvl	reviewed	Mus musculus (Mouse)	656	P50544
179656	163499	2.73	ACON_MOUSE	Aconitate hydratase, mitochondrial (Aconitase) (EC 4.2.1.3) (Citrate hydro-lyase)			Aco2	reviewed	Mus musculus (Mouse)	780	Q99KI0
179619	163509	1.71	ACOT4_MOUSE	Acyl-coenzyme A thioesterase 4 (Acyl-CoA thioesterase 4) (EC 3.1.2.2) (PTE-2b) (Peroxisomal acyl coenzyme A thioester hydrolase Ib) (Peroxisomal long-chain acyl-CoA thioesterase Ib) (PTE-Ib)			Acot4	reviewed	Mus musculus (Mouse)	421	Q8BWN8
179581	163609	-1.72414	ACOX1_MOUSE	Peroxisomal acyl-coenzyme A oxidase 1 (AOX) (EC 1.3.3.6) (Palmitoyl-CoA oxidase)			Acox1	reviewed	Mus musculus (Mouse)	661	Q9R0H0
179743	163464	-1.78571	ACOX1_MOUSE	Peroxisomal acyl-coenzyme A oxidase 1 (AOX) (EC 1.3.3.6) (Palmitoyl-CoA oxidase)			Acox1	reviewed	Mus musculus (Mouse)	661	Q9R0H0
179543	163340	-1.53846	ACOX1_MOUSE	Peroxisomal acyl-coenzyme A oxidase 1 (AOX) (EC 1.3.3.6) (Palmitoyl-CoA oxidase)			Acox1	reviewed	Mus musculus (Mouse)	661	Q9R0H0
179570	163626	-1.72414	ACOX2_MOUSE	Peroxisomal acyl-coenzyme A oxidase 2 (EC 1.17.99.3) (3-alpha,7-alpha,12-alpha-trihydroxy-5-beta-cholestanoyl-CoA 24-hydroxylase) (3-alpha,7-alpha,12-alpha-trihydroxy-5-beta-cholestanoyl-CoA oxidase) (Trihydroxycoprostanoyl-CoA oxidase) (THCA-CoA oxidase) (THCCox)			Acox2	reviewed	Mus musculus (Mouse)	681	Q9QXD1
179855	163620	-1.75439	ACOX2_MOUSE	Peroxisomal acyl-coenzyme A oxidase 2 (EC 1.17.99.3) (3-alpha,7-alpha,12-alpha-trihydroxy-5-beta-cholestanoyl-CoA 24-hydroxylase) (3-alpha,7-alpha,12-alpha-trihydroxy-5-beta-cholestanoyl-CoA oxidase) (Trihydroxycoprostanoyl-CoA oxidase) (THCA-CoA oxidase) (THCCox)			Acox2	reviewed	Mus musculus (Mouse)	681	Q9QXD1
179706	163563	-1.51515	ACOX2_MOUSE	Peroxisomal acyl-coenzyme A oxidase 2 (EC 1.17.99.3) (3-alpha,7-alpha,12-alpha-trihydroxy-5-beta-cholestanoyl-CoA 24-hydroxylase) (3-alpha,7-alpha,12-alpha-trihydroxy-5-beta-cholestanoyl-CoA oxidase) (Trihydroxycoprostanoyl-CoA oxidase) (THCA-CoA oxidase) (THCCox)			Acox2	reviewed	Mus musculus (Mouse)	681	Q9QXD1
117297	140442	1.75	gi|24418933	Acyl-CoA synthetase family member 2, mitochondrial (EC 6.2.1.-)			Acsf2	reviewed	Mus musculus (Mouse)	615	Q8VCW8
179922	163712	1.7	ACSL1_MOUSE	Long-chain-fatty-acid--CoA ligase 1 (EC 6.2.1.3) (Long-chain acyl-CoA synthetase 1) (LACS 1)			Acsl1	reviewed	Mus musculus (Mouse)	699	P41216
117157	140454	2.17	gi|16905127	Acyl-coenzyme A synthetase ACSM1, mitochondrial (EC 6.2.1.2) (Acyl-CoA synthetase medium-chain family member 1) (Butyrate--CoA ligase 1) (Butyryl-coenzyme A synthetase 1) (Lipoate-activating enzyme) (Middle-chain acyl-CoA synthetase 1)			Acsm1	reviewed	Mus musculus (Mouse)	573	Q91VA0
117491	140603	-1.5873	ACTN4_MOUSE	Alpha-actinin-4 (Non-muscle alpha-actinin 4)			Actn4	reviewed	Mus musculus (Mouse)	912	P57780
179592	163283	1.92	AGT2_MOUSE	Alanine--glyoxylate aminotransferase 2, mitochondrial (AGT 2) (EC 2.6.1.44) ((R)-3-amino-2-methylpropionate--pyruvate transaminase) (EC 2.6.1.40) (Beta-ALAAT II) (Beta-alanine-pyruvate aminotransferase) (D-AIBAT)			Agxt2	reviewed	Mus musculus (Mouse)	513	Q3UEG6
117358	140466	2.57	AL7A1_MOUSE	Alpha-aminoadipic semialdehyde dehydrogenase (Alpha-AASA dehydrogenase) (EC 1.2.1.31) (Aldehyde dehydrogenase family 7 member A1) (EC 1.2.1.3) (Antiquitin-1) (Betaine aldehyde dehydrogenase) (EC 1.2.1.8) (Delta1-piperideine-6-carboxylate dehydrogenase) (P6c dehydrogenase)			Aldh7a1	reviewed	Mus musculus (Mouse)	539	Q9DBF1
117131	140392	-1.63934	ALBU_MOUSE	Serum albumin			Alb	reviewed	Mus musculus (Mouse)	608	P07724
117216	140337	2.58	ALDH2_MOUSE	Aldehyde dehydrogenase, mitochondrial (EC 1.2.1.3) (AHD-M1) (ALDH class 2) (ALDH-E2) (ALDHI)			Aldh2	reviewed	Mus musculus (Mouse)	519	P47738
117111	140388	2.43	ALDH2_MOUSE	Aldehyde dehydrogenase, mitochondrial (EC 1.2.1.3) (AHD-M1) (ALDH class 2) (ALDH-E2) (ALDHI)			Aldh2	reviewed	Mus musculus (Mouse)	519	P47738
117467	140795	2.51	ALDH2_MOUSE	Aldehyde dehydrogenase, mitochondrial (EC 1.2.1.3) (AHD-M1) (ALDH class 2) (ALDH-E2) (ALDHI)			Aldh2	reviewed	Mus musculus (Mouse)	519	P47738
117722	140933	1.85	ALDH2_MOUSE	Aldehyde dehydrogenase, mitochondrial (EC 1.2.1.3) (AHD-M1) (ALDH class 2) (ALDH-E2) (ALDHI)			Aldh2	reviewed	Mus musculus (Mouse)	519	P47738
117345	140317	2.25	ALDH2_MOUSE	Aldehyde dehydrogenase, mitochondrial (EC 1.2.1.3) (AHD-M1) (ALDH class 2) (ALDH-E2) (ALDHI)			Aldh2	reviewed	Mus musculus (Mouse)	519	P47738
117246	140368	2.21	ALDH2_MOUSE	Aldehyde dehydrogenase, mitochondrial (EC 1.2.1.3) (AHD-M1) (ALDH class 2) (ALDH-E2) (ALDHI)			Aldh2	reviewed	Mus musculus (Mouse)	519	P47738
179846	163624	1.51	ALDH2_MOUSE	Aldehyde dehydrogenase, mitochondrial (EC 1.2.1.3) (AHD-M1) (ALDH class 2) (ALDH-E2) (ALDHI)			Aldh2	reviewed	Mus musculus (Mouse)	519	P47738
179566	163247	-1.53846	AMACR_MOUSE	Alpha-methylacyl-CoA racemase (EC 5.1.99.4) (2-methylacyl-CoA racemase)			Amacr	reviewed	Mus musculus (Mouse)	381	O09174
179601	163223	1.97	ASSY_MOUSE	Argininosuccinate synthase (EC 6.3.4.5) (Citrulline--aspartate ligase)			Ass1	reviewed	Mus musculus (Mouse)	412	P16460
117394	140336	2.02	ATP5H_MOUSE	ATP synthase subunit d, mitochondrial (ATPase subunit d)			Atp5h	reviewed	Mus musculus (Mouse)	161	Q9DCX2
117450	140418	2.95	ATPB_MOUSE	ATP synthase subunit beta, mitochondrial (EC 3.6.3.14)			Atp5b	reviewed	Mus musculus (Mouse)	529	P56480
117194	140314	2.2	ATPB_MOUSE	ATP synthase subunit beta, mitochondrial (EC 3.6.3.14)			Atp5b	reviewed	Mus musculus (Mouse)	529	P56480
117367	140290	2.17	ATPB_MOUSE	ATP synthase subunit beta, mitochondrial (EC 3.6.3.14)			Atp5b	reviewed	Mus musculus (Mouse)	529	P56480
117163	140375	2.17	ATPB_MOUSE	ATP synthase subunit beta, mitochondrial (EC 3.6.3.14)			Atp5b	reviewed	Mus musculus (Mouse)	529	P56480
117817	140625	1.91	ATPB_MOUSE	ATP synthase subunit beta, mitochondrial (EC 3.6.3.14)			Atp5b	reviewed	Mus musculus (Mouse)	529	P56480
117488	140397	-1.66667	BAAT_MOUSE	Bile acid-CoA:amino acid N-acyltransferase (BACAT) (BAT) (EC 2.3.1.65) (Glycine N-choloyltransferase) (Long-chain fatty-acyl-CoA hydrolase) (EC 3.1.2.2)			Baat	reviewed	Mus musculus (Mouse)	420	Q91X34
117293	140377	-1.72414	BAAT_MOUSE	Bile acid-CoA:amino acid N-acyltransferase (BACAT) (BAT) (EC 2.3.1.65) (Glycine N-choloyltransferase) (Long-chain fatty-acyl-CoA hydrolase) (EC 3.1.2.2)			Baat	reviewed	Mus musculus (Mouse)	420	Q91X34
179655	164320	2.17	BDH_MOUSE	D-beta-hydroxybutyrate dehydrogenase, mitochondrial (EC 1.1.1.30) (3-hydroxybutyrate dehydrogenase) (BDH)			Bdh1	reviewed	Mus musculus (Mouse)	343	Q80XN0
179704	163498	1.75	BHMT_MOUSE	Betaine--homocysteine S-methyltransferase 1 (EC 2.1.1.5)			Bhmt	reviewed	Mus musculus (Mouse)	407	O35490
179542	163404	1.95	BHMT_MOUSE	Betaine--homocysteine S-methyltransferase 1 (EC 2.1.1.5)			Bhmt	reviewed	Mus musculus (Mouse)	407	O35490
179559	163154	-1.6129	CATA_MOUSE	Catalase (EC 1.11.1.6)			Cat	reviewed	Mus musculus (Mouse)	527	P24270
179865	163916	-1.75439	CATA_MOUSE	Catalase (EC 1.11.1.6)			Cat	reviewed	Mus musculus (Mouse)	527	P24270
179651	163327	-1.51515	CATA_MOUSE	Catalase (EC 1.11.1.6)			Cat	reviewed	Mus musculus (Mouse)	527	P24270
179523	163320	-1.53846	CATA_MOUSE	Catalase (EC 1.11.1.6)			Cat	reviewed	Mus musculus (Mouse)	527	P24270
117298		-2.32558	CATB_MOUSE	Cathepsin B (EC 3.4.22.1) (Cathepsin B1) [Cleaved into: Cathepsin B light chain; Cathepsin B heavy chain]			Ctsb	reviewed	Mus musculus (Mouse)	339	P10605
117107	140348	-2.04082	CATB_MOUSE	Cathepsin B (EC 3.4.22.1) (Cathepsin B1) [Cleaved into: Cathepsin B light chain; Cathepsin B heavy chain]			Ctsb	reviewed	Mus musculus (Mouse)	339	P10605
117050		-2.08333	CATB_MOUSE	Cathepsin B (EC 3.4.22.1) (Cathepsin B1) [Cleaved into: Cathepsin B light chain; Cathepsin B heavy chain]			Ctsb	reviewed	Mus musculus (Mouse)	339	P10605
117049	140601	-1.88679	CATB_MOUSE	Cathepsin B (EC 3.4.22.1) (Cathepsin B1) [Cleaved into: Cathepsin B light chain; Cathepsin B heavy chain]			Ctsb	reviewed	Mus musculus (Mouse)	339	P10605
117159	140438	-1.69492	CATZ_MOUSE	Cathepsin Z (EC 3.4.18.1)			Ctsz	reviewed	Mus musculus (Mouse)	306	Q9WUU7
117203	140700	1.9	CCS_MOUSE	Copper chaperone for superoxide dismutase (Superoxide dismutase copper chaperone)			Ccs	reviewed	Mus musculus (Mouse)	274	Q9WU84
117121	140356	-2.38095	CES3_MOUSE	Carboxylesterase 1D (Carboxylesterase 3) (EC 3.1.1.1) (EC 3.1.1.67) (Fatty acid ethyl ester synthase) (FAEE synthase) (Triacylglycerol hydrolase) (TGH)			Ces1d	reviewed	Mus musculus (Mouse)	565	Q8VCT4
117093	140311	2.3	CH60_MOUSE	60 kDa heat shock protein, mitochondrial (EC 3.6.4.9) (60 kDa chaperonin) (Chaperonin 60) (CPN60) (HSP-65) (Heat shock protein 60) (HSP-60) (Hsp60) (Mitochondrial matrix protein P1)			Hspd1	reviewed	Mus musculus (Mouse)	573	P63038
117304	140369	2.4	CH60_MOUSE	60 kDa heat shock protein, mitochondrial (EC 3.6.4.9) (60 kDa chaperonin) (Chaperonin 60) (CPN60) (HSP-65) (Heat shock protein 60) (HSP-60) (Hsp60) (Mitochondrial matrix protein P1)			Hspd1	reviewed	Mus musculus (Mouse)	573	P63038
117324	140588	2.23	CH60_MOUSE	60 kDa heat shock protein, mitochondrial (EC 3.6.4.9) (60 kDa chaperonin) (Chaperonin 60) (CPN60) (HSP-65) (Heat shock protein 60) (HSP-60) (Hsp60) (Mitochondrial matrix protein P1)			Hspd1	reviewed	Mus musculus (Mouse)	573	P63038
179747	163420	1.69	CHDH_MOUSE	Choline dehydrogenase, mitochondrial (CDH) (CHD) (EC 1.1.99.1)			Chdh	reviewed	Mus musculus (Mouse)	596	Q8BJ64
117205		-1.78571	CHP1_MOUSE	Calcineurin B homologous protein 1 (Calcineurin B-like protein) (Calcium-binding protein CHP) (Calcium-binding protein p22) (EF-hand calcium-binding domain-containing protein p22) (Sid 470) (p24)			Chp1	reviewed	Mus musculus (Mouse)	195	P61022
117206	140810	2.3	CLPP_MOUSE	ATP-dependent Clp protease proteolytic subunit, mitochondrial (EC 3.4.21.92) (Endopeptidase Clp)			Clpp	reviewed	Mus musculus (Mouse)	272	O88696
118238	141312	2.87	CPSM_MOUSE	Carbamoyl-phosphate synthase [ammonia], mitochondrial (EC 6.3.4.16) (Carbamoyl-phosphate synthetase I) (CPSase I)			Cps1	reviewed	Mus musculus (Mouse)	1500	Q8C196
117314	140436	4.02	CPSM_MOUSE	Carbamoyl-phosphate synthase [ammonia], mitochondrial (EC 6.3.4.16) (Carbamoyl-phosphate synthetase I) (CPSase I)			Cps1	reviewed	Mus musculus (Mouse)	1500	Q8C196
117922	141286	3.74	CPSM_MOUSE	Carbamoyl-phosphate synthase [ammonia], mitochondrial (EC 6.3.4.16) (Carbamoyl-phosphate synthetase I) (CPSase I)			Cps1	reviewed	Mus musculus (Mouse)	1500	Q8C196
117265	140300	4.28	CPSM_MOUSE	Carbamoyl-phosphate synthase [ammonia], mitochondrial (EC 6.3.4.16) (Carbamoyl-phosphate synthetase I) (CPSase I)			Cps1	reviewed	Mus musculus (Mouse)	1500	Q8C196
117540	140579	6.06	CPSM_MOUSE	Carbamoyl-phosphate synthase [ammonia], mitochondrial (EC 6.3.4.16) (Carbamoyl-phosphate synthetase I) (CPSase I)			Cps1	reviewed	Mus musculus (Mouse)	1500	Q8C196
117796	141025	3.15	CPSM_MOUSE	Carbamoyl-phosphate synthase [ammonia], mitochondrial (EC 6.3.4.16) (Carbamoyl-phosphate synthetase I) (CPSase I)			Cps1	reviewed	Mus musculus (Mouse)	1500	Q8C196
117553	140455	3.48	CPSM_MOUSE	Carbamoyl-phosphate synthase [ammonia], mitochondrial (EC 6.3.4.16) (Carbamoyl-phosphate synthetase I) (CPSase I)			Cps1	reviewed	Mus musculus (Mouse)	1500	Q8C196
117323	140589	2.99	CPSM_MOUSE	Carbamoyl-phosphate synthase [ammonia], mitochondrial (EC 6.3.4.16) (Carbamoyl-phosphate synthetase I) (CPSase I)			Cps1	reviewed	Mus musculus (Mouse)	1500	Q8C196
117867	140525	3.85	CPSM_MOUSE	Carbamoyl-phosphate synthase [ammonia], mitochondrial (EC 6.3.4.16) (Carbamoyl-phosphate synthetase I) (CPSase I)			Cps1	reviewed	Mus musculus (Mouse)	1500	Q8C196
117536	140764	3.8	CPSM_MOUSE	Carbamoyl-phosphate synthase [ammonia], mitochondrial (EC 6.3.4.16) (Carbamoyl-phosphate synthetase I) (CPSase I)			Cps1	reviewed	Mus musculus (Mouse)	1500	Q8C196
117664	140460	3.65	CPSM_MOUSE	Carbamoyl-phosphate synthase [ammonia], mitochondrial (EC 6.3.4.16) (Carbamoyl-phosphate synthetase I) (CPSase I)			Cps1	reviewed	Mus musculus (Mouse)	1500	Q8C196
117521	140484	3.37	CPSM_MOUSE	Carbamoyl-phosphate synthase [ammonia], mitochondrial (EC 6.3.4.16) (Carbamoyl-phosphate synthetase I) (CPSase I)			Cps1	reviewed	Mus musculus (Mouse)	1500	Q8C196
117677	140753	3.53	CPSM_MOUSE	Carbamoyl-phosphate synthase [ammonia], mitochondrial (EC 6.3.4.16) (Carbamoyl-phosphate synthetase I) (CPSase I)			Cps1	reviewed	Mus musculus (Mouse)	1500	Q8C196
118224	141226	3.34	CPSM_MOUSE	Carbamoyl-phosphate synthase [ammonia], mitochondrial (EC 6.3.4.16) (Carbamoyl-phosphate synthetase I) (CPSase I)			Cps1	reviewed	Mus musculus (Mouse)	1500	Q8C196
118579	140459	2.88	CPSM_MOUSE	Carbamoyl-phosphate synthase [ammonia], mitochondrial (EC 6.3.4.16) (Carbamoyl-phosphate synthetase I) (CPSase I)			Cps1	reviewed	Mus musculus (Mouse)	1500	Q8C196
	140329		CPSM_MOUSE	Carbamoyl-phosphate synthase [ammonia], mitochondrial (EC 6.3.4.16) (Carbamoyl-phosphate synthetase I) (CPSase I)			Cps1	reviewed	Mus musculus (Mouse)	1500	Q8C196
180169	163764	2.01	CPSM_MOUSE	Carbamoyl-phosphate synthase [ammonia], mitochondrial (EC 6.3.4.16) (Carbamoyl-phosphate synthetase I) (CPSase I)			Cps1	reviewed	Mus musculus (Mouse)	1500	Q8C196
179695	163612	2.22	CPT2_MOUSE	Carnitine O-palmitoyltransferase 2, mitochondrial (EC 2.3.1.21) (Carnitine palmitoyltransferase II) (CPT II)			Cpt2	reviewed	Mus musculus (Mouse)	658	P52825
117509	140391	1.77	CY1_MOUSE	Cytochrome c1, heme protein, mitochondrial (Complex III subunit 4) (Complex III subunit IV) (Cytochrome b-c1 complex subunit 4) (Ubiquinol-cytochrome-c reductase complex cytochrome c1 subunit) (Cytochrome c-1)			Cyc1	reviewed	Mus musculus (Mouse)	325	Q9D0M3
179780	163176	1.52	DECR_MOUSE	2,4-dienoyl-CoA reductase, mitochondrial (EC 1.3.1.34) (2,4-dienoyl-CoA reductase [NADPH]) (4-enoyl-CoA reductase [NADPH])			Decr1	reviewed	Mus musculus (Mouse)	335	Q9CQ62
179820	163222	1.73	DECR2_MOUSE	Peroxisomal 2,4-dienoyl-CoA reductase (EC 1.3.1.34) (2,4-dienoyl-CoA reductase 2)			Decr2	reviewed	Mus musculus (Mouse)	292	Q9WV68
179878	163331	-1.53846	DHB4_MOUSE	Peroxisomal multifunctional enzyme type 2 (MFE-2) (17-beta-hydroxysteroid dehydrogenase 4) (17-beta-HSD 4) (D-bifunctional protein) (DBP) (Multifunctional protein 2) (MPF-2) [Cleaved into: (3R)-hydroxyacyl-CoA dehydrogenase (EC 1.1.1.n12); Enoyl-CoA hydratase 2 (EC 4.2.1.107) (EC 4.2.1.119) (3-alpha,7-alpha,12-alpha-trihydroxy-5-beta-cholest-24-enoyl-CoA hydratase)]			Hsd17b4	reviewed	Mus musculus (Mouse)	735	P51660
179556	163287	2.27	DHE3_MOUSE	Glutamate dehydrogenase 1, mitochondrial (GDH 1) (EC 1.4.1.3)			Glud1	reviewed	Mus musculus (Mouse)	558	P26443
179690	163535	2.88	DHE3_MOUSE	Glutamate dehydrogenase 1, mitochondrial (GDH 1) (EC 1.4.1.3)			Glud1	reviewed	Mus musculus (Mouse)	558	P26443
179576	163358	2.42	DLDH_MOUSE	Dihydrolipoyl dehydrogenase, mitochondrial (EC 1.8.1.4) (Dihydrolipoamide dehydrogenase)			Dld	reviewed	Mus musculus (Mouse)	509	O08749
179688	163444	1.95	DLDH_MOUSE	Dihydrolipoyl dehydrogenase, mitochondrial (EC 1.8.1.4) (Dihydrolipoamide dehydrogenase)			Dld	reviewed	Mus musculus (Mouse)	509	O08749
117851	140569	-1.51515	DPP2_MOUSE	Dipeptidyl peptidase 2 (EC 3.4.14.2) (Dipeptidyl aminopeptidase II) (Dipeptidyl peptidase 7) (Dipeptidyl peptidase II) (DPP II) (Quiescent cell proline dipeptidase)			Dpp7	reviewed	Mus musculus (Mouse)	506	Q9ET22
179631	163200	-1.85185	gi|31980955	Enoyl-CoA hydratase domain-containing protein 3, mitochondrial			Echdc3	reviewed	Mus musculus (Mouse)	300	Q9D7J9
179678	163380	-1.53846	ECHM_MOUSE	Enoyl-CoA hydratase, mitochondrial (EC 4.2.1.17) (Enoyl-CoA hydratase 1) (Short-chain enoyl-CoA hydratase) (SCEH)			Echs1	reviewed	Mus musculus (Mouse)	290	Q8BH95
117941	141198	-2.08333	ECHP_MOUSE	Peroxisomal bifunctional enzyme (PBE) (PBFE) [Includes: Enoyl-CoA hydratase/3,2-trans-enoyl-CoA isomerase (EC 4.2.1.17) (EC 5.3.3.8); 3-hydroxyacyl-CoA dehydrogenase (EC 1.1.1.35)]			Ehhadh	reviewed	Mus musculus (Mouse)	718	Q9DBM2
117721	141159	-1.6129	ECHP_MOUSE	Peroxisomal bifunctional enzyme (PBE) (PBFE) [Includes: Enoyl-CoA hydratase/3,2-trans-enoyl-CoA isomerase (EC 4.2.1.17) (EC 5.3.3.8); 3-hydroxyacyl-CoA dehydrogenase (EC 1.1.1.35)]			Ehhadh	reviewed	Mus musculus (Mouse)	718	Q9DBM2
179891	163918	-1.85185	ECHP_MOUSE	Peroxisomal bifunctional enzyme (PBE) (PBFE) [Includes: Enoyl-CoA hydratase/3,2-trans-enoyl-CoA isomerase (EC 4.2.1.17) (EC 5.3.3.8); 3-hydroxyacyl-CoA dehydrogenase (EC 1.1.1.35)]			Ehhadh	reviewed	Mus musculus (Mouse)	718	Q9DBM2
179524	163209	-1.72414	ECHP_MOUSE	Peroxisomal bifunctional enzyme (PBE) (PBFE) [Includes: Enoyl-CoA hydratase/3,2-trans-enoyl-CoA isomerase (EC 4.2.1.17) (EC 5.3.3.8); 3-hydroxyacyl-CoA dehydrogenase (EC 1.1.1.35)]			Ehhadh	reviewed	Mus musculus (Mouse)	718	Q9DBM2
179551	163120	2.39	D3D2_MOUSE	Enoyl-CoA delta isomerase 1, mitochondrial (EC 5.3.3.8) (3,2-trans-enoyl-CoA isomerase) (Delta(3),Delta(2)-enoyl-CoA isomerase) (D3,D2-enoyl-CoA isomerase) (Dodecenoyl-CoA isomerase)			Eci1 Dci	reviewed	Mus musculus (Mouse)	289	P42125
117243		-2.12766	ESTN_MOUSE	Elongation factor 1-alpha 1 (EF-1-alpha-1) (Elongation factor Tu) (EF-Tu) (Eukaryotic elongation factor 1 A-1) (eEF1A-1)			Eef1a1	reviewed	Mus musculus (Mouse)	462	P10126
179735	163286	1.76	EF1A1_MOUSE	Elongation factor 1-alpha 1 (EF-1-alpha-1) (Elongation factor Tu) (EF-Tu) (Eukaryotic elongation factor 1 A-1) (eEF1A-1)			Eef1a1	reviewed	Mus musculus (Mouse)	462	P10126
117459	140334	-2.08333	TXND4_MOUSE	Endoplasmic reticulum resident protein 44 (ER protein 44) (ERp44) (Thioredoxin domain-containing protein 4)			Erp44	reviewed	Mus musculus (Mouse)	406	Q9D1Q6
118252	140904	1.77	ETFD_MOUSE	Electron transfer flavoprotein-ubiquinone oxidoreductase, mitochondrial (ETF-QO) (ETF-ubiquinone oxidoreductase) (EC 1.5.5.1) (Electron-transferring-flavoprotein dehydrogenase) (ETF dehydrogenase)			Etfdh	reviewed	Mus musculus (Mouse)	616	Q921G7
117476	140868	-1.72414	GPDA_MOUSE	Glycerol-3-phosphate dehydrogenase [NAD(+)], cytoplasmic (GPD-C) (GPDH-C) (EC 1.1.1.8)			Gpd1	reviewed	Mus musculus (Mouse)	349	P13707
117182	140394	2.28	GPDM_MOUSE	Glycerol-3-phosphate dehydrogenase, mitochondrial (GPD-M) (GPDH-M) (EC 1.1.5.3) (Protein TISP38)			Gpd2	reviewed	Mus musculus (Mouse)	727	Q64521
117333	140355	2.44	GRP75_MOUSE	Stress-70 protein, mitochondrial (75 kDa glucose-regulated protein) (GRP-75) (Heat shock 70 kDa protein 9) (Mortalin) (Peptide-binding protein 74) (PBP74) (p66 MOT)			Hspa9	reviewed	Mus musculus (Mouse)	679	P38647
117757	140435	2.06	GRP75_MOUSE	Stress-70 protein, mitochondrial (75 kDa glucose-regulated protein) (GRP-75) (Heat shock 70 kDa protein 9) (Mortalin) (Peptide-binding protein 74) (PBP74) (p66 MOT)			Hspa9	reviewed	Mus musculus (Mouse)	679	P38647
117792	140781	-1.5873	GRP78_MOUSE	78 kDa glucose-regulated protein (GRP-78) (Heat shock 70 kDa protein 5) (Immunoglobulin heavy chain-binding protein) (BiP)			Hspa5	reviewed	Mus musculus (Mouse)	655	P20029
179526	163121	-1.66667	GSTK1_MOUSE	Glutathione S-transferase kappa 1 (EC 2.5.1.18) (GST 13-13) (GST class-kappa) (GSTK1-1) (mGSTK1) (Glutathione S-transferase subunit 13)			Gstk1	reviewed	Mus musculus (Mouse)	226	Q9DCM2
118153	140768	-1.51515	HPCL_MOUSE	2-hydroxyacyl-CoA lyase 1 (EC 4.1.-.-) (2-hydroxyphytanoyl-CoA lyase) (2-HPCL) (Phytanoyl-CoA 2-hydroxylase 2)			Hacl1	reviewed	Mus musculus (Mouse)	581	Q9QXE0
118021	140308	-1.66667	gi|82923178	2-hydroxyacyl-CoA lyase 1 (EC 4.1.-.-) (2-hydroxyphytanoyl-CoA lyase) (2-HPCL) (Phytanoyl-CoA 2-hydroxylase 2)			Hacl1	reviewed	Mus musculus (Mouse)	581	Q9QXE0
117444	141041	-1.51515	HPCL_MOUSE	2-hydroxyacyl-CoA lyase 1 (EC 4.1.-.-) (2-hydroxyphytanoyl-CoA lyase) (2-HPCL) (Phytanoyl-CoA 2-hydroxylase 2)			Hacl1	reviewed	Mus musculus (Mouse)	581	Q9QXE0
179886	163673	1.61	HPPD_MOUSE	4-hydroxyphenylpyruvate dioxygenase (EC 1.13.11.27) (4-hydroxyphenylpyruvic acid oxidase) (4HPPD) (HPD) (HPPDase) (F Alloantigen) (F protein)			Hpd	reviewed	Mus musculus (Mouse)	393	P49429
117516	140911	1.55	HS90B_MOUSE	Heat shock protein HSP 90-beta (Heat shock 84 kDa) (HSP 84) (HSP84) (Tumor-specific transplantation 84 kDa antigen) (TSTA)			Hsp90ab1	reviewed	Mus musculus (Mouse)	724	P11499
117311	140877	1.59	HS90B_MOUSE	Heat shock protein HSP 90-beta (Heat shock 84 kDa) (HSP 84) (HSP84) (Tumor-specific transplantation 84 kDa antigen) (TSTA)			Hsp90ab1	reviewed	Mus musculus (Mouse)	724	P11499
117356	140361	-1.66667	gi|12805471	Hydroxysteroid dehydrogenase-like protein 2 (EC 1.-.-.-)			Hsdl2	reviewed	Mus musculus (Mouse)	490	Q2TPA8
117513	140321	-1.5873	HYES_MOUSE	Bifunctional epoxide hydrolase 2 [Includes: Cytosolic epoxide hydrolase 2 (CEH) (EC 3.3.2.10) (Epoxide hydratase) (Soluble epoxide hydrolase) (SEH); Lipid-phosphate phosphatase (EC 3.1.3.76)]			Ephx2	reviewed	Mus musculus (Mouse)	554	P34914
117219	140324	-1.6129	HYES_MOUSE	Bifunctional epoxide hydrolase 2 [Includes: Cytosolic epoxide hydrolase 2 (CEH) (EC 3.3.2.10) (Epoxide hydratase) (Soluble epoxide hydrolase) (SEH); Lipid-phosphate phosphatase (EC 3.1.3.76)]			Ephx2	reviewed	Mus musculus (Mouse)	554	P34914
118061	140427	4.17	IDE_MOUSE	Insulin-degrading enzyme (EC 3.4.24.56) (Insulin protease) (Insulinase) (Insulysin)			Ide	reviewed	Mus musculus (Mouse)	1019	Q9JHR7
117490	140404	3.4	IDE_MOUSE	Insulin-degrading enzyme (EC 3.4.24.56) (Insulin protease) (Insulinase) (Insulysin)			Ide	reviewed	Mus musculus (Mouse)	1019	Q9JHR7
117936	140544	5.77	IDE_MOUSE	Insulin-degrading enzyme (EC 3.4.24.56) (Insulin protease) (Insulinase) (Insulysin)			Ide	reviewed	Mus musculus (Mouse)	1019	Q9JHR7
179549	163167	-1.69492	IDHC_MOUSE	Isocitrate dehydrogenase [NADP] cytoplasmic (IDH) (EC 1.1.1.42) (Cytosolic NADP-isocitrate dehydrogenase) (IDP) (NADP(+)-specific ICDH) (Oxalosuccinate decarboxylase)			Idh1	reviewed	Mus musculus (Mouse)	414	O88844
117114	140448	-1.51515	IF4A1_MOUSE	Eukaryotic initiation factor 4A-I (eIF-4A-I) (eIF4A-I) (EC 3.6.4.13) (ATP-dependent RNA helicase eIF4A-1)			Eif4a1	reviewed	Mus musculus (Mouse)	406	P60843
117950		-1.49254	INMT_MOUSE	Indolethylamine N-methyltransferase (Indolamine N-methyltransferase) (EC 2.1.1.49) (EC 2.1.1.96) (Aromatic alkylamine N-methyltransferase) (Amine N-methyltransferase) (Arylamine N-methyltransferase) (Thioether S-methyltransferase) (TEMT)			Inmt	reviewed	Mus musculus (Mouse)	264	P40936
117202	140294	2.41	IVD_MOUSE	Isovaleryl-CoA dehydrogenase, mitochondrial (IVD) (EC 1.3.8.4)			Ivd	reviewed	Mus musculus (Mouse)	424	Q9JHI5
117582	140587	2.39	K2C8_MOUSE	Keratin, type II cytoskeletal 8 (Cytokeratin endo A) (Cytokeratin-8) (CK-8) (Keratin-8) (K8) (Type-II keratin Kb8)			Krt8	reviewed	Mus musculus (Mouse)	490	P11679
117642	140372	2.05	M2GD_MOUSE	Dimethylglycine dehydrogenase, mitochondrial (EC 1.5.8.4) (ME2GLYDH)			Dmgdh	reviewed	Mus musculus (Mouse)	869	Q9DBT9
117136	140677	4.45	M2GD_MOUSE	Dimethylglycine dehydrogenase, mitochondrial (EC 1.5.8.4) (ME2GLYDH)			Dmgdh	reviewed	Mus musculus (Mouse)	869	Q9DBT9
117255	141020	1.61	M2GD_MOUSE	Dimethylglycine dehydrogenase, mitochondrial (EC 1.5.8.4) (ME2GLYDH)			Dmgdh	reviewed	Mus musculus (Mouse)	869	Q9DBT9
179943	163618	3.86	M2GD_MOUSE	Dimethylglycine dehydrogenase, mitochondrial (EC 1.5.8.4) (ME2GLYDH)			Dmgdh	reviewed	Mus musculus (Mouse)	869	Q9DBT9
179925	163672	1.59	MCCA_MOUSE	Methylcrotonoyl-CoA carboxylase subunit alpha, mitochondrial (MCCase subunit alpha) (EC 6.4.1.4) (3-methylcrotonyl-CoA carboxylase 1) (3-methylcrotonyl-CoA carboxylase biotin-containing subunit) (3-methylcrotonyl-CoA:carbon dioxide ligase subunit alpha)			Mccc1	reviewed	Mus musculus (Mouse)	717	Q99MR8
117190	140325	-2.12766	MDHC_MOUSE	Malate dehydrogenase, cytoplasmic (EC 1.1.1.37) (Cytosolic malate dehydrogenase)			Mdh1	reviewed	Mus musculus (Mouse)	334	P14152
179792	163167	1.92	MDHM_MOUSE	Malate dehydrogenase, mitochondrial (EC 1.1.1.37)			Mdh2	reviewed	Mus musculus (Mouse)	338	P08249
179600	163234	1.53	MMSA_MOUSE	Methylmalonate-semialdehyde dehydrogenase [acylating], mitochondrial (MMSDH) (Malonate-semialdehyde dehydrogenase [acylating]) (EC 1.2.1.18) (EC 1.2.1.27) (Aldehyde dehydrogenase family 6 member A1)			Aldh6a1	reviewed	Mus musculus (Mouse)	535	Q9EQ20
179609	163470	3.84	MMSA_MOUSE	Methylmalonate-semialdehyde dehydrogenase [acylating], mitochondrial (MMSDH) (Malonate-semialdehyde dehydrogenase [acylating]) (EC 1.2.1.18) (EC 1.2.1.27) (Aldehyde dehydrogenase family 6 member A1)			Aldh6a1	reviewed	Mus musculus (Mouse)	535	Q9EQ20
179769	163119	2.09	NI2M_MOUSE	NADH dehydrogenase [ubiquinone] 1 beta subcomplex subunit 9 (Complex I-B22) (CI-B22) (NADH-ubiquinone oxidoreductase B22 subunit)			Ndufb9	reviewed	Mus musculus (Mouse)	179	Q9CQJ8
117803	140887	1.51	NUAM_MOUSE	NADH-ubiquinone oxidoreductase 75 kDa subunit, mitochondrial (EC 1.6.5.3) (EC 1.6.99.3) (Complex I-75kD) (CI-75kD)			Ndufs1	reviewed	Mus musculus (Mouse)	727	Q91VD9
117207	140406	1.97	NUAM_MOUSE	NADH-ubiquinone oxidoreductase 75 kDa subunit, mitochondrial (EC 1.6.5.3) (EC 1.6.99.3) (Complex I-75kD) (CI-75kD)			Ndufs1	reviewed	Mus musculus (Mouse)	727	Q91VD9
117568	140322	2.21	NUAM_MOUSE	NADH-ubiquinone oxidoreductase 75 kDa subunit, mitochondrial (EC 1.6.5.3) (EC 1.6.99.3) (Complex I-75kD) (CI-75kD)			Ndufs1	reviewed	Mus musculus (Mouse)	727	Q91VD9
117317	140551	1.66	NUGM_MOUSE	NADH dehydrogenase [ubiquinone] iron-sulfur protein 3, mitochondrial (EC 1.6.5.3) (EC 1.6.99.3) (Complex I-30kD) (CI-30kD) (NADH-ubiquinone oxidoreductase 30 kDa subunit)			Ndufs3	reviewed	Mus musculus (Mouse)	263	Q9DCT2
117039	140313	2	NUGM_MOUSE	NADH dehydrogenase [ubiquinone] iron-sulfur protein 3, mitochondrial (EC 1.6.5.3) (EC 1.6.99.3) (Complex I-30kD) (CI-30kD) (NADH-ubiquinone oxidoreductase 30 kDa subunit)			Ndufs3	reviewed	Mus musculus (Mouse)	263	Q9DCT2
117306	140343	1.95	NUHM_MOUSE	NADH dehydrogenase [ubiquinone] iron-sulfur protein 3, mitochondrial (EC 1.6.5.3) (EC 1.6.99.3) (Complex I-30kD) (CI-30kD) (NADH-ubiquinone oxidoreductase 30 kDa subunit)			Ndufs3	reviewed	Mus musculus (Mouse)	263	Q9DCT2
117652	140363	-1.72414	NLTP_MOUSE	Non-specific lipid-transfer protein (NSL-TP) (EC 2.3.1.176) (Propanoyl-CoA C-acyltransferase) (SCP-chi) (SCPX) (Sterol carrier protein 2) (SCP-2) (Sterol carrier protein X) (SCP-X)			Scp2	reviewed	Mus musculus (Mouse)	547	P32020
117351	140457	-1.81818	NLTP_MOUSE	Non-specific lipid-transfer protein (NSL-TP) (EC 2.3.1.176) (Propanoyl-CoA C-acyltransferase) (SCP-chi) (SCPX) (Sterol carrier protein 2) (SCP-2) (Sterol carrier protein X) (SCP-X)			Scp2	reviewed	Mus musculus (Mouse)	547	P32020
117313	140363	-1.5873	NLTP_MOUSE	Non-specific lipid-transfer protein (NSL-TP) (EC 2.3.1.176) (Propanoyl-CoA C-acyltransferase) (SCP-chi) (SCPX) (Sterol carrier protein 2) (SCP-2) (Sterol carrier protein X) (SCP-X)			Scp2	reviewed	Mus musculus (Mouse)	547	P32020
117283	140501	-1.6129	NLTP_MOUSE	Non-specific lipid-transfer protein (NSL-TP) (EC 2.3.1.176) (Propanoyl-CoA C-acyltransferase) (SCP-chi) (SCPX) (Sterol carrier protein 2) (SCP-2) (Sterol carrier protein X) (SCP-X)			Scp2	reviewed	Mus musculus (Mouse)	547	P32020
117148	140766	-1.69492	NUD12_MOUSE	Peroxisomal NADH pyrophosphatase NUDT12 (EC 3.6.1.22) (Nucleoside diphosphate-linked moiety X motif 12) (Nudix motif 12)			Nudt12	reviewed	Mus musculus (Mouse)	462	Q9DCN1
117417	140367	-2.43902	NUDT7_MOUSE	Peroxisomal coenzyme A diphosphatase NUDT7 (EC 3.6.1.-) (Nucleoside diphosphate-linked moiety X motif 7) (Nudix motif 7)			Nudt7	reviewed	Mus musculus (Mouse)	236	Q99P30
117318	140359	-2.27273	NUDT7_MOUSE	Peroxisomal coenzyme A diphosphatase NUDT7 (EC 3.6.1.-) (Nucleoside diphosphate-linked moiety X motif 7) (Nudix motif 7)			Nudt7	reviewed	Mus musculus (Mouse)	236	Q99P30
117178	140310	-2.43902	NUDT7_MOUSE	Peroxisomal coenzyme A diphosphatase NUDT7 (EC 3.6.1.-) (Nucleoside diphosphate-linked moiety X motif 7) (Nudix motif 7)			Nudt7	reviewed	Mus musculus (Mouse)	236	Q99P30
117029	140857	1.5	OAT_MOUSE	Ornithine aminotransferase, mitochondrial (EC 2.6.1.13) (Ornithine--oxo-acid aminotransferase)			Oat	reviewed	Mus musculus (Mouse)	439	P29758
117391	140297	-1.75439	OCTC_MOUSE	Peroxisomal carnitine O-octanoyltransferase (COT) (EC 2.3.1.137)			Crot	reviewed	Mus musculus (Mouse)	612	Q9DC50
117253	140422	-1.81818	OCTC_MOUSE	Peroxisomal carnitine O-octanoyltransferase (COT) (EC 2.3.1.137)			Crot	reviewed	Mus musculus (Mouse)	612	Q9DC50
117133	141093	2.44	OCTC_MOUSE	Peroxisomal carnitine O-octanoyltransferase (COT) (EC 2.3.1.137)			Crot	reviewed	Mus musculus (Mouse)	612	Q9DC50
117370	140385	1.7	ODB2_MOUSE	Lipoamide acyltransferase component of branched-chain alpha-keto acid dehydrogenase complex, mitochondrial (EC 2.3.1.168) (Branched-chain alpha-keto acid dehydrogenase complex component E2) (BCKAD-E2) (BCKADE2) (Dihydrolipoamide acetyltransferase component of branched-chain alpha-keto acid dehydrogenase complex) (Dihydrolipoamide branched chain transacylase) (Dihydrolipoyllysine-residue (2-methyl…			Dbt	reviewed	Mus musculus (Mouse)	482	P53395
117629	140508	3.41	ODO1_MOUSE	2-oxoglutarate dehydrogenase, mitochondrial (EC 1.2.4.2) (2-oxoglutarate dehydrogenase complex component E1) (OGDC-E1) (Alpha-ketoglutarate dehydrogenase)			Ogdh	reviewed	Mus musculus (Mouse)	1023	Q60597
117967	140913	2.53	ODO1_MOUSE	2-oxoglutarate dehydrogenase, mitochondrial (EC 1.2.4.2) (2-oxoglutarate dehydrogenase complex component E1) (OGDC-E1) (Alpha-ketoglutarate dehydrogenase)			Ogdh	reviewed	Mus musculus (Mouse)	1023	Q60597
117231	140306	2.32	gi|31542559	dihydrolipoamide S-acetyltransferase			ODP2	reviewed	Mus musculus (Mouse)	527	Q8BMF4
117170	140433	2.1	ODPB_MOUSE	Pyruvate dehydrogenase E1 component subunit beta, mitochondrial (PDHE1-B) (EC 1.2.4.1)			Pdhb	reviewed	Mus musculus (Mouse)	359	Q9D051
179518	163256	2.68	OTC_MOUSE	Ornithine carbamoyltransferase, mitochondrial (EC 2.1.3.3) (Ornithine transcarbamylase) (OTCase)			Otc	reviewed	Mus musculus (Mouse)	354	P11725
117368		-1.96078	PAHX_MOUSE	Phytanoyl-CoA dioxygenase, peroxisomal (EC 1.14.11.18) (Lupus nephritis-associated peptide 1) (Phytanic acid oxidase) (Phytanoyl-CoA alpha-hydroxylase) (PhyH)			Phyh	reviewed	Mus musculus (Mouse)	338	O35386
117165	141120	-1.69492	PAHX_MOUSE	Phytanoyl-CoA dioxygenase, peroxisomal (EC 1.14.11.18) (Lupus nephritis-associated peptide 1) (Phytanic acid oxidase) (Phytanoyl-CoA alpha-hydroxylase) (PhyH)			Phyh	reviewed	Mus musculus (Mouse)	338	O35386
179589	163228	-1.53846	PAHX_MOUSE	Phytanoyl-CoA dioxygenase, peroxisomal (EC 1.14.11.18) (Lupus nephritis-associated peptide 1) (Phytanic acid oxidase) (Phytanoyl-CoA alpha-hydroxylase) (PhyH)			Phyh	reviewed	Mus musculus (Mouse)	338	O35386
179535	163174	-1.51515	PHZ2_MOUSE	Phenazine biosynthesis-like domain-containing protein 1 (EC 5.1.-.-)			Pbld1	reviewed	Mus musculus (Mouse)	288	Q9DCG6
117150	140390	2.66	PCCA_MOUSE	Propionyl-CoA carboxylase alpha chain, mitochondrial (PCCase subunit alpha) (EC 6.4.1.3) (Propanoyl-CoA:carbon dioxide ligase subunit alpha)			Pcca	reviewed	Mus musculus (Mouse)	724	Q91ZA3
117275	140292	2.03	PHB_MOUSE	Prohibitin (B-cell receptor-associated protein 32) (BAP 32)			Phb	reviewed	Mus musculus (Mouse)	272	P67778
117415	140797	-1.75439	ZADH2_MOUSE	Prostaglandin reductase-3 (PTGR-3) (EC 1.3.1.48) (15-oxoprostaglandin 13-reductase) (Zinc-binding alcohol dehydrogenase domain-containing protein 2)			Zadh2	reviewed	Mus musculus (Mouse)	377	Q8BGC4
117364	140787	3.36	PYC_MOUSE	Pyruvate carboxylase, mitochondrial (EC 6.4.1.1) (Pyruvic carboxylase) (PCB)			Pc Pcx	reviewed	Mus musculus (Mouse)	1178	Q05920
117487	140298	2.25	UQCR1_MOUSE	Cytochrome b-c1 complex subunit 1, mitochondrial (Complex III subunit 1) (Core protein I) (Ubiquinol-cytochrome-c reductase complex core protein 1)			Uqcrc1	reviewed	Mus musculus (Mouse)	480	Q9CZ13
117256	140802	1.91	SARDH_MOUSE	Sarcosine dehydrogenase, mitochondrial (SarDH) (EC 1.5.8.3)			Sardh	reviewed	Mus musculus (Mouse)	919	Q99LB7
117213	140414	2.07	SARDH_MOUSE	Sarcosine dehydrogenase, mitochondrial (SarDH) (EC 1.5.8.3)			Sardh	reviewed	Mus musculus (Mouse)	919	Q99LB7
117328	140437	2.16	SARDH_MOUSE	Sarcosine dehydrogenase, mitochondrial (SarDH) (EC 1.5.8.3)			Sardh	reviewed	Mus musculus (Mouse)	919	Q99LB7
117322	140626	1.9	SBP2_MOUSE	Selenium-binding protein 2 (56 kDa acetaminophen-binding protein) (AP56)			Selenbp2	reviewed	Mus musculus (Mouse)	472	Q63836
117247	140651	1.63	DHSA_MOUSE	Succinate dehydrogenase [ubiquinone] flavoprotein subunit, mitochondrial (EC 1.3.5.1) (Flavoprotein subunit of complex II) (Fp)			Sdha	reviewed	Mus musculus (Mouse)	664	Q8K2B3
117153	140382	1.9	DHSA_MOUSE	Succinate dehydrogenase [ubiquinone] flavoprotein subunit, mitochondrial (EC 1.3.5.1) (Flavoprotein subunit of complex II) (Fp)			Sdha	reviewed	Mus musculus (Mouse)	664	Q8K2B3
117418	140512	2.33	DHSA_MOUSE	Succinate dehydrogenase [ubiquinone] flavoprotein subunit, mitochondrial (EC 1.3.5.1) (Flavoprotein subunit of complex II) (Fp)			Sdha	reviewed	Mus musculus (Mouse)	664	Q8K2B3
117424	140513	1.95	DHSA_MOUSE	Succinate dehydrogenase [ubiquinone] flavoprotein subunit, mitochondrial (EC 1.3.5.1) (Flavoprotein subunit of complex II) (Fp)			Sdha	reviewed	Mus musculus (Mouse)	664	Q8K2B3
117701	140568	2.05	DHSA_MOUSE	Succinate dehydrogenase [ubiquinone] flavoprotein subunit, mitochondrial (EC 1.3.5.1) (Flavoprotein subunit of complex II) (Fp)			Sdha	reviewed	Mus musculus (Mouse)	664	Q8K2B3
179641	163146	2.8	SODM_MOUSE	Superoxide dismutase [Mn], mitochondrial (EC 1.15.1.1)			Sod2	reviewed	Mus musculus (Mouse)	222	P09671
179539	163178	-2.08333	SPYA_MOUSE	Serine--pyruvate aminotransferase, mitochondrial (SPT) (EC 2.6.1.51) (Alanine--glyoxylate aminotransferase) (AGT) (EC 2.6.1.44)			Agxt	reviewed	Mus musculus (Mouse)	414	O35423
179586	163554	2.09	SSDH_MOUSE	Succinate-semialdehyde dehydrogenase, mitochondrial (EC 1.2.1.24) (Aldehyde dehydrogenase family 5 member A1) (NAD(+)-dependent succinic semialdehyde dehydrogenase)			Aldh5a1	reviewed	Mus musculus (Mouse)	523	Q8BWF0
117080	140527	2.6	SUCB1_MOUSE	Succinate--CoA ligase [ADP-forming] subunit beta, mitochondrial (EC 6.2.1.5) (ATP-specific succinyl-CoA synthetase subunit beta) (A-SCS) (Succinyl-CoA synthetase beta-A chain) (SCS-betaA)			Sucla2	reviewed	Mus musculus (Mouse)	463	Q9Z2I9
117410	140379	1.8	SUCB2_MOUSE	Succinate--CoA ligase [GDP-forming] subunit beta, mitochondrial (EC 6.2.1.4) (GTP-specific succinyl-CoA synthetase subunit beta) (G-SCS) (GTPSCS) (Succinyl-CoA synthetase beta-G chain) (SCS-betaG)			Suclg2	reviewed	Mus musculus (Mouse)	433	Q9Z2I8
117285	140548	1.51	SUOX_MOUSE	Sulfite oxidase, mitochondrial (EC 1.8.3.1)			Suox	reviewed	Mus musculus (Mouse)	546	Q8R086
117390	140304	2.17	SUOX_MOUSE	Sulfite oxidase, mitochondrial (EC 1.8.3.1)			Suox	reviewed	Mus musculus (Mouse)	546	Q8R086
179593	163313	-1.85185	THIKA_MOUSE	3-ketoacyl-CoA thiolase A, peroxisomal (EC 2.3.1.16) (Acetyl-CoA acyltransferase A) (Beta-ketothiolase A) (Peroxisomal 3-oxoacyl-CoA thiolase A)			Acaa1a	reviewed	Mus musculus (Mouse)	424	Q921H8
179692	163237	-2.04082	THIKB_MOUSE	3-ketoacyl-CoA thiolase B, peroxisomal (EC 2.3.1.16) (Acetyl-CoA acyltransferase B) (Beta-ketothiolase B) (Peroxisomal 3-oxoacyl-CoA thiolase B)			Acaa1b	reviewed	Mus musculus (Mouse)	424	Q8VCH0
176583	163110	2.54	THIM_MOUSE	3-ketoacyl-CoA thiolase, mitochondrial (EC 2.3.1.16) (Acetyl-CoA acyltransferase) (Beta-ketothiolase) (Mitochondrial 3-oxoacyl-CoA thiolase)			Acaa2	reviewed	Mus musculus (Mouse)	397	Q8BWT1
179519	163118	2.23	THIM_MOUSE	3-ketoacyl-CoA thiolase, mitochondrial (EC 2.3.1.16) (Acetyl-CoA acyltransferase) (Beta-ketothiolase) (Mitochondrial 3-oxoacyl-CoA thiolase)			Acaa2	reviewed	Mus musculus (Mouse)	397	Q8BWT1
117257	140293	2.43	TRAP1_MOUSE	Heat shock protein 75 kDa, mitochondrial (HSP 75) (TNFR-associated protein 1) (Tumor necrosis factor type 1 receptor-associated protein) (TRAP-1)			Trap1	reviewed	Mus musculus (Mouse)	706	Q9CQN1
117090	140547	1.97	TRAP1_MOUSE	Heat shock protein 75 kDa, mitochondrial (HSP 75) (TNFR-associated protein 1) (Tumor necrosis factor type 1 receptor-associated protein) (TRAP-1)			Trap1	reviewed	Mus musculus (Mouse)	706	Q9CQN1
117343	140491	-1.66667	TRXR1_MOUSE	Thioredoxin reductase 1, cytoplasmic (TR) (EC 1.8.1.9) (Thioredoxin reductase TR1)			Txnrd1	reviewed	Mus musculus (Mouse)	613	Q9JMH6
118532		-2.17391
117385	140345	-2.04082
117053	140477	-2.12766
117645	140496	1.5
117460	140637	1.55
118176	140655	1.95
117030	140689	2.57
118199	140697	1.54
117807	140839	1.78
117770	140892	1.82
117028	141084	1.81
117615	141194	-1.53846
117270	141225	1.88
117406	141507	1.86
117268	141616	1.51
117772	144011	3.17
117083	144065	1.97
117302	144070	2.09
117544	144131	1.97
180012	163266	-1.69492
180147	163315	1.52
179906	163369	1.77
180043	163413	-1.5873
179851	163415	1.68
179560	163546	-1.5625
179805	163607	-1.6129
179882	163691	3.29
180047	163808	-1.72414
179637	163919	-2
180019	163936	-1.53846
179859	163942	2.35
180117	163956	-1.5625
180052	164093	-1.5625
180044	164093	1.54
179596	166316	-1.63934
179874	166345	-1.51515

## Sheet: alb-SREBP1a vs alb-SREBP-1a∆P
Spot ID	Reference gel ID	fold change	Annotation	Protein names	Gene names	Status	Organism	Length	Entry
117158	140750	1.55	2AAA_MOUSE	Serine/threonine-protein phosphatase 2A 65 kDa regulatory subunit A alpha isoform (PP2A subunit A isoform PR65-alpha) (PP2A subunit A isoform R1-alpha)	Ppp2r1a	reviewed	Mus musculus (Mouse)	589	Q76MZ3
117373	140846	-1.78571	3HIDH_MOUSE	3-hydroxyisobutyrate dehydrogenase, mitochondrial (HIBADH) (EC 1.1.1.31)	Hibadh	reviewed	Mus musculus (Mouse)	335	Q99L13
117161	140403	1.7	3HIDH_MOUSE	3-hydroxyisobutyrate dehydrogenase, mitochondrial (HIBADH) (EC 1.1.1.31)	Hibadh	reviewed	Mus musculus (Mouse)	335	Q99L13
117349	140402	2.62	AASS_MOUSE	Alpha-aminoadipic semialdehyde synthase, mitochondrial (LKR/SDH) [Includes: Lysine ketoglutarate reductase (LKR) (LOR) (EC 1.5.1.8); Saccharopine dehydrogenase (SDH) (EC 1.5.1.9)]	Aass Lorsdh	reviewed	Mus musculus (Mouse)	926	Q99K67
179692	163295	-1.69492	AATM_MOUSE	Aspartate aminotransferase, mitochondrial (mAspAT) (EC 2.6.1.1) (EC 2.6.1.7) (Fatty acid-binding protein) (FABP-1) (Glutamate oxaloacetate transaminase 2) (Kynurenine aminotransferase 4) (Kynurenine aminotransferase IV) (Kynurenine--oxoglutarate transaminase 4) (Kynurenine--oxoglutarate transaminase IV) (Plasma membrane-associated fatty acid-binding protein) (FABPpm) (Transaminase A)	Got2 Got-2	reviewed	Mus musculus (Mouse)	430	P05202
179777	163272	2.65	AATM_MOUSE	Aspartate aminotransferase, mitochondrial (mAspAT) (EC 2.6.1.1) (EC 2.6.1.7) (Fatty acid-binding protein) (FABP-1) (Glutamate oxaloacetate transaminase 2) (Kynurenine aminotransferase 4) (Kynurenine aminotransferase IV) (Kynurenine--oxoglutarate transaminase 4) (Kynurenine--oxoglutarate transaminase IV) (Plasma membrane-associated fatty acid-binding protein) (FABPpm) (Transaminase A)	Got2 Got-2	reviewed	Mus musculus (Mouse)	430	P05202
179740	163295	2.7	AATM_MOUSE	Aspartate aminotransferase, mitochondrial (mAspAT) (EC 2.6.1.1) (EC 2.6.1.7) (Fatty acid-binding protein) (FABP-1) (Glutamate oxaloacetate transaminase 2) (Kynurenine aminotransferase 4) (Kynurenine aminotransferase IV) (Kynurenine--oxoglutarate transaminase 4) (Kynurenine--oxoglutarate transaminase IV) (Plasma membrane-associated fatty acid-binding protein) (FABPpm) (Transaminase A)	Got2 Got-2	reviewed	Mus musculus (Mouse)	430	P05202
117729	140891	-1.6129	ACADL_MOUSE	Long-chain specific acyl-CoA dehydrogenase, mitochondrial (LCAD) (EC 1.3.8.8)	Acadl	reviewed	Mus musculus (Mouse)	430	P51174
179992	163502	2.46	ACADL_MOUSE	Long-chain specific acyl-CoA dehydrogenase, mitochondrial (LCAD) (EC 1.3.8.8)	Acadl	reviewed	Mus musculus (Mouse)	430	P51174
179670	163391	1.73	ACADV_MOUSE	Very long-chain specific acyl-CoA dehydrogenase, mitochondrial (EC 1.3.8.9) (MVLCAD) (VLCAD)	Acadvl Vlcad	reviewed	Mus musculus (Mouse)	656	P50544
179567	163282	1.59	ACO12_MOUSE	Acyl-coenzyme A thioesterase 12 (Acyl-CoA thioesterase 12) (EC 3.1.2.1) (Acyl-CoA thioester hydrolase 12) (Cytoplasmic acetyl-CoA hydrolase 1) (CACH-1) (mCACH-1)	Acot12 Cach Cach1	reviewed	Mus musculus (Mouse)	556	Q9DBK0
179590	163367	2.61	ACON_MOUSE	Aconitate hydratase, mitochondrial (Aconitase) (EC 4.2.1.3) (Citrate hydro-lyase)	Aco2	reviewed	Mus musculus (Mouse)	780	Q99KI0
179656	163499	2.8	ACON_MOUSE	Aconitate hydratase, mitochondrial (Aconitase) (EC 4.2.1.3) (Citrate hydro-lyase)	Aco2	reviewed	Mus musculus (Mouse)	780	Q99KI0
179635	163363	2.02	ACON_MOUSE	Aconitate hydratase, mitochondrial (Aconitase) (EC 4.2.1.3) (Citrate hydro-lyase)	Aco2	reviewed	Mus musculus (Mouse)	780	Q99KI0
179719	163412	2	ACON_MOUSE	Aconitate hydratase, mitochondrial (Aconitase) (EC 4.2.1.3) (Citrate hydro-lyase)	Aco2	reviewed	Mus musculus (Mouse)	780	Q99KI0
179743	163464	-1.53846	ACOX1_MOUSE	Peroxisomal acyl-coenzyme A oxidase 1 (AOX) (EC 1.3.3.6) (Palmitoyl-CoA oxidase)	Acox1 Acox Paox	reviewed	Mus musculus (Mouse)	661	Q9R0H0
179581	163139	-1.78571	ACOX1_MOUSE	Peroxisomal acyl-coenzyme A oxidase 1 (AOX) (EC 1.3.3.6) (Palmitoyl-CoA oxidase)	Acox1 Acox Paox	reviewed	Mus musculus (Mouse)	661	Q9R0H0
179663	163232	2.48	gi|27369960	Acyl-CoA synthetase family member 2, mitochondrial (EC 6.2.1.-)	Acsf2	reviewed	Mus musculus (Mouse)	615	Q8VCW8
117312	140653	-1.51515	ACSL1_MOUSE	Long-chain-fatty-acid--CoA ligase 1 (EC 6.2.1.3) (Long-chain acyl-CoA synthetase 1) (LACS 1)	Acsl1 Acsl2 Facl2	reviewed	Mus musculus (Mouse)	699	P41216
179804	163458	2.07	gi|16905127	Acyl-coenzyme A synthetase ACSM1, mitochondrial (EC 6.2.1.2) (Acyl-CoA synthetase medium-chain family member 1) (Butyrate--CoA ligase 1) (Butyryl-coenzyme A synthetase 1) (Lipoate-activating enzyme) (Middle-chain acyl-CoA synthetase 1)	Acsm1 Bucs1 Lae Macs1	reviewed	Mus musculus (Mouse)	573	Q91VA0
117157	140454	1.73	gi|16905127	Acyl-coenzyme A synthetase ACSM1, mitochondrial (EC 6.2.1.2) (Acyl-CoA synthetase medium-chain family member 1) (Butyrate--CoA ligase 1) (Butyryl-coenzyme A synthetase 1) (Lipoate-activating enzyme) (Middle-chain acyl-CoA synthetase 1)	Acsm1 Bucs1 Lae Macs1	reviewed	Mus musculus (Mouse)	573	Q91VA0
117772	140330	2.54	gi|16905127	Acyl-coenzyme A synthetase ACSM1, mitochondrial (EC 6.2.1.2) (Acyl-CoA synthetase medium-chain family member 1) (Butyrate--CoA ligase 1) (Butyryl-coenzyme A synthetase 1) (Lipoate-activating enzyme) (Middle-chain acyl-CoA synthetase 1)	Acsm1 Bucs1 Lae Macs1	reviewed	Mus musculus (Mouse)	573	Q91VA0
179592	163283	1.71	AGT2_MOUSE	Alanine--glyoxylate aminotransferase 2, mitochondrial (AGT 2) (EC 2.6.1.44) ((R)-3-amino-2-methylpropionate--pyruvate transaminase) (EC 2.6.1.40) (Beta-ALAAT II) (Beta-alanine-pyruvate aminotransferase) (D-AIBAT)	Agxt2	reviewed	Mus musculus (Mouse)	513	Q3UEG6
179871	163679	1.52	PDCD8_MOUSE	Apoptosis-inducing factor 1, mitochondrial (EC 1.1.1.-) (Programmed cell death protein 8)	Aifm1 Aif Pdcd8	reviewed	Mus musculus (Mouse)	612	Q9Z0X1
117227		1.54	FTHFD_MOUSE	Cytosolic 10-formyltetrahydrofolate dehydrogenase (10-FTHFDH) (FDH) (EC 1.5.1.6) (Aldehyde dehydrogenase family 1 member L1)	Aldh1l1 Fthfd	reviewed	Mus musculus (Mouse)	902	Q8R0Y6
117358	140466	2.19	AL7A1_MOUSE	Alpha-aminoadipic semialdehyde dehydrogenase (Alpha-AASA dehydrogenase) (EC 1.2.1.31) (Aldehyde dehydrogenase family 7 member A1) (EC 1.2.1.3) (Antiquitin-1) (Betaine aldehyde dehydrogenase) (EC 1.2.1.8) (Delta1-piperideine-6-carboxylate dehydrogenase) (P6c dehydrogenase)	Aldh7a1 Ald7a1	reviewed	Mus musculus (Mouse)	539	Q9DBF1
117370	140338	1.56	AL7A1_MOUSE	Alpha-aminoadipic semialdehyde dehydrogenase (Alpha-AASA dehydrogenase) (EC 1.2.1.31) (Aldehyde dehydrogenase family 7 member A1) (EC 1.2.1.3) (Antiquitin-1) (Betaine aldehyde dehydrogenase) (EC 1.2.1.8) (Delta1-piperideine-6-carboxylate dehydrogenase) (P6c dehydrogenase)	Aldh7a1 Ald7a1	reviewed	Mus musculus (Mouse)	539	Q9DBF1
117105	140464	1.78	ALDH2_MOUSE	Aldehyde dehydrogenase, mitochondrial (EC 1.2.1.3) (AHD-M1) (ALDH class 2) (ALDH-E2) (ALDHI)	Aldh2 Ahd-1 Ahd1	reviewed	Mus musculus (Mouse)	519	P47738
117216	140337	2.27	ALDH2_MOUSE	Aldehyde dehydrogenase, mitochondrial (EC 1.2.1.3) (AHD-M1) (ALDH class 2) (ALDH-E2) (ALDHI)	Aldh2 Ahd-1 Ahd1	reviewed	Mus musculus (Mouse)	519	P47738
117246	140368	2.1	ALDH2_MOUSE	Aldehyde dehydrogenase, mitochondrial (EC 1.2.1.3) (AHD-M1) (ALDH class 2) (ALDH-E2) (ALDHI)	Aldh2 Ahd-1 Ahd1	reviewed	Mus musculus (Mouse)	519	P47738
117345	140317	1.85	ALDH2_MOUSE	Aldehyde dehydrogenase, mitochondrial (EC 1.2.1.3) (AHD-M1) (ALDH class 2) (ALDH-E2) (ALDHI)	Aldh2 Ahd-1 Ahd1	reviewed	Mus musculus (Mouse)	519	P47738
117467	140388	2.23	ALDH2_MOUSE	Aldehyde dehydrogenase, mitochondrial (EC 1.2.1.3) (AHD-M1) (ALDH class 2) (ALDH-E2) (ALDHI)	Aldh2 Ahd-1 Ahd1	reviewed	Mus musculus (Mouse)	519	P47738
117188		1.57	ANXA7_MOUSE	Annexin A7 (Annexin VII) (Annexin-7) (Synexin)	Anxa7 Anx7	reviewed	Mus musculus (Mouse)	463	Q07076
179659	163602	2.06	ARGI1_MOUSE	Arginase-1 (EC 3.5.3.1) (Liver-type arginase) (Type I arginase)	Arg1	reviewed	Mus musculus (Mouse)	323	Q61176
117051	140467	1.62	ARP3_MOUSE	Actin-related protein 3 (Actin-like protein 3)	Actr3 Arp3	reviewed	Mus musculus (Mouse)	418	Q99JY9
179601	163223	2.38	ASSY_MOUSE	Argininosuccinate synthase (EC 6.3.4.5) (Citrulline--aspartate ligase)	Ass1 Ass	reviewed	Mus musculus (Mouse)	412	P16460
179778	163270	1.77	AT5F1_MOUSE	ATP synthase F(0) complex subunit B1, mitochondrial (ATP synthase subunit b) (ATPase subunit b)	Atp5f1	reviewed	Mus musculus (Mouse)	256	Q9CQQ7
117394	140336	1.8	ATP5H_MOUSE	ATP synthase subunit d, mitochondrial (ATPase subunit d)	Atp5h	reviewed	Mus musculus (Mouse)	161	Q9DCX2
179604	163416	1.9	ATPA_MOUSE	ATP synthase subunit alpha, mitochondrial	Atp5a1	reviewed	Mus musculus (Mouse)	553	Q03265
179606	163474	2.32	ATPA_MOUSE	ATP synthase subunit alpha, mitochondrial	Atp5a1	reviewed	Mus musculus (Mouse)	553	Q03265
117163	140290	2.07	ATPB_MOUSE	ATP synthase subunit beta, mitochondrial (EC 3.6.3.14)	Atp5b	reviewed	Mus musculus (Mouse)	529	P56480
117194	140418	1.94	ATPB_MOUSE	ATP synthase subunit beta, mitochondrial (EC 3.6.3.14)	Atp5b	reviewed	Mus musculus (Mouse)	529	P56480
117367	140314	1.85	ATPB_MOUSE	ATP synthase subunit beta, mitochondrial (EC 3.6.3.14)	Atp5b	reviewed	Mus musculus (Mouse)	529	P56480
117707	140625	1.72	ATPB_MOUSE	ATP synthase subunit beta, mitochondrial (EC 3.6.3.14)	Atp5b	reviewed	Mus musculus (Mouse)	529	P56480
117817	140375	1.87	ATPB_MOUSE	ATP synthase subunit beta, mitochondrial (EC 3.6.3.14)	Atp5b	reviewed	Mus musculus (Mouse)	529	P56480
179789	163227	1.93	ATPO_MOUSE	ATP synthase subunit O, mitochondrial (Oligomycin sensitivity conferral protein) (OSCP)	Atp5o D12Wsu28e	reviewed	Mus musculus (Mouse)	213	Q9DB20
117293	140377	-1.81818	BAAT_MOUSE	Bile acid-CoA:amino acid N-acyltransferase (BACAT) (BAT) (EC 2.3.1.65) (Glycine N-choloyltransferase) (Long-chain fatty-acyl-CoA hydrolase) (EC 3.1.2.2)	Baat	reviewed	Mus musculus (Mouse)	420	Q91X34
117488	140397	-1.92308	BAAT_MOUSE	Bile acid-CoA:amino acid N-acyltransferase (BACAT) (BAT) (EC 2.3.1.65) (Glycine N-choloyltransferase) (Long-chain fatty-acyl-CoA hydrolase) (EC 3.1.2.2)	Baat	reviewed	Mus musculus (Mouse)	420	Q91X34
179655	163116	2.3	BDH_MOUSE	D-beta-hydroxybutyrate dehydrogenase, mitochondrial (EC 1.1.1.30) (3-hydroxybutyrate dehydrogenase) (BDH)	Bdh1 Bdh	reviewed	Mus musculus (Mouse)	343	Q80XN0
179542	163404	1.85	BHMT_MOUSE	Betaine--homocysteine S-methyltransferase 1 (EC 2.1.1.5)	Bhmt	reviewed	Mus musculus (Mouse)	407	O35490
179533	163378	1.72	BHMT_MOUSE	Betaine--homocysteine S-methyltransferase 1 (EC 2.1.1.5)	Bhmt	reviewed	Mus musculus (Mouse)	407	O35490
179704	163498	1.84	BHMT_MOUSE	Betaine--homocysteine S-methyltransferase 1 (EC 2.1.1.5)	Bhmt	reviewed	Mus musculus (Mouse)	407	O35490
179700	163638	1.61	BPHL_MOUSE	Valacyclovir hydrolase (VACVase) (Valacyclovirase) (EC 3.1.-.-) (Biphenyl hydrolase-like protein)	Bphl	reviewed	Mus musculus (Mouse)	291	Q8R164
179841	163638	1.92	BPHL_MOUSE	Valacyclovir hydrolase (VACVase) (Valacyclovirase) (EC 3.1.-.-) (Biphenyl hydrolase-like protein)	Bphl	reviewed	Mus musculus (Mouse)	291	Q8R164
179996	163112	2.88	CAH3_MOUSE	Carbonic anhydrase 3 (EC 4.2.1.1) (Carbonate dehydratase III) (Carbonic anhydrase III) (CA-III)	Ca3 Car3	reviewed	Mus musculus (Mouse)	260	P16015
179596	163553	-1.63934	CATA_MOUSE	Catalase (EC 1.11.1.6)	Cat Cas-1 Cas1	reviewed	Mus musculus (Mouse)	527	P24270
179651	163327	-1.51515	CATA_MOUSE	Catalase (EC 1.11.1.6)	Cat Cas-1 Cas1	reviewed	Mus musculus (Mouse)	527	P24270
179752	163399	-2.04082	CATA_MOUSE	Catalase (EC 1.11.1.6)	Cat Cas-1 Cas1	reviewed	Mus musculus (Mouse)	527	P24270
179521	163360	-2.04082	CATA_MOUSE	Catalase (EC 1.11.1.6)	Cat Cas-1 Cas1	reviewed	Mus musculus (Mouse)	527	P24270
179565	163124	-1.63934	CATA_MOUSE	Catalase (EC 1.11.1.6)	Cat Cas-1 Cas1	reviewed	Mus musculus (Mouse)	527	P24270
179883	163202	-1.5625	CATA_MOUSE	Catalase (EC 1.11.1.6)	Cat Cas-1 Cas1	reviewed	Mus musculus (Mouse)	527	P24270
179523	163320	-1.5873	CATA_MOUSE	Catalase (EC 1.11.1.6)	Cat Cas-1 Cas1	reviewed	Mus musculus (Mouse)	527	P24270
179626	163205	-1.81818	CATA_MOUSE	Catalase (EC 1.11.1.6)	Cat Cas-1 Cas1	reviewed	Mus musculus (Mouse)	527	P24270
117378	140700	-2.5641	CCS_MOUSE	Copper chaperone for superoxide dismutase (Superoxide dismutase copper chaperone)	Ccs Ccsd	reviewed	Mus musculus (Mouse)	274	Q9WU84
179647	163561	2.52	CES3_MOUSE	Carboxylesterase 1D (Carboxylesterase 3) (EC 3.1.1.1) (EC 3.1.1.67) (Fatty acid ethyl ester synthase) (FAEE synthase) (Triacylglycerol hydrolase) (TGH)	Ces1d Ces1 Ces3	reviewed	Mus musculus (Mouse)	565	Q8VCT4
117093	140311	1.91	CH60_MOUSE	60 kDa heat shock protein, mitochondrial (EC 3.6.4.9) (60 kDa chaperonin) (Chaperonin 60) (CPN60) (HSP-65) (Heat shock protein 60) (HSP-60) (Hsp60) (Mitochondrial matrix protein P1)	Hspd1 Hsp60	reviewed	Mus musculus (Mouse)	573	P63038
117304	140369	1.92	CH60_MOUSE	60 kDa heat shock protein, mitochondrial (EC 3.6.4.9) (60 kDa chaperonin) (Chaperonin 60) (CPN60) (HSP-65) (Heat shock protein 60) (HSP-60) (Hsp60) (Mitochondrial matrix protein P1)	Hspd1 Hsp60	reviewed	Mus musculus (Mouse)	573	P63038
117324	140588	1.89	CH60_MOUSE	60 kDa heat shock protein, mitochondrial (EC 3.6.4.9) (60 kDa chaperonin) (Chaperonin 60) (CPN60) (HSP-65) (Heat shock protein 60) (HSP-60) (Hsp60) (Mitochondrial matrix protein P1)	Hspd1 Hsp60	reviewed	Mus musculus (Mouse)	573	P63038
117447	140879	7.17	CH60_MOUSE	60 kDa heat shock protein, mitochondrial (EC 3.6.4.9) (60 kDa chaperonin) (Chaperonin 60) (CPN60) (HSP-65) (Heat shock protein 60) (HSP-60) (Hsp60) (Mitochondrial matrix protein P1)	Hspd1 Hsp60	reviewed	Mus musculus (Mouse)	573	P63038
117450	140582	2.21	CH60_MOUSE	60 kDa heat shock protein, mitochondrial (EC 3.6.4.9) (60 kDa chaperonin) (Chaperonin 60) (CPN60) (HSP-65) (Heat shock protein 60) (HSP-60) (Hsp60) (Mitochondrial matrix protein P1)	Hspd1 Hsp60	reviewed	Mus musculus (Mouse)	573	P63038
179747	163420	1.64	CHDH_MOUSE	Choline dehydrogenase, mitochondrial (CDH) (CHD) (EC 1.1.99.1)	Chdh	reviewed	Mus musculus (Mouse)	596	Q8BJ64
117075	140300	3.7	CPSM_MOUSE	Carbamoyl-phosphate synthase [ammonia], mitochondrial (EC 6.3.4.16) (Carbamoyl-phosphate synthetase I) (CPSase I)	Cps1	reviewed	Mus musculus (Mouse)	1500	Q8C196
117130	140598	3.15	CPSM_MOUSE	Carbamoyl-phosphate synthase [ammonia], mitochondrial (EC 6.3.4.16) (Carbamoyl-phosphate synthetase I) (CPSase I)	Cps1	reviewed	Mus musculus (Mouse)	1500	Q8C196
117265	140436	3.55	CPSM_MOUSE	Carbamoyl-phosphate synthase [ammonia], mitochondrial (EC 6.3.4.16) (Carbamoyl-phosphate synthetase I) (CPSase I)	Cps1	reviewed	Mus musculus (Mouse)	1500	Q8C196
117279	140329	4.01	CPSM_MOUSE	Carbamoyl-phosphate synthase [ammonia], mitochondrial (EC 6.3.4.16) (Carbamoyl-phosphate synthetase I) (CPSase I)	Cps1	reviewed	Mus musculus (Mouse)	1500	Q8C196
117314	140570	3.34	CPSM_MOUSE	Carbamoyl-phosphate synthase [ammonia], mitochondrial (EC 6.3.4.16) (Carbamoyl-phosphate synthetase I) (CPSase I)	Cps1	reviewed	Mus musculus (Mouse)	1500	Q8C196
117521	140484	2.77	CPSM_MOUSE	Carbamoyl-phosphate synthase [ammonia], mitochondrial (EC 6.3.4.16) (Carbamoyl-phosphate synthetase I) (CPSase I)	Cps1	reviewed	Mus musculus (Mouse)	1500	Q8C196
117536	140459	2.89	CPSM_MOUSE	Carbamoyl-phosphate synthase [ammonia], mitochondrial (EC 6.3.4.16) (Carbamoyl-phosphate synthetase I) (CPSase I)	Cps1	reviewed	Mus musculus (Mouse)	1500	Q8C196
117540	140579	4.11	CPSM_MOUSE	Carbamoyl-phosphate synthase [ammonia], mitochondrial (EC 6.3.4.16) (Carbamoyl-phosphate synthetase I) (CPSase I)	Cps1	reviewed	Mus musculus (Mouse)	1500	Q8C196
117608	140252	2.9	CPSM_MOUSE	Carbamoyl-phosphate synthase [ammonia], mitochondrial (EC 6.3.4.16) (Carbamoyl-phosphate synthetase I) (CPSase I)	Cps1	reviewed	Mus musculus (Mouse)	1500	Q8C196
117632	140589	3	CPSM_MOUSE	Carbamoyl-phosphate synthase [ammonia], mitochondrial (EC 6.3.4.16) (Carbamoyl-phosphate synthetase I) (CPSase I)	Cps1	reviewed	Mus musculus (Mouse)	1500	Q8C196
117664	140460	2.88	CPSM_MOUSE	Carbamoyl-phosphate synthase [ammonia], mitochondrial (EC 6.3.4.16) (Carbamoyl-phosphate synthetase I) (CPSase I)	Cps1	reviewed	Mus musculus (Mouse)	1500	Q8C196
117677	140753	2.7	CPSM_MOUSE	Carbamoyl-phosphate synthase [ammonia], mitochondrial (EC 6.3.4.16) (Carbamoyl-phosphate synthetase I) (CPSase I)	Cps1	reviewed	Mus musculus (Mouse)	1500	Q8C196
117867	140524	2.95	CPSM_MOUSE	Carbamoyl-phosphate synthase [ammonia], mitochondrial (EC 6.3.4.16) (Carbamoyl-phosphate synthetase I) (CPSase I)	Cps1	reviewed	Mus musculus (Mouse)	1500	Q8C196
117907	141286	2.62	CPSM_MOUSE	Carbamoyl-phosphate synthase [ammonia], mitochondrial (EC 6.3.4.16) (Carbamoyl-phosphate synthetase I) (CPSase I)	Cps1	reviewed	Mus musculus (Mouse)	1500	Q8C196
117922	141312	3.22	CPSM_MOUSE	Carbamoyl-phosphate synthase [ammonia], mitochondrial (EC 6.3.4.16) (Carbamoyl-phosphate synthetase I) (CPSase I)	Cps1	reviewed	Mus musculus (Mouse)	1500	Q8C196
118224	141226	2.85	CPSM_MOUSE	Carbamoyl-phosphate synthase [ammonia], mitochondrial (EC 6.3.4.16) (Carbamoyl-phosphate synthetase I) (CPSase I)	Cps1	reviewed	Mus musculus (Mouse)	1500	Q8C196
179695	163612	2.19	CPT2_MOUSE	Carnitine O-palmitoyltransferase 2, mitochondrial (EC 2.3.1.21) (Carnitine palmitoyltransferase II) (CPT II)	Cpt2 Cpt-2	reviewed	Mus musculus (Mouse)	658	P52825
117509	140391	1.56	CY1_MOUSE	Cytochrome c1, heme protein, mitochondrial (Complex III subunit 4) (Complex III subunit IV) (Cytochrome b-c1 complex subunit 4) (Ubiquinol-cytochrome-c reductase complex cytochrome c1 subunit) (Cytochrome c-1)	Cyc1	reviewed	Mus musculus (Mouse)	325	Q9D0M3
179550	163130	1.53	DECR_MOUSE	2,4-dienoyl-CoA reductase, mitochondrial (EC 1.3.1.34) (2,4-dienoyl-CoA reductase [NADPH]) (4-enoyl-CoA reductase [NADPH])	Decr1	reviewed	Mus musculus (Mouse)	335	Q9CQ62
179792	163302	1.99	DECR2_MOUSE	Peroxisomal 2,4-dienoyl-CoA reductase (EC 1.3.1.34) (2,4-dienoyl-CoA reductase 2)	Decr2 Pdcr	reviewed	Mus musculus (Mouse)	292	Q9WV68
179820	163222	2.02	DECR2_MOUSE	Peroxisomal 2,4-dienoyl-CoA reductase (EC 1.3.1.34) (2,4-dienoyl-CoA reductase 2)	Decr2 Pdcr	reviewed	Mus musculus (Mouse)	292	Q9WV68
179575	163343	2.64	DHE3_MOUSE	Glutamate dehydrogenase 1, mitochondrial (GDH 1) (EC 1.4.1.3)	Glud1 Glud	reviewed	Mus musculus (Mouse)	558	P26443
179556	163287	2.5	DHE3_MOUSE	Glutamate dehydrogenase 1, mitochondrial (GDH 1) (EC 1.4.1.3)	Glud1 Glud	reviewed	Mus musculus (Mouse)	558	P26443
179690	163535	3.32	DHE3_MOUSE	Glutamate dehydrogenase 1, mitochondrial (GDH 1) (EC 1.4.1.3)	Glud1 Glud	reviewed	Mus musculus (Mouse)	558	P26443
179576	163358	2.56	DLDH_MOUSE	Dihydrolipoyl dehydrogenase, mitochondrial (EC 1.8.1.4) (Dihydrolipoamide dehydrogenase)	Dld	reviewed	Mus musculus (Mouse)	509	O08749
117112	140974	1.89	DLDH_MOUSE	Dihydrolipoyl dehydrogenase, mitochondrial (EC 1.8.1.4) (Dihydrolipoamide dehydrogenase)	Dld	reviewed	Mus musculus (Mouse)	509	O08749
117416	140373	-1.75439	ECH1_MOUSE	Delta(3,5)-Delta(2,4)-dienoyl-CoA isomerase, mitochondrial (EC 5.3.3.-)	Ech1	reviewed	Mus musculus (Mouse)	327	O35459
179808	163294	2.26	ECHB_MOUSE	Trifunctional enzyme subunit beta, mitochondrial (TP-beta) [Includes: 3-ketoacyl-CoA thiolase (EC 2.3.1.16) (Acetyl-CoA acyltransferase) (Beta-ketothiolase)]	Hadhb	reviewed	Mus musculus (Mouse)	475	Q99JY0
179544	163123	2.48	ECHM_MOUSE	Enoyl-CoA hydratase, mitochondrial (EC 4.2.1.17) (Enoyl-CoA hydratase 1) (Short-chain enoyl-CoA hydratase) (SCEH)	Echs1	reviewed	Mus musculus (Mouse)	290	Q8BH95
179551	163120	2.45	D3D2_MOUSE	Enoyl-CoA delta isomerase 1, mitochondrial (EC 5.3.3.8) (3,2-trans-enoyl-CoA isomerase) (Delta(3),Delta(2)-enoyl-CoA isomerase) (D3,D2-enoyl-CoA isomerase) (Dodecenoyl-CoA isomerase)	Eci1 Dci	reviewed	Mus musculus (Mouse)	289	P42125
179558	163195	2.56	ETFA_MOUSE	Electron transfer flavoprotein subunit alpha, mitochondrial (Alpha-ETF)	Etfa	reviewed	Mus musculus (Mouse)	333	Q99LC5
179634	163214	2.56	ETFB_MOUSE	Electron transfer flavoprotein subunit beta (Beta-ETF)	Etfb	reviewed	Mus musculus (Mouse)	255	Q9DCW4
179517	163365	2.3	ETFD_MOUSE	Electron transfer flavoprotein-ubiquinone oxidoreductase, mitochondrial (ETF-QO) (ETF-ubiquinone oxidoreductase) (EC 1.5.5.1) (Electron-transferring-flavoprotein dehydrogenase) (ETF dehydrogenase)	Etfdh	reviewed	Mus musculus (Mouse)	616	Q921G7
117547	140309	1.53	GALK1_MOUSE	Galactokinase (EC 2.7.1.6) (Galactose kinase)	Galk1 Galk Glk	reviewed	Mus musculus (Mouse)	392	Q9R0N0
179631	163170	-1.6129	GLO2_MOUSE	Hydroxyacylglutathione hydrolase, mitochondrial (EC 3.1.2.6) (Glyoxalase II) (Glx II)	Hagh Glo2	reviewed	Mus musculus (Mouse)	309	Q99KB8
179588	163179	1.79	GNMT_MOUSE	Glycine N-methyltransferase (EC 2.1.1.20)	Gnmt	reviewed	Mus musculus (Mouse)	293	Q9QXF8
176522	163289	-1.66667	GPDA_MOUSE	Glycerol-3-phosphate dehydrogenase [NAD(+)], cytoplasmic (GPD-C) (GPDH-C) (EC 1.1.1.8)	Gpd1 Gdc-1 Gdc1 Kiaa4010	reviewed	Mus musculus (Mouse)	349	P13707
117033	140805	-2.38095	GPDA_MOUSE	Glycerol-3-phosphate dehydrogenase [NAD(+)], cytoplasmic (GPD-C) (GPDH-C) (EC 1.1.1.8)	Gpd1 Gdc-1 Gdc1 Kiaa4010	reviewed	Mus musculus (Mouse)	349	P13707
117182	140394	2.06	GPDM_MOUSE	Glycerol-3-phosphate dehydrogenase, mitochondrial (GPD-M) (GPDH-M) (EC 1.1.5.3) (Protein TISP38)	Gpd2 Gdm1	reviewed	Mus musculus (Mouse)	727	Q64521
117333	140355	2.18	GRP75_MOUSE	Stress-70 protein, mitochondrial (75 kDa glucose-regulated protein) (GRP-75) (Heat shock 70 kDa protein 9) (Mortalin) (Peptide-binding protein 74) (PBP74) (p66 MOT)	Hspa9 Grp75 Hsp74 Hspa9a	reviewed	Mus musculus (Mouse)	679	P38647
117755	140435	1.85	GRP75_MOUSE	Stress-70 protein, mitochondrial (75 kDa glucose-regulated protein) (GRP-75) (Heat shock 70 kDa protein 9) (Mortalin) (Peptide-binding protein 74) (PBP74) (p66 MOT)	Hspa9 Grp75 Hsp74 Hspa9a	reviewed	Mus musculus (Mouse)	679	P38647
179526	163121	-1.66667	GSTK1_MOUSE	Glutathione S-transferase kappa 1 (EC 2.5.1.18) (GST 13-13) (GST class-kappa) (GSTK1-1) (mGSTK1) (Glutathione S-transferase subunit 13)	Gstk1	reviewed	Mus musculus (Mouse)	226	Q9DCM2
179640	163103	1.82	GSTM1_MOUSE	Glutathione S-transferase Mu 1 (EC 2.5.1.18) (GST 1-1) (GST class-mu 1) (Glutathione S-transferase GT8.7) (pmGT10)	Gstm1	reviewed	Mus musculus (Mouse)	218	P10649
117301	140308	1.5	gi|82923178	2-hydroxyacyl-CoA lyase 1 (EC 4.1.-.-) (2-hydroxyphytanoyl-CoA lyase) (2-HPCL) (Phytanoyl-CoA 2-hydroxylase 2)	Hacl1 Hpcl Phyh2	reviewed	Mus musculus (Mouse)	581	Q9QXE0
117504	140360	-1.5625	HPCL_MOUSE	2-hydroxyacyl-CoA lyase 1 (EC 4.1.-.-) (2-hydroxyphytanoyl-CoA lyase) (2-HPCL) (Phytanoyl-CoA 2-hydroxylase 2)	Hacl1 Hpcl Phyh2	reviewed	Mus musculus (Mouse)	581	Q9QXE0
117720	140341	-1.5625	HPCL_MOUSE	2-hydroxyacyl-CoA lyase 1 (EC 4.1.-.-) (2-hydroxyphytanoyl-CoA lyase) (2-HPCL) (Phytanoyl-CoA 2-hydroxylase 2)	Hacl1 Hpcl Phyh2	reviewed	Mus musculus (Mouse)	581	Q9QXE0
179514	163250	-1.81818	HAOX1_MOUSE	Hydroxyacid oxidase 1 (HAOX1) (EC 1.1.3.15) (Glycolate oxidase) (GOX)	Hao1 Gox1 Hao-1	reviewed	Mus musculus (Mouse)	370	Q9WU19
179532	163194	-1.85185	HAOX1_MOUSE	Hydroxyacid oxidase 1 (HAOX1) (EC 1.1.3.15) (Glycolate oxidase) (GOX)	Hao1 Gox1 Hao-1	reviewed	Mus musculus (Mouse)	370	Q9WU19
179642	163307	1.88	HCDH_MOUSE	Hydroxyacyl-coenzyme A dehydrogenase, mitochondrial (HCDH) (EC 1.1.1.35) (Medium and short-chain L-3-hydroxyacyl-coenzyme A dehydrogenase) (Short-chain 3-hydroxyacyl-CoA dehydrogenase)	Hadh Hadhsc Mschad Schad	reviewed	Mus musculus (Mouse)	314	Q61425
117311	140911	2.34	HS90B_MOUSE	Heat shock protein HSP 90-beta (Heat shock 84 kDa) (HSP 84) (HSP84) (Tumor-specific transplantation 84 kDa antigen) (TSTA)	Hsp90ab1 Hsp84 Hsp84-1 Hspcb	reviewed	Mus musculus (Mouse)	724	P11499
117516	141166	2.25	HS90B_MOUSE	Heat shock protein HSP 90-beta (Heat shock 84 kDa) (HSP 84) (HSP84) (Tumor-specific transplantation 84 kDa antigen) (TSTA)	Hsp90ab1 Hsp84 Hsp84-1 Hspcb	reviewed	Mus musculus (Mouse)	724	P11499
117219	140324	-1.75439	HYES_MOUSE	Bifunctional epoxide hydrolase 2 [Includes: Cytosolic epoxide hydrolase 2 (CEH) (EC 3.3.2.10) (Epoxide hydratase) (Soluble epoxide hydrolase) (SEH); Lipid-phosphate phosphatase (EC 3.1.3.76)]	Ephx2 Eph2	reviewed	Mus musculus (Mouse)	554	P34914
117499	140321	-1.66667	HYES_MOUSE	Bifunctional epoxide hydrolase 2 [Includes: Cytosolic epoxide hydrolase 2 (CEH) (EC 3.3.2.10) (Epoxide hydratase) (Soluble epoxide hydrolase) (SEH); Lipid-phosphate phosphatase (EC 3.1.3.76)]	Ephx2 Eph2	reviewed	Mus musculus (Mouse)	554	P34914
179549	163167	-1.5625	IDHC_MOUSE	Isocitrate dehydrogenase [NADP] cytoplasmic (IDH) (EC 1.1.1.42) (Cytosolic NADP-isocitrate dehydrogenase) (IDP) (NADP(+)-specific ICDH) (Oxalosuccinate decarboxylase)	Idh1	reviewed	Mus musculus (Mouse)	414	O88844
117114		1.98	IF4A1_MOUSE	Eukaryotic initiation factor 4A-I (eIF-4A-I) (eIF4A-I) (EC 3.6.4.13) (ATP-dependent RNA helicase eIF4A-1)	Eif4a1 Ddx2a Eif4a	reviewed	Mus musculus (Mouse)	406	P60843
117202	140294	2.15	IVD_MOUSE	Isovaleryl-CoA dehydrogenase, mitochondrial (IVD) (EC 1.3.8.4)	Ivd	reviewed	Mus musculus (Mouse)	424	Q9JHI5
179580	163132	-1.6129	LDHA_MOUSE	L-lactate dehydrogenase A chain (LDH-A) (EC 1.1.1.27) (LDH muscle subunit) (LDH-M)	Ldha Ldh-1 Ldh1	reviewed	Mus musculus (Mouse)	332	P06151
117452	140818	2.85	gi|34328379	Probable D-lactate dehydrogenase, mitochondrial (DLD) (Lactate dehydrogenase D) (EC 1.1.2.4)	Ldhd	reviewed	Mus musculus (Mouse)	484	Q7TNG8
179531	163459	-1.69492	gi|13385298	Lon protease homolog 2, peroxisomal (EC 3.4.21.53) (Lon protease-like protein 2) (Lon protease 2) (Peroxisomal Lon protease)	Lonp2	reviewed	Mus musculus (Mouse)	852	Q9DBN5
179711	163497	1.77	gi|13385298	Lon protease homolog 2, peroxisomal (EC 3.4.21.53) (Lon protease-like protein 2) (Lon protease 2) (Peroxisomal Lon protease)	Lonp2	reviewed	Mus musculus (Mouse)	852	Q9DBN5
179790	163565	1.6	M2GD_MOUSE	Dimethylglycine dehydrogenase, mitochondrial (EC 1.5.8.4) (ME2GLYDH)	Dmgdh	reviewed	Mus musculus (Mouse)	869	Q9DBT9
179943	163618	3.76	M2GD_MOUSE	Dimethylglycine dehydrogenase, mitochondrial (EC 1.5.8.4) (ME2GLYDH)	Dmgdh	reviewed	Mus musculus (Mouse)	869	Q9DBT9
117136	140677	3.25	M2GD_MOUSE	Dimethylglycine dehydrogenase, mitochondrial (EC 1.5.8.4) (ME2GLYDH)	Dmgdh	reviewed	Mus musculus (Mouse)	869	Q9DBT9
117204	140372	1.85	M2GD_MOUSE	Dimethylglycine dehydrogenase, mitochondrial (EC 1.5.8.4) (ME2GLYDH)	Dmgdh	reviewed	Mus musculus (Mouse)	869	Q9DBT9
180063	163303	1.94	MCAT_MOUSE	Mitochondrial carnitine/acylcarnitine carrier protein (Carnitine/acylcarnitine translocase) (CAC) (mCAC) (Solute carrier family 25 member 20)	Slc25a20 Cac Cact	reviewed	Mus musculus (Mouse)	301	Q9Z2Z6
179925	163672	1.81	MCCA_MOUSE	Methylcrotonoyl-CoA carboxylase subunit alpha, mitochondrial (MCCase subunit alpha) (EC 6.4.1.4) (3-methylcrotonyl-CoA carboxylase 1) (3-methylcrotonyl-CoA carboxylase biotin-containing subunit) (3-methylcrotonyl-CoA:carbon dioxide ligase subunit alpha)	Mccc1 Mcca	reviewed	Mus musculus (Mouse)	717	Q99MR8
117190	140325	-2.04082	MDHC_MOUSE	Malate dehydrogenase, cytoplasmic (EC 1.1.1.37) (Cytosolic malate dehydrogenase)	Mdh1 Mor2	reviewed	Mus musculus (Mouse)	334	P14152
117659	140452	-2.04082	MDHC_MOUSE	Malate dehydrogenase, cytoplasmic (EC 1.1.1.37) (Cytosolic malate dehydrogenase)	Mdh1 Mor2	reviewed	Mus musculus (Mouse)	334	P14152
117287	140430	1.62	METK1_MOUSE	S-adenosylmethionine synthase isoform type-1 (AdoMet synthase 1) (EC 2.5.1.6) (Methionine adenosyltransferase 1) (MAT 1)	Mat1a	reviewed	Mus musculus (Mouse)	396	Q91X83
117071	140474	1.51	IMMT_MOUSE	MICOS complex subunit Mic60 (Mitochondrial inner membrane protein) (Mitofilin)	Immt Mic60	reviewed	Mus musculus (Mouse)	757	Q8CAQ8
117270	141163	1.61	IMMT_MOUSE	MICOS complex subunit Mic60 (Mitochondrial inner membrane protein) (Mitofilin)	Immt Mic60	reviewed	Mus musculus (Mouse)	757	Q8CAQ8
179600	163234	1.53	MMSA_MOUSE	Methylmalonate-semialdehyde dehydrogenase [acylating], mitochondrial (MMSDH) (Malonate-semialdehyde dehydrogenase [acylating]) (EC 1.2.1.18) (EC 1.2.1.27) (Aldehyde dehydrogenase family 6 member A1)	Aldh6a1	reviewed	Mus musculus (Mouse)	535	Q9EQ20
118442	140473	1.6	MUP3_MOUSE	Major urinary protein 3 (MUP 3) (Non-group 1/group 2 MUP15)	Mup3	reviewed	Mus musculus (Mouse)	184	P04939
117392	140312	1.65	NUDM_MOUSE	NADH dehydrogenase [ubiquinone] 1 alpha subcomplex subunit 10, mitochondrial (Complex I-42kD) (CI-42kD) (NADH-ubiquinone oxidoreductase 42 kDa subunit)	Ndufa10	reviewed	Mus musculus (Mouse)	355	Q99LC3
179769	163119	1.99	NI2M_MOUSE	NADH dehydrogenase [ubiquinone] 1 beta subcomplex subunit 9 (Complex I-B22) (CI-B22) (NADH-ubiquinone oxidoreductase B22 subunit)	Ndufb9	reviewed	Mus musculus (Mouse)	179	Q9CQJ8
179683	163109	2.11	NIDM_MOUSE	NADH dehydrogenase [ubiquinone] 1 beta subcomplex subunit 10 (Complex I-PDSW) (CI-PDSW) (NADH-ubiquinone oxidoreductase PDSW subunit)	Ndufb10	reviewed	Mus musculus (Mouse)	176	Q9DCS9
118532	140888	-1.85185	NUAM_MOUSE	NADH-ubiquinone oxidoreductase 75 kDa subunit, mitochondrial (EC 1.6.5.3) (EC 1.6.99.3) (Complex I-75kD) (CI-75kD)	Ndufs1	reviewed	Mus musculus (Mouse)	727	Q91VD9
117207	140406	1.61	NUAM_MOUSE	NADH-ubiquinone oxidoreductase 75 kDa subunit, mitochondrial (EC 1.6.5.3) (EC 1.6.99.3) (Complex I-75kD) (CI-75kD)	Ndufs1	reviewed	Mus musculus (Mouse)	727	Q91VD9
117568	140322	1.67	NUAM_MOUSE	NADH-ubiquinone oxidoreductase 75 kDa subunit, mitochondrial (EC 1.6.5.3) (EC 1.6.99.3) (Complex I-75kD) (CI-75kD)	Ndufs1	reviewed	Mus musculus (Mouse)	727	Q91VD9
117146	140350	1.68	NUCM_MOUSE	NADH-ubiquinone oxidoreductase 75 kDa subunit, mitochondrial (EC 1.6.5.3) (EC 1.6.99.3) (Complex I-75kD) (CI-75kD)	Ndufs1	reviewed	Mus musculus (Mouse)	727	Q91VD9
117039	140313	1.63	NUGM_MOUSE	NADH dehydrogenase [ubiquinone] iron-sulfur protein 3, mitochondrial (EC 1.6.5.3) (EC 1.6.99.3) (Complex I-30kD) (CI-30kD) (NADH-ubiquinone oxidoreductase 30 kDa subunit)	Ndufs3	reviewed	Mus musculus (Mouse)	263	Q9DCT2
117306	140343	1.55	NUHM_MOUSE	NADH dehydrogenase [ubiquinone] flavoprotein 2, mitochondrial (EC 1.6.5.3) (EC 1.6.99.3) (NADH-ubiquinone oxidoreductase 24 kDa subunit)	Ndufv2	reviewed	Mus musculus (Mouse)	248	Q9D6J6
179699	163332	1.66	NIPS1_MOUSE	Protein NipSnap homolog 1 (NipSnap1)	Nipsnap1	reviewed	Mus musculus (Mouse)	284	O55125
179749	163186	2.22	NIPS1_MOUSE	Protein NipSnap homolog 1 (NipSnap1)	Nipsnap1	reviewed	Mus musculus (Mouse)	284	O55125
179875	163551	-1.69492	NLTP_MOUSE	Non-specific lipid-transfer protein (NSL-TP) (EC 2.3.1.176) (Propanoyl-CoA C-acyltransferase) (SCP-chi) (SCPX) (Sterol carrier protein 2) (SCP-2) (Sterol carrier protein X) (SCP-X)	Scp2 Scp-2	reviewed	Mus musculus (Mouse)	547	P32020
179537	163372	-1.85185	NLTP_MOUSE	Non-specific lipid-transfer protein (NSL-TP) (EC 2.3.1.176) (Propanoyl-CoA C-acyltransferase) (SCP-chi) (SCPX) (Sterol carrier protein 2) (SCP-2) (Sterol carrier protein X) (SCP-X)	Scp2 Scp-2	reviewed	Mus musculus (Mouse)	547	P32020
179774	163236	-1.88679	NLTP_MOUSE	Non-specific lipid-transfer protein (NSL-TP) (EC 2.3.1.176) (Propanoyl-CoA C-acyltransferase) (SCP-chi) (SCPX) (Sterol carrier protein 2) (SCP-2) (Sterol carrier protein X) (SCP-X)	Scp2 Scp-2	reviewed	Mus musculus (Mouse)	547	P32020
179909	163600	-1.5873	NLTP_MOUSE	Non-specific lipid-transfer protein (NSL-TP) (EC 2.3.1.176) (Propanoyl-CoA C-acyltransferase) (SCP-chi) (SCPX) (Sterol carrier protein 2) (SCP-2) (Sterol carrier protein X) (SCP-X)	Scp2 Scp-2	reviewed	Mus musculus (Mouse)	547	P32020
179705	163173	-1.81818	NLTP_MOUSE	Non-specific lipid-transfer protein (NSL-TP) (EC 2.3.1.176) (Propanoyl-CoA C-acyltransferase) (SCP-chi) (SCPX) (Sterol carrier protein 2) (SCP-2) (Sterol carrier protein X) (SCP-X)	Scp2 Scp-2	reviewed	Mus musculus (Mouse)	547	P32020
117283	140501	-2.22222	NLTP_MOUSE	Non-specific lipid-transfer protein (NSL-TP) (EC 2.3.1.176) (Propanoyl-CoA C-acyltransferase) (SCP-chi) (SCPX) (Sterol carrier protein 2) (SCP-2) (Sterol carrier protein X) (SCP-X)	Scp2 Scp-2	reviewed	Mus musculus (Mouse)	547	P32020
117313	140363	-2.32558	NLTP_MOUSE	Non-specific lipid-transfer protein (NSL-TP) (EC 2.3.1.176) (Propanoyl-CoA C-acyltransferase) (SCP-chi) (SCPX) (Sterol carrier protein 2) (SCP-2) (Sterol carrier protein X) (SCP-X)	Scp2 Scp-2	reviewed	Mus musculus (Mouse)	547	P32020
117990	140480	-1.5873	NLTP_MOUSE	Non-specific lipid-transfer protein (NSL-TP) (EC 2.3.1.176) (Propanoyl-CoA C-acyltransferase) (SCP-chi) (SCPX) (Sterol carrier protein 2) (SCP-2) (Sterol carrier protein X) (SCP-X)	Scp2 Scp-2	reviewed	Mus musculus (Mouse)	547	P32020
118010	140457	-1.75439	NLTP_MOUSE	Non-specific lipid-transfer protein (NSL-TP) (EC 2.3.1.176) (Propanoyl-CoA C-acyltransferase) (SCP-chi) (SCPX) (Sterol carrier protein 2) (SCP-2) (Sterol carrier protein X) (SCP-X)	Scp2 Scp-2	reviewed	Mus musculus (Mouse)	547	P32020
179543	163251	-1.5873	NUD12_MOUSE	Peroxisomal NADH pyrophosphatase NUDT12 (EC 3.6.1.22) (Nucleoside diphosphate-linked moiety X motif 12) (Nudix motif 12)	Nudt12	reviewed	Mus musculus (Mouse)	462	Q9DCN1
117070	140766	2.16	NUD12_MOUSE	Peroxisomal NADH pyrophosphatase NUDT12 (EC 3.6.1.22) (Nucleoside diphosphate-linked moiety X motif 12) (Nudix motif 12)	Nudt12	reviewed	Mus musculus (Mouse)	462	Q9DCN1
117250	140393	-2.17391	NUD19_MOUSE	Nucleoside diphosphate-linked moiety X motif 19 (Nudix motif 19) (EC 3.6.1.-) (Androgen-regulated protein RP2) (Testosterone-regulated RP2 protein) (RP2p)	Nudt19 D7Rp2e	reviewed	Mus musculus (Mouse)	357	P11930
117178	140310	-2.5	NUDT7_MOUSE	Peroxisomal coenzyme A diphosphatase NUDT7 (EC 3.6.1.-) (Nucleoside diphosphate-linked moiety X motif 7) (Nudix motif 7)	Nudt7	reviewed	Mus musculus (Mouse)	236	Q99P30
117318	140359	-2.5	NUDT7_MOUSE	Peroxisomal coenzyme A diphosphatase NUDT7 (EC 3.6.1.-) (Nucleoside diphosphate-linked moiety X motif 7) (Nudix motif 7)	Nudt7	reviewed	Mus musculus (Mouse)	236	Q99P30
117417	140367	-2.5	NUDT7_MOUSE	Peroxisomal coenzyme A diphosphatase NUDT7 (EC 3.6.1.-) (Nucleoside diphosphate-linked moiety X motif 7) (Nudix motif 7)	Nudt7	reviewed	Mus musculus (Mouse)	236	Q99P30
117599	140472	-2.08333	NUDT7_MOUSE	Peroxisomal coenzyme A diphosphatase NUDT7 (EC 3.6.1.-) (Nucleoside diphosphate-linked moiety X motif 7) (Nudix motif 7)	Nudt7	reviewed	Mus musculus (Mouse)	236	Q99P30
117064	140416	1.58	OAT_MOUSE	Ornithine aminotransferase, mitochondrial (EC 2.6.1.13) (Ornithine--oxo-acid aminotransferase)	Oat	reviewed	Mus musculus (Mouse)	439	P29758
117485	140327	1.7	OAT_MOUSE	Ornithine aminotransferase, mitochondrial (EC 2.6.1.13) (Ornithine--oxo-acid aminotransferase)	Oat	reviewed	Mus musculus (Mouse)	439	P29758
117253	140422	-2.32558	OCTC_MOUSE	Peroxisomal carnitine O-octanoyltransferase (COT) (EC 2.3.1.137)	Crot Cot	reviewed	Mus musculus (Mouse)	612	Q9DC50
117391	140297	-2.27273	OCTC_MOUSE	Peroxisomal carnitine O-octanoyltransferase (COT) (EC 2.3.1.137)	Crot Cot	reviewed	Mus musculus (Mouse)	612	Q9DC50
117111	140385	2.19	ODB2_MOUSE	Lipoamide acyltransferase component of branched-chain alpha-keto acid dehydrogenase complex, mitochondrial (EC 2.3.1.168) (Branched-chain alpha-keto acid dehydrogenase complex component E2) (BCKAD-E2) (BCKADE2) (Dihydrolipoamide acetyltransferase component of branched-chain alpha-keto acid dehydrogenase complex) (Dihydrolipoamide branched chain transacylase) (Dihydrolipoyllysine-residue (2-methyl…	Dbt	reviewed	Mus musculus (Mouse)	482	P53395
117582	141064	2.11	ODB2_MOUSE	Lipoamide acyltransferase component of branched-chain alpha-keto acid dehydrogenase complex, mitochondrial (EC 2.3.1.168) (Branched-chain alpha-keto acid dehydrogenase complex component E2) (BCKAD-E2) (BCKADE2) (Dihydrolipoamide acetyltransferase component of branched-chain alpha-keto acid dehydrogenase complex) (Dihydrolipoamide branched chain transacylase) (Dihydrolipoyllysine-residue (2-methyl…	Dbt	reviewed	Mus musculus (Mouse)	482	P53395
117455	141052	-2.22222	ODBA_MOUSE	2-oxoisovalerate dehydrogenase subunit alpha, mitochondrial (EC 1.2.4.4) (Branched-chain alpha-keto acid dehydrogenase E1 component alpha chain) (BCKDE1A) (BCKDH E1-alpha)	Bckdha	reviewed	Mus musculus (Mouse)	442	P50136
117629	140508	2.59	ODO1_MOUSE	2-oxoglutarate dehydrogenase, mitochondrial (EC 1.2.4.2) (2-oxoglutarate dehydrogenase complex component E1) (OGDC-E1) (Alpha-ketoglutarate dehydrogenase)	Ogdh Kiaa4192	reviewed	Mus musculus (Mouse)	1023	Q60597
117260	140389	1.73	ODO2_MOUSE	Dihydrolipoyllysine-residue succinyltransferase component of 2-oxoglutarate dehydrogenase complex, mitochondrial (EC 2.3.1.61) (2-oxoglutarate dehydrogenase complex component E2) (OGDC-E2) (Dihydrolipoamide succinyltransferase component of 2-oxoglutarate dehydrogenase complex) (E2K)	Dlst	reviewed	Mus musculus (Mouse)	454	Q9D2G2
117322	140423	1.56	ODO2_MOUSE	Dihydrolipoyllysine-residue succinyltransferase component of 2-oxoglutarate dehydrogenase complex, mitochondrial (EC 2.3.1.61) (2-oxoglutarate dehydrogenase complex component E2) (OGDC-E2) (Dihydrolipoamide succinyltransferase component of 2-oxoglutarate dehydrogenase complex) (E2K)	Dlst	reviewed	Mus musculus (Mouse)	454	Q9D2G2
117231	140306	1.73	gi|31542559	dihydrolipoamide S-acetyltransferase		reviewed	Mus musculus (Mouse)	527	Q8BMF4
117170	140433	1.84	ODPB_MOUSE	Pyruvate dehydrogenase E1 component subunit beta, mitochondrial (PDHE1-B) (EC 1.2.4.1)	Pdhb	reviewed	Mus musculus (Mouse)	359	Q9D051
179516	163216	-1.75439	OTC_MOUSE	Ornithine carbamoyltransferase, mitochondrial (EC 2.1.3.3) (Ornithine transcarbamylase) (OTCase)	Otc	reviewed	Mus musculus (Mouse)	354	P11725
179518	163256	3.05	OTC_MOUSE	Ornithine carbamoyltransferase, mitochondrial (EC 2.1.3.3) (Ornithine transcarbamylase) (OTCase)	Otc	reviewed	Mus musculus (Mouse)	354	P11725
179607	163256	1.65	OTC_MOUSE	Ornithine carbamoyltransferase, mitochondrial (EC 2.1.3.3) (Ornithine transcarbamylase) (OTCase)	Otc	reviewed	Mus musculus (Mouse)	354	P11725
179509	163196	2.92	OTC_MOUSE	Ornithine carbamoyltransferase, mitochondrial (EC 2.1.3.3) (Ornithine transcarbamylase) (OTCase)	Otc	reviewed	Mus musculus (Mouse)	354	P11725
179807	163341	-1.96078	PAHX_MOUSE	Phytanoyl-CoA dioxygenase, peroxisomal (EC 1.14.11.18) (Lupus nephritis-associated peptide 1) (Phytanic acid oxidase) (Phytanoyl-CoA alpha-hydroxylase) (PhyH)	Phyh Ln1 Lnap1 Pahx	reviewed	Mus musculus (Mouse)	338	O35386
179589	163228	-2.12766	PAHX_MOUSE	Phytanoyl-CoA dioxygenase, peroxisomal (EC 1.14.11.18) (Lupus nephritis-associated peptide 1) (Phytanic acid oxidase) (Phytanoyl-CoA alpha-hydroxylase) (PhyH)	Phyh Ln1 Lnap1 Pahx	reviewed	Mus musculus (Mouse)	338	O35386
117110	140585	-2.08333	PAHX_MOUSE	Phytanoyl-CoA dioxygenase, peroxisomal (EC 1.14.11.18) (Lupus nephritis-associated peptide 1) (Phytanic acid oxidase) (Phytanoyl-CoA alpha-hydroxylase) (PhyH)	Phyh Ln1 Lnap1 Pahx	reviewed	Mus musculus (Mouse)	338	O35386
117165	141120	-2.63158	PAHX_MOUSE	Phytanoyl-CoA dioxygenase, peroxisomal (EC 1.14.11.18) (Lupus nephritis-associated peptide 1) (Phytanic acid oxidase) (Phytanoyl-CoA alpha-hydroxylase) (PhyH)	Phyh Ln1 Lnap1 Pahx	reviewed	Mus musculus (Mouse)	338	O35386
117368	140383	-3.125	PAHX_MOUSE	Phytanoyl-CoA dioxygenase, peroxisomal (EC 1.14.11.18) (Lupus nephritis-associated peptide 1) (Phytanic acid oxidase) (Phytanoyl-CoA alpha-hydroxylase) (PhyH)	Phyh Ln1 Lnap1 Pahx	reviewed	Mus musculus (Mouse)	338	O35386
117627	140409	-2.38095	PAHX_MOUSE	Phytanoyl-CoA dioxygenase, peroxisomal (EC 1.14.11.18) (Lupus nephritis-associated peptide 1) (Phytanic acid oxidase) (Phytanoyl-CoA alpha-hydroxylase) (PhyH)	Phyh Ln1 Lnap1 Pahx	reviewed	Mus musculus (Mouse)	338	O35386
118441	140558	-2.08333	PAHX_MOUSE	Phytanoyl-CoA dioxygenase, peroxisomal (EC 1.14.11.18) (Lupus nephritis-associated peptide 1) (Phytanic acid oxidase) (Phytanoyl-CoA alpha-hydroxylase) (PhyH)	Phyh Ln1 Lnap1 Pahx	reviewed	Mus musculus (Mouse)	338	O35386
117150	140390	2.15	PCCA_MOUSE	Propionyl-CoA carboxylase alpha chain, mitochondrial (PCCase subunit alpha) (EC 6.4.1.3) (Propanoyl-CoA:carbon dioxide ligase subunit alpha)	Pcca	reviewed	Mus musculus (Mouse)	724	Q91ZA3
179772	163539	2.06	PCCB_MOUSE	Propionyl-CoA carboxylase beta chain, mitochondrial (PCCase subunit beta) (EC 6.4.1.3) (Propanoyl-CoA:carbon dioxide ligase subunit beta)	Pccb	reviewed	Mus musculus (Mouse)	541	Q99MN9
179817	163462	-1.92308	gi|21553069	Peroxisomal membrane protein PEX16 (Peroxin-16) (Peroxisomal biogenesis factor 16)	Pex16	reviewed	Mus musculus (Mouse)	336	Q91XC9
117275	140292	1.79	PHB_MOUSE	Prohibitin (B-cell receptor-associated protein 32) (BAP 32)	Phb	reviewed	Mus musculus (Mouse)	272	P67778
117289	140428	1.74	PON1_MOUSE	Serum paraoxonase/arylesterase 1 (PON 1) (EC 3.1.1.2) (EC 3.1.1.81) (EC 3.1.8.1) (Aromatic esterase 1) (A-esterase 1) (Serum aryldialkylphosphatase 1)	Pon1 Pon	reviewed	Mus musculus (Mouse)	355	P52430
179633	163107	2.65	PRDX1_MOUSE	Peroxiredoxin-1 (EC 1.11.1.15) (Macrophage 23 kDa stress protein) (Osteoblast-specific factor 3) (OSF-3) (Thioredoxin peroxidase 2) (Thioredoxin-dependent peroxide reductase 2)	Prdx1 Msp23 Paga Tdpx2	reviewed	Mus musculus (Mouse)	199	P35700
117448	140378	1.86	PRDX3_MOUSE	Thioredoxin-dependent peroxide reductase, mitochondrial (EC 1.11.1.15) (Antioxidant protein 1) (AOP-1) (PRX III) (Perioredoxin-3) (Protein MER5)	Prdx3 Aop1 Mer5	reviewed	Mus musculus (Mouse)	257	P20108
117415	140797	-1.78571	ZADH2_MOUSE	Prostaglandin reductase-3 (PTGR-3) (EC 1.3.1.48) (15-oxoprostaglandin 13-reductase) (Zinc-binding alcohol dehydrogenase domain-containing protein 2)	Zadh2 Ptgr3	reviewed	Mus musculus (Mouse)	377	Q8BGC4
117323	140340	2.32	PYC_MOUSE	Pyruvate carboxylase, mitochondrial (EC 6.4.1.1) (Pyruvic carboxylase) (PCB)	Pc Pcx	reviewed	Mus musculus (Mouse)	1178	Q05920
117364	140339	2.49	PYC_MOUSE	Pyruvate carboxylase, mitochondrial (EC 6.4.1.1) (Pyruvic carboxylase) (PCB)	Pc Pcx	reviewed	Mus musculus (Mouse)	1178	Q05920
117395	140787	2.4	PYC_MOUSE	Pyruvate carboxylase, mitochondrial (EC 6.4.1.1) (Pyruvic carboxylase) (PCB)	Pc Pcx	reviewed	Mus musculus (Mouse)	1178	Q05920
117532	140774	3.91	PYC_MOUSE	Pyruvate carboxylase, mitochondrial (EC 6.4.1.1) (Pyruvic carboxylase) (PCB)	Pc Pcx	reviewed	Mus musculus (Mouse)	1178	Q05920
117618	140610	2.55	PYC_MOUSE	Pyruvate carboxylase, mitochondrial (EC 6.4.1.1) (Pyruvic carboxylase) (PCB)	Pc Pcx	reviewed	Mus musculus (Mouse)	1178	Q05920
117268	140370	1.72	UQCR1_MOUSE	Cytochrome b-c1 complex subunit 1, mitochondrial (Complex III subunit 1) (Core protein I) (Ubiquinol-cytochrome-c reductase complex core protein 1)	Uqcrc1	reviewed	Mus musculus (Mouse)	480	Q9CZ13
117487	140298	1.86	UQCR1_MOUSE	Cytochrome b-c1 complex subunit 1, mitochondrial (Complex III subunit 1) (Core protein I) (Ubiquinol-cytochrome-c reductase complex core protein 1)	Uqcrc1	reviewed	Mus musculus (Mouse)	480	Q9CZ13
179625	163163	1.86	UQCR2_MOUSE	Cytochrome b-c1 complex subunit 2, mitochondrial (Complex III subunit 2) (Core protein II) (Ubiquinol-cytochrome-c reductase complex core protein 2)	Uqcrc2	reviewed	Mus musculus (Mouse)	453	Q9DB77
117328	140437	2.6	SARDH_MOUSE	Sarcosine dehydrogenase, mitochondrial (SarDH) (EC 1.5.8.3)	Sardh	reviewed	Mus musculus (Mouse)	919	Q99LB7
117617	140443	2.19	SARDH_MOUSE	Sarcosine dehydrogenase, mitochondrial (SarDH) (EC 1.5.8.3)	Sardh	reviewed	Mus musculus (Mouse)	919	Q99LB7
117153	140382	1.55	DHSA_MOUSE	Succinate dehydrogenase [ubiquinone] flavoprotein subunit, mitochondrial (EC 1.3.5.1) (Flavoprotein subunit of complex II) (Fp)	Sdha	reviewed	Mus musculus (Mouse)	664	Q8K2B3
117247	140651	1.51	DHSA_MOUSE	Succinate dehydrogenase [ubiquinone] flavoprotein subunit, mitochondrial (EC 1.3.5.1) (Flavoprotein subunit of complex II) (Fp)	Sdha	reviewed	Mus musculus (Mouse)	664	Q8K2B3
117418	140512	1.93	DHSA_MOUSE	Succinate dehydrogenase [ubiquinone] flavoprotein subunit, mitochondrial (EC 1.3.5.1) (Flavoprotein subunit of complex II) (Fp)	Sdha	reviewed	Mus musculus (Mouse)	664	Q8K2B3
117424	140513	1.71	DHSA_MOUSE	Succinate dehydrogenase [ubiquinone] flavoprotein subunit, mitochondrial (EC 1.3.5.1) (Flavoprotein subunit of complex II) (Fp)	Sdha	reviewed	Mus musculus (Mouse)	664	Q8K2B3
117032	140602	-2.22222	SODC_MOUSE	Superoxide dismutase [Cu-Zn] (EC 1.15.1.1)	Sod1	reviewed	Mus musculus (Mouse)	154	P08228
179641	163146	2.68	SODM_MOUSE	Superoxide dismutase [Mn], mitochondrial (EC 1.15.1.1)	Sod2 Sod-2	reviewed	Mus musculus (Mouse)	222	P09671
179741	163395	-1.72414	SOX_MOUSE	Peroxisomal sarcosine oxidase (PSO) (EC 1.5.3.1) (EC 1.5.3.7) (L-pipecolate oxidase) (L-pipecolic acid oxidase)	Pipox Pso	reviewed	Mus musculus (Mouse)	390	Q9D826
179539	163178	-1.69492	SPYA_MOUSE	Serine--pyruvate aminotransferase, mitochondrial (SPT) (EC 2.6.1.51) (Alanine--glyoxylate aminotransferase) (AGT) (EC 2.6.1.44)	Agxt Agxt1	reviewed	Mus musculus (Mouse)	414	O35423
179529	163317	-1.6129	SPYA_MOUSE	Serine--pyruvate aminotransferase, mitochondrial (SPT) (EC 2.6.1.51) (Alanine--glyoxylate aminotransferase) (AGT) (EC 2.6.1.44)	Agxt Agxt1	reviewed	Mus musculus (Mouse)	414	O35423
179586	163554	2.03	SSDH_MOUSE	Succinate-semialdehyde dehydrogenase, mitochondrial (EC 1.2.1.24) (Aldehyde dehydrogenase family 5 member A1) (NAD(+)-dependent succinic semialdehyde dehydrogenase)	Aldh5a1	reviewed	Mus musculus (Mouse)	523	Q8BWF0
180027	163466	2.26	SUCA_MOUSE	Succinate--CoA ligase [ADP/GDP-forming] subunit alpha, mitochondrial (EC 6.2.1.4) (EC 6.2.1.5) (Succinyl-CoA synthetase subunit alpha) (SCS-alpha)	Suclg1	reviewed	Mus musculus (Mouse)	346	Q9WUM5
117080	140527	2.25	SUCB1_MOUSE	Succinate--CoA ligase [ADP-forming] subunit beta, mitochondrial (EC 6.2.1.5) (ATP-specific succinyl-CoA synthetase subunit beta) (A-SCS) (Succinyl-CoA synthetase beta-A chain) (SCS-betaA)	Sucla2	reviewed	Mus musculus (Mouse)	463	Q9Z2I9
117410	140379	1.86	SUCB2_MOUSE	Succinate--CoA ligase [GDP-forming] subunit beta, mitochondrial (EC 6.2.1.4) (GTP-specific succinyl-CoA synthetase subunit beta) (G-SCS) (GTPSCS) (Succinyl-CoA synthetase beta-G chain) (SCS-betaG)	Suclg2	reviewed	Mus musculus (Mouse)	433	Q9Z2I8
117285	140548	1.82	SUOX_MOUSE	Sulfite oxidase, mitochondrial (EC 1.8.3.1)	Suox	reviewed	Mus musculus (Mouse)	546	Q8R086
117390	140304	2.22	SUOX_MOUSE	Sulfite oxidase, mitochondrial (EC 1.8.3.1)	Suox	reviewed	Mus musculus (Mouse)	546	Q8R086
179593	163313	-1.75439	THIKA_MOUSE	3-ketoacyl-CoA thiolase A, peroxisomal (EC 2.3.1.16) (Acetyl-CoA acyltransferase A) (Beta-ketothiolase A) (Peroxisomal 3-oxoacyl-CoA thiolase A)	Acaa1a Acaa1	reviewed	Mus musculus (Mouse)	424	Q921H8
179584	163524	-1.72414	THIKB_MOUSE	3-ketoacyl-CoA thiolase B, peroxisomal (EC 2.3.1.16) (Acetyl-CoA acyltransferase B) (Beta-ketothiolase B) (Peroxisomal 3-oxoacyl-CoA thiolase B)	Acaa1b Acaa1	reviewed	Mus musculus (Mouse)	424	Q8VCH0
179508	163144	2.12	THIL_MOUSE	Acetyl-CoA acetyltransferase, mitochondrial (EC 2.3.1.9) (Acetoacetyl-CoA thiolase)	Acat1	reviewed	Mus musculus (Mouse)	424	Q8QZT1
179583	163110	2.66	THIM_MOUSE	3-ketoacyl-CoA thiolase, mitochondrial (EC 2.3.1.16) (Acetyl-CoA acyltransferase) (Beta-ketothiolase) (Mitochondrial 3-oxoacyl-CoA thiolase)	Acaa2	reviewed	Mus musculus (Mouse)	397	Q8BWT1
176519	163118	2.48	THIM_MOUSE	3-ketoacyl-CoA thiolase, mitochondrial (EC 2.3.1.16) (Acetyl-CoA acyltransferase) (Beta-ketothiolase) (Mitochondrial 3-oxoacyl-CoA thiolase)	Acaa2	reviewed	Mus musculus (Mouse)	397	Q8BWT1
117257	140293	2.11	TRAP1_MOUSE	Heat shock protein 75 kDa, mitochondrial (HSP 75) (TNFR-associated protein 1) (Tumor necrosis factor type 1 receptor-associated protein) (TRAP-1)	Trap1 Hsp75	reviewed	Mus musculus (Mouse)	706	Q9CQN1
118176	140547	1.7	TRAP1_MOUSE	Heat shock protein 75 kDa, mitochondrial (HSP 75) (TNFR-associated protein 1) (Tumor necrosis factor type 1 receptor-associated protein) (TRAP-1)	Trap1 Hsp75	reviewed	Mus musculus (Mouse)	706	Q9CQN1
117343	140491	-1.53846	TRXR1_MOUSE	Thioredoxin reductase 1, cytoplasmic (TR) (EC 1.8.1.9) (Thioredoxin reductase TR1)	Txnrd1 Trxr1	reviewed	Mus musculus (Mouse)	613	Q9JMH6
179677	163113	2.2	UCRI_MOUSE	Cytochrome b-c1 complex subunit Rieske, mitochondrial (EC 1.10.2.2) (Complex III subunit 5) (Cytochrome b-c1 complex subunit 5) (Rieske iron-sulfur protein) (RISP) (Ubiquinol-cytochrome c reductase iron-sulfur subunit) [Cleaved into: Cytochrome b-c1 complex subunit 11 (Complex III subunit IX) (Ubiquinol-cytochrome c reductase 8 kDa protein)]	Uqcrfs1	reviewed	Mus musculus (Mouse)	274	Q9CR68
117272	140384	4.85	VTDB_MOUSE	Vitamin D-binding protein (DBP) (VDB) (Gc-globulin) (Group-specific component)	Gc	reviewed	Mus musculus (Mouse)	476	P21614
117028		1.55
117465	140289	2.17
117308	140319	-2.32558
117460	140337	1.93
117074	140364	-1.51515
117061	140471	-2.22222
117484	140586	-2.22222
118030	140631	-1.49254
117513	140632	-1.5873
117063	140671	-2.5641
117587	140676	2.93
117412	140685	1.97
117407	140692	-1.63934
117296	140942	-1.6129
117755	141111	-2.94118
118247	141128	-1.85185
118232	141143	-1.66667
117558	141170	3.09
117774	141324	-2.12766
179562	163106	-1.75439
179662	163129	2.92
179624	163145	1.82
179814	163189	2.44
179648	163217	2.07
179793	163219	1.74
179812	163277	1.79
179735	163286	2.2
179885	163296	2.42
179675	163333	1.53
179643	163357	2.34
179851	163415	1.89
179657	163423	2.17
179591	163463	2.48
179720	163501	1.63
179798	163519	1.71
180057	163670	-1.5873
179688	163683	2.08
180147	163747	2.03
179839	163858	-1.63934
180054	163884	2.41
179859	163942	2.41
179609	163968	3.41
179744	164062	1.5
179970	164104	-2.12766
179828	164163	1.84
179882	164571	2.76
180001	166248	2.1
