# Supplementary material for: Inactivation of SREBP-1a Phosphorylation Prevents Fatty Liver Disease in Mice: Identification of Related Signaling Pathways by Gene Expression Profiles in Liver and Proteomes of Peroxisomes
Source: Int J Mol Sci. 2018 Mar 25;19(4):980. doi: 10.3390/ijms19040980 (PMC5979561; doi:10.3390/ijms19040980)
Supplement: Supplementary file 1 [file ijms-19-00980-s001.zip › ijms-280452 supplementary/Knebel et al., Supplement Table 9.xls]

## Sheet: IPA analyses
Analysis ID	15569539
Analysis Settings
Cutoff before duplicate resolution	true
Resolve duplicate on	Expression foldchange
Color using	Expression foldchange
Cutoff for Expression foldchange	--
Reference set	Ingenuity Knowledge Base (Genes Only)
Relationship to include	Direct and Indirect
Includes Endogenous Chemicals	Yes
Optional Analyses	My Pathways My List
Filter Summary
Consider only molecules and/or relationships where
(species = Mouse OR Human) AND
(mol. types = biologic drug OR chemical - endogenous mammalian OR chemical - endogenous non-mammalian OR chemical - kinase inhibitor OR chemical - other OR chemical - protease inhibitor OR chemical drug OR chemical reagent OR chemical toxicant OR complex OR cytokine OR disease OR enzyme OR function OR G-protein coupled receptor OR group OR growth factor OR ion channel OR kinase OR ligand-dependen…
(data sources = An Open Access Database of Genome-wide Association Results OR BIND OR BioGRID OR Catalogue Of Somatic Mutations In Cancer (COSMIC) OR Chemical Carcinogenesis Research Information System (CCRIS) OR ClinicalTrials.gov OR ClinVar OR Cognia OR DIP OR DrugBank OR Gene Ontology (GO) OR GVK Biosciences OR Hazardous Substances Data Bank (HSDB) OR HumanCyc OR Ingenuity Expert Findings OR I…

## Sheet: IPA molecules
Analysis Ready Molecules for C57BL6 vs ab-SREBP-1a
ID	Symbol	Expr Fold Change
ACOX2_MOUSE	ACOX2	-1.5625
ACTN4_MOUSE	ACTN4	-1.49254
ALBU_MOUSE	ALB	-1.51515
CPSM_MOUSE	CPS1	1.5
CATB_MOUSE	CTSB	-2.17391
CATZ_MOUSE	CTSZ	-1.66667
ECHP_MOUSE	EHHADH	-1.66667
IF4A1_MOUSE	EIF4A1	-2.94118
ERP44_MOUSE	ERP44	-2.04082
CH60_MOUSE	HSPD1	1.63
SARDH_MOUSE	SARDH	-1.72414
MCAT_MOUSE	SLC25A20	-1.51515

## Sheet: IPA cannonical pathways
Cannonical Pathways for C57BL6 vs ab-SREBP-1a
Ingenuity Canonical Pathways	-log(p-value)	p-value	Ratio	Molecules
autophagy	3.26	0.000549541	0.0323	CTSB,CTSZ
Fatty Acid β-oxidation III (Unsaturated, Odd Number)	2.64	0.00229087	0.25	EHHADH,
Phagosome Maturation	2.51	0.0030903	0.0135	CTSB,CTSZ
Urea Cycle	2.47	0.00338844	0.167	CPS1,
Glycine Betaine Degradation	2.25	0.00562341	0.1	SARDH,
Isoleucine Degradation I	2.1	0.00794328	0.0714	EHHADH,
Glutaryl-CoA Degradation	2.07	0.00851138	0.0667	EHHADH,
Superpathway of Citrulline Metabolism	2.07	0.00851138	0.0667	CPS1,
Valine Degradation I	1.99	0.0102329	0.0556	EHHADH,
Inflammasome pathway	1.95	0.0112202	0.05	CTSB,
Tryptophan Degradation III (Eukaryotic)	1.87	0.0134896	0.0417	EHHADH,
Fatty Acid β-oxidation I	1.74	0.018197	0.0312	EHHADH,
Regulation of Cellular Mechanics by Calpain Protease	1.5	0.0316228	0.0175	ACTN4,
Remodeling of Epithelial Adherens Junctions	1.41	0.0389045	0.0145	ACTN4,
Caveolar-mediated Endocytosis Signaling	1.4	0.0398107	0.0141	ALB,
Macropinocytosis Signaling	1.35	0.0446684	0.0123	ACTN4,
VEGF Signaling	1.25	0.0562341	0.0098	ACTN4,
Type I Diabetes Mellitus Signaling	1.22	0.060256	0.00917	HSPD1,
Paxillin Signaling	1.21	0.0616595	0.00893	ACTN4,
LXR/RXR Activation	1.18	0.0660693	0.00826	ALB,
FXR/RXR Activation	1.16	0.0691831	0.00794	ALB,
Atherosclerosis Signaling	1.16	0.0691831	0.008	ALB,
Epithelial Adherens Junction Signaling	1.1	0.0794328	0.00685	ACTN4,
IL-12 Signaling and Production in Macrophages	1.1	0.0794328	0.00685	ALB,
Regulation of eIF4 and p70S6K Signaling	1.07	0.0851138	0.00637	EIF4A1,
Aldosterone Signaling in Epithelial Cells	1.04	0.0912011	0.00595	HSPD1,
Germ Cell-Sertoli Cell Junction Signaling	1.03	0.0933254	0.00581	ACTN4,
Acute Phase Response Signaling	1.03	0.0933254	0.00588	ALB,
Sertoli Cell-Sertoli Cell Junction Signaling	1.02	0.0954993	0.00562	ACTN4,
Production of Nitric Oxide and Reactive Oxygen Species in Macrophages	0.98	0.104713	0.00515	ALB,
ILK Signaling	0.973	0.106414	0.00508	ACTN4,
Clathrin-mediated Endocytosis Signaling	0.969	0.107399	0.00503	ALB,
mTOR Signaling	0.965	0.108393	0.00498	EIF4A1,
Leukocyte Extravasation Signaling	0.945	0.113501	0.00474	ACTN4,
Integrin Signaling	0.934	0.116413	0.00461	ACTN4,
LPS/IL-1 Mediated Inhibition of RXR Function	0.932	0.11695	0.00459	ACOX2,
EIF2 Signaling	0.926	0.118577	0.00452	EIF4A1,
Actin Cytoskeleton Signaling	0.919	0.120504	0.00444	ACTN4,
Protein Ubiquitination Pathway	0.852	0.140605	0.00377	HSPD1,
Sirtuin Signaling Pathway	0.821	0.151008	0.0035	CPS1,

## Sheet: IPA upstream regulators
Upstream Regulators for C57BL6 vs ab-SREBP-1a
Upstream Regulator	Expr Fold Change	Molecule Type	Predicted Activation State	Activation z-score	Notes	Bias Term	Bias-corrected z-score	p-value of overlap	Target molecules in dataset	Mechanistic Network
INSR		kinase						9.95e-07	ACTN4,ALB,CTSB,HSPD1,SLC25A20
MYC		transcription regulator		0.774	bias	-0.279	1.441	1e-05	ACTN4,ALB,CTSB,EIF4A1,HSPD1,SARDH
PPARA		ligand-dependent nuclear receptor		-1.189		-0.187	-0.828	7.24e-05	CPS1,EHHADH,SARDH,SLC25A20
Cdc42		enzyme						0.000173	CTSB,CTSZ
SMARCA4		transcription regulator						0.000261	ACTN4,ALB,CPS1,CTSB
KLF15		transcription regulator						0.000274	EHHADH,SLC25A20
NKX3-1		transcription regulator						0.000383	CTSB,CTSZ
MYCN		transcription regulator						0.000444	ACTN4,EIF4A1,HSPD1
CDC42BPB		kinase						0.000566	CTSB
SYNPO		other						0.000566	ACTN4
UBA2		enzyme						0.000566	ALB
Alpha 1 antitrypsin		group						0.00113	CTSB
TXNDC5		enzyme						0.00113	CTSB
PSEN1		peptidase						0.00114	ALB,CTSZ,HSPD1
FOXO1		transcription regulator						0.00117	ALB,HSPD1,SLC25A20
KAT5		transcription regulator						0.00155	ALB,HSPD1
GIMAP1-GIMAP5		other						0.0017	HSPD1
UPP1		enzyme						0.0017	EHHADH
RET		kinase						0.00176	CTSB,HSPD1
PTEN		phosphatase						0.00183	CTSB,CTSZ,EHHADH
G0S2		other						0.00226	HSPD1
PAK4		kinase						0.00226	CTSB
RPRD1A		other						0.00226	CTSB
IKBKG		kinase						0.00243	CTSB,CTSZ
DCX		other						0.00282	ACTN4
MYCL		transcription regulator						0.00282	HSPD1
SSPN		other						0.00339	CTSB
HNF4A		transcription regulator	Inhibited	-2.213		-0.217	-1.734	0.00376	ACOX2,ALB,CTSB,CTSZ,SLC25A20
CTSE		peptidase						0.00395	CTSB
LRP2		transporter						0.00395	CTSB
STK11		kinase						0.00413	ALB,SARDH
HBP1		transcription regulator						0.00452	CTSB
TRPC4AP		transporter						0.00452	HSPD1
IFT88		other						0.00508	ALB
PDGF (family)		group						0.00508	HSPD1
NAP1L1		other						0.00564	ALB
CHUK		kinase						0.00597	CTSB,CTSZ
Cebp		complex						0.0062	ALB
MXD1		transcription regulator						0.0062	EIF4A1
PCK1		kinase						0.00677	EHHADH
TP53		transcription regulator		1		-0.156	1.312	0.00699	ACTN4,ALB,CTSB,HSPD1
IGF1R		transmembrane receptor						0.00713	ACTN4,SLC25A20
ERBB2		kinase						0.00754	CPS1,CTSB,EHHADH
PIAS4		transcription regulator						0.00789	ALB
SMPD1		enzyme						0.00789	CTSB
CLCN5		ion channel						0.00845	CTSB
MAPT		other						0.0089	ALB,HSPD1
TOR1A		enzyme						0.00901	ALB
HELLS		enzyme						0.00957	HSPD1
SLC9A3R1		other						0.00957	ACTN4
IKBKB		kinase						0.00958	CTSB,CTSZ
PRL		cytokine						0.00993	CTSB,HSPD1
BID		other						0.0101	CTSB
FMO3		enzyme						0.0101	EHHADH
OSMR		transmembrane receptor						0.0113	ALB
TFAM		transcription regulator						0.0113	SLC25A20
APP		other						0.0115	ALB,CTSB,HSPD1
H2AFZ		other						0.0118	ALB
MAT1A		enzyme						0.0118	ALB
NTN1		other						0.0118	CTSB
TNF		cytokine		0.549		-0.243	0.996	0.0124	ALB,CTSB,CTSZ,HSPD1
Ins1		other						0.0127	ALB,EHHADH
APOE		transporter						0.0128	CTSB,HSPD1
SEMA7A		transmembrane receptor						0.0129	CTSB
thyroid hormone receptor		group						0.0135	EHHADH
IL1		group						0.0144	ALB,CTSB
ELOVL5		enzyme						0.0157	EHHADH
UBE2I		enzyme						0.0157	ALB
SUMO1		enzyme						0.0163	ALB
Ubiquitin		group						0.0163	HSPD1
IL10		cytokine						0.0167	CTSB,CTSZ
TCR		complex						0.0172	CTSB,HSPD1
IFRD1		other						0.0174	CTSZ
RXRG		ligand-dependent nuclear receptor						0.0174	EHHADH
ICMT		enzyme						0.018	ACTN4
ELANE		peptidase						0.0185	CTSB
TRAP1		enzyme						0.0191	HSPD1
CEBPB		transcription regulator						0.0205	ALB,HSPD1
RELA		transcription regulator						0.0206	ACTN4,CTSB
PLAUR		transmembrane receptor						0.0207	CTSB
NR1D1		ligand-dependent nuclear receptor						0.0213	EHHADH
NFYC		transcription regulator						0.0218	ALB
TFEB		transcription regulator						0.0218	CTSB
CEBPA		transcription regulator						0.0225	ALB,CPS1
RCE1		peptidase						0.0229	ACTN4
KLF11		transcription regulator						0.0235	SLC25A20
LEP		growth factor						0.0237	CPS1,EHHADH
NFKBIA		transcription regulator						0.0241	CTSB,CTSZ
NPC1		transporter						0.0241	CTSB
HNF1A		transcription regulator						0.0249	ALB,CTSZ
PPARG		ligand-dependent nuclear receptor						0.0269	EHHADH,SLC25A20
E2F1		transcription regulator						0.0278	CTSB,HSPD1
ATG7		enzyme						0.0279	CTSB
FST		other						0.0279	CPS1
LMNB1		other						0.0285	ACTN4
BAX		transporter						0.029	CTSB
FGF10		growth factor						0.0296	CTSB
SCAP		other						0.0296	EHHADH
Ccl2		cytokine						0.0307	CTSB
DDIT3		transcription regulator						0.0323	HSPD1
IL6ST		transmembrane receptor						0.0323	ALB
HOXD10		transcription regulator						0.034	ERP44
NRIP1		transcription regulator						0.034	SLC25A20
IFNG		cytokine						0.0341	CTSB,CTSZ,HSPD1
GDNF		growth factor						0.0367	CTSB
LONP1		peptidase						0.0367	HSPD1
ANXA7		ion channel						0.0383	CTSB
HRAS		enzyme						0.0399	CTSB,CTSZ
FLT1		kinase						0.0427	ACTN4
SOX11		transcription regulator						0.0427	HSPD1
MMP9		peptidase						0.0432	CTSB
TGFA		growth factor						0.0449	ALB
NFYA		transcription regulator						0.0454	ALB
FBXO32		enzyme						0.046	ERP44
TCL1A		transcription regulator						0.0487	CTSB
PSEN2		peptidase						0.0492	CTSZ
ZFHX3		transcription regulator						0.0497	ALB

## Sheet: IPA tox lists
Tox Lists for C57BL6 vs ab-SREBP-1a
Ingenuity Toxicity Lists	-log(p-value)	p-value	Ratio	Molecules
Fatty Acid Metabolism	2.72	0.00190546	0.0172	ACOX2,EHHADH
Renal Safety Biomarker Panel (PSTC)	2.47	0.00338844	0.167	ALB
Negative Acute Phase Response Proteins	2.34	0.00457088	0.125	ALB
Liver Necrosis/Cell Death	1.91	0.0123027	0.0066	CTSB,HSPD1
Mechanism of Gene Regulation by Peroxisome Proliferators via PPARα	1.28	0.0524807	0.0105	EHHADH
LXR/RXR Activation	1.17	0.0676083	0.00813	ALB
FXR/RXR Activation	1.16	0.0691831	0.00794	ALB
Increases Liver Damage	1.13	0.074131	0.00741	CTSB
Increases Renal Proliferation	1.1	0.0794328	0.00685	HSPD1
Liver Proliferation	0.898	0.126474	0.00422	CTSB
LPS/IL-1 Mediated Inhibition of RXR Function	0.879	0.13213	0.00403	ACOX2
Cardiac Necrosis/Cell Death	0.823	0.150314	0.00351	HSPD1
Cardiac Hypertrophy	0.749	0.178238	0.00292	CTSB
Renal Necrosis/Cell Death	0.569	0.269774	0.00183	ALB

## Sheet: IPA tox function
Table S9: IPA Core analyses peroxisomal proteome C57Bl6 vs alb-SREBP-1a
Tox Functions for C57BL6 vs ab-SREBP-1a
Categories	Functions	Diseases or Functions Annotation	p-Value	Predicted Activation State	Activation z-score	Notes	Bias-corrected z-score	Molecules	# Molecules
Renal Inflammation, Renal Nephritis	membranous glomerulonephritis	Membranous glomerulonephritis	0.000103					ACTN4,ALB	2
Liver Damage	chronic liver disease	Advanced chronic liver disease	0.000568					ALB	1
Glomerular Injury	focal segmental glomerulosclerosis	Autosomal dominant focal segmental glomerulosclerosis	0.000568					ACTN4	1
Glomerular Injury	Fanconi renotubular syndrome type 3	Fanconi renotubular syndrome type 3	0.000568					EHHADH	1
Glomerular Injury	focal segmental glomerulosclerosis 1	Focal segmental glomerulosclerosis 1	0.000568					ACTN4	1
Renal Inflammation, Renal Nephritis	idiopathic interstitial nephritis	Idiopathic interstitial nephritis	0.000568					ALB	1
Pulmonary Hypertension	susceptibility to neonatal pulmonary hypertension	Susceptibility to neonatal pulmonary hypertension	0.000568					CPS1	1
Liver Fibrosis, Liver Proliferation	proliferation	Proliferation of hepatic stellate cells/myofibroblasts	0.00114					CTSB	1
Nephrosis	nephrosis	Nephrosis	0.00181					ACTN4,ALB	2
Liver Cirrhosis	cirrhosis	Advanced stage cirrhosis	0.00227					ALB	1
Decreased Levels of Albumin	synthesis	Decreased synthesis of albumin	0.00227					ALB	1
Liver Damage, Liver Inflammation/Hepatitis	HIV-HCV co-infection	HIV-HCV co-infection	0.00227					ALB	1
Renal Inflammation, Renal Nephritis	crescentic glomerulonephritis	Progressive crescentic glomerulonephritis	0.00227					ACTN4	1
Decreased Levels of Albumin	activation	Decreased activation of albumin	0.0034					ALB	1
Renal Inflammation, Renal Nephritis	diffuse proliferative lupus nephritis	Diffuse proliferative lupus nephritis	0.0034					ACTN4	1
Renal Inflammation, Renal Nephritis	crescentic glomerulonephritis	Acute phase crescentic glomerulonephritis	0.00453					ACTN4	1
Renal Necrosis/Cell Death	apoptosis	Apoptosis of proximal tubule cells	0.00566					ALB	1
Glomerular Injury	cortical renal glomerulopathies	Cortical renal glomerulopathies	0.00679					ACTN4	1
Liver Necrosis/Cell Death	cell death	Cell death of liver cells	0.00786					CTSB,HSPD1	2
Kidney Failure, Liver Failure	hepatorenal syndrome	Hepatorenal syndrome	0.0107					ALB	1
Kidney Failure	failure	Failure of kidney	0.0118					ACTN4,ALB	2
Nephrosis	minimal change nephrotic syndrome	Minimal change nephrotic syndrome	0.0119					ACTN4	1
Liver Damage	injury	Injury of liver	0.0119					CTSB,ALB	2
Glomerular Injury	abnormal morphology	Abnormal morphology of glomerular capillary	0.0141					ACTN4	1
Glomerular Injury	effacement	Effacement of pedicels	0.0152					ACTN4	1
Cardiac Necrosis/Cell Death	cell viability	Cell viability of cardiomyocytes	0.0169					HSPD1	1
Liver Steatosis	hepatic steatosis	Hepatic steatosis	0.0176					ACOX2,EHHADH	2
Renal Inflammation, Renal Nephritis	IgA nephropathy	IgA nephropathy	0.0203					ACTN4	1
Liver Steatosis	nonalcoholic fatty liver disease	Nonalcoholic fatty liver disease	0.0275					ACOX2	1
Renal Damage, Renal Tubule Injury	proximal tubular toxicity	Proximal tubular toxicity	0.0494					ALB	1
Liver Cholestasis	cholestasis	Cholestasis	0.0559					ALB	1
Liver Fibrosis	fibrosis	Fibrosis of liver	0.0825					CTSB	1
Liver Necrosis/Cell Death	apoptosis	Apoptosis of hepatocytes	0.0846					CTSB	1
Cardiac Enlargement	hypertrophy	Hypertrophy of heart cells	0.0887					CTSB	1
Hepatocellular Carcinoma, Liver Hyperplasia/Hyperproliferation	hepatocellular carcinoma	Hepatocellular carcinoma	0.104					CPS1,ALB	2
Cardiac Necrosis/Cell Death	apoptosis	Apoptosis of cardiomyocytes	0.114					HSPD1	1
Liver Cirrhosis	cirrhosis	Cirrhosis of liver	0.114					ALB	1
Renal Proliferation	cell proliferation	Cell proliferation of kidney cell lines	0.115					HSPD1	1
Liver Hyperplasia/Hyperproliferation	cancer	Liver cancer	0.115					CPS1,SARDH,CTSB,HSPD1,EIF4A1,ALB	6
Congenital Heart Anomaly	congenital heart disease	Congenital heart disease	0.143					ALB	1
Liver Hyperplasia/Hyperproliferation	liver carcinoma	Liver carcinoma	0.253					CPS1,SARDH,HSPD1,EIF4A1,ALB	5
Regulator Effects for My Projects->MW5 und 6 oranelles->merge C57 MW5 - 2017-10-24 10:19 AM
Networks for My Projects->MW5 und 6 oranelles->merge C57 MW5 - 2017-10-24 10:19 AM

## Sheet: IPA disease
Diseases and Bio Functions for C57BL6 vs ab-SREBP-1a
Categories	Functions	Diseases or Functions Annotation	p-Value	Predicted Activation State	Activation z-score	Notes	Bias-corrected z-score	Molecules	# Molecules
Cancer, Organismal Injury and Abnormalities, Reproductive System Disease	formation	Delay in formation of breast carcinoma	8.86e-07					CTSB,CTSZ	2
Cancer, Endocrine System Disorders, Gastrointestinal Disease, Organismal Injury and Abnormalities, Tumor Morphology	invasion	Invasion of pancreatic endocrine tumor	1.77e-06					CTSB,CTSZ	2
Cancer, Organismal Injury and Abnormalities, Respiratory Disease, Tissue Morphology	quantity	Quantity of pulmonary metastasis	8.26e-06					CTSB,CTSZ	2
Cellular Movement	invasion	Invasion of lymphoma cell lines	1.62e-05					CTSB,CTSZ	2
Cancer, Organismal Injury and Abnormalities, Respiratory Disease, Tissue Morphology, Tumor Morphology	size	Size of lung tumor	3.09e-05					CTSB,CTSZ	2
Cancer, Organismal Injury and Abnormalities, Respiratory Disease	respiratory system tumor	Respiratory system tumor	3.45e-05					CPS1,CTSB,HSPD1,EIF4A1,EHHADH,ACTN4,ALB,CTSZ	8
Cancer, Organismal Injury and Abnormalities, Respiratory Disease	lung tumor	Lung tumor	7.55e-05					CPS1,CTSB,HSPD1,EIF4A1,EHHADH,ACTN4,CTSZ	7
Cancer, Endocrine System Disorders, Organismal Injury and Abnormalities	neuroendocrine tumor	Neuroendocrine tumor	0.000103					CTSB,HSPD1,EIF4A1,ACTN4,CTSZ	5
Immunological Disease, Inflammatory Disease, Inflammatory Response, Organismal Injury and Abnormalities, Renal and Urological Disease	membranous glomerulonephritis	Membranous glomerulonephritis	0.000103					ACTN4,ALB	2
Cancer, Organismal Injury and Abnormalities, Tissue Morphology, Tumor Morphology	size	Size of malignant tumor	0.000127					CTSB,CTSZ	2
Cellular Compromise, Cellular Function and Maintenance	endoplasmic reticulum stress response	Endoplasmic reticulum stress response	0.000153					ERP44,CTSB,HSPD1	3
Cardiovascular Disease, Organismal Injury and Abnormalities	venoocclusion	Venoocclusion	0.000155					CPS1,ALB	2
Cellular Movement, Hematological System Development and Function, Immune Cell Trafficking	cell movement	Cell movement of leukocytes	0.000239		-1.406	bias	-0.802	CTSB,HSPD1,ACTN4,ALB,CTSZ	5
Cancer, Organismal Injury and Abnormalities	tumor burden	Tumor burden	0.000239					CTSB,CTSZ	2
Cancer, Endocrine System Disorders, Organismal Injury and Abnormalities, Respiratory Disease	neuroendocrine lung tumor	Neuroendocrine lung tumor	0.000267					HSPD1,EIF4A1,ACTN4	3
Cancer, Organismal Injury and Abnormalities, Respiratory Disease	advanced lung cancer	Advanced lung cancer	0.000386					CTSB,EIF4A1,CTSZ	3
Cellular Movement	cell movement	Cell movement of bone cancer cell lines	0.00048					CTSB,ACTN4	2
Gastrointestinal Disease, Hepatic System Disease, Organismal Injury and Abnormalities	chronic liver disease	Advanced chronic liver disease	0.000568					ALB	1
Hematological Disease, Hereditary Disorder, Metabolic Disease, Organismal Injury and Abnormalities	analbuminemia	Analbuminemia	0.000568					ALB	1
Amino Acid Metabolism, Energy Production, Post-Translational Modification, Small Molecule Biochemistry	auto-oxidation	Auto-oxidation of homocysteine	0.000568					ALB	1
Hereditary Disorder, Organismal Injury and Abnormalities, Renal and Urological Disease	focal segmental glomerulosclerosis	Autosomal dominant focal segmental glomerulosclerosis	0.000568					ACTN4	1
Drug Metabolism, Small Molecule Biochemistry	binding	Binding of ketoprofen	0.000568					ALB	1
Small Molecule Biochemistry	biosynthesis	Biosynthesis of carbamoyl phosphate	0.000568					CPS1	1
Developmental Disorder, Hereditary Disorder, Metabolic Disease, Organismal Injury and Abnormalities	carbamoyl-phosphate synthase i deficiency	Carbamoyl-phosphate synthase i deficiency	0.000568					CPS1	1
Developmental Disorder, Hereditary Disorder, Metabolic Disease, Organismal Injury and Abnormalities	carnitine-acylcarnitine translocase deficiency	Carnitine-acylcarnitine translocase deficiency	0.000568					SLC25A20	1
Cell Death and Survival	cell death	Cell death of type 1 macrophages	0.000568					CTSB	1
Lipid Metabolism, Small Molecule Biochemistry	conversion	Conversion of 5(S)-HETE	0.000568					ALB	1
Lipid Metabolism, Small Molecule Biochemistry	crystallization	Crystallization of cholesterol	0.000568					ALB	1
Developmental Disorder, Endocrine System Disorders, Hereditary Disorder, Metabolic Disease, Organismal Injury and Abnormalities	dysalbuminemic hyperthyroxinemia	Dysalbuminemic hyperthyroxinemia	0.000568					ALB	1
Renal and Urological System Development and Function	effacement	Effacement of kidney	0.000568					ACTN4	1
Carbohydrate Metabolism, Molecular Transport	export	Export of acylcarnitine	0.000568					SLC25A20	1
Hereditary Disorder, Metabolic Disease, Organismal Injury and Abnormalities, Renal and Urological Disease	Fanconi renotubular syndrome type 3	Fanconi renotubular syndrome type 3	0.000568					EHHADH	1
Hereditary Disorder, Organismal Injury and Abnormalities, Renal and Urological Disease	focal segmental glomerulosclerosis 1	Focal segmental glomerulosclerosis 1	0.000568					ACTN4	1
Infectious Diseases, Organismal Development	growth	Growth of Reoviridae	0.000568					CTSB	1
Hereditary Disorder, Neurological Disease, Organismal Injury and Abnormalities, Skeletal and Muscular Disorders	hereditary spastic paraplegia autosomal dominant 13	Hereditary spastic paraplegia autosomal dominant 13	0.000568					HSPD1	1
Cancer, Endocrine System Disorders, Organismal Injury and Abnormalities, Respiratory Disease	neuroendocrine lung tumor	High grade neuroendocrine lung tumor	0.000568					ACTN4	1
Small Molecule Biochemistry	hydrolysis	Hydrolysis of olmesartan medoxomil	0.000568					ALB	1
Hereditary Disorder, Neurological Disease, Organismal Injury and Abnormalities, Psychological Disorders	hypomyelinating leukodystrophy type 4	Hypomyelinating leukodystrophy type 4	0.000568					HSPD1	1
Inflammatory Disease, Inflammatory Response, Organismal Injury and Abnormalities, Renal and Urological Disease	idiopathic interstitial nephritis	Idiopathic interstitial nephritis	0.000568					ALB	1
Cancer, Cellular Movement, Organismal Injury and Abnormalities, Tumor Morphology	invasion	Invasion of pancreatic neuroendocrine tumor cells	0.000568					CTSZ	1
Cell Death and Survival, Endocrine System Disorders, Gastrointestinal Disease, Organismal Injury and Abnormalities	necrosis	Necrosis of pancreatic acinus	0.000568					CTSB	1
Organismal Injury and Abnormalities, Renal and Urological Disease	prerenal proteinuria	Prerenal proteinuria	0.000568					ALB	1
Cancer, Cellular Development, Cellular Growth and Proliferation, Organismal Injury and Abnormalities, Tumor Morphology	proliferation	Proliferation of pancreatic neuroendocrine tumor cells	0.000568					CTSZ	1
Drug Metabolism, Molecular Transport	quantity	Quantity of midazolam	0.000568					ALB	1
Cancer, Cellular Development, Cellular Growth and Proliferation, Organismal Injury and Abnormalities, Tissue Morphology, Tumor Morphology	quantity	Quantity of non-small-cell lung cancer cells	0.000568					CTSB	1
Developmental Disorder, Hereditary Disorder, Metabolic Disease, Organismal Injury and Abnormalities	sarcosine dehydrogenase deficiency	Sarcosine dehydrogenase deficiency	0.000568					SARDH	1
Hematological Disease, Metabolic Disease	hypoalbuminemia	Severe hypoalbuminemia	0.000568					ALB	1
Cardiovascular Disease, Organismal Injury and Abnormalities, Respiratory Disease	susceptibility to neonatal pulmonary hypertension	Susceptibility to neonatal pulmonary hypertension	0.000568					CPS1	1
Cellular Assembly and Organization	targeting	Targeting of liposome	0.000568					ALB	1
Cardiovascular Disease, Organismal Injury and Abnormalities	venoocclusive disease after bone marrow transplantation	Venoocclusive disease after bone marrow transplantation	0.000568					CPS1	1
Protein Synthesis	metabolism	Metabolism of protein	0.00059					ERP44,CTSB,HSPD1,EIF4A1,CTSZ	5
Cancer, Organismal Injury and Abnormalities, Respiratory Disease	lung cancer	Lung cancer	0.000606					CPS1,CTSB,HSPD1,EIF4A1,EHHADH,CTSZ	6
Cell Morphology	polarity	Polarity of cells	0.00064					HSPD1,ACTN4	2
Cardiovascular System Development and Function, Cell-To-Cell Signaling and Interaction	activation	Activation of endothelial cells	0.000699					HSPD1,ALB	2
Cellular Movement	invasion	Invasion of melanoma cell lines	0.000823					CTSB,ACTN4	2
Metabolic Disease	enzymopathy	Enzymopathy	0.000857					CPS1,SARDH,ALB	3
Metabolic Disease, Organismal Injury and Abnormalities, Renal and Urological Disease	albuminuria	Albuminuria	0.000911					ACTN4,ALB	2
Energy Production, Lipid Metabolism, Small Molecule Biochemistry	beta-oxidation	Beta-oxidation of fatty acid	0.00098					ACOX2,EHHADH	2
Post-Translational Modification, Protein Folding	folding	Folding of protein	0.00105					ERP44,HSPD1	2
Inflammatory Disease	chronic inflammatory disorder	Chronic inflammatory disorder	0.00111					CTSB,HSPD1,ACOX2,ACTN4,ALB	5
Post-Translational Modification	activation	Activation of glycoprotein	0.00114					CTSB	1
Cell-To-Cell Signaling and Interaction, Renal and Urological System Development and Function	adhesion	Adhesion of podocytes	0.00114					ACTN4	1
Cancer, Endocrine System Disorders, Gastrointestinal Disease, Organismal Injury and Abnormalities	angiogenesis	Angiogenesis of pancreatic endocrine tumor	0.00114					CTSB	1
Cell Morphology, Cellular Assembly and Organization	area	Area of lamellipodia	0.00114					ACTN4	1
Small Molecule Biochemistry	catabolism	Catabolism of choline	0.00114					SARDH	1
Gastrointestinal Disease, Hepatic System Disease, Organismal Injury and Abnormalities	cholesterol gallstone disease	Cholesterol gallstone disease	0.00114					ALB	1
Drug Metabolism	cleavage	Cleavage of coumarin	0.00114					CTSB	1
Lipid Metabolism, Small Molecule Biochemistry	conversion	Conversion of 12(S)-hydroxyeicosatetraenoic acid	0.00114					ALB	1
Cellular Development	differentiation	Delay in initiation of differentiation of lung cell lines	0.00114					CTSB	1
Cardiovascular System Development and Function	development	Development of microvasculature	0.00114					CTSB	1
Metabolic Disease	hyperammonemia type III	Hyperammonemia type III	0.00114					CPS1	1
Cellular Movement	migration	Migration of glioblastoma cells	0.00114					CTSB	1
Developmental Disorder, Hereditary Disorder, Metabolic Disease, Organismal Injury and Abnormalities	ornithine carbamoyltransferase deficiency	Ornithine carbamoyltransferase deficiency	0.00114					CPS1	1
Cardiovascular System Development and Function, Cellular Development, Cellular Growth and Proliferation, Connective Tissue Development and Function, Digestive System Development and Function, Hepatic System Development and Function, Organ Development, Organismal Development, Skeletal and Muscular System Development and Function, Tissue Development	proliferation	Proliferation of hepatic stellate cells/myofibroblasts	0.00114					CTSB	1
Cancer, Cellular Development, Cellular Growth and Proliferation, Endocrine System Disorders, Gastrointestinal Disease, Organismal Injury and Abnormalities, Tumor Morphology	proliferation	Proliferation of pancreatic endocrine tumor	0.00114					CTSB	1
Hereditary Disorder, Neurological Disease, Organismal Injury and Abnormalities, Psychological Disorders	Unverricht-Lundborg syndrome	Unverricht-Lundborg syndrome	0.00114					CTSB	1
Organismal Injury and Abnormalities, Renal and Urological Disease	urination disorder	Urination disorder	0.00115					CPS1,ACTN4,ALB	3
Cell-To-Cell Signaling and Interaction	adhesion	Adhesion of tumor cell lines	0.00117					CTSB,ACTN4,CTSZ	3
Lipid Metabolism, Molecular Transport, Small Molecule Biochemistry	release	Release of arachidonic acid	0.0012					CTSB,ALB	2
Cell Morphology, Cell-To-Cell Signaling and Interaction, Cellular Assembly and Organization	area	Area of focal adhesions	0.0017					ACTN4	1
Connective Tissue Disorders, Hematological Disease, Metabolic Disease, Organismal Injury and Abnormalities	blood hypovolemia	Blood hypovolemia	0.0017					ALB	1
Cancer, Cellular Development, Cellular Growth and Proliferation, Organismal Injury and Abnormalities, Tumor Morphology	colony formation	Colony formation of leukemia stem cells	0.0017					CTSB	1
Lipid Metabolism, Small Molecule Biochemistry	conversion	Conversion of 15(S)-HETE	0.0017					ALB	1
Infectious Diseases	disassembly	Disassembly of Reoviridae	0.0017					CTSB	1
Cell Morphology	polarization	Polarization of melanoma cell lines	0.0017					ACTN4	1
Developmental Disorder, Hematological Disease, Hereditary Disorder, Metabolic Disease, Organismal Injury and Abnormalities, Renal and Urological Disease	propionic acidemia	Propionic acidemia	0.0017					CPS1	1
Cellular Assembly and Organization	rearrangement	Rearrangement of endocytotic vesicle	0.0017					CTSB	1
Cell Morphology, Organ Morphology, Organismal Development, Renal and Urological System Development and Function	shape	Shape of podocytes	0.0017					ACTN4	1
RNA Post-Transcriptional Modification	unwinding	Unwinding of mRNA	0.0017					EIF4A1	1
Organismal Injury and Abnormalities, Renal and Urological Disease	nephrosis	Nephrosis	0.00181					ACTN4,ALB	2
Cellular Movement	cell movement	Cell movement of sarcoma cell lines	0.0019					CTSB,ACTN4	2
Molecular Transport	transport	Transport of carboxylic acid	0.00213					SLC25A20,ALB	2
Developmental Disorder, Hereditary Disorder, Metabolic Disease, Organismal Injury and Abnormalities	inborn error of amino acid metabolism	Inborn error of amino acid metabolism	0.00217					CPS1,SARDH	2
Cell Morphology, Endocrine System Development and Function, Endocrine System Disorders, Organ Morphology, Organismal Development, Organismal Injury and Abnormalities	abnormal morphology	Abnormal morphology of thyroid follicle cells	0.00227					CTSB	1
Digestive System Development and Function, Gastrointestinal Disease, Hepatic System Development and Function, Hepatic System Disease, Infectious Diseases, Inflammatory Disease, Inflammatory Response, Organ Development, Organismal Injury and Abnormalities	HIV-HCV co-infection	HIV-HCV co-infection	0.00227					ALB	1
Drug Metabolism	hydroxylation	Hydroxylation of midazolam	0.00227					ALB	1
Hematological Disease, Infectious Diseases	infection	Infection by Reston ebolavirus	0.00227					CTSB	1
Drug Metabolism, Small Molecule Biochemistry	metabolism	Metabolism of terfenadine	0.00227					ALB	1
Cell Morphology	polarity	Polarity of T lymphocytes	0.00227					HSPD1	1
Cell Morphology	polarity	Polarity of keratinocytes	0.00227					ACTN4	1
Inflammatory Disease, Inflammatory Response, Organismal Injury and Abnormalities, Renal and Urological Disease	crescentic glomerulonephritis	Progressive crescentic glomerulonephritis	0.00227					ACTN4	1
Energy Production, Nucleic Acid Metabolism, Small Molecule Biochemistry	recovery	Recovery of ATP	0.00227					HSPD1	1
Gene Expression, Protein Synthesis, RNA Trafficking	recruitment	Recruitment of mRNA	0.00227					EIF4A1	1
Cellular Development	transition	Transition of tumor cell lines	0.00227					ACTN4	1
Cancer, Endocrine System Disorders, Gastrointestinal Disease, Organismal Injury and Abnormalities	tumorigenesis	Tumorigenesis of pancreatic endocrine tumor	0.00227					CTSB	1
Cellular Movement	invasion	Invasion of prostate cancer cell lines	0.00242					CTSB,CTSZ	2
Connective Tissue Disorders, Immunological Disease, Inflammatory Disease, Inflammatory Response, Organismal Injury and Abnormalities, Skeletal and Muscular Disorders	rheumatoid arthritis	Rheumatoid arthritis	0.00243					CTSB,HSPD1,ACOX2,ALB	4
Cell Death and Survival	cell viability	Cell viability	0.00266		-1.004	bias	-0.106	CTSB,HSPD1,EIF4A1,ACTN4,ALB	5
Molecular Transport	abnormal quantity	Abnormal quantity of blood urea nitrogen	0.00284					ACTN4	1
Cardiovascular System Development and Function, Cellular Development, Cellular Growth and Proliferation, Organismal Development	angiogenesis	Angiogenesis of tumor cell lines	0.00284					CTSB	1
Connective Tissue Disorders, Dermatological Diseases and Conditions, Developmental Disorder, Hereditary Disorder, Metabolic Disease, Organismal Injury and Abnormalities, Skeletal and Muscular Disorders	autosomal dominant Ehlers-Danlos syndrome type VII	Autosomal dominant Ehlers-Danlos syndrome type VII	0.00284					ALB	1
Cell Cycle, Gene Expression	binding	Binding of Hnf1 binding site	0.00284					ALB	1
Cell Cycle, Gene Expression	binding	Binding of hypoxia response element	0.00284					ALB	1
Cancer, Cell Death and Survival, Organismal Injury and Abnormalities, Tumor Morphology	cell death	Cell death of non-small-cell lung cancer cells	0.00284					CTSB	1
Cellular Compromise	degradation	Degradation of autophagosomes	0.00284					CTSB	1
Amino Acid Metabolism, Molecular Transport, Small Molecule Biochemistry	efflux	Efflux of L-triiodothyronine	0.00284					ALB	1
Amino Acid Metabolism, Drug Metabolism, Molecular Transport, Small Molecule Biochemistry	efflux	Efflux of levothyroxine	0.00284					ALB	1
Molecular Transport, RNA Trafficking	export	Export of snRNA	0.00284					ALB	1
Amino Acid Metabolism, Small Molecule Biochemistry	synthesis	Synthesis of glycine	0.00284					SARDH	1
Cancer, Organismal Injury and Abnormalities	growth	Growth of tumor	0.00287		-1.121		-0.777	CTSB,HSPD1,ACTN4,CTSZ	4
Cell Morphology, Cellular Assembly and Organization	morphology	Morphology of mitochondria	0.00328					HSPD1,EHHADH	2
Amino Acid Metabolism, Post-Translational Modification, Small Molecule Biochemistry	acetylation	Acetylation of amino acids	0.0034					EHHADH	1
Developmental Disorder, Gastrointestinal Disease, Hepatic System Disease, Metabolic Disease, Organismal Injury and Abnormalities	congenital bile acid synthesis defect	Congenital bile acid synthesis defect	0.0034					ACOX2	1
Inflammatory Disease, Inflammatory Response, Organismal Injury and Abnormalities, Renal and Urological Disease	diffuse proliferative lupus nephritis	Diffuse proliferative lupus nephritis	0.0034					ACTN4	1
Humoral Immune Response, Protein Synthesis	generation	Generation of antibody	0.0034					CTSB	1
Developmental Disorder, Hematological Disease, Hereditary Disorder, Metabolic Disease, Nutritional Disease, Organismal Injury and Abnormalities, Renal and Urological Disease	hyperuricemia	Hyperuricemia	0.0034					ALB	1
Hematological Disease, Nutritional Disease	hyponatremia	Hyponatremia	0.0034					ALB	1
Cell Death and Survival	killing	Killing of Salmonella enterica subsp. enterica serovar Typhimurium	0.0034					ALB	1
Molecular Transport	leakage	Leakage of H+	0.0034					ALB	1
Cell Morphology, Cellular Compromise	multinucleation	Multinucleation of fibroblast cell lines	0.0034					ACTN4	1
Tissue Morphology	remodeling	Remodeling of extracellular matrix	0.0034					CTSB	1
Endocrine System Disorders, Organismal Injury and Abnormalities	benign thyroid disease	Benign thyroid disease	0.00353					CTSB,ALB	2
Cell Death and Survival	cell death	Cell death of pancreatic cancer cell lines	0.00358					CTSB,ALB	2
Cell Death and Survival	apoptosis	Apoptosis of neurons	0.0038					CTSB,HSPD1,CTSZ	3
Cancer, Cellular Development, Cellular Growth and Proliferation, Organismal Injury and Abnormalities, Tumor Morphology	proliferation	Proliferation of tumor cells	0.00396					CTSB,ACTN4,CTSZ	3
Cell-To-Cell Signaling and Interaction, Hematological System Development and Function, Immune Cell Trafficking, Inflammatory Response	activation	Activation of monocyte-derived macrophages	0.00397					HSPD1	1
Dermatological Diseases and Conditions, Organismal Injury and Abnormalities	androgenic alopecia	Androgenic alopecia	0.00397					ALB	1
Hair and Skin Development and Function	appearance	Appearance of hair	0.00397					CTSB	1
Cell Morphology, Cellular Function and Maintenance	autophagy	Autophagy of pancreatic cancer cell lines	0.00397					ALB	1
Cellular Development, Cellular Growth and Proliferation, Hematological System Development and Function, Humoral Immune Response, Lymphoid Tissue Structure and Development	expansion	Expansion of B-1 lymphocytes	0.00397					HSPD1	1
Cancer, Neurological Disease, Organismal Injury and Abnormalities	malignant glioma	Grade 3 malignant glioma	0.00397					ACTN4	1
Inflammatory Response, Organismal Injury and Abnormalities	inflammation	Inflammation of interstitial tissue	0.00397					ALB	1
Cell-To-Cell Signaling and Interaction, Inflammatory Response	inflammatory response	Inflammatory response of tumor cell lines	0.00397					CTSB	1
Cellular Assembly and Organization, Cellular Function and Maintenance, Molecular Transport, Protein Synthesis, Protein Trafficking	localization	Localization of actin	0.00397					ACTN4	1
Organ Morphology, Renal and Urological System Development and Function, Tissue Morphology	quantity	Quantity of podocytes	0.00397					ACTN4	1
Amino Acid Metabolism, Cell Signaling	urea cycle	Urea cycle	0.00397					CPS1	1
Hereditary Disorder, Organismal Injury and Abnormalities	autosomal dominant disease	Autosomal dominant disease	0.004					HSPD1,EHHADH,ACTN4,ALB	4
Cellular Movement	cellular infiltration	Cellular infiltration	0.00443					CTSB,HSPD1,ALB	3
Inflammatory Disease, Inflammatory Response, Organismal Injury and Abnormalities, Renal and Urological Disease	crescentic glomerulonephritis	Acute phase crescentic glomerulonephritis	0.00453					ACTN4	1
Cancer, Neurological Disease, Organismal Injury and Abnormalities	high grade glioma	Grade 4 high grade glioma	0.00453					ACTN4	1
Hematological Disease, Immunological Disease, Infectious Diseases	infection	Infection of monocyte-derived dendritic cells	0.00453					CTSB	1
Infectious Diseases, Inflammatory Disease, Inflammatory Response, Neurological Disease	pneumococcal meningitis	Pneumococcal meningitis	0.00453					CTSB	1
Lipid Metabolism, Small Molecule Biochemistry	synthesis	Synthesis of 12(S)-hydroxyeicosatetraenoic acid	0.00453					ALB	1
Amino Acid Metabolism, Small Molecule Biochemistry	metabolism	Metabolism of amino acids	0.00495					CPS1,SARDH	2
Cell Cycle, Cell Morphology, Cellular Assembly and Organization, Cellular Movement	elongation	Elongation of actin filaments	0.0051					ACTN4	1
Cancer, Endocrine System Disorders, Gastrointestinal Disease, Organismal Injury and Abnormalities	growth	Growth of pancreatic endocrine tumor	0.0051					CTSB	1
Inflammatory Disease, Ophthalmic Disease, Organismal Injury and Abnormalities	iridocyclitis	Iridocyclitis	0.0051					HSPD1	1
Amino Acid Metabolism, Small Molecule Biochemistry	metabolism	Metabolism of homocysteine	0.0051					CPS1	1
Organismal Injury and Abnormalities	ascites	Refractory ascites	0.0051					ALB	1
Cancer, Cellular Movement, Organismal Injury and Abnormalities, Tumor Morphology	invasion	Invasion of tumor cells	0.00516					CTSB,CTSZ	2
Endocrine System Disorders, Gastrointestinal Disease, Inflammatory Disease, Inflammatory Response, Organismal Injury and Abnormalities	inflammation	Inflammation of pancreas	0.00558					CTSB,ALB	2
Cell Death and Survival, Organismal Injury and Abnormalities, Renal and Urological Disease	apoptosis	Apoptosis of proximal tubule cells	0.00566					ALB	1
Endocrine System Disorders, Organismal Injury and Abnormalities, Reproductive System Disease	atresia	Atresia of ovarian follicle	0.00566					ALB	1
Cell Morphology, Skeletal and Muscular System Development and Function	morphology	Morphology of muscle cell lines	0.00566					CTSB	1
Neurological Disease, Organismal Injury and Abnormalities	reactive astrogliosis	Reactive astrogliosis	0.00566					CTSB	1
Organ Morphology, Organismal Development, Reproductive System Development and Function	size	Size of ovarian follicle	0.00566					ALB	1
Cell Death and Survival	apoptosis	Apoptosis of cholangiocarcinoma cell lines	0.00623					CTSB	1
Lipid Metabolism, Small Molecule Biochemistry	conversion	Conversion of arachidonic acid	0.00623					ALB	1
Cancer, Organismal Injury and Abnormalities	frequency	Frequency of malignant tumor	0.00623					CTSB	1
Cancer, Neurological Disease, Organismal Injury and Abnormalities	astrocytoma	Grade 3 astrocytoma	0.00623					ACTN4	1
Gastrointestinal Disease, Hepatic System Disease, Metabolic Disease, Neurological Disease, Organismal Injury and Abnormalities	hepatic encephalopathy	Hepatic encephalopathy	0.00623					ALB	1
Cancer, Organismal Injury and Abnormalities, Reproductive System Disease	carcinoma	Breast carcinoma	0.00641					CTSB,HSPD1,EIF4A1,CTSZ	4
Endocrine System Development and Function, Molecular Transport, Small Molecule Biochemistry	abnormal quantity	Abnormal quantity of thyroid hormone	0.00679					CTSB	1
Gastrointestinal Disease, Hepatic System Disease, Inflammatory Disease, Organismal Injury and Abnormalities	cholangitis	Cholangitis	0.00679					ALB	1
Organismal Injury and Abnormalities, Renal and Urological Disease	cortical renal glomerulopathies	Cortical renal glomerulopathies	0.00679					ACTN4	1
Lipid Metabolism, Molecular Transport, Small Molecule Biochemistry	transport	Transport of palmitic acid	0.00679					ALB	1
Cancer, Endocrine System Disorders, Organismal Injury and Abnormalities, Respiratory Disease	neuroendocrine lung cancer	Neuroendocrine lung cancer	0.00682					HSPD1,EIF4A1	2
Cancer, Organismal Injury and Abnormalities	metastatic solid tumor	Metastatic solid tumor	0.00691					CTSB,EIF4A1,CTSZ	3
Cardiovascular Disease	occlusion	Occlusion of blood vessel	0.00726					CPS1,HSPD1,ALB	3
Lipid Metabolism, Small Molecule Biochemistry	catabolism	Catabolism of triacylglycerol	0.00736					CPS1	1
Post-Translational Modification, Protein Degradation, Protein Synthesis	cleavage	Cleavage of glycoprotein	0.00736					CTSB	1
Cancer, Neurological Disease, Organismal Injury and Abnormalities	malignant glioma	Grade 4 malignant glioma	0.00736					ACTN4	1
Metabolic Disease, Neurological Disease, Organismal Injury and Abnormalities, Psychological Disorders	Alzheimer disease	Alzheimer disease	0.00748					CTSB,HSPD1,ALB	3
Cardiovascular Disease, Organismal Injury and Abnormalities	vaso-occlusion	Vaso-occlusion	0.00759					CPS1,HSPD1,ALB	3
Cell Death and Survival, Gastrointestinal Disease, Hepatic System Disease, Organismal Injury and Abnormalities	cell death	Cell death of liver cells	0.00786					CTSB,HSPD1	2
Nervous System Development and Function, Neurological Disease, Organ Morphology, Organismal Development, Organismal Injury and Abnormalities	abnormal morphology	Abnormal morphology of stratum pyramidale	0.00792					CTSB	1
Lipid Metabolism, Molecular Transport, Small Molecule Biochemistry	abnormal quantity	Abnormal quantity of bile salt	0.00792					EHHADH	1
Cell-To-Cell Signaling and Interaction	adhesion	Adhesion of squamous cell carcinoma cell lines	0.00792					CTSB	1
Developmental Disorder, Hereditary Disorder, Metabolic Disease, Organismal Injury and Abnormalities, Renal and Urological Disease	methylmalonic acidemia	Methylmalonic acidemia	0.00792					CPS1	1
Small Molecule Biochemistry	quantity	Quantity of ammonia in blood	0.00792					CPS1	1
Endocrine System Disorders, Organismal Injury and Abnormalities, Reproductive System Disease	spontaneous ovarian hyperstimulation syndrome	Spontaneous ovarian hyperstimulation syndrome	0.00792					ALB	1
Cancer, Cell Death and Survival, Organismal Injury and Abnormalities, Tumor Morphology	apoptosis	Apoptosis of cancer cells	0.00805					CTSB,ALB	2
Cell Death and Survival	apoptosis	Apoptosis of skin cell lines	0.00849					HSPD1	1
Cell Morphology, Nervous System Development and Function, Neurological Disease, Tissue Morphology	enlargement	Enlargement of axons	0.00849					CTSB	1
Cell Signaling	retinoic acid receptor signaling	Retinoic acid receptor signaling	0.00849					ACTN4	1
Cellular Movement, Hematological System Development and Function, Immune Cell Trafficking, Inflammatory Response	cell movement	Cell movement of phagocytes	0.00852					CTSB,ALB,CTSZ	3
Endocrine System Disorders, Organismal Injury and Abnormalities	cold thyroid nodule	Benign cold thyroid nodule	0.00905					CTSB	1
Cellular Assembly and Organization	binding	Binding of cytoskeleton	0.00905					ACTN4	1
Cell Death and Survival, Nervous System Development and Function, Tissue Morphology	loss	Loss of Purkinje cells	0.00905					CTSB	1
Metabolic Disease, Organismal Injury and Abnormalities, Renal and Urological Disease	microalbuminuria	Microalbuminuria	0.00905					ALB	1
Protein Synthesis	quantity	Quantity of LDH	0.00905					ALB	1
Cellular Movement	migration	Migration of tumor cells	0.00945					CTSB,ACTN4	2
Protein Degradation, Protein Synthesis	catabolism	Catabolism of protein	0.00946					CTSB,HSPD1,CTSZ	3
Carbohydrate Metabolism, Small Molecule Biochemistry	catabolism	Catabolism of proteoglycan	0.00961					CTSB	1
Cell Death and Survival	cell death	Cell death of acinar gland cells	0.00961					CTSB	1
Cancer, Neurological Disease, Organismal Injury and Abnormalities	astrocytoma	Grade 4 astrocytoma	0.00961					ACTN4	1
Cellular Assembly and Organization	quantity	Quantity of caveolae	0.00961					ALB	1
Cardiovascular Disease, Hematological Disease, Organismal Injury and Abnormalities	venous thromboembolism	Venous thromboembolism	0.00961					ALB	1
Post-Translational Modification, Protein Degradation, Protein Synthesis	hydrolysis	Hydrolysis of protein fragment	0.00972					CTSB,CTSZ	2
Cell Death and Survival, Skeletal and Muscular System Development and Function	cell viability	Cell viability of muscle cell lines	0.0102					CTSB	1
Neurological Disease, Organismal Injury and Abnormalities	damage	Damage of hippocampus	0.0102					CTSB	1
Cellular Development, Cellular Growth and Proliferation, Hematological System Development and Function, Lymphoid Tissue Structure and Development	expansion	Expansion of TREG cells	0.0102					HSPD1	1
Developmental Disorder	growth failure	Growth Failure	0.0106					CTSB,EHHADH,ACTN4	3
Hereditary Disorder, Organismal Injury and Abnormalities	autosomal recessive disease	Autosomal recessive disease	0.0107					CPS1,HSPD1,SLC25A20,ALB	4
Cellular Assembly and Organization	accumulation	Accumulation of lysosome	0.0107					CTSB	1
Cell Morphology, Cellular Movement, Hematological System Development and Function, Immune Cell Trafficking, Inflammatory Response	cell spreading	Cell spreading of neutrophils	0.0107					ALB	1
Gastrointestinal Disease, Hepatic System Disease, Organismal Injury and Abnormalities, Renal and Urological Disease	hepatorenal syndrome	Hepatorenal syndrome	0.0107					ALB	1
Protein Synthesis	metabolism	Metabolism of glycoprotein	0.0107					ERP44	1
Post-Translational Modification, Protein Folding	refolding	Refolding of protein	0.0107					HSPD1	1
Cardiovascular System Development and Function, Cell Morphology, Cell-To-Cell Signaling and Interaction, Cellular Assembly and Organization, Tissue Morphology	electrical resistance	Electrical resistance of endothelial cells	0.0113					ACTN4	1
Cancer, Endocrine System Disorders, Organismal Injury and Abnormalities	thyroid follicular adenoma	Thyroid follicular adenoma	0.0113					CTSB	1
Organismal Injury and Abnormalities, Renal and Urological Disease	failure	Failure of kidney	0.0118					ACTN4,ALB	2
Cellular Compromise, Hypersensitivity Response, Inflammatory Response	degranulation	Degranulation of BMMC cells	0.0119					ALB	1
Organ Morphology, Organismal Development, Organismal Injury and Abnormalities, Renal and Urological Disease, Renal and Urological System Development and Function	formation	Formation of cast in kidney	0.0119					ACTN4	1
Hematological Disease, Infectious Diseases	infection	Infection by Zaire ebolavirus	0.0119					CTSB	1
Organismal Injury and Abnormalities, Renal and Urological Disease	minimal change nephrotic syndrome	Minimal change nephrotic syndrome	0.0119					ACTN4	1
Gastrointestinal Disease, Hepatic System Disease, Organismal Injury and Abnormalities	injury	Injury of liver	0.0119					CTSB,ALB	2
Cell Death and Survival	cell death	Cell death of pro-B lymphocytes	0.0124					CTSB	1
Organismal Development	growth	Delay in growth of organism	0.0124					EHHADH	1
Endocrine System Disorders, Gastrointestinal Disease, Immunological Disease, Inflammatory Disease, Inflammatory Response, Organismal Injury and Abnormalities	autoimmune pancreatitis	Autoimmune pancreatitis	0.013					ALB	1
Cell Cycle, Gene Expression	binding	Binding of C/EBP binding site	0.013					ALB	1
Free Radical Scavenging	induction	Induction of reactive oxygen species	0.013					ALB	1
Cardiovascular Disease	hypertension	Hypertension	0.013					CPS1,ACOX2,ALB	3
Cancer, Organismal Injury and Abnormalities	tumorigenesis	Tumorigenesis of carcinoma	0.0132					CPS1,ERP44,SARDH,CTSB,HSPD1,EIF4A1,EHHADH,ACTN4,ALB,CTSZ	10
Reproductive System Development and Function	decidualization	Decidualization of uterus	0.0135					CTSB	1
Cellular Movement	invasion	Invasion of tumor cell lines	0.0137					CTSB,ACTN4,CTSZ	3
Cardiovascular Disease, Cardiovascular System Development and Function, Organ Morphology, Organismal Development, Organismal Injury and Abnormalities, Renal and Urological Disease, Renal and Urological System Development and Function, Tissue Morphology	abnormal morphology	Abnormal morphology of glomerular capillary	0.0141					ACTN4	1
Cell-To-Cell Signaling and Interaction, Hematological System Development and Function, Immune Cell Trafficking, Inflammatory Response	activation	Activation of PBMCs	0.0141					HSPD1	1
Cellular Growth and Proliferation	colony formation	Colony formation of leukemia cell lines	0.0141					CTSB	1
Amino Acid Metabolism, Molecular Transport, Small Molecule Biochemistry	quantity	Quantity of homocysteine	0.0141					CPS1	1
Cellular Movement	invasion	Invasion of bone cancer cell lines	0.0147					CTSB	1
Cancer, Organismal Injury and Abnormalities, Respiratory Disease	non-small cell lung cancer	Non-small cell lung cancer	0.0148					CPS1,HSPD1,EIF4A1,EHHADH	4
Lipid Metabolism, Molecular Transport, Small Molecule Biochemistry	concentration	Concentration of bile acid	0.0152					ALB	1
Cell Morphology, Organ Morphology, Organismal Development, Organismal Injury and Abnormalities, Renal and Urological Disease, Renal and Urological System Development and Function	effacement	Effacement of pedicels	0.0152					ACTN4	1
Gastrointestinal Disease, Inflammatory Response, Organismal Injury and Abnormalities	inflammation	Inflammation of salivary gland	0.0152					CTSB	1
Cell Signaling, Small Molecule Biochemistry	synthesis	Synthesis of nitric oxide	0.0155					HSPD1,ALB	2
Cellular Movement, Hematological System Development and Function, Immune Cell Trafficking, Inflammatory Response	migration	Migration of phagocytes	0.0162					ALB,CTSZ	2
Cardiovascular System Development and Function, Cell-To-Cell Signaling and Interaction	activation	Activation of vascular endothelial cells	0.0163					ALB	1
Cellular Development, Hematological System Development and Function, Lymphoid Tissue Structure and Development	maturation	Maturation of bone marrow-derived dendritic cells	0.0163					HSPD1	1
Infectious Diseases, Inflammatory Disease	systemic inflammatory response syndrome	Systemic inflammatory response syndrome	0.0163					ALB	1
Cell Morphology, Cellular Movement	cell spreading	Cell spreading	0.0166					ACTN4,ALB	2
Molecular Transport	export	Export of molecule	0.0169					SLC25A20,ALB	2
Cell-To-Cell Signaling and Interaction, Hematological System Development and Function, Immune Cell Trafficking, Inflammatory Response	adhesion	Adhesion of macrophages	0.0169					CTSZ	1
Cardiovascular System Development and Function, Cell Death and Survival, Skeletal and Muscular System Development and Function	cell viability	Cell viability of cardiomyocytes	0.0169					HSPD1	1
Cell-To-Cell Signaling and Interaction, Cellular Assembly and Organization, Skeletal and Muscular System Development and Function	fusion	Fusion of muscle cell lines	0.0169					CTSB	1
RNA Post-Transcriptional Modification	polyadenylation	Polyadenylation of mRNA	0.0169					ALB	1
Lipid Metabolism, Molecular Transport, Small Molecule Biochemistry	quantity	Quantity of ketone body	0.0169					ALB	1
Cancer, Cell Death and Survival, Organismal Injury and Abnormalities, Tumor Morphology	apoptosis	Apoptosis of melanoma cells	0.0175					CTSB	1
Gastrointestinal Disease, Hepatic System Disease, Metabolic Disease, Organismal Injury and Abnormalities	hepatic steatosis	Hepatic steatosis	0.0176					ACOX2,EHHADH	2
Cellular Movement	migration	Migration of tumor cell lines	0.018					CTSB,ACTN4,CTSZ	3
Cell-To-Cell Signaling and Interaction	adhesion	Adhesion of prostate cancer cell lines	0.018					CTSZ	1
Cancer, Organismal Injury and Abnormalities, Respiratory Disease	non-small cell lung carcinoma	Stage I metastatic non-small cell lung carcinoma	0.018					EIF4A1	1
Cell Death and Survival	cell death	Cell death of central nervous system cells	0.0181					HSPD1,ALB	2
Cell Morphology	morphology	Morphology of cellular protrusions	0.0182					CTSB,ACTN4	2
Cell Morphology, Organismal Injury and Abnormalities, Tissue Morphology	abnormal morphology	Abnormal morphology of basement membrane	0.0191					ACTN4	1
Reproductive System Development and Function	capacitation	Capacitation of sperm	0.0191					ALB	1
Free Radical Scavenging, Small Molecule Biochemistry	generation	Generation of hydrogen peroxide	0.0191					ALB	1
Lipid Metabolism, Small Molecule Biochemistry, Vitamin and Mineral Metabolism	synthesis	Synthesis of bile acid	0.0197					ACOX2	1
Cancer, Cell Death and Survival, Organismal Injury and Abnormalities, Tumor Morphology	apoptosis	Apoptosis of chronic lymphocytic leukemia cells	0.0203					ALB	1
Gastrointestinal Disease	gastroesophageal reflux	Gastroesophageal reflux	0.0203					CTSB	1
Immunological Disease, Inflammatory Disease, Inflammatory Response, Organismal Injury and Abnormalities, Renal and Urological Disease	IgA nephropathy	IgA nephropathy	0.0203					ACTN4	1
Cellular Development, Cellular Growth and Proliferation, Hematological System Development and Function, Lymphoid Tissue Structure and Development	proliferation	Proliferation of immune cells	0.0204					HSPD1,ALB,CTSZ	3
Cellular Movement, Hematological System Development and Function, Immune Cell Trafficking, Inflammatory Response	cell movement	Cell movement of neutrophils	0.0206					CTSB,ALB	2
Cell Death and Survival	apoptosis	Apoptosis of intestinal cell lines	0.0208					HSPD1	1
Cellular Movement, Hematological System Development and Function, Hypersensitivity Response, Immune Cell Trafficking	migration	Migration of eosinophils	0.0208					ALB	1
Cell Death and Survival	cell death	Cell death of astrocytes	0.0214					ALB	1
Lipid Metabolism, Nucleic Acid Metabolism, Small Molecule Biochemistry	metabolism	Metabolism of acyl-coenzyme A	0.0214					EHHADH	1
Cell Morphology, Inflammatory Response	morphology	Morphology of dendritic cells	0.0214					CTSZ	1
Cellular Function and Maintenance	pinocytosis	Pinocytosis	0.0214					ACTN4	1
Cellular Movement, Hematological Disease, Immunological Disease, Inflammatory Disease, Inflammatory Response, Organismal Injury and Abnormalities, Respiratory Disease	allergic pulmonary eosinophilia	Allergic pulmonary eosinophilia	0.0219					ALB	1
Neurological Disease, Skeletal and Muscular Disorders	hypotonia	Hypotonia	0.0219					EHHADH	1
Cancer, Gastrointestinal Disease, Organismal Injury and Abnormalities	tumorigenesis	Tumorigenesis of digestive organ tumor	0.0221					CPS1,ERP44,SARDH,CTSB,HSPD1,EIF4A1,EHHADH,ALB	8
Tissue Morphology	degradation	Degradation of extracellular matrix	0.0225					CTSB	1
Cellular Assembly and Organization	formation	Formation of actin bundles	0.0225					ACTN4	1
Cancer, Organismal Injury and Abnormalities	squamous-cell carcinoma	Malignant squamous-cell carcinoma	0.0225					ALB	1
Cellular Function and Maintenance, Hematological System Development and Function	function	Function of regulatory T lymphocytes	0.0236					HSPD1	1
Cell Death and Survival	cell viability	Cell viability of tumor cell lines	0.0238					EIF4A1,ACTN4,ALB	3
Infectious Diseases	dengue fever	Dengue fever	0.0241					ALB	1
Cellular Movement	migration	Migration of bone cancer cell lines	0.0241					ACTN4	1
Cardiovascular System Development and Function, Tissue Morphology	quantity	Quantity of endothelial cells	0.0241					CTSB	1
Cell Morphology	morphology	Morphology of cells	0.0245					CTSB,HSPD1,EHHADH,ACTN4,CTSZ	5
Organismal Development	growth	Growth of organism	0.0245					CTSB,EIF4A1,EHHADH	3
Cell Morphology, Cellular Assembly and Organization	abnormal morphology	Abnormal morphology of mitochondria	0.0247					EHHADH	1
Cellular Movement	invasion	Invasion of sarcoma cell lines	0.0247					CTSB	1
Endocrine System Disorders, Gastrointestinal Disease, Inflammatory Disease, Inflammatory Response, Organismal Injury and Abnormalities	insulitis	Insulitis	0.0253					CTSB	1
Free Radical Scavenging, Molecular Transport	quantity	Quantity of superoxide	0.0253					ALB	1
Cancer, Dermatological Diseases and Conditions, Organismal Injury and Abnormalities	papilloma	Benign papilloma	0.0258					ALB	1
Infectious Diseases, Organismal Injury and Abnormalities, Renal and Urological Disease	urinary tract infection	Urinary tract infection	0.0264					ALB	1
DNA Replication, Recombination, and Repair, Energy Production, Nucleic Acid Metabolism, Small Molecule Biochemistry	hydrolysis	Hydrolysis of ATP	0.0269					HSPD1	1
Cell Death and Survival, Cellular Compromise, Neurological Disease, Organismal Injury and Abnormalities, Tissue Morphology	neurodegeneration	Neurodegeneration of Purkinje cells	0.0269					CTSB	1
Cancer, Endocrine System Disorders, Organismal Injury and Abnormalities, Respiratory Disease	large cell lung carcinoma	Metastatic large cell lung carcinoma	0.0275					EIF4A1	1
Endocrine System Disorders, Gastrointestinal Disease, Hepatic System Disease, Metabolic Disease, Organismal Injury and Abnormalities	nonalcoholic fatty liver disease	Nonalcoholic fatty liver disease	0.0275					ACOX2	1
Cellular Development, Cellular Growth and Proliferation, Organ Development, Skeletal and Muscular System Development and Function, Tissue Development	proliferation	Proliferation of muscle cells	0.0279					CTSB,HSPD1	2
Molecular Transport, RNA Trafficking	export	Export of mRNA	0.028					ALB	1
Inflammatory Response	inflammation	Inflammation of body cavity	0.0284					CTSB,ACTN4,ALB	3
Dermatological Diseases and Conditions, Neurological Disease, Organismal Injury and Abnormalities	allodynia	Allodynia	0.0286					CTSB	1
Cell-To-Cell Signaling and Interaction, Nervous System Development and Function	activation	Activation of astrocytes	0.0291					ALB	1
Hematological System Development and Function, Hypersensitivity Response, Inflammatory Response, Tissue Morphology	quantity	Quantity of mast cells	0.0291					CTSB	1
Cancer, Organismal Injury and Abnormalities, Reproductive System Disease	breast adenocarcinoma	Breast adenocarcinoma	0.0297					HSPD1,EIF4A1	2
Cellular Development, Cellular Growth and Proliferation, Embryonic Development, Organ Development, Organismal Development, Skeletal and Muscular System Development and Function, Tissue Development	myogenesis	Myogenesis of myotube	0.0302					ACTN4	1
Organ Morphology, Tissue Morphology, Visual System Development and Function	quantity	Quantity of photoreceptors	0.0302					HSPD1	1
Cancer, Organismal Injury and Abnormalities, Respiratory Disease	lung adenocarcinoma	Lung adenocarcinoma	0.0302					HSPD1,EIF4A1,EHHADH	3
Developmental Disorder, Hereditary Disorder, Metabolic Disease, Organismal Injury and Abnormalities, Respiratory Disease	cystic fibrosis	Cystic Fibrosis	0.0308					ALB	1
Cell Death and Survival	cell death	Cell death of stomach cancer cell lines	0.0313					ALB	1
Cell-To-Cell Signaling and Interaction, Hematological System Development and Function, Immune Cell Trafficking, Inflammatory Response	activation	Activation of cytotoxic T cells	0.0319					HSPD1	1
Infectious Diseases	infection	Viral Infection	0.0322					CTSB,HSPD1,ALB,CTSZ	4
Infectious Diseases	infection	Infection by RNA virus	0.0325					CTSB,ALB,CTSZ	3
Gastrointestinal Disease, Inflammatory Response	inflammation	Inflammation of gastrointestinal tract	0.0326					CTSB,ALB	2
Molecular Transport, Small Molecule Biochemistry	quantity	Quantity of bilirubin	0.033					ALB	1
Cell Death and Survival	apoptosis	Apoptosis of fibrosarcoma cell lines	0.0335					CTSB	1
Cell Morphology, Cellular Movement, Connective Tissue Development and Function	cell spreading	Cell spreading of fibroblast cell lines	0.0335					ACTN4	1
Gastrointestinal Disease, Organismal Injury and Abnormalities	bleeding	Bleeding of gastrointestinal tract	0.0341					ALB	1
Cancer, Organismal Injury and Abnormalities, Respiratory Disease	metastatic lung adenocarcinoma	Metastatic lung adenocarcinoma	0.0341					EIF4A1	1
Cell Death and Survival	cell viability	Cell viability of pancreatic cancer cell lines	0.0346					ALB	1
Cellular Movement, Hematological System Development and Function, Immune Cell Trafficking	cellular infiltration	Cellular infiltration by leukocytes	0.0348					CTSB,HSPD1	2
Cellular Function and Maintenance, Small Molecule Biochemistry	homeostasis	Homeostasis of anion	0.0352					CPS1	1
Organ Morphology, Organismal Development, Organismal Injury and Abnormalities, Renal and Urological Disease, Renal and Urological System Development and Function	abnormal morphology	Abnormal morphology of dilated renal tubule	0.0357					ACTN4	1
Cellular Movement	invasion	Invasion of squamous cell carcinoma cell lines	0.0363					CTSB	1
Cardiovascular Disease, Cell Death and Survival, Organismal Injury and Abnormalities	myocardial necrosis	Myocardial necrosis	0.0368					ALB	1
Organismal Survival	organismal death	Organismal death	0.0369		0.776	bias		CPS1,CTSB,EIF4A1,EHHADH,ACTN4	5
Cellular Movement, Hematological System Development and Function, Immune Cell Trafficking	cell movement	Cell movement of lymphocytes	0.0369					HSPD1,ACTN4	2
Cellular Movement	migration	Migration of squamous cell carcinoma cell lines	0.0374					CTSB	1
Cellular Development, Cellular Growth and Proliferation, Hematological System Development and Function, Inflammatory Response, Lymphoid Tissue Structure and Development	proliferation	Proliferation of macrophages	0.0374					ALB	1
Organ Morphology, Organismal Development, Organismal Injury and Abnormalities, Renal and Urological Disease, Renal and Urological System Development and Function	abnormal morphology	Abnormal morphology of small kidney	0.0379					ACTN4	1
Cell Death and Survival, Cell Signaling	activation	Activation of caspase	0.0385					HSPD1	1
Neurological Disease, Organismal Injury and Abnormalities	brain atrophy	Brain atrophy	0.0385					CTSB	1
Cell Death and Survival, Hematological System Development and Function	cell viability	Cell viability of B-lymphocyte derived cell lines	0.0385					ACTN4	1
Cell Death and Survival	cell viability	Cell viability of neuroblastoma cell lines	0.039					ALB	1
Cell Death and Survival	cell death	Cell death	0.0392		-1.432		-1.662	CTSB,HSPD1,ACOX2,ACTN4,ALB,CTSZ	6
Infectious Diseases	infection	Bacterial Infections	0.0399					CTSB,ALB	2
Cell Death and Survival	cell death	Cell death of fibroblast cell lines	0.0399					CTSB,HSPD1	2
Endocrine System Disorders, Gastrointestinal Disease, Immunological Disease, Metabolic Disease, Organismal Injury and Abnormalities	insulin-dependent diabetes mellitus	Insulin-dependent diabetes mellitus	0.0423					CTSB,ALB	2
Infectious Diseases	entrance	Entrance of virus	0.0423					CTSB	1
Infectious Diseases	severe sepsis	Severe sepsis	0.0423					ALB	1
Inflammatory Response	inflammation	Inflammation of absolute anatomical region	0.043					CTSB,ACTN4,ALB	3
Cardiovascular Disease, Organismal Injury and Abnormalities	peripheral vascular disease	Peripheral vascular disease	0.0437					CTSB,ALB	2
Cancer, Organismal Injury and Abnormalities	breast or colorectal cancer	Breast or colorectal cancer	0.0445					ERP44,CTSB,HSPD1,ACOX2,EIF4A1,EHHADH,ALB,CTSZ	8
Cancer, Organismal Injury and Abnormalities, Reproductive System Disease	uterine carcinoma	Uterine carcinoma	0.0461					CPS1,CTSB,HSPD1,ACTN4,ALB	5
Cellular Compromise, Cellular Function and Maintenance	endoplasmic reticulum stress response	Endoplasmic reticulum stress response of cells	0.0467					CTSB	1
Behavior, Digestive System Development and Function	suckling	Suckling	0.0467					EHHADH	1
Cell Death and Survival	apoptosis	Apoptosis	0.047		-0.915		-1.151	CTSB,HSPD1,ACTN4,ALB,CTSZ	5
Lipid Metabolism, Molecular Transport, Small Molecule Biochemistry	quantity	Quantity of steroid	0.0479					EHHADH,ALB	2
Cancer, Organismal Injury and Abnormalities, Tumor Morphology	regression	Regression of tumor	0.0483					CTSB	1
Cellular Function and Maintenance	function	Function of leukocytes	0.0485					HSPD1,CTSZ	2
Cardiovascular System Development and Function	development	Development of vasculature	0.0486					CTSB,HSPD1,ACTN4	3
Cardiovascular Disease, Organismal Injury and Abnormalities	ischemia	Ischemia of heart	0.0488					ALB	1
Cancer, Organismal Injury and Abnormalities, Reproductive System Disease	metastasis	Metastasis of breast cancer cell lines	0.0488					CTSB	1
Connective Tissue Disorders, Inflammatory Disease, Inflammatory Response, Organismal Injury and Abnormalities, Skeletal and Muscular Disorders	spondylarthritis	Spondylarthritis	0.0488					HSPD1	1
Cellular Movement, Hair and Skin Development and Function	migration	Migration of keratinocytes	0.0494					ACTN4	1
Cellular Movement	migration	Migration of sarcoma cell lines	0.0494					ACTN4	1
Cell Death and Survival	cell viability	Cell viability of lymphoma cell lines	0.0499					ACTN4	1

## Sheet: IPA causal networks
Causal Networks for C57BL6 vs ab-SREBP-1a
Master Regulator	Molecule Type	Expr Fold Change	Depth	Predicted Activation State	Notes	Activation z-score	p-value of overlap	Network bias-corrected p-value	Participating regulators	Target molecules in dataset	Causal network	Target-connected regulators	Relationships Between Master Regulators(Increases/Downstream)	Relationships Between Master Regulators(Decreases/Downstream)	Relationships Between Master Regulators(Affects/Downstream)	Relationships Between Master Regulators(Increases/Upstream)	Relationships Between Master Regulators(Decreases/Upstream)	Relationships Between Master Regulators(Affects/Upstream)	Relationships Between Master Regulators(Increases/Both)	Relationships Between Master Regulators(Decreases/Both)	Relationships Between Master Regulators(Affects/Both)
DSP	other		3			-1.667	1.23e-08	0.0002	DSP,HNF4A,LEF1,MYC	ACOX2,ACTN4,ALB,CTSB,CTSZ,EIF4A1,HSPD1,SARDH,SLC25A20	9 (4)	2	MYC,PRKCA			HNF4A
mediator	complex		2	Inhibited		-2.449	4.45e-08	0.0001	HNF4A,MED1,mediator	ACOX2,ALB,CTSB,CTSZ,EHHADH,SLC25A20	6 (3)	2				HNF4A
FBXO32	enzyme		2		biased	-1.134	3.95e-07	0.0005	FBXO32,MYC	ACTN4,ALB,CTSB,EIF4A1,ERP44,HSPD1,SARDH	7 (2)	2				BCL2L11,MSX2,MYCN
FBXW7	transcription regulator		2			-0.707	4e-07	0.0005	CEBPA,FBXW7,JUN,MYC,PPARGC1A,PSEN1	ACTN4,CPS1,CTSB,CTSZ,EIF4A1,HSPD1,SARDH,SLC25A20	8 (6)	5					MYC
HNF4A	transcription regulator		1	Inhibited		-2.236	5.49e-07	0.0002	HNF4A	ACOX2,ALB,CTSB,CTSZ,SLC25A20	5 (1)	1	DSP,mediator			Alpha 1 antitrypsin,APOE,PCK1	ADGRB1,FMO3,HIF1A,MSX2,MYC,PROM1,UCP2
TXNIP	other		2			1.414	9.62e-07	0.0014	PPARA,PPARG,TP53,TXNIP	ACTN4,ALB,CPS1,CTSB,EHHADH,HSPD1,SARDH,SLC25A20	8 (4)	3					G0S2,PPARA
ACTL6A	other		2		biased	1.134	9.83e-07	0.0005	ACTL6A,MYC,SMARCA4	ACTN4,ALB,CPS1,CTSB,EIF4A1,HSPD1,SARDH	7 (3)	2				MYC	BBC3,BCL2L11
PRKAR2A	kinase		3			-1.667	1.1e-06	0.0013	Creb,IKBKB,NFKBIB,Pka catalytic subunit,PPARA,PPARD,PPARG,PRKAR2A,RET,TP53	ACTN4,ALB,CPS1,CTSB,CTSZ,EHHADH,HSPD1,SARDH,SLC25A20	9 (10)	7
SLC39A4	transporter		3			-1.667	1.25e-06	0.0012	CEBPA,CHUK,Creb,JUN,PPARG,SLC39A4,STAT3,TP53	ACTN4,ALB,CPS1,CTSB,CTSZ,EHHADH,EIF4A1,HSPD1,SLC25A20	9 (8)	6
ROR1	kinase		3		biased	-0.632	1.99e-06	0.0009	CHUK,ERBB2,ESR1,IGF1R,IKBKB,JUN,MYC,NFKBIA,PKD1,Rac,RET,ROR1,SRC	ACOX2,ACTN4,ALB,CPS1,CTSB,CTSZ,EIF4A1,HSPD1,SARDH,SLC25A20	10 (13)	11
MYC	transcription regulator		1		biased	0.816	2.49e-06	0.0006	MYC	ACTN4,ALB,CTSB,EIF4A1,HSPD1,SARDH	6 (1)	1	ACTL6A,CHUK,INSR,NGF,PRKCA	FBXW7,G0S2,HNF4A,IFRD1,MXD1,STK11		DSP,MSX2,PIAS4,PROM1,RHOA,RPL7A,SUMO1,TRAP1,UBA2,Ubiquitin	BBC3,ELANE,Mir122a,b,MYCN
PRKCA	kinase		2			-0.333	4.39e-06	0.0028	CHUK,HSF1,IKBKB,INSR,JUN,NFKBIA,PPARA,PRKCA,TP53	ACTN4,ALB,CPS1,CTSB,CTSZ,EHHADH,EIF4A1,HSPD1,SARDH	9 (9)	9				CHUK,DSP,MYC,PPARA	INSR
Smad2/3	group		2			1.342	4.55e-06	0.0009	PPARA,Smad2/3,SMAD3	ALB,CPS1,EHHADH,SARDH,SLC25A20	5 (3)	2	HIF1A			MXD1	PPARA
G0S2	other		3			0.816	5.07e-06	0.0026	G0S2,Pkc(s),PNPLA2,PPARA,PPARG	CPS1,CTSB,EHHADH,HSPD1,SARDH,SLC25A20	6 (5)	4	PPARA	TXNIP			MYC
AIP	transcription regulator		2			1.342	6.36e-06	0.0008	AHR,AIP,PPARA	ALB,CPS1,EHHADH,SARDH,SLC25A20	5 (3)	2
RND1	enzyme		3			0.707	6.99e-06	0.0037	ARHGAP1,Cdc42,CHUK,ERBB2,ERK1/2,HRAS,MAPK1,PLXNB1,PPARG,PRKCA,RHOA,RND1,TP53	ACTN4,ALB,CPS1,CTSB,CTSZ,EHHADH,HSPD1,SLC25A20	8 (13)	9					RHOA
CDC42	enzyme		2			-0.707	7.34e-06	0.0063	CDC42,Cdc42,ERK1/2,JUN,MAPK1,PAK4,PPARG,PRKCA,TP53	ACTN4,ALB,CTSB,CTSZ,EHHADH,EIF4A1,HSPD1,SLC25A20	8 (9)	8	HBP1,NGF,NTN1,STK11	MYCN		BCL2L11,Cdc42,PAK4,RALA,RHOA
LDL	complex		2		biased	-1	9.95e-06	0.0048	APOE,CEBPB,IGF1R,JUN,LDL,NFKBIA,PPARA,TP53	ACTN4,ALB,CPS1,CTSZ,EHHADH,EIF4A1,HSPD1,SARDH,SLC25A20	9 (8)	7				PPARA,RHOA	SMPD1
KRIT1	other		3			0.707	1.1e-05	0.0051	Cdc42,CHUK,Creb,ERK1/2,HRAS,JUN,KRIT1,MAPK1,PPARG,PRKCA,Ras homolog,RHOA,TP53	ACTN4,ALB,CTSB,CTSZ,EHHADH,EIF4A1,HSPD1,SLC25A20	8 (13)	10					RHOA
PPP5C	phosphatase		2			-1.134	1.11e-05	0.0058	JUN,NR3C1,PPARG,PPP5C,TP53	ACTN4,ALB,CPS1,EHHADH,EIF4A1,HSPD1,SLC25A20	7 (5)	4
MSX2	transcription regulator		3			-0.333	1.25e-05	0.0064	Alp,CEBPB,CEBPD,INSR,JUN,MSX2,NFKBIA,PPARA,PPARG,PRL,TP53,XBP1	ACTN4,ALB,CTSZ,EHHADH,EIF4A1,ERP44,HSPD1,SARDH,SLC25A20	9 (12)	9	FBXO32,MYC,MYCN	HNF4A,IFRD1
HINT1	enzyme		3			-1.414	1.34e-05	0.0048	CHUK,ERBB2,G protein,HINT1,IKBKB,INSR,JUN,MAP2K1,STK11	ALB,CPS1,CTSB,CTSZ,EIF4A1,HSPD1,SARDH,SLC25A20	8 (9)	7	NGF
RPL7A	other		3			-1.633	1.43e-05	0.0058	FOS,JUN,PPARA,Rar,RPL7A,thyroid hormone receptor	CPS1,CTSB,EHHADH,EIF4A1,SARDH,SLC25A20	6 (6)	4	MYC				thyroid hormone receptor
Ubiquitin	group		2			-1.134	2.29e-05	0.0109	PPARA,SMAD3,TP53,Ubiquitin	ACTN4,ALB,CTSB,EHHADH,HSPD1,SARDH,SLC25A20	7 (4)	4	MYC,MYCN,UBA2			BCL2L11	PPARA
PPARA	ligand-dependent nuclear receptor		1			-1	2.49e-05	0.0019	PPARA	CPS1,EHHADH,SARDH,SLC25A20	4 (1)	1	FMO3,IKBKG,INSR,LDL,PPP3R1,PRKCA,TFAM	RHOA,Smad2/3,thyroid hormone receptor,TXNIP,Ubiquitin		APOE,CTSE,G0S2,UCP2	PCK1,PRDX6
HIF3A	transcription regulator		3			0	2.49e-05	0.0139	CEBPA,CHUK,HIF1A,HIF3A,JUN,PPARG,PTEN,STAT3,TP53	ACTN4,ALB,CPS1,CTSZ,EHHADH,EIF4A1,HSPD1,SLC25A20	8 (9)	6					PLAUR
CA3	enzyme		3			-1.667	2.65e-05	0.0042	CA3,CHUK,ERBB2,ESR1,Focal adhesion kinase,IGF1R,IKBKB,JUN,NFKBIA,PKD1,RET,SRC,TP53	ACOX2,ACTN4,ALB,CPS1,CTSB,CTSZ,EIF4A1,HSPD1,SLC25A20	9 (13)	11		CLCN5,LRP2
TCF7	transcription regulator		3		biased	0.378	2.81e-05	0.0169	CEBPA,GATA3,IFNG,IL10,PPARG,SREBF1,TCF7	ALB,CPS1,CTSB,CTSZ,EHHADH,HSPD1,SLC25A20	7 (7)	5
ARHGEF1/12	group		3			-0.378	2.86e-05	0.0064	ARHGEF1,ARHGEF1/12,Cdc42,CHUK,JUN,PPARG,RHOA,TP53	ACTN4,ALB,CTSZ,EHHADH,EIF4A1,HSPD1,SLC25A20	7 (8)	5				RHOA
SV2C	other		3			-1.667	3.63e-05	0.005	Cdc42,CHUK,ERBB2,ESR1,IGF1R,IKBKB,JUN,NFKBIA,PKD1,RAC1,RET,SRC,SV2C,TP53	ACOX2,ACTN4,ALB,CPS1,CTSB,CTSZ,EIF4A1,HSPD1,SLC25A20	9 (14)	12
RIN1	other		3			0	3.88e-05	0.0119	BCR,Cdc42,CHUK,FOXO1,HRAS,IKBKB,INSR,JUN,PPARG,RIN1,SMAD3,TP53,YWHAE	ACTN4,ALB,CTSB,CTSZ,EHHADH,EIF4A1,HSPD1,SLC25A20	8 (13)	10
CEACAM6	other		3			-1	4.96e-05	0.0032	CASP3,Cdc42,CEACAM6,CHUK,ERBB2,ESR1,IGF1R,IKBKB,JUN,NFKBIA,PKD1,PTEN,PTK2,RET,SRC,TP53	ACOX2,ACTN4,CPS1,CTSB,CTSZ,EHHADH,EIF4A1,HSPD1,SLC25A20	9 (16)	13
Ctbp	group		2			0	5.02e-05	0.0094	CEBPA,Ctbp,NRIP1,TP53	ACTN4,ALB,CPS1,CTSB,HSPD1,SLC25A20	6 (4)	3				PLAUR
ADGRB1	G-protein coupled receptor		3			-0.707	5.41e-05	0.0112	ADGRB1,Cdc42,CHUK,ERK1/2,ESR1,HRAS,JUN,MAPK1,PAK4,PPARG,PRKCA,RAC1,RHOA,TP53	ACTN4,ALB,CTSB,CTSZ,EHHADH,EIF4A1,HSPD1,SLC25A20	8 (14)	11		HNF4A		RHOA
UNC5A	transmembrane receptor		3			-0.707	5.41e-05	0.0112	Cdc42,CHUK,ERK1/2,ESR1,HRAS,JUN,MAPK1,PAK4,PPARG,PRKCA,RAC1,RHOA,TP53,UNC5A	ACTN4,ALB,CTSB,CTSZ,EHHADH,EIF4A1,HSPD1,SLC25A20	8 (14)	11				RHOA
SDC3	other		3			-1	5.5e-05	0.004	Cdc42,CHUK,ERBB2,ESR1,IGF1R,IKBKB,JUN,NFKBIA,PKD1,PTEN,PTK2,RET,SDC3,SRC,TP53	ACOX2,ACTN4,CPS1,CTSB,CTSZ,EHHADH,EIF4A1,HSPD1,SLC25A20	9 (15)	13
PLEKHG6	other		3			-0.707	5.81e-05	0.0116	Cdc42,CHUK,ERK1/2,ESR1,HRAS,JUN,MAPK1,PAK4,PLEKHG6,PPARG,PRKCA,RAC1,RHOA,TP53	ACTN4,ALB,CTSB,CTSZ,EHHADH,EIF4A1,HSPD1,SLC25A20	8 (14)	11				RHOA
HIF1A	transcription regulator		2			-0.378	5.83e-05	0.0255	CDKN1A,ERK1/2,HIF1A,JUN,PPARG,PTEN,TP53,VEGFA	ACTN4,ALB,CTSB,EHHADH,EIF4A1,HSPD1,SLC25A20	7 (8)	7		HNF4A,STK11,TFEB		APOE,BID,PLAUR,PROM1,Smad2/3,SUMO1	TFAM
myosin-light-chain kinase	group		3			-0.707	6.66e-05	0.0112	Cdc42,CHUK,Creb,ERK1/2,ESR1,HRAS,ITPR1,JUN,MAPK1,MYLK,myosin-light-chain kinase,PAK4,PPARG,PRKCA,RAC1,RHOA,SRC,TP53	ACTN4,ALB,CTSB,CTSZ,EHHADH,EIF4A1,HSPD1,SLC25A20	8 (18)	13		STK11		RHOA
NR3C2	ligand-dependent nuclear receptor		3			0.707	6.95e-05	0.0172	CASP3,Creb,JUN,MED1,NFKBIA,NR3C1,NR3C2,PPARG,PTEN,RELA,RXRA,TP53	ACTN4,CPS1,CTSB,CTSZ,EHHADH,EIF4A1,HSPD1,SLC25A20	8 (12)	9
Proinsulin	group		2		biased	0	8.12e-05	0.0052	Ins1,INSR,Proinsulin	ALB,EHHADH,HSPD1,SLC25A20	4 (3)	2				INSR
RHOA	enzyme		2			-0.378	9.16e-05	0.0291	Cdc42,CHUK,ERK1/2,HRAS,MAPK1,PPARG,PRKCA,RHOA,TP53	ACTN4,ALB,CTSB,CTSZ,EHHADH,HSPD1,SLC25A20	7 (9)	8	ADGRB1,ARHGEF1/12,CDC42,LDL,MYC,myosin-light-chain kinase,NTN1,PLEKHG6,SLC9A3R1,STK11,UNC5A	KRIT1,NGF,RND1		Cdc42,CHUK	PPARA
NGF	growth factor		2			-0.707	0.000112	0.0169	APP,Cdc42,ERBB2,INSR,JUN,NFKBIA,NGF,PPARG,RET,TP53	ACTN4,ALB,CPS1,CTSZ,EHHADH,EIF4A1,HSPD1,SLC25A20	8 (10)	9	CHUK,IKBKG			CDC42,Cdc42,HINT1,INSR,MYC,PLAUR,SYN1	BBC3,BCL2L11,MYCN,RHOA,SMPD1
FBXL2	enzyme		3			0.707	0.000114	0.0203	APP,CCND3,CEBPA,FBXL2,IKBKB,INSR,JUN,NFKBIA,PPARG,TP53	ACTN4,ALB,CPS1,CTSB,CTSZ,EHHADH,EIF4A1,HSPD1	8 (10)	8
PROM1	other		3			-1	0.000119	0.0033	Akt,Cdc42,CHUK,ERBB2,ESR1,IGF1R,IKBKB,JUN,KLF11,NFKBIA,PI3K (family),PKD1,PPARGC1A,PROM1,PTK2,RET,SRC,SRC (family),STK11,TP53	ACOX2,ACTN4,CPS1,CTSB,CTSZ,EIF4A1,HSPD1,SARDH,SLC25A20	9 (20)	15	HIF1A,MYC	HNF4A
STK11	kinase		2			1.134	0.00012	0.0323	IGF1R,INSR,PTEN,RET,STK11,TP53	ACTN4,ALB,CTSB,EHHADH,HSPD1,SARDH,SLC25A20	7 (6)	6				CDC42,RHOA	HIF1A,INSR,MYC,myosin-light-chain kinase
USP7	peptidase		2		biased	0	0.00012	0.0246	PPARG,TP53,USP7	ACTN4,ALB,CTSB,EHHADH,HSPD1,SLC25A20	6 (3)	2
Cdc42	enzyme		1			-1.414	0.000144	0.0029	Cdc42	CTSB,CTSZ	2 (1)	1	CDC42,NGF,RHOA
PLK3	kinase		2			0.816	0.000145	0.0233	JUN,PLK3,PTEN,SNCA,TP53	ACTN4,ALB,CTSB,EHHADH,EIF4A1,HSPD1	6 (5)	4
BCL2L11	other		3			-1.134	0.000154	0.0171	BAX,BCL2L11,CASP3,CEBPA,ESR1,JUN,PTEN,XBP1	ALB,CPS1,CTSB,EHHADH,EIF4A1,ERP44,HSPD1	7 (8)	6	CDC42,FBXO32,Ubiquitin	ACTL6A,NGF
BBC3	other		3			-1.134	0.000156	0.0161	BAX,BBC3,CASP3,CEBPA,ESR1,JUN,PTEN,XBP1	ALB,CPS1,CTSB,EHHADH,EIF4A1,ERP44,HSPD1	7 (8)	6		ACTL6A,IKBKG,MYC,NGF,UBR5
UCP2	transporter		2		biased	1.342	0.000168	0.034	ERK1/2,FOXO1,IKBKB,INSR,UCP2	ALB,CTSB,CTSZ,HSPD1,SLC25A20	5 (5)	4	PPARA	HNF4A
Scf skp2	complex		3			0.378	0.000203	0.0281	CDC34,CDKN1B,CUL1,E2F1,FOXO1,HSF1,JUN,NFKBIA,NR3C1,Scf skp2,SKP2,SMAD3,TP53	ACTN4,ALB,CPS1,CTSB,CTSZ,EIF4A1,HSPD1	7 (13)	8
UBR5	enzyme		2			-1.342	0.000228	0.0179	PCK1,TP53,UBR5	ACTN4,ALB,CTSB,EHHADH,HSPD1	5 (3)	2					BBC3,PCK1
KLF15	transcription regulator		1		biased	-1.414	0.000237	0.0032	KLF15	EHHADH,SLC25A20	2 (1)	1
PPP1R8	phosphatase		3			-1.89	0.000249	0.0369	CEBPA,JUN,NFKBIA,PPARG,Ppp1cc,PPP1R8,PTEN,RB1,TP53	ACTN4,CPS1,CTSZ,EHHADH,EIF4A1,HSPD1,SLC25A20	7 (9)	6
PPP3R1	phosphatase		3			0.378	0.000253	0.0285	APP,Calcineurin protein(s),CHUK,IKBKB,IKBKG,JUN,MAP3K7,Map3k7,NFKBIA,PPP3R1,PRKAA1,PRKAA2,SMAD3,SREBF1,STK11,TAB1,TP53	ACTN4,ALB,CTSZ,EHHADH,EIF4A1,HSPD1,SARDH	7 (17)	12				LRP2,PPARA	SYN1
MYCN	transcription regulator		1			0.577	0.000321	0.0039	MYCN	ACTN4,EIF4A1,HSPD1	3 (1)	1	FBXO32	HBP1,MYC,NGF,TRPC4AP		BID,MSX2,Ubiquitin	CDC42
KDM2B	enzyme		3			-1.134	0.000323	0.0433	CEBPA,FOS,JUN,KDM2B,PPARG,PTEN,RB1,TP53	ACTN4,CPS1,CTSB,EHHADH,EIF4A1,HSPD1,SLC25A20	7 (8)	6
COPS2	other		2			0.447	0.000361	0.033	COPS2,JUN,TP53	ACTN4,ALB,CTSB,EIF4A1,HSPD1	5 (3)	2
SYN1	transporter		3			-1.414	0.000399	0.0263	APP,CHUK,ERBB2,ESR1,IGF1R,IKBKB,JUN,NFKBIA,PKD1,RET,SRC,SRC (family),SYN1	ACOX2,ALB,CPS1,CTSB,CTSZ,EIF4A1,HSPD1,SLC25A20	8 (13)	11	NGF	IFRD1,PPP3R1
PDCD4	other		2			-0.447	0.000473	0.0398	JUN,PDCD4,TP53	ACTN4,ALB,CTSB,EIF4A1,HSPD1	5 (3)	2					PLAUR
Mir122a,b	group		2			1.342	0.000482	0.0405	IGF1R,Mir122a,b,TP53	ACTN4,ALB,CTSB,HSPD1,SLC25A20	5 (3)	2		MYC
NOP53	other		2			-0.447	0.000503	0.0339	NOP53,PTEN,TP53	ACTN4,ALB,CTSB,EHHADH,HSPD1	5 (3)	2
RALA	enzyme		2			-1.342	0.000503	0.0459	JUN,RALA,SRC,TP53	ACTN4,ALB,CTSB,EIF4A1,HSPD1	5 (4)	3	CDC42
CDC42BPB	kinase		1		biased	-1	0.000566	0.0048	CDC42BPB	CTSB	1 (1)	1
UBA2	enzyme		1		biased	1	0.000566	0.0029	UBA2	ALB	1 (1)	1	MYC			SUMO1,Ubiquitin
YWHAE	other		2			-1	0.000626	0.0327	ERK1/2,FOXO1,INSR,YWHAE	ALB,CTSB,HSPD1,SLC25A20	4 (4)	3				INSR
G-Actin	group		3		biased	1.342	0.000823	0.0491	ACTB,G-Actin,RNA polymerase II,SMARCA4,TP53	ACTN4,ALB,CPS1,CTSB,HSPD1	5 (5)	2
CSF	group		3			-1.134	0.0011	0.032	CSF,CSF1,CSF1R,CSF2,CSF3,ERBB2,IGF1R,INSR,JUN,PTEN,PTPN6,TNF,TP53	ACTN4,CPS1,CTSZ,EHHADH,EIF4A1,HSPD1,SLC25A20	7 (13)	8
Alpha 1 antitrypsin	group		1		biased	1	0.00113	0.0048	Alpha 1 antitrypsin	CTSB	1 (1)	1	HNF4A				ELANE
TXNDC5	enzyme		1		biased	-1	0.00113	0.0048	TXNDC5	CTSB	1 (1)	1
RPA1	other		3			0.447	0.00144	0.0374	ATM,ATR,HSF1,IGF1R,IKBKB,IKBKG,JUN,NFKBIA,RPA1,STK11	CTSZ,EIF4A1,HSPD1,SARDH,SLC25A20	5 (10)	7
Cebp	complex		1			-1	0.0017	0.0058	Cebp	ALB	1 (1)	1
GIMAP1-GIMAP5	other		1		biased	-1	0.0017	0.0059	GIMAP1-GIMAP5	HSPD1	1 (1)	1
UPP1	enzyme		1			1	0.0017	0.0104	UPP1	EHHADH	1 (1)	1
PRDX6	enzyme		3			-0.378	0.0017	0.041	Akt,CYBB,ESR1,JUN,KLF11,NR3C1,PLA2,PPARGC1A,PRDX6,STK11,TP53,XBP1	ACTN4,CPS1,EIF4A1,ERP44,HSPD1,SARDH,SLC25A20	7 (12)	8	MAT1A	PPARA
APOE	transporter		1		biased	0	0.00195	0.0136	APOE	CTSB,HSPD1	2 (1)	1	HIF1A,HNF4A,PPARA				INSR
IKBKG	kinase		1		biased	-1.414	0.00208	0.0244	IKBKG	CTSB,CTSZ	2 (1)	1				NGF,PPARA	BBC3
G0S2	other		1		biased	-1	0.00226	0.0046	G0S2	HSPD1	1 (1)	1	PPARA	TXNIP			MYC
PAK4	kinase		1		biased	-1	0.00226	0.0106	PAK4	CTSB	1 (1)	1	CDC42
DCX	other		1		biased	-1	0.00282	0.0128	DCX	ACTN4	1 (1)	1
MYCL	transcription regulator		1		biased	1	0.00282	0.0098	MYCL	HSPD1	1 (1)	1
INSR	kinase		1		biased	0	0.00289	0.0247	INSR	HSPD1,SLC25A20	2 (1)	1	NGF,PDGF (family),Proinsulin,YWHAE	APOE,PRKCA,STK11		MYC,PPARA,TFAM
NR1D1	ligand-dependent nuclear receptor		2		biased	1.414	0.00301	0.0282	NR1D1,PRKAA2	ALB,EHHADH	2 (2)	2
STK11	kinase		1			0	0.0039	0.016	STK11	ALB,SARDH	2 (1)	1				CDC42,RHOA	HIF1A,INSR,MYC,myosin-light-chain kinase
CTSE	peptidase		1		biased	-1	0.00395	0.0088	CTSE	CTSB	1 (1)	1	PPARA
LRP2	transporter		1			-1	0.00395	0.0201	LRP2	CTSB	1 (1)	1	CLCN5,PPP3R1				CA3
TRPC4AP	transporter		1		biased	-1	0.00395	0.009	TRPC4AP	HSPD1	1 (1)	1					MYCN
HBP1	transcription regulator		1		biased	1	0.00452	0.0116	HBP1	CTSB	1 (1)	1				CDC42	MYCN
thyroid hormone receptor	group		1			1	0.00452	0.0187	thyroid hormone receptor	EHHADH	1 (1)	1		RPL7A			PPARA
CHUK	kinase		1		biased	-1.414	0.00466	0.0434	CHUK	CTSB,CTSZ	2 (1)	1	PRKCA,RHOA			MYC,NGF
MXD1	transcription regulator		1		biased	1	0.00508	0.0183	MXD1	EIF4A1	1 (1)	1	Smad2/3				MYC
PDGF (family)	group		1		biased	1	0.00508	0.0227	PDGF (family)	HSPD1	1 (1)	1				INSR
PCK1	kinase		1		biased	1	0.00564	0.0254	PCK1	EHHADH	1 (1)	1	HNF4A	PPARA,UBR5
PIAS4	transcription regulator		1		biased	1	0.00733	0.0243	PIAS4	ALB	1 (1)	1	MYC
SMPD1	enzyme		1		biased	1	0.00733	0.0228	SMPD1	CTSB	1 (1)	1		LDL,NGF			MAT1A
CLCN5	ion channel		1		biased	-1	0.00789	0.016	CLCN5	CTSB	1 (1)	1				LRP2	CA3
HELLS	enzyme		1		biased	1	0.00789	0.0183	HELLS	HSPD1	1 (1)	1
NR1D1	ligand-dependent nuclear receptor		1			1	0.00845	0.0405	NR1D1	EHHADH	1 (1)	1
SLC9A3R1	other		1		biased	1	0.00901	0.0231	SLC9A3R1	ACTN4	1 (1)	1				RHOA
SUMO1	enzyme		1			1	0.00957	0.0426	SUMO1	ALB	1 (1)	1	HIF1A,MYC,UBA2
BID	other		1		biased	-1	0.0101	0.0426	BID	CTSB	1 (1)	1	HIF1A,MYCN
FMO3	enzyme		1		biased	-1	0.0101	0.0343	FMO3	EHHADH	1 (1)	1		HNF4A		PPARA
NTN1	other		1		biased	-1	0.0101	0.0239	NTN1	CTSB	1 (1)	1				CDC42,RHOA
OSMR	transmembrane receptor		1		biased	-1	0.0101	0.0256	OSMR	ALB	1 (1)	1
MAT1A	enzyme		1			1	0.0113	0.0462	MAT1A	ALB	1 (1)	1		SMPD1		PRDX6
TFAM	transcription regulator		1		biased	-1	0.0113	0.0437	TFAM	SLC25A20	1 (1)	1	INSR	HIF1A,LONP1		PPARA
SEMA7A	transmembrane receptor		1		biased	-1	0.0129	0.0351	SEMA7A	CTSB	1 (1)	1
Ubiquitin	group		1		biased	-1	0.0129	0.0368	Ubiquitin	HSPD1	1 (1)	1	MYC,MYCN,UBA2			BCL2L11	PPARA
ELANE	peptidase		1		biased	-1	0.0174	0.0491	ELANE	CTSB	1 (1)	1		Alpha 1 antitrypsin,MYC
IFRD1	other		1		biased	1	0.0174	0.0497	IFRD1	CTSZ	1 (1)	1					MSX2,MYC,SYN1
LONP1	peptidase		1		biased	-1	0.0174	0.041	LONP1	HSPD1	1 (1)	1					TFAM
PLAUR	transmembrane receptor		1		biased	-1	0.0185	0.0454	PLAUR	CTSB	1 (1)	1	Ctbp,HIF1A,NGF	HIF3A,PDCD4
TRAP1	enzyme		1		biased	-1	0.0191	0.0291	TRAP1	HSPD1	1 (1)	1	MYC
TFEB	transcription regulator		1		biased	-1	0.0213	0.0419	TFEB	CTSB	1 (1)	1					HIF1A
